# Supplementary material for: Development of a novel multi-epitope mRNA vaccine candidate to combat SFTSV pandemic
Source: PLoS Negl Trop Dis. 2025 Jan 22;19(1):e0012815. doi: 10.1371/journal.pntd.0012815 (PMC12788908; doi:10.1371/journal.pntd.0012815)
Supplement: S1 Data — (ZIP) [file pntd.0012815.s011.zip]

Archive with 5 entries (3 files):
- NetMHC 4.1 validate/peptide_table_975101f7.csv
- NetMHCIIpan 4.3 validate/
- NetMHCIIpan 4.3 validate/43IC50.csv
- NetMHCIIpan 4.3 validate/result.csv
- NetMHC 4.1 validate/
