# Supplementary material for: Development of a novel multi-epitope mRNA vaccine candidate to combat SFTSV pandemic
Source: PLoS Negl Trop Dis. 2025 Jan 22;19(1):e0012815. doi: 10.1371/journal.pntd.0012815 (PMC12788908; doi:10.1371/journal.pntd.0012815)
Supplement: S1 Data — (ZIP) [file pntd.0012815.s011.zip › NetMHC 4.1 validate/peptide_table_975101f7.csv]

seq #	peptide	start	end	peptide length	allele	peptide index	median binding percentile	netmhcpan_el core	netmhcpan_el icore	netmhcpan_el score	netmhcpan_el percentile	netmhcpan_ba core	netmhcpan_ba icore	netmhcpan_ba IC50	netmhcpan_ba percentile	immunogenicity score	proteasome score	tap score	mhc score	processing score	processing total score
2	TSVEAVANY	1	9	9	HLA-A*26:01	2	0.04	TSVEAVANY	TSVEAVANY	0.872767	0.03	TSVEAVANY	TSVEAVANY	69.15	0.04	0.22035	1.2556409999999998	1.3136706012	-1.8397921844453293	2.5693116012	0.7295194167546704
1	SSYFVPDAR	1	9	9	HLA-A*68:01	1	0.06	SSYFVPDAR	SSYFVPDAR	0.898727	0.07	SSYFVPDAR	SSYFVPDAR	8.04	0.06	0.18794	0.9437639999999998	0.7546985358	-0.9052560487484512	1.6984625357999998	0.7932064870515486
3	KQVFRSRTK	1	9	9	HLA-A*30:01	3	0.1	KQVFRSRTK	KQVFRSRTK	0.652297	0.06	KQVFRSRTK	KQVFRSRTK	31.22	0.14	0.09223	0.9670759999999999	0.3134855278	-1.4944328987263986	1.2805615278	-0.21387137092639874
1	SSYFVPDAR	1	9	9	HLA-A*31:01	1	0.19	SSYFVPDAR	SSYFVPDAR	0.666228	0.16	SSYFVPDAR	SSYFVPDAR	31.2	0.22	0.18794	0.9437639999999998	0.7546985358	-1.4941545940184429	1.6984625357999998	0.20430794178155698
2	TSVEAVANY	1	9	9	HLA-B*35:01	2	0.2	TSVEAVANY	TSVEAVANY	0.607412	0.16	TSVEAVANY	TSVEAVANY	161.26	0.24	0.22035	1.2556409999999998	1.3136706012	-2.2075266554633344	2.5693116012	0.3617849457366653
2	TSVEAVANY	1	9	9	HLA-A*30:02	2	0.2	TSVEAVANY	TSVEAVANY	0.571429	0.11	TSVEAVANY	TSVEAVANY	163.58	0.28	0.22035	1.2556409999999998	1.3136706012	-2.2137302038548414	2.5693116012	0.35558139734515826
1	SSYFVPDAR	1	9	9	HLA-A*11:01	1	0.24	SSYFVPDAR	SSYFVPDAR	0.583691	0.22	SSYFVPDAR	SSYFVPDAR	54.84	0.26	0.18794	0.9437639999999998	0.7546985358	-1.739097446117475	1.6984625357999998	-0.04063491031747524
9	FTKTINVKM	1	9	9	HLA-A*26:01	9	0.25	FTKTINVKM	FTKTINVKM	0.368242	0.19	FTKTINVKM	FTKTINVKM	1137.23	0.31	0.00141	1.1702620000000001	0.07879541970000001	-3.0558483078092995	1.2490574197000002	-1.8067908881092993
5	PTFDGYVGW	1	9	9	HLA-B*57:01	5	0.28	PTFDGYVGW	PTFDGYVGW	0.815194	0.19	PTFDGYVGW	PTFDGYVGW	271.96	0.36	0.14448	1.579651	0.36219131260000004	-2.434505032502073	1.9418423126	-0.49266271990207344
5	PTFDGYVGW	1	9	9	HLA-B*58:01	5	0.34	PTFDGYVGW	PTFDGYVGW	0.699	0.19	PTFDGYVGW	PTFDGYVGW	189.04	0.49	0.14448	1.579651	0.36219131260000004	-2.2765537086243124	1.9418423126	-0.33471139602431244
2	TSVEAVANY	1	9	9	HLA-A*01:01	2	0.42	TSVEAVANY	TSVEAVANY	0.41892	0.25	TSVEAVANY	TSVEAVANY	2090.73	0.58	0.22035	1.2556409999999998	1.3136706012	-3.320297950999727	2.5693116012	-0.7509863497997271
3	KQVFRSRTK	1	9	9	HLA-A*03:01	3	0.44	KQVFRSRTK	KQVFRSRTK	0.487759	0.36	KQVFRSRTK	KQVFRSRTK	200.46	0.51	0.09223	0.9670759999999999	0.3134855278	-2.302027726021775	1.2805615278	-1.0214661982217752
8	MAFGSLIPT	1	9	9	HLA-A*68:02	8	0.44	MAFGSLIPT	MAFGSLIPT	0.172763	0.75	MAFGSLIPT	MAFGSLIPT	18.24	0.13	0.0064	0.644852	-0.2400681264	-1.2610248339923973	0.4047838736	-0.8562409603923973
2	TSVEAVANY	1	9	9	HLA-B*15:01	2	0.45	TSVEAVANY	TSVEAVANY	0.491191	0.31	TSVEAVANY	TSVEAVANY	186.67	0.59	0.22035	1.2556409999999998	1.3136706012	-2.2710745274759008	2.5693116012	0.2982370737240989
1	SSYFVPDAR	1	9	9	HLA-A*33:01	1	0.46	SSYFVPDAR	SSYFVPDAR	0.318442	0.39	SSYFVPDAR	SSYFVPDAR	315.1	0.54	0.18794	0.9437639999999998	0.7546985358	-2.4984484031739997	1.6984625357999998	-0.7999858673739999
9	FTKTINVKM	1	9	9	HLA-A*68:02	9	0.57	FTKTINVKM	FTKTINVKM	0.393761	0.28	FTKTINVKM	FTKTINVKM	230.48	0.86	0.00141	1.1702620000000001	0.07879541970000001	-2.3626332452723564	1.2490574197000002	-1.1135758255723562
6	KPSVWFLQA	1	9	9	HLA-B*07:02	6	0.64	KPSVWFLQA	KPSVWFLQA	0.194318	0.7	KPSVWFLQA	KPSVWFLQA	464.85	0.59	0.2367	1.151358	-0.328348506	-2.667312835294964	0.8230094940000001	-1.8443033412949639
4	VSLSFDHAV	1	9	9	HLA-A*02:06	4	0.92	VSLSFDHAV	VSLSFDHAV	0.202499	0.87	VSLSFDHAV	VSLSFDHAV	129.95	0.96	0.01497	0.9750769999999999	0.1696177673	-2.1137762838370313	1.1446947672999999	-0.9690815165370313
5	PTFDGYVGW	1	9	9	HLA-A*32:01	5	1	PTFDGYVGW	PTFDGYVGW	0.153589	0.49	PTFDGYVGW	PTFDGYVGW	2648.51	1.5	0.14448	1.579651	0.36219131260000004	-3.423001617043797	1.9418423126	-1.4811593044437974
8	MAFGSLIPT	1	9	9	HLA-A*02:06	8	1.02	MAFGSLIPT	MAFGSLIPT	0.086835	1.8	MAFGSLIPT	MAFGSLIPT	25.74	0.24	0.0064	0.644852	-0.2400681264	-1.4106085425683679	0.4047838736	-1.0058246689683679
2	TSVEAVANY	1	9	9	HLA-B*58:01	2	1.09	TSVEAVANY	TSVEAVANY	0.278933	0.58	TSVEAVANY	TSVEAVANY	1054.13	1.6	0.22035	1.2556409999999998	1.3136706012	-3.022894173306472	2.5693116012	-0.4535825721064721
3	KQVFRSRTK	1	9	9	HLA-A*11:01	3	1.14	KQVFRSRTK	KQVFRSRTK	0.197758	0.89	KQVFRSRTK	KQVFRSRTK	505.71	1.4	0.09223	0.9670759999999999	0.3134855278	-2.7039015415342247	1.2805615278	-1.4233400137342245
3	KQVFRSRTK	1	9	9	HLA-A*31:01	3	1.25	KQVFRSRTK	KQVFRSRTK	0.236632	1.1	KQVFRSRTK	KQVFRSRTK	252.5	1.4	0.09223	0.9670759999999999	0.3134855278	-2.40226138245468	1.2805615278	-1.12169985465468
4	VSLSFDHAV	1	9	9	HLA-B*51:01	4	1.3	VSLSFDHAV	VSLSFDHAV	0.11843	1.2	VSLSFDHAV	VSLSFDHAV	8201.34	1.4	0.01497	0.9750769999999999	0.1696177673	-3.913884816659446	1.1446947672999999	-2.7691900493594463
8	MAFGSLIPT	1	9	9	HLA-B*35:01	8	1.32	MAFGSLIPT	MAFGSLIPT	0.024096	2.4	MAFGSLIPT	MAFGSLIPT	162.28	0.24	0.0064	0.644852	-0.2400681264	-2.2102649990322885	0.4047838736	-1.8054811254322887
7	YLPVGPAVM	1	9	9	HLA-B*15:01	7	1.35	YLPVGPAVM	YLPVGPAVM	0.1532	1.2	YLPVGPAVM	YLPVGPAVM	607.39	1.5	0.11764	1.0914209999999998	0.09090139650000001	-2.783467637466063	1.1823223964999998	-1.6011452409660631
7	YLPVGPAVM	1	9	9	HLA-B*35:01	7	1.35	YLPVGPAVM	YLPVGPAVM	0.068908	1.3	YLPVGPAVM	YLPVGPAVM	2263.02	1.4	0.11764	1.0914209999999998	0.09090139650000001	-3.354688392156786	1.1823223964999998	-2.1723659956567865
5	PTFDGYVGW	1	9	9	HLA-B*53:01	5	1.38	PTFDGYVGW	PTFDGYVGW	0.085322	0.87	PTFDGYVGW	PTFDGYVGW	5517.74	1.9	0.14448	1.579651	0.36219131260000004	-3.741761232347297	1.9418423126	-1.7999189197472971
2	TSVEAVANY	1	9	9	HLA-B*57:01	2	1.47	TSVEAVANY	TSVEAVANY	0.292888	0.94	TSVEAVANY	TSVEAVANY	3001.68	2	0.22035	1.2556409999999998	1.3136706012	-3.4773643915575656	2.5693116012	-0.9080527903575657
1	SSYFVPDAR	1	9	9	HLA-A*03:01	1	1.5	SSYFVPDAR	SSYFVPDAR	0.165537	1.1	SSYFVPDAR	SSYFVPDAR	1460.68	1.9	0.18794	0.9437639999999998	0.7546985358	-3.1645550828363773	1.6984625357999998	-1.4660925470363777
7	YLPVGPAVM	1	9	9	HLA-A*02:03	7	1.52	YLPVGPAVM	YLPVGPAVM	0.171382	0.93	YLPVGPAVM	YLPVGPAVM	187.28	2.1	0.11764	1.0914209999999998	0.09090139650000001	-2.272491400688568	1.1823223964999998	-1.0901690041885683
7	YLPVGPAVM	1	9	9	HLA-A*02:01	7	1.54	YLPVGPAVM	YLPVGPAVM	0.207205	0.77	YLPVGPAVM	YLPVGPAVM	500.85	2.3	0.11764	1.0914209999999998	0.09090139650000001	-2.699707678110052	1.1823223964999998	-1.5173852816100524
2	TSVEAVANY	1	9	9	HLA-A*68:01	2	1.56	TSVEAVANY	TSVEAVANY	0.368733	0.92	TSVEAVANY	TSVEAVANY	512.81	2.2	0.22035	1.2556409999999998	1.3136706012	-2.7099564855093456	2.5693116012	-0.14064488430934596
4	VSLSFDHAV	1	9	9	HLA-B*58:01	4	1.6	VSLSFDHAV	VSLSFDHAV	0.055539	1.8	VSLSFDHAV	VSLSFDHAV	891.11	1.4	0.01497	0.9750769999999999	0.1696177673	-2.9499313173301847	1.1446947672999999	-1.8052365500301848
7	YLPVGPAVM	1	9	9	HLA-A*26:01	7	1.6	YLPVGPAVM	YLPVGPAVM	0.033868	1.6	YLPVGPAVM	YLPVGPAVM	7419.95	1.6	0.11764	1.0914209999999998	0.09090139650000001	-3.8704009787564857	1.1823223964999998	-2.6880785822564857
2	TSVEAVANY	1	9	9	HLA-B*53:01	2	1.62	TSVEAVANY	TSVEAVANY	0.087308	0.85	TSVEAVANY	TSVEAVANY	7301.04	2.4	0.22035	1.2556409999999998	1.3136706012	-3.86338472780412	2.5693116012	-1.29407312660412
9	FTKTINVKM	1	9	9	HLA-B*57:01	9	1.64	FTKTINVKM	FTKTINVKM	0.322612	0.87	FTKTINVKM	FTKTINVKM	3835.81	2.4	0.00141	1.1702620000000001	0.07879541970000001	-3.583857087029604	1.2490574197000002	-2.334799667329604
6	KPSVWFLQA	1	9	9	HLA-B*51:01	6	1.7	KPSVWFLQA	KPSVWFLQA	0.092231	1.4	KPSVWFLQA	KPSVWFLQA	11267.02	2	0.2367	1.151358	-0.328348506	-4.051809065230549	0.8230094940000001	-3.2287995712305495
9	FTKTINVKM	1	9	9	HLA-B*35:01	9	1.75	FTKTINVKM	FTKTINVKM	0.079086	1.2	FTKTINVKM	FTKTINVKM	4686.36	2.3	0.00141	1.1702620000000001	0.07879541970000001	-3.6708356474722508	1.2490574197000002	-2.4217782277722506
4	VSLSFDHAV	1	9	9	HLA-A*68:02	4	1.85	VSLSFDHAV	VSLSFDHAV	0.062749	1.7	VSLSFDHAV	VSLSFDHAV	790.69	2	0.01497	0.9750769999999999	0.1696177673	-2.8980062462310645	1.1446947672999999	-1.7533114789310646
9	FTKTINVKM	1	9	9	HLA-B*15:01	9	2.05	FTKTINVKM	FTKTINVKM	0.138982	1.3	FTKTINVKM	FTKTINVKM	1724.38	2.8	0.00141	1.1702620000000001	0.07879541970000001	-3.2366329771022815	1.2490574197000002	-1.9875755574022813
4	VSLSFDHAV	1	9	9	HLA-A*32:01	4	2.1	VSLSFDHAV	VSLSFDHAV	0.015046	2.8	VSLSFDHAV	VSLSFDHAV	2325.8	1.4	0.01497	0.9750769999999999	0.1696177673	-3.3665723661831195	1.1446947672999999	-2.2218775988831196
8	MAFGSLIPT	1	9	9	HLA-B*51:01	8	2.11	MAFGSLIPT	MAFGSLIPT	0.02781	3.3	MAFGSLIPT	MAFGSLIPT	6477.18	0.92	0.0064	0.644852	-0.2400681264	-3.811385966209447	0.4047838736	-3.4066020926094467
7	YLPVGPAVM	1	9	9	HLA-A*02:06	7	2.25	YLPVGPAVM	YLPVGPAVM	0.137013	1.3	YLPVGPAVM	YLPVGPAVM	707.36	3.2	0.11764	1.0914209999999998	0.09090139650000001	-2.849640497561799	1.1823223964999998	-1.667318101061799
4	VSLSFDHAV	1	9	9	HLA-B*57:01	4	2.3	VSLSFDHAV	VSLSFDHAV	0.061931	2.6	VSLSFDHAV	VSLSFDHAV	3071.13	2	0.01497	0.9750769999999999	0.1696177673	-3.487298200385661	1.1446947672999999	-2.342603433085661
2	TSVEAVANY	1	9	9	HLA-A*11:01	2	2.5	TSVEAVANY	TSVEAVANY	0.069848	1.7	TSVEAVANY	TSVEAVANY	2431.77	3.3	0.22035	1.2556409999999998	1.3136706012	-3.3859224964006787	2.5693116012	-0.8166108952006788
5	PTFDGYVGW	1	9	9	HLA-A*23:01	5	2.55	PTFDGYVGW	PTFDGYVGW	0.043116	1.4	PTFDGYVGW	PTFDGYVGW	6354.67	3.7	0.14448	1.579651	0.36219131260000004	-3.803093002427365	1.9418423126	-1.8612506898273653
7	YLPVGPAVM	1	9	9	HLA-B*08:01	7	2.6	YLPVGPAVM	YLPVGPAVM	0.106474	1.1	YLPVGPAVM	YLPVGPAVM	5159.24	4.1	0.11764	1.0914209999999998	0.09090139650000001	-3.7125857310621613	1.1823223964999998	-2.5302633345621617
7	YLPVGPAVM	1	9	9	HLA-A*24:02	7	2.6	YLPVGPAVM	YLPVGPAVM	0.026175	1.9	YLPVGPAVM	YLPVGPAVM	8371.68	3.3	0.11764	1.0914209999999998	0.09090139650000001	-3.9228126194647546	1.1823223964999998	-2.7404902229647545
6	KPSVWFLQA	1	9	9	HLA-B*35:01	6	2.6	KPSVWFLQA	KPSVWFLQA	0.025647	2.3	KPSVWFLQA	KPSVWFLQA	6321.61	2.9	0.2367	1.151358	-0.328348506	-3.8008276993377166	0.8230094940000001	-2.9778182053377167
9	FTKTINVKM	1	9	9	HLA-B*08:01	9	2.65	FTKTINVKM	FTKTINVKM	0.089276	1.3	FTKTINVKM	FTKTINVKM	4955.39	4	0.00141	1.1702620000000001	0.07879541970000001	-3.695077840089242	1.2490574197000002	-2.446020420389242
5	PTFDGYVGW	1	9	9	HLA-A*26:01	5	2.75	PTFDGYVGW	PTFDGYVGW	0.038412	1.4	PTFDGYVGW	PTFDGYVGW	16011.83	4.1	0.14448	1.579651	0.36219131260000004	-4.20444097048791	1.9418423126	-2.26259865788791
9	FTKTINVKM	1	9	9	HLA-B*58:01	9	2.9	FTKTINVKM	FTKTINVKM	0.109796	1.2	FTKTINVKM	FTKTINVKM	4756.14	4.6	0.00141	1.1702620000000001	0.07879541970000001	-3.677254629868562	1.2490574197000002	-2.428197210168562
4	VSLSFDHAV	1	9	9	HLA-A*02:01	4	2.9	VSLSFDHAV	VSLSFDHAV	0.043291	2.3	VSLSFDHAV	VSLSFDHAV	1172.58	3.5	0.01497	0.9750769999999999	0.1696177673	-3.069142482409146	1.1446947672999999	-1.9244477151091464
9	FTKTINVKM	1	9	9	HLA-A*30:01	9	2.95	FTKTINVKM	FTKTINVKM	0.096627	1.7	FTKTINVKM	FTKTINVKM	1604.85	4.2	0.00141	1.1702620000000001	0.07879541970000001	-3.2054344465747877	1.2490574197000002	-1.9563770268747875
1	SSYFVPDAR	1	9	9	HLA-A*30:01	1	3	SSYFVPDAR	SSYFVPDAR	0.098182	1.7	SSYFVPDAR	SSYFVPDAR	1658.36	4.3	0.18794	0.9437639999999998	0.7546985358	-3.2196788139357926	1.6984625357999998	-1.5212162781357925
9	FTKTINVKM	1	9	9	HLA-A*32:01	9	3	FTKTINVKM	FTKTINVKM	0.029316	1.9	FTKTINVKM	FTKTINVKM	8811.57	4.1	0.00141	1.1702620000000001	0.07879541970000001	-3.9450532956526163	1.2490574197000002	-2.695995875952616
3	KQVFRSRTK	1	9	9	HLA-A*30:02	3	3.15	KQVFRSRTK	KQVFRSRTK	0.038304	2.6	KQVFRSRTK	KQVFRSRTK	3836.43	3.7	0.09223	0.9670759999999999	0.3134855278	-3.5839272784155267	1.2805615278	-2.3033657506155265
8	MAFGSLIPT	1	9	9	HLA-A*02:03	8	3.3	MAFGSLIPT	MAFGSLIPT	0.016544	4.4	MAFGSLIPT	MAFGSLIPT	218.78	2.2	0.0064	0.644852	-0.2400681264	-2.340007617996673	0.4047838736	-1.935223744396673
9	FTKTINVKM	1	9	9	HLA-B*53:01	9	3.35	FTKTINVKM	FTKTINVKM	0.025146	2	FTKTINVKM	FTKTINVKM	13784.72	4.7	0.00141	1.1702620000000001	0.07879541970000001	-4.13939794899167	1.2490574197000002	-2.89034052929167
7	YLPVGPAVM	1	9	9	HLA-A*23:01	7	3.4	YLPVGPAVM	YLPVGPAVM	0.015765	2.3	YLPVGPAVM	YLPVGPAVM	8224.63	4.5	0.11764	1.0914209999999998	0.09090139650000001	-3.915116369531107	1.1823223964999998	-2.7327939730311073
7	YLPVGPAVM	1	9	9	HLA-B*07:02	7	3.5	YLPVGPAVM	YLPVGPAVM	0.019469	2.8	YLPVGPAVM	YLPVGPAVM	7921.56	4.2	0.11764	1.0914209999999998	0.09090139650000001	-3.8988107160184207	1.1823223964999998	-2.7164883195184206
9	FTKTINVKM	1	9	9	HLA-A*01:01	9	3.55	FTKTINVKM	FTKTINVKM	0.021111	2.5	FTKTINVKM	FTKTINVKM	15054.01	4.6	0.00141	1.1702620000000001	0.07879541970000001	-4.177652200189245	1.2490574197000002	-2.928594780489245
3	KQVFRSRTK	1	9	9	HLA-A*32:01	3	3.55	KQVFRSRTK	KQVFRSRTK	0.015507	2.7	KQVFRSRTK	KQVFRSRTK	9393.93	4.4	0.09223	0.9670759999999999	0.3134855278	-3.9728473196616862	1.2805615278	-2.692285791861686
5	PTFDGYVGW	1	9	9	HLA-A*24:02	5	3.6	PTFDGYVGW	PTFDGYVGW	0.018093	2.2	PTFDGYVGW	PTFDGYVGW	12787.68	5	0.14448	1.579651	0.36219131260000004	-4.106791759913301	1.9418423126	-2.1649494473133
9	FTKTINVKM	1	9	9	HLA-B*51:01	9	3.65	FTKTINVKM	FTKTINVKM	0.046009	2.4	FTKTINVKM	FTKTINVKM	19772.93	4.9	0.00141	1.1702620000000001	0.07879541970000001	-4.296071028876017	1.2490574197000002	-3.047013609176017
8	MAFGSLIPT	1	9	9	HLA-A*02:01	8	3.8	MAFGSLIPT	MAFGSLIPT	0.008234	5.5	MAFGSLIPT	MAFGSLIPT	439.25	2.1	0.0064	0.644852	-0.2400681264	-2.6427117701673324	0.4047838736	-2.2379278965673324
6	KPSVWFLQA	1	9	9	HLA-B*53:01	6	3.8	KPSVWFLQA	KPSVWFLQA	0.007725	3.7	KPSVWFLQA	KPSVWFLQA	11676.2	3.9	0.2367	1.151358	-0.328348506	-4.067301525349248	0.8230094940000001	-3.2442920313492483
9	FTKTINVKM	1	9	9	HLA-A*68:01	9	3.85	FTKTINVKM	FTKTINVKM	0.08612	2.8	FTKTINVKM	FTKTINVKM	2677.99	4.9	0.00141	1.1702620000000001	0.07879541970000001	-3.427808950960931	1.2490574197000002	-2.178751531260931
8	MAFGSLIPT	1	9	9	HLA-A*26:01	8	4.05	MAFGSLIPT	MAFGSLIPT	0.003343	6	MAFGSLIPT	MAFGSLIPT	9704.07	2.1	0.0064	0.644852	-0.2400681264	-3.9869539206392344	0.4047838736	-3.5821700470392344
2	TSVEAVANY	1	9	9	HLA-A*32:01	2	4.15	TSVEAVANY	TSVEAVANY	0.020058	2.3	TSVEAVANY	TSVEAVANY	12694.08	6	0.22035	1.2556409999999998	1.3136706012	-4.103601230975658	2.5693116012	-1.5342896297756585
1	SSYFVPDAR	1	9	9	HLA-A*32:01	1	4.15	SSYFVPDAR	SSYFVPDAR	0.010457	3.4	SSYFVPDAR	SSYFVPDAR	10671.83	4.9	0.18794	0.9437639999999998	0.7546985358	-4.028238898408121	1.6984625357999998	-2.329776362608121
1	SSYFVPDAR	1	9	9	HLA-A*26:01	1	4.35	SSYFVPDAR	SSYFVPDAR	0.010021	3.2	SSYFVPDAR	SSYFVPDAR	18973.37	5.5	0.18794	0.9437639999999998	0.7546985358	-4.2781444759818825	1.6984625357999998	-2.5796819401818825
9	FTKTINVKM	1	9	9	HLA-A*30:02	9	4.6	FTKTINVKM	FTKTINVKM	0.042984	2.4	FTKTINVKM	FTKTINVKM	6819.36	6.8	0.00141	1.1702620000000001	0.07879541970000001	-3.833743617836713	1.2490574197000002	-2.584686198136713
9	FTKTINVKM	1	9	9	HLA-B*07:02	9	4.8	FTKTINVKM	FTKTINVKM	0.016431	3	FTKTINVKM	FTKTINVKM	12571.47	6.6	0.00141	1.1702620000000001	0.07879541970000001	-4.099386063331278	1.2490574197000002	-2.8503286436312782
8	MAFGSLIPT	1	9	9	HLA-A*68:01	8	4.8	MAFGSLIPT	MAFGSLIPT	0.009512	7	MAFGSLIPT	MAFGSLIPT	702.25	2.6	0.0064	0.644852	-0.2400681264	-2.846491747873616	0.4047838736	-2.4417078742736162
2	TSVEAVANY	1	9	9	HLA-B*44:03	2	4.9	TSVEAVANY	TSVEAVANY	0.011386	2.6	TSVEAVANY	TSVEAVANY	19495.49	7.2	0.22035	1.2556409999999998	1.3136706012	-4.289934155226584	2.5693116012	-1.7206225540265843
8	MAFGSLIPT	1	9	9	HLA-B*53:01	8	4.9	MAFGSLIPT	MAFGSLIPT	0.001427	8	MAFGSLIPT	MAFGSLIPT	5244.91	1.8	0.0064	0.644852	-0.2400681264	-3.719738040320097	0.4047838736	-3.3149541667200975
8	MAFGSLIPT	1	9	9	HLA-B*58:01	8	5.1	MAFGSLIPT	MAFGSLIPT	0.003241	7.5	MAFGSLIPT	MAFGSLIPT	2324.97	2.7	0.0064	0.644852	-0.2400681264	-3.3664173533900525	0.4047838736	-2.961633479790053
1	SSYFVPDAR	1	9	9	HLA-A*30:02	1	5.15	SSYFVPDAR	SSYFVPDAR	0.016914	4.5	SSYFVPDAR	SSYFVPDAR	5968.91	5.8	0.18794	0.9437639999999998	0.7546985358	-3.775895030592454	1.6984625357999998	-2.077432494792454
1	SSYFVPDAR	1	9	9	HLA-A*01:01	1	5.25	SSYFVPDAR	SSYFVPDAR	0.006227	4.9	SSYFVPDAR	SSYFVPDAR	16915.45	5.6	0.18794	0.9437639999999998	0.7546985358	-4.228283555769716	1.6984625357999998	-2.5298210199697158
7	YLPVGPAVM	1	9	9	HLA-A*01:01	7	5.45	YLPVGPAVM	YLPVGPAVM	0.00968	3.9	YLPVGPAVM	YLPVGPAVM	19053.6	7	0.11764	1.0914209999999998	0.09090139650000001	-4.279977043655992	1.1823223964999998	-3.097654647155993
4	VSLSFDHAV	1	9	9	HLA-A*01:01	4	5.45	VSLSFDHAV	VSLSFDHAV	0.004344	6	VSLSFDHAV	VSLSFDHAV	15649.58	4.9	0.01497	0.9750769999999999	0.1696177673	-4.194502686538695	1.1446947672999999	-3.0498079192386953
9	FTKTINVKM	1	9	9	HLA-A*02:06	9	5.5	FTKTINVKM	FTKTINVKM	0.065028	2.3	FTKTINVKM	FTKTINVKM	3566.27	8.7	0.00141	1.1702620000000001	0.07879541970000001	-3.552214220238994	1.2490574197000002	-2.3031568005389937
2	TSVEAVANY	1	9	9	HLA-B*44:02	2	5.55	TSVEAVANY	TSVEAVANY	0.008946	2.8	TSVEAVANY	TSVEAVANY	19557.39	8.3	0.22035	1.2556409999999998	1.3136706012	-4.2913108962476105	2.5693116012	-1.7219992950476106
8	MAFGSLIPT	1	9	9	HLA-A*30:01	8	5.7	MAFGSLIPT	MAFGSLIPT	0.011202	7.8	MAFGSLIPT	MAFGSLIPT	1329.22	3.6	0.0064	0.644852	-0.2400681264	-3.123596867232232	0.4047838736	-2.7188129936322323
9	FTKTINVKM	1	9	9	HLA-A*33:01	9	5.75	FTKTINVKM	FTKTINVKM	0.016841	4	FTKTINVKM	FTKTINVKM	12552.85	7.5	0.00141	1.1702620000000001	0.07879541970000001	-4.098742339263637	1.2490574197000002	-2.8496849195636376
2	TSVEAVANY	1	9	9	HLA-A*68:02	2	5.9	TSVEAVANY	TSVEAVANY	0.028113	2.9	TSVEAVANY	TSVEAVANY	7767.09	8.9	0.22035	1.2556409999999998	1.3136706012	-3.890258337506397	2.5693116012	-1.3209467363063974
4	VSLSFDHAV	1	9	9	HLA-A*30:02	4	5.95	VSLSFDHAV	VSLSFDHAV	0.00691	7.9	VSLSFDHAV	VSLSFDHAV	4153.32	4	0.01497	0.9750769999999999	0.1696177673	-3.6183953933974564	1.1446947672999999	-2.4737006260974566
6	KPSVWFLQA	1	9	9	HLA-B*08:01	6	6	KPSVWFLQA	KPSVWFLQA	0.014907	4.7	KPSVWFLQA	KPSVWFLQA	8754.26	7.3	0.2367	1.151358	-0.328348506	-3.942219440939247	0.8230094940000001	-3.1192099469392467
8	MAFGSLIPT	1	9	9	HLA-A*33:01	8	6.05	MAFGSLIPT	MAFGSLIPT	0.003992	7.4	MAFGSLIPT	MAFGSLIPT	7007.56	4.7	0.0064	0.644852	-0.2400681264	-3.845566824956385	0.4047838736	-3.4407829513563843
2	TSVEAVANY	1	9	9	HLA-A*03:01	2	6.25	TSVEAVANY	TSVEAVANY	0.012802	4.2	TSVEAVANY	TSVEAVANY	12606.34	8.3	0.22035	1.2556409999999998	1.3136706012	-4.100589016111236	2.5693116012	-1.5312774149112363
7	YLPVGPAVM	1	9	9	HLA-B*53:01	7	6.25	YLPVGPAVM	YLPVGPAVM	0.005494	4.3	YLPVGPAVM	YLPVGPAVM	20719.3	8.2	0.11764	1.0914209999999998	0.09090139650000001	-4.316375078714475	1.1823223964999998	-3.1340526822144756
5	PTFDGYVGW	1	9	9	HLA-B*44:02	5	6.3	PTFDGYVGW	PTFDGYVGW	0.007403	3.1	PTFDGYVGW	PTFDGYVGW	21061.74	9.5	0.14448	1.579651	0.36219131260000004	-4.32349424724752	1.9418423126	-2.38165193464752
7	YLPVGPAVM	1	9	9	HLA-B*40:01	7	6.3	YLPVGPAVM	YLPVGPAVM	0.001454	6.4	YLPVGPAVM	YLPVGPAVM	18126.53	6.2	0.11764	1.0914209999999998	0.09090139650000001	-4.258314674140336	1.1823223964999998	-3.075992277640337
1	SSYFVPDAR	1	9	9	HLA-A*68:02	1	6.5	SSYFVPDAR	SSYFVPDAR	0.013569	4.4	SSYFVPDAR	SSYFVPDAR	7390.38	8.6	0.18794	0.9437639999999998	0.7546985358	-3.868666769607306	1.6984625357999998	-2.170204233807306
9	FTKTINVKM	1	9	9	HLA-B*40:01	9	6.55	FTKTINVKM	FTKTINVKM	0.003085	4.6	FTKTINVKM	FTKTINVKM	22137.72	8.5	0.00141	1.1702620000000001	0.07879541970000001	-4.345132890146692	1.2490574197000002	-3.096075470446692
4	VSLSFDHAV	1	9	9	HLA-B*53:01	4	6.7	VSLSFDHAV	VSLSFDHAV	0.001984	6.9	VSLSFDHAV	VSLSFDHAV	17739.64	6.5	0.01497	0.9750769999999999	0.1696177673	-4.248944802214993	1.1446947672999999	-3.104250034914993
5	PTFDGYVGW	1	9	9	HLA-B*44:03	5	6.75	PTFDGYVGW	PTFDGYVGW	0.003669	4.5	PTFDGYVGW	PTFDGYVGW	22297.58	9	0.14448	1.579651	0.36219131260000004	-4.348257730775637	1.9418423126	-2.4064154181756363
4	VSLSFDHAV	1	9	9	HLA-B*35:01	4	6.8	VSLSFDHAV	VSLSFDHAV	0.001993	7.6	VSLSFDHAV	VSLSFDHAV	13861.89	6	0.01497	0.9750769999999999	0.1696177673	-4.141822448213098	1.1446947672999999	-2.9971276809130982
7	YLPVGPAVM	1	9	9	HLA-B*51:01	7	7.15	YLPVGPAVM	YLPVGPAVM	0.014409	4.9	YLPVGPAVM	YLPVGPAVM	26146.72	9.4	0.11764	1.0914209999999998	0.09090139650000001	-4.417417216138479	1.1823223964999998	-3.23509481963848
9	FTKTINVKM	1	9	9	HLA-A*02:03	9	7.75	FTKTINVKM	FTKTINVKM	0.025269	3.5	FTKTINVKM	FTKTINVKM	3707.92	12	0.00141	1.1702620000000001	0.07879541970000001	-3.5691303554796456	1.2490574197000002	-2.3200729357796455
8	MAFGSLIPT	1	9	9	HLA-A*32:01	8	7.85	MAFGSLIPT	MAFGSLIPT	0.000725	12	MAFGSLIPT	MAFGSLIPT	8011.02	3.7	0.0064	0.644852	-0.2400681264	-3.9036878159805166	0.4047838736	-3.498903942380516
4	VSLSFDHAV	1	9	9	HLA-A*02:03	4	8.1	VSLSFDHAV	VSLSFDHAV	0.007055	6.7	VSLSFDHAV	VSLSFDHAV	3228.37	9.5	0.01497	0.9750769999999999	0.1696177673	-3.5089833029241833	1.1446947672999999	-2.3642885356241834
3	KQVFRSRTK	1	9	9	HLA-B*15:01	3	8.3	KQVFRSRTK	KQVFRSRTK	0.013594	4.6	KQVFRSRTK	KQVFRSRTK	9388.55	12	0.09223	0.9670759999999999	0.3134855278	-3.9725985235094696	1.2805615278	-2.6920369957094694
8	MAFGSLIPT	1	9	9	HLA-B*07:02	8	8.3	MAFGSLIPT	MAFGSLIPT	0.001109	12	MAFGSLIPT	MAFGSLIPT	8721.56	4.6	0.0064	0.644852	-0.2400681264	-3.940594172868001	0.4047838736	-3.535810299268001
4	VSLSFDHAV	1	9	9	HLA-A*30:01	4	8.45	VSLSFDHAV	VSLSFDHAV	0.008796	9	VSLSFDHAV	VSLSFDHAV	3624.12	7.9	0.01497	0.9750769999999999	0.1696177673	-3.559202569378675	1.1446947672999999	-2.414507802078675
4	VSLSFDHAV	1	9	9	HLA-A*23:01	4	8.5	VSLSFDHAV	VSLSFDHAV	0.000852	8.8	VSLSFDHAV	VSLSFDHAV	15094.62	8.2	0.01497	0.9750769999999999	0.1696177673	-4.1788221843362345	1.1446947672999999	-3.0341274170362347
4	VSLSFDHAV	1	9	9	HLA-A*24:02	4	8.95	VSLSFDHAV	VSLSFDHAV	0.000718	9.3	VSLSFDHAV	VSLSFDHAV	19871.59	8.6	0.01497	0.9750769999999999	0.1696177673	-4.298232618020717	1.1446947672999999	-3.153537850720717
7	YLPVGPAVM	1	9	9	HLA-A*32:01	7	9.05	YLPVGPAVM	YLPVGPAVM	0.003227	6.1	YLPVGPAVM	YLPVGPAVM	19679.65	12	0.11764	1.0914209999999998	0.09090139650000001	-4.294017370293476	1.1823223964999998	-3.111694973793477
7	YLPVGPAVM	1	9	9	HLA-A*68:02	7	9.1	YLPVGPAVM	YLPVGPAVM	0.006826	6.2	YLPVGPAVM	YLPVGPAVM	9349.32	12	0.11764	1.0914209999999998	0.09090139650000001	-3.9707800246706855	1.1823223964999998	-2.7884576281706854
9	FTKTINVKM	1	9	9	HLA-A*24:02	9	9.4	FTKTINVKM	FTKTINVKM	0.003526	4.8	FTKTINVKM	FTKTINVKM	25313.82	14	0.00141	1.1702620000000001	0.07879541970000001	-4.40335768762123	1.2490574197000002	-3.15430026792123
8	MAFGSLIPT	1	9	9	HLA-B*57:01	8	9.6	MAFGSLIPT	MAFGSLIPT	0.001646	15	MAFGSLIPT	MAFGSLIPT	7539.31	4.2	0.0064	0.644852	-0.2400681264	-3.877331600922197	0.4047838736	-3.4725477273221967
5	PTFDGYVGW	1	9	9	HLA-A*01:01	5	9.7	PTFDGYVGW	PTFDGYVGW	0.007549	4.4	PTFDGYVGW	PTFDGYVGW	24907.65	15	0.14448	1.579651	0.36219131260000004	-4.396332754426244	1.9418423126	-2.454490441826244
4	VSLSFDHAV	1	9	9	HLA-B*40:01	4	9.75	VSLSFDHAV	VSLSFDHAV	0.000474	11	VSLSFDHAV	VSLSFDHAV	22199.6	8.5	0.01497	0.9750769999999999	0.1696177673	-4.346345149254341	1.1446947672999999	-3.201650381954341
2	TSVEAVANY	1	9	9	HLA-B*51:01	2	10.05	TSVEAVANY	TSVEAVANY	0.009789	6.1	TSVEAVANY	TSVEAVANY	29564.4	14	0.22035	1.2556409999999998	1.3136706012	-4.470769069557574	2.5693116012	-1.9014574683575738
5	PTFDGYVGW	1	9	9	HLA-B*35:01	5	10.05	PTFDGYVGW	PTFDGYVGW	0.003232	6.1	PTFDGYVGW	PTFDGYVGW	23420.22	14	0.14448	1.579651	0.36219131260000004	-4.369590970340839	1.9418423126	-2.427748657740839
9	FTKTINVKM	1	9	9	HLA-A*23:01	9	10.05	FTKTINVKM	FTKTINVKM	0.003051	5.1	FTKTINVKM	FTKTINVKM	21788.17	15	0.00141	1.1702620000000001	0.07879541970000001	-4.338220755153229	1.2490574197000002	-3.089163335453229
1	SSYFVPDAR	1	9	9	HLA-B*35:01	1	10.1	SSYFVPDAR	SSYFVPDAR	0.001676	8.2	SSYFVPDAR	SSYFVPDAR	21679.06	12	0.18794	0.9437639999999998	0.7546985358	-4.33604044734682	1.6984625357999998	-2.6375779115468196
3	KQVFRSRTK	1	9	9	HLA-A*68:01	3	10.25	KQVFRSRTK	KQVFRSRTK	0.007995	7.5	KQVFRSRTK	KQVFRSRTK	11177.66	13	0.09223	0.9670759999999999	0.3134855278	-4.048350895191358	1.2805615278	-2.7677893673913574
8	MAFGSLIPT	1	9	9	HLA-A*30:02	8	10.4	MAFGSLIPT	MAFGSLIPT	0.00202	17	MAFGSLIPT	MAFGSLIPT	3927.49	3.8	0.0064	0.644852	-0.2400681264	-3.594115087932164	0.4047838736	-3.1893312143321646
1	SSYFVPDAR	1	9	9	HLA-B*58:01	1	10.5	SSYFVPDAR	SSYFVPDAR	0.005003	6	SSYFVPDAR	SSYFVPDAR	14269.89	15	0.18794	0.9437639999999998	0.7546985358	-4.154420625351708	1.6984625357999998	-2.455958089551708
8	MAFGSLIPT	1	9	9	HLA-A*11:01	8	10.65	MAFGSLIPT	MAFGSLIPT	0.00039	14	MAFGSLIPT	MAFGSLIPT	9816.01	7.3	0.0064	0.644852	-0.2400681264	-3.9919349921540137	0.4047838736	-3.5871511185540133
9	FTKTINVKM	1	9	9	HLA-A*02:01	9	10.95	FTKTINVKM	FTKTINVKM	0.010559	4.9	FTKTINVKM	FTKTINVKM	13360.35	17	0.00141	1.1702620000000001	0.07879541970000001	-4.125817835465698	1.2490574197000002	-2.8767604157656983
8	MAFGSLIPT	1	9	9	HLA-B*15:01	8	11.05	MAFGSLIPT	MAFGSLIPT	0.000635	17	MAFGSLIPT	MAFGSLIPT	4087.11	5.1	0.0064	0.644852	-0.2400681264	-3.6114163264197248	0.4047838736	-3.2066324528197248
3	KQVFRSRTK	1	9	9	HLA-B*44:02	3	11.1	KQVFRSRTK	KQVFRSRTK	0.001731	6.2	KQVFRSRTK	KQVFRSRTK	25338.76	16	0.09223	0.9670759999999999	0.3134855278	-4.4037853580480455	1.2805615278	-3.1232238302480453
1	SSYFVPDAR	1	9	9	HLA-B*57:01	1	11.85	SSYFVPDAR	SSYFVPDAR	0.005159	8.7	SSYFVPDAR	SSYFVPDAR	19173.33	15	0.18794	0.9437639999999998	0.7546985358	-4.282697547151944	1.6984625357999998	-2.584235011351944
6	KPSVWFLQA	1	9	9	HLA-A*32:01	6	11.95	KPSVWFLQA	KPSVWFLQA	0.00055	14	KPSVWFLQA	KPSVWFLQA	19275.67	9.9	0.2367	1.151358	-0.328348506	-4.285009482559352	0.8230094940000001	-3.461999988559352
8	MAFGSLIPT	1	9	9	HLA-B*40:01	8	12	MAFGSLIPT	MAFGSLIPT	0.00011	19	MAFGSLIPT	MAFGSLIPT	15072.26	5	0.0064	0.644852	-0.2400681264	-4.178178377194514	0.4047838736	-3.7733945035945133
9	FTKTINVKM	1	9	9	HLA-A*31:01	9	12.05	FTKTINVKM	FTKTINVKM	0.007629	7.1	FTKTINVKM	FTKTINVKM	13678.34	17	0.00141	1.1702620000000001	0.07879541970000001	-4.136033394709823	1.2490574197000002	-2.8869759750098236
8	MAFGSLIPT	1	9	9	HLA-A*31:01	8	12.05	MAFGSLIPT	MAFGSLIPT	0.000932	16	MAFGSLIPT	MAFGSLIPT	6062.9	8.1	0.0064	0.644852	-0.2400681264	-3.782680405146339	0.4047838736	-3.377896531546339
3	KQVFRSRTK	1	9	9	HLA-A*33:01	3	12.15	KQVFRSRTK	KQVFRSRTK	0.002987	8.3	KQVFRSRTK	KQVFRSRTK	21985.9	16	0.09223	0.9670759999999999	0.3134855278	-4.342144248306123	1.2805615278	-3.0615827205061232
2	TSVEAVANY	1	9	9	HLA-A*33:01	2	12.4	TSVEAVANY	TSVEAVANY	0.004903	6.8	TSVEAVANY	TSVEAVANY	23850.35	18	0.22035	1.2556409999999998	1.3136706012	-4.377494756623653	2.5693116012	-1.8081831554236532
4	VSLSFDHAV	1	9	9	HLA-B*15:01	4	12.5	VSLSFDHAV	VSLSFDHAV	0.001487	12	VSLSFDHAV	VSLSFDHAV	11238.04	13	0.01497	0.9750769999999999	0.1696177673	-4.050690573563148	1.1446947672999999	-2.9059958062631486
3	KQVFRSRTK	1	9	9	HLA-B*44:03	3	12.5	KQVFRSRTK	KQVFRSRTK	0.001372	7	KQVFRSRTK	KQVFRSRTK	28923.39	18	0.09223	0.9670759999999999	0.3134855278	-4.46124919360214	1.2805615278	-3.18068766580214
4	VSLSFDHAV	1	9	9	HLA-A*31:01	4	13	VSLSFDHAV	VSLSFDHAV	0.001779	13	VSLSFDHAV	VSLSFDHAV	10516.52	13	0.01497	0.9750769999999999	0.1696177673	-4.02187205209648	1.1446947672999999	-2.8771772847964803
5	PTFDGYVGW	1	9	9	HLA-A*68:01	5	13.5	PTFDGYVGW	PTFDGYVGW	0.004673	9	PTFDGYVGW	PTFDGYVGW	17726.98	18	0.14448	1.579651	0.36219131260000004	-4.248634754718252	1.9418423126	-2.306792442118252
5	PTFDGYVGW	1	9	9	HLA-B*51:01	5	14.35	PTFDGYVGW	PTFDGYVGW	0.004018	9.7	PTFDGYVGW	PTFDGYVGW	32283.55	19	0.14448	1.579651	0.36219131260000004	-4.5089812850537525	1.9418423126	-2.567138972453752
6	KPSVWFLQA	1	9	9	HLA-A*30:01	6	14.5	KPSVWFLQA	KPSVWFLQA	0.00578	12	KPSVWFLQA	KPSVWFLQA	7728.03	17	0.2367	1.151358	-0.328348506	-3.8880687993299485	0.8230094940000001	-3.0650593053299486
4	VSLSFDHAV	1	9	9	HLA-A*33:01	4	14.5	VSLSFDHAV	VSLSFDHAV	0.000967	14	VSLSFDHAV	VSLSFDHAV	21377.64	15	0.01497	0.9750769999999999	0.1696177673	-4.329959759266144	1.1446947672999999	-3.185264991966144
4	VSLSFDHAV	1	9	9	HLA-B*07:02	4	14.5	VSLSFDHAV	VSLSFDHAV	0.000577	15	VSLSFDHAV	VSLSFDHAV	20355.78	14	0.01497	0.9750769999999999	0.1696177673	-4.308687748484302	1.1446947672999999	-3.163992981184302
4	VSLSFDHAV	1	9	9	HLA-A*11:01	4	14.5	VSLSFDHAV	VSLSFDHAV	0.000351	14	VSLSFDHAV	VSLSFDHAV	19187.66	15	0.01497	0.9750769999999999	0.1696177673	-4.283022014284579	1.1446947672999999	-3.138327246984579
3	KQVFRSRTK	1	9	9	HLA-B*40:01	3	14.5	KQVFRSRTK	KQVFRSRTK	0.000311	13	KQVFRSRTK	KQVFRSRTK	28950.94	16	0.09223	0.9670759999999999	0.3134855278	-4.461662669278842	1.2805615278	-3.1811011414788415
9	FTKTINVKM	1	9	9	HLA-A*11:01	9	14.75	FTKTINVKM	FTKTINVKM	0.001031	9.5	FTKTINVKM	FTKTINVKM	24469.85	20	0.00141	1.1702620000000001	0.07879541970000001	-4.388631307137978	1.2490574197000002	-3.1395738874379786
8	MAFGSLIPT	1	9	9	HLA-B*08:01	8	14.85	MAFGSLIPT	MAFGSLIPT	0.000839	21	MAFGSLIPT	MAFGSLIPT	10180.31	8.7	0.0064	0.644852	-0.2400681264	-4.007761002876923	0.4047838736	-3.6029771292769226
5	PTFDGYVGW	1	9	9	HLA-A*30:02	5	14.9	PTFDGYVGW	PTFDGYVGW	0.008884	6.8	PTFDGYVGW	PTFDGYVGW	15113.41	23	0.14448	1.579651	0.36219131260000004	-4.179362464147093	1.9418423126	-2.237520151547092
2	TSVEAVANY	1	9	9	HLA-A*30:01	2	15.15	TSVEAVANY	TSVEAVANY	0.016214	6.3	TSVEAVANY	TSVEAVANY	11728.75	24	0.22035	1.2556409999999998	1.3136706012	-4.069251729333804	2.5693116012	-1.4999401281338045
8	MAFGSLIPT	1	9	9	HLA-A*03:01	8	15.5	MAFGSLIPT	MAFGSLIPT	0.000224	21	MAFGSLIPT	MAFGSLIPT	14940.75	10	0.0064	0.644852	-0.2400681264	-4.174372398863984	0.4047838736	-3.769588525263983
2	TSVEAVANY	1	9	9	HLA-B*40:01	2	15.55	TSVEAVANY	TSVEAVANY	0.000622	9.1	TSVEAVANY	TSVEAVANY	32263.99	22	0.22035	1.2556409999999998	1.3136706012	-4.50871807439302	2.5693116012	-1.9394064731930198
5	PTFDGYVGW	1	9	9	HLA-A*68:02	5	16	PTFDGYVGW	PTFDGYVGW	0.005288	7	PTFDGYVGW	PTFDGYVGW	20554.75	25	0.14448	1.579651	0.36219131260000004	-4.3129121989815715	1.9418423126	-2.371069886381571
4	VSLSFDHAV	1	9	9	HLA-B*08:01	4	16	VSLSFDHAV	VSLSFDHAV	0.002417	13	VSLSFDHAV	VSLSFDHAV	17144.11	19	0.01497	0.9750769999999999	0.1696177673	-4.2341149445619894	1.1446947672999999	-3.0894201772619896
5	PTFDGYVGW	1	9	9	HLA-A*11:01	5	16	PTFDGYVGW	PTFDGYVGW	0.000854	11	PTFDGYVGW	PTFDGYVGW	25449.49	21	0.14448	1.579651	0.36219131260000004	-4.4056790836313215	1.9418423126	-2.463836771031321
1	SSYFVPDAR	1	9	9	HLA-B*53:01	1	16	SSYFVPDAR	SSYFVPDAR	0.000595	12	SSYFVPDAR	SSYFVPDAR	30736.38	20	0.18794	0.9437639999999998	0.7546985358	-4.487652716820161	1.6984625357999998	-2.789190181020161
2	TSVEAVANY	1	9	9	HLA-A*31:01	2	16.45	TSVEAVANY	TSVEAVANY	0.004464	8.9	TSVEAVANY	TSVEAVANY	19426.21	24	0.22035	1.2556409999999998	1.3136706012	-4.288388079208189	2.5693116012	-1.7190764780081889
6	KPSVWFLQA	1	9	9	HLA-A*03:01	6	17	KPSVWFLQA	KPSVWFLQA	0.000895	13	KPSVWFLQA	KPSVWFLQA	24023.62	21	0.2367	1.151358	-0.328348506	-4.380638449676758	0.8230094940000001	-3.5576289556767584
6	KPSVWFLQA	1	9	9	HLA-A*11:01	6	17	KPSVWFLQA	KPSVWFLQA	0.000297	15	KPSVWFLQA	KPSVWFLQA	24199.44	19	0.2367	1.151358	-0.328348506	-4.383805316074487	0.8230094940000001	-3.5607958220744873
6	KPSVWFLQA	1	9	9	HLA-B*40:01	6	17	KPSVWFLQA	KPSVWFLQA	0.000226	14	KPSVWFLQA	KPSVWFLQA	31570.25	20	0.2367	1.151358	-0.328348506	-4.4992780210176715	0.8230094940000001	-3.6762685270176716
6	KPSVWFLQA	1	9	9	HLA-A*02:06	6	17.5	KPSVWFLQA	KPSVWFLQA	0.003491	12	KPSVWFLQA	KPSVWFLQA	12329.54	23	0.2367	1.151358	-0.328348506	-4.090946873904059	0.8230094940000001	-3.267937379904059
5	PTFDGYVGW	1	9	9	HLA-A*33:01	5	17.55	PTFDGYVGW	PTFDGYVGW	0.003175	8.1	PTFDGYVGW	PTFDGYVGW	29203.24	27	0.14448	1.579651	0.36219131260000004	-4.4654310376148985	1.9418423126	-2.523588725014898
4	VSLSFDHAV	1	9	9	HLA-A*26:01	4	18	VSLSFDHAV	VSLSFDHAV	0.000489	16	VSLSFDHAV	VSLSFDHAV	32208.53	20	0.01497	0.9750769999999999	0.1696177673	-4.507970904035563	1.1446947672999999	-3.3632761367355632
2	TSVEAVANY	1	9	9	HLA-A*02:06	2	18.5	TSVEAVANY	TSVEAVANY	0.004438	11	TSVEAVANY	TSVEAVANY	14407.03	26	0.22035	1.2556409999999998	1.3136706012	-4.158574460511875	2.5693116012	-1.5892628593118747
6	KPSVWFLQA	1	9	9	HLA-A*68:02	6	18.5	KPSVWFLQA	KPSVWFLQA	0.001549	13	KPSVWFLQA	KPSVWFLQA	19991.05	24	0.2367	1.151358	-0.328348506	-4.300835605385259	0.8230094940000001	-3.4778261113852595
6	KPSVWFLQA	1	9	9	HLA-A*01:01	6	18.5	KPSVWFLQA	KPSVWFLQA	0.001047	15	KPSVWFLQA	KPSVWFLQA	28813.44	22	0.2367	1.151358	-0.328348506	-4.459595111242316	0.8230094940000001	-3.636585617242316
1	SSYFVPDAR	1	9	9	HLA-B*40:01	1	18.5	SSYFVPDAR	SSYFVPDAR	0.000222	15	SSYFVPDAR	SSYFVPDAR	32127.43	22	0.18794	0.9437639999999998	0.7546985358	-4.506875986010298	1.6984625357999998	-2.808413450210298
7	YLPVGPAVM	1	9	9	HLA-A*30:02	7	19	YLPVGPAVM	YLPVGPAVM	0.004292	11	YLPVGPAVM	YLPVGPAVM	16705.19	27	0.11764	1.0914209999999998	0.09090139650000001	-4.222851419542082	1.1823223964999998	-3.040529023042083
6	KPSVWFLQA	1	9	9	HLA-B*44:03	6	19	KPSVWFLQA	KPSVWFLQA	0.000158	18	KPSVWFLQA	KPSVWFLQA	30142.57	20	0.2367	1.151358	-0.328348506	-4.47918027814568	0.8230094940000001	-3.6561707841456803
5	PTFDGYVGW	1	9	9	HLA-B*15:01	5	19.5	PTFDGYVGW	PTFDGYVGW	0.002228	11	PTFDGYVGW	PTFDGYVGW	21702.05	28	0.14448	1.579651	0.36219131260000004	-4.336500759730421	1.9418423126	-2.3946584471304204
6	KPSVWFLQA	1	9	9	HLA-A*30:02	6	19.5	KPSVWFLQA	KPSVWFLQA	0.002046	17	KPSVWFLQA	KPSVWFLQA	14650.83	22	0.2367	1.151358	-0.328348506	-4.165862229073013	0.8230094940000001	-3.342852735073013
9	FTKTINVKM	1	9	9	HLA-A*03:01	9	19.5	FTKTINVKM	FTKTINVKM	0.001075	12	FTKTINVKM	FTKTINVKM	27592.71	27	0.00141	1.1702620000000001	0.07879541970000001	-4.440794356522968	1.2490574197000002	-3.191736936822968
6	KPSVWFLQA	1	9	9	HLA-A*02:01	6	19.5	KPSVWFLQA	KPSVWFLQA	0.000841	15	KPSVWFLQA	KPSVWFLQA	19434.62	24	0.2367	1.151358	-0.328348506	-4.288576053404819	0.8230094940000001	-3.4655665594048193
4	VSLSFDHAV	1	9	9	HLA-A*68:01	4	19.5	VSLSFDHAV	VSLSFDHAV	0.000487	19	VSLSFDHAV	VSLSFDHAV	19226.73	20	0.01497	0.9750769999999999	0.1696177673	-4.283905427571039	1.1446947672999999	-3.139210660271039
1	SSYFVPDAR	1	9	9	HLA-A*02:06	1	20	SSYFVPDAR	SSYFVPDAR	0.003259	12	SSYFVPDAR	SSYFVPDAR	15333.8	28	0.18794	0.9437639999999998	0.7546985358	-4.185649794418922	1.6984625357999998	-2.4871872586189223
6	KPSVWFLQA	1	9	9	HLA-B*58:01	6	20	KPSVWFLQA	KPSVWFLQA	0.000458	19	KPSVWFLQA	KPSVWFLQA	18940.96	21	0.2367	1.151358	-0.328348506	-4.277401986923687	0.8230094940000001	-3.454392492923687
1	SSYFVPDAR	1	9	9	HLA-B*44:03	1	20	SSYFVPDAR	SSYFVPDAR	0.000216	16	SSYFVPDAR	SSYFVPDAR	31932.33	24	0.18794	0.9437639999999998	0.7546985358	-4.5042306087750905	1.6984625357999998	-2.8057680729750905
4	VSLSFDHAV	1	9	9	HLA-B*44:03	4	20	VSLSFDHAV	VSLSFDHAV	0.000145	19	VSLSFDHAV	VSLSFDHAV	30554.67	21	0.01497	0.9750769999999999	0.1696177673	-4.48507759756483	1.1446947672999999	-3.34038283026483
1	SSYFVPDAR	1	9	9	HLA-B*15:01	1	20.5	SSYFVPDAR	SSYFVPDAR	0.001331	13	SSYFVPDAR	SSYFVPDAR	21595.01	28	0.18794	0.9437639999999998	0.7546985358	-4.334353409492284	1.6984625357999998	-2.6358908736922837
3	KQVFRSRTK	1	9	9	HLA-B*07:02	3	20.5	KQVFRSRTK	KQVFRSRTK	0.000419	18	KQVFRSRTK	KQVFRSRTK	27098.91	23	0.09223	0.9670759999999999	0.3134855278	-4.432951822590068	1.2805615278	-3.152390294790068
6	KPSVWFLQA	1	9	9	HLA-B*57:01	6	21.5	KPSVWFLQA	KPSVWFLQA	0.000881	20	KPSVWFLQA	KPSVWFLQA	24638.81	23	0.2367	1.151358	-0.328348506	-4.391619728536476	0.8230094940000001	-3.568610234536476
1	SSYFVPDAR	1	9	9	HLA-B*07:02	1	21.5	SSYFVPDAR	SSYFVPDAR	0.000678	14	SSYFVPDAR	SSYFVPDAR	30028	29	0.18794	0.9437639999999998	0.7546985358	-4.477526407194348	1.6984625357999998	-2.7790638713943476
3	KQVFRSRTK	1	9	9	HLA-A*23:01	3	21.5	KQVFRSRTK	KQVFRSRTK	0.000232	15	KQVFRSRTK	KQVFRSRTK	31353.06	28	0.09223	0.9670759999999999	0.3134855278	-4.496279933564229	1.2805615278	-3.2157184057642287
6	KPSVWFLQA	1	9	9	HLA-B*44:02	6	21.5	KPSVWFLQA	KPSVWFLQA	0.000144	19	KPSVWFLQA	KPSVWFLQA	29802.72	24	0.2367	1.151358	-0.328348506	-4.474255902568982	0.8230094940000001	-3.6512464085689817
4	VSLSFDHAV	1	9	9	HLA-B*44:02	4	21.5	VSLSFDHAV	VSLSFDHAV	0.0001	23	VSLSFDHAV	VSLSFDHAV	27839.82	20	0.01497	0.9750769999999999	0.1696177673	-4.444666422990987	1.1446947672999999	-3.299971655690987
2	TSVEAVANY	1	9	9	HLA-A*23:01	2	22.5	TSVEAVANY	TSVEAVANY	0.000388	13	TSVEAVANY	TSVEAVANY	32948.39	32	0.22035	1.2556409999999998	1.3136706012	-4.5178341979528245	2.5693116012	-1.9485225967528246
8	MAFGSLIPT	1	9	9	HLA-A*01:01	8	23	MAFGSLIPT	MAFGSLIPT	0.000248	32	MAFGSLIPT	MAFGSLIPT	24184.79	14	0.0064	0.644852	-0.2400681264	-4.383542320699576	0.4047838736	-3.978758447099575
1	SSYFVPDAR	1	9	9	HLA-B*44:02	1	23	SSYFVPDAR	SSYFVPDAR	0.000198	17	SSYFVPDAR	SSYFVPDAR	31322.89	29	0.18794	0.9437639999999998	0.7546985358	-4.49586182532555	1.6984625357999998	-2.7973992895255497
3	KQVFRSRTK	1	9	9	HLA-A*24:02	3	23	KQVFRSRTK	KQVFRSRTK	0.000126	19	KQVFRSRTK	KQVFRSRTK	34015.89	27	0.09223	0.9670759999999999	0.3134855278	-4.531681838431448	1.2805615278	-3.2511203106314475
1	SSYFVPDAR	1	9	9	HLA-A*24:02	1	23	SSYFVPDAR	SSYFVPDAR	0.000118	19	SSYFVPDAR	SSYFVPDAR	33828.34	27	0.18794	0.9437639999999998	0.7546985358	-4.52928068692401	1.6984625357999998	-2.83081815112401
1	SSYFVPDAR	1	9	9	HLA-B*51:01	1	23.5	SSYFVPDAR	SSYFVPDAR	0.001385	16	SSYFVPDAR	SSYFVPDAR	37287	31	0.18794	0.9437639999999998	0.7546985358	-4.571557442737618	1.6984625357999998	-2.8730949069376184
7	YLPVGPAVM	1	9	9	HLA-A*03:01	7	23.5	YLPVGPAVM	YLPVGPAVM	0.000776	13	YLPVGPAVM	YLPVGPAVM	30306.75	34	0.11764	1.0914209999999998	0.09090139650000001	-4.481539366498154	1.1823223964999998	-3.299216969998155
2	TSVEAVANY	1	9	9	HLA-A*24:02	2	23.5	TSVEAVANY	TSVEAVANY	0.000348	13	TSVEAVANY	TSVEAVANY	36510.51	34	0.22035	1.2556409999999998	1.3136706012	-4.562417899469552	2.5693116012	-1.9931062982695522
3	KQVFRSRTK	1	9	9	HLA-A*02:06	3	24	KQVFRSRTK	KQVFRSRTK	0.001594	17	KQVFRSRTK	KQVFRSRTK	17721.42	31	0.09223	0.9670759999999999	0.3134855278	-4.24849851853613	1.2805615278	-2.96793699073613
6	KPSVWFLQA	1	9	9	HLA-A*68:01	6	24	KPSVWFLQA	KPSVWFLQA	0.000895	16	KPSVWFLQA	KPSVWFLQA	27739.39	32	0.2367	1.151358	-0.328348506	-4.44309690653731	0.8230094940000001	-3.62008741253731
6	KPSVWFLQA	1	9	9	HLA-A*33:01	6	24	KPSVWFLQA	KPSVWFLQA	0.000609	17	KPSVWFLQA	KPSVWFLQA	31174.79	31	0.2367	1.151358	-0.328348506	-4.493803536660656	0.8230094940000001	-3.6707940426606562
7	YLPVGPAVM	1	9	9	HLA-B*58:01	7	24.5	YLPVGPAVM	YLPVGPAVM	0.001052	13	YLPVGPAVM	YLPVGPAVM	26552.4	36	0.11764	1.0914209999999998	0.09090139650000001	-4.4241037819014615	1.1823223964999998	-3.2417813854014623
3	KQVFRSRTK	1	9	9	HLA-B*57:01	3	24.5	KQVFRSRTK	KQVFRSRTK	0.001009	19	KQVFRSRTK	KQVFRSRTK	28254.35	30	0.09223	0.9670759999999999	0.3134855278	-4.451085320670891	1.2805615278	-3.1705237928708905
9	FTKTINVKM	1	9	9	HLA-B*44:02	9	24.5	FTKTINVKM	FTKTINVKM	0.00061	10	FTKTINVKM	FTKTINVKM	33921.45	39	0.00141	1.1702620000000001	0.07879541970000001	-4.530474408252703	1.2490574197000002	-3.281416988552703
6	KPSVWFLQA	1	9	9	HLA-A*31:01	6	25	KPSVWFLQA	KPSVWFLQA	0.000518	20	KPSVWFLQA	KPSVWFLQA	22833.96	30	0.2367	1.151358	-0.328348506	-4.358581235932209	0.8230094940000001	-3.535571741932209
6	KPSVWFLQA	1	9	9	HLA-A*24:02	6	25	KPSVWFLQA	KPSVWFLQA	0.000076	23	KPSVWFLQA	KPSVWFLQA	33878.89	27	0.2367	1.151358	-0.328348506	-4.529929172769295	0.8230094940000001	-3.706919678769295
8	MAFGSLIPT	1	9	9	HLA-B*44:03	8	25	MAFGSLIPT	MAFGSLIPT	0.000023	38	MAFGSLIPT	MAFGSLIPT	23749.91	12	0.0064	0.644852	-0.2400681264	-4.375661968210257	0.4047838736	-3.9708780946102564
9	FTKTINVKM	1	9	9	HLA-B*44:03	9	25.4	FTKTINVKM	FTKTINVKM	0.00062	9.8	FTKTINVKM	FTKTINVKM	36710.56	41	0.00141	1.1702620000000001	0.07879541970000001	-4.5647910094850515	1.2490574197000002	-3.3157335897850517
5	PTFDGYVGW	1	9	9	HLA-A*31:01	5	25.5	PTFDGYVGW	PTFDGYVGW	0.001577	14	PTFDGYVGW	PTFDGYVGW	26328.4	37	0.14448	1.579651	0.36219131260000004	-4.420424467450748	1.9418423126	-2.4785821548507476
1	SSYFVPDAR	1	9	9	HLA-A*23:01	1	25.5	SSYFVPDAR	SSYFVPDAR	0.000102	21	SSYFVPDAR	SSYFVPDAR	32208.88	30	0.18794	0.9437639999999998	0.7546985358	-4.50797562335193	1.6984625357999998	-2.80951308755193
6	KPSVWFLQA	1	9	9	HLA-A*23:01	6	25.5	KPSVWFLQA	KPSVWFLQA	0.000071	24	KPSVWFLQA	KPSVWFLQA	30705.79	27	0.2367	1.151358	-0.328348506	-4.487220275410651	0.8230094940000001	-3.6642107814106515
3	KQVFRSRTK	1	9	9	HLA-B*08:01	3	26.5	KQVFRSRTK	KQVFRSRTK	0.00078	22	KQVFRSRTK	KQVFRSRTK	22953.11	31	0.09223	0.9670759999999999	0.3134855278	-4.36084153799232	1.2805615278	-3.0802800101923196
2	TSVEAVANY	1	9	9	HLA-B*07:02	2	26.5	TSVEAVANY	TSVEAVANY	0.000492	16	TSVEAVANY	TSVEAVANY	32998.68	37	0.22035	1.2556409999999998	1.3136706012	-4.518496567751167	2.5693116012	-1.949184966551167
4	VSLSFDHAV	1	9	9	HLA-A*03:01	4	27	VSLSFDHAV	VSLSFDHAV	0.000136	25	VSLSFDHAV	VSLSFDHAV	28624.5	29	0.01497	0.9750769999999999	0.1696177673	-4.456737909351876	1.1446947672999999	-3.312043142051876
3	KQVFRSRTK	1	9	9	HLA-B*58:01	3	27.5	KQVFRSRTK	KQVFRSRTK	0.000556	18	KQVFRSRTK	KQVFRSRTK	26835.16	37	0.09223	0.9670759999999999	0.3134855278	-4.428704189036505	1.2805615278	-3.148142661236505
7	YLPVGPAVM	1	9	9	HLA-A*68:01	7	28	YLPVGPAVM	YLPVGPAVM	0.000307	22	YLPVGPAVM	YLPVGPAVM	28588.6	34	0.11764	1.0914209999999998	0.09090139650000001	-4.45619288823096	1.1823223964999998	-3.2738704917309605
5	PTFDGYVGW	1	9	9	HLA-A*03:01	5	29	PTFDGYVGW	PTFDGYVGW	0.000524	15	PTFDGYVGW	PTFDGYVGW	33080.9	43	0.14448	1.579651	0.36219131260000004	-4.519577316470494	1.9418423126	-2.577735003870494
3	KQVFRSRTK	1	9	9	HLA-A*26:01	3	29	KQVFRSRTK	KQVFRSRTK	0.000465	16	KQVFRSRTK	KQVFRSRTK	39109.71	42	0.09223	0.9670759999999999	0.3134855278	-4.592284595653826	1.2805615278	-3.311723067853826
1	SSYFVPDAR	1	9	9	HLA-A*02:01	1	29	SSYFVPDAR	SSYFVPDAR	0.000318	22	SSYFVPDAR	SSYFVPDAR	27014.6	36	0.18794	0.9437639999999998	0.7546985358	-4.431598541407739	1.6984625357999998	-2.733136005607739
3	KQVFRSRTK	1	9	9	HLA-A*02:01	3	29.5	KQVFRSRTK	KQVFRSRTK	0.000411	20	KQVFRSRTK	KQVFRSRTK	28806.26	39	0.09223	0.9670759999999999	0.3134855278	-4.459486876232546	1.2805615278	-3.178925348432546
6	KPSVWFLQA	1	9	9	HLA-A*02:03	6	31	KPSVWFLQA	KPSVWFLQA	0.000391	23	KPSVWFLQA	KPSVWFLQA	22585.06	39	0.2367	1.151358	-0.328348506	-4.3538212486558505	0.8230094940000001	-3.5308117546558506
3	KQVFRSRTK	1	9	9	HLA-A*02:03	3	31.5	KQVFRSRTK	KQVFRSRTK	0.000514	21	KQVFRSRTK	KQVFRSRTK	24336.51	42	0.09223	0.9670759999999999	0.3134855278	-4.386258297952552	1.2805615278	-3.105696770152552
2	TSVEAVANY	1	9	9	HLA-A*02:01	2	31.5	TSVEAVANY	TSVEAVANY	0.000487	19	TSVEAVANY	TSVEAVANY	31132.66	44	0.22035	1.2556409999999998	1.3136706012	-4.493216228744476	2.5693116012	-1.9239046275444762
2	TSVEAVANY	1	9	9	HLA-A*02:03	2	32.5	TSVEAVANY	TSVEAVANY	0.000524	21	TSVEAVANY	TSVEAVANY	24987.01	44	0.22035	1.2556409999999998	1.3136706012	-4.397714290612609	2.5693116012	-1.8284026894126093
7	YLPVGPAVM	1	9	9	HLA-B*44:03	7	32.5	YLPVGPAVM	YLPVGPAVM	0.000169	17	YLPVGPAVM	YLPVGPAVM	38066.41	48	0.11764	1.0914209999999998	0.09090139650000001	-4.5805419209250315	1.1823223964999998	-3.3982195244250324
8	MAFGSLIPT	1	9	9	HLA-B*44:02	8	32.5	MAFGSLIPT	MAFGSLIPT	0.000013	50	MAFGSLIPT	MAFGSLIPT	25079.1	15	0.0064	0.644852	-0.2400681264	-4.39931194714883	0.4047838736	-3.994528073548829
1	SSYFVPDAR	1	9	9	HLA-A*02:03	1	33.5	SSYFVPDAR	SSYFVPDAR	0.000334	24	SSYFVPDAR	SSYFVPDAR	24882.07	43	0.18794	0.9437639999999998	0.7546985358	-4.395886507537348	1.6984625357999998	-2.697423971737348
7	YLPVGPAVM	1	9	9	HLA-A*33:01	7	33.5	YLPVGPAVM	YLPVGPAVM	0.000295	23	YLPVGPAVM	YLPVGPAVM	35354.39	44	0.11764	1.0914209999999998	0.09090139650000001	-4.548443348384717	1.1823223964999998	-3.366120951884718
7	YLPVGPAVM	1	9	9	HLA-B*44:02	7	33.5	YLPVGPAVM	YLPVGPAVM	0.000186	17	YLPVGPAVM	YLPVGPAVM	36121.12	50	0.11764	1.0914209999999998	0.09090139650000001	-4.557761207928253	1.1823223964999998	-3.3754388114282534
5	PTFDGYVGW	1	9	9	HLA-A*02:06	5	34	PTFDGYVGW	PTFDGYVGW	0.000801	22	PTFDGYVGW	PTFDGYVGW	25654.35	46	0.14448	1.579651	0.36219131260000004	-4.409161015483729	1.9418423126	-2.4673187028837287
6	KPSVWFLQA	1	9	9	HLA-A*26:01	6	34	KPSVWFLQA	KPSVWFLQA	0.000196	23	KPSVWFLQA	KPSVWFLQA	39717.39	45	0.2367	1.151358	-0.328348506	-4.5989807014084185	0.8230094940000001	-3.7759712074084186
8	MAFGSLIPT	1	9	9	HLA-A*23:01	8	34.5	MAFGSLIPT	MAFGSLIPT	0.000011	46	MAFGSLIPT	MAFGSLIPT	28332.41	23	0.0064	0.644852	-0.2400681264	-4.452283517873253	0.4047838736	-4.047499644273253
7	YLPVGPAVM	1	9	9	HLA-A*11:01	7	37	YLPVGPAVM	YLPVGPAVM	0.000052	27	YLPVGPAVM	YLPVGPAVM	36018.47	47	0.11764	1.0914209999999998	0.09090139650000001	-4.556525260824717	1.1823223964999998	-3.374202864324718
7	YLPVGPAVM	1	9	9	HLA-B*57:01	7	37.5	YLPVGPAVM	YLPVGPAVM	0.000869	21	YLPVGPAVM	YLPVGPAVM	35568.1	54	0.11764	1.0914209999999998	0.09090139650000001	-4.55106066637907	1.1823223964999998	-3.3687382698790707
5	PTFDGYVGW	1	9	9	HLA-A*02:01	5	39	PTFDGYVGW	PTFDGYVGW	0.000212	26	PTFDGYVGW	PTFDGYVGW	33929.53	52	0.14448	1.579651	0.36219131260000004	-4.530577843735297	1.9418423126	-2.5887355311352964
5	PTFDGYVGW	1	9	9	HLA-B*40:01	5	39	PTFDGYVGW	PTFDGYVGW	0.000047	26	PTFDGYVGW	PTFDGYVGW	40818.73	52	0.14448	1.579651	0.36219131260000004	-4.610859488313118	1.9418423126	-2.669017175713118
5	PTFDGYVGW	1	9	9	HLA-A*30:01	5	40.5	PTFDGYVGW	PTFDGYVGW	0.001491	22	PTFDGYVGW	PTFDGYVGW	25732.74	59	0.14448	1.579651	0.36219131260000004	-4.410486031975012	1.9418423126	-2.4686437193750113
7	YLPVGPAVM	1	9	9	HLA-A*31:01	7	41	YLPVGPAVM	YLPVGPAVM	0.000218	27	YLPVGPAVM	YLPVGPAVM	32549.41	55	0.11764	1.0914209999999998	0.09090139650000001	-4.512543120828433	1.1823223964999998	-3.3302207243284334
8	MAFGSLIPT	1	9	9	HLA-A*24:02	8	42	MAFGSLIPT	MAFGSLIPT	0.000005	56	MAFGSLIPT	MAFGSLIPT	34345.42	28	0.0064	0.644852	-0.2400681264	-4.53586883160391	0.4047838736	-4.1310849580039095
5	PTFDGYVGW	1	9	9	HLA-A*02:03	5	43	PTFDGYVGW	PTFDGYVGW	0.000274	26	PTFDGYVGW	PTFDGYVGW	32409.2	60	0.14448	1.579651	0.36219131260000004	-4.510668310888008	1.9418423126	-2.5688259982880073
3	KQVFRSRTK	1	9	9	HLA-B*35:01	3	45	KQVFRSRTK	KQVFRSRTK	0.000043	33	KQVFRSRTK	KQVFRSRTK	40868.22	57	0.09223	0.9670759999999999	0.3134855278	-4.6113857225901755	1.2805615278	-3.3308241947901753
7	YLPVGPAVM	1	9	9	HLA-A*30:01	7	47.5	YLPVGPAVM	YLPVGPAVM	0.000696	31	YLPVGPAVM	YLPVGPAVM	27466.12	64	0.11764	1.0914209999999998	0.09090139650000001	-4.438797313166309	1.1823223964999998	-3.25647491666631
6	KPSVWFLQA	1	9	9	HLA-B*15:01	6	47.5	KPSVWFLQA	KPSVWFLQA	0.000057	41	KPSVWFLQA	KPSVWFLQA	31913.68	54	0.2367	1.151358	-0.328348506	-4.503976886034456	0.8230094940000001	-3.6809673920344563
1	SSYFVPDAR	1	9	9	HLA-B*08:01	1	52.5	SSYFVPDAR	SSYFVPDAR	0.00026	34	SSYFVPDAR	SSYFVPDAR	35270.7	71	0.18794	0.9437639999999998	0.7546985358	-4.547414078979102	1.6984625357999998	-2.848951543179102
5	PTFDGYVGW	1	9	9	HLA-B*07:02	5	53.5	PTFDGYVGW	PTFDGYVGW	0.000075	35	PTFDGYVGW	PTFDGYVGW	40663.58	72	0.14448	1.579651	0.36219131260000004	-4.60920561104089	1.9418423126	-2.6673632984408897
3	KQVFRSRTK	1	9	9	HLA-A*01:01	3	55	KQVFRSRTK	KQVFRSRTK	0.000215	35	KQVFRSRTK	KQVFRSRTK	40455.55	75	0.09223	0.9670759999999999	0.3134855278	-4.606978109855164	1.2805615278	-3.3264165820551637
2	TSVEAVANY	1	9	9	HLA-B*08:01	2	58	TSVEAVANY	TSVEAVANY	0.000366	30	TSVEAVANY	TSVEAVANY	38984.65	86	0.22035	1.2556409999999998	1.3136706012	-4.59089363952499	2.5693116012	-2.02158203832499
3	KQVFRSRTK	1	9	9	HLA-A*68:02	3	59.5	KQVFRSRTK	KQVFRSRTK	0.000043	47	KQVFRSRTK	KQVFRSRTK	39861.17	72	0.09223	0.9670759999999999	0.3134855278	-4.600550041908035	1.2805615278	-3.319988514108035
3	KQVFRSRTK	1	9	9	HLA-B*53:01	3	63.5	KQVFRSRTK	KQVFRSRTK	0.000013	47	KQVFRSRTK	KQVFRSRTK	44338.24	80	0.09223	0.9670759999999999	0.3134855278	-4.646778449864205	1.2805615278	-3.3662169220642046
3	KQVFRSRTK	1	9	9	HLA-B*51:01	3	66	KQVFRSRTK	KQVFRSRTK	0.00005	52	KQVFRSRTK	KQVFRSRTK	45414.18	80	0.09223	0.9670759999999999	0.3134855278	-4.6571914769590546	1.2805615278	-3.3766299491590543
5	PTFDGYVGW	1	9	9	HLA-B*08:01	5	67.5	PTFDGYVGW	PTFDGYVGW	0.000174	39	PTFDGYVGW	PTFDGYVGW	41873.09	96	0.14448	1.579651	0.36219131260000004	-4.6219350105791435	1.9418423126	-2.680092697979143
