# Supplementary material for: Development of a novel multi-epitope mRNA vaccine candidate to combat SFTSV pandemic
Source: PLoS Negl Trop Dis. 2025 Jan 22;19(1):e0012815. doi: 10.1371/journal.pntd.0012815 (PMC12788908; doi:10.1371/journal.pntd.0012815)
Supplement: S1 Data — (ZIP) [file pntd.0012815.s011.zip › NetMHCIIpan 4.3 validate/43IC50.csv]

allele	seq_num	start	end	length	core_peptide	peptide	ic50	rank
HLA-DRB1*15:01	4	1	15	15	IQFHSGSLV	KSTEIQFHSGSLVGK	29.09	1.5
HLA-DRB1*13:02	4	1	15	15	IQFHSGSLV	KSTEIQFHSGSLVGK	24.45	2.5
HLA-DRB1*15:01	3	1	15	15	IHFHSGSLV	KSTEIHFHSGSLVGK	50.43	3.2
HLA-DRB1*09:01	4	1	15	15	IQFHSGSLV	KSTEIQFHSGSLVGK	58.57	3.3
HLA-DRB1*04:05	6	1	15	15	FLELKSFSQ	TFLELKSFSQSEFPD	85.28	3.3
HLA-DPA1*01:03/DPB1*02:01	6	1	15	15	LELKSFSQS	TFLELKSFSQSEFPD	83.25	3.5
HLA-DRB1*13:02	3	1	15	15	IHFHSGSLV	KSTEIHFHSGSLVGK	39.56	4.0
HLA-DRB1*07:01	4	1	15	15	IQFHSGSLV	KSTEIQFHSGSLVGK	41.96	4.1
HLA-DRB1*09:01	3	1	15	15	IHFHSGSLV	KSTEIHFHSGSLVGK	70.95	4.3
HLA-DPA1*01:03/DPB1*04:01	6	1	15	15	FESQSFSKL	TFLELKSFSQSEFPD	154.65	4.4
HLA-DRB1*07:01	3	1	15	15	IHFHSGSLV	KSTEIHFHSGSLVGK	47.59	4.6
HLA-DQA1*05:01/DQB1*02:01	1	1	15	15	PSAVIELTM	AAWVPSAVIELTMPS	298.39	5.2
HLA-DRB1*04:01	6	1	15	15	FLELKSFSQ	TFLELKSFSQSEFPD	134.86	6.5
HLA-DPA1*02:01/DPB1*01:01	6	1	15	15	KSFSQSEFP	TFLELKSFSQSEFPD	316.91	8.1
HLA-DRB1*15:01	5	1	15	15	FQGYVGQRG	HSQFQGYVGQRGGRS	108.10	8.2
HLA-DQA1*04:01/DQB1*04:02	5	1	15	15	FQGYVGQRG	HSQFQGYVGQRGGRS	146.07	8.3
HLA-DPA1*03:01/DPB1*04:02	6	1	15	15	LELKSFSQS	TFLELKSFSQSEFPD	219.96	8.7
HLA-DQA1*01:01/DQB1*05:01	2	1	15	15	DVAWMDVGH	QPFDVAWMDVGHSHK	871.04	8.9
HLA-DRB1*09:01	1	1	15	15	WVPSAVIEL	AAWVPSAVIELTMPS	124.85	9.2
HLA-DQA1*03:01/DQB1*03:02	6	1	15	15	ELKSFSQSE	TFLELKSFSQSEFPD	1209.63	9.2
HLA-DQA1*03:01/DQB1*03:02	1	1	15	15	PSAVIELTM	AAWVPSAVIELTMPS	1229.70	9.5
HLA-DRB1*01:01	4	1	15	15	IQFHSGSLV	KSTEIQFHSGSLVGK	30.97	11.0
HLA-DRB1*07:01	1	1	15	15	WVPSAVIEL	AAWVPSAVIELTMPS	119.65	11.0
HLA-DRB5*01:01	5	1	15	15	FQGYVGQRG	HSQFQGYVGQRGGRS	105.76	12.0
HLA-DRB5*01:01	6	1	15	15	FLELKSFSQ	TFLELKSFSQSEFPD	123.20	13.0
HLA-DQA1*05:01/DQB1*03:01	3	1	15	15	IHFHSGSLV	KSTEIHFHSGSLVGK	211.59	13.0
HLA-DQA1*05:01/DQB1*03:01	4	1	15	15	IQFHSGSLV	KSTEIQFHSGSLVGK	222.17	13.0
HLA-DRB1*01:01	6	1	15	15	FLELKSFSQ	TFLELKSFSQSEFPD	42.30	14.0
HLA-DRB3*02:02	4	1	15	15	IQFHSGSLV	KSTEIQFHSGSLVGK	908.30	14.0
HLA-DRB1*11:01	6	1	15	15	FLELKSFSQ	TFLELKSFSQSEFPD	211.74	15.0
HLA-DRB4*01:01	2	1	15	15	VAWMDVGHS	QPFDVAWMDVGHSHK	218.58	15.0
HLA-DQA1*04:01/DQB1*04:02	3	1	15	15	IHFHSGSLV	KSTEIHFHSGSLVGK	254.36	15.0
HLA-DQA1*05:01/DQB1*03:01	1	1	15	15	VPSAVIELT	AAWVPSAVIELTMPS	265.92	15.0
HLA-DRB1*01:01	3	1	15	15	IHFHSGSLV	KSTEIHFHSGSLVGK	50.14	16.0
HLA-DRB1*15:01	6	1	15	15	LKSFSQSEF	TFLELKSFSQSEFPD	242.53	17.0
HLA-DQA1*05:01/DQB1*02:01	6	1	15	15	LKSFSQSEF	TFLELKSFSQSEFPD	817.78	17.0
HLA-DPA1*02:01/DPB1*05:01	6	1	15	15	LELKSFSQS	TFLELKSFSQSEFPD	1245.19	17.0
HLA-DRB1*01:01	5	1	15	15	FQGYVGQRG	HSQFQGYVGQRGGRS	61.79	18.0
HLA-DPA1*01:03/DPB1*02:01	4	1	15	15	IQFHSGSLV	KSTEIQFHSGSLVGK	505.08	18.0
HLA-DRB1*09:01	5	1	15	15	FQGYVGQRG	HSQFQGYVGQRGGRS	254.46	19.0
HLA-DQA1*04:01/DQB1*04:02	4	1	15	15	IQFHSGSLV	KSTEIQFHSGSLVGK	327.97	19.0
HLA-DRB1*04:01	5	1	15	15	FQGYVGQRG	HSQFQGYVGQRGGRS	400.77	19.0
HLA-DRB1*12:01	6	1	15	15	LKSFSQSEF	TFLELKSFSQSEFPD	827.13	20.0
HLA-DRB3*02:02	3	1	15	15	IHFHSGSLV	KSTEIHFHSGSLVGK	1588.51	20.0
HLA-DQA1*01:01/DQB1*05:01	6	1	15	15	LKSFSQSEF	TFLELKSFSQSEFPD	1951.97	20.0
HLA-DRB1*11:01	5	1	15	15	FQGYVGQRG	HSQFQGYVGQRGGRS	358.62	21.0
HLA-DQA1*05:01/DQB1*02:01	2	1	15	15	VAWMDVGHS	QPFDVAWMDVGHSHK	1045.41	21.0
HLA-DPA1*01:03/DPB1*04:01	4	1	15	15	LSGSHFQIE	KSTEIQFHSGSLVGK	1154.19	21.0
HLA-DRB3*02:02	1	1	15	15	WVPSAVIEL	AAWVPSAVIELTMPS	1691.52	21.0
HLA-DQA1*03:01/DQB1*03:02	2	1	15	15	VAWMDVGHS	QPFDVAWMDVGHSHK	2172.17	21.0
HLA-DRB5*01:01	3	1	15	15	IHFHSGSLV	KSTEIHFHSGSLVGK	318.52	24.0
HLA-DRB1*08:02	6	1	15	15	LELKSFSQS	TFLELKSFSQSEFPD	794.31	24.0
HLA-DPA1*02:01/DPB1*01:01	4	1	15	15	LSGSHFQIE	KSTEIQFHSGSLVGK	854.06	24.0
HLA-DQA1*01:02/DQB1*06:02	2	1	15	15	VAWMDVGHS	QPFDVAWMDVGHSHK	876.70	24.0
HLA-DRB4*01:01	7	1	15	15	EKYGLVERA	LMALQEKYGLVERAE	413.27	25.0
HLA-DRB1*04:05	5	1	15	15	FQGYVGQRG	HSQFQGYVGQRGGRS	557.46	25.0
HLA-DRB1*04:01	2	1	15	15	VAWMDVGHS	QPFDVAWMDVGHSHK	578.47	25.0
HLA-DRB1*12:01	4	1	15	15	IQFHSGSLV	KSTEIQFHSGSLVGK	1078.23	25.0
HLA-DRB5*01:01	4	1	15	15	IQFHSGSLV	KSTEIQFHSGSLVGK	372.74	26.0
HLA-DRB1*08:02	2	1	15	15	VAWMDVGHS	QPFDVAWMDVGHSHK	896.14	26.0
HLA-DRB3*01:01	1	1	15	15	WVPSAVIEL	AAWVPSAVIELTMPS	1806.05	26.0
HLA-DPA1*01:03/DPB1*02:01	3	1	15	15	EIHFHSGSL	KSTEIHFHSGSLVGK	895.57	27.0
HLA-DPA1*02:01/DPB1*14:01	1	1	15	15	WVPSAVIEL	AAWVPSAVIELTMPS	3611.28	27.0
HLA-DQA1*05:01/DQB1*03:01	7	1	15	15	EKYGLVERA	LMALQEKYGLVERAE	776.18	28.0
HLA-DQA1*05:01/DQB1*03:01	2	1	15	15	VAWMDVGHS	QPFDVAWMDVGHSHK	781.93	28.0
HLA-DRB3*01:01	2	1	15	15	AWMDVGHSH	QPFDVAWMDVGHSHK	2034.80	28.0
HLA-DRB1*12:01	3	1	15	15	IHFHSGSLV	KSTEIHFHSGSLVGK	1357.18	29.0
HLA-DQA1*04:01/DQB1*04:02	2	1	15	15	VAWMDVGHS	QPFDVAWMDVGHSHK	572.16	31.0
HLA-DPA1*03:01/DPB1*04:02	4	1	15	15	IQFHSGSLV	KSTEIQFHSGSLVGK	1084.90	31.0
HLA-DRB1*12:01	7	1	15	15	LQEKYGLVE	LMALQEKYGLVERAE	1514.35	31.0
HLA-DQA1*01:01/DQB1*05:01	4	1	15	15	EIQFHSGSL	KSTEIQFHSGSLVGK	3581.59	31.0
HLA-DRB4*01:01	4	1	15	15	IQFHSGSLV	KSTEIQFHSGSLVGK	580.02	32.0
HLA-DQA1*01:02/DQB1*06:02	1	1	15	15	VPSAVIELT	AAWVPSAVIELTMPS	1234.46	32.0
HLA-DPA1*01:03/DPB1*04:01	1	1	15	15	WVPSAVIEL	AAWVPSAVIELTMPS	2194.78	32.0
HLA-DRB1*07:01	6	1	15	15	LKSFSQSEF	TFLELKSFSQSEFPD	549.59	33.0
HLA-DRB1*15:01	7	1	15	15	LQEKYGLVE	LMALQEKYGLVERAE	702.83	33.0
HLA-DPA1*01:03/DPB1*04:01	3	1	15	15	EIHFHSGSL	KSTEIHFHSGSLVGK	2268.66	33.0
HLA-DRB1*04:01	4	1	15	15	IQFHSGSLV	KSTEIQFHSGSLVGK	874.21	34.0
HLA-DPA1*01:03/DPB1*04:01	7	1	15	15	ALQEKYGLV	LMALQEKYGLVERAE	2473.03	34.0
HLA-DRB5*01:01	2	1	15	15	VAWMDVGHS	QPFDVAWMDVGHSHK	671.28	35.0
HLA-DRB1*04:05	2	1	15	15	VAWMDVGHS	QPFDVAWMDVGHSHK	881.60	35.0
HLA-DPA1*03:01/DPB1*04:02	1	1	15	15	WVPSAVIEL	AAWVPSAVIELTMPS	1304.74	35.0
HLA-DRB3*02:02	5	1	15	15	FQGYVGQRG	HSQFQGYVGQRGGRS	3466.45	35.0
HLA-DRB1*09:01	6	1	15	15	LKSFSQSEF	TFLELKSFSQSEFPD	604.96	36.0
HLA-DRB1*11:01	2	1	15	15	VAWMDVGHS	QPFDVAWMDVGHSHK	1008.22	36.0
HLA-DPA1*01:03/DPB1*02:01	7	1	15	15	LQEKYGLVE	LMALQEKYGLVERAE	1548.65	36.0
HLA-DPA1*02:01/DPB1*14:01	4	1	15	15	IQFHSGSLV	KSTEIQFHSGSLVGK	5079.97	36.0
HLA-DQA1*05:01/DQB1*03:01	5	1	15	15	FQGYVGQRG	HSQFQGYVGQRGGRS	1349.75	37.0
HLA-DQA1*04:01/DQB1*04:02	6	1	15	15	LKSFSQSEF	TFLELKSFSQSEFPD	778.87	38.0
HLA-DRB3*01:01	4	1	15	15	IQFHSGSLV	KSTEIQFHSGSLVGK	3129.23	38.0
HLA-DQA1*01:01/DQB1*05:01	3	1	15	15	IHFHSGSLV	KSTEIHFHSGSLVGK	4657.19	38.0
HLA-DRB1*04:01	1	1	15	15	WVPSAVIEL	AAWVPSAVIELTMPS	1069.25	39.0
HLA-DPA1*02:01/DPB1*01:01	7	1	15	15	KYGLVERAE	LMALQEKYGLVERAE	1586.12	39.0
HLA-DPA1*02:01/DPB1*05:01	7	1	15	15	ALQEKYGLV	LMALQEKYGLVERAE	3468.25	39.0
HLA-DRB1*13:02	1	1	15	15	WVPSAVIEL	AAWVPSAVIELTMPS	1160.91	40.0
HLA-DRB1*11:01	7	1	15	15	LQEKYGLVE	LMALQEKYGLVERAE	1274.80	40.0
HLA-DRB1*03:01	7	1	15	15	LQEKYGLVE	LMALQEKYGLVERAE	2325.57	40.0
HLA-DPA1*02:01/DPB1*05:01	4	1	15	15	LSGSHFQIE	KSTEIQFHSGSLVGK	3556.75	40.0
HLA-DQA1*01:02/DQB1*06:02	4	1	15	15	QFHSGSLVG	KSTEIQFHSGSLVGK	1733.17	41.0
HLA-DRB1*04:01	3	1	15	15	IHFHSGSLV	KSTEIHFHSGSLVGK	1226.65	42.0
HLA-DRB1*08:02	4	1	15	15	IQFHSGSLV	KSTEIQFHSGSLVGK	1648.73	42.0
HLA-DPA1*03:01/DPB1*04:02	2	1	15	15	VAWMDVGHS	QPFDVAWMDVGHSHK	1863.74	42.0
HLA-DPA1*01:03/DPB1*02:01	1	1	15	15	WVPSAVIEL	AAWVPSAVIELTMPS	2155.97	42.0
HLA-DRB1*03:01	2	1	15	15	VAWMDVGHS	QPFDVAWMDVGHSHK	2521.15	42.0
HLA-DPA1*03:01/DPB1*04:02	7	1	15	15	ALQEKYGLV	LMALQEKYGLVERAE	1922.14	43.0
HLA-DQA1*03:01/DQB1*03:02	7	1	15	15	EKYGLVERA	LMALQEKYGLVERAE	4492.28	43.0
HLA-DQA1*01:01/DQB1*05:01	1	1	15	15	PSAVIELTM	AAWVPSAVIELTMPS	5555.42	43.0
HLA-DRB1*07:01	5	1	15	15	FQGYVGQRG	HSQFQGYVGQRGGRS	914.14	44.0
HLA-DRB1*11:01	3	1	15	15	IHFHSGSLV	KSTEIHFHSGSLVGK	1577.57	44.0
HLA-DPA1*02:01/DPB1*01:01	3	1	15	15	LSGSHFHIE	KSTEIHFHSGSLVGK	1927.20	44.0
HLA-DPA1*02:01/DPB1*01:01	1	1	15	15	WVPSAVIEL	AAWVPSAVIELTMPS	1972.50	45.0
HLA-DPA1*03:01/DPB1*04:02	3	1	15	15	IHFHSGSLV	KSTEIHFHSGSLVGK	2104.07	45.0
HLA-DRB3*02:02	2	1	15	15	VAWMDVGHS	QPFDVAWMDVGHSHK	5157.57	45.0
HLA-DQA1*04:01/DQB1*04:02	1	1	15	15	PSAVIELTM	AAWVPSAVIELTMPS	1054.35	46.0
HLA-DRB1*04:05	1	1	15	15	WVPSAVIEL	AAWVPSAVIELTMPS	1417.98	46.0
HLA-DRB1*04:05	4	1	15	15	IQFHSGSLV	KSTEIQFHSGSLVGK	1419.47	46.0
HLA-DRB1*11:01	4	1	15	15	IQFHSGSLV	KSTEIQFHSGSLVGK	1708.07	46.0
HLA-DPA1*01:03/DPB1*02:01	2	1	15	15	VAWMDVGHS	QPFDVAWMDVGHSHK	2500.29	46.0
HLA-DRB1*01:01	2	1	15	15	VAWMDVGHS	QPFDVAWMDVGHSHK	323.87	47.0
HLA-DRB4*01:01	5	1	15	15	FQGYVGQRG	HSQFQGYVGQRGGRS	1078.26	47.0
HLA-DPA1*02:01/DPB1*05:01	3	1	15	15	LSGSHFHIE	KSTEIHFHSGSLVGK	4518.56	47.0
HLA-DPA1*01:03/DPB1*04:01	2	1	15	15	VAWMDVGHS	QPFDVAWMDVGHSHK	4670.31	48.0
HLA-DRB1*01:01	1	1	15	15	WVPSAVIEL	AAWVPSAVIELTMPS	361.34	49.0
HLA-DRB1*08:02	3	1	15	15	IHFHSGSLV	KSTEIHFHSGSLVGK	2154.12	49.0
HLA-DRB1*08:02	5	1	15	15	FQGYVGQRG	HSQFQGYVGQRGGRS	2204.87	49.0
HLA-DPA1*02:01/DPB1*14:01	3	1	15	15	IHFHSGSLV	KSTEIHFHSGSLVGK	7686.83	49.0
HLA-DPA1*02:01/DPB1*14:01	6	1	15	15	KSFSQSEFP	TFLELKSFSQSEFPD	7722.01	49.0
HLA-DRB4*01:01	3	1	15	15	IHFHSGSLV	KSTEIHFHSGSLVGK	1217.60	50.0
HLA-DRB5*01:01	7	1	15	15	LQEKYGLVE	LMALQEKYGLVERAE	1495.20	50.0
HLA-DQA1*01:02/DQB1*06:02	3	1	15	15	IHFHSGSLV	KSTEIHFHSGSLVGK	2395.50	50.0
HLA-DPA1*01:03/DPB1*02:01	5	1	15	15	FQGYVGQRG	HSQFQGYVGQRGGRS	3040.18	50.0
HLA-DQA1*01:01/DQB1*05:01	7	1	15	15	EKYGLVERA	LMALQEKYGLVERAE	7152.72	50.0
HLA-DRB1*09:01	2	1	15	15	VAWMDVGHS	QPFDVAWMDVGHSHK	1118.66	51.0
HLA-DRB1*12:01	2	1	15	15	VAWMDVGHS	QPFDVAWMDVGHSHK	3323.14	51.0
HLA-DRB1*01:01	7	1	15	15	LQEKYGLVE	LMALQEKYGLVERAE	425.96	52.0
HLA-DRB1*04:05	3	1	15	15	IHFHSGSLV	KSTEIHFHSGSLVGK	1791.00	52.0
HLA-DRB1*08:02	1	1	15	15	WVPSAVIEL	AAWVPSAVIELTMPS	2479.70	53.0
HLA-DQA1*05:01/DQB1*02:01	7	1	15	15	EKYGLVERA	LMALQEKYGLVERAE	4126.84	53.0
HLA-DQA1*01:01/DQB1*05:01	5	1	15	15	FQGYVGQRG	HSQFQGYVGQRGGRS	7889.48	53.0
HLA-DRB1*15:01	2	1	15	15	VAWMDVGHS	QPFDVAWMDVGHSHK	1991.48	55.0
HLA-DQA1*01:02/DQB1*06:02	7	1	15	15	EKYGLVERA	LMALQEKYGLVERAE	2823.44	55.0
HLA-DRB3*01:01	3	1	15	15	IHFHSGSLV	KSTEIHFHSGSLVGK	5331.88	55.0
HLA-DRB3*02:02	6	1	15	15	FLELKSFSQ	TFLELKSFSQSEFPD	6999.30	55.0
HLA-DRB4*01:01	6	1	15	15	LKSFSQSEF	TFLELKSFSQSEFPD	1519.60	56.0
HLA-DRB4*01:01	1	1	15	15	VPSAVIELT	AAWVPSAVIELTMPS	1537.11	56.0
HLA-DRB1*08:02	7	1	15	15	LQEKYGLVE	LMALQEKYGLVERAE	2737.02	56.0
HLA-DPA1*02:01/DPB1*01:01	2	1	15	15	HGVDMWAVD	QPFDVAWMDVGHSHK	3028.99	56.0
HLA-DRB3*01:01	6	1	15	15	LKSFSQSEF	TFLELKSFSQSEFPD	5548.94	56.0
HLA-DPA1*02:01/DPB1*05:01	1	1	15	15	WVPSAVIEL	AAWVPSAVIELTMPS	6199.01	57.0
HLA-DQA1*04:01/DQB1*04:02	7	1	15	15	EKYGLVERA	LMALQEKYGLVERAE	1728.75	59.0
HLA-DRB1*13:02	7	1	15	15	LQEKYGLVE	LMALQEKYGLVERAE	2833.84	61.0
HLA-DRB1*03:01	4	1	15	15	IQFHSGSLV	KSTEIQFHSGSLVGK	4849.72	61.0
HLA-DQA1*03:01/DQB1*03:02	4	1	15	15	EIQFHSGSL	KSTEIQFHSGSLVGK	7318.84	61.0
HLA-DPA1*01:03/DPB1*04:01	5	1	15	15	FQGYVGQRG	HSQFQGYVGQRGGRS	7790.49	61.0
HLA-DRB1*09:01	7	1	15	15	EKYGLVERA	LMALQEKYGLVERAE	1721.93	62.0
HLA-DRB1*03:01	1	1	15	15	WVPSAVIEL	AAWVPSAVIELTMPS	5171.59	62.0
HLA-DQA1*05:01/DQB1*02:01	4	1	15	15	IQFHSGSLV	KSTEIQFHSGSLVGK	5731.32	62.0
HLA-DRB1*04:05	7	1	15	15	LQEKYGLVE	LMALQEKYGLVERAE	2860.05	64.0
HLA-DQA1*05:01/DQB1*02:01	3	1	15	15	IHFHSGSLV	KSTEIHFHSGSLVGK	6262.04	64.0
HLA-DRB3*01:01	5	1	15	15	FQGYVGQRG	HSQFQGYVGQRGGRS	6749.99	64.0
HLA-DQA1*01:02/DQB1*06:02	5	1	15	15	QGYVGQRGG	HSQFQGYVGQRGGRS	3968.37	65.0
HLA-DRB1*12:01	1	1	15	15	PSAVIELTM	AAWVPSAVIELTMPS	5664.68	65.0
HLA-DRB1*03:01	3	1	15	15	IHFHSGSLV	KSTEIHFHSGSLVGK	5804.40	66.0
HLA-DQA1*03:01/DQB1*03:02	3	1	15	15	IHFHSGSLV	KSTEIHFHSGSLVGK	8431.32	67.0
HLA-DPA1*02:01/DPB1*05:01	2	1	15	15	DVAWMDVGH	QPFDVAWMDVGHSHK	8450.31	67.0
HLA-DPA1*02:01/DPB1*14:01	7	1	15	15	EKYGLVERA	LMALQEKYGLVERAE	12613.16	67.0
HLA-DRB1*07:01	2	1	15	15	VAWMDVGHS	QPFDVAWMDVGHSHK	2761.86	69.0
HLA-DRB1*07:01	7	1	15	15	LQEKYGLVE	LMALQEKYGLVERAE	2822.24	69.0
HLA-DRB1*13:02	5	1	15	15	FQGYVGQRG	HSQFQGYVGQRGGRS	3999.80	69.0
HLA-DRB1*13:02	2	1	15	15	VAWMDVGHS	QPFDVAWMDVGHSHK	4084.15	70.0
HLA-DQA1*01:02/DQB1*06:02	6	1	15	15	ELKSFSQSE	TFLELKSFSQSEFPD	5121.58	72.0
HLA-DRB1*11:01	1	1	15	15	WVPSAVIEL	AAWVPSAVIELTMPS	5665.97	72.0
HLA-DPA1*03:01/DPB1*04:02	5	1	15	15	FQGYVGQRG	HSQFQGYVGQRGGRS	7303.34	72.0
HLA-DPA1*02:01/DPB1*14:01	2	1	15	15	VAWMDVGHS	QPFDVAWMDVGHSHK	13967.43	72.0
HLA-DRB1*03:01	6	1	15	15	LKSFSQSEF	TFLELKSFSQSEFPD	7531.40	73.0
HLA-DPA1*02:01/DPB1*05:01	5	1	15	15	FQGYVGQRG	HSQFQGYVGQRGGRS	10875.00	74.0
HLA-DRB3*02:02	7	1	15	15	LQEKYGLVE	LMALQEKYGLVERAE	12132.23	74.0
HLA-DRB1*15:01	1	1	15	15	WVPSAVIEL	AAWVPSAVIELTMPS	4926.41	75.0
HLA-DRB5*01:01	1	1	15	15	WVPSAVIEL	AAWVPSAVIELTMPS	5059.95	76.0
HLA-DRB1*13:02	6	1	15	15	LKSFSQSEF	TFLELKSFSQSEFPD	5377.70	76.0
HLA-DRB1*04:01	7	1	15	15	EKYGLVERA	LMALQEKYGLVERAE	4411.41	77.0
HLA-DPA1*02:01/DPB1*01:01	5	1	15	15	FQGYVGQRG	HSQFQGYVGQRGGRS	6666.81	77.0
HLA-DRB3*01:01	7	1	15	15	LQEKYGLVE	LMALQEKYGLVERAE	9740.25	77.0
HLA-DQA1*05:01/DQB1*03:01	6	1	15	15	LKSFSQSEF	TFLELKSFSQSEFPD	7491.42	78.0
HLA-DQA1*05:01/DQB1*02:01	5	1	15	15	FQGYVGQRG	HSQFQGYVGQRGGRS	10534.51	79.0
HLA-DQA1*03:01/DQB1*03:02	5	1	15	15	FQGYVGQRG	HSQFQGYVGQRGGRS	13236.03	83.0
HLA-DRB1*12:01	5	1	15	15	FQGYVGQRG	HSQFQGYVGQRGGRS	12625.31	85.0
HLA-DPA1*02:01/DPB1*14:01	5	1	15	15	RQGVYGQFQ	HSQFQGYVGQRGGRS	20224.27	85.0
HLA-DRB1*03:01	5	1	15	15	FQGYVGQRG	HSQFQGYVGQRGGRS	12738.79	87.0
