# Supplementary material for: Development of a novel multi-epitope mRNA vaccine candidate to combat SFTSV pandemic
Source: PLoS Negl Trop Dis. 2025 Jan 22;19(1):e0012815. doi: 10.1371/journal.pntd.0012815 (PMC12788908; doi:10.1371/journal.pntd.0012815)
Supplement: S1 Data — (ZIP) [file pntd.0012815.s011.zip › NetMHCIIpan 4.3 validate/result.csv]

allele	seq_num	start	end	length	core_peptide	peptide	score	rank
HLA-DQA1*04:01/DQB1*04:02	5	1	15	15	FQGYVGQRG	HSQFQGYVGQRGGRS	0.7967	0.36
HLA-DQA1*01:01/DQB1*05:01	2	1	15	15	DVAWMDVGH	QPFDVAWMDVGHSHK	0.5414	0.38
HLA-DRB1*15:01	3	1	15	15	IHFHSGSLV	KSTEIHFHSGSLVGK	0.7766	0.75
HLA-DRB1*15:01	4	1	15	15	IQFHSGSLV	KSTEIQFHSGSLVGK	0.7419	0.86
HLA-DRB1*15:01	5	1	15	15	FQGYVGQRG	HSQFQGYVGQRGGRS	0.7123	0.93
HLA-DPA1*01:03/DPB1*02:01	6	1	15	15	LELKSFSQS	TFLELKSFSQSEFPD	0.5663	1.1
HLA-DRB1*09:01	3	1	15	15	IHFHSGSLV	KSTEIHFHSGSLVGK	0.6424	1.7
HLA-DRB1*07:01	3	1	15	15	IHFHSGSLV	KSTEIHFHSGSLVGK	0.5692	2.0
HLA-DRB1*09:01	4	1	15	15	IQFHSGSLV	KSTEIQFHSGSLVGK	0.5662	2.4
HLA-DRB1*07:01	4	1	15	15	IQFHSGSLV	KSTEIQFHSGSLVGK	0.5015	2.5
HLA-DRB4*01:01	2	1	15	15	VAWMDVGHS	QPFDVAWMDVGHSHK	0.1976	2.6
HLA-DQA1*05:01/DQB1*03:01	7	1	15	15	EKYGLVERA	LMALQEKYGLVERAE	0.3858	3.0
HLA-DRB1*13:02	5	1	15	15	FQGYVGQRG	HSQFQGYVGQRGGRS	0.4111	3.0
HLA-DRB1*12:01	6	1	15	15	LKSFSQSEF	TFLELKSFSQSEFPD	0.3198	4.1
HLA-DRB5*01:01	5	1	15	15	FQGYVGQRG	HSQFQGYVGQRGGRS	0.2575	4.2
HLA-DRB1*07:01	1	1	15	15	WVPSAVIEL	AAWVPSAVIELTMPS	0.3422	4.3
HLA-DRB1*09:01	1	1	15	15	WVPSAVIEL	AAWVPSAVIELTMPS	0.4287	4.3
HLA-DQA1*05:01/DQB1*02:01	1	1	15	15	PSAVIELTM	AAWVPSAVIELTMPS	0.2332	4.5
HLA-DRB1*09:01	5	1	15	15	FQGYVGQRG	HSQFQGYVGQRGGRS	0.4114	4.6
HLA-DRB1*13:02	3	1	15	15	IHFHSGSLV	KSTEIHFHSGSLVGK	0.2937	4.8
HLA-DQA1*03:01/DQB1*03:02	7	1	15	15	EKYGLVERA	LMALQEKYGLVERAE	0.1389	5.3
HLA-DRB1*01:01	4	1	15	15	IQFHSGSLV	KSTEIQFHSGSLVGK	0.2894	5.6
HLA-DQA1*01:01/DQB1*05:01	5	1	15	15	FQGYVGQRG	HSQFQGYVGQRGGRS	0.0727	5.7
HLA-DRB1*13:02	4	1	15	15	IQFHSGSLV	KSTEIQFHSGSLVGK	0.2483	5.7
HLA-DRB1*01:01	3	1	15	15	IHFHSGSLV	KSTEIHFHSGSLVGK	0.2832	5.7
HLA-DRB1*01:01	5	1	15	15	FQGYVGQRG	HSQFQGYVGQRGGRS	0.2731	5.9
HLA-DQA1*04:01/DQB1*04:02	2	1	15	15	VAWMDVGHS	QPFDVAWMDVGHSHK	0.3444	5.9
HLA-DRB1*08:02	5	1	15	15	FQGYVGQRG	HSQFQGYVGQRGGRS	0.2702	6.0
HLA-DPA1*01:03/DPB1*02:01	5	1	15	15	FQGYVGQRG	HSQFQGYVGQRGGRS	0.0886	6.2
HLA-DPA1*01:03/DPB1*02:01	4	1	15	15	IQFHSGSLV	KSTEIQFHSGSLVGK	0.0777	6.8
HLA-DPA1*01:03/DPB1*02:01	3	1	15	15	EIHFHSGSL	KSTEIHFHSGSLVGK	0.0712	7.3
HLA-DRB1*04:01	5	1	15	15	FQGYVGQRG	HSQFQGYVGQRGGRS	0.2215	7.3
HLA-DRB1*07:01	5	1	15	15	FQGYVGQRG	HSQFQGYVGQRGGRS	0.1814	8.0
HLA-DRB1*04:01	2	1	15	15	VAWMDVGHS	QPFDVAWMDVGHSHK	0.1957	8.0
HLA-DRB1*12:01	3	1	15	15	IHFHSGSLV	KSTEIHFHSGSLVGK	0.1800	8.3
HLA-DRB3*02:02	5	1	15	15	FQGYVGQRG	HSQFQGYVGQRGGRS	0.0449	8.4
HLA-DRB3*02:02	3	1	15	15	IHFHSGSLV	KSTEIHFHSGSLVGK	0.0413	8.8
HLA-DRB3*02:02	4	1	15	15	IQFHSGSLV	KSTEIQFHSGSLVGK	0.0401	9.0
HLA-DRB1*04:05	5	1	15	15	FQGYVGQRG	HSQFQGYVGQRGGRS	0.1267	9.7
HLA-DRB1*04:05	2	1	15	15	VAWMDVGHS	QPFDVAWMDVGHSHK	0.1253	9.8
HLA-DPA1*02:01/DPB1*01:01	4	1	15	15	LSGSHFQIE	KSTEIQFHSGSLVGK	0.1008	10.0
HLA-DPA1*01:03/DPB1*04:01	6	1	15	15	FESQSFSKL	TFLELKSFSQSEFPD	0.0215	11.0
HLA-DQA1*01:01/DQB1*05:01	4	1	15	15	EIQFHSGSL	KSTEIQFHSGSLVGK	0.0352	11.0
HLA-DQA1*05:01/DQB1*03:01	2	1	15	15	VAWMDVGHS	QPFDVAWMDVGHSHK	0.1389	11.0
HLA-DRB1*12:01	4	1	15	15	IQFHSGSLV	KSTEIQFHSGSLVGK	0.1393	11.0
HLA-DRB1*08:02	2	1	15	15	VAWMDVGHS	QPFDVAWMDVGHSHK	0.1620	11.0
HLA-DPA1*01:03/DPB1*04:01	4	1	15	15	LSGSHFQIE	KSTEIQFHSGSLVGK	0.0179	12.0
HLA-DQA1*01:01/DQB1*05:01	3	1	15	15	IHFHSGSLV	KSTEIHFHSGSLVGK	0.0294	12.0
HLA-DQA1*01:02/DQB1*06:02	2	1	15	15	VAWMDVGHS	QPFDVAWMDVGHSHK	0.1288	12.0
HLA-DRB1*11:01	5	1	15	15	FQGYVGQRG	HSQFQGYVGQRGGRS	0.1307	12.0
HLA-DQA1*01:02/DQB1*06:02	7	1	15	15	EKYGLVERA	LMALQEKYGLVERAE	0.1388	12.0
HLA-DQA1*04:01/DQB1*04:02	3	1	15	15	IHFHSGSLV	KSTEIHFHSGSLVGK	0.2370	12.0
HLA-DRB3*02:02	1	1	15	15	WVPSAVIEL	AAWVPSAVIELTMPS	0.0228	13.0
HLA-DQA1*01:01/DQB1*05:01	6	1	15	15	LKSFSQSEF	TFLELKSFSQSEFPD	0.0273	13.0
HLA-DPA1*03:01/DPB1*04:02	4	1	15	15	IQFHSGSLV	KSTEIQFHSGSLVGK	0.0827	13.0
HLA-DQA1*05:01/DQB1*02:01	2	1	15	15	VAWMDVGHS	QPFDVAWMDVGHSHK	0.1012	13.0
HLA-DQA1*05:01/DQB1*03:01	1	1	15	15	VPSAVIELT	AAWVPSAVIELTMPS	0.1118	13.0
HLA-DRB3*01:01	1	1	15	15	WVPSAVIEL	AAWVPSAVIELTMPS	0.0105	14.0
HLA-DPA1*03:01/DPB1*04:02	6	1	15	15	LELKSFSQS	TFLELKSFSQSEFPD	0.0808	14.0
HLA-DRB3*01:01	3	1	15	15	IHFHSGSLV	KSTEIHFHSGSLVGK	0.0094	15.0
HLA-DRB3*01:01	4	1	15	15	IQFHSGSLV	KSTEIQFHSGSLVGK	0.0090	16.0
HLA-DRB5*01:01	3	1	15	15	IHFHSGSLV	KSTEIHFHSGSLVGK	0.0485	16.0
HLA-DRB1*01:01	2	1	15	15	VAWMDVGHS	QPFDVAWMDVGHSHK	0.0523	16.0
HLA-DPA1*03:01/DPB1*04:02	1	1	15	15	WVPSAVIEL	AAWVPSAVIELTMPS	0.0683	16.0
HLA-DRB1*11:01	2	1	15	15	VAWMDVGHS	QPFDVAWMDVGHSHK	0.0795	16.0
HLA-DRB1*12:01	2	1	15	15	VAWMDVGHS	QPFDVAWMDVGHSHK	0.0907	16.0
HLA-DPA1*01:03/DPB1*04:01	1	1	15	15	WVPSAVIEL	AAWVPSAVIELTMPS	0.0098	17.0
HLA-DQA1*03:01/DQB1*03:02	6	1	15	15	ELKSFSQSE	TFLELKSFSQSEFPD	0.0439	17.0
HLA-DRB1*15:01	6	1	15	15	LKSFSQSEF	TFLELKSFSQSEFPD	0.0453	17.0
HLA-DPA1*01:03/DPB1*04:01	3	1	15	15	EIHFHSGSL	KSTEIHFHSGSLVGK	0.0087	18.0
HLA-DRB5*01:01	4	1	15	15	IQFHSGSLV	KSTEIQFHSGSLVGK	0.0353	18.0
HLA-DRB1*15:01	2	1	15	15	VAWMDVGHS	QPFDVAWMDVGHSHK	0.0415	18.0
HLA-DPA1*03:01/DPB1*04:02	5	1	15	15	FQGYVGQRG	HSQFQGYVGQRGGRS	0.0599	18.0
HLA-DQA1*04:01/DQB1*04:02	4	1	15	15	IQFHSGSLV	KSTEIQFHSGSLVGK	0.1682	18.0
HLA-DPA1*02:01/DPB1*01:01	3	1	15	15	LSGSHFHIE	KSTEIHFHSGSLVGK	0.0402	19.0
HLA-DQA1*05:01/DQB1*03:01	3	1	15	15	IHFHSGSLV	KSTEIHFHSGSLVGK	0.0685	19.0
HLA-DQA1*01:02/DQB1*06:02	5	1	15	15	QGYVGQRGG	HSQFQGYVGQRGGRS	0.0783	19.0
HLA-DPA1*03:01/DPB1*04:02	2	1	15	15	VAWMDVGHS	QPFDVAWMDVGHSHK	0.0491	21.0
HLA-DPA1*03:01/DPB1*04:02	3	1	15	15	IHFHSGSLV	KSTEIHFHSGSLVGK	0.0515	21.0
HLA-DQA1*05:01/DQB1*02:01	7	1	15	15	EKYGLVERA	LMALQEKYGLVERAE	0.0587	21.0
HLA-DQA1*05:01/DQB1*03:01	5	1	15	15	FQGYVGQRG	HSQFQGYVGQRGGRS	0.0563	22.0
HLA-DRB1*09:01	6	1	15	15	LKSFSQSEF	TFLELKSFSQSEFPD	0.0911	22.0
HLA-DRB1*01:01	1	1	15	15	WVPSAVIEL	AAWVPSAVIELTMPS	0.0202	23.0
HLA-DQA1*05:01/DQB1*03:01	4	1	15	15	IQFHSGSLV	KSTEIQFHSGSLVGK	0.0490	23.0
HLA-DQA1*04:01/DQB1*04:02	7	1	15	15	EKYGLVERA	LMALQEKYGLVERAE	0.1311	24.0
HLA-DRB3*01:01	5	1	15	15	FQGYVGQRG	HSQFQGYVGQRGGRS	0.0029	25.0
HLA-DRB4*01:01	3	1	15	15	IHFHSGSLV	KSTEIHFHSGSLVGK	0.0086	26.0
HLA-DRB4*01:01	4	1	15	15	IQFHSGSLV	KSTEIQFHSGSLVGK	0.0088	26.0
HLA-DRB4*01:01	5	1	15	15	FQGYVGQRG	HSQFQGYVGQRGGRS	0.0089	26.0
HLA-DRB5*01:01	2	1	15	15	VAWMDVGHS	QPFDVAWMDVGHSHK	0.0177	26.0
HLA-DQA1*03:01/DQB1*03:02	2	1	15	15	VAWMDVGHS	QPFDVAWMDVGHSHK	0.0233	26.0
HLA-DPA1*02:01/DPB1*05:01	4	1	15	15	LSGSHFQIE	KSTEIQFHSGSLVGK	0.0288	26.0
HLA-DQA1*03:01/DQB1*03:02	1	1	15	15	PSAVIELTM	AAWVPSAVIELTMPS	0.0200	28.0
HLA-DRB1*08:02	3	1	15	15	IHFHSGSLV	KSTEIHFHSGSLVGK	0.0343	28.0
HLA-DPA1*01:03/DPB1*04:01	5	1	15	15	FQGYVGQRG	HSQFQGYVGQRGGRS	0.0033	29.0
HLA-DPA1*01:03/DPB1*02:01	7	1	15	15	LQEKYGLVE	LMALQEKYGLVERAE	0.0061	30.0
HLA-DRB1*03:01	3	1	15	15	IHFHSGSLV	KSTEIHFHSGSLVGK	0.0112	30.0
HLA-DPA1*02:01/DPB1*14:01	4	1	15	15	IQFHSGSLV	KSTEIQFHSGSLVGK	0.0125	30.0
HLA-DPA1*02:01/DPB1*01:01	2	1	15	15	HGVDMWAVD	QPFDVAWMDVGHSHK	0.0155	30.0
HLA-DQA1*04:01/DQB1*04:02	6	1	15	15	LKSFSQSEF	TFLELKSFSQSEFPD	0.1029	30.0
HLA-DRB1*04:05	1	1	15	15	WVPSAVIEL	AAWVPSAVIELTMPS	0.0106	31.0
HLA-DQA1*05:01/DQB1*02:01	6	1	15	15	LKSFSQSEF	TFLELKSFSQSEFPD	0.0314	31.0
HLA-DRB3*01:01	6	1	15	15	LKSFSQSEF	TFLELKSFSQSEFPD	0.0015	32.0
HLA-DRB1*03:01	2	1	15	15	VAWMDVGHS	QPFDVAWMDVGHSHK	0.0092	32.0
HLA-DQA1*04:01/DQB1*04:02	1	1	15	15	PSAVIELTM	AAWVPSAVIELTMPS	0.0946	32.0
HLA-DPA1*01:03/DPB1*04:01	2	1	15	15	VAWMDVGHS	QPFDVAWMDVGHSHK	0.0025	33.0
HLA-DRB1*04:01	1	1	15	15	WVPSAVIEL	AAWVPSAVIELTMPS	0.0100	33.0
HLA-DPA1*02:01/DPB1*05:01	3	1	15	15	LSGSHFHIE	KSTEIHFHSGSLVGK	0.0155	34.0
HLA-DRB1*08:02	7	1	15	15	LQEKYGLVE	LMALQEKYGLVERAE	0.0217	34.0
HLA-DRB3*02:02	2	1	15	15	VAWMDVGHS	QPFDVAWMDVGHSHK	0.0020	35.0
HLA-DRB5*01:01	6	1	15	15	FLELKSFSQ	TFLELKSFSQSEFPD	0.0082	35.0
HLA-DRB1*04:01	3	1	15	15	IHFHSGSLV	KSTEIHFHSGSLVGK	0.0085	35.0
HLA-DRB1*08:02	4	1	15	15	IQFHSGSLV	KSTEIQFHSGSLVGK	0.0213	35.0
HLA-DRB1*03:01	4	1	15	15	IQFHSGSLV	KSTEIQFHSGSLVGK	0.0067	36.0
HLA-DPA1*02:01/DPB1*14:01	1	1	15	15	WVPSAVIEL	AAWVPSAVIELTMPS	0.0070	37.0
HLA-DPA1*02:01/DPB1*14:01	3	1	15	15	IHFHSGSLV	KSTEIHFHSGSLVGK	0.0064	38.0
HLA-DRB1*04:01	4	1	15	15	IQFHSGSLV	KSTEIQFHSGSLVGK	0.0066	38.0
HLA-DPA1*02:01/DPB1*01:01	7	1	15	15	KYGLVERAE	LMALQEKYGLVERAE	0.0086	38.0
HLA-DRB3*01:01	2	1	15	15	AWMDVGHSH	QPFDVAWMDVGHSHK	0.0008	39.0
HLA-DRB1*04:05	4	1	15	15	IQFHSGSLV	KSTEIQFHSGSLVGK	0.0056	39.0
HLA-DRB1*04:05	3	1	15	15	IHFHSGSLV	KSTEIHFHSGSLVGK	0.0057	39.0
HLA-DRB1*13:02	1	1	15	15	WVPSAVIEL	AAWVPSAVIELTMPS	0.0134	39.0
HLA-DPA1*01:03/DPB1*04:01	7	1	15	15	ALQEKYGLV	LMALQEKYGLVERAE	0.0014	41.0
HLA-DPA1*01:03/DPB1*02:01	2	1	15	15	VAWMDVGHS	QPFDVAWMDVGHSHK	0.0028	41.0
HLA-DRB1*11:01	3	1	15	15	IHFHSGSLV	KSTEIHFHSGSLVGK	0.0058	41.0
HLA-DRB1*11:01	6	1	15	15	FLELKSFSQ	TFLELKSFSQSEFPD	0.0061	41.0
HLA-DRB1*09:01	2	1	15	15	VAWMDVGHS	QPFDVAWMDVGHSHK	0.0284	41.0
HLA-DRB1*03:01	6	1	15	15	LKSFSQSEF	TFLELKSFSQSEFPD	0.0042	42.0
HLA-DQA1*01:02/DQB1*06:02	4	1	15	15	QFHSGSLVG	KSTEIQFHSGSLVGK	0.0216	42.0
HLA-DRB1*04:05	6	1	15	15	FLELKSFSQ	TFLELKSFSQSEFPD	0.0038	43.0
HLA-DQA1*05:01/DQB1*02:01	3	1	15	15	IHFHSGSLV	KSTEIHFHSGSLVGK	0.0167	43.0
HLA-DRB1*11:01	7	1	15	15	LQEKYGLVE	LMALQEKYGLVERAE	0.0045	44.0
HLA-DQA1*05:01/DQB1*02:01	5	1	15	15	FQGYVGQRG	HSQFQGYVGQRGGRS	0.0156	44.0
HLA-DQA1*01:01/DQB1*05:01	7	1	15	15	EKYGLVERA	LMALQEKYGLVERAE	0.0028	45.0
HLA-DRB1*13:02	2	1	15	15	VAWMDVGHS	QPFDVAWMDVGHSHK	0.0086	46.0
HLA-DQA1*01:02/DQB1*06:02	1	1	15	15	VPSAVIELT	AAWVPSAVIELTMPS	0.0176	46.0
HLA-DRB1*11:01	4	1	15	15	IQFHSGSLV	KSTEIQFHSGSLVGK	0.0035	47.0
HLA-DRB1*08:02	1	1	15	15	WVPSAVIEL	AAWVPSAVIELTMPS	0.0085	47.0
HLA-DQA1*05:01/DQB1*02:01	4	1	15	15	IQFHSGSLV	KSTEIQFHSGSLVGK	0.0129	47.0
HLA-DPA1*02:01/DPB1*14:01	2	1	15	15	VAWMDVGHS	QPFDVAWMDVGHSHK	0.0029	48.0
HLA-DRB1*13:02	6	1	15	15	LKSFSQSEF	TFLELKSFSQSEFPD	0.0078	48.0
HLA-DPA1*01:03/DPB1*02:01	1	1	15	15	WVPSAVIEL	AAWVPSAVIELTMPS	0.0016	50.0
HLA-DRB1*04:01	6	1	15	15	FLELKSFSQ	TFLELKSFSQSEFPD	0.0021	50.0
HLA-DRB5*01:01	1	1	15	15	WVPSAVIEL	AAWVPSAVIELTMPS	0.0024	50.0
HLA-DQA1*01:02/DQB1*06:02	3	1	15	15	IHFHSGSLV	KSTEIHFHSGSLVGK	0.0144	50.0
HLA-DRB1*07:01	6	1	15	15	LKSFSQSEF	TFLELKSFSQSEFPD	0.0042	51.0
HLA-DPA1*02:01/DPB1*05:01	6	1	15	15	LELKSFSQS	TFLELKSFSQSEFPD	0.0054	51.0
HLA-DRB1*08:02	6	1	15	15	LELKSFSQS	TFLELKSFSQSEFPD	0.0068	51.0
HLA-DRB1*12:01	5	1	15	15	FQGYVGQRG	HSQFQGYVGQRGGRS	0.0098	51.0
HLA-DPA1*02:01/DPB1*14:01	6	1	15	15	KSFSQSEFP	TFLELKSFSQSEFPD	0.0022	52.0
HLA-DRB1*01:01	6	1	15	15	FLELKSFSQ	TFLELKSFSQSEFPD	0.0012	53.0
HLA-DRB1*04:05	7	1	15	15	LQEKYGLVE	LMALQEKYGLVERAE	0.0015	54.0
HLA-DQA1*01:01/DQB1*05:01	1	1	15	15	PSAVIELTM	AAWVPSAVIELTMPS	0.0017	54.0
HLA-DRB1*12:01	7	1	15	15	LQEKYGLVE	LMALQEKYGLVERAE	0.0079	54.0
HLA-DRB1*07:01	2	1	15	15	VAWMDVGHS	QPFDVAWMDVGHSHK	0.0033	55.0
HLA-DPA1*02:01/DPB1*05:01	7	1	15	15	ALQEKYGLV	LMALQEKYGLVERAE	0.0043	55.0
HLA-DPA1*02:01/DPB1*05:01	5	1	15	15	FQGYVGQRG	HSQFQGYVGQRGGRS	0.0041	56.0
HLA-DRB1*03:01	5	1	15	15	FQGYVGQRG	HSQFQGYVGQRGGRS	0.0014	57.0
HLA-DRB1*11:01	1	1	15	15	WVPSAVIEL	AAWVPSAVIELTMPS	0.0017	57.0
HLA-DRB1*15:01	7	1	15	15	LQEKYGLVE	LMALQEKYGLVERAE	0.0017	58.0
HLA-DRB1*13:02	7	1	15	15	LQEKYGLVE	LMALQEKYGLVERAE	0.0038	58.0
HLA-DPA1*03:01/DPB1*04:02	7	1	15	15	ALQEKYGLV	LMALQEKYGLVERAE	0.0080	59.0
HLA-DPA1*02:01/DPB1*05:01	2	1	15	15	DVAWMDVGH	QPFDVAWMDVGHSHK	0.0033	60.0
HLA-DRB4*01:01	1	1	15	15	VPSAVIELT	AAWVPSAVIELTMPS	0.0010	61.0
HLA-DRB5*01:01	7	1	15	15	LQEKYGLVE	LMALQEKYGLVERAE	0.0009	62.0
HLA-DRB1*03:01	1	1	15	15	WVPSAVIEL	AAWVPSAVIELTMPS	0.0010	62.0
HLA-DPA1*02:01/DPB1*01:01	6	1	15	15	KSFSQSEFP	TFLELKSFSQSEFPD	0.0020	62.0
HLA-DRB1*09:01	7	1	15	15	EKYGLVERA	LMALQEKYGLVERAE	0.0076	62.0
HLA-DRB1*01:01	7	1	15	15	LQEKYGLVE	LMALQEKYGLVERAE	0.0005	63.0
HLA-DPA1*02:01/DPB1*14:01	5	1	15	15	RQGVYGQFQ	HSQFQGYVGQRGGRS	0.0009	63.0
HLA-DRB1*07:01	7	1	15	15	LQEKYGLVE	LMALQEKYGLVERAE	0.0020	63.0
HLA-DRB1*12:01	1	1	15	15	PSAVIELTM	AAWVPSAVIELTMPS	0.0042	64.0
HLA-DQA1*03:01/DQB1*03:02	5	1	15	15	FQGYVGQRG	HSQFQGYVGQRGGRS	0.0021	66.0
HLA-DQA1*03:01/DQB1*03:02	3	1	15	15	IHFHSGSLV	KSTEIHFHSGSLVGK	0.0022	66.0
HLA-DRB4*01:01	6	1	15	15	LKSFSQSEF	TFLELKSFSQSEFPD	0.0007	68.0
HLA-DQA1*03:01/DQB1*03:02	4	1	15	15	EIQFHSGSL	KSTEIQFHSGSLVGK	0.0019	68.0
HLA-DPA1*02:01/DPB1*14:01	7	1	15	15	EKYGLVERA	LMALQEKYGLVERAE	0.0006	69.0
HLA-DRB1*03:01	7	1	15	15	LQEKYGLVE	LMALQEKYGLVERAE	0.0006	69.0
HLA-DRB4*01:01	7	1	15	15	EKYGLVERA	LMALQEKYGLVERAE	0.0006	70.0
HLA-DPA1*02:01/DPB1*01:01	5	1	15	15	FQGYVGQRG	HSQFQGYVGQRGGRS	0.0011	71.0
HLA-DQA1*05:01/DQB1*03:01	6	1	15	15	LKSFSQSEF	TFLELKSFSQSEFPD	0.0025	71.0
HLA-DRB1*04:01	7	1	15	15	EKYGLVERA	LMALQEKYGLVERAE	0.0003	72.0
HLA-DPA1*02:01/DPB1*01:01	1	1	15	15	WVPSAVIEL	AAWVPSAVIELTMPS	0.0010	73.0
HLA-DRB1*15:01	1	1	15	15	WVPSAVIEL	AAWVPSAVIELTMPS	0.0005	74.0
HLA-DPA1*02:01/DPB1*05:01	1	1	15	15	WVPSAVIEL	AAWVPSAVIELTMPS	0.0012	76.0
HLA-DRB3*02:02	7	1	15	15	LQEKYGLVE	LMALQEKYGLVERAE	0.0001	82.0
HLA-DQA1*01:02/DQB1*06:02	6	1	15	15	ELKSFSQSE	TFLELKSFSQSEFPD	0.0018	83.0
HLA-DRB3*02:02	6	1	15	15	FLELKSFSQ	TFLELKSFSQSEFPD	0.0000	85.0
HLA-DRB3*01:01	7	1	15	15	LQEKYGLVE	LMALQEKYGLVERAE	0.0000	88.0
