# Supplementary material for: Development of a novel multi-epitope mRNA vaccine candidate to combat SFTSV pandemic
Source: PLoS Negl Trop Dis. 2025 Jan 22;19(1):e0012815. doi: 10.1371/journal.pntd.0012815 (PMC12788908; doi:10.1371/journal.pntd.0012815)
Supplement: S2 Data — (ZIP) [file pntd.0012815.s012.zip]

Archive with 96 entries (94 files):
- 1-s2.0-S1567134814002949-mmc1.xls
- Homology Testing of Intestinal Microbiota..txt
- gene/
- gene/Actinomyces odontolyticus ATCC 17982.zip
- gene/Akkermansia muciniphila ATCC BAA-835.tsv
- gene/Akkermansia muciniphila ATCC BAA-835.zip
- gene/Alistipes putredinis DSM 17216.zip
- gene/Anaerofustis stercorihominis DSM 17244.zip
- gene/Anaerostipes caccae DSM 14662.zip
- gene/Anaerotruncus colihominis DSM 17241.zip
- gene/Bacteroides capillosus ATCC 29799.zip
- gene/Bacteroides cellulosilyticus DSM 14838.zip
- gene/Bacteroides coprocola DSM 17136.zip
- gene/Bacteroides dorei DSM 17855.zip
- gene/Bacteroides eggerthii DSM 20697.zip
- gene/Bacteroides finegoldii DSM 17565.zip
- list.xls
- protein/
- protein/Actinomyces odontolyticus ATCC 17982.faa
- protein/Akkermansia muciniphila ATCC BAA-835.faa
- protein/Alistipes putredinis DSM 17216.faa
- protein/Amedibacillus dolichus DSM 3991.faa
- protein/Anaerofustis stercorihominis DSM 17244.faa
- protein/Anaerostipes caccae DSM 14662.faa
- protein/Anaerotruncus colihominis DSM 17241.faa
- protein/Bacteroides capillosus ATCC 29799.faa
- protein/Bacteroides cellulosilyticus DSM 14838.faa
- protein/Bacteroides coprocola DSM 17136.faa
- protein/Bacteroides dorei DSM 17855.faa
- protein/Bacteroides eggerthii DSM 20697.faa
- protein/Bacteroides finegoldii DSM 17565.faa
- protein/Bacteroides intestinalis DSM 17393.faa
- protein/Bacteroides ovatus ATCC 8483.faa
- protein/Bacteroides pectinophilus ATCC 43243.faa
- protein/Bacteroides plebeius DSM 17135.faa
- protein/Bacteroides stercoris ATCC 43183.faa
- protein/Bacteroides uniformis ATCC 8492.faa
- protein/Bifidobacterium adolescentis ATCC 15703.faa
- protein/Bifidobacterium adolescentis L2-32.faa
- protein/Bifidobacterium angulatum DSM 20098.faa
- protein/Bifidobacterium bifidum DSM 20456.faa
- protein/Bifidobacterium breve DSM 20213.faa
- protein/Bifidobacterium dentium ATCC 27678.faa
- protein/Bifidobacterium longum Bori.faa
- protein/Borrelia burgdorferi CA-11.2a.faa
- protein/Bryantella formatexigens DSM 14469.faa
- protein/Butyrivibrio crossotus DSM 2876.faa
- protein/Catenibacterium mitsuokai DSM 15897.faa
- protein/Citrobacter youngae ATCC 29220.faa
- protein/Clostridium bartlettii DSM 16795.faa
- protein/Clostridium bolteae ATCC BAA-613.faa
- protein/Clostridium hiranonis DSM 13275.faa
- protein/Clostridium leptum DSM 753.faa
- protein/Clostridium methylpentosum DSM 5476.faa
- protein/Clostridium nexile DSM 1787.faa
- protein/Clostridium ramosum DSM 1402.faa
- protein/Clostridium scindens ATCC 35704.faa
- protein/Clostridium sp. L2-50.faa
- protein/Clostridium sp. M62_1.faa
- protein/Clostridium sporogenes ATCC 15579.faa
- protein/Clostridium symbiosum ATCC 14940.faa
- protein/Collinsella aerofaciens ATCC 25986.faa
- protein/Collinsella intestinalis DSM 13280.faa
- protein/Collinsella stercoris DSM 13279.faa
- protein/Coprococcus eutactus ATCC 27759.faa
- protein/Dorea longicatena DSM 13814.faa
- protein/Eggerthella lenta DSM 2243.faa
- protein/Enterobacter cancerogenus ATCC 35316.faa
- protein/Enterocloster asparagiformis.faa
- protein/Eubacterium hallii DSM 3353.faa
- protein/Eubacterium siraeum.faa
- protein/Eubacterium ventriosum ATCC 27560.faa
- protein/Faecalibacterium prausnitzii A2-165.faa
- protein/Lactobacillus reuteri F275.faa
- protein/Lactobacillus salivarius UCC118.faa
- protein/Methanobrevibacter smithii ATCC 35061.faa
- protein/Mitsuokella multacida DSM 20544.faa
- protein/Parabacteroides johnsonii DSM 18315.faa
- protein/Parabacteroides merdae ATCC 43184.faa
- protein/Parvimonas micra ATCC 33270.faa
- protein/Photorhabdus luminescens.faa
- protein/Prevotella copri DSM 18205.faa
- protein/Providencia alcalifaciens DSM 30120.faa
- protein/Providencia rettgeri DSM 1131.faa
- protein/Providencia rustigianii DSM 4541.faa
- protein/Roseburia faecis M72_1.faa
- protein/Roseburia intestinalis L1-82.faa
- protein/Ruminococcus callidus ATCC 27760.faa
- protein/Ruminococcus gnavus ATCC 29149.faa
- protein/Ruminococcus hansenii DSM 20583.faa
- protein/Ruminococcus hydrogenotrophicus DSM 10507.faa
- protein/Ruminococcus lactaris ATCC 29176.faa
- protein/Ruminococcus obeum ATCC 29174.faa
- protein/Ruminococcus torques ATCC 27756.faa
- protein/Streptococcus infantarius subsp. infantarius ATCC BAA-102.faa
- protein/Subdoligranulum variabile DSM 15176.faa
