# Supplementary material for: Development of a novel multi-epitope mRNA vaccine candidate to combat SFTSV pandemic
Source: PLoS Negl Trop Dis. 2025 Jan 22;19(1):e0012815. doi: 10.1371/journal.pntd.0012815 (PMC12788908; doi:10.1371/journal.pntd.0012815)
Supplement: S2 Data — (ZIP) [file pntd.0012815.s012.zip › Homology Testing of Intestinal Microbiota..txt]

Supplementary Text 1: List of beneficial Gut flora organisms

Actinomyces odontolyticus ATCC 17982
Akkermansia muciniphila ATCC BAA-835
Alistipes putredinis DSM 17216
Anaerofustis stercorihominis DSM 17244
Anaerostipes caccae DSM 14662
Anaerotruncus colihominis DSM 17241
Bacteroides capillosus ATCC 29799
Bacteroides cellulosilyticus DSM 14838
Bacteroides coprocola DSM 17136
Bacteroides dorei DSM 17855
Bacteroides eggerthii DSM 20697
Bacteroides finegoldii DSM 17565
Bacteroides intestinalis DSM 17393
Bacteroides ovatus ATCC 8483
Bacteroides pectinophilus ATCC 43243
Bacteroides plebeius DSM 17135
Bacteroides stercoris ATCC 43183
Bacteroides uniformis ATCC 8492
Bifidobacterium adolescentis ATCC 15703
Bifidobacterium adolescentis L2-32
Bifidobacterium angulatum DSM 20098
Bifidobacterium bifidum DSM 20456
Bifidobacterium breve DSM 20213
Bifidobacterium dentium ATCC 27678
Bifidobacterium longum Bori
Borrelia burgdorferi CA-11.2a
Bryantella formatexigens DSM 14469
Butyrivibrio crossotus DSM 2876
Catenibacterium mitsuokai DSM 15897
Citrobacter youngae ATCC 29220
Clostridium asparagiforme DSM 15981
Clostridium bartlettii DSM 16795
Clostridium bolteae ATCC BAA-613
Clostridium hiranonis DSM 13275
Clostridium leptum DSM 753
Clostridium methylpentosum DSM 5476
Clostridium nexile DSM 1787
Clostridium ramosum DSM 1402
Clostridium scindens ATCC 35704
Clostridium sp. L2-50
Clostridium sp. M62/1
Clostridium sporogenes ATCC 15579
Clostridium symbiosum ATCC 14940
Collinsella aerofaciens ATCC 25986
Collinsella intestinalis DSM 13280
Collinsella stercoris DSM 13279
Coprococcus eutactus ATCC 27759
Dorea longicatena DSM 13814
Eggerthella lenta DSM 2243
Enterobacter cancerogenus ATCC 35316
Eubacterium dolichum DSM 3991
Eubacterium hallii DSM 3353
Eubacterium siraeum DSM 15702
Eubacterium ventriosum ATCC 27560
Faecalibacterium prausnitzii A2-165
Lactobacillus reuteri F275
Lactobacillus salivarius UCC118
Methanobrevibacter smithii ATCC 35061
Mitsuokella multacida DSM 20544
Parabacteroides johnsonii DSM 18315
Parabacteroides merdae ATCC 43184
Parvimonas micra ATCC 33270
Photorhabdus luminescens subsp. laumondii TTO1
Prevotella copri DSM 18205
Providencia alcalifaciens DSM 30120
Providencia rettgeri DSM 1131
Providencia rustigianii DSM 4541
Roseburia faecis M72/1
Roseburia intestinalis L1-82
Ruminococcus callidus ATCC 27760
Ruminococcus gnavus ATCC 29149
Ruminococcus hansenii DSM 20583
Ruminococcus hydrogenotrophicus DSM 10507
Ruminococcus lactaris ATCC 29176
Ruminococcus obeum ATCC 29174
Ruminococcus sp. GM2/1
Ruminococcus torques ATCC 27756
Streptococcus infantarius subsp. infantarius ATCC BAA-102
Subdoligranulum variabile DSM 15176
