# Supplementary material for: Development of a novel multi-epitope mRNA vaccine candidate to combat SFTSV pandemic
Source: PLoS Negl Trop Dis. 2025 Jan 22;19(1):e0012815. doi: 10.1371/journal.pntd.0012815 (PMC12788908; doi:10.1371/journal.pntd.0012815)
Supplement: S2 Data — (ZIP) [file pntd.0012815.s012.zip › gene/Akkermansia muciniphila ATCC BAA-835.tsv]

Assembly Accession	Assembly Name	Organism Name	Organism Infraspecific Names Breed	Organism Infraspecific Names Strain	Organism Infraspecific Names Cultivar	Organism Infraspecific Names Ecotype	Organism Infraspecific Names Isolate	Organism Infraspecific Names Sex	Annotation Name	Assembly Level	Assembly Release Date	WGS project accession	Assembly Stats Number of Scaffolds
GCA_017504145.1	ASM1750414v1	Akkermansia muciniphila ATCC BAA-835		ATCC BAA-835					NCBI Prokaryotic Genome Annotation Pipeline (PGAP)	Complete Genome	2021-03-22		1
GCF_017504145.1	ASM1750414v1	Akkermansia muciniphila ATCC BAA-835		ATCC BAA-835					GCF_017504145.1-RS_2024_05_12	Complete Genome	2021-03-22		1
