# Supplementary material for: Development of a novel multi-epitope mRNA vaccine candidate to combat SFTSV pandemic
Source: PLoS Negl Trop Dis. 2025 Jan 22;19(1):e0012815. doi: 10.1371/journal.pntd.0012815 (PMC12788908; doi:10.1371/journal.pntd.0012815)
Supplement: S2 Data — (ZIP) [file pntd.0012815.s012.zip › protein/Alistipes putredinis DSM 17216.faa]

>WP_004289225.1 MULTISPECIES: phage integrase SAM-like domain-containing protein [Bacteroidales]
MGRITINGTQAGFSCKKEVSLALWDVKTNRAKGKSEEARTLNQELDNIKAQITRHYQYICDHDSFVTAKKVYNRYVGFSE
ECHTLMNLFREQLEPYKKKIGIEKAESTYCGLVADYKSLLLFMKSKKNAEDIVIEELEKSFIEDYYNWMLGTCALANSTV
FGRVNTLKWLMYIAQEKGWIRVHPFASFECMPEYKRRSFLSEEELQRIIHIEPRYKRQRAMRDMFLFMCFTGLSYVDLKA
ITYDNIHTDSDGGTWLMGNRIKTGVAYVVKLLPIAIELIEKYRGTDEKKDSPNVSFR
>WP_004289226.1 MULTISPECIES: hypothetical protein [Bacteroidales]
MQLRGEVTPHIGRHAFAVLAILKGMLLETLQKVFGHKSITYVLRIHSLVRRRRGNLFLEVAHLYDQRADQLSQLLIRACF
NNCQFHTKILFKILNMRQSNAHPISFPNR
>WP_004289235.1 MULTISPECIES: ABC transporter ATP-binding protein [Bacteroidales]
MIELQHFSIGYKENSLLHEVNATIKKGQLTALIGRNGTGKSTLLRAIAGLNRCYSGKIILDGHDIACMKTEDMAKTLAVV
TTERTRIANLRCKDVVAIGRAPYTNWIGRMQETDKEIVMQSLISVGMEAYANRTMDKMSDGECQRVMIARALAQDTPIIL
LDEPTSFLDMPNRYELVALLRRLVHDEKKCIMFSTHELDIALSMCDSIALLDTPNLSCLTASEMQKSGYIDRLFQNENIR
FDSLCGTMILKQ
>WP_004289236.1 MULTISPECIES: DUF2284 domain-containing protein [Bacteroidales]
MSIYTVENFTSDITVEGYIAEFRDEPHFLELCKQCTNYGKSWGCPPFDFDTESFLRQYKYAHLMATKIIPEDKDIPIEYT
QKLILPERIRIESELLDMERKYGGRSFAYIGKCLHCSDNECTRNCGTPCRHPEKVRPSLEAFGFDIAKTLSELFNIELLW
GKDGKLPEYLVLVSGFFHNEYELCNIAY
>WP_004293508.1 MULTISPECIES: phage integrase SAM-like domain-containing protein [Bacteroidales]
MYTINIRGKQNPKDTKMVKLEIIFFKTGYARVPKVINITGLLKDWDVKSQSFRVGSAEATTKNKLLFDLRTKYLHVADTW
EMEGRNWSPVQLSHCFDEIKAAKPEVKVKSVQQMIDYLEETFKNKKRIKNGQIVDSTTNAKRYVYLKRELQAFTKEKYEK
AFSSYFFTDITEEFLLDFAFWLKERGIRNGNKAGLTHKLRLLRAVCRQAEKKEMYGVNMDNFLCLGDDINWPETTSRAVP
ETVIAKIANVDRTLFTKKEQLHLDLFLFSYYTGGMANVDVCNLTWDLVQEDRIVYERIKFPKTAKPELLSKAKAIMNKYR
GQSYGNYVFPVFTHKHTTTSKKTTRVKQISTRLSQTLTKACKMLRIKENITWYSARGSFISKMVDAGNNPYVVAEMAGNS
PLTIYKHYYKNTKREEIKRQMEEMF
>WP_004293509.1 MULTISPECIES: histone H1 [Bacteroidales]
MKELVSKIQEVYATFSTDAALQIEKGNKAAGTRARKTSLELEKLMKEFRKVSLEESKK
>WP_004293511.1 MULTISPECIES: HU family DNA-binding protein [Bacteroidales]
MTKADIVREIATQTGLEKQVVLQVVEGFMDSVKSSMINGEEVYLRGFGSFIIKHRAEKTARNISRNTTVIVPAHNIPAFK
PSKAFAGRMKSDK
>WP_004293512.1 MULTISPECIES: DUF5675 family protein [Bacteroidales]
MKLTLNRKFKGQTYTIGDLSIDGKFFCNTIEDAVRELPATCPDTPRGRSCTCKEKVYAKTAIPAGTYKVTLQYSPRYKKK
MPYLHDVPHFLGILIHSGNTEVDSAGCIIVGKNTVKGKVLESRTTFQKLYAILESERDITIQIV
>WP_004295308.1 MULTISPECIES: helix-turn-helix domain-containing protein [Bacteroidales]
MMNTDNRLLTRESSEHIREFFSTVERLSVSMERLFAGRSPAMAGENFYTDRELAEKLKVSRRSLQQYRDSGLLAFTRLGG
KILYRSSDIEKLLDGCYREARTRPEEL
>WP_004303996.1 MULTISPECIES: phage terminase large subunit [Bacteroidales]
MAVNRLKPPRNLRIEFKPSPRQYELWKLLQPNYCPHCGGEIEQILIGYDQQGNPQYRPQCRHCKSQNLPQLILGGGAAGG
GKSYIGSVWLVSSCIRFENIRAVVARKTLKSLKESTWNTIKSILKDWGLKEDTNYKINNLEGTLTFWNDSVIIMKEMADI
PSDPNFERFGSSEYTIAMVDEVSEISERAVEVLFSRLRWRTHETFKTPRMLLTTNPTINWVRSRFVQDENGDKVICREGE
AYIPFSVFDNPNIAFRQVYEAALNKIRDQATKERLLYGNWDFVEANDMAIYNSFDGSRHLVTGLKEKAYDPTKPLITVWD
FNVAPQMSVLSAQIDYENRKVYILEEILGKPEEKENNTPALARKVRLKLYRDKHIGGVDVTGDPSGLQRSTTNEDGINNY
TIITDTFGRGILRPKVKLLRKQPPQATRCEFVNEVFGGYEGWEIQIDIKCRKLTQDLIYQLRNEDGTKSKQKTTDPKTGV
KYERYGHLSDCLDYLLCYYLRDSWYKFKSGGDGNGYVVSTSVIQEGFSY
>WP_004308094.1 MULTISPECIES: reverse transcriptase/maturase family protein [Bacteroidales]
MRSPEQVLKALNKHGKVSDYKFERLYRILFNEEMFHVAYQRIYAKPGNMTPGTDGKTINRMSLQRINKVIASLRDESYKP
NPAKRIYIPKKNGKKRPLGIPSFEDKLVQEVVRMILEAVYEEVFANTSHGFRPNRSCHTALTHIQKTFTGTKWFVEGDIK
GFFDNIDHNVLIATLRKRIADDRFLRLIRKLLNAGYIEDWKFHNTNKGTPQGGNISPILANIYLDNFDKYMEEYALRFNK
GKERHITKEYKQLSDKMQRILKSIKNIQDADVRLQLRDEYEKLRRERQKIESRDSMDETYRRLRYVRYADDFLIGVIGSK
AECVKIKSDITKYMEENLKLELSQEKTLITNAQKPAKFLGFDVSVRKSDAIKRDKNNVPARYYNGKIVLKVAIETVRNKL
EEYSAIRYKVENGRQVWFAKFRGNLMKKKIEDIVAAYNSEIRGFYNYYCIANNVAYALSKFGYIMEYSMYHTIAGKTNST
VSKVIDKYKVGNDIIVPYQDAKGKLRYRKFYNEGFKRKPPMYYTEVNDLSYTIAIPQPTLTERLDARTCELCGKVGPVVM
RHVRKLNQLKGKTECDRLMLEKHRKTLVVCEKCYAKIHSHAK
>WP_004308767.1 MULTISPECIES: hypothetical protein [Bacteroidales]
MVKIELDIEGISWYIETTLETDTVPAVGDIIIVDKDCISERDSAELWKTPSNQVFKWADEEDDAPVMVWFDCETEMLVNK
RTWKYDIEEEETVCILGVKFIHYEDL
>WP_004309966.1 MULTISPECIES: conjugative transposon protein TraK [Bacteroidales]
MEFKSLTNIETSFRQIRLFALVFICLCALVTGFAVWNSYSFAEKQRQKIYVLDNGKSLMLALSQDMAQNRPVEAKSHVRR
FHELFFTLSPDKGAIESNIKRSLFLADKTAFNYYKDLAEKGYYNRVISGNVTQTVEIDSVKCDFDQYPYKVNTYARQLIV
RESSLTVRSLVTSCRLLNATRSDNNPHGFIIEAFTITENKDLQTVKR
>WP_004309970.1 MULTISPECIES: DUF4134 domain-containing protein [Bacteroidales]
MRKKIFLSAAILAAAVSAYAQGNGQAGITEATNLITGYFDPGTKLVYAIGAVCGLIGGVKVYNKFSSGDPDTSKTAASWF
GACIFLIVAATILRSFFL
>WP_004309989.1 MULTISPECIES: hypothetical protein [Bacteroidales]
MNKGIKKTDNYFERVKQRANRTNYRYYFFDYLYFKGEVWGKKIGRMSGFILLFWYWWWIVVLPGNFLLINNVPQWSSLHL
GYLGAMFLFICVFILARYRKARVQALLNRYRRSKHISALQAYFLFLLPFVLFFLETWLFDEWGWTDCVRWNK
>WP_004311295.1 MULTISPECIES: TonB-dependent receptor [Bacteroidales]
MKRHLILLFVGVSLPFLLAAQQKNSVSITKRVLRIPEVTVVGKRPMKDIGVQRTRFDSIAMKENIALSMADVLTFNSSVF
VKNYGRATLSTVAFRGTSPSHTQVTWNGMRINNPMLGMTDFSTIPSYFIDDASLLHGTSSVNETGGGLGGLVRLSTSPAN
HEGFGLQYVQGVGSFSTFDEFLRLTYGDKHWQSSTRVVYSSSPNDYKYRNRDKKENIYDEDKNIIGSYYPTERNRSGAYK
DLHVLQEIYYNTGEGDKFGLNAWYINSNRELAMLSTDYGNDMDFENRQREQTFRGVLSWDRVREKWKVGVKGGYIHTWMA
YDYKRDKGNGEMASMTRSRSKINTFYGSADGDYAPSEKWLFTAGVSVHQHLVESADKNIISQEGNKAVVGYDKGRVEFSG
SVSAKWRPVDRFAASLVLREDMFGTEWAPVIPAFFIDGVLSKKGNIVAKASISRNYRFPTLNDLYFLPGGNPDLKSEHGF
TYDVGLSFSVGKENVYALSGGINWFDSHIDDWIIWLPTTKGFFSPRNLKKVHAYGAETNAHLDIMLGKDWKLDMNGTFSW
TPSINESEPMSPADQSVGKQLPYVPEFSATVTGRLSWRTWSLLYKWCYYSQRYTMSSNDYTLTGYLPPYFMNNVTLEKQL
SFRWADLSLKGSINNLFDEEYLSVLSRPMPGINFEIFIGITPKFGKNKNSKR
>WP_004313266.1 MULTISPECIES: Crp/Fnr family transcriptional regulator [Bacteroidales]
MEIQIFFIHFSYIQMIAEFNSYMSNIDIDFFKELCLKHGELRHYKKNEFILHEGDACSFFGFILSGVVKYSCTNRTENKL
YNVGFSFPNEFIADYPTCLYGMKSELNIQAIIPCEIYICSSAFLQQKFKENNENQRIARIAAEQMFFQSYSRYLDLFRFT
PEERYLQLLKKCPAILQMVSLKEIASYLKITPVHMSRIRRKQSFDNKK
>WP_004313267.1 MULTISPECIES: hypothetical protein [Bacteroidales]
MKTKEILGILMLFLCTFSFISCDDDNEQTNELTPEALYQTSWRGTGHCEAWAVQNMGVGMQFVDTRKGKVNWEGYDEIDI
TYTIEGKYITFNSNALYLGGAPWVIKSYTQKHITIIQNEISPDKEKVATIELEKID
>WP_004313269.1 MULTISPECIES: DUF6088 family protein [Bacteroidales]
MASFRKEILGQIERIDTGRIFTFRDLSFETEKTANVAVLLSEQSRKGVLVRVEKGAYYRPKKSVLGLGKLPVYQDEQFRY
LTEKLNGYITGAYVYNKMGLTEQVATTITIATPYPVRRFRFKNLDIECVKAYCTDYSDESLVPYLRLLDAIKDMKRIPGT
TGQDIYNRVKNQYFNGYSLPELEKIVSLAKSYPPRVRKTVADILGDIRQTVLQTEMAKTILPTTRFNLDYKTA
>WP_004320820.1 MULTISPECIES: hypothetical protein [Bacteroidales]
MALIVYNRENSRPQEVTYKGKRTINLDSRGTVYLSKTMSIELGILGGGRVNFAHDDETGDWYICRADDSEGFIVWKDKRC
ARFSAGFIVQRLMRQAKVERKSVQFMMARMPVEIGGVAYYKILLSNPILR
>WP_004325453.1 MULTISPECIES: DUF4141 domain-containing protein [Bacteroidales]
MKKTILLMAVCLCFIGKASAQWVVSDPGNLAQGIINTTKQIVQTSTTAKNTLDGFMEAQKIFQQGKKYYDALKAVHDVVK
GGVKVKKSIELVAEISEIYVRNFQSMLADPNFTPDELSAISFGYAKLMSESSDVLQDLKNVVNITGMSLTDAERLAIIDN
AYRSLLNYRNLVNYYTRKNISVSYLRAKKKNDTDRVLALYGSADERYW
>WP_004327462.1 DUF2625 family protein, partial [Alistipes putredinis]
EMFQRILDEIKSSSKTINVLPLDEAARQAMKEKYRIKSGSLMAAILENTGGIVIDNWIRLYGSGELNFVTRNSLFPFNEI
VIGEDILGGLFICLDDGNIGYFAPDCLEMEDMEIKFGQFVYWCLHGDTDKFYTDYRWDGWQNDASKLKST
>WP_004327465.1 MULTISPECIES: hypothetical protein [Bacteria]
MSTYSYKNPKFINSPKGVVEVVEVIYDGKDDPAYSLAIIKWENTYKLGIRWNIAYSEWDDYRKQNGQDECIGNPQSRGIP
TWFVLPDDMMFGEKFSGAMQRLDELRKGK
>WP_004327468.1 RhuM family protein, partial [Alistipes putredinis]
MEQGEIILYQPDEAVKLEVRLEDETVWLTQEQIADLFGTKRPAITKHLNNIYKSGELDIDSTCSILEHMGNDGKQRYTTK
YYNLDAILSIGYRVNSKNATLFRKWANSVLKDYLLKGYSINKRLSELERTVAQHTEKIDHDPLQLSQQPVYQQPCPVKAC
LVRELCQLVQIVRHSRQAAQQRILFRRMPCRNG
>WP_004327469.1 hypothetical protein, partial [Alistipes putredinis]
KAVDALTRFLEDERFVRDEQPIADGGEAFDRYTAATQQAAALRSEIARLQKTADELRPWGDFSVDTLRKLADRGVVLRYF
FTSRAAYEKDIEAWSERYTIALVHEGETFDYFVVVTRPGEEVVLDAQEVKAPTMDCRQTEAQIAEARRKLAELDREFSRA
ALSVEAIRRHGIELKRKLEEIRVKNTAQPEADGTLVILEGWAEETDSAKVDALLAEYPNLIFLKSTPTPEDNTPVKLRNR
PFAHLFEVIGAMYALPKYGTIDLTRFFAPFYMIFFGFCMAEGGYGLVIMLGGLAAVMLGRKKGSSAMKEIGMLTMLCGFS
GMVFGLMSGSFFGLQLSEWEWLGSLRDHLLTPDILFPLSIGLGAVQVLFAMMINAYVTARSFGLRYALGLIGWIIVLVDS
AVCVPAARKRGLSRFNPVAYLV
>WP_004327473.1 hypothetical protein [Alistipes putredinis]
MQDKATLNPTPDQTFEIVGQGAYDFVRVLTHSKQLQRQGRVEEACNERFHAFQRISELLPEDEEVILEWEDPNTRAALEV
IHASAIDHFLINDFEMSTAMLELLLELDPEDHLEAIILLAFNYLAMEEYELFDEVSNDISDKYACKEVLTMWAAFRRSGR
IPEGRCDPFQDPIRTLFCRIYRRRTSCRRAVPGRYRERAPFGAGPGS
>WP_004327478.1 MULTISPECIES: DUF4919 domain-containing protein [Alistipes]
MRKLLVLLLFLPLMATAKIPVEEDIIRQTLDSESPYYYPNLMLRYQSGDDSMTEEDYHYLYYGYAYQDAYKPLNANSDMD
KAILIAQTVDFENPTHESLEKLIAAVNDALVQDPFSPKLLNLLAFAYGALGDSKNEQINYNRMNSILATIEDSGNGLKEG
SAWHILMFGHALDLLAAHDRHYGKARVVSRSVEYVPLLEPVRTEEGRIKGYYFDYSRIYRNKPDDYVFKRPRTWQFNNLR
PREYK
>WP_004327484.1 MULTISPECIES: BACON domain-containing carbohydrate-binding protein [Alistipes]
MKKLTLLLVSFFAVFALGLTGCSDDPDVKQETPVIKASNPADIAAVAGKVTVPYTVDYAVDGCSLDVTWDATWLHDLSVS
ADKFTLQADANPGAAREAKLTLTYPEATSVELTVRQMSASESISISPKTLSFSYKGGEETVTVTSSKSWTLEGSADWVEA
DKTEGESGESVVKFTVSTTNETDAAKEVTFNFVSGSEKAPLKIQQNQEGKLIIDEDSKTISVSNTEQNVTVKLQTNIEPV
TATIEEGVDWIEAVDTRAMIDKEFSFKVLANTEGGPRDATIIFKNADASEHIVIKQAGKELTYPAVIPDKVLKTYIMTNF
DTNKDGEISKEEAEAVKAIELTGSEIASIDGLEYFPNLETVDFTTHRLLKADFSQCYALKELNLSSGAGLSSVVLPASLE
ELSVMSCNKLKKIDLSVAPNLKNLYASSAGFVVAPDLSKNTKLEIIGFSSAKFSTIDVSKNTELKSLNVGGDVFNSLDVT
NNTKLTNLAVTGTITTLDLTKSAQLEVLNISNTKISEIDVTNCPYLRSIDFGSTPIVEIDLSRNLLLTSALAYMANSLKT
VWLSKGQTIESTSNIESFIQYKDYEAGPDAIANIEDEAYKTYLLTFDKNGDGKLDKTEVEAITEINIKGLGIKSLKGVEY
VNFTNVRKLDCSDNELTELPVAGFFTNLEEIDFSNNQLTGRIELNKCKKLRILKGSGNMLEEVAFENSVLESVDLSNNQL
TRFQCSYNTSTLKSVNVANNLLSESSGFSCSDNAVLTDWNVSNNNLKYVYLHSTPMLENYNVSGNPLVELTLFGAGYGTA
LKTLDASNTALSSLDISGNMSLQSLNVMGCATLTKIFAGTLDVEAINIEKESYTIIETSTIVDAIKDNAFREFLIETYGS
NGGITQEEADRVTDLELNADNAAEVKSLAGIEYFRNLKTLKVSGLESLDDTNLAVGNINLTSVDISLVKGLTAIDCNGLQ
SLTTFSLVVTGAAGTEVGPKRVELDKCPKIESVTVKDCRAIVAVTVTGCTELTSLNLSGSYLEKWESEPNSGKWIYPSIN
IYTNTKLTDPANFIPAANLVDIWATSAQIEAFQKYFETNYKWTGTWHSNDEMPSASVVR
>WP_004327490.1 MULTISPECIES: dihydrofolate reductase [Alistipes]
MISCHEKKTEDAPWILDRFDDIKILRYEVPGFAELPLREKELIYYLAEAAKCGRDIMFDQNFKYNLPVRRTLEVIYENYD
GDRTTPEWKALEKYLKKVWFANGIHHHYSNDKFVPEFPKEYFLAVAESIPVEKFGDELNALRAVVCEAIFNPELYKTQLN
QAEGQDLVATSANNYYEGVTQAEAEDFYRAMADPADPEPVSYGLNSKLVKDEDGTIRERVWKVGGMYSPAIEKIVYWLEK
AQGVAQEPQKATIAALIDYYKTGNLHDFDRYNILWVRDTVSNVDFVNGFIEDYGDPLGRKASWESLVNFMDKEACRRTEV
ISENAQWFEDHSPVDSAYRKKVVKGVSAKVITAAMLGGDCYPATPIGINLPNADWIRKEHGSKSVTIDNITYAYAQAAHG
DGFLEEFMLRPEDRERIDKYGKLADDLHTDLHECLGHGSGQLAPGVKGGELKNYTSTLEEARADLFGLYYLGDPKMVELG
LIPSLDVAYAEYARYIMNGMMTQLARIEPGKNVEEAHMRNRKLIAEWCYEQGKPDNVIEWVEQDGKTYVVVNDYTKLREL
LGRMLREVQRIKSEGDFEAGKALVEKYAVTVDPKLHAEVLTRYKALDIEPYSGFVNPQYELVEKNGKVVDVKVSYPNDYV
KQMLEYSRDYSFLPNLN
>WP_004327491.1 MULTISPECIES: PH domain-containing protein [Alistipes]
MKKIYKYSFSRHTLSLTTIYLTIFLALGIGLYFLYEGGYLSAWFFSFIVALVALMSLSIPRRILVDDEGLHILCLLDITE
LHPEEIASVRQVEKQELRGYVPYFGGYGFFGFYGHYFDLKNLERVKIYASEWRNFVEITDIYENRIYVSCTQGEELVNDL
RELISHARERRAQELQSQETTETR
>WP_004327494.1 MULTISPECIES: 2-C-methyl-D-erythritol 4-phosphate cytidylyltransferase [Alistipes]
MEQQGTGVIIVAGGSGSRLGGPLPKQFRMLGSLPVLGHAINAFARTLHSTQIVVVLPEGQIDFWKNLAARFDIAKHTCTA
GGPQRFHSVRNGLSALPRTVALIAVHDGVRPLVSSDLILKAVECAAAHGTAIPVVEAVDSLRQLTPDGSHPIDRNTLRIV
QTPQVFDAELLRRAYELDYSPDFTDDASVVERAGHAVTLCHGERGNLKITTADDLPIAEAILLSRASREENL
>WP_004327495.1 MULTISPECIES: pyridoxamine 5'-phosphate oxidase family protein [Alistipes]
MIDPRIVRFIGRHHVLTLATVAGEQPYCSHAFYAYDPERNLLVFAADKTTRHAEEMQANRQVALGIALESKAVGKLQGLQ
LCGTVREADEEARKTYIRRFPFAALAELTLWVVEISYMKFTDNTLGFGKKLIWNSKEQE
>WP_004327496.1 MULTISPECIES: peptidoglycan DD-metalloendopeptidase family protein [Alistipes]
MIKQLKPAAALLAGLLFLAGCGRTATDAEENSDEIIEPNLLYGIPADNYRLEQQIIDRGETLGQILNRYGVSAAQIDQLD
KASKDVFPLRNIRAGRSYTAFIHEDSLNAPHLDYLVYEQSISQYVVFSLADDSISVTKGEKEYEIRRQKKTATIDSSLWE
AIVGAGMPASLAAEMEDIYQSTISFFSIQKGDNFTVIYDERYIDTLPAGIGRIWGAKFNYGGKTYYAIPFRQGNKIAYWD
QDGNSLRKLMLITPLKYTRISSRFTYSRLHPIYKTYRAHTGVDFAAPKGTPVHAVADGTVIFKGWGGGGGNTLKIKHNNG
FMTGYLHLSGYAKGIRQGSRVSQGQLIGYVGSTGASTGPHLDYRVWRNGKPIDPLKIPQEPGEPIHKANRAAYEYVRDRI
MAELDGEVKEEDKIKQLDSIVLTPSKTADSLVFSSKL
>WP_004327498.1 MULTISPECIES: tetraacyldisaccharide 4'-kinase [Alistipes]
MSNFFLMPVSFLYKLGVLLRHRLFDWGILKQEKFDIPVVCIGNITVGGTGKTPMAEMVIAYMAQRHHVALISRGYGRRTK
GYIEVTPESHYREVGDEPLQIKRKFPDTVVVVCEKRAEGIRRLRQEHPEVDLVVMDDGFQHRYVEPKVNIVMIDATRPVQ
HDRMLPAGNLRDLPEQLHRAHYFIVTKCPENMAPIDRRILRKVLVQVAYQRVYFTRFESFRPRPLFPEFVDEELNYGQQV
IAMSGIGNPGPFVEGLRNNYKVIEDVRFDDHHVYRVKDMKLVANLLAKHPKAAIIMTEKDAVKMSHPEKIPAEVRKRMYF
LPINISFIDDSETDFLQKLECDVREN
>WP_004327499.1 MULTISPECIES: purine-nucleoside phosphorylase [Alistipes]
MLERIKETAAFIQARIENFQPEVGIILGTGLGDFADRIDEKYSIDYKEIPNFPVSTVEGHKGKLIFGLLEGRRVVAMQGR
FHYYEGYTMQQVTFPVRVLKLLGIRYLFVSNASGGVNPSFRVGDLMVITDHINLMPNPLIGPNMAEFGPRFPDMHNCYDQ
HLIIRATRIAEEKGIKLQYGVYVGGTGPTFETQAEYRYFKAIGGDAAGMSTVPEVIVARHMSIPVFGVSVITNCGLSDEV
GDHEDVQRQGAKAGVKMAELFMEMIKNL
>WP_004327500.1 MULTISPECIES: single-stranded DNA-binding protein [Alistipes]
MVNKVILIGNVGVDPEVRTLESGAKVARVRLATTERLFDRQANETKEHTEWHTITLWRGLADVVDRYVNKGSQIYIEGRL
RTREWTDKDNNKRYTTEILADDMKLLGRRGDNQSAGAPAGGYAQPQGQPSYQQPAQPSYQQPAAQTPVTPAADDPDDLPF
>WP_004327501.1 MULTISPECIES: CPBP family intramembrane metalloprotease [Alistipes]
MQLFILNRTNERQTKSVGRILLYALLFFIVTRIAVMLMLTGCTAIYMANTGINPMQGLSFFGNPSVAAAGMGWWALPYVL
LVAPFFEECCFRLGLSFRRWQVAVGLGALTLFFVSRFLAIAGAQHSFWWGLPAGIVVAGLLYGFTTDAFWQAKKGWLRPM
MWCSAGLFALVHLFAMQGLTWFLVPYALLICLMLFFAGSVMVYLRVNLGFLWAVGAHALNNVPAVFMITLVLMQS
>WP_004327502.1 MULTISPECIES: hypothetical protein [Alistipes]
MTSQQIAAIAARNTEKARRIIRDTGIIDIWESAGAEINLVGSLSTGLFMKHRDIDFHIYSAVLRPEDDFTALAKLAANPA
VKRIEYGNLLATEERCLEWHAWYEDQEGELWQLDMIHIEKGSRYDGYFEEVARRISAALTDETREAILRLKWETPDTEKI
AGIEYYMAVLRDGIRSYPDFVRWREAHPLTGVAEWMP
>WP_004327503.1 MULTISPECIES: SDR family NAD(P)-dependent oxidoreductase [Alistipes]
MNRIVILGATSGIGLEIAKLYIAAGWQVGAAGRRTENLEALRAAAPDRVKIRSIDITAPEAEELLLRLIADLGGCDLLLH
CAGIGYNNPQLDAAREIATAETNTVGFTRIMDTAFDYFRKQGGGHLAAISSIAGTKGLGAAAAYSASKRYQNTYLDALAQ
LSRMQRLDIRITDIRPGFVDTPLLREGKYPMLMRPEKVATRIVRALEQRKRRIVIDRRYAVLVFFWRLIPEWLWERLPIR
TK
>WP_004327504.1 hypothetical protein [Alistipes putredinis]
MMKSEFPPPHDGGNLTFEVTVGEITSSSIAYTVTPSDLKAEYLCILADAKTVESFTRDEFLVEAILEELKAEAGAQGKTL
AEYMPEIVDKGAITDGKFSNLSPASKYYIILFGVDPANGYKANSDVVKKDVTTEEFQDLNITFEVKTTVDGNSATFKIIP
SNNDDVWYFTTLPKATYDTYTDPAGQYKMETRQFMLFCLQQEIEARRQQGMSDTEIMNAIFHKGALELEGKGLTANTEYI
NQIAGFIITPEGQVTIATDVTTTTYTTGNAQAQDFTFEITVGEVEAMNAAIKIVPTDETATFCWMVAPWDGKKTATEVMN
DIVAQYGNFMNNGAMLYKGVQDYTGGPGSPYKYKLDAADTYYYVIAFGYAGGVTTEPVMETFRSLAAPDPESTTFQITAS
DISPYGFSAEVTPSETTTYYTVKFMPTEEFKTLDFDQLTADINAGFDEMFATSQMFDPNTTVAQVLSTYYYKGVFLADAS
GLTPETACSGFVAALSVETGHVVKIHKFENITTTGKLGNINPSVELIGYWSGDDEAGQIFGQPDATRGKAITVVKYSGFD
GARKLSAVMWWGEMTDVDQYPDASLWSQLKASWLEIDQSQPYSFYVVNWEEPQTAFVYAEDNDGNPGTFGRLSTLATAEN
KGDIQDLIDLVEQINATSKSSFALPKSDVIGKNTGLTLNAKSFEAKVPVAKTVKAEVKVAEPKPYAPSYNVSYVRPFYM
>WP_004327505.1 MULTISPECIES: DUF4595 domain-containing protein [Alistipes]
MKLKFLFCAAAAFLSAGCNDEDGSGDFGNLKFPDTGELDQTFKADQTSSRLTFEVAEAWTSEVVYGDSRADETTGWVSLS
PDHGGAGRVTVEIALTPNDTGEERSASIVIRCGENRVEVSVRQQAAGGEDPSPEPDPSPEPKPGRRIVAFDSFSDNGDEP
GGELHHDFRCNIEYDTEGRVARVVIDDSPETGAGEMETPIEFTYLDATTMKVVARDDDFEEVYTVTLDAAGRAVKVVSEG
ESVVWTTSYDAAGYAQSCVIEDPTKTSYDFRPRADFTWSGGNLMQTVVPAVAGSGMEDYVYDFAYSDLSNDPERLSIDLN
AFFGAVPTDPEDDGVCGILALAGLMGERSAFLTTSSADEYDVPGMPDDPQSEYRYVSEGSALPMVWTCDGEGYPVRADAT
YELRVYKEHKVTGERTLVRTTSYRSRYEVLYAE
>WP_004327506.1 MULTISPECIES: dCMP deaminase family protein [Alistipes]
MGYKEEKQHQLDMRYLRMARIWAENSYCVRRKVGALIVKDKMIISDGYNGTPAGFENICEDETGKTKSYVLHAEANAITK
VAKSANNCDGSTLYITAAPCIECSKLIIQAGIRRVVYSDDYRSEEGLDLLRRVGIECVQIEFEA
>WP_004327507.1 MULTISPECIES: preprotein translocase subunit SecA [Alistipes]
MDIAASLIKLFFGSKADKDRKEVEPYLVKIKAVYPTIEALSNDELRAHSSNLKKQIANFIAADEARIVELKARLELPDTS
LSDKEKISKEIDETVKRIDEKIEQKLDELLPEAFAIMKDTARRFAQNETVEVTANDFDRELAATKDFVKIEGDKAIYATH
WLAGGNDVRWDMIHYDVQLFGGVVLHKGKIAEMATGEGKTLVATLPVFLNALAGKGVHMVTVNDYLARRDSEWMGPMYQF
HGLTVDCIDRHQPNSDARRKAYMADITFGTNNEYGFDYLRDNMASSPKDLVQRKHHYAIVDEVDSVLIDDARTPLIISGP
VPKGDDQLFEQYRPAIEHLYNLQKNLVTNLLAESRQLLGEGKNEEGGIKLYRSHKGLPKYKPLIKFLSEQGIKAQMQKTE
NIYMQDNNRRMPEITDDLYFVIDEKMNSVELTDKGHEALSKYFNEEGFFVLPDIGARIAEIEKEEITPEEKAQKRDAVIN
DYAVKAERVHTVIQLLKAYAMFEKDVEYVVMDNKVKIVDEQTGRILDGRRYSDGLHQAIEAKERVKVEAATQTFATITLQ
NYFRMYHKLAGMTGTAETEASEFWSIYKLDVVVIPTNRKVIRDDRQDLVYKTKREKYNAVIEEIVKLVEQGRPVLVGTTS
VEISELLSRMLKLRGIKHNVLNAKQHQLEAQIVAEAGRSGQVTIATNMAGRGTDIKLTPEVKQAGGLAIIGTERHESRRV
DRQLRGRAGRQGDPGSSQFFVSLEDDLMRLFGSGRIASMMDRMGLKEGEVIQAGLMTKAIERAQKKVEENNFGIRKRLLE
YDDVMNSQREVIYTRRRHALYGERIEIDLNNIMYDFATTFVENHEGVEFDDFRIEMIREAAIQPSFDEAAYEKAKPRELI
ELIVADLQGAYTRRMKAIADMVRPVMERVYEDRKGQLDTNIYFPITDGHLGYNVPVNLQRCKDSDGEEIFKVFSKVVMFT
TIDDAWREHLREMDDLRQSVQNATYEQKDPLLIYKLESFQLFSKMLNKVNADVLSTLNKAYIPVRENTAENVQRERQERA
KVDVNKLQASRMQAAAQAGQAEKQKPMPVHVEKKAGRNDPCPCGSGKKYKNCHGKGL
>WP_004327508.1 MULTISPECIES: DMT family transporter [Alistipes]
MQTINWKGHGAMFGANAIWGLMSPVAKFVMLGGIVTPLAVTDLRIVGAMILFWILSFFRKSEHVPPKDLAKLFGASLLGV
VLNQGSFILGVGMTSPVNASIITTSMPLWAMILAAIFLKEPITAKKVLGIAAGASGALLLVLGSGNTDSAGGHSVAGDLL
VLFAQLSYALYFVLYKNFVTRYSLTTIMKWMFTFATLCILPFTGRDLLSTDWQALSAAAIGSLAFIVVGSTFLSYMLIIV
GQKNLRPTVAGMYNYIQPLVATLVAVCWGMETFDPTKICSVLLIFSGVYLVTTSRSRADAEKSRLQPESPRKRQ
>WP_004327510.1 MULTISPECIES: DUF2851 family protein [Alistipes]
MEPRADQTAEILERLRTGAAGHACAGFLTTLDPLHLADLLTGLVYDRLRRKYDAAAEIYRISGQNWNQTFYTLLFRYIGD
LSNQDTYTELARRATYTMVLRERRSLPRIEALLFGTSGLLDTFRPDDYIRRLRDDFAYFRARYDIEPIDPSAWKTANIRP
GNLPRLRIAQLASFLSQHDFVFEQLLACRTRQEVNRLFRTEASPYWSGARQTPEGPEENPKRVGQHKTDVFGINVVSILQ
YVYGSYIQNEELRDRAIALLECIPAEENKYTRPWIAAGVNPRNAFDTQGLIQLSREYCAAQRCECCPVARRIIDKITRSQ
>WP_004327511.1 MULTISPECIES: iron-sulfur cluster assembly protein [Alistipes]
MTPEEILQVEKDIVATLKNIYDPEIPVNIYDLGLIYEIDYEPDGVANIRMTLTAPNCPMADMLVEDVNQQVAKVKGVKSV
NVILTFDPVWDKSMMSEEALLELNML
>WP_004327512.1 MULTISPECIES: SufE family protein [Alistipes]
MANDKRQDEIIEEFSVFDEWLDKYEYLIGLSDTLPAIAPEHRTDQYLIQGCQSRVWIDARYEDGKVWFTADSDAIITKGI
IALLIRVLGGRTPQEILDTDLYFIDAIGLSANLSPTRSNGLLAMVKQMRLYALAFSKK
>WP_004327513.1 MULTISPECIES: alkaline phosphatase family protein [Alistipes]
MKKILLVLLLLPGVLPILANTPPRLVINLVVSSMRPDDIDRYRSQFGTGGFLRLTEGGARFTEGSYDYQQTSTPVSLATL
TTGAMPSTHGVISTRWRDYIVNKTVGLIDDPSVRDPEYYHGNGAYSPRNLIAPTVGEALLRQSPDSRSVTVALDPISAVV
MGGREGMTFWMDSVSCNWTTSTYYLPVLPAWVKRFNADKLYLSYIGEPWHSLLNDDKYRNKRCSDIVLMSSMAKKKRSAD
TSADAVKRISSKAPSESRYDNILYSPAGNCLTLQFAKTALTQLDLGKRDRTDLLNICLDAPRAIREAYGPESIEAEDMYY
RLDQDLEEFLTYVYTLFKPHEVLVILTSDHGSSPSYDFGREACDRFNTRQFEVIVNGFLSARYGPGNWVLEYEDKCLYLN
HNLVYEKDLSLADIQNEVATFAMQFRGVSHALSATAMRTSYFGSGYARKMQNSFYPRRSGDVIINLMPGWIEEHDHKRSS
SGSMYGYDTRVPLIFYGAGILPRQIDRPVDMTAVAPTLCRLLGIEAPAASEGTVLEEVISSNI
>WP_004327514.1 MULTISPECIES: chloramphenicol acetyltransferase [Alistipes]
MKYKIDTTTWKRREHYEFFNGMDDPFWGTVVPVDFTECYLEAKKRRTSFFLCSLHRILTAVNRIEAFRYRIENGEVVCYD
RIHASPTIGREDGSFGYGFFEYFSDLHEFIRAAERETERVKAADGLCLGAGAGRTDLIYFSAVPWFAFTEMKHARSANRG
DSIPRISTGKLTRSGDRLTMPVSLDVHHGFIDGRQAGEFFALLENRE
>WP_004327517.1 MULTISPECIES: 4-(cytidine 5'-diphospho)-2-C-methyl-D-erythritol kinase [Alistipes]
MIRKANCKINIGLDVLCRREDGYHELATVMIPVYGLYDVVEVEHAAQTSFRSSGLTVDCSDADNLCMKAVRLMQACYGAG
DVSVALDKRIPFGAGLGGGSSDATAVILALDELFRLKLPERELIDCAAALGSDTAFFVRNTPQLCTGRGEVMTPVKLDLR
GLWIAVVKPDCGVSTREAYAGIRPGVPAVPLAERIARPVTEWQTFLKNDFEPHIFAAHPEIAAAKAALLDAGAVYAAMSG
SGSAVFGLFDDEEKARSRSLTPFVFPLQ
>WP_004327518.1 MULTISPECIES: ribose 5-phosphate isomerase B [Alistipes]
MEKKIGIASDHAGYEMKEFLVGYLAAKGWDVLDFGPESEESVDYPDFAHPLANAIESGELERGIGLCGSGEGMAITLNKH
QGIRAGLVWDKQIAHLIRQHNNANVIVLPARFITNDQAVEFVEEFLATDFEGGRHQRRIEKIPVKACNRQ
>WP_004327520.1 MFS transporter [Alistipes putredinis]
MKGTTTQDRLWTGSFLRICLVNLFIFVNFHALLPTFPFFVTYLGGDAVTIGLATALFSIASIVSRPFVGWLIDTRGRYAI
LVLGLIGMTLIPMGYFVSAGIATAVILRTAHGVFHAASSNASSTWVTDIIPHKRMGEGLGMYGLSMAISTAVAPALGLAV
MNAWGFRPLFAIAALTALAALLTGMGIRSRNYAVSDAPLRIRELFEPMSLPAAVTQFFFMMAYGVVEVYMAIYAASCRLP
GGGIYFIFIALATVATRILLGRAVDRYGEARLVYTGNAAIVIGILLLVFAHNVPCYLLSALLLGYSFGAIQPSLQTMAMH
AVAPERRGAASSTFFVAFDFGIASGGFLAGILVKQLGYDAMFLCMIVPCLLSSGYYYAFGRRHASSFNPQNRRTGLNSDD
DRPGLSARKSLPFVITISREYGSGGHRIGERLAQRLGVKFYDRELISLTAQQSGLGESTVQESEQTVSGRLMYDDPVQTA
VFRAQSQVIRNIACQEPCVIVGRLANFVLKDRPACLHLFIYADEATRRKRIASEYGVADNRTQSLLKRIDQERREHCLHY
TGCEWGERHYYHMMLDSSISGDEQIVETICNVIRTISGRKHPNERKK
>WP_004327522.1 MULTISPECIES: YbaN family protein [Alistipes]
MKTLGAILGSFFLGLGIVGVFVPLLPTTPFLLLAAALYVRSSPRLYAWLLNQKHLGPYIRNFRENRAIPLQAKIVSVSLI
WLTMGYCIFRVVDAWWWAQLGLFLLAVGTSWHILSFATLRKKE
>WP_004327523.1 MULTISPECIES: DMT family transporter [Alistipes]
MKNFKGIIYAALSSSTFGLAPLFSILLLSDGFSSFEVLSYRWGVASLTLGIIGLAGGCRFRISRQELCTVFFLSLFRAAT
SLSLVIAYQNISSGVASIIHFMYPLAVALAMALFFRERISWRTAAAIGVSLAGVALLSTGGIGSRGGDTTAGTIAAAVSV
FAYAGYIIGVRKSRAAQVESTTLTFYVMAFGALLFLCGGMFTGGVRLVTDGKERLAILGLALPATAISNITLVRAIKFIG
PTLTSIFGALEPLTAVAIGATVFGERFGWTSALGVGLVVAAVSIVVLDTQRKTWKTTPSSST
>WP_004327524.1 MULTISPECIES: hypothetical protein [Alistipes]
MDHFTLALMTGAVAGALDIIPMIAQKLSFRSCLSAFLQYFFAGPIVFYSNLPYLPWWADGMAVTLMMALPVVLILTGKDR
KAAPVILLNALLLGFLISVAERYLA
>WP_004327525.1 MULTISPECIES: translational GTPase TypA [Alistipes]
MQKLRNIAIIAHVDHGKTTLVDKMIMQSHVLRDNAKNSGELILDNNDLERERGITILSKNVSVIYKDCKINIIDTPGHAD
FGGEVERVLNMCDGVLLLVDAFEGTMPQTRFVLQKALSLGKKPIVVINKVDKPNCRPEVVNEQVFDLMFSLGATEEQLDY
KTIYGSAKQGWMSHVWNQPTDSISPLLDTILDEIPEPAVVEGTPQMLITSLEYSSYIGRIAVGKVTRGELKTGQNVTLAK
RDGVTMQKSRIKELMVFEGLGKKKVDAVPCGEICALIGIDGFEIGDTICDYENPEPLPPIAIDEPTMSMLFTINNSPFFG
KDGKYVTSRHIKERLDRELEKNLALRVEPGANADSFIVFGRGVLHLSVLIETMRREGYELQVGQPKVIVKEIDGKKCEPI
EEMTVDCPQEYSGTVIELATKRKGTLTNMETNGDRTRLEFTIPSRGIIGLRSNMLTATAGEAIMTHRLKGFEPWTGEIEM
RVNGSIISGETGTAYAYSIDKLQDRGRFFISPMEQVYEGQVIGEHTRQNDITVNVTKAKQLTNMRASGSDEKTSIAPPKV
FSLEEALEYIKEDEYVEVTPHAMRLRKILLNETDRKRASK
>WP_004327527.1 MULTISPECIES: leucine-rich repeat domain-containing protein [Alistipes]
MKRLALLLLAFTGLMSACSKDDPVPQDGSLTPDSPEGREAVTIPDEFLRTYLLKYFDFDRNGELSRYEASLVVRIDCPGN
INAGEGAYMCDATGIEACTNLRYLNLSGNDLTKLDVSNNKLLDTLDCSINTHLKNLRVAKQESLATALLCLFS
>WP_004327529.1 MULTISPECIES: nitroreductase family protein [Alistipes]
MNVQINIDTASCIRCGKCVKVCPAWIMTQAKPGDPIGLRNIDSCIVCGHCAAVCPTGSVRHSSFPPDKIHPIDRNGLPSP
EQVLLLCKARRSNRALSDRPVPQEAIDRILEAAHRAPTASNRQEVSFTVITDPAILDKIIRFTLDTFAGIARKLENPLVK
PILKRLRPEFYNYLPAFKRLIAEYDKGNDLILREAKTLLLIHTPYANRFGAADANLAYQNGSLMAESLGVSQIYTGFVLS
ALAQDKKCKFLKSIGIQGKVHAGMALGMPLFLYPNYIDKKPIAVNRL
>WP_004327531.1 MULTISPECIES: Holliday junction branch migration DNA helicase RuvB [Alistipes]
MSTEKNIRNIESDLEFENQIRPRELDNFAGQEKIVDNLRIFIQAALMRGDSLDHVLLHGPPGLGKTTLANIIANEMHAQL
KVTSGPVLDKPGDLAGLLTNLNPGDVLFIDEIHRLSPLVEEYLYSAMEDYKIDIVLDKGPSARSIQIELAPFTLIGATTR
SGLLTSPLRARFGIQCHLEYYDSSVLKGIVNRSARILDVSIDSDAALEIALRSRGTPRIANALLRRVRDFAMVKGEGHID
LDITRFALTALNIDSRGLDQMDNKILSTIIEKFGGGPVGLNTIATAVSEDAGTIEEVYEPFLIKEGFLKRTPRGREATEM
AYAHLGFSRTDHGEQSLF
>WP_004327535.1 S24 family peptidase [Alistipes putredinis]
MRQKMDNWQRIDSVIRWANMTINYFALYIGLPRGENLYQIKKGNNGISRNLAYKIVTKFPEVSLAWLLTGEGQMFVDEKL
CGVQIPFYQVDVESHITRLDELAPDREMVIPQLTGCDLAMLYNGKAMGCSIPSGSIVFLKKMTPEEIIPGLEYVIVCQKI
ITLRIVRTSERDSEWRLVAADRENFDDIFVKASDIEQVYQVVGKLEIKI
>WP_004327536.1 MULTISPECIES: riboflavin synthase [Alistipes]
MFSGIVERTVTLTDIRIEQQNKTFTFRADFCGELKIDQSIAHNGVCLTVVDITEDTYSVTAMKETLLRSNLGQLQVGDIV
NVERSMRPDALLDGHIVQGHVDQTAVCTAVDDAEGSWYFTFKYEPAGDNCTVEKGSITVNGVSLTVCNSQEGQFQVAIIP
YTYEHTNFNRIKPGTLVNLEFDIIGKYIARLMKNYLK
>WP_004327537.1 MULTISPECIES: ATP-binding protein [Alistipes]
MMPIKTKEFASLLVAAVAAIVVAAAMWLLEAVWWQTLCVACAVFVGMTLLTLFIIRKYVAYKLKPIYSIVLSRNVHTQEI
LDELKDKHVENISEELTAWADTNDKEIARLKETESFRKQYLGNVAHELKTPIFNIQGYISTLLDGGLEDDLINRKYLERA
EKSIDRLIDIVNDLDTISKLESNMTRLKMESFDIAAMTREIAEQAEIEADKKGIKIQVRGADSLPSPFWVCADKHFVGQV
LVNLIINSIRYGKEGGVTRIKFRDMLDKILVEVEDNGVGIAKEDVPRIFERFYRTDKGRSREQGGTGLGLAIVKHIIEAH
GERINVRSELGVGTTFSFTLKKAQTGHSH
>WP_004327538.1 MULTISPECIES: prolipoprotein diacylglyceryl transferase [Alistipes]
MILPITVVWDFNPVFFSIGSFDIRYYGLMWVLAILGGMLFFDQVCKREGLPQKVSESIFVYGTLATILGARLGHCFFYEP
GYFLAHPWAIITDFRNGGMASHGAAVGLLIGLWLFSRKNKLPYIWSLDRIMLPVAIGGAIVRLGNLFNSEIVGAVTDVSW
GFKFVRLYPNVPIDSIPVQHPTQLYEALCYLVIFGILCWLYYGRDLGRRRPGVMFGVGLIGIFLTRFFIEFIKLDQEAFE
QGMLLNMGQLLSIPFILVGIYMIYRGMHRSPVDPDTVRVVRQQTVRQQGGSSKPRKHRRMK
>WP_004327539.1 MULTISPECIES: hypothetical protein [Alistipes]
MMQDEVNKIVFNALADGREIWFPGVGSLVPEFRSAWRASARQLERPSRRIAFLLSEQRGVSVIDLIARAGACDVAAAEDI
YSRWLDKARVEDGISIPGVGELNHRYFRLDSQLDAVLNPLGHDPLPLKRRYSRLPLYLGIALFCTAAVGYGIWQYGEWMR
LPFVGDSEKQEVLPVAEVVSSVPARTGSGTPEATGGDAESGAIDSEPVAESRPVETSQDDEAAGVETLSEGATGAGRADL
DADYEAPVPEVARMIPGRTYVVWGVYSTEENARRAVAEARARLSDTNFRIYFFGKKWMVSVFESDSAAECRDFMRNAGAG
LKEVWPYTKKR
>WP_004327540.1 MULTISPECIES: GtrA family protein [Alistipes]
MTFALILRRAIDWFYRRPFSCVISETVFRYGACGAITLSVDAVSYALIYHFLVAGRYFDLGFVVMSPHIASLVLVFPITF
FTGFWLNRYVAFRTLPVAAGKQLGRYLLTVVGSILLNYACMKFLVEVCGLWPTPSKCITSLAVALYSYLAARYYTFKGIS
SVK
>WP_004327541.1 MULTISPECIES: iron-containing alcohol dehydrogenase [Alistipes]
MNNFTFQNPVKLIFGKGSIAKLAKEIPADKKIMVTFGGGSVKKNGVYDQVVAALKGRDFVEFWGIEPNPKIETLRKAIAQ
GKAEKVDFLLSVGGGSVLDGTKLIAAGIPYDGDAWELVLDEDKIGEVVPFGDVMTLPATGSEMNAGAVISNLATQEKFAF
HHSFPQFSILDPEATFSLPPFQVACGIADTFVHVMEQYLTVTGVSPLMDRWAEGILQTLIEIAPKIRANQHDYDQMANFM
LCATMGLNGFIAMGVPQDWATHMIGHELTALHGVTHGQTLVVVLPALMSVMREQKKGKILQYGERVFGIREGSEDERIDR
TIRATEEFFRSLGLATRLHELQIGQDTIDEIVRRFNERGSRLGEAGNITGDVTRRILELCK
>WP_004327542.1 MULTISPECIES: excinuclease ABC subunit UvrB [Alistipes]
MDFKLVSDYAPTGDQPEAIAQLLASIRHGSKHNTLLGVTGSGKTFTVANVISQLNRPTLVLSHNKTLAAQLYGEFKNFFP
ENAVEYFVSYYDYYQPEAYLPSTDTYIEKDLSINDEIEKMRLSTTATLLSGRRDVIVVSSVSCLYGCGNPSDFHSMAIHI
EVGEILNYKQFLYKLVEALYTRTERELTPATFRVTGDTIDIMAAFGEFGNQCFRVTFFDNEVESIQSIDPVTGQRIQTLD
ALTLYPVSLFVTTKERIHTAVQQIYLDLGKQIAFFEQAGRPAEAQRIKQRVEYDLEMIKELGYCPGIENYSRYFDGRAEG
TRPFCLLDYFPQDYLMVIDESHVTLPQVHAMFGGDRARKENLVEYGFRLPAAKDNRPLRFEEFEQLVGTTIYVSATPADY
ELMKSEGVIVEQLIRPTGLVDPPLEVRITDNQIDDLLEEIDKRVRNDDKILVTTITKRMAEELSKYFDRVGVRNRYIHSD
IDTLERVQILEDLRAGMFDVLIGVNLLREGLDLPEVALVAILDADKEGFLRNVRSITQIAGRAARHSNGNVILYADHCTD
SMRYAIEQSNRRREKQMRYNMEHEMLPRQAQKSGSGQSTLLANTVQTPVTDGILYPLPDNRQTLAADVTSAYSTESIDTQ
IARAREEMERAAKSLDFLAATKFRDRMYELQKLKESEYKR
>WP_004327544.1 MULTISPECIES: DNA primase [Alistipes]
MIDRETIDRIYAAANIVDIIGEYVTLKRKGVNYQACCPFHNEKTPSFVVSPSKGVYKCFGCGKGGNAVTFLMEHENMTYP
EALKAVAKRYGIEVREKEMTPEEVARNDNRESMFVVNSWAAEYFSNYLLHETEGMSVGMTYFRQKRGFSDATIKKFGLGF
CPARGDRMSWAALAAGYKEEFLVSTGLSIKRDDGSLFDRFRERVMFPVHNISGRVVAFGGRTLRTDKSVAKYQNSPESEI
YSKKRELYGLFFAKKAIQQYDFAIMVEGYTDVISMHQAGVENVVASSGTSLTTEQIRLLGRFTRNITVIYDGDSAGIHAS
LRGIDMILREGMNVRVVLLPPEDDPDSFARTHTAAEVQEYIRANEEDFLTFKAKLLLKDAAGDPIKKAALINDMVQSIVQ
IPDPIQRSVYIKECARIMDIDENLLIAEVGRKRMASTGDREAEEFVRRQSARFRAEQTAQRPETVFAGQVTGGSSAEALE
RELTRYLLKYGHCSFDFKEGRNVVQYNVAEVIFGELDADGLEFQNRVFNEILRVYREQWCALGLGVEVPIHHFINHSDPE
VCNVSVDILTSEDHYVPSELWRRKEVHVESDAEMLAVGVPKAVTLYKSKVIERMSRELREKLQDENLTDDEMQDIMQRLS
NLNRGKVSIARKLHRLIL
>WP_004327548.1 MULTISPECIES: hypothetical protein [Alistipes]
MAYITLLWSLIVIFALCYSDLAQGEDLLSGADWCFGLMPVVLWAAIIFAFLRIRTFTFDEAGFTVSYPLLFVRKRIAAEE
IGCIEVFVKFCGKGLSFAYRVIHINLAGQRPENIMN
>WP_004327550.1 MULTISPECIES: YgjP-like metallopeptidase domain-containing protein [Alistipes]
MSLLRDLFDLFRSEPDHPATRNPKSKPATRKPARRQKTIVHPIVGEVTLSQSRRARRISLCVRPSGPVRLSYPYGVSTAR
ALEFLESRIEWIQTARDRIAERLAQQPPRPTLSPEEELRRREQLRREAMVVLPSRVAELAVRTGLQYRSVTIRATRSKWG
SCNGRNDLSLSLYLMTLPEHLRDFVILHELCHTVHHDHSPRFHALLDRLVGGKEKLLNKELRSYRAY
>WP_004327551.1 MULTISPECIES: 23S rRNA (guanosine(2251)-2'-O)-methyltransferase RlmB [Alistipes]
MTENLVFGIRPVVEAIEAGKQIEKLYIRKGAEGQLMTELRDLCLRHRIRTQEVPVEKLNRLTRGNHQGVVAQISPIGYVE
LNDILERVPEDETPLIVLFDGVTDVRNFGAIARSAECAGAHGLIVPLKNAAPVNSEAIRSSAGALTAIPVCRVGSIRNTL
KALQAEGYQVVGATEKSRKLLYDADFRKPTALVMGAEDTGISKEVLKLCDEQLAIPMIGKIESLNVSAAAAVLLFEIVRQ
RIG
>WP_004327552.1 MULTISPECIES: flavodoxin family protein [Alistipes]
MKALILNGSPHPQGVVVQALRTAADTLRQAGADIEWIDVYRTEFRPCTGCMQCRATNVCPLPRDAAHAVGERIRQAGLLV
VGTPTYWGGMSARLKMLFERLVPVFMGESALGLPQPRQKGKRALVIAACTTPWPFNILARQSRGAVRSVREILGTGGMKV
RTCEIPGTRKMNGKLSEKEARRITARTRRIVRKIE
>WP_004327553.1 MULTISPECIES: ABC-F family ATP-binding cassette domain-containing protein [Alistipes]
MISLDNLTVSYGGWTLFDNISLLINPKDRIGLVGKNGAGKTTLLRLIVGEQQPTSGSISYNGECTIGYLPQQMRVADTTT
LVEETAKAFDEVLKLEAEIARLTREIAERTDYESSDYESLLHRLNEATDHYHILGGDTREADIEKTLLGLGFKRSDFQRA
TSEFSGGWRMRIELAKLLLRRPSIFLLDEPTNHLDIESIQWLEDYLKNYNGAVLLISHDRAFLDNVTTRTVEISLGKAYD
YKVPYSRYVVLRAERRAQQMAAYENQQRMIEKTEEFIEKFRYKPTKSNQVQSRIKQLDRLERIEVEEEDLATLNIKFPPA
PRSGQIVAEIKEAGMSFGSKHVFSGANFTIERGDKIALVGRNGEGKTTLARMIVGQLTPTEGSIRVGANVNIGYYAQNQE
DLMNGDFTVYDTLDRVAVGDVRTRLRDILGAFLFRGEDIDKKVKVLSGGERARLAMARLMLEPYNLLILDEPTNHMDMRS
KDILKNAIMKYDGTVIVVSHDREFLDGMVSKVYEFRNGGVREYLGGIYYFLEKRKLESLQEVERKDAPAKEAAPKASSSG
KLTYEQKKEQEKLLRKLRKAVETIEASLADLEKKIADYDRKFAEATQYNEADYKAYNELKAEYDHQMHEWEKASYELEIT
EGE
>WP_004327557.1 MULTISPECIES: hypothetical protein [Alistipes]
MMNFASMKFFLVGLTLTAMLSACSDDETSDLIPEPSISISALESEIGALNFSINVENAEQCAYVCMNANESLPTTADEIF
ATGTSIKLTDKNKLSIRVPVDKQITYAVIAAAANQTGKTISNKLQLTPLKDEDPGTEDPEPKPEQIDITFSTGELLYLPN
GMLLINLFETDNTSVYQTQIKLEGIENNGA
>WP_004327559.1 MULTISPECIES: DNA recombination protein RmuC [Alistipes]
MNTGIVVVLLSLGVVCAVLGLLLLSLRRDNARLSDERAAADEARRLAEESRRVSEEKSAAAEIEIRTLVERSTLAQARLE
AAEQRMAEARAEREKMEETFRTQFKNLANDILGEQSRTFKETNREALDVLLKPFRDNIVEFRERVEKIYSSENEQRGALR
NELERLMELNRRITTETTNLTNALKGNSKVQGDWGEMILETILDNSNLIRGVHYDTQLNIKDEAGNNLRPDVVLYLPEGK
RIVIDSKVSLTAFVGYVGAEDEATRRQYLASHVASVRQHVVELGRKEYQRLLDSPDFVIMFIPNEPAFLAALQNDSSIWA
DAYDKKVIISSPTNLFALLKLVDDLWKRNAQNKNTADIVTYGTKLYEQLVAFTASLEGVGQSLDAARDKYNDAYKRLCTG
NDNIVRCGERLRKLGIPTKKQQSARTLQAADLPDEE
>WP_004327560.1 MULTISPECIES: GNAT family protein [Alistipes]
MMLRGHICSLRAVEPQDLELLCRWENDPSLWTVSGTIEPFSHYSIEQFIQEQQAGIYRCGQLRLMIDDTAGETIGAIDLF
DFEPQHERAGVGILVYDPAQRGKGYGAEALALLEEYARTVLRLRQLWCNVLADNVPSLTLFERAGFRRVGVKKEWIRTPE
GYKDEVLLQKLL
>WP_004327561.1 ROK family transcriptional regulator [Alistipes putredinis]
MTSLTEFFSRQEDDNLKGISHKNNLFKRNIIAHMAVNGECTLSELTKELHISVPTITKLVQELVQENIVSDLGKVETPGG
RRPNVFGLASSAIYFAGVNIGRDNMSFLITDLHNNIVKEELLTDFELQDRPQCLEKICSNIAHFIDTCGVERAKILGVGV
SVSGRVNPTTGRSYRYFTSSEQSLRDMIEQRIGIRVLLENDSQARCYAEYTNSKSKDEMDVLYLHLGRGLAIGIVMNGKL
YYGKSGFAGEFGHIPFFDNEIICSCGKKGCLETEVSGIAIEQKFGRLISQGVNTILREKYNKHEAIHVDEIIDAAKHDDN
LSIELIEEVGEKAGKAVAFLINTFNPETVIVGGELAEAGDYLMLPLKSATNKYSLNLVYKDTKFRLSKMGKTASAWGAAM
LIRNQVLGLC
>WP_004327562.1 MULTISPECIES: ACP S-malonyltransferase [Alistipes]
MKHAYVFPGQGAQAVGMGKDLYDNVPEAKALFEQANEILGFRITDIMFAGTDEELKQTKVTQPAVFLHSVIMAKALGVKP
DAVAGHSLGEFSALVVAGALSFEDGLRLVSKRAMAMQKACEAVPGTMAAILGLDDAKVEEACASIDGVVVAANYNCPGQL
VISGSVEAVDAACAKLKEAGAKRALRLPVGGAFHSPLMEPAKVELEKAINEAPFQAPVCPIYQNVDAKPQTDPATIKANL
IAQLTAPVRWTYIVKNMLADGVTEFTELGPGNVLQGLIKKVNPEAVVESKSTL
>WP_004327563.1 MULTISPECIES: rubredoxin [Alistipes]
MKKIAAYLIPVLACFAVGISASFFQASSIAEWYPTLTKPTLTPPNIVFPIAWSVLYLCMGLSLGRLIVRRQHKGIIRLWV
LQLIANFLWSILFFTLRNPLAGFIDIVLLNILVGLYIFAASRRDRAAAWLFVPYLLWTLFAAYLNGYILLHGTPAAAPTT
IQTESLTISKPKTERIMVHKMPELPYSTEALAPKMSKETFEYHYGKHLQTYVDNLNRLIPGTPYESMSLQEIVKKADGPI
FNNAAQAWNHTFFFLMLTPDQKPMPQKLADRIARDFGSVEAFKEEFSKAATGLFGSGWTWLAADKDGKLQIISESNAGNP
MTKGLKPVMTIDVWEHAYYIDYRNRRADFIKSYWELIDWDKVADRIFPRKYHCTACDYVYDPAKGDPESGIAPGTAFEDI
PDDWVCPVCGLYKDSFKIVEEK
>WP_004327564.1 MULTISPECIES: class A beta-lactamase, subclass A2 [Alistipes]
MRTLISILWISFFPLAAAAQGDDLSYRLKKVIKDKKAEIGIAVILDAQDTVTVNNDDRYPLMSVFKFHQALAVADYLDRN
GLTPDTEIFIPEEELVPDTYSPLRKEFPEGEISLSVSRLLEYSLQLSDNNACDILFEHTGGPAATDRYVRSLGLRNFAIA
ATEQQMHDDPQTCYENWSTPLEAAALLELLVTEQILTPTLREMIRQNLINCKTGADRLPKPLSGTGAVIGHKTGTSDRDE
RGIFAGTNDPGFVILPDGTRYTIAVFIKDSAENPETNARIIADISETVYRYVHDEYRENDIRPGKKHVDQGAGIGFESDY
FY
>WP_004327565.1 MULTISPECIES: TonB-dependent receptor [Alistipes]
MRKNLLAAIVLLVLYIPSVWAAAGYPVRGRVIDRLSREPVAYAAVTITGQPGKGAMTDSLGRFEILQVKPGIYSLTASFI
GYRTVVTPEYQVSARTPFIEIEMEEEPEHLNEVVVRPSPFRRTIESPVSMQVIGMREIEKSPGSNRDVSRIVRSYPGVSF
SPIGYRNDLIVRGGGPSENRFFMDGIEIPNINHFATQGATGGPVSIVNSDLVREINFYTGSFPADRAGALSSVLDFRLRD
GDLERQTFKATLGASEVSLSGSGHVGKKTTYLFSVRQSYLQFLFKLLGLPFLPNYIDGQLKVKTRFSERDELTFLGLVGI
DNMKLNLDEKGEENEYLLSYLPRIQQETFTVGAVYRHYAGRHVQSVALSHNYLNNRNTKYRNNDESTPDNLTLRLRGVEQ
KTTLRFENRSYLGRWTLREGAELNYSTYHNKTLQRTYQQEAELLDYRTYLGIVGWGFFVGADYASADKRLTVSMGVRADG
CDYSAEMERFWKQLSPRVSASYALSDSWSVSGSAGLFYQLPPYTALGYKDNTGELVNRGLEYMRVLQSAVGVNWRLRDRL
VVSLEGFYKYYTNIPLSVADDVPLTCKGNDYGTSGDELLVSSAQGRAYGLELMVRWQLPDRFNLVGALTVFSSEYRSRHD
AKYIPSAWDNRFVANISGTYDFSRGWSVGAKLSAIGGTPYTPYDVEKSSLVEAWNASGRPYYDYSKYNTGRLDAFAQLDV
RVDKVFYFRKCMLGIYVDLQNVTFSKLRQPDVLMSTGVIENPSAPPSEQRYKMKYIRQASGTLVPTLGVTVEF
>WP_004327566.1 MULTISPECIES: magnesium/cobalt transporter CorA [Alistipes]
MKNNLLSDKLAYNGDTKTRTHLHLCSYTVDRVEEAAGDDFGEMKSRFQPDGITWLQIHGLEDTDAVQTVCTHFGIDFLVM
QDILNTDHASKVEEHDQYNVIIAKQIMGGEAMQVSLVQGADFVLTFQERDNDFFDDVMRAIRNNVLKIRTRQSDYLFSVL
LNGLITGYMSVAAAISDGLEELESALLADTGDRDIGVQMQELRRDYMQLKRTVLPLKEQYSRLFRSDSSLLHRVNRPFFN
DVNDHLLNVAQNIDICRETLSSLMDLYISNNDLRMNDIMKRLTVVSTIFIPLTFLVGVWGMNFRNMPELEWEHGYILAWG
VMIVIGFVTYLFFRTKKWR
>WP_004327567.1 MULTISPECIES: hypothetical protein [Alistipes]
MKKIFSFSLLLILGLVASQILPGMLGESYPAFRAGATTFLYVCLSFIMINVGREFEIDKKRWRSYAEDYFIAMATAAVPW
LLIALYYVFVLLPPEFWGNGDAWKENLLLSRFAAPTSAGILFTMLAALRLKRSWMYRKIQVLAIFDDLDTILLMIPLQIL
MIGLRWQLFVVVVIVFLLLWLGWKKLSTYELRQDWWAILTYSVVVFGVTQLVYLLSKYYFGEEGSIHIEVLLPAFVLGMV
MKTRHVESRGERMAASGISFLFMFLVGLSMPLFIGMTAATGEAASSVTGSQPMMSWGVIAFHVVIVSLLSNLGKLFPMFF
YRDRKLSERLALSIGMFTRGEVGAGVIFIALGYSLGGPALVISVLTLVLNLVLTGIFVVWVKKLALRTYAPEEFDAVSTI
R
>WP_004327569.1 MULTISPECIES: helix-turn-helix domain-containing protein [Bacteroidales]
MEKYSIFRETGKQIGSARLTGRAEIVQMLNQGKSIAAICKEYGIARNTFDRFRRQYTYTIIKGEKKRWRVNGNAAELKEK
IHATL
>WP_004327570.1 MULTISPECIES: DNA adenine methylase [Alistipes]
MTTIKNRCHQIDYRALAETGEISDDLYYFRLCCLLENAAKCANTASVYGAFFKHLKQSAQKTLVIAPADYQINNGEHEVY
NEDANSLIKRIEGDILYLDPPYNSRQYSANYHLLNTIADYKSFTPKGKTELREYNKSNYCSKAKVQHTFKDLIRNARFRY
IVLSYNNEGIMPMQTIEQIMTKYGNYQMFQKEHQRFKADKTENKNHLADTTTEYLQAKQNPQ
>WP_004327571.1 MULTISPECIES: DNA adenine methylase [Alistipes]
MNYIGSKYSLRDFIDNTIKKVVGDNPSDMVFCDLFAGTCIVGLISKHELAK
>WP_004327573.1 MULTISPECIES: hypothetical protein [Alistipes]
MMADFSRVRANDYAIFYVQTSKGKEGKFYGIYQIASDPFLKPDGYYLREKLWINLTFRVLSKPYEVFAKGASEWEALDDI
IRYIGPYQMLCSLIYRKLKGNRGNTMLMPYEAERLFSLIRSKK
>WP_004327588.1 MULTISPECIES: glycoside hydrolase family 2 TIM barrel-domain containing protein [Alistipes]
MKSLLTLLLLSSAWMTCAQDYASPEPVEIGKELSRTTFVVYPTAEEAAAGSREASKYFTPLAEWEKTTTEAGTEFSTKFT
VPFAWINRQVLLHVEWASSAYEIRLNGKVAGYCQNGSNPADYNFTKQVREGVNNLTIKVLSNPASAVLESWAHPSEPALG
SCYVFSQPTIRIRDLFTKTYRNGSVFNGEVGIVVKTDALNPKKAKIHYELLTPQDEVVTYGSQEIELDMRREDTLRLVAQ
IPDTMVWSARNPTLYTLRLKTQTEGRYTEYVSLKVGFRTVGNTRGQLAINGYPVALKAVPDLGTTVSPSQLLEWKEQGYN
LILLPAGGVSGALYDLCDRYGFYVVEQAPINTSRSGMSRRKGGNPSNDPAWQAAYIARIEESYHTTKLHPCVVAFSLAED
SANGINLYEGYLHLKGLEKERPVLYPDAGGEWNSDKLRLSAEQ
>WP_004327590.1 MULTISPECIES: hypothetical protein [Alistipes]
MKKIILSCAAALLAIGSAHATPKFLSLNNKHGKTTIKIEIPASDRDETNGLSIEDVVLYNSGKTFQAKSVDAIWGDNSTV
ILQFEKLTAFEDCTLSFSLNGEPVSLDIQSCLADRK
>WP_004327592.1 MULTISPECIES: LytTR family DNA-binding domain-containing protein [Alistipes]
MLKCIAIDDEPLALRQLQGYIAKINFLKLEKAFTNAIEAQQYLAGNPIDLIFVDINMPDLSGVEFVRSLVSRPMIIFTTA
YSEYAVEGFKLDAIDYLLKPFSFADFNRSVTKAQSLYELLAYRKTQGDVPAPEATPRDREYISIKADYKTTLVRISDIVY
LESEGEYVRLHLDDRSTITTLFRLKNMEAALPSEMFMRVHRSYIVNLQRIRSYVKGRVFISDSEYVPIGENYREAFQRYI
EAHYQNL
>WP_004327593.1 MULTISPECIES: histidine kinase [Alistipes]
MKFSSKQMIGENLLYLMVWMVIILVPVLNSKMLEEVHVSLENILIAWLKIAPYLLIFIIHNSLIAPRLLLRKHRYVWYLV
VNLLTITAVFSLVAIYEKYAPYDTEPYILNGKASFTDLAIYWNILLGFFMTGLNMGIKLLYRSLRDEQQMEELKRQNLQA
EMDYLRYQINPHFFMNTLNNIHALIDIDTEYAKSAVIELSKMMRYVLYESGSETISLKKDIQFIENYIELMRIRYDSSID
IRFDYPDSIPNKVAIPPLLLIVFVENAFKHGVSYNHASFIQIRIGYRDDAVTAVISNSRHEKSRSGTTGIGLENVKKRLA
LIYQDNYTLAIDDSDPAVYTVKLIIPIMPC
>WP_004327595.1 MULTISPECIES: AMP-binding protein [Alistipes]
MLRENLINIYETSFRENYALPALTDYFKQENFTYLEMGAEIAKLHLLFDEAGIRQGDRIALIGRNNPRWCITYIATITYG
AVIVPILQDFHANDVIHIINHSESRLLFLGDTFWDAIEADQIRKVEAVFSLTDLNAIYERRDPKKLTDFQKNRENHFRKA
YPKGFGPEHIRFHKIPNDRMILLNYTSGTTGYSKGVMLSVNNLTGNVLFARGAINTQTGTNYFQRGGRTLSFLPLAHAYG
CAFDFLAPLAVGGHITLLGKIPTPKILIEAMQVVRPTIICCVPLILEKVYRKQVLPLLEKGPMSIAMKIPLLNTALRSVI
RKKMMESFGGEVNIFIVGGAPMNMETEAFLMSIKFPITIGYGMTECAPLISFTPDNEFKAGSCGRFLSEFIQVKIDSPDP
EHVAGEILVHGEHVMMGYYKNEEETRKVLDEKGWLHTGDIATMDPDGTLYIRGRSKTMILTGSGQNIYPEEIEDKLNNMY
MVQESLVLEHNGRLTALVVPDFEQAELEGIDKEELPRIMENNLKELNKLLASYEQVASITVYPTEFEKTPKRSIKRYLYN
TALLEK
>WP_004327603.1 MULTISPECIES: glycerol-3-phosphate 1-O-acyltransferase PlsY [Alistipes]
MILTYYCIITMIIIAYLLGSIPSAVWIGKKYYGIDIREHGSKNAGTTNMLRVLGRRAALPVFLLDFLKGFVAVTLTEILK
YDAYINDMWLINIKIIAVFAAVLGHIFPIFAGFRGGKGVATLVGAITGIYPPVVLLCFAVWVVILMMTHYVSLASIVAGC
CFPVFTIASPKVNQSVPFIVFSFVTAVLLLYTHRKNIVRLKNGTESKIYIWKPHRKADK
>WP_004327606.1 MULTISPECIES: tRNA (N6-isopentenyl adenosine(37)-C2)-methylthiotransferase MiaB [Alistipes]
MNNEKINTLRPLQGAGRKLFVETYGCQMNVGDTEIVVAIMQQEGYVYTDKIEEADVVLINTCSIRDNAEQRIWGRLREMA
HLRRRRPGLLVGIIGCMAERLRERLLEGENPVDIVAGPDAYRDLPRLVREAGEGGRGVNVLLSREETYAEIAPVRLDRNG
VSSYIAIMRGCNNYCSYCVVPYTRGVERSRDPQTILSEALCLFENGYREVTLLGQNVNSYRYGAVDFPELMRLVSEISPL
LRVRFATSHPKDMSDRLLEVMASKPNICRCIHLPAQSGSSRMLEKMNRKYTREWYLDRIAAIRRYMPDCAITTDLIAGFC
SETDEDHRQTLSLMREVGYEFAYMFKYSERPDTFAQRHMPDDVPDSVKTARLNEIIALQNTLSAESNARDVGKEFEILVE
GTSKRSDRQLFGRTSQNKVVVFDRGECRIGDYVRVRVTASSSATLQGELVERTRPFEV
>WP_004327607.1 MULTISPECIES: DEAD/DEAH box helicase [Alistipes]
MRFDELDLEDEVLDGIDAMNFQEMTPVQEQTIPIILDGRDIIACAQTGTGKTAAYTLPLLNRLLLEGNEKNVVKSVIIVP
TRELAQQIDMQFQGFSYYMPVSTAVIYGGGDGRGWDQQKRGLQMGADVVIATPGRLISHLMNSRVDLSHVDYLILDEADR
MLDMGFYDDIMQIVSYMPKSRQTLMFSATLPPKIRQMAKQILNDPAEVNIAISKPNEAIEQGAYICYEGQKLGIVREMFS
WPSESKTIIFSSSKQKVKELAHTLKRMKLDVAPMHSDLDQEKREQVMLDFKNNKVRILVATDIVARGIDIEDIGMVINYD
VPHDPEDYIHRIGRTARASATGRAVTFVNEEEQGKFHRIEEFIEREIPKLSLPEAVGAGPEYNPAAFSGHGGRRGRSGSG
RGGNGRSGGRGRSRGRDGAKSAGPVPAEGVVAAANVESRHGEGRGEGNRGSRDRGRRRNRNRNRNRNKGGDDTPQA
>WP_004327608.1 MULTISPECIES: catalase [Alistipes]
MDKKRLTSENGKPIADNQNIQTADVRGPAMLQDVWYLEKLAHFDREVIPERRMHAKGSGAFGTFTVTHDITKYTRASIFS
QVGKKTDCLVRFSTVAGERGAADAERDIRGFAMKFYTDTGNWDLVGNNTPVFFLRDPLKFPDLNHAIKRDPRTGMRSANN
NWDFWTLLPEALHQVTITMSPRGIPASFRHMHGFGSHTFSFYDKDNKRTWVKFHFRTLQGIKNLTDAEAEAVIAKDRESN
QRDLFEAIERGDYPRWLMQVQLMTEEEARNYKINPFDLTKVWYHGDFPLHDVGILELNRNPDNFFAEIEQAAFNPANVIE
GIGFSPDKMLQGRLFSYGDAQRYRLGVNNNLIPVNKPRCPFHDYHRDGQMRTDGNYGATIPYQPNSYGEWQDSPNLKEPP
LEVNGAIYNYDERELDSDYFTQPGKLWRLMSAEDQRATCENTARAMGDSALFIKQRHVRNCSYADPEYGKGVAKALGIDY
EEALKAEDPAHPTWDPRNKK
>WP_004327610.1 MULTISPECIES: helix-turn-helix transcriptional regulator [Alistipes]
MEKVKVIIEWASDGTISAMMEKDMFAGMGDTVKAAVADMKEGVALYIKTAKEMGFPYKAYLDGAYEIELEYDAVSALKYA
REYIKDTKLAELTGIPAAQLGRYANDKSKPRPAQRRKIIEALHKFAAPFYSIVL
>WP_004327611.1 hypothetical protein [Alistipes putredinis]
MKKHIERMSRIEAAINPMYCVPKRSDLSLIGSAFEAAGFRCVRIRTECEAEHRTKGGDPRRHGMLILDGDRVILEIIRSK
KAECNTAGPTV
>WP_004327613.1 hypothetical protein [Alistipes putredinis]
MEVELTEKEWDLIESIRNYHKAYPNGKEEQEWYIEMILQELLDRD
>WP_004327614.1 DUF5053 domain-containing protein [Alistipes putredinis]
MEILVKQNRKTVKQKMSDILLDVSWAKISERYFGKSRSWLYHKMDGVNNGKPDDFNEAEKETLRSALLDLSERISKCAKS
I
>WP_004327617.1 hypothetical protein [Alistipes putredinis]
MADFEVNRRLKKIIREVYNISPYAFSQKYNDKGGVKTSQVLRERNGLSSKLLEQILEAYPEINRIWLLTGEGEMLRESHS
TSPVGNAATSADKSEMQQTQGSPAPTTENITNLIAITREAMAVIREQSAQMNRLITQVELSNARYDRLFASISGVSTGFP
ATPTDLGVKNPPPIKSELK
>WP_004327618.1 hypothetical protein [Alistipes putredinis]
MKAVYNKSKIMLNAWYMFRVKMVKNFAEALRKAWNNEKLANIRAMIEGRTLEASAPKTTGEHNVAASMAFAAGCLDYYAD
ARPGQYFGD
>WP_004327620.1 hypothetical protein [Alistipes putredinis]
MMETKKSNQTFGEIWHSLTPSEQSRRANEIMERLGVSMWTIQSWITDPEKGGYRRPSKRRQAILAEMFQVPVEGLFLAKT
YSPEN
>WP_004327622.1 hypothetical protein [Alistipes putredinis]
MNHEPLDRLHLQQIAAAYAAGYRMARAELADDAKYYTLTQCYRKFGRGTVDRWAAEGLIKIIKDGTRNSKCRVLVERIEL
VASQSNRASWFDNHE
>WP_004327624.1 hypothetical protein [Alistipes putredinis]
MSNKVFTPENISKLKQNEVFVFGSNKAGNHVGGAARVAVEKFGAIMGHGEGLQGQSYAIPTLDEQMDKVSTEELTRSVRR
FADYTRYNTDKVFYVTKIGCGIAGFSVEEIVEVFKSVSFGDNVVLPQEFGEEKHIDGFKGFNADMTCLGFKFEEGKTYEE
DVELKVCNRGFHFCESPFSVLSYRDMLDDECKFIPVHHVTALGRCHSDSDKTATTKIHIGAKLDFKGFIKAGIDFIYEKC
IKEGPTDNVNSGDDAQIGSSGDLAKIGSSGYGAKIGSSGDLAKIGSSGDLAKIGSSGYGAKIGSSGDDAQIGSSGDLAKI
GSSGDDAQIGSSGYGAQIGSSGYGAKIGSSGDDAQIGSSGDDAKIGSSGDGAQIGSSGDGAQIGSSGYLAQIGSSGDGAQ
IGSSGDLAQIGSSGYGAKIGSSGYGAKIGSSGYGAKIGSSGDGAQIGSSGDGAQIGSSGDDAQIGSSGDLAKIESEGNNA
VVAAIGIDSKIKAKKGSWITLAEYGEDLKPVCVRSAQIDGKSLKEDVFYQLKGGEFVEAAE
>WP_004327626.1 hypothetical protein [Alistipes putredinis]
MQTFFSESTVKSLWGTLAGRLWRAWYRLKSKVRRMIDKSRRRAYKLQNRPRVYRVEIR
>WP_004327628.1 hypothetical protein [Alistipes putredinis]
MKNFRIFGNMNNSDVMQDIRLHIHIEDTQPMELLDLTSSLVALNNQYVAYLKKHPEQNINSDAKLYVKEIRHGSVIVELI
DTLAVAVLPFMENANSIIGFVGYCKDAIKYFLGKRADNPGLTISDCRDFGNLVNPIAADNGAVINIGTYINGNINVGLQV
DSIESNAIQNAIRKEIDKLSAHEQTDIHKNVLMTWQQASSDIKNNAKNRGVIDSIFPGHAMKVLFDDENIKRMMLYGEDN
PLTSVYVVDVKVETSQNKPVAYRIVKFHEMFES
>WP_004327630.1 hypothetical protein [Alistipes putredinis]
MAHVITLAVVIAPIAAVFNWVLSRPRRMRITRYLLNEIFEQR
>WP_004327633.1 hypothetical protein [Alistipes putredinis]
MELRKISEEQKRLLDRPLPSEAISPHPTKNYLSTIKAIYVTERLNDVFGVGSWRVRSEQVARDNKMVVVKVTFEIPEYGI
YYECYGGNDNSDLGDAHKGATTDALTKIGSWLGIGADVFKGKSRNMSAKCAAAAPDPLASARPDTPRTKHRITTDMLDDP
IKCDCLLNWGYDLWTASGYAADFDIAARLLKSYDADTDVLKRYAALFNSYKMARHGK
>WP_004327634.1 hypothetical protein [Alistipes putredinis]
MENNSLLLCETASVSELTSRAVRAVVNGDIDPITAHINISRMEAAIKAFKDNEEIRDITLRELSQYGKSHQFGDCRLEEA
EVGVKYDYADCGDSKLYDMYATLESLKADIKERETMLRQLPVSGLADPETGEMLYPPVRSSKTSIKTTFKKQP
>WP_004327635.1 hypothetical protein [Alistipes putredinis]
MSQLINVSICVSDIPRDQIKVANNGKKYIAVCVSQFREPDSYENTHSVFMRQTKEEREAKAPRVYIGRGKAINFTSAPVT
VENIADMPLADRVDDLPF
>WP_004327637.1 hypothetical protein [Alistipes putredinis]
MQRIEQIRKEARNIQMALECMNNPNIEAMIERLDQLGVYYARSGELLSEVVGMRDAAVARLFHDEKETIISLSPSLATKL
VNSSASELNALEKWLDRINASCKHQCDNLRTMISYEKERLKL
>WP_004327638.1 DUF4373 domain-containing protein [Alistipes putredinis]
MANIRVGLSYYSVDTDRYLDIRIRRLVKAFGCDGIAVYDYLLCNIYRVKGCFAAWDESTAFNVAEYLRLKESVVLEIVRY
CGVVGLFNKELLSRGIITSAAIQRRYIDTCIRAKRKNLEIPEFCRILPEETAKLPEESPNTPEFCREVKKSIISSPYVED
INNPPLYPPEGEEDYIPTEFVTLWDKFKGKRKSLTDDYKDFCKKTEGLVIDYVKLQRSAQFAKNVYFQTWLNDFFPKKSR
RNIDLSAVEPAFQPIMADWLAYKSERGQTYRPLGLQRCYVRLLTLSGNDAAKARRIVDFSIANNYSGLFPPHDQDNSANR
HPATDYHAQPGQTYEDF
>WP_004327639.1 hypothetical protein [Alistipes putredinis]
MNYDEILKQLKIEGNPTPCARFTFSIPNAKEELVTAMSAVLGAMGERFVWLPEYDKVAEWLSANNGKGLLLFGNCGRGKS
LLVRYAIPMLLRKFANRIVTVVDCGSQSVNIDDVIKRKFITLDDMGVEVDRVEFGTRRNLVVELINKAQDNPDTLLFISS
NLTGEAIKDRYGDRIYDRIKYLCHRVAFNGNSLRK
>WP_004327640.1 hypothetical protein [Alistipes putredinis]
MKHLESNIQRAFVRWFRLQYPEYALNLTSVPNGGLRSKTEAAIMKAEGMTAGAADLLLLVPRDGFGVLGLEFKTQVKGSR
QTPAQKQWQKSFEQVGNKYVLVRTLNEAITAVQNYLDK
>WP_004327641.1 hypothetical protein [Alistipes putredinis]
MTNLSYRQAMLIKHTAWMNTRLLARGPRPEDERYVPLAVRMLTLVGCLNYAMLDLESELTASGLFHHETKRRYTQAQTLV
SQAHGVAWSMLRKIDDRAARQYNDKTDEAYRTISGCILLEAPQRSYNIVLSLCRIISSLNGRISGRYDFNPAKPLVRIPA
LLECIGIEDCKIDGIIELNLID
>WP_004327642.1 zinc finger CCCH domain-containing protein [Alistipes putredinis]
MKEYTQADFDAFEVIDGIKQYPSGDYSDIQIFGERCSFGERCSFGKECSFGKWCSFGEDCSFGEECSFGKWCSFGKECSF
GEDCSFGEECSFGEECSFGEWCSFGKWCSFGEDCFFGEECSFEGKGEYIGDYPFLAFVGFGSRIGSKVYFFNLQDGIYVR
CGCWLSDIARFRERVKAKNTDAMYLDLCDLVERKFNRKN
>WP_004327644.1 nucleoside triphosphate pyrophosphohydrolase family protein [Alistipes putredinis]
MRANEYQTRAMSTRLPSCENATYMLFGLMAEVGEIADKIAKWRRKGVCRLDMDHLVFNTGDLQEAEGYKSELMKEVGDCA
WFIAGIADCFGFTLEEVMQQNLDKLASRRERGVIDSNGDNR
>WP_004327645.1 hypothetical protein [Alistipes putredinis]
MKVVDLFNQEEHIFTNREKRQKGLFDDYDGFVEKFKPKKTTDDCYTPPAVYDYVLQYVADHCDIDRMTVVRPFYPGGDYE
SLVYPDNCVVIDNPPFSIISQIVRFYLKRGIKFFLFAPHLTLFSANIDCTRIVCGAAIVYENGAKVNTSFLSNMFGEAGV
IGDPVLYEGINAICSAPKVELPKYKYPDCVLTVSDVAYIVKNKGEIRIDKREMLHRSVLDSQKKHGKAIYGSGFLISHTA
AERVTAERAAVKKEAIVWELSEREMRIVEKLGQ
>WP_004327646.1 DNA cytosine methyltransferase [Alistipes putredinis]
MTHASLFSGIGGFDLAAEWAGWTNAFNCEIDPFCRKVLKYHFPNAEQYEDIRATDFTVWKDRIDVLTGGFPCQPFSLAGK
RRGTEDDRYLWPAMLDVIWTVRPRWVVGENVYGIVNWSEGLVFEQVCADLEAAGYEVQPYIIPACGVGAPHRRDRCWFVA
HRADAGSETMRERSNGVHADSIASDTPCLGRITRRSKSNRTIQNEKIGSNIYVPVERSGSKRTFTDPDSERCEECNASGQ
SGHTQGRTIQEGDAKRRIPDWNGFPTQPPVCGGDDGFPGELAGIAFPRWCREAVKACGNAIVPQVALQIFETINEYERK
>WP_004327647.1 hypothetical protein [Alistipes putredinis]
MKKHLLTSFLFGTLTIVLCGIISGEPYRSIAWAVILVILIISVIAIGIATTAIYDLLKQGMNINMLTINGGIRFFDKSKA
DNPDIEENQNDQRK
>WP_004327648.1 YopX family protein [Alistipes putredinis]
MREIKFRGKRLDNGEWLYGSLVILNGRYFIFDDANRHEVDPTTVGEFTGLKDKNGKEIYEGDVIRSPLSEDKTRPHRIFY
HTGNAAFMGALVDRKELCYLRLDQDWIYKFGK
>WP_004327650.1 hypothetical protein [Alistipes putredinis]
MKSKKAKEFIDGCLNHLVIEMSDHAKWQLRAAMSHTAELAEQEAEERMRDKAIEAFCKDCPIYSIQTSNGGNCPDCSALN
AFKQRLNEE
>WP_004327651.1 hypothetical protein [Alistipes putredinis]
MKFTTHCFVRVEDAEKRKDVIEWCMHIGYEYIYPPKEERLGDKVICDTYCVGVAHDAQTFTALNCIDCGTNIELFRALAA
MNNENDQEQWYSYTEYPTNESKNGVRRLIFNEHTRFDSFVDVPSGYYRKATVEEIVEYFKNNEK
>WP_004327652.1 hypothetical protein [Alistipes putredinis]
MKTIEERIQEYVANAWVELDQFNEDHVTFENIVTSACVVGANFEYEELTRWRDPKEELPQNGQLVLCKTSDKKLPFVTVK
YDRSEWWIYVYPGWAGIGHKIIGWRPIHENE
>WP_004327653.1 hypothetical protein [Alistipes putredinis]
MNTKLKSDYEKACNAYLQAFCEKHGYDYEDATRSWVGGDVGGITECADYIVGMDDIITDIDRDAPEDEFVKYYDYCLRVG
SIACGKISTPNYSSWLSGCPRMSEEQITRLEELQRDIRKAERELEEQIRKEKF
>WP_004327655.1 hypothetical protein, partial [Alistipes putredinis]
SGYEYIYPPKEERLGDKVICDTYCVGVAHDAQTFTALNCIDCGTNIELFRALAAMNNENDQEQWYSYTEYPTNESKNGVR
RLIFNEHTRFDSFVDVPSGYYRKATVEEIVEYFKNNEK
>WP_004327656.1 hypothetical protein [Alistipes putredinis]
MNTKFKSDYEKACNAYLQAFCEKHGYDYEDATRSWVGGDVGGITECADYIVGMDDIITDIDRDAPEDEFVKYYDYCLRVG
SIACGKISTPNYSSWLSGCPRMSEEQITRLEELQRDIRKAERELEEQIRKEKF
>WP_004327660.1 hypothetical protein [Alistipes putredinis]
MKLRDLRIENYDWHVRFYFAVHGYHTRSILFSLEQIECPRPIMERVRENLEKADMDSGFTYSNKTRRRSVVVVGLASSQA
QFLNSFEHELRHLCDDIAVASAMPMQGEEVAYLTGQINTMLWKDIHQFICCKGKCDGYGQTN
>WP_004327661.1 hypothetical protein [Alistipes putredinis]
MDRERLDARDSMPADIRAYLEKNGWSFSKKMCEFAVSRMKDRDGKKIEPITKEQIDKLLKTNGIELKHDNGYDCVYVANM
ARADYWGSSIADEQHLALFVKDFIDDEDAYPGLPFTRYFADLIGSGTNVPWEDVL
>WP_004327662.1 hypothetical protein [Alistipes putredinis]
MRMWEIEGRYRGDGYGEREEIERKMREAYECGYEDAKREMRDGYGERHTGGYMPDGYGERGGEYGSDGYGERRGVRGTGP
YSRFRR
>WP_004327663.1 hypothetical protein [Alistipes putredinis]
MFANLTKGAPVYVLDMRGTPKYYMATLEEAPQPYFPAPGNFPPAQPSVSFPVGDQKWVVPVNADMVTKDGLTVTTSRERL
IDAINAAKQQSQSVVDSYEKHKANLEVFDQIMREVNPAYAGQAQRDKELQELRAEVGQLRQMQTEFASMKSSLDAFLKSQ
MSAKTSKS
>WP_004327664.1 hypothetical protein [Alistipes putredinis]
MAVFPFQYVNRRGIPVIKTTGVTVNAADVVFSFQNHAFANSWYRGIVLVELSQAIPAGTTGTLPVLFETNGVTKNVTTYN
GANVTVSDIPGTGVFQLFYDKQTDTLQLMTGAV
>WP_004327665.1 hypothetical protein [Alistipes putredinis]
MNEKTLVFDNGGAMDGNLVAALMNGNNRNNGYGNGYGWEWMWMILLWALWGGNGWGGFGGRGNGLSNLPAELNGDAGRQL
LMNAIQGNGTAINQLASSLNCSVQQIQTALCNIQAQSGLSAQQIINAVQSGNAQVLSQMASCCCDVRTAIERQGYESQLA
TLNQTNTLTSNANTQFNALGSKIDAQTQVINDRFCALEMREMQNKLDAERAKSAALAGQLSQEHQTATIMQSQAQAVAPI
NAAIGDLSNRLAKIECGLPPTTVVPNPQVYAMPACVAAQYGLGFGAAFGLGGNGGFWG
>WP_004327666.1 hypothetical protein [Alistipes putredinis]
MCKSELYRQILGTVSQETEISEERILSKAKNAEIVDARYLLVYFLWRQGFHAPVISSLMNFSRRPIEKMISQFDLRRKQS
GKMFEMLLVRIASKLRPTCD
>WP_004327667.1 MULTISPECIES: hypothetical protein [Bacteroidales]
METIKKIGLLFLAFFSFVCIVGGIGTLYYCQVESSNLFATGLIPVGAIYFYLLWPTLKKYLF
>WP_004327668.1 DUF6808 domain-containing protein [Alistipes putredinis]
MVLRKIILILLLTGLFFVGWWLGRRSVDVRIIEHTRIDTAYFERPQPHKILSSAISVEVPKWLFAPADTTFTTVTINPNR
DSVPVQLPFERREYRDSSYFAIVSGIALGDCHPTLEHIETYGRTITQQKIIRTPYRWQLGPAAGVYYVNRTGGVWIGGQL
HRNIGRFNITASLGWDPRDNGPYVQGSISMDLWRK
>WP_004327669.1 MULTISPECIES: hypothetical protein [Bacteroidales]
MTRGLRNNNPGNIRKDGTHWKGEVEPSRDAAFKQFESMAWGYRAMFKCLNTYSRKYGLDTIRKMISRWAPPSENDTDAYI
RTVSELSGVPENGWITATNRDVMIPIVAAMSRVENGVDACMTDVMAGWDLFING
>WP_004327670.1 phage holin family protein [Alistipes putredinis]
MDKIFNKTKKVLEGIATKLSEALMTVQGWLIGLLIVIVNFFAGYQLVLYGVLIAVAFDALFGICVARKRGEFILSELLRA
TIFKLAVYFNLIVVFVFIDKFVTTGGIETKITTVILGSAICLAEAWSSCGNALIINPNFPFLRLFRKALTGEIARKLNVN
PEDVENILNSTKK
>WP_004327671.1 hypothetical protein [Alistipes putredinis]
MGDYYIELPFSLLTPLDFPLGSYITYKGRKFEIMSEVYPDFDNKTGGYKYTLQFQAQQNHMKNFICFWLGGDNPEAVFHN
TTDLASFGALIVANMNKALGGNNWQMGSVNVEHPETNKLVSFNGDTCWDALSSIAETFDVEWWTEENGSIVTLHFGKLNF
GTPETFKRGEVVKSIPAKKGDDSEYGTRFYVFGSTRNLTKEYGQSEQGGVTNHVSEVRLRLPDGQQYIDARPGLTKNEIK
EVVVFFDDIYPKNTETVTSVETIDRTIIEGQTDKAYVMVCNDTPFLPSDVIEGETLGAHFTSGDLIGWDFELALIDDNGD
NIDPATWKPEDGFNKKFEIIAQVETSGESQQIIPNENMRPRGKDDDRGPDTFVLTGVKLPQQRIDEAEQELLEVGTSYAA
KHSSDTTVYDCETNPVYCTHNEKNYEAGQAVRLMGPQFGIDGRLSRIQGYEKKLYNEYIATYTIGDNTPYSRLGSIESDV
KASLYSQRIGIAENGAAIYLITRYDNTFPTDTNAYSARRAIWEFANKQAPDTFKGRMTFNAGAQFGPSYASGITGVGGFI
SEKGAGELESLFIRRFLEVPELRYNRVGISVGDDWSAPGAGVIESVDKEQKLVTLKLEEGEIGAVAVGDICMGIFHDFDP
SNNATADSDDGRGNFSFAGFATVYFRITEVLGDRNERFRYELRPLSATFTKQIDPMESMTFVAYGSFTNPARQSSRYSTR
TYQRYLRNVSDWEFTAENIAAQFGDLTNLSVFGIQMSGYSAYLDNIYLQGMISSLDKKALLDTRSKLFRLVGDNGVGVAF
TPEAGWKQGKLYDPATGQFQKEFDIEQIDQTATEAQATANSADRKAQQAKDYIDNTLPGELSEINKRLDGVVENWFYPYT
PSLYNEPAQTWIADGEQENHIGDTFTNTLPANFDPTDAGCWEQGSIVAPYIDGIKTWDQIKIADSTRIRLKTPVGGIPKG
AVLSVGEGYTMGYNPIASSGAVIASYVWSQSYTVGSDNPYIAFVIRKTDNAKITPAEYPQIHFTISSDETTNPDAGKSWR
WVKEEDGTYKWTPIADSDAVKALQEAARAQDTADAKRRVFVVTPTTPYDVGDIWTQGEGGDIMRCIESRATGNFESSDWD
KASKYTDDTAANEAKDEIANLQFGARNYIAKQFIREWNSVKEGVTDVVTSGADADGAYLYVNWSKLIQAGLAATNASQVS
TVPDCFGGQIKYKPNTPYVFKARIKQGAEITFRIVYEDGTKEVLSAPPAGTEGVYEVVHTIDASRVVQKIYMYVGKGVSM
YLYDIQLTEGNKAPTGYITAEEDVQAQIEQVKLDVDYIASDSSLTPSDKQQVANEWVRIQNEYWSIMANAEKYDVPTDSF
TVYFQALEDYLTPLLADMSTTSEITGTEFRKVFSDYYEISSNMSDLIDDAIDESIKSTEYLKKAMEDGSTEVKGGLIMTN
VMLLKNAEGDVTAGVSGLQEDDVPFWSGADYTNRKKAVFRVHADGEVHATKGTVGILQVKNNSVEVSDATASGNKIILTT
NNINSVSQVLGSSEVPSSQTTESIAVITSQTKPFASDSRNSSQFKCGAEVQMSAQVKGTIRGGGSVKIEIINRTADTTDT
IFRQSSAYDDTGSIQINKNIRYRFTTPAYYYIKVTVEASYPGGLGNAASAAVEAITFSFVTDVRKNLIAPNGVAVVKGSS
NYAIFTGDIFEVRIGNGGLRIQNGKVYKTNSRTGGWTEI
>WP_004327672.1 DUF3825 domain-containing protein [Alistipes putredinis]
MKKFHSALFDFCWFPNYDASIEYLANNIADPEPWDFSDATQAKYSILKSYIEHTFRKIKSENKISFSSDNNFACFNTGLV
TANLESIFALAERNNRPDVAEKGLSPYVFKAFVRESDIQLISKFGDNIPDIADFFQKPEDLIFNPQCRVVPQIDHIIADN
MDRFPAHMQGLSSDEMRRRLVGAINEAQKKARSNYKIAVPQYYEGKIQLLLPLCLTPGSPNPDLALATHKIGNNTYTART
CLTLKMAYNNARLIVKPQSSWLKP
>WP_004327674.1 hypothetical protein [Alistipes putredinis]
MIGDLLINGSDAYAKGIAMGDDFLGNILSPSSLKSFVENDDPTKNGKEVIYPQTPKLASRDLTLTFTIFGNTTTEHLTNY
KNFIALLQKGEISLSIPALGTEVYHLTYVGDSGSYMIEADRLASRLTVKFNEPNPADRAARE
>WP_004327675.1 hypothetical protein [Alistipes putredinis]
MKIEKDIADLDSFIKGIEPEVVGFLDERAHQAVALQQAKSDYQNHTWNLRSAVGYVVTYNGKEKKRFIGDQNHPDPRAAE
ATNKLLNEENKAGTGIIFGDGMFYASFVSSKGYDVIDTAELYLAKALNDKK
>WP_004327676.1 hypothetical protein [Alistipes putredinis]
MKNFLLLFVMILGAVSAKSQEGHLCFQGIPIDGSANDVRIALEQKGYQCKYNKHDSVLLEGDFAGKNCNIAILTTPKSKK
VYAIGISTPEYYNWSDIRFDFNKLKRLYIEKYGKPKDDHHFFSSPFKEGDGLEMSALKAGYCNYMTRFEVESGEIAIMVN
ESAEIFIFYNDSKNSLIDTMEKKEEALDDI
>WP_004327677.1 type II toxin-antitoxin system HicB family antitoxin [Alistipes putredinis]
MNTMNYKGYIGSIEVSEEDNRLFGKVLALPHDTMITYEGETIAELREDFHGAVDDYLEHCKTMGIEPRKSYSGTLNVRIS
PETHRKIAILAKQAGISINAFIKAAVEKQIATML
>WP_004327678.1 type II toxin-antitoxin system HicA family toxin [Alistipes putredinis]
MGTKEKLIQRFISQPKDFTWDELVRLFGIFGYEIGNKGKTSGSRVIFVKGESSYTAHKPHPDSIIKGYVIKQVLEFLKNN
ELI
>WP_004327679.1 phage regulatory protein/antirepressor Ant [Alistipes putredinis]
MNALVIQGGNGRDVTTSLIVSQVFGKEHAKVVRDIESLSCSTNFNVANFGVIEYTDTRGRIQKAYEMTKDGFSFLVMGYT
GAKAGQFKEMFIAEFNKREAMLKNDDYILARSQEILHNRLKLAEQQLQIAQGTIEKQEEAIKTLTPKAQYTDEVLQSTST
YTLTQIAHDLGLRSVHALTRILMEKKMLYRQSGQWQPTAKVADKGYFDTRTAKFVKSDNTIGTSMTTVITESGRQFLHSL
IGKEVSL
>WP_004327680.1 hypothetical protein [Alistipes putredinis]
MRGSIANTTISDLEDRLRAAEAAVEESQKAVIECTEAYMSLQKSYDALFDKWIRLTEQQSQARNEQLERMLSARKESQYA
QFMNKSNSKLC
>WP_004327681.1 hypothetical protein [Alistipes putredinis]
MIYELSSDGYRLGLFPSEAEAIHHAAYLPKGCYKIREWAIDGEFMIFDTAVNSEREINN
>WP_004327683.1 hypothetical protein [Alistipes putredinis]
MSALSFKINAETDKLNSFITSLERLKQVLATIPSGTKEFDVVNKKIAEMEARVEQSIKRITQMQNEAAKTVSQTEPQSLS
TPSSTASTAGAQAANAEAEAWRGLLDELHAVSLAKRENIEQIEQLKAANRGLKAQYDALNKAEQNGFALTDKQIARRTSL
SLTYEENKQAISRMRQEVANQIKLEQVAHGSIDEMSQALARMRTVYRSLNEGERGNTFGQNLLKNIQALDTKIKELDASM
GVHARNVGNYASGWNGLSFSIQQVARELPSLAISPQTFFLAISNNLPILADQLALTRQRVKELKAEGQSFTPVWKQVIKS
IISWQTLLVAGITVLTLYGKEITEWVGSLFKGKQAFDAAKQAAEQFHATMTEGAISAQAEITKLDLLYRAATNVAKPYNE
RKKAVERLQEIYPAYFGNMSEEQIMVGNAISAYNNLRDAIIEAAQARAAMDDITELQGQKITIEYLPEYQQLFGTKQQYN
AILMRGRLKGQTDEEYTALLQSYVKAMDEAQKAAEKTLEKNNNELYKKFKESGAKYLTEYVDSLNQQSEYLLHTAEKLYT
SSTWEENNAEAEAARRKAEQDAQKAASQQEKNLNDLAKAIQKLRDDALQAEIDSMKDGTEKRVAQIELDYQRRAEAINEA
EQRIIELQGKLTQKQEELFAQLRQVNDNRRKNERHEAIAGPPIDTNFAEYWKKEQADWDEYYMKYGTFREKMQATKDYYD
RKMAEATTEGARAAIQAERDAALAVFEVQASDWAKEIVNLSVKNLEELLSEAEAQLAAAEAAYDALASSGTQEAAGYIDT
INKLKARIAVLKSLLGKTKKEVSDSNWAEGARLLNELSATAREAANALSEFDEGLGKAATFIATMASAAGNLIATIEGVT
DAASAAGAEMSALEKASVVLTAISAGFQLIQGAFSLFGGGESSWERNIRLAHEFNEELRLMNERVKINAEEFSNIFGKDE
YGAFIQNIEVARKALKDYEESLEEIKKRGEEKNGFPGEGTISYTGLSQLYKYEKEWESAAESIANMQVQTRHSTWFRSAK
YASLGDLIPELFDENGSLNMEALKKFAEEGGATFQHLSGENQEMIQNLVANWDTYQEALEASNNYLSDLFNNLGNTLADA
LVDAWESGADAADAFGEAAGDMLKQLAKDIIYTATIAPAIEKAKEQIKSINENESLSDEERFGAITETINTILDDVIAQQ
AIGEELWETLKKLAAEKGLDWEESVSTQSATSRGFQAMSQDTGSELNGRFTDIQGKVTDIRGYVMTETQSIIGLISSITS
IQIAVIRNVQINNELLQYAVKTYLEVAEINATTQAMNDTLTYIREDITAIKRNTANI
>WP_004327684.1 hypothetical protein [Alistipes putredinis]
MSKSANIVAASLLNKHHVIVRIGRLNFRFYQPYIKDLARAFADERLDLSIDGRQRYSLKTMSKLLFHCRWQQRLFLWYAG
RYSDYRQIRIAAQKIADITTGKDLLESVKIDKTRKKTITETIGNNSIAGIMATMMKHLNISYRDAFEKVNYPTMMLMMID
KVRSLVGDEKKIVKGSGKEMAARRRQKNK
>WP_004327685.1 hypothetical protein [Alistipes putredinis]
MDFISFRIAGKSYSIYGMSPLTAIRIMQARDIKKELDKSIGCLKAMTQSVALGISDSKNIFNILKRIVLRRKFLKKASLD
ELFDAYNKTLKMIPLEDMAGISAVMEQLSQSIAKDHE
>WP_004327686.1 hypothetical protein [Alistipes putredinis]
MATITAVGIKNIWYADPAKVTGDLTGTLLGTILKDPTTKKVPNVHQDTWSLDEAESSTTQYKNQLTDGVYRQSKEMGEVT
MNFAIGQYDYKTKAAFMGGTGTETTWKRARGVTNIEKCMVALTEDDQYCVFPKASIVARNAETDDAVAISVVATALEPDN
TDVSSEYWFDASEVTDAASIMSVSSK
>WP_004327687.1 hypothetical protein [Alistipes putredinis]
MITTNDAQDILIRDCTDFGIKTFPTWDVPEGRIKNERIVVVTPSEQSPATYWESCYISVNLCIPDIKGIANRNRLKELER
AAKSKFKSWTYGQYDNTAYHYRYENIGCEEDKDLGCHYVYVRVLFRVLNVKKD
>WP_004327689.1 DUF6706 family protein [Alistipes putredinis]
MKNSEVISARLYPYDVDDNLVAVACMDAGLSADGEYSSANKVSVAKAAIDILKQLIVLASEGNGGYSIGYNVEELRRRIH
ALAKDNGLTDIADEFNLQPTVKFL
>WP_004327691.1 major capsid protein [Alistipes putredinis]
MADMRKPLFDLSQVDMQAELNSYMPGSGLAWPTLFPLRYTPTLDIKSLEGNDGIPVSADVIAFNAKAPQKTRKTIGTWSG
QVAKVAISRQKDEKQIKEYQILRSYAQSSGNPNVALQLVDMVYEDVQFCYEGVNYLAEDLDLQVGSKSAIVLKTENNNDV
VTQNALNFNIPSAHKTGVKNKWSASSDSDPLGDIIAGQKAIQKEGFSRPMYAIMEQAAFDKLLMSEKTVKRVSPVVLTAT
GLASSDTLTIDLVNTYMRSKGYPQIIVIDSYVKREARDGSQTTYKPWAENVAVLSPTPQLGWTWWSDVPQVSDTDALQAY
RENVKITRYSELNPMLEVTLAEAYIMPALINRQSLYYINTENTSWNEGNA
>WP_004327693.1 hypothetical protein [Alistipes putredinis]
MSWQNKFYDAPEPDKVVFEVVFSEKEGGGTVDVTELDGDLPAGSVVGLATGNIYKPIKGATLVKAIGAEDTNIEIAKGSG
FKQGEFIAFGGKAVAITAINSSDASKDVLTTAAFGTTVAIGAKGYQAKSAKASGAEAIYTPAYLTGNKLEGGTVNNFVRL
VNGASVRAVTTNIAPEILANLKSINLV
>WP_004327694.1 hypothetical protein [Alistipes putredinis]
MKEKLLALLKTKFVGVDSAILDRIATNKAEAMTDEAQLPAIVEGIGFQDVLQSYGDYRAGDATQTAVRNYEKKHNLKDGK
SVIPAPGGGEQQLEPGNKNNSQTFDPEAFEERIKSFIQNTMKPYTEKIEGFEAAQTQAQRAATIREKAHALGLDDDTLSI
IKIDDNDDVDQVLSKAAKMFVKSGIGVTPPLFGGGESGDKMSAAMAARLDRKKAAEDYKTSAIKGLN
>WP_004327696.1 phage portal protein [Alistipes putredinis]
MTTIKQITQALSNQFNAVLGRKQKFVELIQNGDISRLLSKMTTCNDKITKALAEYDPTKHEVTKRPNRHRKGKPDIITAK
LPIPFQKVINLQATAFLFGSPIQFSDISDVIETSINGELNRKSKAEDAYSRFLQILKDTRFDSNIRECKMKAGSETLCAK
LYHLYLSTNGEIQVMVKILAKSLGDDIYYKFDDFGRLMLFIRQFTIQDDEGNDEIHCDIYTDETIFRCTQKAIGWEVLPE
KNFIGKIPVLLYRQEPEWADVQKLIERREDIQCRDADMNDYFANPKVVGEGIVDGSLNPDDPAQIIQTQNNGKVYYLTYD
SAPENRKRECDTLDSFIYGMTCSVNPASDVIKEMKIPSGVSWEYMFFFPMLKAKNYQDYYGAMIDREINVVKAVIGVLYP
ELKLNGQLEALKIGYQFSTPMPDNVSDTLDIIQKSINTGTMSQETAIYQNPRIKDPKIEIERLKSEKGHRI
>WP_004327698.1 phage terminase large subunit [Alistipes putredinis]
MVNPINKLIADQVKIECEMFRRGIFDFITLSERGHHVKQEEALCILTDKTHTEFLYGGAAGGAKSWTGCTWLVFMSLCYP
GTKWFIGREELKRLRESTLITFFKVCTQYGIKRDKDFKYNGQDHYIQFANNSRIDLLDLRYLPSDPLYERYGSVEYTGGW
IEEGGEVNFGAYDTLKTRIGRHLNDKYGILRKLFISCNPKKNWMHSTFYKPAKAGTLPGHQIYLAALVQDNPFIEKDYIE
ALKSTTDKVKKERLLKGNWDYDDNPNALCSYDNIREIFYPKIHTRTGIKYITADIARFGSDRARILVWDGWAIIEQVSFD
RSATTEIAACIESLAAKHRIPRYRIIADEDGVGGGVVDMCRISGFVNNSQCLNGENFSNLQTQCGYKLANKINSFAISFD
CELSDGQKDEITEELEQLQTWNVDNDRKLFLKPKDEIKQDIGRSPDWRDALLMRVWFDYKQIIPLSKEDLGL
>WP_004327699.1 terminase small subunit [Alistipes putredinis]
MANAKKLTIKQEKFCNKYLEYGNASEAYRFAYDCSRMTDKSIWEKASSLLADVKVAARVKELQTQLSKKELITKEEIVRL
NLSIINADILDFVNADMVEENTEFGIRQVSSITFQDLKSLPPEKRRLIQSIKIDRSGCPVVELMDKSKAIETINRMLGYN
APDKTEHTGKDGNSIEINTTMDYSGLSNADLLAAHALIHKATNGKSDK
>WP_004327700.1 MULTISPECIES: hypothetical protein [Alistipes]
MKKFLLFAFAAVMLGFAGCNDDENKDNIPPTLREYEAPVFMYGKTREEVKASVPYAYSGASETSLYFEGKGIVKEYIYIF
EDDKVYSCGSILSDLYIDDLHTYLSQLYIYLEYRPGQRMYVYESEDKSLSIGLYPLNDGLAAVEYLKN
>WP_004327705.1 MFS transporter [Alistipes putredinis]
MNVEGRAMTERRVDKRLLAPVLMGFFIMGFCDIVAPVTNIISGEFAESQQSAVSFLPSMVFLWFLLLSTPVAALMNRIGR
KRTAMIGYAFTIAGLLVPYAAGVGSALSWYFIGFGLLGIGNTAIQVAVNPLLATIVPEERMTSYLTVGQIFRNTALLLLA
PIITGLVSLFGDWRLLLPIYAGLTLVGAVWLQVTAVAEPAQSSRAVGMAECFRLLRNRTVLLCTLGVACFIAADVGIGFV
SVRLIDNPDSILTTTGFYALRIVGTLVGAWVLIRVVDVKYLRWNMLLALALCIALFAVRSEAVVYALVGILGFTMACVFA
TFYAVATKSAPGRSNEVAGLMILAISAGALSGPICGALIRSFGHPQAGLIWVTACVCYLLWAATVLKSDTKK
>WP_004327706.1 MULTISPECIES: outer membrane beta-barrel protein [Alistipes]
MKNCKLLIIALLFSILTLPSSGQSRRYDDYGRSSRSGSAIKGVEWGVLAGLNFPHFSTSGPDFGIDNRLGWQAGLQIGLK
FRYFTIGPEVLYVRQSIKLSHADYGTLKIKTNSIDIPLIFSLRALPMLRINVGPVFTVMNDCKYAEGNNEMFFGSMRPTV
SYMLGLGLNFGHTLIDFRYNGQFDSKKCYYPTEEAVGFNMRSYSLALSVGFVF
>WP_004327707.1 MULTISPECIES: PhoH family protein [Alistipes]
MMDSEDKKIDIEGVDPRELYGPQNIYLEQMQELHPNLKIIARGSALTVLGPRSDSEQFRKRLDGLIAYYLKYGYISKESV
QQAFSTGVIEHDAPVDKDVIVYGNNGTIVRARTVNQLKLVQSYDRNDLLLAIGPAGSGKTYTAIALAVRALKEKHVKRII
LTRPAVEAGEKLGFLPGDMKEKLDPYLQPLYDALNDMIPPAKLQKYIEEGTVQIAPLAYMRGRTLDNAFVILDEAQNTTL
PQIKMFLTRMGRNAKFIVTGDVTQIDLPRRSDSGLTRAMEILRGVEGIGIVEFDRRDIVRHPLVKQIVEAFDRSAAVEAA
PAPETGK
>WP_004327708.1 MULTISPECIES: aminoacyl-histidine dipeptidase [Alistipes]
MDKNLTALKPALVWKHFAEIAKIPRPSSHEEKIRAYVIGVAKSLGLECKEDAAHNVYVRKPASKGMENRKGIVLQAHLDM
VPQKNNDKKFDFTKDPIEAYIDGEWVTANGTTLGADNGIGAAAILAVLEDDTLEHGPLEALFTATEETGMDGAFGLKKGV
LHGDILLNLDSEEEGELYVGCAGGVDANITFKYKAEPTPARNYRAVKLVVKGLKGGHSGIQIVEQRANANKLLFRFIREQ
KKSMDILLCSVDGGGLRNAIPREATATLMVRTKDLEQLTKELKAYEKVVKAEFAGIEDAVSIKLTETEAPETMIAKEVAE
NLIRAVVGCPNGVQKMSVSMPGLVQTSSNLARVVSDGKTVKLQCLLRSSVNSEKEELGEAISAVFELAGAKVELTGAYNG
WKPNLDSPILAAMKASYKALFGKEPAVTAIHAGLECGIIGTNYPKLDMISFGPTICYPHSPDEKVNIASVGKFYEFLVDT
LKNAPLK
>WP_004327709.1 MULTISPECIES: diacylglycerol kinase family protein [Alistipes]
MSLPGGGRRWFVIVNPVAGGGRGLDHFPLISKLLRDAGIQTEPVFTEHKFHATELTVSAVKQGFRRIIAVGGDGTLHEVV
NGLFIQQTVDPREVLLAVVAVGAGNDWIRTFGVPNRYQDAIRAIKEGHSFLQDVGVVSYEEAHYRQHRYMANVAGMGFDA
MVVKKYAHLKKKGHSNKWLYTWCMIRSFFSYKSTGVKVWIDDRLVYNNLLMSIAIGVCKYNGGGMQQLPEAVADDGLLDV
SLIRPVHFWHILFRFRYLFNGGIYRIRHILQERGSRIRIESSPEISVEVDGELLGESPLEFSVLHRAVRIVVSEEFLKRE
SYPLCSCNIV
>WP_004327712.1 MULTISPECIES: redox-regulated ATPase YchF [Alistipes]
MALQCGIVGLPNVGKSTLFNCLSNAKAQAANFPFCTIEPNVGVITVPDERLIRLAEIDNPKRVVPTTIEIVDIAGLVKGA
SKGEGLGNKFLANIRNTNAIIHVLRCFENDNITHVDGSIDPVRDKGIIDTELQLKDLETIENRLAKTQKQAVVGGDKQAK
RAVEILLQYKAVLEQGLSARTVELEKEDRKLVADLNLLTDKPVLYVCNVDEKSAVTGNEHTRAVEAAIADERAEMLIVAA
ATEADIAELDEYEERQMFLEEIGLKESGVARLIKAAYKLLDLQTFFTTGADESRAWTFRRGMKAPQTAGIIHTDFERGFI
RAEVIKYDDYVALGSEKACRDQGKIGVEGKEYVVQDGDIMHFLFNV
>WP_004327713.1 MULTISPECIES: SIMPL domain-containing protein [Alistipes]
MKAYWKYLIIGAAIVVSAWLLARAYTYKYHAQETIVVTGLGETEFSSDLIVWNGFITAEAQNVEAGYAQIESSKKKVYDY
LLSKGIAAEAVVFQFVNVTKQYEPVYSANGSWAGQRFTGYRLSQGFTVESKSVDAVENVSREISSLIAQGVSIEAMQPDY
YYTKLDDVKLSLIEKASADARVRAEKIAVNAGAKLGGVASARMGVFQITGANTNEEFSAGGSFNTSSRQKKARITMRVEY
RIK
>WP_004327714.1 MULTISPECIES: hypothetical protein [Alistipes]
MGNRAKIARALTSRWTERIFFVLLLAVVALRNDAVWRVVSGAFVVWVMCALWAVAPTLCKPARGGAAAQDAAGRKTAESE
HDDKKEINKE
>WP_004327715.1 MULTISPECIES: glutamate--tRNA ligase [Alistipes]
MERPVRVRFAPSPTGPLHIGGVRTALYNYLFARRHGGTMILRIEDTDSQRFVPGAEEYILESLKWCGIEIDEGVGVGGPH
APYRQSERRDIYLKYAKQLVESGWAYYAFDTAEELDALRKEYEARGETFAYNYSIREKLPTSLSLSKEEVAARIARGDQW
VIRFKMPENEIVEMDDLIRGHVEVNTSTLDDKVLYKSADALPTYHLANIVDDRLMEVSHVIRGEEWLPSLPLHYLLYRAF
GWTDLQPRFAHLPLLLKPTGGGKLSKRDGDKMGFPVFPLFWKSPTGETARGYREDGYFPEAFINMLALLGWNPGTEQEIF
SMQELIDNFSLERVSKSGARFQPDKAKWFNAQYMHHKSDAELAALYQPILREHGIEVSDELAGRAAGIMKERATFITDLW
DLTSFFFVAPTQYDEKQAKKYWKGDNPAMLRELREVLAGIDDFSLENTERIVHGWIEQKGYSLGQVMNTLRLALVGAGKG
PGMYDVTSFIGKEETLRRIDNLLRNLKPGE
>WP_004327716.1 MULTISPECIES: aldose epimerase family protein [Alistipes]
MEIEQQIWGATSEGEAVVLYTLRNAAGAEVRLCNVGAAVVSILVPDRDGHLADVALGYKDFRSYFGDPALCGKSIGRVAG
CIAYGTMRIDGEEYRLDINGMAGHLNGGVKGFAGRLWESRVETNRVVMSLSSDDGDQGYPGNLQVEAAFDFDEDNALEIT
YIARTDRTTPVNMACNLLLNLGGEGSGSVLDHELRLDASTVLEADDRLIPTGKLLGVAGTPADFRSLRRLGEGVDSDFDR
IRMLRGYDHFFPVDGWRQNILTEVGELRDARSGRRVEILSSQPGVTLYTGNRLGGGCPETKSGGRYRDYEGVAVVCQGYP
DAVNRPEFPSPLLAPDGFYCQKTVYRFGTFR
>WP_004327718.1 MULTISPECIES: nicotinamide riboside transporter PnuC [Alistipes]
MELKLILQIVGFTLGLLYLWLEYRANIYLWLVGLVMPVVHGTLYFQTGLYADFGMNVYYFLASVYGWLVWRNAPKTEKGG
GISRTPARRWPMIAAAYAAIHLFIYWVLVTFTNSTVPFWDSLTTSLSIVGMWMLSRKYLEQWFVWFVVNLVTVGLYFYKE
IPLTALLYTIYLTMSLAGYFRWRRMMRRQMRG
>WP_004327720.1 MULTISPECIES: hypothetical protein [Alistipes]
MEVNKIQEELARLIELVDGWAGSHDVPGIERDLVLDKLKKLYEAIRFANFDEGDSSASASVAAQQSVAEVAPVSEISIDL
DDLLAEPVRDFLPESAAMPEALDAPVGESAAVPEPASSEKPVSVSAVTEPMSEPMPVVAPASVPEPDPAPAVGTAPEPVP
VSESVPAVQSVPVSEPAAVEVSLSAAAGFSRQDVSMEGRAGKAPGTGRDAAARIGQEGLAGSSAGQVVAPSSEADTESKQ
KVVVSDSLFDLDDLVIRHREKRRVIMSLYETDGPQEAAASKIPVGIGQKPGHAAAPQQRATAGKEQDDAVAPQPETLLDK
MDEPKKSVTSQMPEPQSETSESDSVAAEISEQADNAADADASVAASQKTVVAETTSAKTDAPKYPFAAEPEPVLGEVLGG
DVHTLADTIAAPKDMASEIVRKERITDLKQAIGINDKFLLLRDLFGGDTERYERTIDRLNEFDDLDDCIIYISENYDWNP
SSDGVRFLMELLERKLS
>WP_004327721.1 MULTISPECIES: 16S rRNA (cytidine(1402)-2'-O)-methyltransferase [Alistipes]
MAKLYIVPTPIGNLDDITIRAVRVLSEVDFILAEDTRTSSVLLKHLGIEKKMYAHHKFNEHATVGLVADNIAQGRSAALI
SDAGTPGISDPGFLLVRACLEAGIEVETLPGATAFVPALVQSGFPCDRFCFEGFLPQKKGRNKHLQSLASEPRTMIFYES
PFRVVKTLEQFAEVFGPERMAAVSRELTKKFEQTVRGTLAEVADYFREHTPKGEFVIVVAGLPKPGKNMDTESEEE
>WP_004327723.1 MULTISPECIES: lysophospholipid acyltransferase family protein [Alistipes]
MSKPEVERQKSPNLGFWGRIGLESLWIFCKFFSILPYWFRYYVVEPAVFGALRLLRYRYRVVTENLRNSFPEKSLEELHA
IRRGFYRTLAEIFVDTFSLAGLTDEKCRQVVVVKDLEKQMAAVEGRDWIALTAHLGCWEYCSFWGIIVPSQVVVAVYHPL
RSRVFDELYKRLRSHANICPVPMAESLRFYLRNREKGIDGKNIVMGLIADQNPPRRPDSHWFRFLNRDTIFFDGGEKLAL
RCGLPVYCCWLRRVKPGYYEMDFDRIYDGEEEVAPHEITERYVRRLEQKIREYPDLWMWSHKRWKHKSPADLARMECERK
QK
>WP_004327724.1 MULTISPECIES: glycosyltransferase family 2 protein [Alistipes]
MRTKTEIVILNWNGAGHLRRFLPSVLASVPEGVGVVVADNGSTDDSLGVLEREFPAVGRIVLDRNYGFAGGYNRALEYLD
ADYFILLNSDVETPAGWVEPLVETLDRDRTVAAVAPKLLSLVEPARFEYAGASGGFIDYLGYPFCRGRILQCVERDEGQY
DDARDVFWASGAAFCCRAEVFRALGGFDEDFFAHMEEIDLCWRMQLAGYRVRIEPRSRVYHLGGGSLAQGSPSKVFYNHR
NNLAMLYKCASPVQRSVVAIVRPVLDSCAALSYLMQGRPDYVRAVGRAWRDFLRAHKALAAKRRAVRGAVKGKPRGIYCG
SIVLRYLLGRRRFGKLL
>WP_004327725.1 MULTISPECIES: polyprenol monophosphomannose synthase [Alistipes]
MEKLVVIPTYNERENISKMISKVMSLEGGYHLLVVDDGSPDGTGAIVKERQAEFPDRLFLLERSGKLGLGTAYIEGFRWA
LARPYDAVFEMDCDFSHNPDDLLRLTAELEAGADVAVGSRYSKGVTVVNWPMSRLLMSYCASRYVRIVTGMPVCDATAGF
VGYKREVLAAIDFDRIEMVGYGFQIEMKYTAWKMGFRIGEVPIIFADRTEGTSKMSGGIFGEAFFGVLALPFRTIARKK
>WP_004327726.1 MULTISPECIES: GNAT family N-acetyltransferase [Alistipes]
MVTIREYRTTDKDDVMELIRRNTPEYFAAEEEIDLSDYLDREIELYYVLVTNDRIVGCGGINFADDKTVGKISWDIIHPD
YQGKSLGKQLLEYRIDKLKSIDRVRKITVRTSQLVYKFYQKQGFVLKATHKDYWAKGIDWSMKEIRTPLYFKM
>WP_004327728.1 MULTISPECIES: hypothetical protein [Alistipes]
MKQIALILTLLLAAAGASAQEVFIGADFDTRFDNREHSDCNIDDSHTFFSMRLTPKAGVIWSEKNRLVVAVDLLQDFGDK
EHKFLSKVDPQIYYQFNSKTAQAVAGIFPRSLLLARYDPFFLGSAYSFYNNRIQGLAAHYKSQTGSFIEFAIDWEGMRSY
QTREKFRILSGGEYKGRHWYGGYVMTLLHYAKTDNTELDEGVVDHILLNPYVGYRYEGAYTFDARLGYLQSLQRDRRTEE
GWKAPKGGRLALSVSRWGVCLLNELYVGENMLPFWDIYGTGLYASGPFYATPKKIYNQTAVTYNRRFFNNTVGVSAGFYF
HYDGVGLGLQQILKVSVNLQKTVYRPKK
>WP_004327729.1 MULTISPECIES: RNA methyltransferase [Alistipes]
MRKITNEELGRPSAGEFARMEKMPVAVVLDNVRSMQNVGAFFRTADAFAVERIALCGITATPPNREIHKTALGAELTVAW
DYFAATTDCIAALRAQGYLIYVVEQVEGAVMLDEFRPRPGQKYALVFGNEVDGVAQEVVDAADGAIEIPQAGTKHSVNVS
VAGGVVLWNFFWQVRPKR
>WP_004327730.1 MULTISPECIES: 3-methyl-2-oxobutanoate hydroxymethyltransferase [Alistipes]
MSVESTVRAVTTYRLWEMKQRREKIAMLTSYDYSMARIVDAAGVDVILVGDSAANVMAGYETTVPITLDMMIYHARSVAR
AVRRALVVVDLPFGTYQGNSKVALESAVRIMKETEADAVKIEGGEEILESVNRILSAGIPVMGHLGLTPQSIHKFGTYNV
RAKDEEEAEKLVRDAHLLEDAGCFAIVLEKIPAALGTRVASELRIPIIGIGAGGGVDGQVLVIHDMLGINKGFSPRFLRR
YADLHEVMTGAVTSYVEDVKSGDFPNESEQY
>WP_004327731.1 hypothetical protein [Alistipes putredinis]
MEKQIDATENPSRLENASARALSADRSEQASRPGTFSTMMSDRVIFSSASARIVAAEQVKGNKIAAMKPGADTSLASAAN
WKTTNGSNLSFGNFHGKSCMKTVGAGSSAGVWLDYFEDAPLCSQGRPMATSVDVFAEAPAQIRLGAADETKSIVELAEYQ
VGRWIRISTVLTPTGMRNFQIYNNTAGAIVYFRNAKVEFSSSPTLYTPQAQDNIWHADLEFPCGNNEFAEDDQFFFVQKN
PATGSTIRQYWKLVTAAGEDWIEFSSTDSEGTGEPQPGDWIAQFGNRSDVKRQSAIVQEFASSGQFLIVWYDAVNSYSTT
GKDRIHIGNGALDVVNMRANSLETDTLNVKSRIDAGTIVATGNITTKGTLTASKIEGDFPMDIPDDLEVNTVTASGTVKA
LNGEFDTVTVKDKNIILNQEGITCKGPALAGNLSANGIVLKKDNTTYIELSTLGNLYTVIRLHNLPQGGPKDSRIQTLPT
NHIFINTDEPFAENQFGKFYPLGIKL
>WP_004327733.1 MULTISPECIES: helix-turn-helix domain-containing protein [Alistipes]
MKYSYEEKLTAVLSVVRGQHSVSSASKHFGISYTPLSRWIARYKEFGEAGLRIRQYTYSGDFKLSAIRHMHENHLSLTET
TAKFGIYNESTLSKWERIYYEEGESGLYRDNRGKMRTKPNKQELQPQEENDLRVENQRLRAEVAYLKKLRVLVEERIVRE
NGNGQKPSKN
>WP_004327734.1 MULTISPECIES: hypothetical protein [Alistipes]
MKRILLFITATLLLASGTSCSDDNTNFDPIGDELGIPYKDGHDVYGVEVWEETSVILTNYYSLIEEIIQEKTAKIQSIWW
LSPAKEKCNVRWNCSAPIMGKTDHSSSYIINPDYNMNSSQITIDLTDVTDNFTVEAIVSIGNLSIRRFQTIPIVTNEIRC
DAFYYTFGTPLMQLENNIDNENTLNSDILKATYYARTRPVNFLGFTNLPGQRLEKLYCTATIADPNPLHDLQYACKICLS
PEEPEFELQSGSENVYRVLNPQQWEINGLLCTLENTTWQQLGASENTDDTEFACLTIKKL
>WP_004327736.1 MULTISPECIES: IMP dehydrogenase [Alistipes]
MSFINEKVQPEGLTFDDVLLVPAYSEVLPREVSVVTRFSRNIQLNIPIVSAAMDTVTEAPLAIALAREGGIGVIHKNMSI
AEQAAHVRKVKRAENGMIYDPITISKDDTVGDALALMKENKIGGIPVVAPDQHLIGIVTNRDLRFQRDMNRKIDEVMTKE
GLVTTHNSDLQRAADILLRNKIEKLPVVDADGKLVGLITYKDITKVQDHPNACKDAKGRLRVAAGVGITPDVMDRVKALV
DEDVDAVVLDTAHGHSVNVKNTLHKIKAVYPDLEVVVGNIATAEAAEFLISNGADGVKVGIGPGSICTTRVIAGVGVPQL
SAIYGAASVARKYGIPVIADGGLRYSGDIVKALAAGGDCVMIGSMFAGTEEAPGETIIYNGRKFKSYRGMGSLDAMKAGS
ADRYFQKGDVNINKLVPEGIVARVPFKGMLSETVFQLVGGIRAGMGYCGARDIEALKQAQFIRITSSGMQESHPHDVAIT
SEAPNYSSER
>WP_004327737.1 MULTISPECIES: hypothetical protein [Alistipes]
MSNFRRNRLRTTRYDWAAVFVVLTLLAIWWFTGCRYAWMRHLVLASALFYFFVVRIAVNLYRMKKDNSENASEENKTKLG
>WP_004327738.1 MULTISPECIES: glutamine-hydrolyzing GMP synthase [Alistipes]
MQEKIVILDFGSQYTQLIARRVRELNVYCEIHPFNKIPELDASVRGVILSGSPFSVRDEKAPKPDLTAIKGRLPLLGVCY
GAQYLAHFYGGEVQSAPSREYGRAMLTVVEPSDPLMQGVPSPTQVWMSHGDTITSVPDTYRVIASTEDVRYAAFRIEGER
SWGIQFHPEVYHSTDGITLLRNFVVGICGCKQDWTPESFVETTVRELREKLGDDRVVLGLSGGVDSSVAAVLLHRAIGKN
LYCIFVDSGLLRKNEFDSVLESYKGMGLNVKGVKAHDRFLGDLAGVTDPEKKRKIIGRDFVEVFNAEAKQIENVKWLAQG
TIYPDVVESASASVKGPAAMIKSHHNVGGLPEEMHLKIVEPLRLLFKDEVRRVGKSLGIDPQLLGRHPFPGPGLAIRILG
DITPEKVEILQNVDKIYIDALREWGLYDQVWQAGAILLPVKSVGVMGDERTYESCVALRAVASTDGMTADWVHLPYDFLA
AVSNDIINKVRGVNRVVYDISSKPPATIEWE
>WP_004327739.1 alpha-glucosidase [Alistipes putredinis]
MPIFTPPSPALQKAWWKETIVYQIYPRSFKDSNDDGIGDLNGITEKLDYLHGLGIETLWLNPIFASPNADNGYDISDYRQ
IMPDFGTMEDFDRLLKETHARGMRLLLDLVLNHTSDQHPWFCEARTSRENPYYDYYLWWPEEQGHPPYRKSHFDEKGDAW
CYNAPTRSYYLHYFARQQPDLNWQSPKVRAEIYDILRFWLDKGVDGFRLDSIPYIAKDTSFPEIDLRKYPDVFPYYSLGP
HLHDYLHEMNREVFSRYDCTTVGEGSKTAPEEGWKFIAPERQELDMLYHFGAADIRNETEADDPATGIPYSLLALKRMYA
EWDAAVGDGWPTIYLGNHDQPRMVSRFGSDAPEWRDLSAKMLTMFLLTMRGTPYWLAGDELGMTNIRFTRIEEYDDIDTR
NHYRKLLREGGDTEQFLREQQEIGRDNARTPYQWDGTLYAGFSTAKPWLRVNPNHTEVNAARELCDPDSVLNFFRRAVTL
RKGHPDLVYGSFRLVDADNPQVFAYLREGTGRNYLTVLNFSPKAARFDPKTDLTEAMPLLHNYPAPPIAEKEGPIELRPY
EGILYRLA
>WP_004327741.1 MULTISPECIES: DegT/DnrJ/EryC1/StrS family aminotransferase [Alistipes]
MKQRIHLSLARMSGCEQQFIQEAFDTNWVVPLGPNVNAFEKDLETFIGQGRHIVALSSGTAAIHLGLLQLGIGPGDEVIC
QSFTFSASANPITYLGGTPVFVDSEEETWNMSPQFLEQAIHDRKAKTGKYPKAIIPVHLYGMPAKLDEICAIAEKYNIPI
CEDAAEAIGSEYKGQKCGTFGEFGALSFNGNKMITTSGGGALICRTEEEAKRTIFYATQAREDRPYYYHKHIGYNYRLSN
ICAGIGRGQMTVLEQYIARRRAIHTLYSENFADTEGIHVKQNPSSEYDSNFWLTCIEVDAKKCNNKTANDIRIHLEQENI
ESRLLWRPMHMQPIFSRNAYYGNKIAETIFERGLCLPSGPSLTDEQILEVVSSIKKFIR
>WP_004327742.1 MULTISPECIES: sugar transferase [Alistipes]
MDAKWIFDRTASFLGLICLCPILLIIAILIKIKMPGGPVIFQQVRVGKEGKLFTMYKFRSMQVIHSGSSISIAGESRITP
LGAVLRKYKLDELPELWNVLIGDMSFVGPRPDVPGYADQLTGENKLILKLRPGITGPASLKYANEEELLAQVPDPVKYNN
EIIFPDKVQINLDYYYTHTFRGDLKLIFQTIFHTYPTPEIQK
>WP_004327743.1 MULTISPECIES: glycosyltransferase [Alistipes]
MNYPVAVIIPVYKNDTPQYVRPAIDSIIKQTYSCRIYIGVDGPIGNSLNSCLEAYENNKNVSIVRFAENRGLACVLNDLL
QICFDNGYEYIARMDADDISLPDRIEKQICFLNEHPEIDVVGGAINEIDEEGCESGKTIVYPATPTECKKFFAKRNPLAH
PAVLFRKSFFDKIGHCYRPEYRKNQDTMLWYDGLMHGVNIANLPNVVLKFRMTEALFKKRRNGWVFAKKQLADRLQINKN
LHYGHTADLFAYAMFCLLIAPAWVKKIAYKIFR
>WP_004327745.1 MULTISPECIES: glycosyltransferase family 4 protein [Alistipes]
MKIVFFTSGLSGGGAERVCCNLANFLCQREHDIEFITISDDEATYPLSTKISRQALLHQQERSNFLHDNLLRFYRVCKLI
RKTRCDCYIVMLPIPTILLLSLRFLTKAKIIASERVDPSTYPPSKQKRLKKVAHKADGWVFQTEIQKNWYGNSIGSAAVK
IIPNAINKEFITAEYSGPRNKQIVSSGRLTEQKNHALLIKAFAGITAKYPAYKLVIYGDGPLRKDLELLASNLGIADKVS
FPGYTTEIRKKIERSSLFVLSSDFEGMPNALMEAMALGVPCISTDCKGGGARFLIKNGTNGLLTPIGDVEALQTAMEKIL
SDQFFADNLSHNAHKLCETHSPEKIYAEWENLIKKVVCLQPSDKK
>WP_004327746.1 MULTISPECIES: sugar-transfer associated ATP-grasp domain-containing protein [Alistipes]
MGTVHTIENHLTAISRTIRRVLVSYSERQNIQKKRKLIDKVSLTETQKQEIKEFFRKNYGKSLSTAWHRLYQSYTGIYCK
DYFPEILFSTRLEPKLNPYREAEILGDKSFLPLLFSGIEGLHIPQTYLSCVKGIYRNGNNALLSPAEAYMSLFDRGKCVV
KKTIDTSSGRDVQICNFVGGQDIGSSLAVREVLEKFGNNFVVQELIHQADVLATLNPSSVNTFRVITYILDDRIHICPIA
LRLGRSSSDRDNIHYGGVCIGINADGTLKKEAFSEQGEHFVFHPDTKVKFSGYNIGGGNLTRIKETVLKMHANLPYLGIL
SWDLSLDTEGAVVLIEVNTTGQSAWFCQMVNGESLFGENTGKMLQLIRK
>WP_004327749.1 CapA family protein [Alistipes putredinis]
MNVLIAGDFCDRYRISDLIARGNYASLFDDIKYLTEQADVSIINFEFPIVLHAGVPITKSGPTLQGQPAAVDAVKYAGFN
VCTLANNHILDQGTKCCIETRELLENAGIKTVGIGKNSAEAATVLYINQKEKGTLAIVNCCEHEFSIATATTAGANPLNP
IQQYYNIQEARTKADYVLVIVHGGHEHYALPSPRMKETYRFFIDAGADAIINHHQHCYSGYEIYHGKPIFYGLGNLLFDH
KSERHGPWNEGFMVSLRLDKQTLPQFELYPYTQCNERPSVIPMNEAERKIFAERIDKLNQIISNEDQLNTTFETWAQKTS
RNFLVPFQPYCTRTAKRLFVHGLLPSFITRKKRYQILNYLNCEAHLDKLRTVVSKLK
>WP_004327752.1 acyltransferase [Alistipes putredinis]
MKHVGNLQYITFLKGLAILGVILVHAPQLIKEINPLIREFLHAGAFGCQLFFVISGFLAVKSWERLLAKYENSTEKNRTT
YKTFLKKRYLSIAPIYILFILFYQIISYYIATFNVEPFYKISHNPLSILANIFLLNGLDYQAFNNIVPGGWFIGTIFLFY
LLFPLIYKLYRYIKTYNPRLLFLLPLGGVIVSAIFQTGIFFIIGDWTLSKPGSFTYYSIINQLPCMLIGVTLNYYLKNTK
LSKNNLLLCFICLGLIGNLLWYALRLHYWIYALIPSIIGWSFFYLFLYVQRKSEEIRGGETVNNQTRNYITKKIEQIGKV
SFSVYFTNFIGTFIFPWGIQLLLVHYGYTINGTLLFFLLLIPIFLITFLFVPPVDYIISRIKSLL
>WP_004327754.1 NAD(P)-dependent oxidoreductase [Alistipes putredinis]
MKILVTGANGYIGLHIVKTLLDKGIQVIACDLNTDEVDKRAERKNIDLFTLPDTNIYTLLGTPDVCLHLAWRNGFVHNAS
THLGDLSAHYRFLTRIIDDGLPQLAVMGTMHEIGYWEGAIDENTPCNPLSMYGIAKDALRRCMMQYAQQKGCILQWLRGY
YILGDDKKNNSIFCKLLLADEEGRETFPFTTGKNKYDFITVDKLAEIISAVIMQREVTGIINCCTGQPISLAERVEQFIQ
EHGLKIKLEYGAFPDRPYDSPCIYGNPSKINQILNNLNR
>WP_004327755.1 MULTISPECIES: hypothetical protein [Alistipes]
MDKYNYVILGSDWDLYKFSYSDLYQFNNVQYIPGPYPPINSLKGLLYRIHFNPTINRLVKLPFKTAWNDSYFKHRFPVSK
PFCFIVFMNWIKQDVGITTYLREKFPNAKLVCILQDLASTHPFYCNNLKKQFDLVLSFDPGDCATYGFIYHPLVYSSYHG
KIKKMPYSDVYMLAKAKNRLNDIFKIYTILKDNNLKPNLLLAGVDIQDQKYKDEITYLNKSIPYEENLQYIFHTHCILEV
MQKNGIGFTQRACEAVCLGKKLLTNNPHIKNEPFFNLEYISTFTSPNDIDSDFLKKIKDPIDINYHYKEKMSPIELLNFI
ENYL
>WP_004327756.1 oligosaccharide flippase family protein [Alistipes putredinis]
MKFTKQTKQVVILYASTLSGVLLGVVASIINTRFLSPADYGDVRYVQNIINFIASLLLFGYFLSGSRLLALSNNELRSRT
IRGTMLLILIMACVVLSLSMLVCYFAHSPANPAIAQLFLISIPVCYYPLLLNYINTVSQGDNHIGRLSIARLLPTLLYIL
TAVFVYQQWGADSESVISIQWGIYSAVLLIIILSAHPKISNVKHIFTELNDENHKYGLQLYIGSLFMVASNYLAGITLGV
FNEDNTEVGFYTLALTVTTPLSTLPAIIGTTYFKQFATQPRIPSKVLKNSILLTVGTCILFILLIKPLIAFLYSEEYHSV
GNYAVWLAAGFSIHGFGDMINRYLGSHGQGKAIRNSSIANGVFKIFGYTTFVYLFNTEGALLTNVLCSIIYCTTLIYYYQ
KFISVQNG
>WP_004327759.1 NAD-dependent epimerase [Alistipes putredinis]
MKILVTGSAGFIGYHLSKRLLEAGNQVVGIDSINDYYDVRLKYARLETAGIHRNLVAKGQPVQSDRYPAYRFIQMHLEDR
QALQNLFGTEKFDAVVNLAAQAGVRYSIENPYAYIDSNIVGFLNLLECVRHNPVRHFVYASSSSVYGGNTKTPFSEEDRV
DNPVSLYAATKKSNELMAHVYSGLYGIPTTGLRFFTVYGPWGRPDMAPMLFAGAIREGRPIKVFNHGNLSRDFTYIDDII
EGMVRVIGKAPAPTQDRPIPAEVYNIGCGHPVQLMDFIHTLEQALGKNAQLQMMPMQQGDVHTTYADTTKLERDFGYRPQ
VSLAEGIAIFAQWYEKQQTTGNND
>WP_004327760.1 UDP-glucose/GDP-mannose dehydrogenase family protein [Alistipes putredinis]
MNIAIVGTGYVGLVSGACFAEMGIDVTCVDINPEKIKCLLNGEIPIYEPGLDDLVKRNVEAGRLHFTTDLTTCLDNVEVV
FSAVGTPPDEDGSADLQYVLEVARTFGRNIKKYTILVTKSTVPVGTAKKVKAVIEEELTERGEQIDFEVASNPEFLKEGA
AIKDFMSPDRVVVGVESDRAKKVMERLYRPFQMNNYRLYFMDIPSAEMTKYAANAMLATRISFMNDIANLCDLVGANVDM
VRKGIGADTRIGSKFLYPGCGYGGSCFPKDVKALARTAREYGYTMGVIEAVEAVNERQKEIVVKKLQDKLGTLRGKTIAL
WGLAFKPETDDMREAPALVVIEKLLEAGASVKVYDPVAMDECRRRIGDRVVYCKDMYDVVIDADALAVLTEWKEFRIPSW
SVIKRVMKQSVLVDGRNIYSKDEVIAEGFEYAAIGK
>WP_004327762.1 MULTISPECIES: dTDP-glucose 4,6-dehydratase [Alistipes]
MKRNILITGGAGFIGSHVVRLFVNKYPDYRIVNLDKLTYAGNLANLRDIENAPNYTFVKADICDYDTIREVFCKYDIDGV
IHLAAESHVDRSIKDPFIFARTNVMGTLSLLQAAKEQWNGNWEGKRFYHISTDEVYGALQFDGTLFTEETRYDPHSPYSA
AKASSDHFVRAYHDTYGLPTIVTNCSNNYGPYQFPEKLIPLFINNIRHGRPLPVYGKGENVRDWLYVEDHARAIDLIFHK
GRIAETYNIGGFNEWKNIDLIKVIVRTVDRLLGNPEGESEKLITYVTDRAGHDLRYAIDSRKLKNELGWEPSLQFEEGIE
KTVRWYLDNQEWMDHITSGEYEKYYESMYKNR
>WP_004327764.1 MULTISPECIES: dTDP-4-dehydrorhamnose reductase [Alistipes]
MHNILVTGADGQLGREMRTLGAASRHRYFFTDVADLDITDANAVRRFVENERIDAIVNCAAYTNVDKAEEEAETADRINH
EAVRNLAEAAKACGATLFHISTDYVFGGMGNIPFREEDPTAPLGVYGKTKLAGEEAIVASGCKHLVFRTAWLYSPYGRNF
LKTMLQLTADKPELQVVFDQVGTPTCVADLACVIFDRIESGDYAGREGFYHFSNEGVCSWFDFAHEIAALAGHTSCKIRP
CHSAEFPSKVQRPNYSVLDKTKIKTTFGIDIPHWRDSLVRCMATLR
>WP_004327766.1 MULTISPECIES: dTDP-4-dehydrorhamnose 3,5-epimerase [Alistipes]
MKVIATAIKDVVIIEPQVFGDDRGYFFESYSQQQFDQAVRPVHFVQDNESKSRRGVLRGLHFQKGAAAQSKLVRVVQGRV
LDVAVDIRRGSPTFGKHVAVELTAENHRQLFVPRGFAHGFSVLSDEAVFQYKCDNFYAPQSEGAIAWNDPDLGIDWQLPA
EEAILSPKDRAHPRLKDADELFDYGIDYYA
>WP_004327768.1 MULTISPECIES: glucose-1-phosphate thymidylyltransferase RfbA [Alistipes]
MKGIVLAGGSGTRLYPITKGVSKQLLPIYDKPMVYYPISVLMLAGIRDILIISTPADLPAFRRLLGDGSDYGVRFEYAEQ
PSPDGLAQAFLIGEKFIGSDSACLVLGDNIFHGSGFSTMLREAVRTAEEENKATVFGYWVDDPERYGVAEFDGNGNCLSI
EEKPANPKSNYAVVGLYFYPNKVVDVAKKIKPSARGELEITTVNQVFLQDSQLKVQTLGRGFAWLDTGTHDSLAQASIFV
EVIEKRQGLKIACLEGIAYRMGWISEEKMRALAQPMIKNQYGQYLLKVIDELKREQK
>WP_004327769.1 MULTISPECIES: nucleoside-diphosphate sugar epimerase/dehydratase [Alistipes]
MYRLIEKLHLERYLNSRLILAIDLVVSGVASLCALVLVRLLLPPLSNISKFALLWIGCAVVYSFITFFLLKTYRSVIRHS
TLREIAKFVVAVIGKELLLGLTILLYPPTPLFGMHMLALLLFDLLLTLCGLILIRVAMIIVYDLVKNNLKSRKQHQLVLV
YGLSEKSVSLVTRLQSSPHYKVVGFLTFGRRMKNHTIAECPVYYFENEYSIRYLRQRYDIDAVLFPTNEEAQAEQERLIR
YCVESNLKILIAPPIDEVIDGKIMRQSIREIKIEDLLGRPEIKISLDEIIANFREKTVMVTGAAGSIGSELCRQLASFGI
EKLILFDNAETPMHNLRLELEERFPKLEFVPVIGDIRLPNRLDFAFRTFHPQVVFHAAAYKHVPLMEENPCEAVLVNVIG
TRNVALKCLEYNVEKMVMISTDKAVNPTNIMGCTKRLAEIYVQSLGLAIEQGTIEGATKFVTTRFGNVLGSNGSVIPRFR
EQIAKGGPVTVTHPDITRFFMTIPEACQLVMEAATISTGNQICVFDMGKSVKIADLAKRMIELAGYEPGEEIKIEYTGLR
PGEKLYEEVLSNTENTIPTTHDRIRIAKVREYDYAEACAATEQLEQFARMVNVPDTVCLMKKIVPEFKSKNSEFEQFDKV
QPA
>WP_004327770.1 MULTISPECIES: UpxY family transcription antiterminator [Alistipes]
MSDKNGEECWYALKVFYNRVFELEKQLSQEGVRSYIPLLHEDTVAGDKKIRKRKPAVSSLMFIRQSEHYLLELQDRMKAS
CPFMAYFDRETKKPAVIPDREMELFMQITSADTSDLEYFSDEAIDYRSGDKVRVTGGPFKGAEGYIKRIRGNRRLVVALE
GIIAVATTYIPGRFLEKMPEN
>WP_004327772.1 MULTISPECIES: alkaline phosphatase family protein [Alistipes]
MQSGIKLISRIYLKLVLLQVAVGTLLRIVLLFNEQTSDISFTFGQWLKIFLLGAVNDWCALTIGFAVLWLFALSIAPGKY
ARPLGYILFGILSVAWIYVTFFNTIFDEYGSVVPLIASILFGFWAVSFGLRLFLPQIRPGWRRTWLAVLTGLYTGGIILN
AVSEWFFWSEFGVRYNFIAVDYLVYTNEVVGNIMESYPVVPLFAGVLLLTVGCTWLLFRREIRRAGEFGTWQWKAAVSPA
YLLLTLGCCLLLQFNTRFQQSANTYANELQATGAYKFYDAFMKNELSYPQFYLTLPQKEAEANVHAIYGSTGDNLRHIPG
NPDTLRRNIVLITIESMSASFMQHFGYPDAITPHLDSLYKMGIAFEQCFATGNRTVRGLEAVTLSLPPCPGQSIIKRPRN
DNMHSTAAVLREKGYDAYYFYGGNSYFDNMETFFGGNGYRIIDQKSYKPEEITFANIWGVCDEDAYDKVIRSLGERADTT
AAPFFAHVMTVSNHRPYTYPAGRIPIPNDAKLRSGGVMYTDYALGRFFEEASRQPWFDNTVFVITADHCASSAGKTEIPL
EKYHIPALIFAPGLITPQQVDKVISQIDLMPTLFSLLGMDYDSHFFGQDALSDDFRERAFVATYQDLGYLEGDVFTVLSP
VNRAEQYRISPTEEDRYNLVLEEGIPSQELLDRAISLYQTSSAWNTRP
>WP_004327774.1 MULTISPECIES: Fe-S cluster assembly protein SufB [Alistipes]
MAEKDKELIENIEKQEYKYGFTSDIETETIPRGLNEEVVRLISTKKGEPEWMTERRLKAYRHWLNMVSPSWAHLTIPPID
FQDVIYYAAPKPSKKLASMDEVDPELKRTFDKLGIPLEEQMALAGVAVDAVMDSVSVKTTFKETLAEKGIIFCSMSEAIR
DYPELIQKYLGSVVPYTDNFYAALNAAVFSDGSFCYIPKGVRCPMELSTYFRINAAGTGQFERTLIVADEGAYVSYLEGC
TAPRRDENQLHAAVVEIVVEKDAEVKYSTVQNWYPGDKEGKGGVYNFVTKRGICRENARLSWTQVETGSAITWKYPSCIL
AGDNSVGEFYSVAMTNHFQQADTGTKMIHVGRNTRSRIVSKGISAGRSENSYRGLVRVAKAAENARNYSQCDSLLIGDKC
GAHTFPVIESGNPTAVVEHEATTSKISEEQLFYCNQRGLTTEDAVGLIVNGYAREVLNKLPMEFAVEAQKLLAISLEGSV
G
>WP_004327775.1 MULTISPECIES: Fe-S cluster assembly ATPase SufC [Alistipes]
MLSVKNLRAQVAGKEILKGIDLEVKAGEVHAIMGPNGSGKSTLASVLAGNEKFTVTGGEATFLEQDLLSLPIEERACMGL
FLGFQYPVEIPGVSMANFMKMAVNEQRKFRGEKPLAPAEFLKLVREKSAIVELDSKLISRSVNEGFSGGEKKKNEIFQMA
MLEPKLAILDETDSGLDIDALRIVGTGVTKLHRSDNATIVITHYQRLLDYIVPDFVHVLYKGRIIYSGDRSLALKLEKEG
YDWLINDYKE
>WP_004327776.1 MULTISPECIES: SufD family Fe-S cluster assembly protein [Alistipes]
MEWTDIFSGPAFEPVKSRELHLGKDCDLSRPLVVRDTDKLTVEVAGGAALRLVVLHTKPCQAEIRIKLLEGADAELVQLF
SAEAFVDFQVEQAAGSKFRMTACQFTSANVRYRFDLNGREASNELDVLFLALEQDHCVVDLRTNHLVPDCTSRSLIKGVA
SGTGRGEFCGLVYVAPDAQHTDAQQQCRNILLSRTSRIDARPQLEIYADDVRCSHGATVGQMEDEAILYMRQRGLKEEQA
RRLQIEGFAADVVGRCRIEAVKEILTDAVVRHLDKI
>WP_004327777.1 MULTISPECIES: cysteine desulfurase [Alistipes]
MFDVEKVRRDFPILGVRVYDKPLVYLDSGATAQKPECVIETVDRLHRESNANIHRGVHFLSEEATEMYEAARARIAEYIG
AEAREEVVFTAGATASLNTVAYAWCERFLRAGDNIVVSEMEHHSNIVPWQLVAERKGAEIRVLPFDEEGRLMTERLPALL
DARTRVVAVTQASNTLGTRPDLRPVIDEAHRVGAVVVVDGCQGVVHGGVDVKALDCDFYAFSGHKLYAPTGIGVLYGKRD
LLDRMPPFLSGGDMVDRVSFEKTTFAPVPLKFEAGTANFVGAIALGEAVRYVRQFDAAEVEAHERALLLRATEGLERIPG
LRIYGTTPDKCAIVSFNVEGVHPYDMGMILDKLGIAVRTGQHCAEPVMTHYGVTGMCRASFAMYNTLAEADALVAGVERA
VKMLK
>WP_004327778.1 MULTISPECIES: thymidylate kinase [Alistipes]
MLIVLEGLDGAGKSTQVELVRRMFAQEGVESHFLHFPRFDAPVYGELIARFLRGELGAVDKVDPYLVALLFAGDRADAAA
QLRCWLDAGHAVVLDRYVYSNVGFQCAKLPAGDRQEELRRWILDLEFGYYGIPRPDVSLFLDVPFAFTEKKLSEVREGDD
REYLKGERDIHEASLDLQRRVREVYRAAAAADDRLRIIDCSDAQGGMDSPNAIFARIRTEIERFR
>WP_004327780.1 MULTISPECIES: OsmC family protein [Alistipes]
MIQQVTIQMTSARTYVLEGNKKCDQLNPKELMLLAGVTCAGMTAMAIMEKERVSPTRFELSISGELDTETVQSSSVFKSF
RIVYNVQCECENDQMKVSRAINLAHDKHCGGVQMLRKIAPVADEIAIVNTK
>WP_004327782.1 MULTISPECIES: tetratricopeptide repeat protein [Alistipes]
MKRNILYLLSIGICLFTCVGSHAAAPETRAHLERGRSLFDHGRWTDARYELLKAREGADRDDRLTLQQIDYQLAVCALKL
GSRDAEAMLADFSKRYPESVYNNDLRFAQGLLYCSRSEYDKALACFGRVNYRALDRTRREQYDLRMGYIEFGRDDYDRAM
TYFDRINPQSEFYDHALYYKSYIAYAREQYDWARSGFERLLKSEAYGEVAPYYLLQIEFKQGNYRYVVENGEELIRRASP
RQRAELSRVMAEAWFRLGEYSKPLDYLDAFVQAGGEMGRDENYLYGFSLYRTARYDDAAEYLRKACGADDALTQNASYHL
ADCYLRGGDKQQAMQSFAMASNAEFDSAIAEDALFNYGKLQYELGGGRFNEAIQVLNRYVAQYPSSPRVRTAKELLAAAY
YNSHNYDEAYEIIASYPDPDGDLLAAKQKIAYFRGLSALEKGDTQGAGRYLAESARIGISPKYNALATFWQGEIAYGRGN
YDVALRDYESYLKRAPKTEPEYAMAFYNTGYCHFSKENMPRARESFVRFIELYPTQDGYRTDARNRLGDTYYSDRQFDEA
LKYYGQAAAASDDGADYARYQRAVTLGILGRTSEKIKALQQIIRDGRGDYLDDATYELGRTFVAQERYREGAAVLEPFVE
TYVYSPYRSAALSELGLAYLNLGDKKKSLSYYDMVVKTAPQSSDAKDALQGIRDIYVSEGDAGGYFDYARKSGVEGDLTA
MSRDSLSFAAARRIYLSGEPASAAKSLRSYLESYPKGYYTADALYCLSDCYLKTGERSRAIETLAALAGAGQNQYTHRAL
KTLAGMTFADERFTEAAAAYRKLADAESTAAGKAEAMNGYVRATIAAGDEERILSMADDVASYTAAGDLAWRESQFAKAG
ILDRRGDAAAAQKIYKVLSANVKTSEGAESAYRVIESAFRAGDTARAEKLVLDFSDKGTPHAFWLAKSFLVLGDIYVQKG
DMFQARATYQSIVDGYTPADDGIVAEAKEKIKKLN
>WP_004327783.1 MULTISPECIES: hypothetical protein [Alistipes]
MKRSAILSLMFIAGMLAVPGVLNAQVEKRVEVSKAYVPSVEHATKLAVRPNMVDTAAIQPEIDYSITPLTLETQLATRPI
RPATITYWEFDRPLPFYLKAGAGYPLNSALDLYVSTQNPDIGYALGYINHDGRYGRIPYTPDGDHSALWMDNRVGVAAGK
YIGRHVLEGEVSYRNRIIDRYGLFPDPDFPTFDNGNRRVIGDLQGKIRIGDDFNDLSRTNFNVEVTAGNWWNPLDSKLYL
EDNVVPVLDYPYENEWNLGVDAAVGRRFGRHTLVFRAGFEGRWGGDRKGESVWAAPSDYYNRTYSGAFRYAYRARSVDME
FGLDYYRDDVAGRDAANYFIPYAHLRFDLGGGGFVPYVELDGTLKHNDMRELMETNLYYVPRYTDLMPRNTVDYSVRVGV
SGRLVEDKLIYRLFVGYSFIENHNFWYCYTPTTRYEGFSLVQGRLNVMSLNGELEFRPVSNFTFSIGGRGLTYTEHQTLS
IGLPEFEGTVRARYHHRKFSVGLVFDLQSNRYISRVIPWFPNDGIVGNMRIPYTVDLGLNVDWYASKRVTVFAEGHNLCN
RRIYDWSTFPQYSAGFTAGVKLSF
>WP_004327784.1 MULTISPECIES: prephenate dehydrogenase/arogenate dehydrogenase family protein [Alistipes]
MRILILGAGKMGSFFTDLLSFNHDVAVLEKDPRRMRFIYNAQRFTSPEEIADFRPELLINCVTLNATLQAFEEVFPYLPK
ECIISDIASVKTGLQEFYEKSGFRYVSTHPMFGPTFANLGNLQTENAIIIKESDHMGKIFFKDLYGSLKLNVCEYTFEGH
DEVVAYSLSVPFASTLVFASIMKHQDAPGTTFKKHMAIARGLLSEDDYLLTEILFNPKTPAQIDNIVATLTHLSKIIDKK
DSGKMKRFLDGVRKNLE
>WP_004327785.1 MULTISPECIES: bifunctional 3-deoxy-7-phosphoheptulonate synthase/chorismate mutase type II [Alistipes]
MKMEIEPLTFPGVDPKRPMIIAGPCSAESREQVLKTASELAARGVKIFRAGIWKPRTKPGGFEGIGVEGLPWMKQVKQET
GMLVATEVATPAHVFEALKAGIDILWVGARTVTNPFAMQELADALKGVDIPILVKNPVNPDLELWVGAIERLYNAGLRRL
GVIHRGFSSYEKKIYRNAPLWHIPIELRRRYPNLTIFCDPSHIGGKRELVAPISQQALDLNFDGLIIESHCDPDSALSDA
AQQVTPEVLDYTLQLLVVRDNAQTTENISILRRQIDEVDEQLLSLLAKRMHISQEIGTYKKEHNMPILQNKRYDEILDKR
GKMGQSLDLDPEFISEIMKAIHEESVKVQMEIMK
>WP_004327786.1 MULTISPECIES: aminotransferase class I/II-fold pyridoxal phosphate-dependent enzyme [Alistipes]
MKKQQPAELGGSEETKPAKPTVTPARRVENVEEYYFSVKLKEVARMNESGARVINLGIGSPDLPPSAETVQALCQAAARP
DTHGYQPYVGIPELRAEFARWYKRWYGVDLDPANEILPLIGSKEGVMHISLAFLNEGDGVLIPNPGYPTYASVSKFVGAR
ILPYALKEENDWQPDFEALEKMDLSGVKLMWCNYPNMPTGANGSRELFEKLVAFGRRHNIVICHDNPYSFILNDRPLSIL
SVPGAKEICIELNSMSKTFNMPGWRIGMVATNSRFLEWILRVKSNMDSGMFRPMQLAAVEALKAPDSWYQRMNEVYRRRR
ALAARILETLGCDVRDDQVGMFLWGRVNDTLAAQLTAAGECPNGVGEAICNRVLHQSRVFVTPGSIFGSEGRNYIRISLC
CNEEMLQEALDRITTTRTKQNQ
>WP_004327789.1 3-phosphoshikimate 1-carboxyvinyltransferase [Alistipes putredinis]
MAELRADLCRLSVEEVERLVEIRPNLIATCRIANSSETFAREQLEAAIRRGARYVDIEIEAPDEHLEYIRTLAREYGCRL
IVSFHDFEGTPSLDELKGIARLCRTKGADLVKIVTTARNISDAARTMRLYDLQADGALFEGAAAAERPQLVAFSMGEAGK
FTRLLCLKLGAPYTYVSAGASNATASGQYTREEMERLLSAENYPFEGFREFRRTTVAVPCSKSVAQRAVLAAALAAGESR
LANYAPCNDIVGAVEVIRGMGCRIASDGTTLHIEGVGAERLGRCSKIETGESGLLTRLLTPLASHISALNGGAPVEISGH
GSILKRNLHEAVAALREAGVHCSAREEGYLPFRIEGGITRREIAFSGRESSQTVSGFLMTLPLLQDATVLTVTEPSSIPY
LELTLRTLTRFGIRLDREAFYDGGCGGRKPGTPSKIVFSVPGGQEYRPSDLFLDADWSSAAYFAVAGAVASSLGRIEGIT
LRNMRLDSLQADEKILDILRSCGADVSVAPADVSVRGDMPGDLQNISVTATGRRLKAFEVDATHCPDLFPILAVLAAHCD
GTSRIAGVGRLTQKESNRAETIYAEFRTLGARIDIQGDEMFVTGGPLHGGDVRSHNDHRIAMSLIVAGLFTPEPVRLDDV
KCIDKSFPSFLDLLARQE
>WP_004327790.1 MULTISPECIES: chorismate synthase [Alistipes]
MNSYGTKFRLSIFGESHGPLIGVVLDGVPAGMPLSREDFLADLDRRRSGAKGSTPRKESDLPEIVSGVCDGHTTGAPLTI
VFRNSNTRSGDYSDFRATPRPGHADFVAERKYRAFNDLRGGGHFSGRLTLTLVAAGVVAKKMIGPIEIRARITELGGIPR
ERLNCEPGKELGAEGAPTLWDELIDRTLRELDSVGGVIECTCDKVPVGLGEPFFDSLESQLAHLAFSIPAVRGIEFGDGF
AAARMKGSEHNDCFVNGEGKTATNGAGGINGGISNGNPVVFRIAVKPTSSIAKKQYTFNFATGRMEEFVVKGRHDACIAL
RCPVVVEAIAAIALANN
>WP_004327792.1 MULTISPECIES: L-threonylcarbamoyladenylate synthase [Alistipes]
MLVKIYTENPSEKEIDRVVNLLERDGVVIYPTDSVYAFGCSIRSAKAVERLRRIKGKDLTTFSVVFDSLGQIADYCRVDN
AQFRLLKQNLPGPFTFLLDASSRMPHKALERRRTIGIRIPDNSIPRAIVERLGAPLLTSSVLDDEETEYMTDPELIHERY
GRDVELVIDGGVGDAVPTTVVDLTGGEPEILREGKGVLRE
>WP_004327793.1 MULTISPECIES: DUF4199 domain-containing protein [Alistipes]
MTKFKFWNEVCKYGAIIGLVMSVAFVIEQSLMLSGWFSTMGLVWVLAAVVYIVLLYRFAKRRREQYGQEQGFPFGHGLGF
ILALILASAMIKGVVEYLYRSVFIGYSEYIDRYTSALIRFAEEGKFPASMEGVFAEMLKTIQEASEPSIQATVGASIWGN
LIVGLVLGLILAGILARAPRPFGPQSEE
>WP_004327794.1 glycosyltransferase family 2 protein [Alistipes putredinis]
MDATLDISVVVPLYNEEESLPELVEWIDRVARGEGLSYEVILVDDGSGDGSWRVIENLHERFAAMRGIKFARNYGKSAAL
YCGFAEARGEVVFTMDADLQDSPDEIPALRRMVLDEGYDLVSGWKKKRHDPAGKRWPSKFFNWTARTVSGIRLHDFNCGL
KAYRRRVVKAIEVYGEMHRYIPILAKQAGFKRIGEKVVEHRARKYGHSKFGMERMVKGYLDLITVSFLSRFGRSPMYFFG
SLGTLMFLFGGCTTAWVIGAKLYKQCHDLPVRAVTDQPLFYLSLLAVVLGVQLFLAGFLGELIDRNAADRNKYLIEKTLD
NQ
>WP_004327795.1 MULTISPECIES: DUF4293 domain-containing protein [Alistipes]
MIQRIQTLYLLLVVVLTGLALWLPLVDFTVGADTCTLTAFGLKDAAGITLLPTVYLGVVLVAACLVPLVTIFLFKRRLVQ
IRLCAVELVLLIGAGAMMGIYFYLCNRYFADSEFYSHTLKISLVFPLVCLVFDLLALRAIFRDEKLVRSLDRIR
>WP_004327796.1 DUF5689 domain-containing protein [Alistipes putredinis]
MKKSSIWKLLFSALTVFAVAVFAGCTDDNDDMGAPYLNVTPENLTFDAEGQPADEYNGTFIVETNRPWRAIVEDEQTWVR
LSATEGEGDAAVTVTVPASNIGQSAKVTFEVYNSYGALIQKDVNVLQGEVVPPTLIFNETAGSESVANPYPLVADYTGWN
TTGEGASKVSYEGVNTSIRASGKSSAGAYDGASGPNVIFFGSAPATFTVKDITLASDQTNLKLTFGGQYYDSDNNDNNFN
KDNFVVYLSANGTDYTPLSYEVNDGDQVDPYWVFATKNFTLKNATSTLYIKFEAKASSKFRLDDITLMTGNGGEEIDLAG
GGVVPPDPSGDAIYENNFDKTPAAEVDGKWPFLDRTDAWQNASGTGNSTVTYTSTNVSVRTSGKLSGGYDGASGSNKIFF
GSAPATFDINTITMPAGKTNYRIIFGGAYSKKNGATYDNIFKPESFHVAVGNGTDWSGNLTYEKIGGSDTTDPYWIQFAV
DFTLKEAVSQLSIRFTADLASAFAIDDVQLVEGNGGQEVDLEGGVVPPDPGEATAITIPELIAQMTDTKAPVDANADRYL
DAVVMNDVAGGNYTFNNLILATENATEAGNGITLYGSQVEPSTLGLNKGDKVRVTLYKGLAKVENYNGMYEVTGDREATW
CKVEKTGTVTSIPTATIAAADLANYQGMAVTIANASVAEGGVWASAAQLSSHTFTADGANFTVFCKQSDEKNPSVFLDVP
FKAGSGNISGLAAVYKNNSQLVPRNLDDVAAFSDSSTPMITGVTPASVSIPATGGDQVLTVSVLNQGDNQLSVSGLTPPL
SATVDGLTVTVTAEANTGTSPVNQTLTITLAGSTKTVPVTLLGTGGEGSGTYTLIDNLSNLTAGTFLMAGFRAKGEAQSG
STTEPNPAAEDYYGVWTGEMITGNGKTDCETLQMTFANGELTKIDANVTNSPAEMELVAVDGKSNTYYIKCNGQYLASGS
KSRSLSLGADPAEWVFSMVDKDGESRLVAANGGCSLQTVDSSFKTMIRGYQSATQGKHGIYFFKKN
>WP_004327798.1 MULTISPECIES: nuclease [Alistipes]
MKKRLIFTGLLALLFAACCFAQKPYKVVFYNLENFFDTINDPEVNDDEFTPEGPKKWNSVKYAKKLGNTEKVLFDIAGID
KDYPIVIGVSEVENRSVLEDIIATPKMAPGNYRISHYDSPEARGVDVAFMYRPDVFKLEGSAPIRTQIPSLPNFKTRDIS
TMWGTIDGEPFFFMVAHWPSRLGGKDASEFKRIAVGEQMRRIADSVLKVNPATKIVAMGDFNDDPTDQSMLEGLGAKPKT
KELQPGDFFSPFHAVLRAGMGTLAYGDAWNLFDNIVVSENLVNAKPGELRLVRAPGSKYYGNVFKRNYMIQREGQFKGYP
LRTYVGNNFQGGYSDHFPVYIYIGK
>WP_004327799.1 MULTISPECIES: TonB-dependent receptor [Alistipes]
MKIKSLLIFVFTLMSLTAFAQSGGIKGKVVSREGRVAVDGVKVSVTPGEMTATTDGRGGFVIENVEPGEYTLQFEAPEFE
PLTLVVRVDKMVRDINTVILVPEVLSTVMDDSIFAEFDTESGNDAQSLPSSLSASKDVFNNIASYRFSEMRFNVRGYDSQ
YSDVYLNGIRFNDAMTGYTPWSLWSGLNDATRNQEITNGSVMSDYGVGSIGGTTNINARASQVRQGLRVSLVNANSMYRF
RAMVTYGSGLLDNGWSYALSVSTRQGGNSYVDGVYYNSYGYFASAEKIFNSRHRLGFTIMGAPTERGAQQASTQEAYDLV
GNNYYNPNWGYQDGKMRNARVRNSHEPIAMINYTFDPNEHTQFNLATSFRFGKNGYSALTWYDGADPRPDYYRYMPSYKL
LNATDLEAASMAAASLADQWMRNVGNIRHFDWDEMYQTNMNFRNAEDEAIYGPGARSNYIIEERHTDQLDWNLAAQISRI
YKDNSRLTAGANVRINRTWYYDEVKDLLGGDYYVDVDKFAQRDFGDPIMAQNDMDYYNQYGHARAVREGDKFSYNYKAHL
RSGGVWATYATRFGGFGMKLGAELGGLSMWREGLWRKGLFPDNSKGKSEKLEYFVYKAKGNFDYVINANHTFELNAVAMQ
NAPAFQSAFVSPRTRNSVTPGLTTEKVYGIDASYNLRYGDYKLRVSGYYTKVNDRSKVISFYDDVLKTYTNFALSGIDEQ
YFGLEVAASIPIYNGLSLNGAISWGQYTYTSNPNYVQIADNSAEPLNSGTVYWKDMRVESTPQTAMNIGLSYRGPHNIYA
SIDLNYYNNMYLSMNPLYRTDEVLLPTMTDEQIRELRSQEKFDSAYTLSASIGKNFYIQRRYTLGFSLQVNNILNNQNIK
TGGYEQMRVQGIKTGKEITSYQKFAPKYFYLFGTTYYLNVYFRF
>WP_004327800.1 MULTISPECIES: DUF5689 domain-containing protein [Alistipes]
MNRIATIFLAVTASLFFVGCYNDFDTPAPAKVWTDADFSDSKIISIKELKDIFEEAYPGTSGIGQSLTITDDLVIRGKVI
SSDQAGNVYKSMYLYDESCQSAIEIKVTSGYYITYAPGRLVYIRLQGLVLGNYRTMLSVGVASTNSDYANGNMEDRNTLE
EHVKLGELIGLTAADTLVVTPASYSTLTDESLGRLIRFEGLESKFGKAGWGYKNTFPNYFANSTSYDVNSPGWTDINDWA
TWATKRVDELTHESTFYYGSAWFTYGDINTLAGNYVVRSSGYCRFRDEKIPADGSVVNITAIYTKFSQGSDATAAYQLLL
NKASDVVVTSK
>WP_004327802.1 MULTISPECIES: M16 family metallopeptidase [Alistipes]
MKRFILLLVTLFAMTNVMAQLQPDMPIPADKEVRVGRLENGMTYYIRHNEKPKGQASFYIFHHVGAVQEEDSQQGLAHFL
EHMAFNGTKNLPGKKMIEYLERNGVKFGADLNAYTSYDETCYNLDNVPTANPATIDTALLILHDWSQFISLEPQEINNER
GVIMEELRTRDGAGWRAMVRRNAAVNRGSKYEHRNVIGYLDGLKSFDHKALYDFYKTWYRPEYQAIVIVGDIDVDRIENK
IKTLMADIPVSPADAPQKEAYLVPENEEPIVSIFSDPEMTASVMQLFIKRPALPKQYNNLIISQMYDVLNSYTSAMANDR
MNEIAMQPDAPFLSAGMDSGNILGVNPTQDLTMVAVQTRDGELLCGYKAILEEMEKMKRYGFTQSEFDRTKAEFLRQAEA
TYANRNDLTNGQYVQTYLANYKKNTAMADAETQYNLDKQYLEALTLDDVNAWVKQLLTPENQVITVEVPKKEGLTEPTEA
ELLAIRSEVMASDVEAYQDNTVSEPLIPADIKLKGSPVKKTAYNEDLGTTEWILKNGVKIIVKPTQLKADEVLLQVQADG
GMSQLADTEVKEGEFLPVIAAQSGVGKFSAIELNKQLAGKKAGINLYVNNYSNGMSGYCSPKDIETMLQLLYQNFTSPRF
SEEDFNTTMDSYKAYVQNLTSNPDYIMQIETIKTLYSDNPRQQPLTIEALESISFENLPKTFKTLYPGANSFTFTFVGNV
DLETLKPLVEKYIGSIPTSKHVLKFTDDKLRTAKGKVVNDFRTPMLQPKVSEFLLFSSDADYTLRNKQTMLLLNMALNNR
YLKSIREEKGGTYGVQVSYTLSYRPEKQALLQIQFDTNEEMADELVPIVFDEIEKIATEGPEAKDINDSREYLVKQFKNT
LENNGTWFGLIDDYNRHKQNLLADYEKTLNSITYDEIRDLAKKLLDSGNVIQVTMRPEAQPETDE
>WP_004327804.1 MULTISPECIES: DUF2975 domain-containing protein [Alistipes]
MDKKQKKSLRRHLLVIYIFYFLALAAGFIHSFVPHVSSSLATGWQAASEDIRMQEKHGIAQHTYFLAARLQNAQSDETLF
PIETGHASISTEAEYTGVNIYVKTDENSDPTVVRTLNRINYILLLSIPALLAKLSILILVALIINILRKSVRDEQPLPGR
IIIYTRAVGFLLILAEVCTGVGSYIYQSTTRTFLEDSPLQVAASFPLNYWNIVMAILVLFSAEVFSIGSRLSEEQKLTI
>WP_004327807.1 MULTISPECIES: acyl-ACP thioesterase domain-containing protein [Alistipes]
MAEKTGYTYYADPQQVDFTLRMTVPALANEVLNTAGVDAQRKGFGIDKLNKENRSWVLSRMAIEIDDRPEQYTSYEIVTW
VNEYNRMLSTRNFTLHDAAGREFGRAVTQWCIIDLAVRKAIDLNTVIGPCTDTLVDAPSPTEKPRKVMGITPQHVMEHRV
VYSDIDFNRHVNTMRYINMMFDMLPIEQLTAIRPVRLDIHFMHECRYGQTLTVGYEQRDGLSLFEVSNGEEAAVRAALEW
R
>WP_004327808.1 MULTISPECIES: bacterioferritin [Alistipes]
MEKIKVANKYQKSIDLLNDALGKEIATSLQYMYFHVHFEDAGYEYLSKKMRMISIAEMRHSEELSDRILFLQGDVNMNPS
FPTRQITDPKEMFRFAMQLEQSTIDSYNDAARIAAEADDSVTHKMFQDLAVEEEEHLDYFRNELQNLLDYGDKEYLALQS
FARSKAEAEGKVSE
>WP_004327809.1 thioredoxin family protein [Alistipes putredinis]
MKFYIRIVLLAAFLTSLLSAHAQSPTITWDSTVKDLGDSNYEVVFTGKILPGWHTYDLHSDVSSTLVEFEPATGLTLDGD
PYEINASKREYDDIFEVEMGTYFDEIILGQKVTLTGEGAVLKGNINWRSCEEENCNSPEDWGFEITIGDPEAAWASVAAG
DAADQPVSGDGAGESKTLWGLIIEAVLWGFAALLTPCVFPMVPMTVSFFMKGSGSPAAGRFKASMYGFFIVALYTLPIAA
IILITRLVGGDAVTADIFNWLATHWLPNLIFFIVFMIFAASFFGAFEITLPSWMVNKSDRHADKGGLIGIFFMALTLVLV
SFSCTGPIVGNVLIRSTAGEFWVPIVTMFAFSLAFALPFTIFAFFPSLLKDLPKSGGWLGSVKVVLGFIEVALGFKFLSM
ADQTYHWGLLDREVYLAIWIVVFTLLGFYLLGKIRFAHDDELKHVSVTRLTLAIASLSFAVYMFPGMFGAPLKALSGYLP
PMHTQDFVINTQGVVAAPSATAQTTEKIKYADILHWPYDLPGYFDLAQAEAAAREADKPLFVDITGISCVNCREMEARVW
SDPRVQQILRDDYVLVALYTDDKTKVPENEWVTTAGGKVLKDIGRINSYIAQTRFGVNGQPNYLILGRDGQELVPKRAYN
LDVEAYIDFLKSGVEAYNKTK
>WP_004327810.1 MULTISPECIES: glycosyltransferase [Alistipes]
MKISIVGPAHPYRGGLAVIMQSMARVFQHRGDEVKIKTFTLQYPRIFFPGRNQTVQTPPPPDLYIVRCVNTMNPFNWIAV
GRWIAREKPDFVLMKYWTPFMAPCFGTIARFAKKNGTTRILCQIDNVEPHERHMTDKPFNRYFLRAVDGFIYMSEQVHRE
LRRYTQVPALFSPHPLFENFGIVIDRTEACIRLELDPSKRYALFFGLIRDYKGLDLLLDAWKIYKREHPAEDRRLIVAGE
FYAPKEKYLKQIADNGLEDDVILHDYFIPDELVRYYFSVADFLVQPYRSATQSGVTQIAYQFDLPMVVTDVGGLPEIVPD
GRVGFVCRPDAAEVARAIDRIWRDDVLAGFRANMEEEKKRFSWDAMCDRITELYRLVK
>WP_004327811.1 MULTISPECIES: MFS transporter [Alistipes]
MTQAIQKKLNDSAWARWTALILVALTMFFGYMFVDVLSPLQNMLESTRGWSPTIFGLYGGSEFILNVCGFLLVAGIILDK
MGVRFTGILSASLMVLGAGIKFYGLSNYFYEGGFGYEFLNSFLTDIPASAKLACLGFMIFGCGTEMAGVTVSRAIVKWFT
GKELALAMGLEMAIARLGVFAVFSLSPWVANWGGDPSVARPVAVVGLLLCIGLLTYIAFSVMDFKLDRQTEADTPIGETE
EPFKVADLKNLFSSKTFLIVSALCVLYYSAIFPFQRFATGMLESNLGITNQQASDIFRWFPMGAMILTPLLGWFLDHKGK
GATMLMIGAILMFICHMTFALVPLTPAIAFSAIILLGLSFSLVPAALWPSVPKLVDNRYMGSAYATIFWIQNLGLMAFPM
IIGWVLNKVNPGVGEAIKAGEHVSYNYTVPMLIFASLGVLAFLLAFWLKLEDRKKHYGLELPNIKK
>WP_004327813.1 MULTISPECIES: GTPase Era [Alistipes]
MHKAGFVNIIGNPNVGKSTLMNALVGERLSIITSKAQTTRHRILGVVSGEDFQIVFSDTPGILKPSYKLQESMMKFVTGA
VNDADVILYVTDTVEQSDRSNDILEKIRQSDIPTLAVINKIDLTTPEKLEELVDKWQALLPAATIVPVSARENFNIKGLF
DLILERLPEGEAFYSKDTLTDKTLRFFASEIIREKILRNYDKEIPYCCEIAIEAYREEPTIDRISAVIYVARDSQKGILI
GHKGEKLKKVGQQAREDIEQFLGKKVFLELYVKVNENWRDNERQLKRFGYEQE
>WP_004327815.1 MULTISPECIES: signal recognition particle protein [Alistipes]
MFENLTDKLERSFKLIKGEGRITEINVAETLKEIRRALIDADVNYKVAKSFTDEVKQKALGQDVLKSVKPGQMITKIVRD
ELAQLMGGTATDIKLEGTPAVILIAGLQGSGKTTFSGKLAAMLKSKKGRQVLLVAGDVYRPAAIDQLKVLGGQIGVEVYT
EEGNKNPVQIAENAIKYARQHGFNVVIVDTAGRLAVDEAMMQEITAIKQAVKPGETLFVVDSMTGQDAVNTAREFNQRLD
FDGVVLTKLDGDTRGGAAISIRAVVNKPLKFISSGEKMDAIQVFHPERMADRILGMGDVVSLVERAQEQYDEEEARRLKK
KIVKNQFNFNDFMGQIAQIKKMGNLKDLASMIPGMGKALKNVEISDDVFKQTEAIINSMTPLEREKPEIIDAKRRERLAK
GSGTTMAEVNKLMKQFEDTHKMMKAVAGGNMKMPKLPGRGFRR
>WP_004327818.1 DUF4595 domain-containing protein [Alistipes putredinis]
MKKLFIFSALITLALGGGSCSDSETDEFQNILIPQDNLSASISADALSHTIGFETTQSWTASVRETSRAESWISINPTSG
DAGKHTITVTLTENETTESRQAVVIISCGGESANISITQRGVGQDEPEDPDNPNNPDNPQKPEHPDVAPEDRLTWVETTY
TEVYSDGSSTDKSYMLFEYDAEGLLTGYDQYDYDSEQTDKINASYEGTLKRSEGKITDEEKWFEIGGSSYEGMPLPNSGE
YTKEYRLNASGLVSGYTDPDGASQTFTYNADGTLARLEYRNPSYPDENSTSTLTWQDGNIVSISTIDGRDNETTTFSYTE
HLNPWNGIDIGAFMIGDAEESAMLLGISGTTVKNLPASCQDGNSTTTYTYTFDAEGRVSTIVIEENWQDGGGSGSERTEY
TLHYGPQTVSKPDYIPYLAKQEVVDEGTLPYIFWEDNPDEKQYGVNAYTSYAKIRSTMSDGRTSEKTEYRQININPSTQE
GPVLGYLYITQDEADNFRLVSTSFNEIPLGENEINPHRFVYTLEYNCFTVNLEFDVFYPSCTVFDPATGEQKTHWMPMLP
LDKNCFTVSEPELRYMGENTDENGPTSEYEFTQKYLFRVNPDVEPAEYDYQQLNRFIYVAHY
>WP_004327821.1 MULTISPECIES: thioesterase family protein [Alistipes]
MMEKGLSAQSKVTVDGGNVAATMGSGDLQVFATPAMVALMENAAMKAVADHLPEGSTTVGAEMNVTHIKPSGVGAEIVAS
AVLTEVEGRKLTFNVGARDAEGMIGEGVHVRYVVDREKFMSKVR
>WP_004327825.1 MULTISPECIES: hypothetical protein [Alistipes]
MKRKVLPTPAEAKAETFSEKYDDPTARPTTSFESGNPMRKGCANKNKDDYILYYQAFETSDPTRLFAACAMHENKKAGF
>WP_004327827.1 MULTISPECIES: preprotein translocase subunit YajC [Alistipes]
MINLLQATAPAPQAGGGYSLFIMLGLMILVLYFFMWRPESKRRKQMAQFRAGLKKGDKIITAGGIYGVVKEIKETTLLIE
VDGNVTLRIDKNMVVADTSDLQQQQQK
>WP_004327830.1 MULTISPECIES: DUF1573 domain-containing protein [Alistipes]
MMRHIFCILLVALVIGCQSRRTSSVQSGPTLEISDETLTEGTSDTIRFGRLHSGETGIKRFRLQNTSSRTWVVTRYEVSC
ECVTPEFDRRPLKPGEEIPFSVRFDSRGEHGWQMKLLKLYASGSEEPLRIYIEAVVD
>WP_004327833.1 MULTISPECIES: transcription antitermination protein NusB [Alistipes]
MLSRRQLRIKAIKALYAHLKSDSDNMIASEKNMMNSIDKTYDLYFQMMTLPVELAHYAQQRQELAKQKKLPTYEDLHPNT
RFIDNAVIRMIADSDTVNDRMAARKLGWSKYPELIRTLYNQLAATDYFQAYMSASESSFKADAALLATFFEKELQDCPML
DDVLEEQSILWSDDLGFVLTLVIRTISNMRQSHADVKMLPEFKSDEDAEFVKTLFEKTLINYNERLEYIEKFTRNWDVER
IVFMDNLIMATAITELVSFPSIPVKVTLDEYIDIAKFYSTPGSSTFINGVLDKIVEALTEEGKLKKTGRGLI
>WP_004327835.1 MULTISPECIES: NAD(P)/FAD-dependent oxidoreductase [Alistipes]
MEEISQKEGAAVRLPYDVIVVGAGAAGMMAAGTAARNGHRVLLLEKMEKSGRKVRITGKGRCNVTNARPPEEFAGQVRTN
AEFFSTAFAEFNNRATIRFFERLGVKLDVERGERVFPRSGKAWDIANALLEYCVDNGVKIVYDTRVTEIMTLNGRVFGVR
YRNKRGFERKEECPRVIVATGGVSYPATGSTGDGYVFAADTGHAVEPVRPSLTPLVSSCLWIKNMNGLLLRNVRATLCID
GEAVREEFGELGFSERGIEGAVALRMSRDAVDALIDGKGVGLMVDLKPGLTEEMLRERIAREMAEMGPEEFFSELLRKLV
PKALVIPLSEEVGAHSKNYIRKITPEQIERLVKLLKGMVFPISDYAPFEYAVVTAGGVSCEDVNRYTMESLKVKGLYFAG
EVLDLDANTGGYNLQIAFSTGRLAGMLKQ
>WP_004327837.1 MULTISPECIES: cob(I)yrinic acid a,c-diamide adenosyltransferase [Alistipes]
MKIYTKTGDQGTTSLVGGERVFKTDERVEAYGSVDELTAFVALLTDHLRGDVGLEPRVWELARIASQLMTVAATLAVGEG
GADKVKGIDAEAVKFLEEAIDRMQASVKPITKFTIPGGHRVVSLCHVCRTVCRRAERAALRADAKYGVAPEVLMYLNRLS
DYFYLLGRTLTEYFSVEETLWIP
>WP_004327839.1 MULTISPECIES: DUF2795 domain-containing protein [Alistipes]
MYWTLELASKLEDAPWPATKDELIDYAVRSGLPLEVLENLQEIEDEGDIYESIEDIWPDYPSKDDFLFNEEEY
>WP_004327841.1 MULTISPECIES: DUF262 domain-containing protein [Alistipes]
MKIDAKVQSISKLKDYFFLVPDYQREYVWKPDDEVEQFLIDIENEYSPDAKEQRNYFLGSIIIVNNDRCFDVVDGQQRLT
TIMLSLCVFRDLLKKETLNSAQKNYLQIIENLLYNFDIESGETRVRLELQYEESHDYLTALIQEQPYNGVRSPSIERMQD
AYTKILRHFQLYAGIDELIDFAKYCLTKIELVVIESQDLSSALKIFETINQRGAGLNAMDLVKNLLFSNTKESDFAKIKD
IWREIIQNLQECSEDQKPLRFLRYFLSARYYNGILREDDIYKWIISSEGKQATQYEKHPVDFAKEIRCMSKRYSELVNAT
ELQRDGCLYPHVTNIGFINKYKSRQHLILLLSLGSNADVPAIEYLAKQIESFFFFSSTLRIQAKTNESLFVQWAEKLRNL
TTIDEIACVIEKTMLPYLLDKVGVFKAEFITLSHGVYNPLYRLRYVLGKIENTVLEKLHSPVCGHQFYNDLQIEHILPQS
PKNGSIPLEFLSEEEYYSYVYRLGNVTLIESMINQAVNNYNDLSTDQWFYDKQSEYGKSSVCLTKLLDSKFYIGVNTALN
RFKNDFQYNFTGWNKSSVEARQKILLELVFDTWRINDLRLDRVK
>WP_004327842.1 MULTISPECIES: class I SAM-dependent methyltransferase [Alistipes]
MAKILTAERVSRDISDNYVFQRSQLAYHEAARRISGDVLEIGTGTGYGVEIVAPHASSFLTLDKIEPAGERPPFPHVEMR
QAVVPPLDLPSGSFDFVISFQVIEHIKHDMELVREVHRVLRPGGKFILTTPNIRMSLTRNPWHVREYNPDQLRNLLGSAF
ASVEALGVFGNERIMEYYEKNRRGVRRITRFDVLDLQHRLPRWMLQLPYDLLNRLNRRRLLRDNDSLTRSITMEDYRIGP
VADDCFDLFYIAEKQHK
>WP_004327843.1 MULTISPECIES: S1-like domain-containing RNA-binding protein [Alistipes]
MLKAGRTQTLTVNRISDYGLYLIDDEQNEVLLPNRYVSLANKVGDTLEVFVYHDSEDRLVATTETPKLREGEAGFLRVVD
KNLHGAFLDWGLAGKDLFLPNRNQQGGVLAGRNCLVYLYVDSVTGRCVATMKFKSYVNNDVITVKPREEVSLLVASESPI
GYRVIVNNRHWGMIYRNQLFRRIDVGDRLKGYVTRITEDNRIDVSLQQQGVAEVRHSAETLLSMIRENGGSLPLNDDSDP
AEIATRTQMSKKVFKRSLGMLLKRGAVEITQNGVKLTGHNG
>WP_004327845.1 MULTISPECIES: amidohydrolase [Alistipes]
MELKVALCQFDMVWEDTAANLRTAGRMVAEADADLVILPEMFATGFVTDPGRVAQPMSGEIVQEMTRWVRTTGKAVAGSL
IVEEEGRYYNRLLFIKPSGERVQSDKRHLFSIGGEGANFCPGRERGVVEYGGIRFLLQVCYDLRFPVWSRCRNDYDAIIY
VASWPAGRRDVWRTLLRARAIENQAYVLGVNRTGDDPRLHYSGDSAVIGCKGETLAEAGEGETLLTARLDMDELRRFREK
FPAWRDADDFDLK
>WP_004327846.1 MULTISPECIES: hypothetical protein [Alistipes]
MLLFLASLGCSDKAENTSPEAPSEEQPTPKPEKPEFVDKNTTMEENIGEEYPDCYYTYFRMQNASQENAIFFISTKMSAS
GDMIRIAPGEQGTWGQMMEKMLWIDDNDVLVKNLDALGFVQLYFNVPPITEDNYHAITPDVDTCAQYSFFDPMTESQRGT
PRDQSAWVLEEFPDRPNAVRWTYRITDKDYKEAVRQTLERWADRDEE
>WP_004327848.1 MULTISPECIES: cold-shock protein [Alistipes]
MTGQVKWFDSKKGYGFITREDGKEVFVHFSGIVSDSFKTLNEGQKVAFELGNGAKGEQAINVTVIE
>WP_004327849.1 MULTISPECIES: hypothetical protein [Alistipes]
MGKKVKWALLTMLGFATACSTVKNAPQGGPQDQAPDSARVERQIRLMYGVRPPVPVEEVERQQAIREKTARKEVKKAQRA
REKEAPASKNE
>WP_004327850.1 MULTISPECIES: TIGR04133 family radical SAM/SPASM protein [Alistipes]
MTGRKLGLRKRIGLRLFSDLYAEKIAEHKLRTLFWECTLRCNLACRHCGSDCRVDPGVPDMPLADFLKVLDEEVTPHNRP
EDVLLIFSGGEVLVRSDLEEAGREVTRRGYAWGMVTNGLALDADRLRSLMDAGLRSISISFDGFEDAHNYIRRNPRSFEK
ALDAIRLIVREPRLTYDVITCVTSPMVARLEEFKELLIAEGVKYWRIFSIFPVGRAKDDPTLAVTDAQFREVLEFIKRTR
KEGRIDLSYACEGFLGGYEGEVRDDFYQCAAGVSAASIRVDGAISGCTSIRANFHQGNIYRDSFWDVWQNRFDKFRDREW
ARKGECADCKMWRFCLGGGMHLHDDQEHLMYCHYKRLQ
>WP_004327851.1 MULTISPECIES: nitroreductase family protein [Alistipes]
MKLIKTIEERWSPRSYDSRPVNEEQLALLFEAARWAPSCNNAQEWAYYYTTREYPEAHARLAECLTGGNRAWAPDAPVLL
VSCGYKNFPGTDVYNRHWMHDVGAANISIALQAASMGMQLHQMAGFDVEACARLLGLDTEKIEPVTMMTLGYPGPADRLA
EPFRTRETLPRERKEVKSFVHKLE
>WP_004327853.1 MULTISPECIES: HAD family phosphatase [Alistipes]
MLQGIENIVFDLGGVMIDLDRARCVEEFHKIGFTEIDDLIDSYHPKGFLGRLERGDVTNDDFYDYVRRSAGRDIADDEIR
RAFTSFLAGIPRYKLQMVRTQRERGFRTYALSNINDVVFPFVRDVLFTQEGLQLDDYFEKAYLSYEMHELKPSPEIYRKM
IEKSGMRPEATLFIDDNAENLHTAQELGFHVYMPRPREDFRFLFDDGPGR
>WP_004327854.1 MULTISPECIES: DUF748 domain-containing protein [Alistipes]
MKKWIKILLVTLGIIAVLVVTTILLLPPIAKNYLEKHSKELVGRQITIEKLRFNVLNGKLRIDQIAMLEPDDSTTFASLG
NFYTRIHLLPLLRQRIHIDAVLIDKPYLNVYQDGTSFNFDDLLTRFLTPADTVEKAPSNPWTVDIDDIKIHNGELTYKDM
QRNVTWGFNELDIDVPGLHLSGHERTDMGIVFNFSRGGSLRTSLEYDQATADYDLSLLLSNLSLAGTAAYFNQVIDIGSV
EGLVTLDLHVKGNANHLLDLRTYGIAAASGLKLRDSRDNRIIDVDTLNFDLRDGNLGTMQYDIRRIYAAGIRTQFEIYRG
GGNNLLALIKAPEERPTETEATIDGETTVTIEREEPATTQLNFTVGELLLDKGEIAFTDNTFEKPFRYLISDIRLSSRDI
DFSKQNELTLDAKLQRTGSGHIRWKGSLQNLDNHNLMVALSNINLKDFTPYCEHFTAYPLTGGNLTFRSQNIIADRFLNG
TNHLDIFQCEVDKKRKDLEPEFKIPLKLGLYILKDRKGHVKIDLPVKGNLDSPEFSYRKIVMKALGNVLLKVVTAPFSFL
TGGGDNLDRIEVDPLQFSLNTDQYATLDKVADILRDKPEMQIGLAQRINRSKAVGRLAELNLKMACYNSTLPAGERLSMI
DFERIQETKLKSDEVMRFADSLLALRGIDGSKLSGSRKALTLYGDQAVGQLEKILVRRDSAIVEYLTRSQGIPVTAISVR
TIPAQELGDYTGKDIYAIQLGMEEESIDVTDGNTAGDTETTDTSASATAEVLATVPEQAAVQLTQTGTAKETATPEPSAP
TATATQSTQAETTITESEAGITTIKTPTAHPEELQTNE
>WP_004327855.1 MULTISPECIES: SDR family NAD(P)-dependent oxidoreductase [Alistipes]
MTRKGTIEKGSRTALVTGAGSGIGRCMARRLAELGYRLILAGLDPAKLEAAAEELHEQYGLAVEVIPIDLARPEAAHELF
ERVQALGREVDVLVNNAGAFSFRDILQTPVERIERILCLHALTTTLTCRLFGAEMSRRGCGGHILNMASYSLWMPWPGLA
LYSASKSYLRGFSVAFAKEVREQNIRVTAVCPAGVATDLYGLPPRWQRIGLRLGVLITPDSCARRALKALWRGRRCCVPG
WWNRLFIPFCRLMPMCVLRVARKYTMKLQR
>WP_004327856.1 MULTISPECIES: NADH:flavin oxidoreductase [Alistipes]
MSNLQDSVLFTPYRLGQVTLRNRTIRSAAFESMGKDFSPTQQLKDYHVSVARGGIGMTTLAYAAVCRSGLSFKSQLWLRP
EIVPALRDITDAIHKEGAAASIQIGHCGNMTHYSTAGQIPIGASSGFNLYAYTPVRKMRRDEIMQVSKDFGKAVRTAHAA
GFDCVEVHAGHGYLISQFLSPYTNHRRDEYGGSLDNRMRFMRMCLEEVMNAAAATGTSVLVKHNMYDGFKGGIEIPESIE
IAREIERWKVNGIVLSGGFVSKAPMAVMRGLIPIYTMSYYSPLWLRAFIRYCGPFMIRQFPFSECYFLEDAKKFREALQL
PLIYVGGLVSREGIERALDSGFELVQMARALVNDPAFVNKLREGDAATRSECDHRNYCIARMYSVDMKCCKHCGDLPRKI
REELAKLP
>WP_004327857.1 MULTISPECIES: DUF1295 domain-containing protein [Alistipes]
MAAYFNIFLIVMALLALAVYIALHYFEAGYGYLFNRKYGFPIPNRIGWVLMECPVFIAMTVLWLLSDRTWEAAPLALLIL
FQGHYLQRAFIFPLLIRGNSKMPAGIVGMGMLFNTLNALMQGGWIFYISPADYYEGWFSKPYFYIGAALFVAGMVINLHS
DYIIRHLRKPGDTRHYIPRGGMFRYVSSANYFGELTEWVGFAIASWSWAGAVFAWWTFANLAPRAASLYKRYEKEFGQEF
TSLHRKRIIPFIY
>WP_004327858.1 MULTISPECIES: glutamate decarboxylase [Alistipes]
MNQKRNNDELLTTVFGSKEVLEPAPTDVIPQGMMRPEIAYQIVKDETYPQTQPRLNLATFVTTYMDEYATRLMNEAISVN
YIDETEYPRIAVMNGRCINMIANLWNTPEKAQWKAGALGIGSSEACMLGGVAAWLRWRKRRQAAGKPFDKPNLVMSAGFQ
VVWEKFCQLWQIELRTVPLTLKNPTLDPEQALAMCDENTICIVPIQGVTWTGLNDDVEALDKALDAYNKKTGFEIPIHVD
AASGGFILPFLNPEVKWDFRLKWVLSISTSGHKYGLVYPGLGWVVWKDKKYLPDEMSFSVNYLGANITQVGLNFSRPAAQ
VLGQYYNFLRLGFEGYKEIQQNSMDIATYCHDQIGKMKCFRNYADKLVNPLFIWYMNPDYDKKAKWTLYDLQALLQQSGW
MVPAYTMPENLENLVVMRVVVRQGTSRDMIDMLIDDIKNAVAELEKLEYPTDSRIKYEKQIKQKGRVFTH
>WP_004327860.1 hypothetical protein [Alistipes putredinis]
MKKFNYLFGWLFCGAALLGFGCDDDKTDVPPPTVTFEIATPEASSNSVSVTVTPSDDKTTYFAGVTESSSVEGLADEELV
AEMVARSDFDKCLYMGKKDVSATGLKADTDYTVVVFSYQNKEVGAVVKKTVRTQKEGDGPTPGDFKIEITVTDITHNSAK
VKVTPSDDTVDYYVNVFPKSEVERDGKMLEGWEFIEYYGQDPYIGNKTQKGVYERSLSGLSSSYSYVVAAYDLSQDEEVV
YYEFLTTKAPDVPDQFQITNIQPTTTGVTFTVTPQSADEWYCAWITTKSTYESFEPESYIQGVYYGLNNIAVDKQMTMSD
YVKSIAKQGTAEWSNYDGDLKPKTDYVILAFYVDPNNEDQLKVYDYAYTKAEFRTETPETEISLTLGDIKNLTDNGDGTA
EVTVHVKASLATSYRIGAHTQTEIDEEIANGYGPEDWGDFWISWRPSSDVEGICSPEGADVTALIPFVAGQGYCLIFRVR
SEDGNTKTEYKPLNK
>WP_004327864.1 MULTISPECIES: hypothetical protein [Alistipes]
MAKEATKSFVLRVDAATMEAVERWAADEFRSTNGQLQWIIMEALRRSGRLKKSRVGKPEPKPEKE
>WP_004327865.1 MULTISPECIES: hypothetical protein [Alistipes]
MRISFMRWRPGSDGREPRERRKWLEINGVPSRVRFRMFIRNRLWIGLPPAFVAGFGVVLLLLVSGGESTPERSLVRASIA
GGLCVFGWILGVWAATGPDPEADSNAENPEQASGDRFAPRGLRWWLWVLCGGAAICYAVFSPSIGRIVEGERTVLEGAAE
IVSKVLTVVCVIVPVWLAERARR
>WP_004327866.1 MULTISPECIES: Sir2 family NAD-dependent protein deacetylase [Alistipes]
MKKIVVFTGAGVSADSGLATFRDSDGLWANYRIEDVCTPEALRDNRAQVVDFYNMRRREMLGKEPNAGHRAIAGLEKCFD
VEVITQNVDNLHERAGSSRVTHLHGELTKLRSSRDPELIVPIDGWEQRLDATAPDGSLLRPHIVFFGEAVPMFERAAEIA
GTADLMVVVGTSLAVYPAASLVRYVRPDVPIFLVDPGNPDTAMIRNPLTHIRSRAAEGMPELAERLKSEFS
>WP_004327867.1 MULTISPECIES: hypothetical protein [Alistipes]
MDYKLTDNREEGATTTVSQSFDYDEENRVARITENYHSTDEYSYKDNGTEIYTFDYTIANEVSVRTTDEAERLLYKISAK
TDAKGRITETSSYDYDNGTPRLEGQETYTYTPEGRLSSLLSKYSYSSSSGLNQYSENKFYYTDGLLTRYTYYDSYEASYD
PDYQPWEYSLPADECYPHRYANDRSNLDFYMYAMGGRISFENTSSAIFSLLRLTGNYGDCLPEITTAADEDDEVGVDEGA
YPTPNVTLHKSYTTTESACGEDEYLKLRIETDADNAVKRISYDVPYEEYQVEYDIVVGNEVIDEAMNHPEFPEEEKLYKY
EIKNRTKTKIRDIVNPATIEITYR
>WP_004327869.1 MULTISPECIES: methylmalonyl Co-A mutase-associated GTPase MeaB [Alistipes]
MSFTKINHYEKEYADTHHECALTVTEGVENQPVVNPYFVRKKKRALTTEEYVEGILQGNITTLSQAITLVESSNPDHYAQ
AQEIIEKCLPHAGKSVRIGITGVPGAGKSTFIEAVGNMVTSLKHKLAVLAIDPSSERSGGSILGDKTRMESISSNPKVFI
RPSPSAGSLGGVARKTRETIILCEAAGFDVIFIETVGVGQSETAVHSMVDMFMMLQISGAGDELQGIKRGIMEMADMMVI
TKADGENIHKAELAKTQYQGALRLFPVPESGWRPKVYTCSAYTKTGLEEVWKGVEEFLDFIQANGYFTHNRNRQNKYWMY
ETIDEVLKNSFYHNPQIEPRITELEQKVLDAKVSSFVAAHELLELYFKNKN
>WP_004327871.1 glycosyltransferase [Alistipes putredinis]
MENIWGPQRKTGNMEEESLREENRKAHEEDERFRMTAVKAAGQVRQRMRCATGESDEVIRRKFMLPERYILTLMTVETLG
QERMLLDLMAGGRLGADLVLCGRRSFYADMLLRTARDRRLALRTNFIYEYSPEELSAFFRMADGLVYLPRKRGRVQPVVE
ALYAGIPAVLSDTRRNRLTAGDAARYIACPELDELADTLDAILSDSGLRRQVQGCCLRRVERWKTPDDNLRTRE
>WP_004327872.1 MULTISPECIES: MATE family efflux transporter [Alistipes]
MERDAIDFGSLKVSVLFRRLFIPTLCGMLSISAVTVADGIFVGQGVGSDGIAAVNIYVPLLMVFQGMGFMIGIGCSVVAS
IHLSQSKIRAARLNVTQAMVFVTAVTLLLSSAILLFPDRTAVLLGASEHLLPLVKDYLLWFTPALVFQMWTAVGLFVIRL
DGAPKLAMWCSVISALLNVLLDWLFIFPLGRGVMGAAFATAISVSVGGGIALWYLLCRARSLSLCPLKGSRKSLRLSLRN
VGYQCRIGSSALLGEATLATLMFTGNQVFMRYLGDDGVGAFGIACYYIPFVFMVGNAIAQSAQPIISYNFGAGASGRVIQ
ARRIALATAVVCGMTAMGLFVCCPRILVGFFLDTDTPAALIAIEGFPLFASGFVFFIVNLTVIGYYQSLERVRAATTFAL
LRGFVLLVPAFLLLPRVAGISGIWLAMPLSELLTCAVIAVFYNLRRGFGLRFS
>WP_004327876.1 MULTISPECIES: methylmalonyl-CoA epimerase [Alistipes]
MKVSHIEHLGIAVKSLDESIPYWENVLGLKCYAIEEVADQKVRTAFFKLGQTKIELLEPTSPESTIAKFIENKGIGIHHM
ALACENIEEQLADAAAKGIRLIDATPRKGAEGMTIAFLHPKSTQGILTELCENKNK
>WP_004327878.1 MULTISPECIES: acyl-CoA carboxylase subunit beta [Alistipes]
MSEIQNQINQLIENREMARMGGGQKAIDKQHEKGKYTARERIQMLLDEGSFEEFDMFVTHRCYDFGMEKKHTFGDGVVTG
YGTIEGRLVYVFAQDFTVTAGSLSLSMSDKICKIMDMAMRNGAPCIGLNDSGGARIQEGVNALAGYANIFQRNVMCSGVI
PQISAIFGPCAGGAVYSPALTDFIIMKKGSSNMFLTGPKVVKTVTGEDVTQEQLGGATMHTTKSGVAQFAVETEEEGIQL
IRQLLSYMPQNNMEDTPMVVCTDQINRLEDSLNEIIPDNPNKPYDMAEVIRAIVDNGEYLESAADFAKNIITCFARFNGQ
SVGIIANQPKYMAGVLDINASRKAARFVRFCDAFNIPLVTLVDVPGFLPGTTQEYGGVITHGAKLLFAYCEATVPKITVT
LRKAYGGAYIVMSSKHIRGDINYAWPTAEIAVMGASGAVEVLHAKELAAFESAEEKAKFVAEKEQEYRDKFSNPYNAARY
GYIDDVIEPRNTRFRIIRALQSLATKRLQNPAKKHSNIPL
>WP_004327879.1 MULTISPECIES: hypothetical protein [Alistipes]
MTQIDWSGILTITCVGFCLVIVMLLLLVFVMKGFGSFFTHQRKKQSPSQTELDEETVAAIMTALKLFGSARHDRETEMLT
ILSIKRAYSPWNSKIHGLTQMPDYRK
>WP_004327880.1 MULTISPECIES: biotin/lipoyl-containing protein [Alistipes]
MKDYSLKINGNQYDISIEDVNEESTMANVTVNGVAYEVEIVGEQASKMKKPQVVPAPKAAGLSVTPTTAAPSAPKAAQAA
AGGPGLQVKSPLPGTILSVNVKEGDRVAPRQTLFVLEAMKMENNIDAERGGVVKSIHVQKGATVMEGDLLIVIE
>WP_004327883.1 MULTISPECIES: TonB family protein [Alistipes]
MKKFLFYAVSLLLVLPAMAQTPADAPGTTTSTPPAEGLVIADGQVARLKKAPSFKNKGFEKYWKWVLSRVQYPADMEEQK
VEGVVQVRIIVETDGSVTVDEVLASPHEKLTEAVTRVVENSPKWTPGIMTDKESGLDYPVRVSYVLPVEFKVRPQKLVDP
TIGRYNGQKNFKPYGS
>WP_004327884.1 MULTISPECIES: 50S ribosomal protein L13 [Alistipes]
MDSLSYKTISANAATVDKQWVVIDATDEVLGRLASQVAKILRGKNKPSYTPHVDCGDYVIVINADKVKLTGKKMTDKVYT
RHTGFPGGQRFATPADYLAKKPTFLIEKAVKGMLPKTRLGEAIMKNLKVYAGAEHPHAAQNPKAIKLNEIK
>WP_004327885.1 MULTISPECIES: 30S ribosomal protein S9 [Alistipes]
MEVVNTVGRRKAAVARVFVKPGKGEITINRKSLEVYFPLDILQFQVKQPLLATNTAENYDITINLDGGGIKGQAEAARLG
IARALCEIDAEFRPVLKKNGFLTRDPREVERKKPGQPGARRKFQFSKR
>WP_004327886.1 MULTISPECIES: 30S ribosomal protein S2 [Alistipes]
MSRTDFNTLLEAGAHFGHLKRKWNPKMAPYIFMEKNGIHIIDLHKTVLKLDEAANALKQIAKSGRRVLFVATKKQAKEIV
AEKIAAIGMPYVTERWAGGMLTNFPTIRKAVKKMSTIDKMTNDGTFDNFSKREKLQIARQRAKLEKNLGSIADLTRLPAA
LFVVDVQKESNAVKEAKRLNIPVFAMVDTCCDPTDIDYVIPANDDATKSIAVILDAVCGAISEGLEERKLEKEKEAQENE
AHEGDAPAKKDAKPRIKKAVKASVDAEEATVAEVVAATEQKAE
>WP_004327888.1 MULTISPECIES: hypothetical protein [Alistipes]
MRKIILSCLLLGISLTTYAQTSLFDLWQEASEHVNIYTYGLKPVKKDPCFRPDWKQKRGTKLEISSPTIGLLKKMLEDVE
SEGFQFNPQNDTLLFYVSFCSWWAPCDLVVKTSAGISHYYKPTESRLRLISVMLAEDFFISSILYYGDNSAFTDFFRRYV
ILDSDSYAADTLVFRIILKDGKIMTPSEVWKIADVYMWGGNYFTEDDIIFLKKLSRYYNKSDLNRLENFSRTILLQ
>WP_004327889.1 MULTISPECIES: S24/S26 family peptidase [Alistipes]
MEKTVANRIAFAQTRDLLLEGQNVRICVQGQSMLPFFRSGSVITLRPLRHEDLRRGAVVMAETVQGNFVVHRIIQATPEE
VTLLGDGNLTTETMPPAKVYGVVDCSAIHRVLARVWLWLRPVRRYPLWVLRRICRK
>WP_004327890.1 MULTISPECIES: hypothetical protein [Alistipes]
MDREYIIAGFRIRLEQADRLFVRPGSHMARAFEPFAAEADPAAPLTMRLIPDCTINKKLTGGEPNRELDVFPFDDAEADC
HFERTPRGYLFRMVPRNGDRPTLFFKAFDSPDVQSDLLADGREPHQSLMRFGLWIMFGIAISPEAIAIHSSTIECEGRAV
LFLGESGTGKSTHTRLWQEHIPGARLLNDDSPIIRMYQGQATAFGSPWSGKTPCYRNISRPIAGIVRLSQAPANEITRLS
ILRAVGSLLPSCPPAFAYDSDLQDRICRTLSDILTQAPVWHLACLPDKAAAELSYATVLEGKQRA
>WP_004327891.1 MULTISPECIES: ABC transporter ATP-binding protein [Alistipes]
MRSILLDIIPRRFRRRSYLVSGTIFLRALLNFAGLALLIPVLLLILDSESMHTNPWLERLYQAGGFESDRAFALTVCGCI
VALIAFKNLLNLFLLRYERRYIYDLYRCMSRRLYIEYHDRGLGFIKNTNSALLSRNVNFVCLAFVTGILVPLASITSESM
LLALLFTALLFYNPTVAGLVLLVFIPTVWFYYSAVRKRLHRYGVQENEAQREKARTVVETFRGYADLEINDAFPSMLRRF
DRAMDKIVTIQSRNMTVNALPSIFMEVGLAIGMALFVAVSLGTPGDEARVLFGVFAVAGLRLMPSVRNMMSGWSALKYNR
YTIDILRDIDLNDEKPEPSAAQPPLPFEREIAVRDLSFRFDDERGDKEVLHGLTLTIRKGEHVGIRGASGAGKTTLFNLL
LGFYTPTGGEITIDGEPLTAANRRRWQNAVGYVSQHVFLLDGTLLENIALGEEEEKIDRRRAEESLRAARLEDFVQSLSA
GIDTPIGEAGNKLSGGQRQRIGIARALYKQANILFFDEATSALDSGTEEGINRSIAELSQHNRDLTIVVIAHRESSLEYC
DRIITLDNNG
>WP_004327892.1 MULTISPECIES: UvrD-helicase domain-containing protein [Alistipes]
MRARILNASAGSGKTYQLAYKYVRDVVEQPTLYRHILAVTFTNKATEEMRSRILSEIHTLASGGKSGYLASLCAELSLDE
RTVRTRAREARTRILHDYSRFTILTIDTFFQRILRAFIQELGLDLNYNVEIETASVLSKSADALVEQIRIDEELQRWLTA
FVQERIEDGKRWDVREGILALGNEIFKESNRETLSAERSKAELNRIVGKATGRAKAGKKEFQELGVRAMNLMNTAGVTTA
DFTGKSRSFAGYFAAAAAGEIKAPTATVRKMSATTEGWCAKDSPALPLVAELQPLLAELCARYDRSIRFWNTTDLLRENY
RSFALLQDLYGKVRQMCSDENVMMLSETKNILSEFIRHNDAPFIYEKVGNRYDRFMIDEFQDTSTREWENFLPLLGNAMA
QSEQTSVLIVGDIKQSIYRWRGGDWEILHRRAARELGEASTETIHLKENFRSLPLVVEFNNRMIGKVVESDNTALNQLLA
QAPPHALGGKAREELRDTLQEAYREHAQSARKKGLHPGYVNITHYAGEPPLIERIKALVNKGFRPKDMMILVRSGTDGTK
VASALLDFKRRNTDPRYRFDVMTQEALIVGTAPISSFVIACLKLAMNPADSLSRAIYNHFSAKPSFDAELTEEEVVFLKS
LRLFPPEEAFERIVMRYDLQERREEIAYLQAVHEQIINFCAGRVADIPLFLKWWDEQGSGRSLSVEQGETTIEITTIHKA
KGLEKKVVLIPYCNWTLNPKSSGLSANIVWAEGTDGELEEIGRFPVRYKTSMGESLFSADYYREMIYAHVDNINLLYVAL
TRAVESLHIFIPQKGAKGPNVGQLILQNIAPEDGTVRLDGLEGSCSRDEAAETYEFGEFAGPEPDTHRKAKAAHVLLGDY
PTSEPQLQLRLPTERYYEEEGRAELTPRDFGILMHRVFENAATTDEIYMAIEAMTQDGVLDEKEAPRLRELVEKALADPV
TAEWFGGRWQVVRNENEIILPGSGTTRRPDRVMTDGERAVVVDYKFGDRETARHRKQIREYLRLLRQMGYTRTEGYLWYV
RLGRTERVEEKED
>WP_004327894.1 MULTISPECIES: DUF2807 domain-containing protein [Alistipes]
MKRWILSLALLTLGFTASAQNDLIDRGELAPEIAAASGEKMEWLPSFNGVIVEGLFRIRFERVPMDQAPKIVFNTKGVYD
SRFTAEVNKNKMLVISERIGTRERSETEVTVYYNNLKEIRISGANATFGEPIDFPQARCWFSNGAVVSAALDVKDLQMDV
TGKSVVVLTGKVRYWDLNVSTAQVDAAAVEVMSVRVNSTSKADVTITAPERLEASVGTKGRITCIGEPELLHTSNSLIGG
EITFK
>WP_004327895.1 MULTISPECIES: PD-(D/E)XK nuclease family protein [Alistipes]
MPGFLQEVAADLYDRYGDDISSLSVLFPSRRARLFFIDALSGIAERPLWQPRWTTIDELMSEISGLRIGDRVRLVTELYK
VYSEFHPESFDKFYFWGEMLLTDFDTIDKYLIDADMLFRNLADIKELEADVSYLSPVQLKIIAFWANFTDETSLSEEKRR
FLAVWQTLGPVYRTFRERLRSLGMAYTGMVHRAAAERIKAGGFAFPESRRFVVAGFNALSECEKRLFKFLSTAAETDFYW
DYDTYYTDNADQEAGMFLRENRILFPARRELSHDHFRSPKRIEAISTVSNAVQCKYVASILRELAAEQGPLGKETAVVLT
DENLLLPLLHALPAEIGKVNVTMGYPLKQSLSYSFVERLIELQNHARQKEGKPLFYHADVLGLLSHPYILESDPSRIVRM
QEEIVRNRRITVAAEWLACTPLLATLFRSVEGWRGFSDYLLAVIAQIARMPYEDTEARRRVEFLNVISEEVIKLRNSLNN
CEIELSISIYTSLLRRHLQTLRIPYEGEPLEGIQVMGILETRNLDFRNVILLSMNDDNFPGSVVTGTSFIPYNLRAAYAL
PTPEHHEGVYAYYFYRLLQRAENVRMLYCAHADDKTTGEQSRYIYQLEYETPFEILRREVGIDVNRMETLPIEVPKQGET
AEKLARFLAPDDPVRLSPTAFFRYVACPLRFYFHSVARLEPDDEISEEVDAPMFGTILHAALQRLYAPFVGKTGYGEALR
ALTRSSEVEKAVVAAINENYLQDVEATVEDYSGNLLLVKDIVIRYIRGGVLPYDAAHDDFTVEGLEERIGQEFAFESAGK
SLRVVFGGLADRIDRLPDGTLRVVDYKTGEPHLDFQGVEALFRGEAKQRQSNILQTLLYSMMLFHSRGVDAEPTLYYVRA
MHRDDYSSRLVDRELGRTGVRYSEYREPFERLLRETLAEMFDPAIPFRQCEDAEHTCRYCDFREICKR
>WP_004327897.1 MULTISPECIES: STM3941 family protein [Alistipes]
MKKETAIYPSHRKLLGTTLAAAIMTTLSCLLVIVQPHGKVGLVIGIVGAVFFGGCICILFIVLLKNFFRNRPTLLLTPDS
LRIYVPAKGIYITIEWQRIADFSVFRTYGQKFIRIELHDPDRAIDEEKNRIAKGLMRWQMKYFGSPYAITASTVDIGTAE
LEKILREYLQASREKSAAN
>WP_004327898.1 MULTISPECIES: M23 family metallopeptidase [Alistipes]
MARTRRPIKYATPRTPKQKAIRITFHVLVWFGAAILYYVGFSLFFDTPVEYELKHSTDQLRDEYTRLEARYDSLRTVMEN
VSERDRNVFNILFESDPYDFDTEYETKRLATYESLLDKSDRQIILELKEKVRQSEATLTKLNESYLELQRLLDTVGDGRN
RIPAIQPVINQQLTLLTASYGMRIHPFYRTLQSHQGVDYTVPEGSRVFATADGRVKEIATRSTAGRTIVIDHGNGYETSY
SHLLAVNVRRGQEVRRGDIIGLSGNTGLSIAPHLHYEVRHNGMRVDPIHYFFMELSPVEYQRIIRIAQSGMQSFD
>WP_004327902.1 MULTISPECIES: hypothetical protein [Alistipes]
MKKFICCVAALSALIFSSGCGDDEKQVEPVDEYWIEWKNESDYRIDFFYVEGGYRWHDGINRGKYVSVRVSGSPEGLSDY
IEDRKMGLWYEQFVVDGETYAYMENYDPSGSGNSAVPKGLQDVQRYTLVNKEKNGSLALVWVYTFTNADYEAAKARGAVH
ITLGEI
>WP_004327904.1 MULTISPECIES: D-2-hydroxyacid dehydrogenase [Alistipes]
MNIVFLDEYSLGGIDLSRIKQLGNYTGYEKTTPGEIAERCIDADIVITNKVPLRAEAIKVLPQLKLICIAATGMNNVDLE
AAAERGIEVRNAVGYSTHAVTETTIGAAIALLRQSIYYDRYVKSGEYAASDAPFHFGRPLHQLYGKRWGIIGLGAIGHKV
AEVAAALGCQIAYTSTSGVERQEPYPAMPLDELLRWSDIVSIHAPLNDRTRGLVGARELALMKPSALLINVARGGIVDEQ
ALADALDNKRLAGAGIDVFSREPMSPDNPLLRVTDPDRLLLSPHTAWAPVEALETLVGCIERNIETFLAEQR
>WP_004327907.1 tRNA threonylcarbamoyladenosine dehydratase [Alistipes putredinis]
MTDNWLERTELLLGAEKLEKLRAAHVLVVGLGGVGAYAAEMIVRAGVGRMTVADADTVNPTNINRQLVALHSTVGRPKAE
VLAERLRDINPALELHVVDKYIKDEETDLLLDSARFDYAVDAIDTLSPKLALILGALKRGIPLVSSMGAGAKTDPTRLEI
EDISRTHHCPLAHMLRKRLHKAGIRSGFKAVFSAEPVREGATILCEEQNKKSNTGTISYLPALFGIGCASVVVRGVIGEL
>WP_004327908.1 TatD family hydrolase [Alistipes putredinis]
MKCSIVDIHTHRPTGKALEPSFAGIHPWQAETRRIEEIVPRFGEVDLVGEIGLDYAGTVGREAQLRIFREQLDWAERLGK
PVVLHCVKAFEAVMRELAPHALRAVIFHGFIGSPQQAAEAVKRGYYLSFGERTFRSPRTVEALRRTPVENLFAETDESDV
PIEEIYRRIAQAKDLDPELLKCAIYRNYREIFER
>WP_004327909.1 Na(+)-translocating NADH-quinone reductase subunit A [Alistipes putredinis]
MSKIITLRKGLDINLQGKAVEKLVKLPLAPEYAVSPLDFEGVTPKLLVKAGDRVKAGTPLFFNKYNERVVFTSPVSGTVS
AINRGEKRCILNVTVQADATQMYEEFAKLNVQTASREEIIDLLLKSGLWPMIIQRPYGIIADPSDTPKAVFVSTFDSAPL
APDYNFVLAGEKRNLETGIEAMRKLASGKVHLGVRAGAEGEMASLKGAEIHTFAGKHPVGNVGVQIHHVDPINKDERVWT
VNIQDLAIIGRLLNEGRVDRTKVIAVAGSEVKNPQYYRLIDGAPVASVLKDNLKPSTHNPRIISGNVLTGRKTPADGFIG
FYANMVTVIPEGNHYELLGWAMPRLNKFSVSRAYFSWLCPKKVYDLDTNLNGGERPFVVTGLYDKYLPMDIYPTYLLKAI
LAGDIDKMENLGIYEVVEEDFALCEFVDPSKIEMQQIIRDGINLMIKEA
>WP_004327910.1 RnfABCDGE type electron transport complex subunit D [Alistipes putredinis]
MGGLRKFVDKIKPTFSEGGKLSFLASTFDAFETFLFVPNTTTSRGAHIRDCNDMKRTMIVVVVALMPALLFGMYNTGYQV
GMTGWAAFWFGFLKVLPMIVVSYVVGLGIEFFFAQKRGHEVNEGFLVSGLLIPMIMPVGTPLWMIALGTAFAVIFGKEVF
GGTGMNVFNPALVARAFVFFAYTPFISGEKVWFADDAVSGATALEQLATSGAMSYSTADAFLGFIPGCVGETSTLAILIG
AAILLFTGVASWRTMSFVFIGGLAMGYFFQALGVTTYPAWEHLIVGGFAFGAVFMATDPVTSAQTRTGQYIVGFLTGALA
VLIRVVNPAYPEGMMLAILFMNALAPLVDYCVVESSISRRKKRVKLVK
>WP_004327911.1 NADH:ubiquinone reductase (Na(+)-transporting) subunit C [Alistipes putredinis]
MAKKKFVCSICGHVHEGNSAPDTCPVCQASSSAFTEDRSGQKKGWMHNPNSNTYIIVYSTVMVVIVATLLAVASLSLQKR
QAENELQEKKSNILQSLGYSPDENPQEFDRALADFDNQVKSFVLDADGVKTETPSKEVFAMLATNQNIRDNYDAKRLILF
QTEDGRVVIPLIGMGLWGDIWGYVALEKDMDTVSGIVMAHKGETPGLGAEIATPKFQAHFAGKKLFKSGEFVSVSLRKGG
AKDPEHEVDGISGGTKTSDGVTAMLRDCLSAYLPYFESQHQAAAQSAPAAANEAASSEVSNQQNVNESHE
>WP_004327912.1 NADH:ubiquinone reductase (Na(+)-transporting) subunit D [Alistipes putredinis]
MSNEKESIFSAKNLKYLTSPFSANNPVIVQILGICSALAVTVQMKPAIVMALSVAVVTGFSSMVMSCLRKGVPSRIRIIV
QLVVIAALVILVDQILKAYVYEVSKQLSVYVGLIITNCIVMGRVEAFALGNKPWPAFLDGIGNGLGYGMILVIVAFFREL
FGSGTLLGYQIVPENWYIANGGGYSNNGLMLFPPMALIIVGCIIWVHRSHNKDLQEK
>WP_004327913.1 MULTISPECIES: NADH:ubiquinone reductase (Na(+)-transporting) subunit E [Alistipes]
MESLNIFIRSIFIDNMVFAFFFGMCSYIAVSKSVKTALGLGLAVTFVMVMTVPLNYLLYEYVLKADVLVPGVDLSFLTFI
VFIATIAAFVQLVEMAVEKFSPTLYNQLGIFLPLIAVNCAILGGSLFMQQKVDALEITSLWQSIVYGLGSGLGWWLAIVM
MAAIREKTTYSQIPAALRGPGIAFIITGLMGIAFMIFSGIKL
>WP_004327914.1 MULTISPECIES: NADH:ubiquinone reductase (Na(+)-transporting) subunit F [Alistipes]
MTLTIIIAIVAFLVITLVLVGLLLFAKAKLTTSGDVTIDINGGEKVLIAESGGTLLSTLANNNVFLPSACGGGGSCGMCK
CQVLEGGGELLPTETGFINRKMAKEHWRLGCQVKVKENLKIHVPESVLGVKKWECEVISNRNISTFLKEFVVKLPEGENL
KFRSGGYIQIDIPKYDAIKFSDMDIEEPYREDWDKMKMWDLVTKNPEPTFRAYSMANHPAEGNIIMLNIRIATPPFDRAT
GTFAKVNPGICSSYIFSRKPGDKVTISGPYGEFFLPDNLPATQELVFIGGGAGMAPMRSHIMHLFKTEKTSRPVSFWYGA
RALKEVPYMDEFLEIQREFPNFKFHLALDRPDPQADAAGVKYTPGFVHNVLYENYLKNHQAPEDNIYLMCGPPMMISSVV
KMLDSLGVPSENILYDNFGS
>WP_004327915.1 M56 family metallopeptidase [Alistipes putredinis]
MKEIVRYILETVVCSGILYGAYLLFLRNCTGYLAARLCLTGSLLAAALIPLLRIPVWPGKVIYATAGTPAKTTFTAPSVS
AAAFDYEAAIWIVYGCGVLLLLSSMFRQALLIRRLRRHSTQERIGRIVLVRPTAQIASFSFFRTIYISRSVAEKDIAAIF
AHEKSHVIHRHSLERIVMESLKALLWWNPFAWLAARALTEVEEFEADRDVLAEGHDTGNYLKTIFTQQFGYSPDVADGLS
NSLTNSLTKKRIQMMTTPMKSRYALLRLIAMLPIVTGLLAAFGFTSKAAEIRIQDKLPSAYTPTDPPAETAEKTASPENE
DYDLLLVVDGEVTDFKTDPVTGLRSLTLPSGTYSIVGTENLTPEMREKYAAYLPGKAAVFFYKKDTTGKASKVQIRDETA
YSQIAVCNATLALEQTEQMPSFQSGDMKAFHNWVNSQIRYPAEAFKNNLGGKVVAQFTVDQAGSVGDIKILQSPDKCFSD
EVTRILESSPKWTPGRDEKGDAVKVSLVIPVDFRMTAEKPSEN
>WP_004327916.1 MULTISPECIES: BlaI/MecI/CopY family transcriptional regulator [Alistipes]
MKTDNTTLKKLTRGEEEVMQILWQLGAGSINDLIAAMQEPKPKYTTIATFVKILENKGYVGRTERGKSYEYYPLVPKEEY
AKTVVSSILNSYFDGSLAQMVSFFSRREDLSIQETEQILAIIRQARHKTDKS
>WP_004327918.1 MULTISPECIES: HAD family phosphatase [Alistipes]
MKNIVFDLGGVVFGRDPRKWEPEFMEFFAFIHAEKMPEFWVDYDRGTLTLDEVVRILSREKACDERVTARFIRDAIDRQE
EIVETRALVGDLKRVGYKLYVLSNMSREFIDFLRKMPVYRCFDGEVISCEEQVVKPEPEIYRRLLDRYSLDPAETLFIDD
RPVNLEAARTFGISTFLFRHREAQRSCDELRKMLL
>WP_004327919.1 M14 family zinc carboxypeptidase [Alistipes putredinis]
MKALWIKIVLLAVALPGVWGNVAAQVTISADFDTGSIGSVRRIDSVRMLHAAKNSLEVMSFGIRSRIDPLNPVDTALLPS
SRWFHFRLEGVKGKLMFLRIPNTEMVRPFYSYDGEEYLRFDAGECSLPQTVYKYFLHDTVYVAYFLPYSHARHKAKADEW
ACSPFVRRQRIGRSGEGRPIEMLILTDATVPDSLKRRVWIHSRVHTSEAPAAWYLEAMIDELLSDAPLSREILRRTVFYV
VPETNPDGVRGGYSRSTAQGVNLEINWDRPDSLTQPEVRVLKRTIDSLSTERPFDVALNLHSQSAPFVTYWIHTAKSTSA
KMYRRKMLLSALTVAHTPYYRPIDQRFSEAAPRYAEGWFWQRFGERTLAVTFETPYTYYNNDPAGEWVSRESLAELAHAS
LLALSDLLDLGGSERRQADSERMKARGKWLRRTAKDRQFFGGSYLVAERKGASVSFVFPDVAEGRYEVFKWIPGPLDKKF
AREENRWQPIGEVVQEQAGRLVWRYQAAAPGDVLDVILLVPKSER
>WP_004327920.1 MULTISPECIES: potassium channel family protein [Alistipes]
MVQAKTSDFQPLPLKILNVLSLLAGASLLVAVSWEILLGDPRHYSTDYLLLQGIVCVVFLADFFARMWMADHSWRFFFRN
LYFFLLSVPYLNIVDWMGIELSHAEAMLMGLVPLLRALLGLYVLFTWIINNRVTRLLTSYVLSMLVFTYFAALIFYDYEI
EVNPALHDFGDAIWWASMNLTTVGADIFAVTAVGKILTVLLPTLGMMMFPIFTVYVTQIYTRNRKSDS
>WP_004327921.1 MULTISPECIES: large-conductance mechanosensitive channel protein MscL [Alistipes]
MSFFKEFREFALKGNVMDMAVGVIIGGAFGKIVSSLVNDILMPPIGALIGNTDFSSLRLDISKVRDLSSKATHVVTDAIG
SGTAESVPAEPIWWNYGAFIQQCVDFAILAFCVFLMVKMMNKLMKKKQEAAPAPVPEPSKEELLLTEIRDLLREQKK
>WP_004327923.1 MULTISPECIES: biotin/lipoyl-containing protein [Alistipes]
MAKSLKIRDLTLRDGQQSSFATRMNQAQIDRCLPFYKDANFYAMEVWGGAVPDSVMRYLNENPWTRLETIHKAIGNVSKL
TALSRGRNLFGYAPYTDEIIDGFCRNSIQSGLGIMRIFDALNDVNNVKSTVKYVKQYGGIADCAVCYTVDPKYPEIGFFG
KLMGKKNPKPVFTDEYFLSKAKQMEALGADMITIKDMSGLIPPHRVSKLVKLFKQNLNVPIDFHTHCTPGYGLASVLAAI
VAGVDIVDTNCWYFSGGTGAPAIELIYVFCKKLGIDTGVNMEAVAKINTQLKEIRKELEISVFGKEKPMPKPFNPLTDEL
PKEIDAEFDRAIKAAQADDEETLLDACHKIEAHFGFPAPNELVKKAEIPGGMYSNMVAQLQQLKAEEILPRAMELIPTVR
LAAGLPPLVTPTSQIVGAQAVSCALDEKAGRPMYTTKSSQFVALVKGEYGETPVKIDPEFRFKICGVREEIPYDTSKYQM
QPNPELPEAGGVKLAANEKEVLLLELFPMVAKTFLTDQKKKAYEATAAKDTPKTAARSEHKVEAKAITGHKVTAPLPGKI
IALKVKVGDKVKAGQEVVILEAMKMENSITSDVAGTIKQILVQEGDNVATDAILVEVEE
>WP_004327925.1 MULTISPECIES: sodium:solute symporter [Alistipes]
MTPTAVLLTVLGYIAMLFVVAGIAGRRVSNTGFFTGNRENPWYVAALAMVGAAMSGITFVSVPGSVAADSFSYLQMVLGF
TVGQMVIAFVLIPLFYRLKVVSLYEYLDGRFGMTTHLTGAWFFFISKMFAAALKVYVVCTVLQVLVFDPFGVPFAVNAAF
LVGLVWLYTWRGGVRSVVWTDILHTCCLVGSIVLCIVFIMRSLGLTSAGVVQAVCDSPMSRIFFFEDTGSARYFWKMFFG
GVFTLVAMTGLDQDMMQRNLSCRSPRDSQINIVITAFSQMAVILLFLVLGVLLYLYAEHAGLPMPEKGDQLFAVVAVNGG
LPLIVGIMFVVGLISSTYSSAGAAMTALTTSFTVDILRGPKRWGEGRLTQVRIGVHVVMALVMGCVVLFFGRFGNDSVIN
LIFKVAGYTYGPILGMFAFGICTRRRIRDRWVPLVAFAAPLLSVALQSFVAYKYDYHIGFELIAYNALFTVIGMSLLVER
RPKPALNDRI
>WP_004327926.1 MULTISPECIES: GatB/YqeY domain-containing protein [Alistipes]
MALEQEISKGIMEAMKAKDTVRLTTLRNVKKYIIEAKTASAGITELSDAEVLKIIAKLAKQGAESAAVYAQQNRPDLAAE
ESAQVAVLQTFLPKQMTGEELTEAVRSIIAEVGATSMKEMGKVMGVASKKLAGMADGKDISAKVKELLS
>WP_004327927.1 MULTISPECIES: hypothetical protein [Alistipes]
MSLLHSLHRNVKTIAMPMGMVVGALLCRPVTAAESMSNGMITPTLIFLMLFFTFCRVKPRQMRVKMLHVWLLAFQIVGSI
VVYLSFVWFDPLLAQGAMICVLAPVAMAAVVIGGMLGANVTTMATYSLICNMVVALVAPMLLSFVGSDHATFLAILSRVG
PVLVLPFVCAQLCRKFLPGVAFWVSKHSQISFYMWLVSLVFVIGRTTAFIIDLENAEPWTEIALGLVAMVICVVQFGVGR
MLGRRYGDAAAGGQSLGQKNTVLAVWMAQSFLNPISSIAPTAYIVWQNFVNSYQIYKKDRKVMKNQI
>WP_004327933.1 MULTISPECIES: saccharopine dehydrogenase family protein [Alistipes]
MCKALIIGAGGVGTVVAQKIAANPIFSDVMLASRTKAKCDAIAAAIGGDRVKTAQVDADNVADLCELFRAFKPDIVVNVA
LPYQDLTIMDACLECGVNYLDTANYEPKDEAHFEYSWQWAYQERFKEKGLTAILGCGFDPGVTAIFTAYAAKHHFDEIHY
LDIVDCNAGNHGMAFATNFNPEINIREVTQKGRYYENGKWVVTEPHEIHKPLHYPEIGERESYVIYHEELESLVKNYPTI
KRARFWMTFGQEYLTHLRVIQNIGMARIDPIIYNGVEIVPIQFLKAVLPDPKSLGANYHGQTSIGCRIRGIKDGKERTYY
IYNNCDHEKAFQETGTQAVSFTTGVPAALGASMWAKGLWRGAGVFNVEEFDPDPFLAELGPQGLPWVEKFDVDLEV
>WP_004327935.1 MULTISPECIES: carboxynorspermidine decarboxylase [Alistipes]
MIDFQKLPSPCFVLDEQLLDRNLAVIDRVRRESGAEVIVALKACAMWSIFPELAQHSDGATASSLAEARLVFEEFGRPAH
TYAPVYTDRNIEEILDCSDHITFNSVAQFERFGQMALLRGISCGLRINPGYSPVETDLYNPCVPGSRLGIPAGELKELPA
GVEGLHFHVLCESRPEHLRLALDAVEKRFGRFLDRIKWLNMGGGHLMTHKDYDCDELIRILQEFKAKYPNLRLILEPGSA
FTWRTGYLVSTVEDIVENGGVRTAMLDVSFACHMPDCLEMPYKPAILGARDPEPGEKGWRMGGNSCLAGDYYGDWIFDRD
LRVGDRIVFEDMIHYTMVKTTMFNGVAHPAIAIVRRDGAIEIIREFGYEDFKSRMS
>WP_004327937.1 MULTISPECIES: cysteate synthase [Alistipes]
MKDFTPTSYTLECVATGREFPDEGWTLDDAQCKCPSLIRTRYAKKQLELKSDEYGFYKFADWLPVRRMLENSKAPVTYKS
KGLAAHLGLENLYITFNGYYPAIGAHMTTCSFKETEAYSVCARIDENEKRVLVVASAGNTARAFAKVCSDNRIPLLLSVP
ADNLDALWFDGPLDPCVKLICSEKGGDYFDAIHLSNLALKSDKFYAEGGAKNVARRDGMATTVLSAATIIGRIPDYYFQA
VGSGTGAIAAWEANMRLIEDGRFGSHLMKLMVSQNAPFVPMYNAWREDSRDMLHYDDDKARRDVEIIDAKVLSNRKPPYS
IAGGLYDALKATDGEMFALTNAHARKARRLFLELEGVDIYSAAGIATASLIKAVEEGKIAKDAVVMLNITGGGELHFKED
KTLWYLKPDHVFPIDPDPEEVIAKTEALFA
>WP_004327939.1 MULTISPECIES: DUF2149 domain-containing protein [Alistipes]
MKPTRRKSKFAVQEDSDPLSVVVNLFDVAMVFAVALMVAMVMHMNMTEVFTQEDFTVVKNPGKENMEIIMKEGNKINKYT
PSEQQGSGAKGKRVGIAYELENGEIIYVPE
>WP_004327940.1 MULTISPECIES: MotA/TolQ/ExbB proton channel family protein [Alistipes]
METISQVLFWVANSLLIPDILLLLLLFIRALLLVGGIYNQYMAKRKNDKRLNDLIKNLTPDKVDDLRKALPAKDNSLYIR
YLRDLLTNPASQDYADYLISNFENDAEKDVILSKLLTKIGPVLGLIGTLIAMSPALVGLSTGDIAGMSYNMQVVFATTVV
GLVISGVGLVSLQFKQRWYAKDVNNLDYVSRKLIEKNTEA
>WP_004327941.1 MULTISPECIES: hypothetical protein [Alistipes]
MQLIISVLILFILINCVLKLSFWRIWQAALFGAVCGAFVIATYPYAILQSKTQLADYLQNTTALQNMAVIITLESVVCFA
YCIAVLRGWFGQQERWWVKPLKWYPSLLVFPVLFYLQTELVFSFPGTSFSAISYAFAAAVVVLFPLLCHLFRLLLPEKEM
RLETHFLVSLFVCIIGLLTTVNGNVTYPAVDEPTNWRALGFAFGLFLVLFVLGALWNRIKWIVLQKRNARKKHSAQPRTV
INSKKS
>WP_004327942.1 cobaltochelatase subunit CobN [Alistipes putredinis]
MAKNKKWILAAVAVLAVVLCCWAAWSKWASTTRIGLVNFQNYQTASLVKSNEDNFIEYEEIPLDRLDRLGRYDLVLGFGM
GLKITEEQRAQILAAADEGTPIYIYAATNPENDICSLDSLTKAGISAYIGNGNKRNYRNMARYVRQHIDAKRLFVTPAEE
AVESASDVLYHLDEDLSFKTVADYEKYLREQGIYREKAPKIAIVGGLNDPFSGNRANIDSLIVSLQNAGMNVYPVSSYRQ
RLTFLREIGPDAVIHFAHGRMVMGQADAAVEWLKERNIPIFSPLSMLETQEEWESDPMGMFGGFMSQSIVVPELDGAIYP
YVLNDQELDEEGIYLFKAIPERLKNFTRIIGNFISLKRKPNAEKKVAIYYFKGAGQSSLTAQGLETVPSLYNLLKRLKAE
GYTVKNLPATEKEFEKLLMTQGAVLSTYAEGAFDDFLKNGRPALVGKSEYESWVQDALPEELYADVVQLYGEAPGRYMST
VREGEPCLAVARIDLGNVVLLPQPMAAVGDDAFAIVHGAKTAPPHPYIGAYLWAQYGFGADAMIHFGTHGSLEFTPRKQV
ALCRYDWPDRLVGTIPHFYYYTIGNVGESMMAKRRSYATTISYLTPPFTESKTRGQYKELMNKIEAYYKTDEARQPEASI
AVKKIAVKMGLHRDLRLDSLLTQPYSAEEIARIENFAEEIANEKMTGQLYTTGVPYSPEKIRSSVMAMSADPIAYSVAAL
DRQRGKVTDTQLKSQAFFTQHYLEPAKQLVRQVLGGQKADDALVCRVAGITPEKLAEAHTILTPPRRGMMMMGRAVTPAE
YTADQKREAQAIAEVERTVTNIQNYKRALEESPEMEMRSILNALAGGYVAPTSGGDAVANPQAVPTGRNLYAVNAETTPS
EQAWAKGKELAENTLAQYKKTHGDYPRKVSYTFWSSEFIESEGATIAQVLYMLGVEPVRDAYGRVSDLRLIPSEQLGRPR
VDVIVQTSGQFRDLAASRLALISRAVEMAAAATDDRYGNRVAESTVETERLLVEQGVSPKDAREMSTQRVFGGVNGMYGT
GIQDMITSGDKWTDEQEIADAYINNMGAVYGSDEEWGEMKAGLLRAVLHNTDAVVQPRQSNTWGALSLDHVYEFMGGMNL
AVRNVTGKDPDAYFADYRNRNNVKMQELKEAIGVESRATIFNPEYVKEVMKGGASSASQITEVVTNTYGWNVTKPDVIDK
EMWDRIYDVYVEDSYGLGTEQFFRQQNPAALQEITAVMLETARKGMWKASEQQLNTLASLHTELVEEFGSTGSGFSGGNA
KLQEFIAGRVAPQHAAAYKQQIQTMKTVQSPDNKNGMVLKKDEVSSGEQGRKNALNGVWIAGGVLVLFVVLLLVLRKKRK
DN
>WP_004327944.1 MULTISPECIES: TonB-dependent receptor [Alistipes]
MIKNICTVILLLLSVLPAAGQNRVKVKISGNVITTDGAPAEYITVSLKNTVFGGMSDGDGNFEFAAPPGEYTMVVQSVTA
HRKEFPVTIETGRENVFPNIEVKEDINQLEEVVVTGQFSPQSMKNSLYKVRSVNSDQIRQKAPLDVQSLLNTEIGIRLSN
DMALGETDFELMGMSGNNVKILMDGIPMIDRGSTKQSLSQLDVNRIERVEIVEGPMSVVYGTDALAGVINIITKKGPGYS
GESTWRVGARIQEETMGKEYQFFNGEGLHNESIDLGFNLKNGLYFNGGYTRNDNGGWQGDLTGREKRWHPKDQSLANGMI
GFQRRNLNVWYRLDFLDEKIFGPLNGTAIEPEKVSDKDYLTKRYTHQLQADWRLDNRLSVNLALSYQDYKRRTQTTWTDL
STGEKWLSAEDASQDVTQYKAWIARATATWNIGPKISLQPGLEYQWTEGKGGRIDGTPTISDLAFFISAEYKPWSWMSVR
PGVRAFLMADYEAPVAVPSILTKFDLTPDMDIRLSYAYGFRTPTLQELYFSFHNDNHDIDGNPDLKAEYSNNVTGSFTYR
ILHNARIRLTTTLSGFYNVFKDKISLAQNVDIPNYNTYYNIGRYKTLGGALETSLAWGGLRVNVNASLIGRYNKYASDDK
SLPQFRYSPEVSTTISYHIAKSGTDISFFYKYTGQRKEYYYHEYTTPDNKKESEIYLRGLPSYHYGDITVTQKLTSFLSL
NVGVKNLFNLTDIRTIVESANDTPSVSYLGCGRSYFIGLNLMLNGKFKK
>WP_004327945.1 MULTISPECIES: GlsB/YeaQ/YmgE family stress response membrane protein [Alistipes]
MFFLWYLLIGLVAGWLANLIVKGRGSGLIVNLVVGIVGGVLGGWIFSLFGLFAVGTIGSIVTSVVGAIVLLWIVAAVGNK
KEKKID
>WP_004327946.1 MULTISPECIES: hypothetical protein [Alistipes]
MNEKLNADKERLKADLSDTVQDVKEHVAAKAGQVKEQVVAKAGQVKESARQQAQQLKGQAKEQAGKVLDKTKELVDKASE
KVKEW
>WP_004327948.1 MULTISPECIES: glutamate formimidoyltransferase [Alistipes]
MEKRIIECVPNFSEGRNKAVIQQITSAIEAVDGVKLLDVDPGEATNRTVVTFVGEPEAVLEAAFQGVKKAAEVIDMRNHK
GAHPRMGATDVCPLIPIAGITLEECAELARQLAKRIADELHVPTYCYEAAAFTPERRNLAVCRAGEYEALPEKMNHEGKA
PDFGDRPFDEGVARTGATAVGARDFLIAVNYNLNTTSTRRANAIAFDVREKGRPVREGNSPVGKPLKDENGKTIMKPGTL
KATKAIGWFIDEYQIAQVSMNITNISVTPLHVAFDEVCRAANARGVRVTGTEIVGLIPKRTLIEAGRYFLKKQERSTGIS
EEEIIRIAIKSMGLDELKPFKPEEKVIEYLIEADNKKKKLVDLTCTGFAEETASESPAPGGGSISAYMGALGAALGTMVA
NLSSHKPGWDARWEEFSDWADKGQKLMTELLHLVDEDTEAFNRIMNVFSMPKGTDEEKAARSAALQEATLYATQVPLRTM
QTSFKVFEIVKAMAEQGNPNSVTDAGVGALAARSAVLGACLNVKINAAGLKDRAVADDLIGQANRIVADAEKAEREILEI
VESKIK
>WP_004327949.1 MULTISPECIES: urocanate hydratase [Alistipes]
MTVKEFQEQIKAGIPDVLPAPKPYDPTINHAPKRKEILTEEERVLAIRNALRYFPAKHHEVLAREFAEELHKYGRIYMYR
FRPDYEMYARPIEEYPHKSRQAAAIMVMIQNNLDKAVAQHPHELITYGGNGAVFQNWAQYLLTMQYLSQMTDDQTLVMYS
GHPMGLFPSHPDAPRVIVTNGMVIPNYSKPDDWERFNALGVSQYGQMTAGSYMYIGPQGIVHGTTITVLNAARKRLTEGK
KDIRGMLFVTAGLGGMSGAQPKAGNISGVVSITAEINPKAVHTRHSQGWVDEVYTSLDELLARAKKAQENKEAVSLAYQG
NVVDLWERLAAENVNVDLGSDQTSLHNPWAGGYYPVGLSYEESNRMMAEDPEEFKKRVQESLRRQVAAINKLTAKGMYFF
DYGNAFLLESSRAGADIMGEGGRFRYPSYVQDIMGPMFFDYGFGPFRWVCTSGKPEDLATTDRLATEVLEEIRKTAPKEI
AGQLDDNIHWIKEAGKNKLVVGSQARILYADSEGRTKIALAFNDAIARGEISAPVVLGRDHHDVSGTDSPYRETSNIYDG
SNRTADMAVQNVIGDSFRGATWVSIHNGGGVGWGEVINGGFGMVIDGSEDSARHIKEMLLWDVNNGIARRSWARNEGAMF
AIKREMERTPGLKVTLPNLADDKLVRKAIDEVK
>WP_004327950.1 MULTISPECIES: histidine ammonia-lyase [Alistipes]
MIHHISAEYLTVDRVREILENNIKIDLSEDAKKRIVRCREYLDNKMETQKEPIYGITTGFGSLCNISIDKDQLSQLQKNL
VMSHACGTGERVPAEIVKLMLLLKIQSLSYGNSGVQLETVQRLVDFFNNDVLPVVFQQGSLGASGDLAPLANMCLPLLGL
GEVEYKGARRPSDEVLKEFGWKPISLQSKEGLALLNGTQFMSAFGVYSLIKARRLSEWADLIGAMSLDAFDGRINPFIDE
VHEIRAHKGQLTTARNFRRLLEGSEMIARPKKHVQDPYSFRCIPQVHGASKDTIDYVGGVLETEINSPTDNPTIFPEKDI
IVSAGNFHGQPIALAMDFLAIAVAELGNISERRIYKLISGARELPSFLVAKPGLNSGFMIPQYAAASIVSQSKGLCWPAS
CDSIPSSQGQEDHVSMGSNAATKLYRVVLNTERVLAIELLNAAQALEFRRPLRSSKPIEDLLAAYRKHVPFVENDQVMYT
LIDASVKFLQTEKL
>WP_004327951.1 MULTISPECIES: imidazolonepropionase [Alistipes]
MLLVKNIAKIVGVDESGRLRVKGRDMNVLGEIDNAWLLADGDRIAAYGTMDKMPEVAPDTEVVDAEGGMLFPSFCDSHTH
LVYAGSREQEFLDKINGLSYEEIAKRGGGILNSADRLHETSEDELYEQAMERIREIIAMGTGCVEIKSGYGLTTEDELKM
LRVIRRIRETSPITVRATFLGAHAVGRAYKGRQQEYVDLICREMIPAVGREKLAEFVDVFCDQGFFTVEETEQILRAGAE
YGLVPKIHANELAVSGGVQVGVRNKALSVDHLERMGAEEIEVLRTSGTMPTMLPGAAFFLEMPYPPARAMIEGGLSVALA
SDFNPGSSPSGSMKMIVSLACIKMRMTPAEAINAATLNGAYAMGLSSEYGSITVGKKANFFLTTKIPSVAYLPYAYTSLL
IHRVFLRGQEVK
>WP_004327953.1 MULTISPECIES: SDR family oxidoreductase [Alistipes]
MDNLFDLTGRVAVVTGASSGLGADAARAYAGQGADVALLARRVEKLKTVADEIAATGRKVLVVGCDVTDEEQVRKAIGQV
VARFGKIDILLNNAGVAVPGTVEQLTTDEWDKEMNTNVRGAYLVCKYVVPHMRERRYGKIVNISSVNALIADKSPLLARH
VYNASKAAVLGLTIGMAASYGVDGITVNAVCPGLFESEMTEDTLFKNEEFMRMYNFTDPMSRPGRRGELNGTILYFSSDA
SSYVTGQHVVVDGGASIV
>WP_004327954.1 MULTISPECIES: mechanosensitive ion channel domain-containing protein [Alistipes]
MNTNDFALTILFGIKKFLAWIGIPSHMLDKMDELLFLIVIVIIAFIVAGIVHAVLVHLAKKILKRKRVGFFESMFKYGVF
RKLTAIIPPLMVSALLPFAFSKDSAWFILSEKITWIYFFIALIISVNAILNTVGDELKKNKQLKNRPMKGFIQIFRVVFY
CVVVIVIISILINKSPLNLITGLGAFTAVLMLVFKDTILGLVAGVMISEDDMLRIGDWIEMPQNNINGTVIDISLDVVKV
QNFDNTIVTVPPYSLVSGSFINWRGMSDSGGRRIMREYTLKLDYIKPCTPEFLEKMKAFDKELAQFITEKQKQAADGKVA
NTDNPEGLVNGTIDTNLGLFRAYMVMYLRRHPFVSKELLLMVRTLPPVANGLPVQIYCFSSNKNWPSYESIQAEIMEHFV
SVLPAFELYPFQNADARDMILSSYIESAKVDLSTLIGIPWHTTVTQSNPFDVEKQEAQDSSPKA
>WP_004327955.1 MULTISPECIES: hypothetical protein [Alistipes]
MNLFLRFLFMGAVCLLPLVGCSDDDTEGTGPEPTSDFQFETLELTQGSFKVKITPEDKNMTYFFGVLEKSDFSQFENLES
LQAANIENIKALAEANGVGVEEFLLEALLKGEQEWKYNTLVPETDYVFYAYGLSTELEILTTVNTYEFKTLVVEQVEVNF
KITASDVTPTSFTLNVEPDRTDCVYYYDILLPAVYMDYCGGDPANLPAFVENYLAEWKKTERYATYTLPEFIAEVTVSGK
TSDSSFENLLPEGTYYAFAVCVANDGTCISEATVETIRTSESPKNSYTVSSEVVTDVAYSAIVTAEQSEAFAVMMELQEY
FADAKSDAEIIQTIYDAYNQNISKYLYADVANVSFGGLIPNDKYYLLIFACNPDGSPKLDDKINLKKVEVNTSPAVMSSV
QYELSVSSIAKIDAMVTVRADGNYENETFLFNYITKAEYDAISGDKTAGLKAHMDAFIDARVKDWNDSHPNSGVMTRKEF
LSRALMNGKEDLFVPIEIGGLTPGTTYYLYVFGLKADGTYTTEPVTTQFTTVADQVTLASLEFIVMSYGYPEENRNMYRV
WTYANNSKEHYFQSFVGEDEWAGKTASEVRELLKASKWPSSSSYKVDAQFGQTWYGYSVAYDEAGIPTKVYKLWHTSPAD
TGDGFDNITGGTITVDIEELSE
>WP_004327956.1 MULTISPECIES: hypothetical protein [Alistipes]
MRTKILFLMMLVAAGLMTGCGKDSEETPTKPEDPIPPVTTTYEIGDYYENGFVKGIVIYIDSEGKSGTVVSLDETEAIWS
YKYEEPMASFPQTGRYNTDCVYNMEGWRENYPGFLWCSEKDVMGVKNWYVPDQRELGLLYEAYSGVRGGGSLSDDEIRKN
KQLFNDTLKEKGGVPLSDAVYWTSAECSARMAYAFDMASGAMIEMPQELDKGMKYKFRAMADFKF
>WP_004327957.1 MULTISPECIES: fibronectin type III domain-containing protein [Alistipes]
MKKIMLFFVACISCITVACDSDDDGTKGDDNKFPAPEVTFSAITGVSFTAGWNALETADSYRYEVSYEKDGQVVAVAAQN
TETTTFSLDGLLPATDYSVRVVAKAGGKTISDWFSGTVRTLGGESVTFTVTPYERYIENAFIYPYAEVKPSDSEVYYWVS
AIPSNSERDPKEWMQEDIDYYMELGKTWDDLVADKLILKGDAESVPFAFTGYDHYYFIVAPVGKNLSEIVVSGEVSRSYR
FWYEAREVQMLHESTYEQFAGEWLLQTSGTVKEENGSLDVQEVGEEFPVTISPADDKKSFYLKGWGGDRNKFRDFAIKMD
FEPAEDNYHKIGISFPQDIETEGDIVWKYVSWYNFVGTVGDEKVYTYLPYDDKMYENMPSWSKGFIGFMGNLNKTVIKIC
PLYYMDGNNEGAYIMSMWPYGISSTGDVEQDKLLNNKYEDPVGPYYLIRKDVADGLVLQLPDTEEPDADVAGLLNALQSV
RQANTPREVFSVKR
>WP_004327960.1 MULTISPECIES: RsmD family RNA methyltransferase [Alistipes]
MRIVSGKYRGRAINPPKNLRARPTTDFAKENLFNVLGNLVDFEECDVLDLFAGTGSISYEFASRGVHSVTSVEINPVHYN
FIKKTAADLGIDNLFAVKANVFLYLKSCAKQFDLIFSDAPYDLEGSEEVIRLVLERDLLKPDGFLVFEHSKNINFSSDPH
FWQSRSYGSVQFSFFKK
>WP_004327961.1 MULTISPECIES: DUF3822 family protein [Alistipes]
MKQVTGATNNKPEIKNVSIRLRLDGHSFSEEKLDIPAKEKKTVEIEVLTGKTMLVPREVFDAKAAPALMRINGMEPTEKE
CILTSDPQQPVIALMAADKASVEKVRARLKEKIRWTSPLLRTGEFTASCLWIFRYEELAYLKVWERQTLRLAETFIAPTG
EDLLFYVRELTQELQIENCEIRLEGNPTKQDGRLLREYFKHVAICE
>WP_004327962.1 MULTISPECIES: hypothetical protein [Alistipes]
MTKRIIQIVLAVVIVCLIYVIYKQISTPIIFAKEKAAREARVIDRIKDIRTAERSFKTKYNRFTGDFDTLINFVLTDSLE
FERKIVDEDDSVAMAQLKKSGRKNSEKVWVHVIDTIFTPKKLTAEQVRNLRYVPGTNNQTEFELEAGLVTTESKVVIPVV
ECRIPYKMFLDTVRFRQEVINLVDDQENNFSNYGGIKFGSMEKGNNEAGNWGDE
>WP_004327963.1 MULTISPECIES: AAA family ATPase [Alistipes]
MLKTHIATQIYAKICFNTTSGQKKIIESLSEYLSESDPAAIFVLNGYAGTGKTTLIAALVGALKDCGIKPVLLAPTGRAA
KVLSRYSGEPALTIHKRIYRQRTNADYESKFSLNINQERGAVFIVDEASMLANGSSDGAIFGSGALLDDLVSYVRGGKGC
RLILVGDDAQLPPIGVDYSPALDPKALSVYGEVVYTSLDEVVRQEAESGILFNATLVRCMLENGICEVPRFRMDFPDIEV
VEGGEFMEKLQDCYDRYGRDETIVITRSNKRANRYNDGIRRYVLGAEEEIESGDLLMVVKNNYHFTERTEDCPMNFLANG
DIAKLRRLRRFEDFYGFRFATAVLSFADYNDAELECKILLDTIASESPSLTREESNRLFCEVEKDYLDIKSKLKRFKEIR
ENPHFNAVQVKFAYAVTCHKAQGGQWRAVFIDRCLFGDEPMTRDMLRWLYTALTRATDKLYLVNFDERFYE
>WP_004327965.1 MULTISPECIES: hypothetical protein [Alistipes]
MTSELHPLEPFLPVGARLLMLGSFPPQRVRWSMDFFYPNLQNDMWRIVGLVFFGDKGYFLTPDAKRFDKERIVRFCEEKG
LALYDTAEEIIRLKNNASDNFLQVVREVDLAQLLAAVPTCRAIVTTGQKATDVIVRLTGCAEPPVGGSVEFAYADRMLRF
YRMPSSSRAYPKSVEWKADYYRRMFAVCGML
>WP_004327968.1 MULTISPECIES: DNA mismatch repair protein MutS [Alistipes]
MAIEKKYVETPLMKQYYAVKAVHPDAILLFRVGDFYETFGDDAIKASGILGITLTRRANGAATFVELAGFPYHAIDTYLP
KLVRAGERVAICEQLEDPKQVKGLVKRGVIELVTPGVVLGDNILANKENTYLAAVYFGRKNTGVAFLDISTGEFYAAEGS
DAYIDKLISNLAPKEIIYQRGYEDRFSDAFGSRHYTYRLDEWVFSESVNRDKLCKQFGTQSLKGFGIEQFSSGISAAGAI
LYYLEFTEHKNTAHISSISRIDQEDYVWVDKFTIRNLELFSSNGSREKCAFADVVDRTLTPMGGRLLKRWIALPIKEIDR
INERLDVVQRFYDEPDLAESVAEQISQVGDLERIASRIAAARVTPREIVQLKNSLSAIELLKALLESTDDERLHALAEQI
DLLAEVRERIAREVYPDPQNNQIQRGGIIADGVDAELDDLRRIALHGKDFLNRIQQRESEATGIPLKISYNNVFGYYIEV
RNTHKDKVPESWIRKQTLANAERYITEELKEYEEKILGAEEKMLLIEQRIYAELIGFITHSLGALQRDAAVVARIDCLQS
FARIARERNYVRPTLDDGTRIEIRQGRHPVIETLMPVGEEYIPNDLLLDDKEQQIVMITGPNMSGKSALLRQTALIILMA
QMGSFVPAKAAHIGVVDKIFTRVGASDNISQGESTFMVEMLESASILNNVSDRSIVLLDEIGRGTSTYDGISIAWAMVEY
LHNHPTARAKTLFATHYHELNEMEQMCPRVKNYHVSVKEVDKTIVFLRKLERGGTEHSFGIHVARMAGMPASVVARAEEI
LKNLELVYGNNEIVPSKSPRRRDRKALPGVREAAEAGDQTRGMQLSMFQLDDPVLVQIRDQIKGLDINALTPIEALNKLN
EIKKITGL
>WP_004327969.1 WG repeat-containing protein [Alistipes putredinis]
MIKRYFIVVLLLSLFPAGVSAQRRAAAKKDWKTKYDYVGAVHDGRILVHRGGEGSNPRMGRFYTDGCFGYTDTCGTVVFP
LIYDYADSFSNGFAVVGKGEKNDRRFGLIDRQGREVVPCIYADVAGFSSGLARVQEGTDSVRRYGYVDTLGQVVIPLKYD
YARDFSEGMAVVAKGEWSGKSGYGKRDFEFTGKYGFIDRRGNEVIAPIYDGAADFSEVLAAVGQMGKYYVRWGFVDAAGT
LVIPCKYYEVSSFRNGRAVVCIVSGGALKYGSIDRNGREILPCIYDWVQPTPFGTTWVGEGEDFASRACTLLDVSGKPLI
DYKVYQVNPSGKFGHASAGVPDSTGLLRFGVLDGRGRVIVPFEYDDITIFSEWDSAATAYVERGIAEVKGKKYPFALRRG
E
>WP_004327970.1 MULTISPECIES: uridine kinase [Alistipes]
MNVTVIGVAGGTGSGKSTLVKRLQEAFKEEEVVTLCHDYYYKAHPELTYEERTKLNYDHPQSFDTDMLVEHIRTLKNNVP
IEHPVYSFVDHNRTAETVLVKPSKVIIVDGILIFENKELRDLMDIKVYVDTDADIRLARRILRDVCERGRTMQSVISQYT
TTVKPMHEEFVEPSKKYADVIIPEGGFNSVAVSMLIRSIQSQINAK
>WP_004327972.1 MULTISPECIES: DNA topoisomerase (ATP-hydrolyzing) subunit B [Alistipes]
MSTEGKEIKKQEEEYSASNIQVLEGLEAVRKRPAMYIGDIGEKGLHHLVYEVVDNSIDEALAGHCTDIDVTINEDNSITV
KDNGRGIPTDFHEKEGKSALEVVLTVLHAGGKFDKGSYKVSGGLHGVGVSCVNALSTLLIAEIHRDGKIFRQSYSKGAPT
SPVEVIGTCDDRGTTITFKPDGSIFTLTTEYKYDILANRLRELAFLNKGIHLNLLDKRQRDENGEYVGDHFYSEEGLKEF
VEYLDATRGQAITESIIYIDTEKNGVPVEVAMQYNDSFSENVHSYVNNINTIEGGTHLTGFRRALTRTLKKYAEDSGMLA
KLKFDINGDDFREGLTAVVSVKVAEPQFEGQTKTKLGNDEVSAAVDQAMSTALSHYLEENPRDAKAIVQKVILAATARHA
ARHAREMVQRKTVLSGAGLPGKLADCSSRDRSIAEIFFVEGDSAGGTAKQGRDRNFQAIMPLRGKILNIEKAQEHRMWEN
EEIKNMFTALGVTIGTEEDSKALNLEKLRYDKIIIMTDADVDGSHIATLMLTFFFRKMKELIENGHVYIATPPLFLVKKG
QQERYCWTEKERDEITAEMGKGVHVQRYKGLGEMNSHQLWETTMNPDTRILRKVTIDNAAEADRVFSMLMGDEVPPRREF
IEKHAHYANIDA
>WP_004327973.1 MULTISPECIES: hypothetical protein [Alistipes]
MRLRTLFRLFLLLAAVAPITTAKADSLIIGTDTLRLDLHWLDDTPLDELARNDRVFEKKFQALIHQPTAEGFVIYIDGDH
EHHSYWRLIDDKLYLDHTIRKSDYSEIDFSGIFVRDHTGYYPATFYSGTLPISGIFYQDGTKPIFVFEEGRLTYTNWTYP
SFPCPSPMLGDPLFLHFDYMQFAQFTDGLWTCWMRILPDPSGNPITIQPLIVAHKSGIIDASDAAKKRLKTAIADSLKTV
DFICDVNFSRGSIQAVLKTFEIPRPILYRKEIRKNGRRLVGYENATGRPIVPFGKYARCHTPIISENRIGIVETDEGKFI
AIDHTGKKLFEIMFQSPVLSVEDLFRYGYFIYVTRNGRQGVATISGLRYTQPTHKPIDLSDVDRDVIKALIH
>WP_004327974.1 MULTISPECIES: ATP-binding cassette domain-containing protein [Alistipes]
MGEQNVIRLRGVTIYHTDDPFGSRSEKKLLQQGELILSDLNFDINAGEFVYLIGRVGSGKSSLLKTLYAELQLIEGEGYV
AGFDLRKLKRREIPMLRRRIGIVFQDYQLLTDRNVFMNLYYVMKATGWKNESEIRKRIDEVLKVVSLEAKGYKMPFELSG
GEQQRLVIARALLNRPRLLLADEPTGNLDPLTAEGIIRLFQEIARQGCAVVMSTHNTALIEEYPSRTILFSKGKIKEVPV
QTMLQDI
>WP_004327981.1 MULTISPECIES: LrgB family protein [Alistipes]
MEQFVGSDLVLLTLTVGFYCLGSALYSRTKFALLHPVLLGFVAMILYLKLFGIGYEHYRRSTELLNFGLGLSVVALGYLM
YEQLEHMRGRLLPILVSVVVGCVVGVLSVVYLARMLGADRILQTSLAPKSVTVPIAVSVAEPLGGIITITSVVVFCVGIF
GSLVGPWLLRRCGVTDPMAQGFALGSAAHGIGTARAIEIGALEGALSGLAMALMGIMTALLLPVIEKFLY
>WP_004327982.1 MULTISPECIES: putative transporter [Alistipes]
MDWLYSLFVGGGIAHTVFTLALVITAGILLGKVKVCGISLGITWILFVGIIAAHFGMGIPAEVRHFIQEFGLILFVFSIG
MQVGPGFFASFKHGGLTLVCLASTIVLLGVGVAYVIHLVSGTPIPTMVGILSGAVTNTPGLGAAQQAYADASGVEDPSIA
LGYAVAYPLGVIGIIFSMIFIRYALRVKFGKEDEALAAISAEHKMAEIVSIECTNKMLSGHDISYVNELINRKFVISRIA
HPDGTIVLADSNSIISLGDKVLVVCASEDCEAVTAFIGNRIEMGEKEWDTPDSKLVSRRILITKPEINGKTFADLRLRTR
YGINITRVNRAGVDLIPYQGMQLQIGDRVMVVGPENAIEKVAAVLGNSLKKLREPNLVTIFVGIALGVLLGSIPLLNVPQ
PVKLGLAGGPLIVALLLGRFGPRFHLVTYTTMSANLMLREVGIALFLAAVGLGAGDGFIDAIVGGGYRWIGYGALITVIP
LLLVGIFARARLKMNYYTLMGLMAGSMTDPPALAYANGTAGNDMPALSYSTVYPVVMFLRVLTAQIFILFAL
>WP_004327985.1 ferrous iron transport protein B [Alistipes putredinis]
MRLSDLKTGQSATILKVLGHGGFRRRIMEMGFVRGKKVEVVLNAPLRDPIVYKIMDYEVSLRRSEAHMVVVITNEEAEGL
ISEEYNGTREGDQLHEVIAQSSKRINVALVGNPNSGKTSLFNAISGGHEHVGNYSGVTVDAKRGHCTYRGYRFEITDLPG
TYALTAYSPEELYVRRHLAEHTPDVIINAVVASNLERNLYLTTELIDLNPRVVVALNMYDELEASGAELDYDSLGRMLGV
PMVPVVARHGRGIEALLDTVIAVYENEDDRVRHIHINQGPVIEESLRTITGALKESRELPPQFPPRYIAMKLLEEDSYIK
DQLKHHPKYPEWEEASKREAQRIKNLLDEDIETAFADQKYGFISGALRETYTPGKKEQTQVTKIIDAFVTHKLWGFPIFF
FLMWLMFYCTFNLGAYPQEWIEQLVGLIGQGVDAWMPDGALKDLLVDGVIGGVGSVIVFLPNIMILYLFIAFMEDSGYLA
RAAFIMDRIMHRIGLHGKSFIPLIMGFGCNVPAIMATRTIESRSSRLITVLLVPFMSCSARIPIYILLIGTFFAAYASWV
MLGLYLLGIVVAVITARLMRRYLFKKDETPFVMELPPYRVPTMRATLSHMWDRCAQYLRKMGGLILVASVAVWFLSYYPT
PDAAAPAETTEEHYENSYLGQVGQACSPVFEPLGLNWKASIAILTGLPAKEIVVSTLGVLYSEQGDAPEAELDSPALSQR
LVASGDFTPASALAFLVFILLYLPCIATIVAIAAEIGWRWACISVLYNTALAWIMAYLTYHLFSWL
>WP_004327988.1 MULTISPECIES: lipid A phosphoethanolamine transferase [Alistipes]
MAVHEKKESFKEHNDRGSILLAFYFVLTLLIPNLVLLYTEPYSIWSAEASLFIPMGFYLMWSAVLKRSGIMIWLAFPLVV
LAAFQIVLLYLFGNSIIATDMFTNLLTTNPEEAGELLSNIYPSIIIVCAIYLPLLWFASRDIGQRHCLSKTARKNIALIG
LSSFILGGLFLAPAYKVSEDKRVLKTDIFPVNVFYNIGLCGSEFRKMYRFEHTSEDFTYHARRTAEASKREIYVYVIGEA
SRAANWQLYGYHRETNPCLTHTEGLVVFRNTVTQSNTTHKSVPLILSSVKTDQHEELYRRKGLPALFKEAGFKTWFLSNQ
RPQGAMIDKLAKDADSLVYLPEPRYDMQLLEAMKQVIAEDPEHDLLIILHCYGSHFTYHQRYPREFARFLPDDNVAINRK
NVEKLVNAYDNSIYYTDHFLSQTIEYLRSLENDCSALLYCADHGEDILDDERERFLHASPTTTFYQLYVANLGWFSPEYR
REFPEKVEAARNNESAPATTHSMFQSMADIASIEGDFIDPAYSLVSPTFDYRAPRRYLNDHNLAVPFPKTGLSDEDLENF
RRHGIDLSY
>WP_004327989.1 MULTISPECIES: BamA/TamA family outer membrane protein [Alistipes]
MSKFLTVFCGLLLFASSLYAQDNKVYIGENDTIRYSYTPLQTDSIPASQPSDTLAAAPKKKSFWRRLIDYFGESSTDKTF
EKKIDFTFIGGPSYSKDTQFSLAVMAAGLYRLDRTDSLTPPSDITAFITGGTTGFYMVGINGNNIFSHNRHRISYKLSFY
SQPTDYWGIGYSAGANNPKGSYVEKRYDVDVRYLYQVVPNMFIGASVNFRNSRGIKFTRPEYIEGQNPENTTTGIGAIVE
YDTRDFIPNPYKGLYLSLKGTWRPDFLGSNAKSLWQAIFTANSYHRVWKGGIVATELYGEFNASGTPWLMKARLGGSKRM
RGYYEGQYNDNDMITLQVELRQNIWRRIGCVVWGGAGNVFPSFEKFKWGYTLPNYGIGLRWEFKKRINIRVDYGFGKHTS
GFLFNINEAF
>WP_004327990.1 MULTISPECIES: hypothetical protein [Alistipes]
MKLKLWLLLLPLLGMSVAVSAQSSLPRKVSDVTLLDLNGDPTQLPYWGEKNLMIFYIDPDHHKQNEDFTTDMEENHRVEG
ENLFGFGVMNLKDAPMIPNGMARNMARKRTASNGATVLADQNNTLRDAWQLGDCNNMFVLLLVSKEGDLVFMRKGPLSDA
DKKEFYQVVQKYR
>WP_004327992.1 MULTISPECIES: sugar O-acetyltransferase [Alistipes]
MNILERMRAGELIFDTDPEYPSLYAEFEKTMKLVAQLNSGYHTPEEIRDLLGRIWGQPLDESVRMFPPFYTNFGKFTRVG
RGVFINFGCTFLDRGGITLEDGVFIGPGVLLVTENHPEQPAVRRNVYAKPIVVGHGVWIGAGAVILPGVTIGEHAVVGAG
AIVTKDVPAGVIVAGNPARIVRSIKTE
>WP_004327993.1 alpha/beta hydrolase [Alistipes putredinis]
MKIGIIAAALAFVGLSAVAQTNQKTNMDMKKLELVQEWDKTFPKSDKVEHSKVVFVNRFGVTLAADMYVPKEVVGKLSAV
AVSGPFGAVKEQSSGLYAQALAERGFLTIAFDPSFTGESGGVPRNVASPDINTEDFSAAVDFLANEDRVDPERIGILGIC
GWGGFAINAAANDTRIKVTVASTMYDISRCTANGYFDQADNADARYEMRRRLNAQRTEDYRNGSYVRAGGVVDPVPADAP
QFVRDYHAYYKTSRGYHARSLNSTQGWNATSNLAFLNAPILAYATEIRSAVMVVHGEKAHSRYMGEDAFKKLQGDNKRLL
IVPGANHTDLYDKMEIIPFDEIAAFYREYLK
>WP_004327994.1 MULTISPECIES: low molecular weight protein-tyrosine-phosphatase [Alistipes]
MSDKYKILFVCLGNICRSPAAEGIFRQMVEKRGLGEKLEADSAGTYAGHTGEQPDSRMRNAAYARGYLLTHRARQVRLRD
FEEFDRIVAMDDTNYHNLYRLAPSREAGNRIYRMSEFFREHPKWTHVPDPYYEGHEGFELVLDMLEDGCRTLLDELEKR
>WP_004327995.1 MULTISPECIES: PorV/PorQ family protein [Alistipes]
MKKIFILAIILLSGTAAASAQEFLTINPDVRTAGMANASVATTGGAYSVFQNAASSLFSHNLFEVGFSYSPWMRDVKKGY
DLMAFGGFYSFNHKHSISFGTRFYREPKLSPDDEDYPFIPKDENNNPIVGIEAFRPLSVSADLAYSYRIGRYLGLSVTAR
YIRSSYGELFTNNALGFDVAAYARIPLNRMLEGAWVSAGAKISDFGFTFDDSNYDLPTKFSVGGSLFAPIRDSHSLEASV
DLGYRYSSSENKSFGMGIGVEYVLMQMIAVRGGYHVADSHGYDYGTIGAGLRFMHLELDFSYLFAAKKCPWRNTYQVGVG
LYF
>WP_004327997.1 MULTISPECIES: S8 family serine peptidase [Alistipes]
MKLKNLLFVFCLALLAGCQKDPDTESTPVRDTDKVEGVIRMKLDRETAEALNVIRTRSGRVLTGNISFDELCERYNVTGM
ERLFADNGCAERTRKAGLDLWYIIRFEGSAEQVAEDFGEIAGVNHVEIPRRITKVGGMSRKSGTPWRKLMALPKAAPSNY
PFNDPLFGGQWPLYNDGTINANAQAGADINVLPAWEKTAGRSDVIVAVVDEGVEYTHPDLAGNMWSGIGKNFCDRDNDDI
TWGEGHGTHVAGTIAAVSNNGIGISGIAGGTGGGNGAKIMSCEIFHPTDGHYDANSNATADAIKYAADNGAVICQNSWGY
AAGALSYDQWSSADRATKEAIDYFIRYAGMSPDGETQTGPMAGGVVIFAAGNENSGQPGYPAAYEPCISVAAVSCTYEAA
WYTNYGPTVDICAPGGGDAADFSRPIHYNEGYNLSTLPTDLQNGMTFVYTNFRGEVETHTIDYVSETLGYGYMQGTSMAC
PHVSGVAALIVSQFGAPGFTNKQLKEKLFSTARDIDSYQGPIYNGRGTYAGKIGKLVDAGAALDSGEVPPVSDQPTITPA
TGQNDTFTLGASERKTLQYTLAGYMEWRLDDPSGKIAKSIDGDVVTLTIDASQYAAGSYTAELLAMNGTKTAKRTIAYTV
SKGDNPTGISMDFYPNPCTDVLNILPNYSGESTIRIRNSMGTEVMNITLGLINEEPVKLDVSGLASGTYLVQVTYNGIQI
TRTIVKR
>WP_004327999.1 MULTISPECIES: 3-oxoacyl-[acyl-carrier-protein] reductase [Alistipes]
MKLLEGKVAVVTGAARGIGKAIAIQFAKEGANVAFTDLAIDENGKKTEEELNALGVKAKGYASNAANFEDTHKVIDQIMQ
DFGRIDILVNNAGITKDGLMMRMSEAQWDAVLNVNLKSAFNFIHAVTPIMARQRSGSIINMSSVVGVSGNAGQCNYSASK
AGMIGLAKSIAKEMGPRGIRANAIAPGFIITEMTNALPEEVKQGWYQQIPLRRGGTPEDVAKVALFLASDLSSYVSGQVI
HCCGAMNC
>WP_004328002.1 MULTISPECIES: serine hydroxymethyltransferase [Alistipes]
MKRDSQVFDLISEERNRQMHGIELIASENFVSDEVMEAMGSVLTNKYAEGYPAARYYGGCQVVDKVENLAIERVCKLYGA
EYANVQPHSGAQANMAVFFAVLKPGDTFMGLDLAHGGHLSHGSPVNMSGTYFKAIGYQLDPKTERVDYDDMERKALEHKP
KLIVGGASAYSREWDYKRMREIADKVGAILLIDMAHTAGLIAAGLLENPVKYAHIVTSTTHKTLRGPRGGIILMGKDFEN
PWGLKTPKGVTKMMSQILNSAVFPGIQGGPLEHVIAAKAVAFGEALDPSYKEYQKQVQKNAKAMAEAFTKRGYKIVSEGT
DNHLMLVDLRTKFPELTGKLAEKCLVAADITTNKNMVPFDSRSPFQTSGLRFGTPAITTRGLKEDKMEEIVALIDRVLSD
PENEANIAAVRKEVNAMMANYPLFAW
>WP_004328003.1 MULTISPECIES: DUF2461 domain-containing protein [Alistipes]
MKQVVEFLTLLHENNDKAWFDSHKEMYKRALSCFEVFTAKLIDGIAAFDPSVRGLTVKDCTWRIYRDTRFSPDKTPYKTH
MGAFVAPRGKKGGYSGYYFHVEPVWDERSWSQGHQLTTGLYCPLPEVLRSVRDEILDNGAEIEAAIREAKGFVLDESNKL
KRLPKGYAPGSPYDEWLKLKDVYITERLAPEFMLDKELLKNTLHEFRKTKHFSDILNRAVQFAYDEMI
>WP_004328004.1 alpha/beta hydrolase [Alistipes putredinis]
MKKAIYLLLVSMLFVTACTEQAPRIAKYTDLYAVKGTDSLFLDRYTAVSVEQDDARPCLVFVFGGGFIAGERDAERYLPF
FHYMVNQGYDVVSIDYRLGLKQVVASGDLSPENMMLGMTRTISMAVEDLYDATAFIVDKADEWGIDSSQIVACGSSAGAI
TVLHGEYALCNASPLVQHLPAGFRYAGIVSFAGAIFEMGEELRWASQPAPMMLFHGDADANVPYNVIRESGVGFFGSKYI
AGQLRAMNSPYYFYSVENASHVIATAPMDGNRDAIDAFLSKLVVDKEPLMIETDETTIGAPEVRKNFTLAEYIASNFL
>WP_004328005.1 MULTISPECIES: glutamine--fructose-6-phosphate transaminase (isomerizing) [Alistipes]
MCGIVGYVGKQQAYPILIKGLHRLEYRGYDSAGLALVNREGVLNVFKSKGKVADLEHFVESKDLDGTIGIAHTRWATHGE
PNDINAHPHYSDSGNIALIHNGIIENYRVLKEALIENGYTFKSDTDTEVLVNLIEYIRTSNNCTLLEAVQQALKQVIGAY
AIAVVEKGNQDQIIAARRSSPMVIGIGDKEFFLASDAASIVEYTDKIVYVNDGEVVVMDRNHPLKIVTLDNQESKIDIKK
LQLSISQLEKGGYPHFMLKEIFEQPKTIVDCIRGRINPETYDVILSGIMDNRERFLNARRIIFVACGTSWHASLIGEYLI
EDFCRIPVEVEYASEFRYRNPVIYPDDIVIAVSQSGETADTLAAIELAKQNGAFVYGICNVIGSSIARATDSGTYIHVGP
EIGVASTKAFTGQVTVLTMLALMIARVKGTIDQECSRKIAKHLLDLPAVLEEVLRLNDRIADFSKIFTYAHNFIYLGRGY
NYPTALEGALKLKEISYIHAEGYPAAEMKHGPIALIDAEMPTIAIATPDHTYEKTASNIEEIKARGGKVITVIAKGDEQV
RKSSDYFIEVPVVAECLMPIVVSVPLQLLAYHIAVNKGRDVDQPRNLAKSVTVE
>WP_004328007.1 MULTISPECIES: dipeptidase [Alistipes]
MDKVKSYIEKNKDRFLNELFELLRIPSISAQSDHKPDMTRCAEWLAASLMKAGADHAEVLPTEGNPVVFAERIVDPKAKT
VLVYGHYDVMPVDPVDEWRTSPFEPVVKDGRIWCRGADDDKGQLFMHAKAFEAMCATDSLPCNVKFLLEGEEEIGSPSLY
KFCADNKKMLKADIILVSDTSMISMQIPSITCGLRGLTYMEVEVTGPNKDLHSGLFGGAVANPANVLARMVASLIDENGH
VTIPGFYDDVRELTAAERKAFNKAPFNLTEYKKALEIGDVEGEAGFTTIERTGIRPSLDVNGIWGGYIEEGTKTVIPSKA
SAKISMRLVPGQDFKKIAKLFEKHFKAIAPKSVKVKVKFLHGGMPYVAPTDMPAYKAAEKAIADTFGKKPLPFYSGGSIP
IISGFENILGIKSLLIGFGLAEDAIHSPNESYGLDQFYKGVETIPLFYKYFAEK
>WP_004328008.1 MULTISPECIES: copper resistance protein NlpE [Alistipes]
MKNILLILAAAIMLTACGGNSRQKTTAGVPDMHNAENALDYQGTYKGVFPAADCPGIEIELTLHNDNTYTMNSSYMDRSE
EPIQQTGNYTVKGNLLTLRAKVGIGLPAPEYYKVEENRLRRLNAKKQPITGELADQYVLTK
>WP_004328009.1 MULTISPECIES: phosphoglucosamine mutase [Alistipes]
MTLIKSISGIRGTIGGPATENLTPLDIVKFTTAYVRFIAESAPGKRLKIVVGRDARISGEMVGDIIEGTLLGCGADVVNI
GLCTTPGTELAVTAHRADGGIIITASHNPRQWNALKLLNAEGEFLSDAEGKRVLALAEDENFVFPDVDHIGKVVSRESYN
DEHIRRVLALPLVDAEAVRKRHFKVIVDAVNSVGGIVIPKLLRELGCEVVELNCEPTGEFAHNPEPLPENLTEISKAIVR
EKADLGVVVDPDVDRLAFVSEDGSMFVEEYTLVAVADYILSRKTGNTVSNLSSSRALSDVTQMHGGEYFASAVGEVNVVA
KMKEVGAVIGGEGNGGVIYPELHYGRDALVGAALFLTYLAEKGMTMTELRKTYPAYFASKNKIELTPAIDVDKVLREMKS
RYANEKVNDADGVKIDFPENWVHLRKSNTEPIIRVYTEAKTMAEADALARRIIAEIKQICNI
>WP_004328010.1 MULTISPECIES: nucleoside phosphorylase [Alistipes]
MRTIPSSELIINDDGSIFHLHLKPEQLADIVILVGDPGRVAMVASFFDTQEYSVSNREFNTVTGTYKGKRMTVLSTGIGI
GNIDISVTELDALANVDFATRQEKAQKRQLTLVRLGTSGAIQPDIKVGQFVFARTSVGFDGLLNYYKGRNEVCDLEIEKA
FMKHTGWSDLLPKPYFIDADPSLAELFRDVTIEGITIAAPGFYAPQGRWVRLEPADIHLNEKIESFDYHGRRVTNFEMES
SALAGLAALMGHKAATICTIIAQRIALDACTDYKPFVRKMIQTALDKLATL
>WP_004328011.1 MULTISPECIES: DNA polymerase III subunit beta [Alistipes]
MKFSVSSSALLSLLATTGKVISNKNTLPILDYFLMELKGDELRVTTSDLETTLVGSIRVDGVESEGTIAAPAKLMLDSLK
EFAEMPLTIEVNDQNWEIRLSWKSGSLSIPGASAVSYPAIPALSADCKELTLDVDVLVNGINKTIFATADDELRPVMNGV
YINLAPSMLTFVGTDAHKLVKYEVETANEVASSFILPKKPANLLKSVLLKEEDAIKVSFDSKNAMFQLKNHTLVCRLIEG
NYPNYNAVIPTANPNKVLVDRIELVNGIKRVAVCSNPTTNLIRMDIADNRINLTAQDIDFSVSANETISCSYEGQNITIG
FKSTFLVEILSNIDTPTIVIELADSTRAGVFKPVYDDKQSSATLMLLMPMMINA
>WP_004328012.1 MULTISPECIES: 3'-5' exonuclease [Alistipes]
MELNLKRPIIFFDLETTGIDIARDRIVEISMVKVMPDGEEIVRTRRINPGMPIPAEATAIHGITDEDVKDCPLFPQIAKS
LAQFIEGCDFGGFNSNRFDLPMLVEEFMRAGVDVDFRKRKFIDVQNIFHKMEQRTLVAAYKFYCGKDLADAHSAEADTLA
TYEVLKAQLDRYGELQNDVAALAEFSTRAESADFAGRILYNEKGEEVFGFGKYKGRSVAEVFRVEPSYYSWMMNGDFPLY
TKKIITEIRCREKNEKQ
>WP_004328013.1 MULTISPECIES: LysM peptidoglycan-binding domain-containing protein [Alistipes]
MLKELCCTAMLLTAGANLYAQEPQSIEKSQTIVYINGAKYYVHNVRHGETLYSLAKTYGVAEQVIAAENPQLAQGLKADQ
SLKIPVVETGVVVQEQLSPKKLKKTFDQHTVQKGETLYGISKRYAISVETIMEDNPGLDPIHLKPGSVILIRKKAVGKTD
AAENTAAWEQYKDRLNLVAEEGYMYHIVAPGETMYALSRRFGTTVENLERLNGISAQDLRSGSMLKVPGDAKSATEPAPE
ERFGQPEPTESDTLTTVEPQVKEVDFLALSSGEPLRVALLLPMTDGDKQNPNYLDFYQGFLLGLEKIKTQYGYSVRVDLF
NTRQESDRLRTIVDDADFRAARLIVGPVYEEELPAVIGYAEEYAVPVVSPLADVKNVDSDVLFQMAPPQMRKYAKIEELT
QGEHKQVTLIYGEKNDREFEREILAALQGVPYARHNYRYAVKEGDQGLSSLLANGKDNLLIVLSDSGLEVDRILAAIASA
NTNLVARGKTPPRFTIVGNSRWNRFGNLDRALYFKDRLVLFSTYHAKRDAEVIKTFDSDYIKAFGALPSLYSYRGYDAAM
IFVPAMYSDIQYDMEGRRYTPLQTSYTFQQMPGGSNHVNQNWMRVSYRPDFTITVD
>WP_004328014.1 redox-sensing transcriptional repressor Rex [Alistipes putredinis]
MALIPNGIPEKTIERLSEYRRTLLACHREGITHIFSHVLAGIHGITAVQVRRDLMLIGFSSDTKKGYDVKVLIDFISNIL
DSENPVNIAVIGMGHLGQAITKYFNGKSLKLRITVAFDVDPAKVDTAIDNIPCYHMECFEKVVQENDISIVIVSSPTKVA
PELVVPIINAGIKGVLNFTSTRLNFPQGIYVENYDITTLLEKVAYCVKESEENNDNN
>WP_004328015.1 FAD synthetase family protein [Alistipes putredinis]
MRVFHGFENLPSFRSPAATVGSYDGVHSGHRVLLDRIRREAAAVGGESIVLTFAPHPRVTLGTQERLRLLTSLEEKIYLL
DRFGIDNLIVIPFDRAFSRIPSESFVKDYLIGKVGVKNLVVGFNHRFGHDKEGDYRLLNGLHDEFGFRVTEIEKQDVDAE
KVSSTVIRRLIERGEMNKAARMLSHPYLLAGDVDCAGHIASGEALKLLPPPGEYPVRIEGRPGVLRITAKGTPELLRTAG
KMPSGHILIEF
>WP_004328016.1 MULTISPECIES: thioesterase family protein [Alistipes]
MLTRDFKFRVWYKDTDQMGIVHHSNYICYYEAARSELLRSFGSSYADMEEKDGVMMPILEVHSKYLRPAHYDELITVRIS
LRELPKARITFEYEIYNEAGELLNTGSTVLGFIHRDTRRPCRAPKGFMELLEKNL
>WP_004328017.1 MULTISPECIES: molecular chaperone HtpG [Alistipes]
MKNGKIGVTTENIFPVIKKFLYSDHEIFLRELISNSVDATQKLKALASMGDVKGDLGDLTIRVSADKDAKTLTVTDRGIG
MTADEVERYINQIAFSSAEEFMEKYKNQAIIGHFGLGFYSAFMVADKVEIFTRSYKEGAKTVHWSCEGSPEYEMEETTEQ
RDRGTTIVLHLSADTLEYGEDSKVEELLRKYCRFLPVPIAFGKVKEWKDGKYVDTNKDNIINNIAPLWTVKPTEITAEQY
KEFYHELYPIGEEPLFSIHLNIDYPFHLTGILYFPKIRNNFEIQKNKIQLYSNQVYVTDQVEGIVPEYLTLLHGVIDSPD
IPLNVSRSYLQSDSNVKKISNYITRKVADRLQELFTTMRADYEQKWDDLKIFIEYGIITDEKFAEKAESFMLWKTTEGKY
FTAEEYKEVVKGNQTDKNGTVVFLYVDDPVEKNSFLESAKAKGYDVLVMDGQLDNHYVNWYESKHKDARFVRVDSDVIDK
LIQKDETLKMSLSEAQQEIMRPVFESQMPKDEKIHYNISFEAMAADAAPVVITQNEFMRRMKEMAAISSGGMSQFYSQMP
DNFTIAVNGNNPIVIDILADVEKSYGDKLKTITKKIDAAVAEERRFDEVVKGKKEEELTPEEKSTREELSKKIVTLRDER
DTRLREIGGENKLVKQIIDLALLSNGLLKGKNLTEFIQRSISLIEK
>WP_004328018.1 MULTISPECIES: thioredoxin [Alistipes]
MALAITKDNFEEISASQLPVVIDFWAEWCGPCRMISPIIDELAGEYEGRAVIGKCDVDNNDDIVGKFMVRNIPTIVFIKG
GQVVDKQVGACTKADLVKKLEKLL
>WP_004328022.1 MULTISPECIES: shikimate dehydrogenase [Alistipes]
MKRYGLIGYPLGHSFSARYFADKFAREGIADCRYDLYELKTIEELPALLEAQPELRGFNVTIPYKQQIIPYLDDLSPETR
MIGAVNCVRCEGRRLTGYNTDVTGLRVSLETFLGGERPERALVLGTGGASQAVQYVLAQMEIPFDLVSRNPATGNYTYDE
VSDEVIGSHRLIINASPVGMHPNVEEAPRIPYAFVTPSHYLFDLIYNPAETLFLQYGAQRGAHTCNGLDMLVGQAEAAWA
IWNR
>WP_004328023.1 MULTISPECIES: DUF368 domain-containing protein [Alistipes]
MFRYVLLALKGCAMGMADVVPGVSGGTIAFISGIYSELIESIKSFNPTALKLLGRFEFRKFWRHINGSFLFSVLQGIGIA
IFSLARLMTYLLAHHPIEIWSFFFGLIVASAAFVARDIRKWNLTSLLGLLVGTALAFWITIASPTQTPNDWWFIMLSGAV
AICAMILPGISGAFILLLLGKYQYILQAVSEFRLGVLLLFAVGAVAGIISFSHLLSWLLRKHHDLTISLLMGFMVGSLNK
VWPWKEVVETYTDAQGAVHPLVEQNITPGHFEAIGQTDAHLWQAVALALAGFLLIYVIEFIGKRVAQKISAPQN
>WP_004328025.1 MULTISPECIES: tRNA-specific 2-thiouridylase [Alistipes]
MKDNRVLLGFSGGIDSFAAVGLLQAAGYHVTALTLDMRGDSALLEKARLRAGALGIPWRMRSVRERFEREVVDYFTDSYF
RGCTPAPCTRCNSRIKWPCLAAEADALGIRHIATGHYFRITSAGGKRYVTRAADNRKDQSYYLWDLPQEILDRVLTPMGT
VIKRNIVEELADRRESMGVCFLEGRPCRDFLRSRDKTEALRPGPIIDSAGHRLGTHDGAALYTIGQKKGLDLPPGWAVVA
IDTAANRIVAGEEKLLLHRTLEVGECRLIESDEVFGARDIRAVIRGIGRNPEGYAAVFPAASGIRIELEDPAWAPAAGQP
VVLYRGERVVGGGILERYY
>WP_004328026.1 MULTISPECIES: DUF3276 family protein [Alistipes]
MAALNTFRTDGEDFGEQILSKVVKAGRRTYFLDVRATRANDYFLTITESRKKTAPDGTVSYDRHKIFLYKEDFSKFLEGL
EEVIGFIKREKPEFFEEEHPKPEEYA
>WP_004328027.1 MULTISPECIES: S41 family peptidase [Alistipes]
MKRSMWFFGLLLAVAGLSSFRTADIAVSRPDRAQRRSLAKLERSYEYIRKMYVDSVDMAPLVEEAIRSMVQQLDPHTEYA
SAAEMAEFWSLYRGKFGGIGIQTQWIRDSLVVTSLLSGGAAEEAGIRPDDRIVRVDGRTVKEIPASELISVMRGDAGSKV
KILVIRRGVCQPILYEIVRREIPLPSVELAYRVDSAVGYIKLIRFGQTTMREVQRAYEELDRPKELILDLRGNGGGLLDQ
AIALSGFFLPKGSRIVSTEGRSVPSVVHSARRNPVFPAEGRLIVLIDERSASASEIVSGALQDWDRAVIVGRRSFGKGLV
QRQYLLPDGSALRLVVARYHTPSGREIQRPYVKGGDRTAYRTHPLPDTIPSPAYRTLRTGRTVYGGGGIAPDVCVIQDTV
QASYLNALLRKNIFPEFMQRYLDRNRTALERDYPEFASFEERFEVPDEMYEELIGLGLEQGVTPPAEDSDVEAGTRRLLK
ALLAERLFDREALLRILHARDDADFIRALNLLKNWEAEGLPLLEAQHERQ
>WP_004328028.1 histidine--tRNA ligase [Alistipes putredinis]
MAQKPSIPKGTRDFSPLEMMRRQYIFDKIRDVFRTFGFGPLETPAMENLSTLLGKYGDEGDKLLFKILNSGDYAAGLNDE
ELRTASRICEKGLRYDLTVPFARYVVQHQSEIAFPFKRYQIQPVWRADRPQKGRYREFYQCDVDVIGTRSLLCEVELIQI
VERVFRTLGINVSLKVNNRKILYGIAETIGHADKMIDITVAIDKLEKIGLEAVKAELTERGIGSDAIEKLQPILELTGDN
ERKLAVLRDVIGASAVGLEGISEMETIFGYVNRLGVELPIELDFSLARGLNYYTGAIFEVKALDFAIGSICGGGRYDDLT
GIFGMPNMSGVGISFGADRIYDVMTGLGLFPADLGCAARVMFANLGEAEEHASLKLLQEVRAAGIPAEICPENGKMKKQM
EYANRRGIPCVVIVGSRELEERVATIKDMTSGEQTQVPFTRLAEALR
>WP_004328029.1 MULTISPECIES: energy-dependent translational throttle protein EttA [Alistipes]
MADEKIIFSMVGVSKTFTNQKKVLNNIYLSFFYGAKIGIIGLNGSGKSTLMKIIAGIDKNFQGEVVFSPGYTVGYLEQEP
KLDDAKTVREVVEEGCASTVALLKEYEEINQKLCEPMDDEEMARLIERQGELYEQIDHVNGWELDSVLERAMDALRCPDP
DQSVKVLSGGERRRVALCRLLLQQPDVLLLDEPTNHLDAESIDWLEQHLQQYKGTVIAVTHDRYFLDNVAGWILELDRGE
GIPWKGNYSGWLEQKTTRMAMEEKQESKRRKTLERELEWVRMSPSGRHAKSKARLSAYDKLMNEDTKQKEEKLEIFIPNG
PRLGDVVIEAHDVSKAFGDRVLYEGLNFSLPPAGIVGVIGPNGTGKTTLFRMIMGLEQPTSGTFTVGQTVKLAYVDQQHK
SIDPEKTVYEVISQGTDLIMLGNRQVNARAYVARFNFTGADQEKKCGMLSGGERNRLHLALALKEEGNVLLLDEPTNDID
VNTLRALEEGLENFAGCAVVISHDRWFLDRIATHILSFEGDSKVVFYEGSYSEYEEWKKAQGGDTQPHRVKYRKLVE
>WP_004328030.1 MULTISPECIES: energy transducer TonB [Alistipes]
MRKIISLILCLISLPAAAQIIPPRYAGSDDPDVFRKQFEKKVTKVMKRDGYRIEELSHELLMKFTIDTLGRCVDVQYPDS
LGGVRFNPTQRSRELLNTALSELNPFTPAYKDGRKIPYVRKMLINMNFLPGAFVKPTFRGKKDGLMAFREYLNRNLVYDT
KLYEAGVYGTVRVEFYIEPDGTITLVGASESPHPALTEHVQKLILDTSGQWTPLLEMGHPCRYLISFPVNFDPGESTSYA
TGIPL
>WP_004328031.1 MULTISPECIES: energy transducer TonB [Alistipes]
MKKILLLFLSCFSCTIAEAQTTPPLFQGSDDVQLFRQALMERVTEVYYSDGYTPDDLIHYFWMNFTIDTLGRCIDLEIPD
TCRRQTIIVKERTLELLRTALAGIDSFQPATERGEKVPYRQTMEYNFAYIPEVTTPACFKKSEPNDLTVFEKYIAKRVEY
PEELRPWGVSGRVIIVFIVNTDGSVEIDKVLESPHPKMSYRVKKIILSTSGKWIPALYFGAPVRQKFVLPVDFRLR
>WP_004328033.1 MULTISPECIES: rubrerythrin [Alistipes]
MSKSVKGTRTEQNLLKAFAGESQARTRYTFFASVAKKEGYEQIAGVFAETADQEKEHAKRFFKFLEGGDLEITASYPAGR
IGTTAENLLAAAKGENEEWDVLYPDFAKVAEEEGFPEIANAFKQISKVEAEHERRYLKLLSRITDGNFFKRDGKIWWQCR
NCGFICEAEEAPKICPACQHPQAYFEPKKDNY
>WP_004328034.1 MULTISPECIES: CapA family protein [Alistipes]
MEKFSKIIVLTIIGLSAAGALYVCCSHTLSHRSRTAEIDIPSKPSLPEVRRARLVFAGDLMQHTPQLTAARTPEGDFDFN
ASFDWVRERFRAADAAIVNLETTLSESGPYTGYPCFRSPAALAEALDSLGVDITVLANNHCCDGGSKGIRTTIRELDRHG
IEHTGVFLDSSDFRARHPLRFEAGGIRFALLNYTYGTNGLPVPSGLSVNPIDTVRIAADLAAVEHDGVDCVIACMHWGNE
YERRPNKVQRQLAGFLRRHGVDLIVGSHPHVVQPYEQDSNGIVLYSLGNFVSNQRKRYCDGGIVATVEVTRSPDGSLRYS
LELTPVWVLTPGYRITPSEVGDTLSMPADSRLRYERFMTDTRLLLGL
>WP_004328035.1 MULTISPECIES: DMT family transporter [Alistipes]
MNNLRGVLYAVVSSATFGLIPLFSIPLLQGGMSSPAILFYRFGLAAAMMGLIALATRRPLRITWPQTGTLLLLGAMYSVT
ALGLLRSYTYIPSSVATTINFLYPLGVAIVMTLFFREKNSVWLLVAILISLVGVALLSWGDIGGPQSDRAIVGVGFAGAT
VLTYTIYIVGVKKSRISRLDPMIQAFYVLLFSACFFLVYALSTTGAPLPGKWHLWQNLLLLALVPTVVSNLTLVLAIKEI
GSTMTSILGSMEPLTAVLVGVLHFGEKFGLDSASGLILIITAVIIVILQAKKKEHPQTLPHESIH
>WP_004328036.1 MULTISPECIES: DUF4491 family protein [Alistipes]
MEFLMEYHLAGIMIGVATFLIIGIFHPLVTKGEYYFGVRIWWIFLLMGIAAVIGSVLVENIVWSTLLAVWGASSFWSIGE
LFEQRKRVEKGWFPKRPEKKER
>WP_004328038.1 MULTISPECIES: heavy metal translocating P-type ATPase [Alistipes]
MSKGKYVKRTFPLAGLHCAGCAARVEKILNAQTGVVAASVNLAASTAAVEYDTMQTSPERLRQAVQEGGYDMLADSDDDT
PDELERMNRERYRDLKRRAFWAVVLAIPVVVIGMFFMDMPYGGAIMALLSAPVVFWLGRGFFVNAWQQLRHRSATMDTLV
ALSTGIAYLFSLFNLVFPEFWLSRGVEPHVYFEAAAVIIAFILLGRTLEEKAKGDTTASLKKLIGLQPKNAIVVAADGTQ
TEIPISRIRVGDLLAVRPGEKIAVDGAVCEGDSYVDESMLSGEPLPVHKEPGTKVFAGTINQKGSFHFRAEKVGAATMLA
QIIRMVQEAQGSKAPVQKLADKIAGIFVPAIIGIALLSFVLWLVFDPSGGLTHGILAAVTVLVIACPCALGLATPTAVMV
GIGKGAEKGILIRDAVSLETAGKIDTVVMDKTGTLTEGKPVVTDIVWANGDDRAKAVFFSLEKLSEHPLADAVVHYFAGV
PTLNVERFGSLTGKGIEGTVDGVRYFAGSRRLLDEQGIVVGKELNIEAQRLSAEAKSIVWFADSEQALAVAAIADRIKDS
SVEAVRELQAAGIDVYMLTGDSRAVAGHIAEKAGIRHFEAEILPQDKAAFVKRLQTLGHKVAMAGDGINDSAALAQADLS
IAMGGGSDIAMDVAQMTIISSDLRKIPEAIQLSKQTVRTIRQNLFWAFIYNLVGIPVAAGALYPVSGFLLNPMIAGAAMA
LSSVSVVANSLRLKYRR
>WP_004328039.1 MULTISPECIES: AraC family transcriptional regulator [Alistipes]
MKLFIKNMVCPRCILVVRDILRQAGIEASSVVLGEAVLPAELTAERRKELDEALRAVGFELIDDRRKQTVERVKNTVIEL
VREKDAALRTNLSDYIADRLHQDYGAVSSLFSEIENTTIEQYFIAQKIERVKELLAYGELSLGEIADKLNYSSTAHLSAQ
FKKVTGLTPSHFRKIGENRRKPLDKV
>WP_004328042.1 MULTISPECIES: outer membrane beta-barrel family protein [Alistipes]
MSGSYGENETLDRTYSEFRNSGYSLDSEDRGRITSRNIRELLSLVYKINDRHSIGLGGQIFMGASDPSNTVHTTSAGLAW
GDVPPQMPEAGYTLYRYGGTLYNRQYQGSLNYIFRFDTLGSRLSFKADYLHQNVDRNYDYDTRDFSRPEDAEPFSTELRR
ERYKLLGHLFASRLDLNKNFSEERSFSAGLSYDLRYADNNAPVHRFEEEEWIPDPKMSTWFIDRTQSTGAYTQWADAYGK
FSYQAGLRLQWDRIAYRNAENTGYEHRDYWRLFPELSLAYTFNPEKGTNINLDLYRSSGRLPDNNALSPRRVWQSQYSYT
VGNENLEPGWGYDIDLSYTLRNKLTISYGGTWSRGSETMTFYDPDDPNIVYTTKVNGEHGSAHNIWIDYTTLVTKWFRVK
SFIHGYWYRREVDGDWQASYSAGGGMFSLSLMFQPHPSMIIYLDGGVELPQKRLETWQNSYWALAAGITKSFCKDKLYIS
LDVNNILSTKLKKETVRWDNSYYSVLRQPRGHRSLRLVFSIGYRFNRNAKKSVSTVQTLRDPEEILK
>WP_004328044.1 MULTISPECIES: DcaP family trimeric outer membrane transporter [Alistipes]
MKIFRLLIAMLLAVSAASVSAQTYQIRKDSVKTGEYSPTVYLVSVNAPQPPADEEALLEAAVLNQLAIDNAIRDYIETHH
PGFQQDELPHFIFATKQNKFSFSLGGQVTLRASYDFDGISGAQDFIPATIAVPGTYATRQKFGLDGTTSRIFLKAIANSK
KLGRVTLYFSTDFRGGGTNSYTPRIRSAYVSFKGFTFGRDVTTFCDLNAAPNTIDFQGPNAYNYFFSTMIRYEHSIYRDI
LKFGVAAELPNVSGTYGDSFASIPQRVPDFPVYMQVNWGRNKESHFRASAVFRDMYLHNESTGNNTSLFGWGVQASGNIK
VAGPLQLFFNGVYGEGITPYIQDLSGIGLDFTPNPHNPRSIQTMPMYGWQAAAQIDLVPNKLAISGGYSMAEVCRRNGAY
ADDEYRRGQYVFGNIFWDLAPCCQLAAEYLYGTRENMDGMKGHANRVNLMVRYNF
>WP_004328047.1 MULTISPECIES: efflux RND transporter periplasmic adaptor subunit [Alistipes]
MKHKLVIAMTAATLFLVGCGQRQHTEQVTLVRIDTVKTANTCDILEFPARVQAAGEVHLAFKIPGTLQRIYVDDGAFVRQ
GELVAEMDPRDYELQLQAVEAEYLSIKAEAERVMALYDQNVATADAYDKARYGLQQITAKYENARNQLADTKLYAPFDGY
VKRRRFDPPTVVAAGMPVITFLSGKNPEVELFIPASTYIRRREIASFAAVFDFLQGQKIPLRLLHVDPSANANQLYAVRL
ALPVNTEIAATPGMNATVEVAMRQETEASVEIPASALFSNGDKTSYVWIYRQDGTIARRRVEVVRLHTDGTATIADGLNE
GERIVVAGVHKLTEGQRVAPLPAPSKTNEGGLL
>WP_004328051.1 MULTISPECIES: metallophosphoesterase [Alistipes]
MIWFLLLLSLLFAGVDFLFYRVRMRRHSERLRRAFVWFAVFSDALPIVVVLLLKAVPDNTTGWMQAAQWFTFVFLLLIGC
RYGYYFGLLFDRHRSFSRVGALFAVGCAVWLVWGAAWGRQALRVNEVEIRTAALPAAFDGFRIVQFSDLHIGTLVRPERE
MNRLVDTINALRPDLVVFSGDLVNVRSTELTSDVLAILGRLRAPYGVISTLGNHDVGLYIKDTVALPRAENNRQVIDRQR
KIGWRMLLDSTLYLRRGSDSISVTGISFDPTLQKFRHSFDLPEISLATAYEGMPEGMFNLTVSHLPQLWPNITALGRGNL
TLAGHVHSMQIKGHLFGRAFSPAQLMYDRWSGRYDDAAGNTLYINDGIGYVGFPMRLGADPEITLFTLKK
>WP_004328052.1 MULTISPECIES: dihydrofolate reductase family protein [Alistipes]
MKVTVSTAVSADGYLDDRSPDRLILSTPEDWAEVHRLRAACDAILVGAETIRRDNPSLLVGDEVLRRERIDRGLSPDPVK
VTLTASCRLSPEANFFTRGDQEKIVFTSCSDPGPLRQVATVIPAAEITAALIVTELEKRGLRSLLVEGGAATLRMFFAEN
LVDTFRLAVNPAVKVGDPRAPRLEIGSNYLQTSHSTESLGGMRVTTYAIKPDRTAEDRRYLQMAIDESRKCTPSTSSYCV
GAVILTTDRKIFTGYTHETSPTHHAEQEAILKALAAGVELRGATIYSSMEPCSERKSEPESCSELIIRHEFRRVVFALYE
PDCFVCCQGALNLRRHRIEVSVDDTLSDQVRTINAHIGHR
>WP_004328053.1 MULTISPECIES: TolC family protein [Alistipes]
MNRIIVSFFALLAAAPLAAQEQTPRVLSLDEALEITLSGSPVIEASRYEEKAAQQERRAAIGLRMPQISVGGTYTYLGKD
IGFDFNDLKGPVGNITHDILGSGLIPTELIPQIQQLLTPVMGADWFLTLQDRSLGFVGGQVTLPIYMGGKINTANRAAKI
NEKTAVEQGNQNRNALVSELVERYYGLALARQVVEVRQQVVDGVGQHLKDAIALEQNGMIPHSERLYVEFKMAEAERELQ
NARLQVETIASALNNTLGQQAEVLPVTTMFVLGNLEDVAYYKDLAAKFNPLLSQVALKRQLAKEGVRLQRANFLPQVAAM
GGASFYNYQVTKIMPRWAVGVGVNLKIFDGLNREYKYSAAKQTVKQVEVLEMKAGKDIAVLIEKLYNQMNNYANQMKSID
ASLAFAEEYLKAKNAAFLEGMSSSSDLVDAELNLAKVRTERMQTAYNYDVALAKLLEAAGISDEFISYLHRTDARPIHFD
KE
>WP_004328054.1 MULTISPECIES: efflux RND transporter periplasmic adaptor subunit [Alistipes]
MKKSTIVTIILIAAAVVLGVIFISWYLRKATPLYIQGTVECTTYKASSKVPGRIEEMKVEEGQHVTKGELLYTLSTPELN
AKLQQAEAVKSAASAMDQKALTGARIQQKEAALNLWEKAQAGLLLAQKTFDRVNNLYEQGVVPAQKLDEARANLQAMQAT
ERAAKAQCELVFDGASKEEKEAAAAQVRQAEGAVSEVESYLSDALVYAPVTGEVSTIIAEAGELVGTGYPVVAILDMSDV
WVTFNIKEDLMPDIHIGTRMTGYIPALDRSVEFEVTYIAVQADFATWSATRTQGGFDIRTFAVKAKPTQDVEYIRPGMSV
LVNWKDIAK
>WP_004328055.1 MULTISPECIES: ABC transporter permease [Alistipes]
MPGFFSNTLAVLRREIYRVARQPMYWLLTVILPIVAFAFFAVLLYKGVARDIPIAVVDQDNSTLSRKVTQMIDATPTAWV
AYGVQGMEEAERLMLQGKVMGIVLIPDFFEKNILNNSQTHLESYLTGTNITVNGLLAKDLQTTVTTFTAGIQLQLLMKQG
LTEKQAMAQLMPVRFDKHVLFNPHINYGYYLSPSFMPMMLLIFTIMATIFVIGTELKNGTAREWYDTAGGSVFAAYAGKI
LPITVIMFLMSELMLLVIFKVVGVPLNGSLTVITISNLLFILSYQSLGAMIVTVLSNLRLSLSIGGGYSVLAFTFSGLTF
PIMAMSKPMQWFCCIFPFTFYTDIMVDQALRGAPAIYSLPDMGIIALFIILPLLCLPRLRTICTNKKYWGRL
>WP_004328056.1 MULTISPECIES: ABC transporter permease [Alistipes]
MSRFTKQITSYWQQFRTVVRNEYGSIFTDAGVILVLVLALLIYSTLYSLAYGTQVLRNVPIGVIDMSNTSTSRQLINTFN
AGPNVYVAYEPGDMDEAKHLFYDREIYGVVYIPSDYEEKLLGGQQAVVSLYVDASYFLMYRQAFQELVSGIGTTGAMVEF
QRLIAKGANIPQATATTQPVIYQSHNLFNPYLGYGSFVMPAIIMVIIQQTMLIGIGMIGGTWSEFGLYKKLIPPGRRRMS
TLPVVAGKAFVYASIYAVTLFYILGLHYKLFHFPTNGHTADIIAFLIPYLLSCIFLGIAVSTLFQRREQSIMLLLWCSIP
ALMLSGASVPREAMPEWLYLFGQILPSSSGVEGFIRIQSMGASFSDVLHEVRILWILTIVYGGFAAVGIHLRLKQAAGK
>WP_004328057.1 MULTISPECIES: hypothetical protein [Alistipes]
MKRLVFTLFTVFAATALCSAQNPNETRVVKDAAGRVKYTVHKTGNREIIKDSKGRITGTTRETKERKYYYNSNGSSAGTE
TKWEPASRQRKSHHTASPESNDRK
>WP_004328060.1 MULTISPECIES: gamma carbonic anhydrase family protein [Alistipes]
MAYIREIRGHTPQVGENTFLAETAVLVGDVTVGRDCSIWYNAVLRGDVNTITIGDRTNIQDGVVIHTLFDGSKHPSQTHI
GNDVSVGHNAVIHGAIIEDNCLIGMGATVLDNAVVASGCIVAANALVLSGSKLEPNSVYAGIPAKKVKEITPEQRDEIVL
RTARDYQLYASWFKEE
>WP_004328061.1 MULTISPECIES: nucleoside triphosphate pyrophosphohydrolase [Alistipes]
MKQDKLKATARLLEIMDTLREQCPWDRKQTFETLRNNTIEETYELADAILNKDLDGIKEEAGDLLLHVVFYAKLGEEAGA
FDYADVVNALCDKLVYRHPHIYGEVHADTPEEVKANWEALKLRKKNRRSGTLGGVPVSLPALVKAYRIGEKAAATGFDWE
KKEDVWAKVKEETAEVEAEMTSGDRTAMEEEFGDLLFALVNACRLYGIDPESALERSNKKFMNRFNYMEECASSEGHTLH
ELSLDRMEELWQQAKHAAAEKE
>WP_004328062.1 MULTISPECIES: IS110 family transposase [Bacteroidales]
MDNFYFIGVDVSKKKLDFCVLFEGKVLREEQVSNHQQAVARLIGELKNDLEMDNEQFLICAEHTGQYTFPLVCACKSVEC
KLWLENPSQIKYSSGMQRGKNDKVDAKRIAIYASRFGDKVKYYDRPSEEIERLKQLERERALYVTDLAKYKGQMYDQKDF
MPAALYRKKTKRMKGLIQELQAAIDAITAEMEKIIGSTEVLARQMELLMSIDGVGKVVALNVIIETEAFSRFDNPRKFCC
HAGVAPFSYTSGSSQHSKNKVSHRANKNIKKLLHMAAVSVTHRKEGELKAYYMRKVEEGKNKMSVINALRAKIVARMFAV
IKRNEFYTPIYS
>WP_004328063.1 MULTISPECIES: hypothetical protein [Alistipes]
MKKIVVFLLLVSNFFPSGCTRPKQYADYSRHSGFDRTEIDSATLRNLEVLGRVWGFVKYHHPAFSDDRYDLDFELFELLP
LIADTAPAARNEILAQWIDGFGRYKTTPEKYEKILASDSVFEHRTDIGWIRDTATLGRELSERLVRLRSADRTAGNRYVS
QTYYETYDQWSPNPCFDGEKPYYDLSNPDYGYRLLTVFRFWNMVEYFFPSKYLTDKDWNDVLPEYIRRMAHPTGSYLRET
RRMIAELDDNHAQYGGGIFELFGRYRVPLNTGFVEGRLIVVTPDTVPVKSERKAPFQVGDEIVAVEDKPVEYYMAQTREF
ISCSNENDVLAATADQILRTKENRPLSIRYRRDGVTRDTLADVTKMPGHFGWNYLWKYHKTFSMLEDSIGYICPNKLSKE
EEIPEISNGLKKTED
>WP_004328064.1 MULTISPECIES: S41 family peptidase [Alistipes]
MIIDLRYYPSQDFNEFVSQYIVPDSVKYTVRFTYPDLALPGVFYARDYSYPTYKTEKYNAPIIIMVNEGTQSYGETSVQK
IQNNPYTITIGSQSAGADGNISKFTLPRGVLGAFSGLGWYYPDGWVVNRQGVKIDHEVRPTLEGVREGRDEVLETALNLI
EANTEEE
>WP_004328066.1 MULTISPECIES: phenylalanine--tRNA ligase subunit beta [Alistipes]
MNISYNWLKRYLKTDLSAEEMATILTDIGLEVESFEKIESIRGGLAGVVVGEVLTCTDHPDSDHLHLTTVDVGGEAPLQI
VCGAPNCRQGLKVLCATVGAVLYPNGGEEEFKIKRSKIRGVESLGMLCAEDELGIGASHEGIMELPADAKVGQPAWEYLK
LEDDYVIGIGLTPNRIDAASHIGVARDLAAYLKSQGKPVELQWPDVSAFAVDNHDLKIDVQVENSEAAPRYAGVTVKNCK
IGPSPEWMQNCLRTAGITPKNNLVDITNFVLFELGQPLHAFDAAKIDGGRIVVRTCEEGTPFVTLDGVERKLTANDLMIC
SAAKPMCIAGVYGGLDSGVSDTTTDVFIESAYFNPVWVRKTAKRFGLNTDSSFRFERGVDPDIQVYALKRAALLMKELAG
GEIASEITDICSAPIEKFKVELDIKRVNRLIGKEIPADTIRTILGALDIKIEAEEGDLWRVAVPPYRVDVTREADLVEEI
LRIYGYNNIPVPSHVNSALSYAPKPDRNKLMNLAADFLTANGFTEIMSNSLTKAAYYEGLTSYKPEHCVKILNPLSNDLN
VMRQTLLFNMLEAVQLNANHRNGDLKLYEFGNCYFYDATAAMPEEPLKAYSEQFRLAIAVTGIAAPLSWNRKPEQASFFT
LRAIAEKLLRRFGLDLYTLKSESLRSDLYGDALSFSLNDKARELVQMGVVSSKLRKTFDLKQDVYYLEMDFGALVKATRK
NKVSAKELSKFPEVKRDLALLIDKEVTFSALRDIAFAAERKLLKRVSLFDVYEGDKLPEGKKSYALSFVLEDKTQTLTDK
MIEQAMANLTAQFERKAGAQVRA
>WP_004328068.1 MULTISPECIES: translation elongation factor 4 [Alistipes]
MKNIRNFCIIAHIDHGKSTLADRLLEKTNTLNQREMQAQVLDNMDLEREKGITIKSHAIQMEYLARNGEKYVLNLIDTPG
HVDFSYEVSRAIASCEGALLVVDATQGIQAQTISNLYLAVEHDLKIIPVLNKIDMDSAMIDEVKDQVVDLLGCDPDEILC
ASGKTGLGVEEVLEAIVERIPEPQGDANAPLQALIFDSVFNPFRGIIAYFRVFNGTIRKGEHVKFFNTGSEYDADEVGVL
KLKMQSRDEIRAGDVGYICSGIKTSSDVKVGDTITSVENPSTEAIAGFEDVKPMVFAGVYPVEADQYEDLRASLEKLQLN
DASLTFEPESSLALGFGFRCGFLGLLHMEIIQERLYREFDMDVITTVPNVSYKITTTQGDVLEVHNPSGLPEITKIASIE
EPYILAQIITKSDFLGNVLKLCIDKRGIMKNQTFITQDRVEVNFEMPLSEIVFDFYDKLKSISKGYASFDYHRIGFRPSK
LAKLDILLNGEPVDALSSLIYADHAYDFGRRMCEKLKELIPRQQFDIAIQAAIGAKIIARETVKAVRKDVTAKCYGGDIS
RKRKLLEKQKKGKKRMRQIGNVEVPQSAFLAVLKMD
>WP_004328069.1 MULTISPECIES: AMP-binding protein [Alistipes]
MKKTIIDLFESSVEKYGKKTFLLEKRHHAFQPTTYAETREQALEVGAGLASLGIRPKDKVAILAEGSNGWIISELGIFYA
GAISVPLSVKLEESNDLLFRLRHAEVKALFVSKQQLPKIRRIRAELPELEQIIVLGHIPLESGETAYGMLKRLGRDYLAG
HKEEFLKIGQAIRNDDYATITYTSGTTADPKGVVLTHRNYTANVEQSLSRIDIPSSYRTLIILPLDHCFAHVVGFYIMIA
CGASVATVQIGATPMETLKNIPQNIREVKPNFLLSVPALAKNFRKNIETSIRAKGPFTERLFDFALRTAYIYNQDGYHKG
KGWRILLAPVVGLFDLVLFRKVREAFGGSLEFFVGGGALLDSELQRFFYAIGIPMFQGYGLSEATPVISTNSPKYHWHKF
GSSGKILEPLDLKILDEEGRELPRGQKGEIVIRGENVMAGYWKNPDATAATVRNGWLHTGDMGYVSEDDFLYVLGRFKSL
LIASDGEKYSPEGMEEAIVDKSPFIDQIIIYNNQSPFTGAIVVPNRDALRRELDARDIREGRAAAAADILGAEIDRYRAG
GPYAGEFPERWLPAGLAIVDEPFTEQNGLINSTMKIVRNKVEEYFRDRIDYLYTPEGRELRNDKNLASLRKMVE
>WP_004328070.1 MULTISPECIES: hypothetical protein [Alistipes]
MTVKDRIMEFCRMSGIKPGRFERECGLSNAYLSKLKHEPSRDKLGKIFARYPELNKDWLLNGEGPMLNVVHYPAMEGGNE
LLVNDQEYYVGRPAGSDEVLIPRDAWEVIKKQADSFKERDEQMNRVISLLEKQMDKGK
>WP_004328073.1 MULTISPECIES: sulfur carrier protein ThiS [Alistipes]
MEVFINHSPVETDAATTLAELLMQEGIAADGIAVAIANKVVPRSEWPTTRLQAGTKITVIRAVCGG
>WP_004328074.1 MULTISPECIES: thiamine phosphate synthase [Alistipes]
MMRIIVITDTSFAASEAESIRILLSEGVDRVHLRKPQSAEADMRRLIEALPPELYPRLTLQDHLHLAGEYGIGGVHLNAR
NPEIPAGFGGLISRSCHSFGEIASHPTEDYLFLSPIFDSISKTGYRAGYAPDELRKAFAQGIINPRVAALGGIRPEHLPA
LQEYGFGGAAFLGYIWQGATPEELVRRMREIRKFNR
>WP_004328076.1 MULTISPECIES: thiamine phosphate synthase [Alistipes]
MLQFITHHTDRYDEIAGTRAVLEGGCRWVQLRMKDTPAEEVLRIGREIEKLCREYGAKFILDDHVELVRELNADGVHLGK
LDMPVAEARRLLGPEYLIGATANTFEDIERGAGQGADYIGLGPFRFTQTKRNLSPVLGLEGYRTIMECCRNAGIALPVVA
IGGITAADVENILATGVTGIALSGALLQAENTLEETQRIINIINRTKQ
>WP_004328077.1 MULTISPECIES: thiazole synthase [Alistipes]
MSELVIGGRTFRSRLFVGTGKFSSNELMARAIAASESEMVTVAMKRIDMNNPQDDMLVHVRRPEIQLLPNTSGVRDAEEA
VLAAQLAREAFGTNFIKLEIHPDPKYLLPDPVETLKATEQLAKMGFVVLPYIQADPVLCKRLEEAGAATVMPLAAPIGTN
KGLVTRDLLAIIIEQSNVPVIVDAGLGAPSHAAAAMEMGADAVLVNTAIAVAGDPVRMARAFAQAVVAGREAYEAGLGAQ
AQCAEASSPLTAFLD
>WP_004328078.1 MULTISPECIES: 2-iminoacetate synthase ThiH [Alistipes]
MFSEELAKYDWEETTRQIQHKRPADVETALGKEHLTLDDFMALISPAAAAYLEPMARLSRRYTQERFGKTISMYIPMYIT
NSCTNSCIYCGFNHHNKFDRVILTMEQIEDECKAIRALGPFENLLLVTGENPRAAGVDYIEQALKVCRPYFNNLTIEVMP
LASEDYYRLTQSGLNGVVCFQETYNRANYNIYHPAGMKSKFEWRVNGFDRMGQAGVHKIGMGVLIGLEEWRTDVTMMALH
LQYLRKHYWKTRYSVNFPRMCPSEGHFQPNVVMTDRELAQLTFAFRIFDHDVDISFSTREKPSFRNHIATLGATSMSAGS
KTDPGGYHTYPQSLEQFSVSDERTPAQVEADIRREGYEVVWKDWDKIFD
>WP_004328079.1 MULTISPECIES: HesA/MoeB/ThiF family protein [Alistipes]
MEERYARQTMLPEIGEQGQRRLSEASVLIVGIGGLGSAAALYLTGAGVGRIGLADADTVSKSNLQRQVLYTERQIGMPKS
AAARERLAALSSHTAFECRPEGITPENARPILDGYDLILDCCDNFPTRYLLDDLCAACRKPWVHGSIGEFYGQVTVFNGR
KGRRYRDLYPDRKALCARPRITQGVLGTVPGVIGTLQASEAIKYLCGFGEPLDGRLFTIDLRTLQTQIIDY
>WP_004328080.1 MULTISPECIES: class I SAM-dependent methyltransferase [Alistipes]
MGKGFDEYAPAYDAWFLENRNVLYSEINLVAHVLKNPGRTLSVGCGSGLFETILAKEYGITITDGIEPSEGMAEIARKRG
MKVTISTAEEADFGCGDYDTILFNGTPSYITDLESVVRKAYDALPEGGRIILIDVPKESTYGVLYNLAKALGTWDHPLLA
GTYPENPYPIEFVRVANWRTTAEKIELLEKAGFRDLRFAQTLTTHPLYSNRQEEQPSEGYEKGDYVAVTACK
>WP_004328081.1 TenA family protein [Alistipes putredinis]
MKKWSEEAWDVARPTYLKIIEHPFVEELARGTLAADKFLFYLWQDSLYLAHYSRVLTHIASRLTEKEHIAAFIRFASDGI
EVEEALHGSFLKGDVPAPEEISPTCLLYTSVLQAQATAPVEVEAAAVLPCFWVYQQVGRQIIARQQGSGNPYAQWIETYA
DPSFTEATSQAIGICDALAEKTGPETRRRMTDIFLRCTKMEWLFWDSAWYLESWKI
>WP_004328082.1 MULTISPECIES: bifunctional hydroxymethylpyrimidine kinase/phosphomethylpyrimidine kinase [Alistipes]
MKKHYKRVLTIAGSDPSGGAGIQADLKTFSACGCYGMSAIVAVVDENTVGVTGVHPVPVDFVTGQIRSVLDDIGADAVKI
GMLHSSELIRAVRETLAAYDIRNIVLDPVMVATSGDRLLQEEAIATLQEELVPFVRVITPNIPEAEILLGRKIAGQEELP
QVARELSFGRKVSVLLKAGHLHDTELIDVFYNAETDKATPLRSMRLDTPNTHGTGCTLSSAVAAFLAHGLPLDEAVVCAK
EYINAAIIAGAEYEIGKGHGPVHHFFNFWE
>WP_004328084.1 MULTISPECIES: tRNA (adenosine(37)-N6)-dimethylallyltransferase MiaA [Alistipes]
MTDKRLVVLVGATGSGKTDLSIRLAKHYRAPILSTDSRQVYRGMPIGTAQPTNEQLKAIEHHFIATLDIQQDFNCGQYEV
QALELLRQLFVRHDTVIAVGGSGLYVKALCEGMDDLPEADPELRRTLRQRLANEGLESLGEELKRLDPVYYAQVDRSNPA
RVVRALEVCLQTGRPYSEQRTKPRRERNFRILKIGTDVPRAELYGRIDRRVDEMLAEGLEVEARRLYPYKHLNALQTVGY
KELFAYFDGRCSRDEAVELIKRNTRRYAKRQLTWFRRDPEIFWTPPGDTDKIIAYIDGTL
>WP_004328085.1 MULTISPECIES: transcription termination factor Rho [Alistipes]
MQDLKALEGKSLAELREIGKALGIPHLMMKKKDLIEKILNFTQDGGVADTETQQSPAEAPKKTRRPRIAKTESAQASVEI
REQPAAQTTTTPTPAATKESGKRRGRPPRKVQAALSVAATDIPQTELIKIPREEEPVREIHEEQPPLPATRPAEEVITKD
DFAGEIAGEGVLEVMPDGYGFLRSADYNYLNSPDDIYVSPSQIKLFGLKAGDTVTGTIRPPKEGEKYFPLVRVTDINGLE
PEYIRDRVQFEFMTPLFPSEKFCLTGNGHNNLSCRIVDLFSPIGKGQRALIVAQPKTGKTVLMQSIANAIADNHPEVYMI
VLLIDERPEEVTEMARNVKAEVVASTFDEQASRHVKVAEMVLEKAKRMVECGHDVVIFLDSITRLARAYNSVQPASGKVL
SGGVDANALHKPKRFFGAARNTEEKGSLTIIATALIDTGSKMDEVIFEEFKGTGNMELQLDRKLANKRIYPAVDVIASGT
RREDLLLSREVMNRTWILRKYLSDMTPVEAMEFLQKQMNLTDNNEEFLATMNH
>WP_004328086.1 MULTISPECIES: S1/P1 nuclease [Alistipes]
MLRTLFISLLCLLGTTRAQAWGPKGHDVVAYIAECNLTPEAAEKIDKILGGASMVYWANWLDSASHTPEYAYTATWHYAN
VDEGFTYETMTKNPDGDIVEAIDRIVAELKGGQLDPAQEQLYLKMLVHLVGDLHQPMHTGHLSDRGGNSVPVRFFGRESN
LHAVWDSSLPEAAHKWSYTEWQNQLDRLTEEEVARIQSGTPLDWFEESNAICREIYVATPEGSDLSYDYIAKYAPVIERQ
LLRGGHRLAGLLNEIYG
>WP_004328087.1 MULTISPECIES: DUF4595 domain-containing protein [Alistipes]
MRKFLFFVMAAVLFCGCDKEEGGDNLPCPVTEVSVPASSEENPVSPGSSVTIQGQGFTANSEIWLRAITRAADVQAEVTD
VTATTVTFTAPDVSGEQNILLKQDGGEWILGVLHFPEVPNTPGGDEEEPAILPTRISHVRVTWEEDMTFVLRYTYDAEGR
IVTITETDQQYNFEGAPDESFEDEVTTIEYAPDRIVVTEPEGAQSIYALADGRTTAITSIPGGGVYLSDYTFSYDENGYI
AESTWVENPGGEYSAESVYTVIDGSLVRVQEKESSQEWYGGNAIYENDPVQLNNLNIDLFGMSDFIDETDLDRIYLFGAG
GNRFKTLPVKIDYGEDGVTTYRYEMDGEYISRIDKFQENELTSILEIFYEE
>WP_004328090.1 MULTISPECIES: site-specific integrase [Alistipes]
MSVSINAICRKDRINQNRTTNIYLRFTVNRRSRYVSTGINIPADDWDFDTQTLKTQNPAVQLRIYEQIEKYDKRIKRLEA
LEVPVTLDNVLETDGRRVYCTIAEYFRRTIAQLESVGKIGSTSKHKVTFSLLQQFRSTNIRFDEITVGYLRDFELFLMKK
GNKSNSIATKFSVLKAVYNKALAEGIFTTPHSPFLQFKIGRLWTATRKRAIRKEDVQRLMQAEIPADGSAYLDFARDIFL
FSYLSAGINFKDIATLRYCDMDEERIYYARHKTSKEMTCHLSEQSKAIIGKYAKSDHADDDYIFPILDRRIHKTEQQIYD
RVRKVLKHVNKALHEWSRLLGLKIELTTYVARHTFATVLKRSGVNIAIISESLGHSDLSTTQIYLDSFENSQIDAAMQNL
L
>WP_004328092.1 hypothetical protein [Alistipes putredinis]
MNEKEADAIRKSMYESLLMDENDKIVHWDFDPMRRELREYVDIACGCDEQTYGIRTPQFEYRYCTGKIKMPFAKSDYLAN
DDIIATVMGLGLDVEKFWFALVFIYDYVETSFKNCGLVKPASLNKAVQNLFKELGEDFTDDDIEITLKKNRKKVEVLPVI
KRGILDWLRETYERECKGRKIQYYGIDTGNFDETYPSTSFRIYRTVEMYRDMLNALLGDNRPKQPDKSVSLNRLLLISRI
CYLYEFTRNDSYLYGDEAIKGIIKSYKRRTPATYSAVYL
>WP_004328094.1 MULTISPECIES: hypothetical protein [Alistipes]
MTEIPVNCLFNKKKTGCGATELAIRNSIPTLIAMPYVALVKNKTVCRTDDIEVLGVYEDITEGDITQFARTHSPLKIATT
YDSLPRVVSALQSIGIDPYKELFLLVDEWHVLFNSYSFRHNAIKNLLAEAAKFDKATYMTATPIEREYMLEELRHLPTCE
ID
>WP_004328095.1 MULTISPECIES: hypothetical protein [Alistipes]
MSECVKVLRDELPYNLHIFVNSVEFIAKVIDTLKLAPEAVKVVCSTSGESRQENQRKLGNAYPIGQPSDPAKKVNFYTST
CFEGCDIFDPDGVTFIVSDGRKAHTLLDISTLFTQICGRIRDSRYKAQIVHVYSTTKYSKAVTLDEFVAATQRTLADAES
YAAEINSLSEATRVKTLSKIPYINEQYVRIVDNRLVVEKNLANMDIVNFKISRHIYATYVNLTDELQRNGYKVTVQTYSK
VVEHLAANPTARTTFRELFDEYCRLKTMTEQFFVVESPAELCAVIEQRHPLVKQAYDELGTAKVQALKYHVGNIRRELVK
GLSIGDDYKIVKMINDAFQKQTPIAKNKAKERLQEIYDTLGLQRKAKATDLAQ
>WP_004328096.1 MULTISPECIES: hypothetical protein [Alistipes]
MKTLNERATEILQALLAVRAYRIDHGNGVYTRLRAAMIGRNGKYNLISLVEYYEAKGKLAQSTEMNFAFDTSTKQFIPYY
YCNKTLRIESHSAYPTENGMENCAEERQADHTNFANRWLIRMNSQQPII
>WP_004328097.1 MULTISPECIES: hypothetical protein [Alistipes]
MNAQRIVQNCVLKNQSTVIEEMIRANLISEEYLYPFVDDVMEWWLIDSWLAERLKEQGEVIIEEYGCYWWGRQSSGQAIY
MDGVIQEICGND
>WP_004328098.1 MULTISPECIES: PL29 family lyase N-terminal domain-containing protein [Alistipes]
MKKLLAFAALFAVVALTSCKYDDDDLWNSVHGLENRVAKLEELCKQMNTNISSLQTIVTALQNNVYVTGTTPLMKDGKEI
GYTITFSKGNPITIYHGKDGQDGEDGITPTISVKKDTDGVYYWTLNGEFIVVDGGKIQAEGKDGTNGTTPQFKIENDYWF
VSYNNGANWTQLGKATGEDGIGGDSMFSGVDYETSTDYVIFTLSNGTQIKLPTWSAFEALQRLCNETNTNLSALQTIVTA
LQNNDYITSVDPLTENGKVVGYTIKFAKSNPIVIYNGKDGADGVDGNTPVIGVKKDTDGIYYWTLDGEFIVVDGQKIKAQ
GTDGNNGADGSDGVTPKLEIQEGYWWISYDNGTNWTQLGKATGEDGKDADSIKITQDENNVYFELADGTVITMPQNNDTT
TQNIQFADPITKYLCSSQWLNSSNIDNLNSWDKNLDGELSYQEAANVKYIGYYHYFHGSAISSFNELRYFIGVTYIGKEA
FKDCSKLYTIVIPDNVKTIEQNAFSGCSDLQFVTWGNNITDIQDRAFYGCTSLRFIILGDYVETIGAYAFYGASSINIST
LRVTLPASVKSIGDYAFHNRNVEFVYCKSLTPPFLGGANVFGNDWGTSWKCKYYVPMSAVDDYKKAPYWKDLGDNIVGYD
FTE
>WP_004328099.1 MULTISPECIES: HEPN family nuclease [Alistipes]
MEYKNIFEIEFIQRTQEIVNGYQIPFENTLFINACVGLLIIPQQSLFNHLPTEVVSADKWGIADTDISCIKEPNKSVKNV
ARHIRNAIAHDGIRFGSDNGKDITHIKITDWKDERHKTETFKAVIEVTKFKTFVWAFAQFALTQQSLFKSQN
>WP_004328101.1 MULTISPECIES: WYL domain-containing protein [Alistipes]
MAKINQIRRLAIIVSKLNSKHYVPAEELVDYVSYTIRARYSDTAGCTLRTLQRDFRTIEELFGVTIRHDKLCGYYIDERY
GSAEDYEALLLNFELLNAIDSDSTIQKYLLPEHHRAIILPNIAELLDAIRNRHPVEFDYILVRHGGKVVRKCLHPYFLKE
SQQRWYLIGYDTDDKLKAFGLDRLSSLRILSRERFMRNDTIDIPALFRESYGIWNNPEDPVEEIVLKYDVLDGAFVKTMP
IHPTQELLDDSSDGITIRLQLRITNDFVMALLARSRSVEVIRPVSLRQRIYEIYCQALERNKPTCNE
>WP_004328103.1 MULTISPECIES: restriction endonuclease [Alistipes]
MKPYEFEQLVCDHYRQKGYRVQTTSASNDYGIDVFAEKKGEKIAVQVKMYGGSTRKVNRQTMMELYGAAAYFDCTKAVLA
TDGEVLTDAKEVAHKLGIDILFIQPDRKISMPSASSAEWSLADIIWEKYIMPLAGKTLTRDNGKTNRIVNVDWSGIERIT
SNGKHQKIGIEIFRFTMDRLFTTGRITRDEINQNYAKRASSGIVLILSQAPCFRLVKQPAALELAEEYPLYSMVLNHLSQ
VK
>WP_004328105.1 MULTISPECIES: DUF262 domain-containing protein [Alistipes]
MDNQTTIGRLFGEDMITFVIPSYQRAYSWRVGKDGRVGQVDMFLNDIIDQPDNSSYFLGHYLFEKTQGNRYELIDGQQRL
TTTVIFMSCLVKELRKRKIVRFDYNNMQYATEQIYERYLQPRYGSQKFETVPEDSSFFNRLIIECDSDYRIETGRRSERR
IREASSFFEEKMATQTEEGTLFKWFHVIDNAIITTFLLSGESAKLTATQIFAFQNDRGLGLTTLEKLKAFLMHQIYRNNT
TNAISNIHSVEAKFASIYNYIERLETKEDSVLGYHCSAFLSSYDSPLDAIKESLLRADDKTQWINSFVSELCCSYSLMCE
IENTWHLFNSPIADVCILDKANSMPLVLKLCHYNSNGIDVRNIPAIDNALKLVEKILFKMTYTLGGYRTNNLISIAKKYK
PDEYDNLIADLTYKCCHGFKEYWNFNGDCLRYFTANKYHYRRELRYVLYKYENYLRAKARQPLLSPDECTNVFRDVSVSN
TLDHITPQTPDFVEYSEEFCNEYLNNIGNLSLLTWGNNSAKKNHNPANDGVVEMYNSIFYSHKEIYETLKSEKKWNEIQI
SERRDRIVAFIKDNWLD
>WP_004328106.1 MULTISPECIES: hypothetical protein [Alistipes]
MAISMIERRSAWYDIYDERGKKQKTLSESIGEVLGWAANFFVVRRSAWYDLYDESGKKYKTLSESIGSFVSISGDTFIVR
RSAWLDTYDRTGKKINTRSAY
>WP_004328107.1 MULTISPECIES: DEAD/DEAH box helicase [Alistipes]
MLDYEIYSECDQINDLIEKRDLATARCKVINLLDRMQQDGNQYNPMVNHFIRVVGLFPYIDKKTASWDDQVVVEAFKADV
GDKTPVTLHSAQSRVLKRLLLGENIAVSAPTSFGKSFIIDAFISIRKPDNVVIIVPTIALADETRRRIEHKFSRFYKIIT
TTDATITERNIFIFPQERSFAYFDKLEKIDMLIVDEFYKASSMFDDSRSSSLLSAMIELGKISRQRYYLAPNIHKISDNV
FTEGMQFMRLTDFKTVITKAAHLYKNLPKSADKEQFKKGHLLKILQKKRAKTLIYAGSYKNIDTISNILANDLAVKKTSL
LQDFNDWLRVNYGRKFSLCKLSERGIGVHNGKMHRSLSQIQVKLFEQEEGIDTMVSTSSIIEGVNTQAEQVVVWSNKNGS
CKFDYFTYRNIIGRAGRMFKYFVGKVYLLEEPPVQENTTLEIDFPEEVVESLDSANPGVEINEEQNDRIKEYESFMIKAL
GRENFNNIRRLPAFKSCDSKLIKTLVRKLKADPAWPQNYAALAATNTYNWREPIKDVINLLGDKMGGLIKLAIWKMPKNW
SHSVAFIYDELEKDGYKISYEDLFAAERYLSYNLCTTLSVINILKKSFDPAAPDISLFIGRASNAFLPKLVYQLEEYGLP
RMISRKIQDSGLINLEDDTKEISEIIIQFKTISPKNLISNLKDIMPFDKFIIQYFYEGIS
>WP_004328108.1 Hachiman antiphage defense system protein HamA [Alistipes putredinis]
METVLLHKSAFLYVTSIFRLSSFVFANALLTGITKTFVPFYSSFPEIYSNIANERMYEPVKSVFDTISTDKIKKENSIIT
SISDLQYVIPDPDTRKFVQTILRRETSVDEIRKRLHVPILLLHECDKTQKATELSETYLEEIKRYHLDRAVNYFNIQNGK
QKKQNVHGYDNIQFHLILFPVPNKNEIVNWFVERAKQIKEDA
>WP_004328109.1 MULTISPECIES: site-specific integrase [Alistipes]
MARSTFKVLFYVNGSKEKNGIVPIMGRVTINGTVAQFSCKQNIPKTLWDVKGNKAKGKSREARDINLALDNIKAQIIKHY
QRISDREAFVTAEMVRNAYQGIGSEYETLLKAFDRENEVFKKRVGKDRVMATYRARVRARNHVAAFIKSFYRRSDMSMLE
LTPDFIKEFAAYLSTEAGLRNGSIWANCMWLKGVVMKAHYNGLIPRNPFIQFHISPNVKEREYLTEDELKAVMTHEFADS
KLAYIRDIFIFASFTVLSFVDIQELTNDNIVEVNGEKWILSKRHKTKVAFQVKLLDIPLQIVERYRPMQKDNRIFPDLNY
WSICKPLKRMIRECGITKSISFHCSRHGFATLALSKGMPIESVSRVLGHTNIVTTQLYAKITTQKLDNDLTMFGDKLSKT
FNGITMS
>WP_004328110.1 MULTISPECIES: hypothetical protein [Bacteroidales]
MSMRRNSITVNESGNIIMPENVSNIWMSEPELVELFGVIAPTLRSAIRNIYNSGALKEYEVQKYVRQENGYHADVFSFPM
IVALAFRIDSFGAEQVRNAIFKRLYLRKEKTNIFFSLGINGWDMSNYQA
>WP_004328112.1 MULTISPECIES: primase-helicase family protein [Bacteroidales]
MKQGNFENEEFIRVGTTLYKLVNQPRLNGGYVKKRIVWNNETLRQDYGKDYLATVPKYDGFCTVPDHVDYRPVVDKFLNL
YEPIGHRPQQGEFPCIRSLVRHIFGEQYELGMDYLQLLYLQPVQKLPILLLVSEERNTGKSTFLNFLKAVFQNNVTFNTN
EDFRSQFNSDWAGKLLIVVDEVLLNRREDSERLKNLSTTLSYKVEAKGKDRDEIAFFAKFVLCSNNEYLPVIIDAGETRY
WVRKIDRLQSDDTDFLQKLKAEIPAFLYYLQYRQLSTEKESRMWFAPSLLHTEALQKIIRSNRNRLEIEMCELILDIMES
VGTDTFSFCHNDILLLLVHSQVKVEKHQVRKVLQECWKLTPASNGLTYTTYQFNYNRECRYEPIKRVGRFYTVTREQLES
L
>WP_004328115.1 toprim domain-containing protein [Alistipes putredinis]
MLNKVMLSTESRMRGDMQVRFGGRYGKTYCRKAVRRSVPSLRLGEGGSIIDLVMRLERCDFAHAVRLLRNRERVPIAAPR
SLSPLSTVPALRILSDTPLRHSALLDYLRRRGIVPEVACTYCREIRYTINGRKYFAIGFPNDAGGWELRSECFKGSASPK
QITTIDNCTDTVIAFEGFMDFLSCLSTKHPDQLRIDVIVLNSVVNLPKALPFLARHSTIHAFFDNDNAGRKATAELIRLC
PRSEVVDQSCFYSGHKDVNDYLIAHIKDHAKKLAAQKNASKTKTVQSVRNNPQLLKAKTAAVEPQRRKGVKV
>WP_004328116.1 MULTISPECIES: plasmid mobilization relaxosome protein MobC [Alistipes]
MKQAQNKGGRPELSKGRVRRYIVSTRLDTEHYLRLRSLARTSGQHPAEIIRQLLRTGAVRERLRREHLDFVTQLKGIARN
LNQLTRLAHAKGFSSVASRHAAIMACLEALLKQIRDDR
>WP_004328117.1 relaxase/mobilization nuclease domain-containing protein [Alistipes putredinis]
MIGKIIAGSSFAGTVGYVMKELSRILDAEGVNPPEVKNIIEDFKDQTRLNPRLKNTVGHISFSFSPKEAPHMTDALMTQI
AKEYMQKMGITDTQYLLVRHLDQPHPHCHLVYNRVGNKGQTISDKNIKIRNTKVCRELTEKYGLHLAPGKDSVRRERLRE
PDKTKYEIYDAIKGCLPKCKSWNDLEGRLKEQGINVRYKYCGNTDRKQGVLFSKNDFEFSGSKIDRQFSFSKLNLHFAYA
QQQTRHRSAIVKDFHAAAGSYRSAFSDLFGTGGGKTNTDRPTVNFGGNIGELPLPPNSSPVELSEAQLQRKPGESPEEYL
ARITALLNTVAEAMAIAAMERERRLRERMTKSKQKL
>WP_004328118.1 MULTISPECIES: hypothetical protein [Bacteroidales]
MKENNMMSYEMYEDFKETMVKTIKTELAAKTANNNQSSDNDLSQRLEQIVYTEQERHQAIIIQLAGRLESIEQNYTKTQT
GIDNLQASVEAIKIPAELPPRIIRHRVIFSSESPFVIYLVLFLFISCMILSSALYFATRPNHDRIDNDLKYRYIKMKGDA
TPDRIAELEELFELNRDNAKIRQMKKDVETFEKIARQKAVHDEQVRLNEQAAKYFEQQLKKIKAD
>WP_004328119.1 hypothetical protein [Alistipes putredinis]
MGMILDYIEQAGKGKYQCFKTKKICLDSVDNDTIAYNYDDKTIANATKSTFAETDHSRVKTVSIAYLFKSPKVPPPIFQY
FLDGSRHTFKIDDIGIGKKIFPIIAGQIIVGCCKRKDRDTFKCWQLNNKIVMAMPDDYDDDDGGENFCRSFCETINSKVI
DKISKLKDLQLGINKLLLYRTNINPQEQGRDNYKHRGIACIQNEMTDEEQLMVERLCKVGKLHNESWLIKDGSLEYNPSF
SNLNRTQWDNLRSNYQHVVGVSKLFDPELLPDFEGNRLSKTIANLGPYERTKVYRYESDHKGGKSYFAVWYVRLRNHDFR
ETHFSDIVKCEMVLMDENDKLETDKVDMISANLIREAYPVCYGVDTRWANHLYPIFLTESFCKSKYVDSNIILNLF
>WP_004328120.1 ATP-binding protein [Alistipes putredinis]
MLQVIGKVSATEKMPSTIDNFYFWTDKGQILSPFDIVKVEHVSSNSDKSITYGVIEEITHVTDAASHFTNFISSNFGDTA
DSIGQMNRLGMNYVKAKVVCNTDDIYTPVLDGKQVSLCDEEDIRTALGLNDVKNPLVCGYLEMYQGNAAKKVKVELNSHF
LIGPDGAHLNISGISGLAAKTSYSMFLLNAIQHKFKDIDGSSVAFVFFNVKGRDLMAIDETNTELPEKDKKIYADLGLSI
EPFKNVRYYYPYTKDEIMQHAQSYAHPQDVERQKKNHKAFTYKFTYDKSQDKLDLLLANEDDSTGTLESCVNYVINGEGY
FAGVNNWKDFQDKLDEYTKTAANGGVKNEIQVTSWRKFKRCVSKAIKNDIFSKVIHDNVGEVDLTSEIQHNLTANQVMVI
DIARLDENSQSFVFGSVARAIYEMKLGADRDNIPDKIILFVDELNKYASNDIPKNSPILRQLLEITERGRSLGIILFSVE
QFRSAIHDRVKGNCSTHAYGRTNAIEISKADYKYVPKVYQNMMTRLSPGEYIISNPALRSIVNIRFPRPTYKQFPNG
>WP_004328121.1 ATP-binding protein [Alistipes putredinis]
MAELKTHKSRIGKGLINMLMFQMYGDEKLIYREYVQNARDAINDAVNHGILGAITDGRISITIDSAKRFIEIRDNGIGIP
VERVESVLLDIADSNKDGESSAGQFGIGRLVGGYFCKKLSFRTTYKGEEFASEIVFDIDKIKAILNDENDKRDATDVIDS
ASSRNLYDENKDDHYFIVTLCNIDLQYPALLNKDIIADYLREVAPVDYSAQFRNQLIMTSVSGEYEELQKNVGYFPISIN
GTAIEKRYGLRVVGTNDTINGLEYFSLKDDTYGLLAWGWYALTDFTKAIPVSDTSSQFRLRKHNIQVGEADMLTTYFPRN
ETRGNKYFYGEIHIANQKIKLNSARDGLAPTPEAECLKCLIRNFFDGLVKLYHLANDTKKAVERYIDAYKIIQAPATENI
VNAQKQLTDACKKLKSITKSKNATNPVAQKVLESYKRRIKDLHTEMDQEIPCIPASELPISSPIPQVEPELDDFEILNNH
YPEDLAALIRRVCMSYQRNCPVSHIKLIRELQRKAIRELIEE
>WP_004328122.1 hypothetical protein [Alistipes putredinis]
MARPRKKLKILLIEPNYSNKYPPIGLMKLSTYHKMLGHEVVFYKGDLKQFVIERIANKCIDEFYKIDENINWNLYKDLFV
EYIRTRRRDFLVQIPISSTNMEILLTNKINQFKDYYWKKNWEADPEWDRVFVTTLFTFHWRITIDTINFAKKLVKDTKNL
MVGGVLATIQAKEVYEATGIKPFKGILNIPGQLDKRNQLIIDNLPLDYSILDEIEYKYPMNNAYYGYTTRGCIRKCPFCA
VPKLEPVYNSYIPLRERIEETRKQYGDQKDLLLMDNNILASSEFDTIINDIVACGFGKDAIFIQPDLLALSIAHLRSTPV
INERANIRKAQSLIMEFYQKLKGEESFEIYKIIFEKYKINKLLTTTKEHLLAAYDEIKDIYKKHFKPAPRHRYVDFNQGV
DARLFTEENVKQLSRIAIRPLRIAFDNIKTEAQYTRAIEMSSKVGLKDFSNYLLYNFDDHPDDLYHRLRINVELCDRLNV
SIYSFPMKYHPIRRTEDMDEDYSHNRDYIGKYWNRKYIRAIQAVLNSTKGKIGKGTSFFMKAFGENIEEYHKLLEMPETM
IIYRYFFEWLGLENGGKKTAIEILGNDSICNASAHSWWKAFCTCKENVSSKEWEMALNIIHKNDFSKSYHTGNSYVDTLL
GYYVSYRQAIIEPNTDLYKLKQVYDQNPLKELRRTQKIK
>WP_004328123.1 hypothetical protein [Alistipes putredinis]
MENVLLLEIKQLYDSLVAAPYGEYVHGYGTQKPNGFKYKSNAQTLFNKVVELNEKCRPSYIDEQTIFQLSHTLEKEVEHV
VGTYEEAIKPNAAQKRWQELDDKMNRATRQIHLDIYSLLSYIEETSHE
>WP_004328124.1 MULTISPECIES: DNA-processing protein DprA [Alistipes]
MKREIPDIALTLTPGIGPKGAVHLLDVFGSAEAVFSASADELIEKARLRPELARAILQKKAFADAEREVKHCRKHGIEII
ASTDAQYPALLRETADYPHVLYVLGSPEALGKTTLTMVGTRRMTPYGQQMADRLIGELADRVADTVIVSGLAFGIDTACH
RAALAFGMPTVGIIASALPGITPAQHTAVARDMIEHGGAVVSELHSQTRQNGNFYHSRNRLLAGISGGTVVVESPVEGGS
MDTARLADGYNRTLMAVPGRATDFASAGANLLIRTQRAQMVCTGEDIVREMMWDQNRPGDLIDRPTAAPAALTRDEEGLL
GCFRTDDPISAEELCELSGLGFGELSALLLGLEMAGAVRQLPGNRYMKLR
>WP_004328125.1 MULTISPECIES: hypothetical protein [Alistipes]
MKQFVILFLLFTISPISFTFAQNKIFCEIIEQIVSQKKTRIYLDYGQERNKKKDIRLENENEKAEIFYSRVEALNIMSAL
GWKFEQAYVKVSGSSGNGYGSTSSTTHYLLSKDVDSIQEINNIIDEIKAKKSELNNIPTESEQRDTNSINKIF
>WP_004328126.1 MULTISPECIES: TatD family hydrolase [Alistipes]
MNYLIDTHSHIYAEEFDADRDEAIRRAREAGVERLLLPAIDSESHGRLFDTVRRYPDHCTPMMGLHPTSINDNPRWREEL
ALVERYLCSPPEGVGRFCAVGEIGLDYYWDDRFKAEQLEAFTKQCRLAATYDLPVAIHTRAAWKDMCRTVETETKAAREK
GLRLRGVFHAFAEDADTYRQLKECGDFLFGIGGVVTFKKSRLADTVREMELDDLVLETDCPYLTPVPYRGQRNESGYIPY
ICNKIAALKGTTPEEVAAATTRNARRMFGFDAARQTTNDHSSPTESI
>WP_004328127.1 MULTISPECIES: asparaginase [Alistipes]
MKPSILIIYTGGTIGMKPDPTTGALVPFDFSGIFEEFPTLQSLNIGIEVFTMDPVIDSSNVSPRNWLDLAAIIRDNYARY
DGFVVLHGTDTMSYTASALSFLLENLAKPVVFTGSQIPIGVLRTDGRENLMTAIEIASARIDGRPAVPEVSLYFQNCLFR
ANRTTKRSSEDLSAFWSYNYPALADVGVNITYHTEYILQPERYDEPLHIAARLSGGIAVVKLFPGIEERTLRAMLSAEGL
RGVVLETFGAGNAPTSEWFIRVLEEAIDRGLIVLNVTQCRGGRVMMELYETGLRLQRIGVLCGHDMTTEAAVTKLMYVLG
LELPREQTLDLLRTPLKGEFTD
>WP_004328129.1 MULTISPECIES: MotA/TolQ/ExbB proton channel family protein [Alistipes]
MKKLFLIVAVAIFSLGTVNAFAQETTTPATEETAVVEETVVDEVPASDTQLAEAKPMHQVLMQKFLEGGWEWMLPVLLCL
VFGLAIAIERMLYLSLSTINSKKLIAQVEEALKKGGIEAAKEVCRNKRGPVASIFYQGLDRYNQGLDSVEKAVVSYGSVQ
TGRMESGLSWIGLFIALSPMLGFMGTVVGMIEAFDAIQAAGDISPTLVAGGIKVALLTTLLGLIAAVILQLFYNYIVSKI
DSLVNDMEDSSITLMDILTAYKK
>WP_004328130.1 MULTISPECIES: hypothetical protein [Alistipes]
MKKILNILLGVILLITVILTVYAMVAGGSNEAINLNLIWSYILIAVGIATALFTAVWGMVNSSKGIKGTLLSTLLIIVIV
AAAYLIARGHTIEIPDVANGGFFPHPETVITEASILVTYVALGAAVLTAIFTEIYKAFK
>WP_004328131.1 MULTISPECIES: biopolymer transporter ExbD [Alistipes]
MPIDKRKVQEINAGSMADIAFLLLIFFLVATTMNVDTGIARNLPPMPPEDQKVEDMKVKIRNLLPVLVNGRGDIFVGRAG
EQEYVDIHQLKDRAKDFLLNVMDDPNLPEKEVEEFELPDGSKWSYPVGKGVLSLQTTKDTQYQIYIMVQNELTRAINEIR
DEVSKNKFQMKFSDLGEAERGIVAKAVPMSISEAEPRDLGGKK
>WP_004328134.1 MULTISPECIES: porin [Alistipes]
MENFTRRVAGWFLLCLAMSMSLSAAAQQPPVERVDVETIPVQDDLEEMVIESQPESTNHPKQEKDVDTDDDDRAAAVRTD
AGQDENVGQGELSQKDRRRDKGDGRENDDEDDDEDEDDDEDEGVRVQTHFEISAASGAQKEEKKAPPVTIDLLGTLRAKF
EYQPGEGDARFQVRNARFGVAGEIYSKLAYCMEIDLSDEGKIKMVNAYLGTKLYKGLGFTIGFMRVPFTIDAHRSPHTQY
FANRSFIAKQVGSVRDVGATLGWKFGEKVPINLQVGMFNGSGIDDQKDFWTDKFNYAAKAQFGFAEGMNFVVSYQTTRPA
DTRIHLYDVGCSYRLGGWFFEAEYLRKEYARNSFAGVNAFDGFFCYDLPLRRVFKKMSFAGRYDYMSDHSNGIPDDNGLL
FVNDLERHRVTAGITFSFGLPFMADIRLNYEMYFYDKGVVPKVSEHDKIVLEFMAHF
>WP_004328135.1 MULTISPECIES: inorganic phosphate transporter [Alistipes]
MESIYLGIVLFLFLLAIFDLVVGVSNDAVNFLGSAVGARAASFKWIMGVAAVGILCGAVMSNGMMDVARHGIFRPEQFYF
QDIMCICLAVMAIDVILLDTFNTLGLPTSTTVSIVFELLGGAFALAMVKLAADDTGLTFADMLNSEKALSVIMAIFLSVA
IAFVFGAVVQYIARLIFTFNYKSHMKWSAALFGGVAMTAIIYFILIKGMKDSSFMTPELSEWISTYTRHLVAGCFIFFCL
LSQVLHWCRINIFKVVTLLGTFALALAFAGNDLVNFVGVPLTGYSSYMDYVANGNGSETFLMDSLNAPARTPFIFLALSG
VVMIVALTTSRKARGVIKTSVDLARQDAGDEMFGSSGLARSIVRASSSLATGIDNAMPQGLKRWLGKRFDKDEAILENGA
AFDMVRAAVNLLLASLLIALGTSLKLPLSTTYVAFMVAMGSSLADKAWGRESAVFRITGVISVIGGWFITAGAAFVATFL
LALAIYYGGTIAMVVVVALTILFLIRSNIRYRRKMKAEHDDVFKGMMTSRDKAEVWTLLRRHMTESLMASVTFAESTFRQ
ITDGLLKEDIKSLRKAERALGGEKDLLKRVRRRQMLAMRRIDRNLALEKNTWFHTASNASEQLYYCLKRLCEPCKEHVGN
NFNPMPKVYLREFLPIRTRIFNLMVEIRRMMEQNDYSDIENVLIEAEGLRESISTERKTQMYRVQEEGNSLHVSLVYLIT
LQESQELVDTLRQLLKACNKFTK
>WP_004328137.1 MULTISPECIES: response regulator transcription factor [Alistipes]
MGKYKILVVDDEESLCEILKFNLELEGYEVDVAYSAEQALAMHPERYSLLLLDVMMGEISGFKMARMLKSSPETAAVPII
FCTAKDTEDDTVAGLNLGADDYISKPFSMREVTARVRSVLRRSQARQEEEAICFEGLCLDLQSKVCRVNGQEVPLTKKEF
EILTLLLSHPRVIFSREQILARVWNNEVIVLDRTIDVNITRLRKKIGPYGSHLVTRLGYGYGFEK
>WP_004328138.1 MULTISPECIES: ATP-binding protein [Alistipes]
MDLKSKHSYQTQSFLWLLGFSWLLIVCFVGFQYHREKELRTELLDSQLQIINAQLEEALSNARTPHDFFDAHSDFFEGLR
ITLIDLDGTVVYDSEEPPAEMSNHLDRPEVAAALTDGHGYTIRRQSENNGRTYFYSASRIGDRIVRSSLPYTVSLSQVLN
ADRNFLWFMGSVTLLLCLVGYYVVRQFTKNMVQMEATLAERDREHAAALHEEQEKIRIKRQLTNNINHELKTPVSSIHGY
LETLIANPHIDAATQRAFLEKCFTQSERLRQLLQDVSSITRLDEGGQMIDRTEVDLRALIGEVITDTAPESARRGFTVHW
TCDRPLTVEGNEGLLYSVFRNLTDNALNYSGGNRIDIALTDETDDRYEFSFSDNGTGVNPEHLPYLFERFYRIDKGRSRR
AGGTGLGLAIVRNAILFHGGRIEVANRPEGGLVFRFSIAKKGEAKR
>WP_004328139.1 MULTISPECIES: DNA polymerase I [Alistipes]
MKKLFLVDAYALIFKYYYAFMGRPMRNRAGMNTSVVFGFTKFLRDIQKREHPDLLGVAFDPKGGSFRREIFPEYKANRAE
TPEDILLSVPYVKRIVEAMCIPVLEVPGYEADDVIGTLAHKGVEAGYDVFMVTPDKDYGQLVCDNCKIYKQKGNDGIEIV
GREAIREKYGIENPQLVRDILALWGDASDNIPGVPGIGEKTACKLVQEWGTVENILQNADRIKSRQGEKIAEWGDKLLLA
KRLTTICLDVPIDFREEDLTVCAPRIDELKALFAELDFRMFLNDLTNLAPAEPLPEGPRQAAQTQLAEVARAKSAAAKKA
ALAGQGDLFAPAADSGESPASDRESASSDEQTAESEEFATAQTTPHAYTIVRNAQELEAVLREVAACPEFCFDTETTGFD
IFNDRIVGLSLAVRPYEAWYIPFNESNTAEYAALIRPLFADGKIAKIGQNIKFDLMVLARLGVEIRGRLYDTMILHYLLD
PESRHNMDALAMRYLNYRPISITSLIGKGARQLTMDMISLERVAEYAAEDADVTLRLKQVLWPKVEELDLAGLYLEIEEP
MIAVLAEIEMAGVRIDSEALAEYAVELNKTLNDLEGDIRRLADEPSLNVNSARQLGEVLFGKLRIAEKPKMTKTKQFSTE
EEYLQTFAHKYEIVDKILEYRGVKKLLSTYVEALPLLVNPVTGKIHTSFNQAVTATGRLSSTNPNLQNIPVRDELGRRIR
KAFIPSDDEHLLLSADYSQVELRLMAHLSGDESLIAAFEHGEDVHAATAARLFGKEVAEVDSDERRKAKTANFGIIYGIS
AFGLSQRLDIPRKEAKEIIEGYFASYPKVKEYMDRVVEEAKRDGYVSTIFGRRRYLNDIASRNAVARGLAERNAVNAPIQ
GSAADIMKIAMIRVSRRFREEGIRSKVILQVHDELVVDMLRSEQERVIAIVTEAMESAAALRVRLVVDCGVGDNWLEAH
>WP_004328141.1 MULTISPECIES: Lrp/AsnC ligand binding domain-containing protein [Alistipes]
MPKATLDAIDGKILQYLVRNARMPFLEIARECGISGAAIHQRIRKLHDSGVILGSRLIVDPKMLGFDVCALIGICVQDPM
YMMQTMEKLKEIPEIVECHFITGNFNILVKLYCLDNEHLMKTIFDGILRIQGISTTQTFISLNEAFQRQVSIDFIRAAER
>WP_004328142.1 MULTISPECIES: glycine C-acetyltransferase [Alistipes]
MYGKIKEHLEHELAEIKAAGLYKNERIIESPQRAEITVGGRQVLNFCANNYLGLSDNPRLIEAAKKAMDARGYGMSSVRF
ICGCQDMHKQLEKAIADYFGTEDTILYAACFDANGGVFEPLFTEQDAIISDSLNHASIIDGVRLCKAVRYRYANADMAEL
EDCLKKAQAQRFRIIVTDGVFSMDGNAAPLDEICKLAEKYDALVMVDECHSAGVLGKTGRGITELYNLRGQVDILTGTLG
KAFGGAVGGFTTGRKEIIDMLRQRSRPYLFSNSLPPAVVGASIEMFKMLGESDALHDKLVKNVEHFRKGMMAAGFDIKPT
QSAICAVMLYDAKLSQDFAARLQDEGIFVTGFYYPVVPKGQARIRVQVSAGHTTEQLDRCIAAFVKIGKEMNVIK
>WP_004328145.1 MULTISPECIES: phosphoglycerate kinase [Alistipes]
MFKIDSYDFKGKRAIIRVDFNVPLDDKGQVTDDTRIRAAIPTIRKVLDAGGSVILMSHLGRPKKNNDMKYSLGQIVPAIE
KLLGKPVIFAGDCMGEKAAETARNLKPGEVMLLENLRFYAEEEGKPRGLAEDASEEEKAAAKKAVKASQKEFVERLASYA
DCYINDAFGTAHRAHASTALIADKFPHDKMFGYVMENELQAVDRLMLNPRRPFAAIIGGSKVSTKISILENLMEKVDSIV
IGGGMSYTFAAAQGGKVGNSLCEPEMFPTALEIVKKAEERGVKLVFSPDALIADKFAEDADTRQAPVNDIPDGWMGLDIG
EEGKKTFREHILGCKTILWNGPVGVFEMDKFATGSKAVAEAIAEATSKGAFSLIGGGDSVACINKFSLADKVSYVSTGGG
ALLEYIEGKELPGVAAIRK
>WP_004328147.1 MULTISPECIES: M13 family metallopeptidase [Alistipes]
MKKILFAATVLCMMGCQNKPTNSTPALDPSNMDTSVAPNESFYQYATGGWQAKNPLKPEHSSYNMFNVLNDNNEIRINEL
FTQMTKENPAKGTVNQKIADLYKLGLDSVRLNQEGAAPIRAELETILSLDDKKQLTPILSVMQMTSSSPLFSFGPEADLK
DSKVNALYIGQSGIGMGDRDYYLDAENESIREAYKTYLNRLFTLAGLEESQVSKATDAVMRIETELAKNMRSNVELRDLQ
RMYNPMATADLKKNYDAIDWKYLFDFAKINPERVIVCQPEYMEALDKLIETTPIEDLRYYLASQYLNAAAPYLDDNFYAA
SFDFYGRTMSGKQEPRPRWKRAMAIPNSALGEAVGEMYVEKFFPAEDKARMMTLVENLRTALGQHIDQLDWMSDSTKMRA
REKLAAFHVKIGYPDKWKDYSTLEIDPTLSYWENIQRASEWATRDQLAKVGKAVDPEEWLMTPQTVNAYYNPTTNEICFP
AAILQPPFFNPAADDAVNYGAIGVVIGHEMTHGFDDQGRQFDKDGNMNNWWTDADAEAFKQKTDILVKQFDAIEVLPARG
DQPAVFANGSLCLGENIADQGGLRVAYTALMNTLNGTEPEPIDGLTPAQRFYLSYATVWAQNIRDEEIARLTKLDVHSLG
QWRVDATLRNLQDFFDAFNITDGKMYMPVEERVIIW
>WP_004328150.1 MULTISPECIES: ABC transporter permease [Alistipes]
MANSKIGIIITREFNERVRKKSFIVTTILMPVLMIGLMVAPALIMRYSQGETRHISVIDESGVIAPRLESSEEVVYEPTD
LTLDEARREHTDRFGILWIGGDIMTNPGNVKLYTNGSSAMLVEESVSGQIADIIEKEKLKDYNIENLSQILYEVKTTVYM
QVFRNDQMQDDGSDKQANSSAVSTVVGLVLGMILYMFLMIYGAMVMQSVIEEKNNRVLEVVVSSISPFRLMLGKILGIAS
VAVVQVLIWGVLVCGVGALVMPHLISAEMMGSVEAMRAGTLDPTAAGVDMEMVQTLATATDFGYVFQIFAYLLLYVIGGY
LLYSAMFAAVGSAVDNVQDAQQLQTPIMLPIILSIFVMMVVMKDPNSPLVFWCSMIPFTSPVVMMARIPCGIPTWEIVVS
LAVLYATFMAMVWLAAKIYRVGIFMYGKKPTFKELYKWIRYKY
>WP_004328151.1 MULTISPECIES: ABC transporter ATP-binding protein [Alistipes]
MEILKVEHVTKRFARHTALDDVSLTIPKGSVYGLLGPNGAGKTTLIRIINRITAPDEGKVIFDGCEIQPQDVYRIGYLPE
ERGLYKKMKVGEQAVFFARLKGLSRHEAVVRLKKWFVKFGIESWWDRKVDELSKGMAQKVQFIVTVLHEPELLIFDEPFS
GFDPINANLLKEEILGLRDKGSTVIFSTHNMSSVEEICDHITLINKSRNILTGRVDEIRRRHGNNIFQVAYRGDAEALRG
VLEGRCEVLEQPEPEFGAAYSSLKLHVERDADVREVIARINDAVELRSFTEIIPSMNDIFIRAVGGTLNAE
>WP_004328152.1 MULTISPECIES: signal peptide peptidase SppA [Alistipes]
MKFLKMFFAGLLAFVVGSAVMLFLSVVILFGIVGSMTSSEPVTVGEHAILKLDFSEDLIESPSSDPFAGIDFATMTARHQ
VTLYNALRAIETAKNDPRIQGIYLRPNGGGVATYAILEELREALQDFRQGGKFIIAYNETYGQGGYYLASVADKIYLEPH
GGMQWTGVSSTLMFYKGLFDKLDIQAEIFRPTACRYKSAVEPYFLSKMSNANREQMQLLVDSYWNVMAEAVAESRGIELS
TLNRLADGLEVSLAQEALDHGMVDGLLFEDQMDDVFREYGAVAKNDGQFEFVTLGQYVSQLNADLKNISSSQIAIVYADG
AIVDGEGYGADIYGNTLAAKLAKVRRNDDVKAVVLRVNSPGGSALASDVIWREVELLREKKPVIVSMGSYAASGGYYISC
GADAIVADKTTLTGSIGVFGMFLRLEDALKNKLGITFDAVRTNTSADMGVMRPLTGTERAAIMRSVDEVYETFTSYVAEG
RNLPLEKVLDIAGGRVWSGTDALALGLVDTNGGLKTAIAIAADKAELGDKFRIVEMTEAPTGFGAFFSGFMAKVKADIVA
GELGPWAGEWRKIREAVGQQGVVMYCPYAVQPEM
>WP_004328153.1 MULTISPECIES: Mrp/NBP35 family ATP-binding protein [Alistipes]
MEERVKELLNRILHPETQHGLVESGFVEQVSTPGDKITVTLNFAKVRDPFALKIKRQVQALLEENFPALKGSITVIIKEA
APKKPQAADKPTMTGDIAHIVAIASGKGGVGKSTVTANLAVALRNRGFRVGILDADIYGPSQPKMFGLEGYLPEAEQVDG
QDIILPAETMDMKIMSIGFFVKPSDALLWRGAMAVNALRQMIHQTRWGALDFLLVDLPPGTGDIHLSIISELKIDTAVIV
STPQQIAVADVRRGVEMFRNPQVNIPLAGIVENMAWFTPEELPENRYYLFGKGGARRFAEENGIDLLGEIPIIQSIMEGA
DTGTPSVSIDARVEPYYREIADRIVDKVVK
>WP_004328155.1 MULTISPECIES: quinolinate synthase NadA [Alistipes]
MVDNSSKLKTEIERLKREKNAVILAHYYTLPEVQEVADFLGDSLALSIEAQKTDARIILFAGVHFMAETAKVLSPEKKVL
LPNLEAGCSLAESCDAAAFAAFKAKYPGYKVVSYVNTSVGVKALTDVCCTSSNALKVVESIPADQPIIFAPDRNLGSYIQ
KLTGRENMVIWDGACHVHEEFSLEKILELKRQHPAAQVVVHPECRAYIVQVADFVGSTAAILDYCGKSSAREFIVVTEAG
ILTEMKRRYPEKTFIPAPPDDEACGCNNCRYMKMITLENIFTTLRDERPEISLDEEVRRRAERSILNMIAIK
>WP_004328156.1 MULTISPECIES: S46 family peptidase [Alistipes]
MKKLILCLAAAVVSLTAAADEGMWLLPYLQKMNIGDMKAKGCQLTAEDIYSVNHGSLKDAIVIFGNGCTGEVVSPEGLVF
TNHHCGYGSIQALSSVEHDYLKDGFWAMSNEEELPAPGLTVTFIRRIIDVTPEVLGNIPSIAKGEERSEMEDKNIEALYE
KLRAENPGMTINIQPFFGGNQYFAFVMEVYRDIRLVGTPPTSIGKFGGETDNWMWPRHTGDFSIFRIYAGKDNRPAEYSE
ENVPYKAEEFLKVSLDGYKADDFTMIMGFPGSTERYMTSYEIDEMFQVSGPQRIDIRGARQDILKEDMAASDKVRIQYAS
KYANSSNYWKNTIGMLRGLKKLDVKALKEAQEAEFQAWAEQNTLPEEGFVDALGMIREAVNDNMAYTGPLQYLSEAMVRS
VEIMTPALVANRMLTAEEVSDEAKAQAKEYYANFYKDYNLPTDRKVARKMLSMVKENVKDLPTVFAEVIDAQFGGDIDAY
VDYLYDNSVFTDEAKASAATSEQIKNDPAVVLATSVLNKMKELREKAVPNLQKYADGHRLYVAGLMRMQPDKAWYSDANF
TIRLTYGQVLPYEPADGVVYDYYTTLKGVMEKEDSSNPEFVVPAKLKELYEAKDFGPYANCKGELPVAFLANCDITGGNS
GSPMMNSRGELIGLAFDGNWEAMSGDIAFEPDVQRTIGVDVRYVLFVIDKFAGADWLLDEMTLVKSDCTKACDQKDVKKK
ETKASKKNAKKADKKRK
>WP_004328160.1 MULTISPECIES: ATP-binding protein [Alistipes]
MMKESKFVRTKIVVGYVLIALIGLTAMIYVWRQTGALLEPDHSQQELRRRRRLVNQTLYHLYEAETYGQMLVAGYASYEN
RYKRELRLVRECIDSLRMRADDESQQMRLDTIVRLIAGKEQGIKALDRNLRSAGTATLLSENIQRMIPMLDSLSQPTIEP
DTILVRDTVRVAPKKKRNFFRRFGDLFSPPKNDSQVVVKTRVRIDAPPRQMSLGDTIAVVLQDLEQRVTSERLALYDKAW
REGLRLQRNNQQINQRIYRLIIDFEEEETAYLWERMQAREQVRRSSLVILGSVAAGSLLVMLLFVGILWRDVNRSNRYKR
QLEAANRHNEALLEAREKLMLTITHDIKAPLGSIMGYIDLLTRLDLGKRGALYLDHMKSSADHLLELVTDLLDFYKLDSN
KVAVNRIAFSPADLFTAVCTGFEPVAAAKGIELRCTLAAELSGQVAGDPSRVRQIAENLLSNAIKFTDRGFVAFDAWLEE
GRLLFRVSDTGRGIGPEERERIFQEFVRLPSAGGVSGVGLGLSIVDRLVKLLGGTIELESEPGAGSRFLVAVPVGEAEDD
ASEKEAAAGMCSGRVCMEGGRPLRCLLVDDDPLQLEMTAVLCRELGIETESCPFPEYAEKLVQESAFDLVFTDIQMPGVD
GFEVLRRIRAVRAELPVVAVSARSDDESAYVERGFAAVLRKPFARAELVAVLRRVVPEAGVAPEECLPEEDAVRGFEALT
AFARDDAEAAREIIRTFVAENEAHAETLRRAALAGDAVALRAIAHKMVPIYTLLGEEELAAALRRLERSEGSADGALRSA
ALGVAERVGEIVRAAKKEYLCDR
>WP_004328162.1 MULTISPECIES: sigma-54 dependent transcriptional regulator [Alistipes]
MEKILIIDDDVTFSLMLRTWLGKKGFGVDTAADIAAGRRLLAEGSYDLVLSDMRLPDGNGTDLLQWIAERGVTIPVIVMT
GYAEIRNAVVSMKLGARDYVSKPVQPDELLRKIREALDAPHPETAMPASAAMAPAPAKPRRKGDRALDEGELNYIEGHSD
ASRKLYEYVRLVAPTNMSVLLEGASGTGKEHVARLIHLRSKRAGKPFVAVDCGALSRELAASEFFGHIKGSFTGALSDKK
GAFESAQGGTLFLDEVGNLSYEVQIQLLRALQERRIKPVGGLREIPVDVRLICATNEDLEAAIARGSFRADLYHRIDEFV
LHMPDLAERREDIMLYADFFLDQANRELDKHVVGFDPEAEKLLVACDWPGNLRQLKNAVTRAVLLTTGEYVTPAELPAEL
SEAVPAPIALRDPAGEEERIRRALAAAGGNKSQAARLLGIDRKTLYNKLHLYGIE
>WP_004328163.1 MULTISPECIES: hypothetical protein [Alistipes]
MKKLFIAAAVIVMAGSMASCGQKTQKAAQDTAATEPVATEQVEAVEIEAVTPESEIPAAAESQKTQPEQANNK
>WP_004328164.1 MULTISPECIES: hypothetical protein [Alistipes]
MKIIIHYFLLFVALVATTGCDKDDNYYPAPEFEGDPTAEYIEANVDFDTQISQENSDPDTFYTYFCLCNASDHKIYFTLT
FCPTKNDEFIDHMNGLVDPGKKYTNRFVTSNWSMDVPGLITTFSPLITEMEVYYDVDDKYGPVRFPSGIEEKYSDFTQRF
KTRQICDPGQWIYEEFTPRRARWTYILTNEDYERAKMMSGK
>WP_004328165.1 MULTISPECIES: patatin-like phospholipase family protein [Alistipes]
MKRKILSFLAAGMLFTLPAAAQSVGVVMSGGGAKGLYHIGVLQALEESGIPIDYVSGTSMGSIIAGMYAAGYSPEEMRRI
VASGVVKQWVSGRIDPSYLPYYRRNTGTPIFLSIRLNMKDHPDDPNASRFRLPSYLISSNQIDLALADLFGPATTASRRD
FDSLMVPFLCVASDMNTRRPVVLRKGDMGEAIRSSMSIPLAFKPMKIDTMLLYDGGIYDNFPWEPLDKEFHPDFLIGSKC
TSGNNDITENSSLVDQAFSLAMNKTNYDMPEGRSLMINRAVNVSMLDFNSADSIIEAGYRDALARIPALREKIHRTVTPE
EIRTKRAAFREKCPPIIFDDYEFEGLTHAQTAYVRDVMRLDDTYDGRQRQMSFPEFRDDFFSVIGNDEFSVEYPEFRYDP
LRERYSVKLKMSARENLRFLIGGNISSTAFNQAFIGFDYHTIRRVSQWAFAGIYIGPTYATGSLGGRTDFYLWKPFSLDY
SYNFEVLNLRHGNFGNLTPIDNTESVKNNQGFLSIGLTMPLTHNSLASLRFNGGQQAYRYDAPFPDTDPDTDLTRFSFFS
TKLDIARNTLDKILYPRRGSEISLSGIYITGRERYKPAEFGRKRSFNAHREWFGAKFQWNRYFDLPGCKWFSFGFNIDAV
WTTHPRFQTETATLMSLPAYQPVVHSQMAFMPDYRAKNFLAGGLMPTFDLLPNFFLRTGFYAMYRDNRGLPGEKMQYITE
ASFVYHTPIGPVSLSLTKYDLKSWHNMYLTFNFGYAIFAPSGHFY
>WP_004328166.1 MULTISPECIES: phenylalanine--tRNA ligase subunit alpha [Alistipes]
MNDKINELLERVEAFKPKAAAEIEDFRIRMLGKKGELTALMEEFKSVAPELKREFGQKLNNLKNRTQERINALRGQLADA
AGDSSQRIPDMSRPGSAEELGSRHPISLVTNQIVEVFSRLGYTVAEGPEIEDDWHVFSALNFPPEHPARDMQDTFFIAKN
PDVLLRTHTSSIQVRTMERQKPPIRVICPGRVFRNEAISYRAHCIFHQIEGLYIDEGVSFADLKQSILYFAKEVFGENAT
IRMRPSYFPFTEPSAEVDVSCNLCGGKGCNVCKGTGWLEIMGCGMVDPNVLEANGIDSKKYSGFAFGMGVERIAMLKYGV
KDLRLYFENDVRFLHQFDTVL
>WP_004328167.1 MULTISPECIES: hypothetical protein [Alistipes]
MKRMLAILVLCTAFSTGFVPQGEALPAPAAEASWPDSLRPTEYYTEGVKKLLIGEDTLAARALFLQALELDSAYAPAWFR
LSSVTPDGDPQGTAWARRAYRLDSLNKWYGQLYGQKLLAEGELDKARPLFVRLSALDPTNPDNIRILAILYQQAGMPYSA
IDMLDSAEMRFGKMPLLGAMKRQLLIRTGQLDRALAEAREMAEAIPYEAENHVILADLYGAAKQDSLAIAEYNRALEIDS
MNVPALASLAEFYNKRNDSHAYLAVSKRLFEIDELPLSEKVRIFRQLTLDVRFYRDNFFQLNDLISTLAIRYPDDKDVVE
LYAQHLINAGELEQALTLYKLHLADQPPQLDYYRAVIDIETYRKRLDSVYLYIDRALEVFPGNTELYARKGHAQGYAGKL
SQSIGSYKKALKYADTDSLRGVVWGYIGDAYHQLEEAGRKDSERDKYRRRCFEAYDRSLHYYYDNPMVLNNYAYFISESS
RDPRRLDRAFAMAARAVELDGNNATLLDTYAWVLFRLGRLQEARRTMQQAISFDRSENPELYLHYGDILAALGEKFMAET
YWRKALEKGYDDPQAIEERIRQLKSKP
>WP_004328168.1 MULTISPECIES: peptidoglycan DD-metalloendopeptidase family protein [Alistipes]
MRQALNHSYRFLRRAKSVRTLCIRLPKVVLFLFLLLGVGSLAAQNTDQQIAAQKRLIADLEKQIAREEQEISKLKKGRAS
AEETVRRLARQIDSRNQLLDVTERDARKLEVEVARTDSVARGLSASLDAHKRRYAEMVREAYRNYKHNNYLTYLFSSSDF
NQVARRITNLREVAAMRERQMEQIVTLSEQVSVERTRLTGQQRALDSVKRSLTTQRTRLQKDSQAARANIKQLSKKEKAA
LQQKIAREQRLDVAIDELRKLTRGNKEGNTFTAKTSNLRLPVVGGGVKRYKGNMAEIAGPKGAQVISIYEGKVVEVKRNR
ITNKYDVYIAHGEYISSYANLNSVTVGKDDKVARNQQIGTIGSGVDVMTMQPEYKMVFGIYGPSPKVQMRASDCFKK
>WP_004328169.1 MULTISPECIES: rRNA maturation RNase YbeY [Alistipes]
MAVRYYTDDCTYRLPQKRLTAAWLDRVAREEGYELGDVTYIFCSAARLLDMNRQFLGHDYYTDVITFDYSDRKGARIVSG
DIFIDVETVADNAREYGAAKLTEMRRVVVHGLLHLCGQKDKTPRANAQMHRKEDHYLRQWDELSKGLK
>WP_004328173.1 MULTISPECIES: tRNA uridine-5-carboxymethylaminomethyl(34) synthesis enzyme MnmG [Alistipes]
MVLHYDIIVVGGGHAGCEAASAAARLGSRTLLVTMDMTKLADMSCNPAVGGVAKGQIVREIDALGGQMGRITDLTAVQFR
MLNRSKGAAMWSPRAQCDKSRFSAEWRRTLENTPNLYLWQDTAVELLFGQRPAEEGRPQVRGIRTQMGVEFSADCVILTA
GTFLAGVMYCGRSHAEGGRAGDSASHGVTESLVAMGFEAGRMKTGTPARLDARTINFEILEPQYGDENPSKFSFSADTHP
VQNQLPCFLVYTSKKVHDILRKGFGDSPLFNGTIRGIGPRYCPSIEDKLNTFADKDQHQLFLEPEGRSTNEYYLNGFSSS
LPWDIQWEALHAIEGFEDLHIFRPGYAIEYDYFLPTQLHHSLETKLVDGLYFAGQINGTTGYEEAGAQGVMAGINAHRRR
MGEEPLVLARDEAYIGVLIDDLVTKGVDEPYRMFTSRAEYRILLRQDNADIRLTPIGYKIGLISQKRYDSFCKKNRLVES
LVAFARGLSVKPDEINDCLKSLGCDAISQGRKLHDLLMRNNVTFDLLSGVLPKLGDFLREQEMDAEVVEEAEIQIKYKGY
IEREKFIADKLHRLENIRIPADFDFHSMNALTIEARQKLTRIRPATIGQASRIPGVSPADVNVLLVKFGR
>WP_004328174.1 MULTISPECIES: branched-chain amino acid aminotransferase [Alistipes]
MENIDWGSLGFNYMKTDFNARYTCTDGKWSEMEITSDEYINMHMSASCLHYGTALFEGLKAFRGADGKVRLFRVEENAKR
LQSSAKRLCLPVPTIDMIVKACVEVVKRNERFIPPYGTGASFYLRPVMFGTTAGLGVKPSKDALLVVYGSPVGAYFKGGI
KPMKVAIDREQDRAAPRGTGDVKVGGNYAASLMSGEHGHELGYASIMYLDATEHKYIEECGAANFFGIKNNTYITPKSNS
VLPSITNKSLRQLAQDLGLKVEERHIPVDELPTFEECGACGTAAVISPIGSIYDMDTKQTYTYGDEVGKVSLQLYTLLQD
IQYGRTEDKHNWCTIVM
>WP_004328175.1 MULTISPECIES: methionine--tRNA ligase [Alistipes]
MSKPFKRYLVTSALPYANGPVHIGHLAGVYIPSDIYTRYLRLKGYDVISVCGSDEHGVPITIKARKEGVTPQQIVDRYHQ
LIKSSFEGLGMSFDIYSRTSSKTHAATASEFFRKLYDEGKFIERTSEQYYDEETQTFLADRYIVGTCPRCGNDRAYGDQC
EKCGSTLSPDELINPHSAVSGSVPVKRATKHWYLPLDQYEGFLREWILEGHKEWKTNVYGQCKSWLDGGLQPRAVSRDLD
WGIPVPVEGAEGKVLYVWFDAPIGYISATKDLTPDWEKYWKDEETKMVHFIGKDNIVFHCIVFPAMLKAHGGYILPENVP
ANEFLNLEGEKISTSRNWAVWLHEYLADFPGKEDVLRYVLCANAPETKDNDFTWKDFQARNNNELVAVLGNFVNRALVLT
HKYFDGAVPACGALTDYDRETLRELSGAKEALENNIENYRFREALKEAMNIARLGNKYLADTEPWKLIKTDPERVKTILN
IALQITANLSIAIEPFMPFSAKKIVGMLQAGPFGWEKLGSTDLLAAGHRIGEAVLLFEKIEDDVIQRQLDKLAATKAANA
SAEAAQHVEDQKETTTFDDFQKMDIRVSTILAAEKVAKTKKLLKLTVDTGIDKREIVSGIAEYYTPEELVGKQVLVLVNL
EPRELKGILSRGMILMAQDASGKLRLLQPDDQTNPGATVG
>WP_004328176.1 MULTISPECIES: single-stranded-DNA-specific exonuclease RecJ [Alistipes]
MPIEKRWVVKPQGNPEAVAAMAAATGISPVLANLLVQRGIDTLEKAKKFFNPQLSDLHDPFLMKDMDKAVERVERAVRNR
EKIMVYGDYDVDGTTAVALVYKFLRQIGHKDLLFYIPDRYTEGYGISTKGIDHAARKGATLIIALDCGIKAIEKVDYAKR
KGVDFIICDHHLPAEEIPRAVAVLDPKRADCSYPFDELSGCGVGFKLVQAYCQKNGIPFQQIEPLLDLLAVSIASDIVPL
VDENRILAHYGLLRLNASPSKGLLSIIKICGLDRHNITIDDIVFKIGPRINAAGRMRMDENDENAAPSGGYAAVNLLIEG
NESLAEEFGSVIDGFNQDRKCIDRSVTQEAHDFIEAHAELKAAKSTVIYNPRWMKGIVGIVASRLIETYYRPTVVLTMSN
GFVTGSARSVPGFDLYQAIESCSDLLENFGGHMYAAGLTMRPERVEEFTRRFNAYVEENIDPITLQPQVEIDSELFFSNI
TPAFRRDLNRFQPFGPGNPAPVFVTRGVVSHGETKLVGADCEHLRMDLMQRQKPNTTIQTIAFQQPTHYEWIRAGHPIDV
CYQIVENHYRGSVSVQLRIKDIKPLRSKQ
>WP_004328177.1 MULTISPECIES: lipoyl(octanoyl) transferase LipB [Alistipes]
MFVEYRDLGQMDYKACWEYQQRLFDTLLRAKGTPAEGAGYLLLVEHPAVYTLGKSGHAENLLVGEEYLRSIGAEFYHIDR
GGDITFHGPGQIVGYPILDLERIGLSLRDYIDALEGAVIRTVARYGIRAGRIAGASGVWIEGAQPARKICAIGVRASRYV
TMHGFALNVATDLRYFTHINPCGFTDRGATSIEKEIGRPVPMEEVKRRLVEDLCENLNVKIYK
>WP_004328178.1 MULTISPECIES: lipoyl synthase [Alistipes]
MPKLHEEKVNVLKKPEWLKIRLHRTAEYADVQRIVRDHSLHTICSSGLCPNKAECWSRRTATFMILGEICTRNCRFCATL
SGRPLPPDPSEPAKLAESVRLMGLRHVVVTSVTRDDLPDGGAAHWAECVRAIRAENPDVTIELLIPDLDAKPDLLDTVIA
SGPDIIGHNIETTERLTPLVRSRARYRTSLDVLRYLSEKGAVAKSGLMVGLGESDEEVLQTLRDLHAAGVEIVTLGQYLR
PTLEHHPVAAYITPEKFDWYRQQALDMGFSYCASGPMVRSSYLADEALGSVRLKRQVSAKA
>WP_004328179.1 MULTISPECIES: UDP-glucose 4-epimerase GalE [Alistipes]
MKETVLVTGGAGYIGSHTAVELIQAGFDVVIADNLSNSDLQAVEGVRRITSAEVPFEQIDCCDLQAMRRLFERHEFRSVI
HFAASKAVGESVAEPLKYYRNNLLSFLNVVELMCDFGRPNILFSSSCTVYGEPDAQPVTEQTPRKPATSPYGNTKQISED
ILRDAVAAHPGLRGIALRYFNPIGSHPSALIGELPRGVPQNLVPYVTQTAAGIRECLSIFGNDYPTPDGTCIRDYIDIVD
LARAHVAALHRLIEERGATPYEVFNVGTGRGVSVLELVRGFERANGLKLNYRFAPRRAGDITAIWADPTLANTLLGWRAE
RPLEETLRTAWQWQLHLGQR
>WP_004328181.1 MULTISPECIES: sigma-70 family RNA polymerase sigma factor [Alistipes]
MEIADYIIADDRVLVELVLQGDNIAFEYLFERYKEAIHRLFIQRTNNPLDADDLLQETFIKVYINIHRYNPAYTFGQWVY
TIARNTFVDFIRRRQEDLPIDDKFTAPPSNNPTPEENIIRKQQRTQIERYLQAMPPRYRQLIVMRFFEEYSYEEIAMKLE
LPLGTVKTQIHRAREQMCRLIAADEKS
>WP_004328182.1 MULTISPECIES: hypothetical protein [Alistipes]
MEFFNRIITHYGWEGTALAGVLLVMFGIQLYYYLFVYGRIPKYKDTRRPEILSETPPVSVVIPLFSEDYAFVEEILPLIV
AQEYPDFEVVIVYVGRDTDFYDDLVRIKQSFPQITATKIELNPRFPISPKMALNVGIKSAHYEHLLFTTPDVYPSSDRWL
SLMANGFRRGEIVLGYCGMERGKGFASYLIRTWRMMHSVDWISSAVCGRPYRGMRQNYGFTKRLYFGANGFSHLNMNIGE
DDLFMSRIIAPGNVSVVLSPRATLREKSWGGLKWWIGTQRFFGGAIPFYPLWVKNFIQWELGSRILFWLAAIVALAVMPW
EFKIAAGVLLLARFAIVLVEARRISRRLGEEKICGRYFLYDLLSPFFALLLGLLLLRKDERVWR
>WP_004328184.1 MULTISPECIES: AraC family transcriptional regulator [Alistipes]
MNEPYDSQTANPSIEKYVVASNNGIETHKFTRCVIGYILHGEKYVYYDDKCYKFSQGDLFFLGMGCHYTKNIPEEGHPYE
QILVRFTPEELQRILLHLNITYKLNITNNHLCEKCRTLNHAAMPAWSSIRRFFNHTNDYLTEDSFLHDPPAENIKITELI
YLIVSHGDCCIKSKLLGNVDAARDNLQQTVYASIFSDISVEEIAKRCNRSLTSFKKEFFRIYGTSPHQWLIRQRLIHARL
LLISTDKAIAEIGTACAFPNTSHFIKLFRKQYGMTPATYRNRHRGPEELQPTPQAEAAVRETAVSVTA
>WP_004328185.1 MULTISPECIES: hypothetical protein [Alistipes]
MKPDIIRQPLLLAIASLLVVIAAAMTTGTVISPAPETVISTPLGDLIGLFQERFPRCSRIFCGSLLLLTGILCGRLAVRY
GLYPVSSTLTIPLYGLVACGILLGREYLTESVTAFILLLSTQSFFACFRNGYAIGAVFRASFFLGLLPLLYAPLLPLPLL
ILAAAFCFRRTLREVFVSLCGVILPFLAVCYVAWGQGANPVDIPVGLWHSFVSDSGYRIFANTPPLVPAILGIVLFIVLC
AVFFGLISFRAISIKARGMLTYTILLFTVTGSLMAVPSVTPGLLAVAAVPAALLMPLTFIRIQRTVGTLLYLVLYFVCIA
NILQ
>WP_004328188.1 MULTISPECIES: ribonuclease HII [Alistipes]
MLENCYQKELPEAGCDEAGRGCLAGPVFAAAVMLPPDFSHPLLNDSKQMTARQRDLLRAIVEREALAWVVKAVSAERIDQ
INILNASFEGMSLAVAELPIRPGFLAIDGNRFRTTLDIPYRCIVKGDGKYADIAAASVLAKTHRDEYMERLAGDFPEYGW
ERNKGYPTREHRLAIRRYGLTPHHRLTFNAGIDQLELF
>WP_004328189.1 MULTISPECIES: GTP cyclohydrolase I FolE [Alistipes]
MEMKRYQKEENFSPEKIAKLREHYKAILELLGEDPAREGLLKTPERVAKAMSFLTQGYEDDPLAIIRSATFKEEYRQMVL
VKDIELYSLCEHHMLPFYGKAHVAYIPNGYITGLSKIARVVESFARRLQVQERLTVQIRDCIQEALNPMGVAVVIEASHM
CMQMRGVEKQGSATTTSAFTGVFLSHPPTRQEFMTLISNKYR
>WP_004328192.1 MULTISPECIES: nitroreductase family protein [Alistipes]
MEFKEILRRRRSVRKYLSRPVEREVLDTVLREALAAPSSRNSHSTHLRVLTDPETIARIARMRDYGSAFLEHAPAVVLVE
GDRTATDLWRENAAITATALLFAATDAGLASCWVHVNGRPCLKDQPDGAQAEDYLREFLPVPAEHGILCAVALGYSDFEP
AALPPFDAGTHIHWPEK
>WP_004328194.1 MULTISPECIES: aminoacyl-tRNA hydrolase [Alistipes]
MKYLIVGLGNIGAEYADTRHNIGFDVLDALAEASNTSFTTDRYGAVATLRSKGHTLVLLKPSTYMNLSGKAVRYWLDAEK
IPRENLLVVVDDIALPFGTFRMRTKGSAGGHNGLKNITELLGTEEYSRIRFGIGGDFPRGHQVDYVLGHWNDEERKAMPE
RLKYFGDAILSFAAIGPERTMNLFNKK
>WP_004328195.1 MULTISPECIES: 50S ribosomal protein L25/general stress protein Ctc [Alistipes]
MKTIQVKAVKRENYGKKAAKAVRREGQIPAVLYGGGETVSFSVDPREIKPLIYTPNSYIVDLEIDGKTEKAVLRDVQFHP
IREEILHMDFYRVQPGKPVAISIPVRLTGNAEGVKIGGKLVLSARKLTVSAQLDKLPDELVIDVTPLGVGKTIFVGDLNF
DGVKFLTPATTAVCAVRVTRASRGADAAAAK
>WP_004328196.1 MULTISPECIES: hypothetical protein [Alistipes]
MTTLVTPREVIDLAFADGGYLPPEAIGTVDIAAAEARYLLPVTGPALWQKLAEGEYPTLREEFAAPAAACAVRVAMQPAL
DLHGGAGGTTVTKSSACQPAGQQQLAASHRALRNRLSALLHALSDHLDAHPSDYPEYAPEKNVLHRVLIAGGLVLKP
>WP_004328197.1 phage portal protein [Alistipes putredinis]
MNTKQKLKKTALMKAVRRDDPYLTLGAARVESDKFWRWGDDNLFPTALALMSRRSTTHRRIINDKADYISGKGFTFDPEV
PLLGAFVAQVNGSGESLRQVCSKLSFDKSLFGNAFLEVVTDEKHSFLALYHQDASRCRVAKDSRHILLHHDWSRFSAADA
RTLPLYPLFERQDDGTLRAIVHYKDYEPMFEHYGVPPYIAGFGVSAIAYKTDRWNISRLDNSFQLSGVMMLDSTMDDEAQ
AERIMRTAEEKFAGNPGQVMFVLREGAAEDHSRFIPIASQNEGDWRSLHEQATSDIVVAHSWFRTLSGLDYASGFSAERI
LHEYEIALNTVILGEQAELLEPIREIIGRILGADPSSLEIVNRPPTRSKPLYMKVWEARKADGLDYDPEDERQQHFLAEI
TKYNLRSID
>WP_004328198.1 MULTISPECIES: hypothetical protein [Alistipes]
MSGTTPYARPLKPAGGIEAVWLIPASDIVSATYGDGCCTGLTLRAGASADQWLILEQSSSFREENLNPDGPPRFRHTLTL
VADPEEIRDRLGERQLARLATEGTVARIETASGVFLLAGRSEKFGAEQPLRLTEIRYESQTKFAARPVLVLTLAGEDTAP
APPIREQ
>WP_004328199.1 MULTISPECIES: hypothetical protein [Alistipes]
MSALENAKTYTGKNLETIFFRPMLSGPSAIDLGVRVLYNMPVPTTVQMWEPKTDILQKFTAAGWSGGAGSKKLQKTIPLN
RVKAELGYSAADYFSLVYELITNRPEVNMEDLTGTELEEAETTLFKQAIAESIRSTMWVGDTSAESGANTFDGFLKTIAT
YSNNNKVYTYNYETDAMNTPANSVAMFDDLWKNADERLKDLKAEGQLAFFVSSDVYSAYEKHLDSMSTDGAYTDYINGRQ
NLLYHGIPVVDLRISSYLAKLSSSSPVPKSFCILTDRRNLVLAVNTADFPGNEIRMWYNPDEMENRQRAVFMAGCDVLDE
GLVAFASRI
>WP_004328202.1 MULTISPECIES: hypothetical protein [Alistipes]
MKLTIDQIPCDLDPSQRIALDYDAQDLADVRSGNKGHALRLRLPATRTNDRIFGFAAEPYTGQRFNAAQHTAVLSDGEAK
LLQGSVRLLSAAYDSDPEGYLIEIRSGTSEWARQAAAEMFNTLGISFSGRLTPTMIRQTWTNNTPVKFFPVCRDEYTPEL
SSVELIPVERFLSVDDYHPFISAATVVQTLFSEAGYTLESDFLNGEFFRSLYLSGAYSSRDTNALRNHMDFLARRTTTAA
TTANSDGRVYANPYKSINSVGNFVETVNPNDQNDLGETLTDVFSNNHCFTVEDGEIVFRPMTSVTVAFEYHIRYITDHRI
LDRNRLKGIDSFYLGDGTEVQGALANRYADRRNSTKPAFQYRAIVFNHTEGNSYRLTCTVNGTAGHAIGEFDSRSALVTT
PSGSTVTAPVLLCKAAGSTTYTTYTGDWALYDGYIGETGQTEVEMTVRTNPVTVTPTSPKTFSTIYFYGAEPGMKFSLSR
QCTLRPDFTGAPGLNTPISFEDVARHRVRKWVVLDALRHLFNLRFYTDEETRTVYVEPADDFYRLGQTFDWSSRIDRSQP
ILLGDAAQDAERVRIYKYREADGAVTRLNATLEEPFGQWRLVNDSAAAIDRERNLANPFFSPTVSETECYADAPSALVLR
VGDRDAPDTTDRNSFTPRIVRYCGMQPLPAGERWGYPSTGDSYPLAAFHRNDPDNGFTLCFEDRDGQQGLHRFYDTQAEQ
EKLCQHLTLHLRLEPCDIERLFQIQRLAPCIASTFLFRIGGEEIRCTLRRIEGYDPSAASTRCTFTRLPNG
>WP_004328203.1 MULTISPECIES: hypothetical protein [Alistipes]
MTFTSLPEMFSSVFGPLAYTFSNAAETELFLEILSTRDGSRIGSKRFYNTPTGTLNIAPMVRKNIRFVPSSGMTGFCNSE
SRSASVQLAVGTTYSEVRTFVAAHDSVKPSRILTTMPSHRIIAYGESDEITCCIPGQHTVTVTSDITAEALTYNAIGGEE
LTLFRLNTRSFLPSVGTITVRIATAGQTVAEIGYTVVPKCDEGCRIAWRSRAGSIEHYTFPVVKSVVQKIRKEQVLTDDA
GYEDISIRDERTTTLASAFEPAAVIEALAEIAASPQVWKIDGDKYEEVDILTREQTIGRHGSLGCIEISLRPRQETRCL
>WP_004328204.1 MULTISPECIES: hypothetical protein [Alistipes]
MNRTYLTRAIRELAGVYGYTIHTDTDDRTPREIVLLPAAWLPPIRLKEVEGRLHGRATYSVELRLLHPGAKLSSERRNEV
WSQTELQLFDLFTQLSTDPKVIAVENLTVQPGSGAYTPHGEISQTAKADVIICF
>WP_004328205.1 MULTISPECIES: MqnA/MqnD/SBP family protein [Alistipes]
MMVSVPSIAAVSYLNTIPFIYGIRHEGNFRADLLLSPPSECTKNYVEGRADLALLPAAAVPSLKSTDVITEYCIGAVGPV
RTVVLLSDGPVSEVRRVFLDPHSQTSVQLVGYLAAHRWKIAPEWYSLDDYEQLRHAQEGDAFLLIGDKVFDHEEKFRYKY
DLAAEWQAATKLPFAFAVWVARKGTPYEVIESLQHALTFGLEHTYEAILEAGFDKKPYDAYEYLTRNIDYIFDNQKRRAL
QKFWDSGLKVSPRVNPG
>WP_004328206.1 MULTISPECIES: magnesium/cobalt transporter CorA [Alistipes]
MITIYLKQYNKIIRNADTGLFEELGYDDILWIDMLQPTIKEQKAVENFMEINLQTKQQVEEIESTSKYSETENAIISNAN
FFVPTGESFVIEPVSFIISNEGVLVSVRQAESRTFQETEKRLQINYRNYPTGYHIFITLLEVRIDYDADMVELIARQVSS
LSRNINGEDSIDKEVLRRINTLQESTMLLRENIFDRQRVLSGILRSERFPNDIYPRLQLMIKDVNSLINHADFSFQRLDY
IQDAALGLINIEQNEIVKIFSVAAVVFMPATLIASIYGMNFSIMPELHWKYGYLFAIGLMLLCSGLTIWFFRFKKWL
>WP_004328207.1 MULTISPECIES: hypothetical protein [Alistipes]
MKKLLIYIFLSSLVGCNEPEEWIGNGSGYSKYLVQNYVDGSYVLYGMLAEKPSTLYSMSGFQVLLEDPVYYQTPEQEGAQ
HTDDFLRIAERNHDTEYNNLKSLPWSDLTAFADNFTGIKVTSDKDWSAKYPAGSPLNDKMGVRYVSYAEYIENDYHSYSD
LGKEILFLYNKPLSALQPDDLRVVEYTLSSLSIYSFILYFTSVPDNPGEVHTFTVEFTTSDGTVKTASITCTPEVDPALQ
>WP_004328208.1 MULTISPECIES: C10 family peptidase [Alistipes]
MKNMKYLSLLAILGLLVGCTSDLTTEEVPQPPSVPEQKISHVVPVEQALEDLQGLLEAIDAPAEDGAVTRSGGIRRVKNV
TTVSPEALSPGGTRSEATADVEDLLYIVNFENEAGYAILGADDRLEPVYAVVDEGSLTTEEFRYAVTVTPEQAEADGELV
FPLQMVAQAAIGGVDTGGGGNGIVGGPITDIEHWWPEGQQPVGIDYEPWETKEQSGILLKTRWNQTKPYNYLCPIENGKN
CFAGCVPVAVAQILVFNALNYNKKFYQIGDQLLNEAMWLNIEEAVTHPQLVKPVVSGESMNAQTWAVAYFINKMGEAVGV
KYHSDDGGSPAPTKNVVKLLQYLGDIGLGYSNIALSPITTDKVRDMIFVKKLPFYYSGKSSTNSHAWVLDGWLLRERRVI
TRYAFLPTQYHTESKEFVHANFGWGGQKDGYYTFNAFYTDRGPVSPQSIEDRDYDHDFSAVTYNLSK
>WP_004328209.1 MULTISPECIES: hypothetical protein [Alistipes]
MKRIKYLGVLLSIVTLCVACEKSEKDGLGGFHKNFVELYVDGQIMLTEFQNECSGDAHRLSKKQIAGFVICIPSPKMYFF
YGPDIEKFNRWAARNNDIDFNQVLANGALPMVATFADNFSKMVVTSNADWDEAHPAGTSLDDVLQVRINSSSDFVHDGYD
MGEYKYEFLQNYDYLKTIEKRPSELTAADMKMVYYSLTDFSSQTKSPVIVFTSAPTLEKEHTLTLRWTTVEGDVKTASVT
CTPEVDPALQ
>WP_004328210.1 MULTISPECIES: C10 family peptidase [Alistipes]
MKHFRLFSLFFGCWLLASCTADPGTEPGPFGENPPTAEKPHAVPVEQALEELQSVLEEIDIPAEDGAVTRSGGIRRVKNV
TTVSPEVLNPDGTRSEATADVEDLLYIVNFENEAGYAILGADDRLEPVYAVVDEGSLTTEEFRYAVTITDEQAQADGKFV
FPLQLVAQAAIIGIENADTDADGGVAPMSDDGRHTGDLGGDVLRREYVYVTQEKVGPLIPVKWGQGYPFNASVTQINGKC
CWAGCSAIAVAQVLVSNYWHYGSVVGSIKGTPIDWTLIRRAIQNPNLLIATEGKPSTLTPEAKAVSMLIYAIGVVLNMDY
GLDGSSASLKDSRDGLTYVLYKGVNDHTYRDSYVRTMMLDRKKTTIVRGHSSTGRKLNHQWNIDGWLYRMRYIKTYYRNG
TTSISSKEQVPQTLIHCNFGWNGLCNGYYFSGSFNTTTKPVDQESGIDNVEGTQDGNYTDDLRMITYTEIP
>WP_004328212.1 MULTISPECIES: tRNA guanosine(34) transglycosylase Tgt [Alistipes]
MKFTLQHKDPSSQARAGELQTDHGVVKTPIFMPVGTAATVKGIFHRDVRDEARAQIILANTYHLYLRPGMDILERAGGVH
RFSTWDGPMLTDSGGFQVFSLAGCRKLKEEGCHFQSHIDGSRHLFTPESVIDTERTIGADIMMAFDECPPGDSPRDYAAK
SLALTERWLDRCFNRYRQTSPKYGHYQALFPIVQGCTYPDLRARAAENVKQYDADGYAIGGLAVGEPTDVMYEMIEVVNA
ILPEDRPRYLMGVGTPINILEGIARGVDMFDCVMPTRNGRNGQIFTSEGTINIRNKKWEDDFSPIDPEGTAFVDHVYTKA
YLHHLTICQEMLGAQIASLHNIAFYLRLVTEARRHIGAGDFTPWKEQMVAKLGRRL
>WP_004328215.1 MULTISPECIES: LptF/LptG family permease [Alistipes]
MKRKLPHFRFPGFKILDRYILGKFLSTYFFAIAMIIVVVVIFDYVEKIDNFTETKAPLKAIIFDYYLNFIPFFINQFSGL
FTFIAVIFFTSKMAYQTEIVAMLSGGMSFRRLMWPYFLGALIIASLSLGLNLWLIPVSQRSCVAFENQYIPRKARFQYDK
NIYRQIEPGTFAYIRNYSKESNQASFFSLEEYESGAMTASLEAAEVRFNPETKRWSARRYTTRTFDSLGVETFTQHRNLD
TLINLDVNELGRTDQLIKTMNIVELNQFLEQQRSKGSDSINIIQVEQHARYAYPVGTFILTLIGVSLSSRKVRGGTGLHI
GIGIALCFSYILFIRFFEEFAKSGTLPPWIAVWIPNILYLCIAVYLYRKAPK
>WP_004328216.1 MULTISPECIES: CofH family radical SAM protein [Alistipes]
MSPQLEDIVRKVRSDERIAPAEALVLWHEAPLWLLGELAARSKERVSGDKVYFNRNFHIEPTNLCVFNCNFCSYRRPKGS
PEAWDYSLEEVERIARDHAGQGVTEVHIVGGVHPEHDLYYYVEMIRRVKAILPEATVKAFTAIELSYMIRKAGLTIDEGL
RLLRSAGMEAIPGGGAEIFDEELRARICPDKGSTVEWFEVHAAAHRLGIPTNATILYGHIECVEHRIDHLDRLRRQQDQT
GGFNAFIPLKYRNFGNRMSEIGEVSVTEDLRMLAMSRIYLDNIPHIKAYWVMYGKATTELALAFGADDIDGTIDDTTKIY
SMAGADDQRPAMTTEEMRRIVAAAGYRAVERDTFYREIG
>WP_004328218.1 MULTISPECIES: PASTA domain-containing protein [Alistipes]
MLEQLKKYWAKVGEHPFLKHLFIIVCVLLVLGVATHLLLLLGTRHSAHRTVPDLTGIPLEEALGEARRQGLEIIVNDSLY
VPAYDGGVVLDQLPEKGVGVKPGRKVYVTINSYRQKMVTVPYVAGRSLRQAKNMLEVAGLGIEQIVYRPDLATNYVLEEY
ADGKRVSEKSRVQLEAGSGVTLYVGESGSVSTLVPKTVGLHLQQAKSRLWELGLNIGKISFDEGINLLNQREARVYLQTP
SAGSRARLGAKVDLKLTLDAAKVTAQSAAADKEMIKAAEELRRLDAETADSLARVRLDSLANRPVEAEPVIDDGLFPDEE
TAEDEFFQ
>WP_004328219.1 MULTISPECIES: RluA family pseudouridine synthase [Alistipes]
MSESQYIPDPDELEDDAAGEQDELYEHYSITADRGQSPLRLDKFLTIHMERCSRNRIQTAADAGNILVNGKPAKSSYKVK
PGDRISLVMPYPKREIEIIPENIPLEIPYEDDDLLLVNKPAGMVVHPGHGNYSATLVNALTYYLQNLPLFQEGDMRAGLV
HRIDKNTSGLLVIAKNERAHARLAKQFFDHTITRRYVALVWGNFEEDEGTITGNIGRSPKDRQKMWVFEDGSDGKHAVTH
YRVLKRYGYVTLIECRLETGRTHQIRVHMQWKGHPLFGDERYGGDRILKGTTFNKYKQFIENCFAAMPRQALHAKSLGFQ
HPTTGEQVYFESELPEDFRTVLAKWDAYAAAGLAEE
>WP_004328220.1 MULTISPECIES: YgiQ family radical SAM protein [Alistipes]
MFLPTTLKEVRARGWDQLDVILFTGDAYIDHPSFGAAVVGRLLEAEGYRVAIVPQPNWRDDLRDFTKLGTPRLFFGVTAG
AMDSMVNHYTANIRLRSNDAYTPGGKAGFRPDYAVKTYTQILKRLFPRTPVVIGGIEASLRRLTHYDYWSDSLHPSILAD
SGADLLIYGMGERVIQQVARAMNNGFNAKLLRNIRQVGFMADRSYVERLDPTRTIRLHSYEECVADKRAFGKNFTRIETL
SNLMEPDETLVEGVGDRYAVITPPNATLTTEELDHSFDLPYERAPHPRYRGRGDIPAWEMIKHSVNIHRGCFGGCSFCTI
SAHQGKFITSRSEKSILREVERVTRMPDFRGYLSDIGAPSANMYRMGGRDRELCSKCRRPSCLHPKMCPNLDNDHRPLLD
LYAKVRAVKGVKKAFIGSGIRYDLFDGSDYLDTVIRHHTSGRLKVAPEHTEDAVLKLMRKPPFVMFERLNADFNRICRRE
GLPYQLIPYFISSHPGCTERDMRSLADKVLGKLHFDLEQVQDLTPTPMTFSSVMFYTGENPYTGEKVYVARSQEEKRRQK
SYFFRRKR
>WP_004328221.1 MULTISPECIES: putative sulfate exporter family transporter [Alistipes]
MKKSLIRQLKSEDWVIVGAGAAILLLALLFPRWMPAMPKDLSSAGNWMSAGAMFLFLLVLTGVCQRILGRPLRRFAVSLL
AIFGVALLSQAVASIPAIKRLGFEAVFFSVIFGLVISNFFRVPEWLKPAIQSEFYIKIGIVCLGATILFGEVLQSGVYAL
IQAFIVVFTVWYFAFWLARRMRVDEETSTMLASSVSICGVSAAIATCGVIRGDNKKLSYIISLVLVCAVPMMYVMPWLAG
LLLPTVVANPETVQEVAGAWMGGTIDTTGAVVASGALLGETAEQTAIIVKSSQNVLLGIAAFVISLYWSYKGQKKRQRPS
VRVIWERFPKFVVGFVAVSLLFSLFFAGNEAAPARTSAKMFSNTLFNIAFVCIGLETRFRDIFSKENRRTFWAFMTAQMF
NIVVTLIVAYLLFGVLKPYLN
>WP_004328223.1 MULTISPECIES: hypothetical protein [Alistipes]
MTPVISMSSLMEIRTKYALRRIDIVPYKVRSGWFSISNGQAQNWSPYLDGHLDARTLSFPVPR
>WP_004328224.1 MULTISPECIES: hypothetical protein [Alistipes]
MKRIFYSLLFAGTVWTAASQNPPEIKTPDRKAAERIEEYYLSKMLPDSM
>WP_004328225.1 MULTISPECIES: DNA repair protein RecO C-terminal domain-containing protein [Alistipes]
MPGTLKTYKARGIVLNSLKYGDSAMVVHLLTDALGRQSYMVQGVRSSRGRGSKLALFQPMFALEFEGLTSSRQQMHRFRE
VQSGIVLQRMPFDVRRSTIALFMAEVLYRLVKESEPDSQLFDFVWESIGALDSMEEGVANFHLWFLVNLSRFLGFYPGNE
YMPGAWFDACEGSYTVQKPPHATVMTPENARLMNDFVECDVRCLAEIGLNRTQRSAFLEALLAYYGYHLDAIHAVQSVRI
LQEVF
>WP_004328228.1 MULTISPECIES: site-specific tyrosine recombinase/integron integrase [Alistipes]
MAETLKKWEEISRSYRVYIKLEKRLSENTVESYMRDLRQFAHFILRFYDVPPRKVEAPMIERYLALLYDQGREKTSQARA
LSGIRSFYNYLMLTDVIDSTPTQFIDTPKFGRHLPDILTVEEIDRIVAAVDTSTVKGRRDSAMLEVLYSCGLRVSELTSL
RLGDLFFGEGYIRVTGKGDKQRLVPVSGAAREKIQRYLDDRATKTSASDVVFLNNRGTQLTRVMVFTILREAVHRAGIDK
HISPHTFRHSFATHLLEGGASIRQVQEMLGHESILTTEIYTHLEGDHLRDTVEKYLPL
>WP_004328230.1 MULTISPECIES: DUF4296 domain-containing protein [Alistipes]
MKRLIRLFCLIAAATALGSCARDKVIPDEELARIFRDAYLINAYVSDRGVKLDSLELYEPVFSRYGYTAEDVRYTIGNFS
RRKSAKLSDVVEQSIRLLEEESAYYKYEVGVLDTIDNVARRRFTRTVYSDSLIRVTRIKDTARLRVRIPDTRPGEYRVSF
DYLIDSLDENLAPRMRVWLVEADSSRKGESSSILRKSSRERVSRILQADSSARSLVLSLYGTREKFRRPDVTIYDLKVSY
TPETAEAVDSLYIDQLGLKIFADEFFSVFSPDSLQLPLHGEASR
>WP_004328232.1 MULTISPECIES: 30S ribosome-binding factor RbfA [Alistipes]
METTRQQKIAKQIQRDMAEIFQKEGAEIVRGVLVTVTAVRVSPDFSYAKIYVSVFPFEQNAAVMATLEQHNWFLRRALGQ
RIRNQLKTVPEIQFFLDDSLEYIEQIDRAMHREE
>WP_004328233.1 MULTISPECIES: outer membrane beta-barrel protein [Alistipes]
MMRRLGMICLFLGAVLCGGTAAAQHTLGVTGGYGYGNARFYPDQETRAVWGCYTAGVTWRYYGPQRFVGGFGIDFEYLQR
GFSFLQNPTEEDPAKYQWYTRRVKSLMLPIVWQPHIYLFKNRMRVYLDAAVFFSYNISSTFINEQGSTVSPEQSKGPWRG
EYDFKVVRDNRWGYGLAGGGGVAVLVKQLEFSVRVRYYFGYSDLLRNHNKYAGNTTDGYENPFYTTPQRSPLDNLTFSIG
VSYRFNKSGFTEWNNRPPKRDKNKEVFNYKGVTK
>WP_004328234.1 MULTISPECIES: Ig-like domain-containing protein [Alistipes]
MKRQNHKVIVWLRVCVLAMFCPAFLWRCATVMNLEGGPIDTLPPVIVSMLPDNFTTNFTASKIYVTFDEFVQLKDQQKEF
FTSPQMKKKPQLSIRGRGILIQIKDTLKENTTYALNFGSAVRDNNEGNPLYSMRYVFSTGPEVDSMVVSGYTADSYTADS
VAKSFIYFFPADSVEDIPEYDSTMFKYQPAVIARAETNGIFIAQNLKPIPYRVYAFEDKNNNQIYEPSVDQVGFLTGTYN
PAELPDFGIWYDSIRRYVTADPQLYFRMFTDEAFGRQYLRESERPVQHKALLYFNAGHPRIDSIVFDSIPADRVIIEPQS
RNRDTIALWFDVPSASLPDTIRGEITYMKHDSLDRLLPSTEKLKLAWRYIESKEEAKEREQLEKEKEKTLAAGEEWVEPE
KPSTFTYKFSTTGSVTPETKLYVEFDYPLVRFDSAAVVLTEQMEKEEPRPIRIRWQQDTANMRRWWLDVPWQLKNNYALT
IPKGALADVAEQQNDSIAVNYTGVDPEKFATFIVNVVGKSDEASYIVQLLNESGKLLQEKTGVHSGVCRFNYVPAGNVKF
RIIEDMNDNGRWDTGNLVERRQPERAEYYMDDKNIDTFAAKENWEVELTIDMNKVFAPVTMQSLAELLEKREALRLQKVL
EERAKNPRRNTNSNTSNTTSTMGGGFNSGMNTMMNGLR
>WP_004328236.1 MULTISPECIES: 2-amino-4-hydroxy-6-hydroxymethyldihydropteridine diphosphokinase [Alistipes]
MARAIILTGGNVGDVKTRLQNAQRLINQHAGPVMRCSHRYKSRAWGFDAEEEFSNQVLEVDTDLMPEQLLDALQAIEREL
GRDREAEQSLKQRTGARYTSRPIDIDILFYDDRVIRTERLTVPHPLIQEREFVLVPLCEWMRDYRHPVLGKTVGELLEEL
KNRNETHEKA
>WP_004328237.1 DNA polymerase III subunit delta [Alistipes putredinis]
MRFSEVIGQRELKRHLVRGVDAGRVSHAQLFTGRPGAGALPLALAYVQYLNCTNRRDGDSCGECPNCRQIAGLAHPDLHF
VFPVNKQGKKSGEAVLSDDFMPLWRQVVSERNGYFSPQEWYDRLDLGRTLKGAISAREADGIIRKLSFKSFAAKYKCVIV
WLPETMNEEAANKILKILEEPWEKTLFVLVSERPDLLLPTILSRTQEVVVPRLTDEEVRAELERRGERDPEKIRTFTRLA
AGDLIELEHLLRGEGDELRKDDFEFFCSLMRLSYNDKHLELMAWAEEVAQLSREQQRAFLTNAVRLLRESYLLHAGLGEI
SCLWGEEAKFCRNFAPFIGNQNIESLVAEAESAMAQIRQNGNPTIVFTHFALSVSKMIKKL
>WP_004328238.1 MULTISPECIES: hypothetical protein [Alistipes]
MSEKLIILLLSGTLLMTGVMALSWEPGRDRTLTLGLVLVAMLCIAVRQRLRRMQRNRE
>WP_004328239.1 MULTISPECIES: polysaccharide biosynthesis C-terminal domain-containing protein [Alistipes]
MLEKLAKQTAIYGISTIVVRFLNYLLTPYFTRVFDPGIYGITVDVYALIPFALVILTMGMESGYFRFAAKADEAGGDVTA
AKRRLFATTWGITSLAALLFFGLVTLFRTTVSEWMGADYAANPDFVVWVAAIIFLDVCTAIPFARLREQGRALTYVGFKA
FSVVITVVLAVAFGLAGFYETSFGVGWVFVGNLIASLLTLLAILTTTNRTLPRIDGKLLRRVLVYSLPLMVSGIAGTANE
FIYPQMIKYLVPEGAMGEVGIYGAIVKIGMVLMLFVQMYRLAAEPFFLADYKKSDFLQMNAAALKYYVLVSMFIFLGIAF
FRDLFGLIVGKDFREGIGILPVVLGANVLNGVWLNLSFWYKREERTSLAIVVTFVGLIFTIGCSLSFIPRWGYYGAAWAR
LVSEAAMVAVSFWLNRRFYPMPYQTGRILGYVALALVLYGVSVVVDDQVAPAVPRYACYAALLLLYFYYAVRREKIDLRA
LVRSAMHRGHK
>WP_004328241.1 MULTISPECIES: OsmC family protein [Alistipes]
MATIQTLYLGDLRTEITHVQSGNRVITDAPTDNNGKGEYISPTDMVAAALGSCMLTLMGIAARRLEIDLKGTRVEIQKVM
AAEPRRIAEIRLDFYLPGDYSDKDKKILQGAAETCPVGKSLHPDIRQAVTWHYGSAK
>WP_004328243.1 C10 family peptidase [Alistipes putredinis]
MAGCTADPGAEPGPFGENPPTAENPHAVPVEQALEELQSVLEEIDTPAEDGAVTRSEATADVEDLLYIVNFENEAGYAIL
GADDRLEPVYAVVDEGSLTTEDFRYAVTVTPEQAEADGELVFPLQMVAQAAIIGIENADIDADGGVAPMSDDGRHTGDLG
GNVLREEYTPFVVQERIGPLIPVKWGQGAPYNVCCPLVHGQSPVAGCGAIAAAQVMVSNYWNYGYAPKSIGKTAIDWTLI
RRTILSPKLVSSGINGMPSPEGYAVAMLIAAVGIDIDTEYGLEESMAYAYDLQGFLIRMPSKNVTYETYKNSCVRNMLHD
QQKATIMRGVHIENGEKKAHFWNLDGWLYRTRYIKTYYRNGTVSQRGPFGQTLVHCNFGWEGVADGYYYDGIFDLSKGPV
MPEDSDAGTPASRYYKDLSIFTYTLVL
>WP_004328245.1 MULTISPECIES: hypothetical protein [Alistipes]
MIHCNFGWGGTANGYYYYGAFDLRNGPEAGYDGEDTSSSSDKYYDMELIVTYTNCP
>WP_004328247.1 MULTISPECIES: hypothetical protein [Alistipes]
MKKSLLLLLLPFLCGCSEKEEPIGGPVIGPTYLIARYVEGDMKLDYIPRTAATDGKSNTLYIDWADTEEYYNPDMEKYNL
GRQEFWTPENKAKYLEIAKRNGDEIGAYEGGTPPGLYFGDQIALADNFTSMHITSDADWDEEHPAGKPLDDLFRVSVRSW
KQRDEYGAPLLCRERMDRIGPEHLQMIPFNPKNPWDGRKNLRPIEIEPLAEPASEQHHRLTLTMTTTDGRTKSTSIDYPP
KTGL
>WP_004328248.1 MULTISPECIES: thioredoxin family protein [Alistipes]
MKKILFTLLLVLGISAAADAQVRFLDSSTDAVRKEAIAQDKLVFIDLYATWCGPCKAMERDVFSKKEVGDFMDEYFVAAK
YDIDKPTGKALAGKHGIRSIPTYLVFNTEGDLLGKITGSMPAEEFTAALRKIIAETGKK
>WP_004328249.1 MULTISPECIES: 23S rRNA (adenine(2503)-C(2))-methyltransferase RlmN [Alistipes]
MPRHEYLYGQTLPQLEALCNRLEMPRFAAKQIARWLYDKHATTIEAMSDLSARHRALLAETYEVGLTAPEKVSISTDGTK
KYLYRTSQNHFIESAYIPDGDRATLCISSQAGCRMGCRFCATGRQGLQHSLSTNEILNQIESLPERERLTNVVFMGMGEP
LDNLDSLLPALEVLTSAWGFGWSPTRITVSTAGVASRLERFLEATQVHLAVSLHNPFPHERAEIMPIEKAWPIREVVEIL
RRYDFTHQRRVSFEYIVMSGLNDSPRHIRELCRLLDGIKCRINLIRFHKIPGSPYFSPDDRAMIAFRDALTAKGIHTTIR
TSRGEDIQAACGLLSTAQNEAAQF
>WP_004328250.1 MULTISPECIES: energy transducer TonB [Alistipes]
MEIKKSPKADLENKRGLFLEIGLVVALVLVIGAFAVTPKEHRIEKVDLGYAPVEVEIVEVTREDQKPPEAPKKVDMAVVS
DMLEVVTNDTKIETEIDFAEFDVNQAIEVAPVQTEEVFEEEIFIVVEEKASFMGGDEGTFRNWVQQRVKYPAIAQENGIQ
GKVTISFVVNTDGSVSNIEVLRTPDRTLSDEAVRIIKSSPKWTAAKQRNKSVRQKFVIPIDFRISD
>WP_004328252.1 MULTISPECIES: uracil phosphoribosyltransferase [Alistipes]
MLHILNSQNTILNKFVAEIRDKSIQKDSMRFRRNLERIGEVMAYEISKTFEYAVKVVETPLGEASVAMISDQVVIATILR
AGLPFHQGFLNYFDDAQNAFVSAYRKSTKDGKFTVKVEYISCGELEGKTLLLVDPMLATGSSLVLAYNALCERGGQPAHT
HVAAVIASEQGVEYVEKNMPKRTTTIWCAAVDEELTSRAYIVPGIGDAGDLAYGEKI
>WP_004328254.1 MULTISPECIES: LytTR family DNA-binding domain-containing protein [Alistipes]
MKLTCAIIDDEPLAVELLESYVRKTPFLELKGAYNGGITALEALKTEPVDLLFCDIQMPELSGMELSRMLPTRTRVVFTT
AFDRYAVEGFRVGAVDYLLKPISYADFLTAANKAFEWFELKRRSVGKPSPAEAGPGSIFVKTEYRLRQIELDKILYIEGL
KDYVKIYVEDEPRPVLSLISLKTLEEQLPAERFVRVHRSYIVQPSKIRIIERGRIVFGKTYIPVSDGYKEAFYAFLEARS
LMPKSDK
>WP_004328256.1 MULTISPECIES: ABC transporter permease [Alistipes]
MNLTNLFKIAFKALSNNKLRGFLTMLGIIIGVGSVITMLAIGQGSKRSIQAQISEMGSNMIMIHPGGDRRGGVRLDAADM
ESLKLKDLEDIQAQARYISYISPSVNSSGQAIFGANNTPTTVYGISPEYLDIRRYKVEDGDIFSEQDVKTAAKVCLVGKS
VVDELFPDGESPVGKVIRFGKIPLRIVGVLESKGYNSMGMDQDDLILAPYTTVQKRILAITHLQSITCSALSEEYTDQAI
EEITQILRTNHKLKATDEDDFTIRSQQELSSMLTSTTDMMTLLLAAVAGISLLVGGIGIMNIMYVSVTERTREIGLRMSI
GAKGRDILAQFLIESILISVTGGVIGILVGVGAAVLVNIFAAFPIYIQPWSVFLSFAVCTLTGIFFGWYPAQKAAMLNPI
DALRYE
>WP_004328257.1 MULTISPECIES: ABC transporter ATP-binding protein [Alistipes]
MKEVIRLDNIRRDFVVGDEVVHALRGISLTITEGEFVTIMGTSGSGKSTLLNTLGCLDTPTSGEYYLDGIAVRSMDKNAR
ATLRNRKIGFVFQNYNLLAKTTALENVELPLMYNSTYSAAQRRERAEQALRNVGLGDRMLHKSNQMSGGQMQRVAIARAL
VNDPAVILADEATGNLDTRTSFEVLVLFQQLHAQGRTIIFVTHNPEIARYSSRNVTLRDGHIISDVRNEEILSAAEALAK
LPATDD
>WP_004328258.1 MULTISPECIES: efflux RND transporter periplasmic adaptor subunit [Alistipes]
MKKRNLLIAAGVVAAGVCIWLIARPSKGPKVLLETAPISHITIRNSVTATGTVEPVTQVEVGTQVSGIIDKLYADYNDQV
KAGQLIAEMDKVTLQAELESAQAQLASSKTEYEYQTKNYARTKTLHEKQLVSDAEYDQAFYLYETARNAYEQSQAAMVKV
KRNLGYATITSPIDGVVISRAVEEGQTVAAGFETPTLFTIANDLTQMQVVADVDEADIGQVADGQRVQFSVDAYPDDTFE
GTVLQVRLEATTESNVVTYEVVIDAPNPDLKLKPGLTANVTIFTLEKDDATAVPTKALRFVPNAELLGEIGLTAVETDSQ
AAPGSRELWVKEGTTLRPRRVYAGAASGDMTEITEGLTGSEEIVTGLVTAKPREETAAIERSPFMPGPPGSNDKKK
>WP_004328259.1 MULTISPECIES: TolC family protein [Alistipes]
MKRLLPILLCSLLLSGLRNATAQEASKTWTLQECLDYAYQNNIQVRQSRNNQLSGIEDTKQAKAALFPSLVASTTQSYTN
YPSSEVTDNNSYTGTYGITAGMTIFEGGKLRTEVKRQKVQNQMDALSVEESVNDIRIAIVQAYMQCLYAADAVRINRSTA
EASKAQRDRAEEMLRTGSISRVDFAQLQSQYSSDEYQIVVAGSTLDNYKLQLKQLLELDIMEEMNPAVPGVKEENVLKAL
PPKNEVYETALKVMPQIRRGELGIEAAKLEEKSARAGFFPSISLSASVGTGHMSNNDFESGSQIWNRFNENVGLTLNIPI
FSNRKNRTAVNKAKIALNDSYLEWTSLQKELLRNVESAYLDAVSAQAQYLSAREKEKYARESYELTSEQFRVGVKNTVEL
ITAQNEYSAAQQQVLQAKYLTLLSIELLNIYQGLPASDIY
>WP_004328263.1 MULTISPECIES: ribonuclease P protein component [Alistipes]
MTDRSLPRQERLRSFGAIRRLFESGESGFVYPLRYVWIAEADEIPSVEVLFSVPKKFQKRANKRNLQRRRMKEAYRLNKE
IFDREGNPVALDLALIYSSKELTPYRVIEHAVQKIMEQIMARL
>WP_004328268.1 MULTISPECIES: DUF4271 domain-containing protein [Alistipes]
MALQPEIRTDSLAGQLSDSLPTTETALRESIFRLRDSLATIPPDTLQATPPVTAEELFGAGSTLAIEPFPTQSVRPIYES
APFQGIVLALVFAYLVIIYHNLREVYILCRKLSLDRSKPGRMTDTQGSTYTRFLWAAIGIGLPMLALLTLRLTDRWFPIP
EVVPEAWIPVLGLLATVGLAVLLLFQVGLLRITGYVTLSRPITDQLVALKFNYLALSVVFLCPLILLFLLASPDTGHILS
FGILILGGALLLLYLKESLMLFLSKKISILHWFLYLCAVEIFPVSFVWLSLTRI
>WP_004328269.1 MULTISPECIES: HAMP domain-containing sensor histidine kinase [Alistipes]
MLKLGRKILSFRKRIVAIVVGVTMVTLSLLFTNDMARRLREKEQHEVALWVHAMERVMSDSSNDPFVQDILSQRNNIPFI
ITNQNLKVLHSHLIPEEIINHPDRLRKKINQLTEENTPITIQYYWGKDHKHIIFFGQSRLLKTLYWFPYIQLSVIAIFIL
LGFIAFRSTKQDEQNRVWIGLAKETAHQLGTPTSSLLGWIEYLRTQPVDQGAVEEMNKDLSHLMKIVDRFSKIGSETPLT
PENINEIVSGSVMYFRTRAPRNVVIDYNGLAIAPVKAQINTALFEWVVENLIKNSLDALQGHGRIDVEISSDDKHVMIDI
KDTGKGIPKSNWKRIFEPGFTTKTRGWGLGLSLSRRVIEEYHQGRIGVVYSELGKGTDIRITLKRYFD
>WP_004328272.1 MULTISPECIES: 4-hydroxy-3-methylbut-2-enyl diphosphate reductase [Alistipes]
MRVEIDSHSGFCFGVVRAISRAEEALQEQGEVFSLGDIVHNRVEVQRLERLGMHTVTHDQMPELGGRSLFIRAHGEPPST
YRLAEELGIELIDATCPVVAKLQRRVVEAHEKMRQVGGQVVILGKRGHAEVIGLTGQVEAPTLVVETEEDLDQIDFTRPI
YFLSQTTQSISLFQHLCDRMRSRATDPAQVFAHDTICRQVSNRESHLEEFAGRFDVIIFVCGRKSSNGRVLFEVCRRANP
RSYNVEEASELRPEWFEGAESVGICGATSTPKWLMQEVADAVAGQKP
>WP_004328273.1 MULTISPECIES: (d)CMP kinase [Alistipes]
MECSKPKKIIIAIDGFSSCGKSTFAKTIAAKLGYIFIDTGAMYRAVTLYALEHGAIVSGIVDEEKVIALLDDISIDFRFN
PERGASDIYVNGDRAEGRIRTIEVSNCVSRVSSIRQVREKLVAMQQAMGRQRGVVMDGRDIGTVVFPNAEMKIFMTADPE
VRARRRYDELLAKGDSVSLEEIRANIVARDKADMTRAISPLRQADDAVVLDNSHMTVEEQMTWFMERFDRIACGR
>WP_004328274.1 MULTISPECIES: LysE family transporter [Alistipes]
MYLEIIEILLRGFCVGVAASITVGPVAVLCIQRTLSKSRRSGIVSGLGVAAADTLMAMIAYFCYSMLQAQIDQYNQLLRV
VAGIFVVIVGVYIFFQNPVPQIRRNRAGKTSLTQDFASIFGLTIANFVLVIPYILTFFAVFKISTIETFDVAGLGRGFLV
IVGFFGGAILWWTSLAFLINLFRRRFRPRHMLTINHVAGIIIGVLGVYTILSTFFNLIPHGMLQA
>WP_004328276.1 MULTISPECIES: DUF3467 domain-containing protein [Alistipes]
MAENQKMEIDLGEDVAQGNYINLAIIAHSVSEFIIDFATVLPGVPKAKVKSRVILTPEHAKRLLLSLQENITRYESNVGK
IEIPAPQRHSPGDFPLGGGPKIGEA
>WP_004328277.1 MULTISPECIES: folylpolyglutamate synthase/dihydrofolate synthase family protein [Alistipes]
MNYNQTLEFLFSSLVSYQEKGPEAYKPGLERITAFCKHLGNPQRNYFTIHVAGTNGKGSVSHMLASVLQQAGYRTGLYTS
PHLRDFRERILVDGEMIPKQKVVNFVDKHYDCMKELGLSFFEMSTALAFDYFDQSDVEVAVIETGLGGRLDATNLIIPIV
SVITNIGLDHMALLGDTLPKIAAEKAGIIKKSIPVVIGEKSDEYNHVFDQAATAMMSKIVYAENDFACINHSTEGDFQKF
SIQRHRDNKVFNLELDLTGNYQVHNILTAIAVIDLLHQETPLTISLRALTEGMRTVASGTALQGRWQKLGDKPLTICDTG
HNAHGIRYVAEQLAATPHRDLYCVLGFVNDKDLSSVLPLFPKEARYIFTQPGNERALPAGKLAEKAAAYGLRGEVADTVS
GALARAREMASEEDMIFIGGSNFVVAEVLE
>WP_004328280.1 hypothetical protein [Alistipes putredinis]
MNSFFAEYAADSRNPRRIALGGGDRGIKTVFGRIVERLRFASRRNNRFGGNFCADFHSQVCKSEAYSVSLDRSVSVSRSF
ELINPPAINILAVFLRYFPAFEEGEAFRNSIPSAREIQEIAFGSKNSREAGGWIIQYAGRHGYDAETIDRFWRVYSMVAN
EDSY
>WP_004328281.1 MULTISPECIES: hypothetical protein [Alistipes]
MKRLFFLIAIAFLMAGCSDKDDENVDMASVGHYVWQNESDHRITLTVIGRFENEVLLPKERISKTMIGFIFPPSPRSYTI
EGMKISFDDGSYGGVFSIPTEYPTAPYNPCDEYNYEMGEEYKESGMLQRQWTYTFTNADYDAAVARGPMTEQ
>WP_004328282.1 MULTISPECIES: hypothetical protein [Alistipes]
MTKRIIGLILAIAAIAVIVIAAIRHNTYTSMIGPAATEMPAPEKTGQKKPAPETLRPDSLTAAKPDTVRQTGGHAGPEQ
>WP_004328283.1 MULTISPECIES: S41 family peptidase [Alistipes]
MYRNSRLAILLPILLAAAVVLGLLLGRYLGRNTPEAQLRNLVEQLTHPTNKLAYTLSLIETEYVDSVSMDSLSEQVIPLL
MEELDPHSVYIPKSEMEAVNEPLQGEFDGIGVVFNMAPDTVIVLNVIPSGPSDKAGVKAGDRIIRINDSLVAGQKIPNNE
IVKRLRGKRGTQVKLSLERQGIAEPVEVEVTRGAIPIKSLEAAFMLPDSIGYIKLSQFAITSHNELITALNNLKAQGMKR
LIFDLRGNPGGFLDQAIRIANEFLPADKLIVYTEDRNHNRTDEMSDGNGTIQELPLAVLIDEFSASSSEILAGALQDNDR
GTIIGRRSFGKGLVQRQIPYPDGSALRLTVARYYTPTGRSIQKPYTNGDALGYEEDLWNRYRHNEFFSADSIHFNDSLRK
VTPGGKVVYGGGGIMPDLFVPVDTTDVTRYFLEVSGRNILFRYTLEYADRHRDALNAVKTIPELQALLDADKELMNDFIR
YAARNGVQPDYKDIARSRKLIEAQLRAYIGRNTPLNEAGFYVNIYPIDPVMLRAVEVLKTQNDHD
>WP_004328284.1 MULTISPECIES: DUF3078 domain-containing protein [Alistipes]
MKQFYLLSTLLCALAISNPVSAQITIDEVKTDPSERILKNEVRPTTVDAQSYFSRARYRAERAAIRKERNTLEFGGGILG
SVASYSDSWIETSGGDNSIGLAATLFLHHTFTKQRFTIETKFDAKFGYNRMNIEVAGDGGSTTSEATWYKNQDEFQISTN
PAYIINKSWQVGSIIKFRSQFANGYVSRSQQTADDRKSTFMSPGYLDISGGFTYTCPLERFPIKINLSPIALSAVFVESA
KVRSNRWDDKPGWQAYGLSNANKTSKYEGGSSIQIDFDRTFGKKGIFRYRTTLFSFMGWMSNLNMKNRYTSVSAYEKALQ
AWDDAQGIGDKPMLQIHPTVRWENTIDIKATKYLSTTFNFQLYYNRAQNYDIQTQLLLSVGLTYTFKNK
>WP_004328285.1 MULTISPECIES: deoxyribonuclease IV [Alistipes]
MKYFGAHVSAAGGPENAPLNAHKIGATGFALFTKNQRQWSAPPLTPAQIAAFGENCRAGGYAPRSILPHDSYLINLGHPE
REGLEKSRTAFIDEMSRCQALGLDRLNFHPGSHLNRISTEECLDRIAESINIALDRTQGVTAVIENTAGQGSNLGFRFEH
LAYIIDKVEDKSRVGICIDTCHAFTAGYDLRTAAACDATFSELDRIVGLKYLRGMHLNDTLKTLGSHVDRHAPLGEGVLG
IECFRYIARDSRFDDMPLILETPDESRWAEEIAELKRFSEE
>WP_004328287.1 MULTISPECIES: hypothetical protein [Alistipes]
MKKRLLLFAILFFGLCGCDKDNGEDVDPPGIGHFVWVNASDHRITMTVNGQFEDEIMLPGERISKTMIGFIALPPSPDLY
VMHGIEIVFDDGPYGGVFTRPKEYPAAPYNPCNEKEYVWEDMPVENDLSHWVWTYTFTNADYDAAVARGPMTEQ
>WP_004328288.1 MULTISPECIES: aspartate aminotransferase family protein [Alistipes]
MNTILRKQFLAHVGQTSPEPMMIEVARAEGVFFYTPEGKRYYDLVAGVSVSNVGHANPRVVEAVQRQAADYMHIMVYGEM
IERPQVRYAARIAELLPGELSSVYFVNSGAEAIEGALKLAKRYTHRTELVSMRRAYHGSTQGAMSLMGEPEGEEWKGAFR
PLLPDVRAIDFNDFDQLRLITRRTACVVVEPVQGEAGVRPPVPGWLEALRRRCDEVGALLVFDEIQTGMGRTGEMFAMCK
YGVTPDIVCLAKAFGGGMPLGAFVSRKEIMDTLQTAPTLGHITTFGGHPVCCATGLAALEYLLETGTVEHVEGRGVLYES
LLADHPQVVEIRRSGLLLAVELGSSAKMFRMMELFKEAGILSDWFLYCDTAFRISPPLTITEEEVRDSARLIRECLDRI
>WP_004328289.1 MULTISPECIES: RNA methyltransferase [Alistipes]
MTNTANKPLDWYAERTAYLSEFMSEERRQVLQRTLDSRTRYMTILTENTYHAQNASALVRHCEAFGVQDIHTIETRCKFN
PNVNIVRGTDKWIDLHRHRTTAEAIADLKGRGYRIVATTPHREDKTPETFDVAASPFVLVFGTEHAGISDEIVAAADEFL
RIPMCGMVESLNVSASAAILIYMLSSRMRETVPDWRLTAGKRAEILYRWTFASVRDAEAILRRKYPEE
>WP_004328290.1 MULTISPECIES: ribosome small subunit-dependent GTPase A [Alistipes]
MERQFTGTVIRTTGSWYDVRTNAGETVKCRIRGRLRLKGVRSTNPVVVGDRVVCERDEEDAGVICEVVPRRNYIIRRASN
LSKESHIIAANLDRALLVVTLFSPVTAPEFIDRFLVTCEAYRVPVTILLAKADLAAQDPEAVAAFKATYESAGYSVLEVS
ALDGTGIEAVRELLKGHTTLLAGNSGVGKSTLAGTVEPGLDIRTGDISESHHKGRHTTTFSTMYPLSSGGYLIDTPGIKG
FGLIDIADAELWHYFPEMMRLAPQCRFYNCTHVHEPGCAVREAVERGEISWQRYESYLKMLDDDDKYRK
>WP_004328291.1 MULTISPECIES: CvpA family protein [Alistipes]
MSVIDLIVGLLMLWAVFNGWRQGLILQLCSLAGIVLGAWLGIRFGTEAGALLHLDEEFATAGGFLAVFVVVLIAVAIVGR
LLRKVFHFAGFGIPDHLLGVAVSAAKTLLILGLLFSAFESLNKDHTLAEEKTLDRSVCYRPMIRLADSLFPLLEWAKEQV
SIDEQELWSDNSPER
>WP_004328293.1 helix-turn-helix transcriptional regulator [Alistipes putredinis]
MSVLTLRKRIIYDTHGANIYINICTTKIFIEKVKMTISYQEEIKFISNKIRELRKEKQMTVQELAYRCDMERSNMSRIES
GRTNLTVKTMCIICNALNVNLRDIIR
>WP_004328294.1 MULTISPECIES: hypothetical protein [Alistipes]
MKKTLFVKFLFLLLCGSVLTTAGCKDYDDDIDALRNDVEDLKGAVVELNGFENRIAALERTQAAFEAIDFSGFAKKSDIS
SLQTQIEGCVKDSDLAAKIVAAIESSLADGALQENLNSLKSGILEEIAGIYATQETLESVQETLENMIELKKDAAGFSLE
VTQLIESYLSDNGFEAAGGELTDSQVSQIETAASQWIADAIKAELETAGSSINKWLGDELAVYMDQMTLGDNLLGQVSTQ
AIASVMEELDKEASALTEKIQGLIRENNGSLVISKDQLDQEFQNYLATLEANVGLLGSRIQSIVYLPDYVDGLIYFGNGE
QYIVLSRENEVTHETEYRNLYLRPSEEGEQIATLRFRMTPARAVKKYANTEAMSLITEEVGTRAAAGFTIEEIKDIDETT
GEFTIVATTDYDYVSAEKAGKTQMVALHVDGSALSEGESNDFETDFTSAFIGTAYAKAGIQIPVTNFVLARADAENEGEY
VEYTDEVTTEVKYTDKEVHGVLAGYTVMYKDGETILPLAEAAEANNWTVDLAALVSASAEFTFSDPGSEELYAVDGKALT
FAVAESETALIGQTVTAAATYALLDEEGFSLEVKAGAVNKFSIAPDGVELSTPKSEVMWTYAAATSDDTYEAKGLVLTPD
KGMLSAVQYNALKDNENLVVELYRGTELVSEIVPSIELPATPTYDTDVQTVDLKLVGDLAQSAEYVVKAVYTNDDKTVVT
ITIPVSVTGIPEIPMLEQTLELPYNAASSTGHHIAVEEFRALLWESLDQTARAQFGEETFMQLSWTSDMVKDEAGNYATV
GASGKNINFVFGKAAALNVSYTVKNLFTTADPVLTFEAVLHVTVTAPEIELLRGSSLSDDDRAQAVMKIEGSTLQIDAFD
LSKTWYIAKDAPAEAKVVYATQAEGAVITDATLDWGTCDELSIVVTAQVMYGGKALGEPKTFTVSIADPIADATIAVETG
KLVAKVDEDVTLDVATLLTLKAVNDVNVFDGSTNAQNTNTAVAATIEYGEAVVSIPDGRVKFDAESHVLTVVEGGDLELM
KEITVTIPVKYVYTFGERTAQIVVNVTK
>WP_004328296.1 MULTISPECIES: thymidine kinase [Alistipes]
MFLENASQKGWIEVICGSMFSGKTEELIRRLKRAEFARLRVEIFKPRIDVRYSEEEVVSHDASAIRSTPVDSAQNILLMT
SDVDVVGIDEAQFFDQGLVEVCRQLADSGVRVIVAGLDMDFTGKPFGPMPALMATAEYVTKVHAICVRCGNLAHHSHRLT
NDEKQVMLGAQDSYEPICRHCFAELRKKERE
>WP_004328297.1 MULTISPECIES: UDP-N-acetylglucosamine 1-carboxyvinyltransferase [Alistipes]
MAIFKVEGGRRLRGEITPQGAKNEALQILCATLLTQEKVIVHNVPQILDVIQLIELLQAMGVEVERLSEESYSFRAADID
PDYLRSDDYCRRASRLRGSVMLLGPMLARFGVGYMPKPGGDKIGRRRLDTHFIGFQKLGATLDFDTAAACSEVRCKELKG
CYMLLDEASVTGTANIIMAAVMAKGFTTIYNAACEPYIQQLCLMLNRMGARISGIASNLLTIEGVRELHGTEHTLLPDMI
EVGSFIGLAAMTRSELTIRNVSFENLGIIPAQFARLGIRFEQHGDDIYIPQQEHYRIENFMDGSIMTIADAPWPGLTPDL
LSVFLVVATQAKGSVLIHQKMFESRLFFVDKLIDMGAQIILCDPHRATVIGHDHQMRLRATRMTSPDIRAGVALLIAAMS
AEGTSTIQNIEQIDRGYKDIDGRLNALGARITRVEE
>WP_004328302.1 MULTISPECIES: DUF4924 family protein [Alistipes]
MDIALAKRRENIAEYILYLWQIEDLLRALQFSPEAIYSQLIAPRGIEEGQRHNYLLWYMDIANLLREEGKEEKGHLEHTL
HLIGDLNDLHLQLMKLPIGEHYRQTFAKLEPELPRLRAVLGREMSDIELCFRALYAAMLYRIKGEGGKSAVSDTIEYVSP
VIAELADMYGKVERGEADLFKDTAPER
>WP_004328303.1 MULTISPECIES: inorganic phosphate transporter [Alistipes]
MSEIYTVIVVILGILAVSGLFVGVSNDAVNFLNSAIGSKAAPMKTILLVASIGILLGTVTSSGMMEVARNGMFNPGLFSF
HEVMMLYMGVMFANVILLDLYNSMGLPTSTTVSLIFCLLGAAVAVSIYKISNDEALGMGDLNHFINTGRAMGIVSAILLS
VVIAFTFGTLIMYISRLIFSFRYTAMFRRFGAFWCGASFTAILYFAVFKGLKTPLAGSAAIEWIDQHILLSLFLCWAVGS
LLLFFLQRLKINILRLTILSGTFALALAFAGNDLVNFIGVPVAGFDAYSIARHAGDSTILMEGLNASVPANFLVLMTAGV
IMIVTLWTSKKAMHVTETEISLSTQGESETQYGSSLFSRTIVRAALNASNAIDRTIPKRIRDKISSRFQYEDIEHSGAPY
DMIRATVNLTTSAMLISVATSLKLPLSTTYVCFMVAMGSSLADKAWGRESAVYRISGVMTVVAGWFITAVGGFLIALAMG
LILIYGGIAAFVVTTLLCGYMLVKSNFFKKNKAAETAAVKAAETGSDIIYNITQEVCATMERTTRIYDRTLIAVFKENRK
VLREMVRESNELFYQSRERKYSLLPTLRKLQKGDIDTAHYYVQVVDYLNEMTKALAHITRPAFEHIDNNHEGLSKEQTED
LMHINDEVESIYRHINNMLRTGDFSDLDMVLEMRDRLFEAIADAIKSEVTRINENRSNTKASILYLTILNETKSMVLQSR
NLLKSQRYFLEHKDGPLQWLNKIK
>WP_004328304.1 MULTISPECIES: hypothetical protein [Alistipes]
MESFLRAFGFGVYYPDDPHTRHAGVRIDIPVHATVEGLHTGCDEILEKALEMVRTGEYDPAAEK
>WP_004328305.1 MULTISPECIES: elongation factor G [Alistipes]
MPGNLADRFFSYIYKAKFENHRRIFRQDESVSQKPYKKITNMKNYSAKEIKNIVLIGAPGTGKTTLAEAMAFEGKVIDRR
GSIEANNTLSDNTDIEHEYKRSIYSTILFTEFMERKLNIIDCPGSDDFCGSLFSAFKVADVGVMVFNAQNGWEVGSEIQA
RYARVLNKPLIAFVNQLDSDKASFDATLESIRAASRVKPVVVQYPVNPGPGFDAFIDVLLMKMYRFKDENGTREELDIPA
EEAEKAQALNKELVEAAAEYDDALMELYFEKGTLTQDDIRSGLKIGVSRRAVMPVFCGSAKRDIGTKRLMEFIINVAPGP
LKAPAFLSTEGEEIRADEAAPAVAFIFKSQIEQHIGEISYLRVIRGKITEGMELLNTRTGNKEKLSQLFAVAGKNRIKVT
ELAAGDIGCTVKLKGTRTNDTLSAPGTPVTIDPIVFPEPRYRAAIKTKDQADDEKLGKLLNDAKYEDPTILVDYSKELKQ
TIIQGQGEHHLNILRSRIASENKLQYDYIAPKIPYRETITKVAQADYRHKKQSGGAGQFGEVHLLIEPYTEGMPEPKSYK
IPGKGELAVNIKGKEEYDLPWGGKLQFYTAIVGGAIDARFMPAILKGIMEKMDEGPLTGSYARDIRVIVYDGKMHPVDSN
EISFKLAARNAFKEAFRNAGPKIMEPIYDVEVLTPSDYMGAVMSDLQNRRAMIMGMESDKGFDRLNARVPLAELYRYSTT
LSSLSSGAATYTMKFASYEQVPADVQDKLLKAYTDTDEE
>WP_004328307.1 MULTISPECIES: hypothetical protein [Alistipes]
MNKKWIIYIVLIVVAFVLIVVFSKNIYFWLSNQLWKILLLAAVFGGGWLLGRFGGKKNGTQQGNGN
>WP_004328308.1 MULTISPECIES: hypothetical protein [Alistipes]
MRTLILIPTETEAAPLRAACPDAPVRIAGVGMAAAAAATARIIAEEHPDRLILAGIAGASDRSVAVCEVVAVAGERIAEL
PGKYAVRYAADFIPAGLRTVESNTTNRTGVAASGTQIENMEGAAFLAVCRAFGVPGAEVRAVSNYTDDPRSAWRIEESAE
KLAKTIIRILSDYE
>WP_004328309.1 MULTISPECIES: aminopeptidase P family protein [Alistipes]
MFAKEIYIRRRSALCGKMGSGLILIPGNMLTPNNYLNNAYYFRQDSSFLYYFGLNTPALVGLIDADSGEVALYGDDFTVE
DIIWTGPQPSLREQGAEAGVSNTFPLADLKTHLTKAIVQGRRIHYLPPYRGETKLLLADLLGLKPAALHDHKSVELMMAV
AEMREKKGPEEIEELEKSFHIGYAMHTTAMKMCRPGIVEREIAGTIEGISKAFGRGVSFPPIVSQHGETLHNLHSDGVLQ
NGRLLLCDAGAEGLSYYCSDHTRTYPVSGKFTQKQKDIYNIVLAAHDRVAAMIAPHMPYMDIHNASYRILAEGLISLGLM
RGTAEDAVAAGAMTLFMPHGLGHGMGLDVHDCEAIGERSFDFSEIAEQAAKSGTCIQRSTWRIEPGTVMTDEPGIYFIPA
LIDKCKAEGKYKGIVDYDALDAYRDFGGIRIEDDIIVTETGSRMIGGDKRIPITVDELEAVVGR
>WP_004328312.1 MULTISPECIES: TlpA disulfide reductase family protein [Alistipes]
MKKIFCLTILAVLCTFGVASAQQFPSVQIETQDGKTIDTKTLIDGKTPVIISFWSTTCKPCIKELDAISEQMIDWLDEAD
FRVVAVSVDDSRSISRAKALAASRGWTTDLMVAYDKNQDFKRALNVNVTPHVFIFDKDGKMVYSHTSYLPGGEMELIQKI
KTLQ
>WP_004328314.1 MULTISPECIES: DUF6029 family protein [Alistipes]
MKRLLRITVLFSVTLLWWGEKGYAATPAMDAAEKETVSATVEAEADKKDPKSDKKSDEPKRKRNLGHLSGSFETNTIYYV
EDSKTGAVVPHNSYGSNNFLKLDYQLGRFSAGVQLEYYPHPLVGTPMQGYEYVMEGFSINNLTEKYISWTDRNYSVTVGD
FYEQFGSGLILRAWEDRALGFNNSLGGARVTFNIKDIVEGKVLYAFPRFNLGYLSTQIAGGDLSFSLSNAIGLLDHRLSL
EGSIVNRHFKNLPSWYTEYRDDYDFDLSKNVISYSGRVNYEYRGLSAKFEYVGKSKDVYLDNMTGEEVFKRGDAQLFEIG
YTGSNYAVMAQFRRLNYMQSQLYRPDGGSGSLGLLPGNTINYIPALSPQHTYMLAGLDPNSPQQNGEIGGQIDAFYTFRR
GTAIGGKRGLKIHANYARYYSINGTMSKPGTNFYYRDFSFDIDKSWNSKLRTVLFVSLQKNAMHGGEDVIRQNVFVADVT
YKFTPKFSLRAELQYLYAPHAEGSKEVDGDWVAGLLEASFAPKWSIFVQDMYNHGGSEINYYSAGASFTHSFIRIALSYG
RNRAGYICSGGVCREMPAYTGGNLAMTLTF
>WP_004328317.1 Omp28-related outer membrane protein [Alistipes putredinis]
MKWHFNFFRFAVMCAAFVALAGFMACSDDDSESGPELVLSASTSSLAGGGSVTFTVAFEDRDVTAEAVIKNVTSGSEVQN
ATWTTNVAGTYEFQAAYDGMLSNVVSVKVESDSESDAFYRHVLLTKFTATWCGPCAQAQRYFEQLKPEESERFLVVAAHQ
GDRLTVPVGSALGAKLGYQYVPTWNYDFRTVFESVGTGGITATSIRNQIKSAMEEYPAVCGVKAESELDGQTAKIRATVR
FQQAGNYKIACVLTENDIQKTNNETLPVFNHVLRAALTNMEGDPIAPAVAEAGERSFDFEVSLNNGWDSQNCEFVIYVFK
EEEDAAFIVNNGAVCPVGGKVDYKYESVE
>WP_004328318.1 MULTISPECIES: hypothetical protein [Alistipes]
MSEIEIKQMQEKINAGILLARKRLIEKVKKEDGELVVVRDGKIVRLKAKDLK
>WP_004328319.1 MULTISPECIES: zeta toxin family protein [Alistipes]
MPKLYIIAGCNGAGKTTASYTVLPEMLGCKEFVNADEIAKGLSPFNPESVAIEAGRLMLQRMDDLLSEGSDFAFETTLST
RSYVKFIERAQAKGYFVTLLYFWLPTPEQAIERVATRVREGGHNIPSDVIRRRYANGIKNLTALYIPLCNYWAIYDNSSA
DEQIRIIALGGKDITTHIEDTLSYKTIADYERN
>WP_004328322.1 MULTISPECIES: hypothetical protein [Alistipes]
MENKSKNTSEISQWIDNYLHISLDTEEYVEVRNFLILWNLFEAKWFKCNFGRNKRNIQNIHLTSDIFNQTLQYLQRRYIT
NGSTNERFMRLRLRNNDDTTSIQRVLLGLTNNSCDIIKAIIMIIYRYRNNLFHGEKAIASLPMQKDNFINANKFLIACLE
ATK
>WP_004328323.1 leucine-rich repeat protein [Alistipes putredinis]
MKKLLSLLMCGLLLFGCGDKYDDSALRNDLNDLENRVAKLEELCKQMNTNISSLQKIVEALQDNLSISKVEQISDGYIIH
FSDGSTATIKNGKNSEDAPIIGVKKDTDGIYYWTLDGEWLTDEKGNKVKAQGTDGKDGVDGEDGTNGKDGITPQLKIENG
RWMLSMDNGKTWTDIGQATGADGTDGEDGVDGKDGTNGIFKSVTEDNDNVYFTLEDDSVITIPKSDNSKFAIAFDTTDIA
ILNGGESKTISYTITDATKNTVVKAIAQDGWKVKVDATSTDKGTITITAPNPIVESEILVFANDGSYRTVMVSLNCMQGQ
INIADNSINATSAGGTQEIKLTTNLDYTIEIPEDAQSWLSLAPETRALREDTIVFEVTANEGMQRYTTVALKDEQGKILQ
TIIFRQLGTCTEVHVETKGELENELAGYDYANIESLKITGVLNDVDFLFIYRMMPNLKNLDIAEVNITALPIQAFYKSTN
VENLILPNTLITIGEEMFYQSKLKTVVIPANATTIGNSAFEQCASLISIDIPANVETIGTAVFWGCSSLTTVTFEKGSQL
KTIGGGSSYYGAFSYCTALTSIEIPASVETIGASAFKGCSKLATVTFEKESQLKTIGGGYSEPNYYGVFSDCTALTSIEI
PASVETIEAAAFKGCSSLATVTFENGSQLKTIGGGSYSSGAFSDCTALTSIEIPASVETIEAAAFKDCSSLTSIEIPASV
ETIKASAFKGCSSLATVTFENGSQLKTIEGGYPSSGTFADCTALTSIEIPASVETIEAAAFKGCSSLATVTFEKGSQLKT
IGGGGSSYYGAFGQLKNLMTVDMSACTQVKTIGESAFDGDSELRLFKIGTETPPTCGRDAFSGINPYSVLKVPSGCADAY
KAKSGWNNFASITGLDE
>WP_004328324.1 hypothetical protein [Alistipes putredinis]
MGKTININNLSKEEINSFYDFVCDYELNIKNKYGNYNLNDTKLIAFCATNHIALKNKRSKLPYLFWFSTHQDKRTKINDK
AHHLMRHIRNAFAHGLIKKEGKNFTFQDYSTIGTQTMGGHIRCDLFWAMLDLLKHTKL
>WP_004328325.1 hypothetical protein [Alistipes putredinis]
MDAQRIVQNCVLKNQSTVIEEMIRANLISEEYLYPFVDDVMEWWLIDSWLAERLKEQGEVIIEEYGCFWWGRQSSGQAIY
MDGVIQEICGND
>WP_004328326.1 MULTISPECIES: hypothetical protein [Alistipes]
MKTLNERATEILKALLAVRAKKLKIKNASQTIHVKLTDCIGKYNLISLTQHIEINGVLFRDPEVIFAFNTIKRQFIPYHY
INDFFEIEKCCATPTVEGLIPRNEIDQHNLACFVNRWLLQLTSKLEIQWMRNE
>WP_004328327.1 MULTISPECIES: hypothetical protein [Alistipes]
MTIDRNRIKLELLNFRNYAEIYADSRNLITEYERNDNKITAAERHDIRLTKLEKNAKAKIPFKELFDRYAELKASDTNPF
STDVFALSLIERRNPLVKQAFEILGTERVRELKYNQTQIRRELIKCSADELAYKIVKRINADLPHGKAIPSKIIKERLQT
IYDDLGVERRAKATDIVQ
>WP_004328329.1 MULTISPECIES: hypothetical protein [Alistipes]
MATYDAIPRVAEIAGAEIYAKALLLVDEYHRLLFDYSFRHRAITGLLAEMLKFSRATYMSATPIEREFLLDELQTLPTTR
IV
>WP_004328330.1 hypothetical protein [Alistipes putredinis]
MNSIITAPLNALHVQQIPELDNELPANCIFNKGKTGCGATTLAIENRVPTLIAVPTVNLIKNKLPEHADLLGVYGGVTNQ
EIADYLKAHDR
>WP_004328332.1 site-specific integrase [Alistipes putredinis]
MKIKAICRHEIVYKNGKSPLAIRFTHQRTHKTVSLGISVEPHYWDKTAEMITANCPERAALQSQIDSTLAGYRKKIQRLE
ALDIPVTFDTLFETDKSRHAGITIEDGFNAEIERLESLGKINSATKHKYALQVLNGYKSVKTALEAIDLDYLKGLELHLR
QRGNKDNSIATRFAIFKAIYNKAVKEGKVAVKQNPFSIYQVGSLWAKTRKRAIDKDDIQRLIDLEITEGHTTEYRRLAKD
LFLFSYFTAGMNFGDIARLRYKDIVKGRVNYSRHKTQKLLSFQLVPMALQILEKYGMAGHGEDYIFPILNRHEHTTPQQI
FNRLHKVLRKVNRELKTLGEQIGLEMPLTTYVARHTFATVLKRSGVNIAIISESLGHSDLSTTQIYLDSFENSQIDAAMQ
NLL
>WP_004328333.1 MULTISPECIES: hypothetical protein [Alistipes]
MQDKATLNPTPDQTFEIVGQGAYDFVRVLTHSKQLQRQGRVEEACNERFHAFQRISELLPEDEEVILEWEDPNTRAALEV
IHASAIDHFLINDFEMSTAMLELLLELDPEDHLEAIILLAFNYLAMEEYELFDEVSNDISDKYACKEVLTMWAAFRRSGR
IPEGDAIRFRTRFAPYFAEFTADEHPADGQYLEDIESERPSVQAQARELWLRTENLWTLFPDFIAALRR
>WP_004328335.1 MULTISPECIES: peptidase U32 family protein [Alistipes]
MKRSDIEIMAPAGSYESLHAAIDAGANSVYFGVGRLNMRAQSAANFTLEDMGQIVSIAREHGVKSYLTVNTVIYDEEIET
LHATIDRACEVGVDAIIATDMAAIQYARSVGMAVHISTQSNISNIEAVRFFAQWADVVVLARELDLVQVARISREIERQR
ITGPGGELVRIEMFAHGALCMAISGKCYLSLHTSDGFSANRGACRQICRRKYLVTDPETGETLDVEGNYILSPKDLCTID
FLDYFIESGVRVLKIEGRARGAEYVKRVVECYDRALRAMEDGDYTPELAAALKERLATVFNRGFWEGYYAGRPIVEHSRH
HGSAATKRKVYVGKVTNFFKKISVAEVLVEAAPLYEGDELLWVGETTGVVEQHGDEIFVDEHPVQTVLQGTTCSVKTVQL
IRRGDKLYKLVDTIG
>WP_004328338.1 MULTISPECIES: ROK family protein [Alistipes]
MKKLVIGVDIGGINTVLGLVDRTGEVYARSSFRTAEYPFFDDYSAYVEMLVRTLRELCAAMPAGAVLSGIGIGAPNANYH
TGRIERPVNLWKFRSGEPNPEEGRRFFSLCKEVGNSFPGIPVRITNDANAAALGEIAYGNAGGMRDFIMVTLGTGLGSGF
VAGGRMIYGHDGMAGELGHVVVEPGGRQCGCGRRGCLETYVSATGIKRTVFELMARETVPSVLRDVPYDKFDARIITEAA
QKGDSLALEVFRCTAERLGRALANAVAITSPEAVFFFGGLAQAGELLLEPTRRYLEENLLPVYRGNVKVLPSGIPAQNAA
ILGASALIWNE
>WP_004328339.1 MULTISPECIES: hypothetical protein [Alistipes]
MEENYQGYNQPEYENDDPRKGANKSILGYRIVIIILAVILAAITVLYYNIHRQQQADYDLLVIDRDSIQNNLSDLMQDFD
DLQLSNDTLSLQMGIERQRADSLMQRLKQERSWSLAKIKQYEKEVGTLRTIMRGYLHQIDSLNTLNKKLIDENVSYRKEI
TTAQMRAEMAEEKAQELNNKVRQGSVINARGIRMVALNARSKEVSRIKNAERLRVDFTLTANALATPGEKTIYVRILSPD
GYVLSSESVPTFEFEGERLSYSASRDVDYQNEDLNIGIFYTGSGFTAGTYQVQIYCDGFLIGSIELPMR
>WP_004328340.1 MULTISPECIES: DUF3108 domain-containing protein [Alistipes]
MKKQIFFTVLFFLAALPAGAQLYQPGEVLDYRASYKAKFFPNTEVGSVRVTTVEEEYEGEPMYRIVAHGKTLPAFRWVMN
VDDKYTILVDREELKTRRFESDIREGNYRFWSNYVYDWPEMTVHTRWQGRRMVRDTTKTMSLTPRSMDPVSLYFHLRSID
PATLQEGKTEVLEMLLEDTIRHLRYRFLGRETKKIRSMGTFRTLKFACQIGTSEGYSFTDGTEFTVWISDDKNLIPLYIE
SPVRIGSVQAYISGYHGLKYPLSSKIK
>WP_004328342.1 MULTISPECIES: ATP-dependent DNA helicase RecG [Alistipes]
MANYLDNDIKFVAGVGEARARLLEKELGIRTLGDMLCHYPFRYIDRTRIYRIDQIAEGDSALIQFRGRITGVSYAGAGRK
RRFTAVVNDGSGVAELVWFQGIKWIEKRIEVGREYLIFGRPSFFKGELSVVHPEIETIEKAFSRKAESGLQGIYSSTERL
SSVLGTKGIYTIVCNLWPMVRDHIRETLPDRMRTRYGLLSLRDALYNIHFPQSPELLRQAQYRLKFEELLGIQLGIQSRR
TARLSKNNGFLFPKVGGVFNTFFNTRLPFPLTGAQKRVVKEIRQDTISGYQMNRLLQGDVGSGKTLVALMSMLLAVDNGF
QACMMAPTEILARQHYATFQRMLEGMDVRVAILTGASKARERREALAGIADGSIDLLIGTHALIEDRVQFSNLGFVVIDE
QHRFGVEQRARLWTKNEQPPHILVMTATPIPRTLAMTLYGDLDVSVIDELPPGRQPIRTVHYTDAARLRLFGFMRQEIKK
GRQIYVVYPLIKESETMDYKDLQDGYEAISRDFPLPEYVTTICHGKMKPEDKEESMRQFKSGEANIMVATSVIEVGVDVP
NATVMVIESAERFGLSQLHQLRGRVGRGSQQSYCILMSGEKLSKEARLRLEAMCETNDGFRLAELDLKLRGAGDVNGTLQ
SGMAFDLKIANPTLDSQILTVTREAAAEVLTADPTLTQNGHEGLRELRKRYSGREEIDFSQIS
>WP_004328343.1 MULTISPECIES: hypothetical protein [Alistipes]
MEDYILREIDKIGKLIEALLQKAGILRRSGAGEAVCETARTELAEALDLDIDTLLAREDFIGVLTREYGFSDENLEKFAE
LLFDFAAASPDRDATVRLACGITAIYRYLDEKKAPVSLNRYYILKELENMTAR
>WP_004328344.1 (E)-4-hydroxy-3-methylbut-2-enyl-diphosphate synthase [Alistipes putredinis]
MNLTKYERRPSREVRIGRVVIGGDRPIAVQSMTNTDTKDTEACIRQIERIFRAGGPIVRLTAQGRREGENLERIVRRLRE
EGCDAAVVADIHFVPEVAAIAAKYVDKVRINPGNYNSSHGEFEALIDRCRERGVAIRIGVNHGSLSKRVFDEWGDTPEGM
VASAMEFLRVCREKAFDQVVVSMKSSNTRVMVAAYRLLAEAMEREGMDYPLHLGVTEAGNGIEGRIKSAVGIGALLADGI
GDTIRVSLTEAPENEIPVAQLLVDHFARRSGVFSVKYPERYTPTRYSRRTRVQTPLIHSELPADWRVIEALTENPTAELR
AAILSLDRADEPVAVCRRYEDTTVEAVAVKAAADLGSLFLDGLADGIRIDAPHLSEKEIAEIELMILQAARVRMSRTEYI
ACPSCGRTLYDIEGTLAAIRARTSHLKNLKIGVMGCIVNGPGEMADADYGYVGAAPGRITLYKGRTVVEKNIPQEEALDR
LVALIKANGDWADPENQPERP
>WP_004328346.1 glycoside hydrolase family 2 TIM barrel-domain containing protein [Alistipes putredinis]
MKKLLLIFLLIAAWSVQAREVYPLCDDWLFSFRYENSSDNARCVTLPHTWNLDALAGTIPYLRTTADYQRKLYVPQTWTG
KRLFLKFYGVESVAHLFVNGTYVGEHRGGTTAFVFEITDRVKYGSENLLRVAVSNAITGDVLPLSSIHNIYGGISREVEL
IVTDPTAVSPLYLGSSGVLIHPRAVSTERAEAEAEIHLISKGDNFCRVTLEAFDPDGIQAAAKTIKAKLDGKPVVIPFTV
ENPRLWDLDHPNLYRMRVSVESDTSRDEIEIATGFRNIRVTPEEGFRLNDSLVRVHGVTLYYDRPGTGSAMEAEDYAEDF
AFIRELGANALRSPAGPHAPCLYDLCDRTGVLVWIDLPLIRAPFLSDVSYYPNPQLEANGRQQLREIIAQHINRPSVVIW
GLFDCLWQRGENPVPYVRTLNELAKKMDRSRPTAATSNQDGELNQITDLIVWAQNIGWDKGRTEDLEIWLGQLRSGWNQL
RSGICYGEAGQIEQQGDPARRRRSNSLLWQPEGRQTRFHEDYTKYLAQDTLLWGTWINTLFDYGSARRPQGVEATGLVTL
DRRRRKDAFHLYKALWNNTEPTLHIAGRREDERNGDLQTVTVYSSAGEPVVTLSGDTLAVEQYAPCIYRCDSVRLNGRMK
IEAKAGDLYDETFLTGNCALVAPPRRDPQQTAGLRLTN
>WP_004328348.1 EamA family transporter [Alistipes putredinis]
MSEKSKGTLCGIVAAVSYGMNPLGALSLYRAGINTNSVLFYRYALAAVLLAALLLVQKTSLRITRREFSVLGLLGVMFAV
SSLTLFMSFHYMDAGIASTLLFVYPVMVAVIMAIFFRERISLVTVLSISLALCGIALLYRGEGGAVLNTAGVVLVMASSL
SYALYIVVVNRASLNMSSVKLTFYVLLFGVAAIVLYSLCCPDQPLQLLSTPSMWGGWAAMLALIPTVVSLVLMTVAVHAI
GSTPTAVMGALEPLTAVVIGVTIFGELFTARLAAGIGLILLAVTLIVAGKSLHPGRLAAIIGHRGFLRHSR
>WP_004328349.1 MULTISPECIES: efflux RND transporter periplasmic adaptor subunit [Alistipes]
MKPNLKELNLEKLKKIAAKTPRIRVKLTRKHWIFIGCAVVVLVVLLVVLLRPRPQAAALPVVAVEPVQVEDVSIYGEYVG
RIRAQQFVEIRARVEGYLEKMLFAEGTYIKKGQTLFIIDPTVYRARANKAKAQLNKARAQALKAERDLNRIRPLYEQNAA
SQLDLDNAIASYESAVADVVVSEADLTQAEMILGYTTVQSPISGYISERNADIGTLVGPGGKSLLATVVKSDTVRVDFSM
TALDYLRSKARNVNLGHKDSTRKWDPYITVTLADGAQYPYRGLVDFADPQVDPQTGTFSVRAEMPNPDHILLPGQFTKVK
LLLDVLERAVVVPKKALIIEKGGAYVFVVRRDSIVEKRFVETGPETGNNFIVERGLASYENIVVEGYHKLTHGMKVEPVA
PREEEANPEEE
>WP_004328350.1 MULTISPECIES: multidrug efflux RND transporter permease subunit [Alistipes]
MKADFFIDRPVFSTVLSIIIVIVGAIGLALLPVDQYPQIVPPVVRVSASYPGADAQTVTQAVATPIEQELNGTPGMIYME
SSSSNSGGFSATVTFDISVDPDLAAVDVQNRLKKAEARLPAEVVQNGISVEKQAASKLMTITLLSSDPKFDEIYLSNYAT
LNVLDLLRRIPGVGSISNVGSRYYAMQIWVQPDKLADLGLTVKDLQSALKDQNRESAAGVLGQAPMTGLDVTIPITAQGR
LSSVSQFEDIVIRANPDGSIIRLKDVARISLEASSYNTESGINGGNAAVLEIKMLPGANAMEVAEAVKAQMEEISRNFPE
GISYEIPFDMTTYISESIHHVYQTLFEALLLVILVVFLSLQSWRATLIPIVAVPISLIGTFGVMLVFGFSLNMLTLLGLI
LAIGIVVDDAIVVVENVDRIMNEEGLSPYEATKKAMRSLSGALIAMSLVLCAVFVPVSFLSGITGQLYRQFTITIAVSVI
ISTVVALTLSPVMCAYLLKPDRGGRKKRFFRYINFGLAKGNKLYGRMIGRALAHSRRMFAAFGVVLIGIWLMNKLVPESF
MPQEDQGYFTVELELPEGATIERTRTVTDRAMAFLMQDPDVEYVLNVTGSSPRVGSNQARSQLTVILKSWKERESEDISE
VMKRVRDELSRYPESKVYLSTPAVIPGLGTSGGFEMVLEARGDAGYADLQRAVDTLMHYAEQRPEFTGLASSMQADIPQL
YFDVDRDKAQLVGVSMSDIFSTMKAFTGSIYVNDFNMFNRIYRVYIQADAPYRAYRDNLNLFFVRGADGAMIPVTSLGTT
HYTTGAGTIKRFNMFNAATITGEAAHGYSSGQAMDELENIVREKLPASVGVEWSGLSYQEKHVSGQTGLVLALAFLFVFL
FLAAQYESWSVPVAVILSLPVAGIGAYLGIWVCGLENNIYFQIGLVMLVGLVAKNAILIVEFAKEEVEKGRDVVSAALKA
AHLRFRPIVMTSLAFILGLLPLVFASGPGSASRQGIGTGVFFGMLVAISVGIVFVPFFFVWIYRIKAKLKKR
>WP_004328351.1 MULTISPECIES: efflux transporter outer membrane subunit [Alistipes]
MKRVAIFVILAALTVGFSSCSAVRHCQAPEVEMPGQIASGYTDSLTIADLSWWQFYGDSTLRRVIELTLENNKDMLAAAA
RVEQMRQLYRISKAERLPNFSAKGLADYETNDYADEESSRDPEFSAKLSVSWELDLWGNLRWAKRKGGAEYLSSVEDWRA
MRMTLVAEVATAYFQLMALDNELSIVRRTLRTRSEGVQQAQLRFEGGLTSETVYQQAKVEYASTATLIPDLESRIEIMEN
SIALLMGKSPDWEVLRGQMNIEAEFPDSLPVGLPSGLLQRRPDVRASEQQLRSAMASAGMAYADRFPRLTFNLVGGWEND
ALQGFFRSPFSYVAAAIAAPVFGFGRKQAKYRAALAAYDVARLGYEKKVLEVFKEANDAVVTYRNVRKTAALKVALRDAA
RKYVELANLQYRGGSINYIDVLDAQRRYFDAQIGLSNAVRDEHLALVQLYKALGGGWGVVAE
>WP_004328352.1 MULTISPECIES: site-specific integrase [Alistipes]
MNVSINAICRKDRINQNRTTNIYLRFTVNRRSRYVSTGINIPADDWDFDTQTLKTQNPAVQLRIYEQIEKYDKRIKRLEA
LEVPVTLDNVLETDGRRVYCTIAEYFRRTITQLESVGKIGSASKHKVTFSLLQQFRSTNIRFDEITVGYLRDFELFLMKK
GNKSNSIATKFSVLKAVYNKALAEGIFTTPHSPFLQFKIGRLWTATRKRAIRKEDVQRLMQAEIPADGSAYLDFARDIFL
FSYLSAGINFKDIATLRYCDMDEERIYYARHKTSKEMTCHLSEQSKAIIGKYAKSDHADEDYIFPILDRRIHKTEQQIYD
RVRKVLKHVNKALHEWSRLLGLKIELTTYVARHTFATVLKRSGVNIAIISESLGHSDLSTTQIYLDSFENSQIDAAMQNL
L
>WP_004328354.1 MULTISPECIES: hypothetical protein [Alistipes]
MNEKEADAIRKSMYESLLMDENDKIVHWDFDPMRRELREYVDIACGCDEQTYGIRTPQFEYRYCTGKIKMPFAKSDYLAN
DDIIATVMGLGLDVEKFWFVLVFIYDYVETSFKNCGLVKPASLDKAVQNLFKELGEDFADDDIEITLKKNRKKVEVLPVI
KRGILDWLRETYERECKGRKIQYYGIDTGNFDQTYPSTSYRIYRTVEMYRDMLNTLLGDNRPKQPDKSVSLNRLLLISRI
CYLYKFTYNDSFLYSDDSLKGIIKSCKGRMPATYSAVYL
>WP_004328355.1 MULTISPECIES: hypothetical protein [Alistipes]
MNSIITAPSDALHVQQIPELDNKLPENCIFNKGKTGCGATTLAIENRISTLIAVPTVNLIKNKLPEHADLLGVYGGVSNQ
EIADYLKTHDR
>WP_004328356.1 MULTISPECIES: hypothetical protein [Alistipes]
MATYDAIPRVAEVAGAEIYAKALLLVDEYHRLLFDYSFRHRAVTGLLAEMPKFSRATYMSATPIEREFLLDELQTLPTTR
IV
>WP_004328358.1 MULTISPECIES: hypothetical protein [Alistipes]
MTIDRNRIKLELLNFRNYAEIYADSRNLITEYERNDNKITTAERHDIRLTKLEKNAKAKIPFKELFDRYAELKASDTNPF
STDVFALSLIERRNPLVKQAFEILGTERVRELKYNQTQIRRELIKCSADELAYKIVKRINADLPHGKAIPSKIIKERLQT
IYDDLGVERRAKATDIAQ
>WP_004328359.1 hypothetical protein [Alistipes putredinis]
MKTLNERATEILKALLTVRAYRIDHGNGVYTRLRAAMIGRNGKYNLISLVEYYESKGKLAQNTEMNFAFDTSTKQFIPYY
YCNKTLRIESHSAYPTENGMENCAEERQADHTNFANRWLIRMNSQQPII
>WP_004328360.1 MULTISPECIES: hypothetical protein [Alistipes]
MNAQRVVQNCVLKNQSTVIEEMIRANLISEEYLYPFADDVMEWWLIDSWLAERLKAQGEVIIEEYGCYWWGRQSSGQAIY
MDYVIQRICGGID
>WP_004328361.1 MULTISPECIES: hypothetical protein [Alistipes]
MGTVKNVELSMQSVRRLLERNHLAYTIEKDSILFNRRFNRRTGQKSYYYIGFTEGEKKIGRQSIAFGCVDYNVYDEDFAM
GTCFRQTMCTDMAFFAFHFHDLFPDFYPTDEYNDWSE
>WP_004328362.1 MULTISPECIES: hypothetical protein [Alistipes]
MMKKDVFYSKLKHWLESNGISAIKVIAPVKPLDMIHIDKSRIKSCDGFMFNGNKLFQDLKVFIDVNDNILGLSIGQLSPS
LIMVLNMTKEFCGLPFSNIRKRNDDNIHELYC
>WP_004328363.1 MULTISPECIES: hypothetical protein [Alistipes]
MKKLIIASAFTILFTTGYSQTVKDLQRFNQMLAKQDSIRNIESKKSWDRFQKVFDAETKRIESTPFKGLSKFEENPNFVR
NSYQSSNPFQNNRNPSYPSKSKEKMVIIYYERE
>WP_004328364.1 MULTISPECIES: hypothetical protein [Alistipes]
MKKYLIGIFSLLIVGCGAYLWANSISKKERLELLNGEYELVDWQIRPKSAIHADSLTVHDVPQRGERLTLQTNDNGDFRL
TAKSSLPVLQQLADLEWQLHYVQRTWFAWRHRVMGLYHAGEHSADVYWHQALINQKDVGIALQLPDPTNEKIGWFLILQK
K
>WP_004328366.1 MULTISPECIES: hypothetical protein [Alistipes]
MTNEMLSTKYMGLRNFIHQLFSKKEEETCALKDTQCIADKSQYALPNDNINIPNEQQDLILFVCKLGDDAFPSTFPLILN
NMDNRIKGLIAILPLELEGTELVKLALDEIMYVSSSFDFIITIDPEQLHHKNPQVSLQMIFRYTEELVLKCAECLLCLNK
ITSIESTLKRNWGGSAYRRAFPKLDFGQLLQSGILTITQTSKKFCSNKDGLLVGTGMTGGEIVEKIYFHHKRYYSDYTQE
RLRVLRLGLLHKGGTSPYLDLLGIGGNVGVGFDHRPQFYKKIVTTNSKTIQKCLIEMLIGTNLPLSTLTEEIIPYIAYNG
H
>WP_004328377.1 MULTISPECIES: 2,3-diphosphoglycerate-dependent phosphoglycerate mutase [Alistipes]
MKKIVLLRHGESAWNRENRFTGWTDVDLTDKGVEEALKAGELLKAEGFRFGKAYTSYLKRAVRTLNCVLDRLDQEWIPVE
KNWRLNEKHYGVLQGLNKSETAARFGEEQVHIWRRSYDVAPDPLAEDDPRNPRFDPRYAGIPDEELPRTESLKQTIERAL
PYWQCVIFPELSVHDEILVVAHGNSLRGIIKHLKGISDAAISELNLPTAVPYVFEFDDKLRLVKDYFLGDPEQIRKLMEA
VANQGKK
>WP_004328378.1 MULTISPECIES: 2-hydroxyacid dehydrogenase [Alistipes]
MKTIFFGTQPYDRESFDRINADYGIRIKYHRSHLNIDNVPLAQGADAVCIFVNDSADAPTVGELARMGVRLIALRCAGFN
NVDLKAAAEHGITVVRVPAYSPYAVAEHAVALMLSLNRKVHRAYWRTRDGNFALHGLLGFDMHGKTAGIVGTGKIARALI
RILRGFGMEVLGYDPCPDEAFARESGMTYVPLTELYRRSDIISLHCPLTDRTLHMIDAEAIGQMKDGVIIINTGRGQLIR
TSDLIEGLKEKKIGAAGLDVYEEEADYFYQDTSDRIMDDDMLARLLSFNNVILTSHQGFFTREALDNIARTTLENIQAFS
HGECLNEVKYK
>WP_004328380.1 MULTISPECIES: DHA2 family efflux MFS transporter permease subunit [Alistipes]
MRNPRERIRNSRGYKWWILSLVMLGTFMAVMDVTVVNVGLPTIMSVFHIPISTAEWVITAYMITMTLMLPSAGWIADRIG
NKRMYILGLVLFTFGSWLCGRAGSDMFLISARALQGFGSGIIQSLGLAIVTREFPPQQRGLALGLWSVAAAASISFGPLI
GGYLVDDYSWHLIFDVNVPVGLAAILFAIFIQKEWRGARAGSFDWPGFLCVVCFMPLLIFALARGNSPSNPEGWSSPEVI
GCFAVAAAALIVFIVRELRCENPLLNLKLLGERNFGVSMAVLAIFGIGMLGGTYLLPLYMQKGLGYTAIMAGSVFLPVGL
IQGVLSTCSGFLTRYVKPLFIAVTGILVMTLSFYFASRFTLHTTHAQIMLVLYLRGFGMGLTFAPLNDFSLMNLSQCDMA
SAAGISNSIKQLSGSVSIALLTVILTGRTAFHSAQGGLSSAESYVAGISDDFLFVTFVSLASALPFLWLLRPRRKAASFK
SEGTGT
>WP_004328381.1 MULTISPECIES: A/G-specific adenine glycosylase [Alistipes]
MKNDQQTYVPDPEVASRLLEWYGREGRDLPWRRTRDPYRIWISEVILQQTRVAQGMSYYHRFLELFPDVAALASAPEDLV
LKCWQGLGYYSRARNLLAAARRIVETHGGVFPTAYADVRALPGVGDYTAAAICSIAYEEPCAALDGNVFRVLSRLYDLDT
PIDTTSGRRTFAALADSLIDRQRPGLYNQAIMDFGALCCLPAQPRCTECPLRDRCLAFAARTVDVRPVKQGRTAVEPRYF
NYLHVECGDELVLRRRGAGDIWQGLYEFPLIETPEPVEYTVLAAMPEFCALFKDAGTVCLAGTVKMPVHQLSHRAIHAVF
YRIVVERWTPSLREMLVISRETLGDYAVSRLTERYLSR
>WP_004328382.1 MULTISPECIES: aspartate-alanine antiporter [Alistipes]
MFTGVQFTHFIQANPALAVFLTIALGFLLGKLRIRSFSLGTVTSVLLVGVIVGQLRIEIPEPAKTLFFLMFLFAVGYAVG
PQFFRGLKKDGLPQVAFAVVVCLLCLGSVWLFSWLMGYTLSQAAGLLAGSQTMSAVLGVATDTIRELPGGAETDLSSMPV
CYAVTYIFGTAGSAWVLSSIGPRLLGGVAKVKQSARDLEQKMGEDVSLKAGFDPAAREIVFRVFSADNEWFEGGRTVHEF
ETVMQRDGKRIFVERLCQQGKVVDEVTPRTVIRPGDQLVVSGRREYVISEEKWIGAEVSDTTLTNFAVQVLPVVVNRKGA
AGERIGKVLSAKFMHGVNIRSIVRAGVKIPVRSGAKLDAGDRIELVGLPQDVRRAAAQLGFSDPVKTESSVPLLGLGICL
GGLIFGWMLVAKIGAIPLSLTVSGGVLLAGLFCGWARSRRPTLGGIPEQTVWFMNNMGLNTFIAIVGISTGPSFVAGFQQ
VGWSLFLVGAGATTLPLVLGVLIGRYLFRFNDALTLGCVAGARTTTAALGAVEDTIGSNVPSLGYTITYAIGNTLLIIWG
VVLVLLLA
>WP_004328383.1 MULTISPECIES: GAF domain-containing protein [Alistipes]
MSAKLAKYDRLYEQIKGYVQTTDDIWARLATMEAVLHHKMQTFFWTGVYALIDDELIVRSYQGPVACQKLRHHTGVCWAA
VSTGETVIVPDVERFPGHIACNSKSRSEIVLPIRDREGRVFACLDVDSDRLDAFDREDEEGLKKILSLLFD
>WP_004328385.1 MULTISPECIES: OmpA family protein [Alistipes]
MKKLFITMALVLCAAAASAQVVAVAEEIVVEEQQPKRRGWAGYETNRFFDNWEITVAGGAQIMVFNGTLGKDDFGSSRFN
HINWQADFSLTKWFHPVMGARLQIQGGQYQNDTAFGNQYMKDPYIFTHMDFMVNLSNWIGGERDDRVYYAVPFAGFGYHV
SGFTDKFQRDWGYGTDHSFAFTAGLLNKFRVCPALDIELELKAWMLPSSNMPSILNSGTQKVAAAYSATIGLTYRFNRRG
FKQASPYTVEDVMAYQAVIADRDLALAAVQADNAELANDLAAANKAAKKAAAEAAAAKKAAEMAKWGPNPIPADQLDGNA
YTDDIYLTGKGITFFNIGQTELSPKEKLRLDIIATQIKNAPKNKIYVIEGHADPQTGSKAVNTRLAEQRAKKVYDYLISK
GVKAENLQYKGYSDTKSPFKTEQENRVTVIR
>WP_004328386.1 MULTISPECIES: adenosylcobalamin-dependent ribonucleoside-diphosphate reductase [Alistipes]
MSSNKQPGLPTEVSYNEAVEASKKYFDGDDLAATVWVSKYALKDSYGHIYEKTPRDMHERIAAEIERIEKKYPNPMNRQE
VFELLDHFRYIIPQGGPMTGIGNNFQAASLSNCFVIGHKNPADSYGGIFRMDEEQVQLMKRRGGVGHDLSHIRPTGSPVL
NSALTSTGIVPFMERYSNSTREVAQDGRRGALMLTLSIKHPDAERFIDAKVDTSKVTGANVSVKIDDEFMRAALAGKKYH
QQFPIHSDKPLYQQDIDAKKLWDKIIHNAWKSAEPGVMFWDTIIRESIPDCYADEGFTTVATNPCGEIPLCPYDSCRLLA
INLLSYVDKPFTKEASFNFEKFKQHVEKAMRMMDDIIDLELEKIELIINKIAADPEDEDIRRVELELWKKIRTMARKGRR
TGLGITAEGDMLAALGLRYGTPEATAFAVKVQKTLALEAYRASVKMAAERGAFEIFDARKEEKNPMIGRIREADPELYAE
MVKHGRRNIAMLTIAPTGTTSLMSQTTSGIEPVFRPVYKRRRKINPSDQDAKVAFVDDMGEKFEEYNVYHHNFVKWLEAN
GYDTSKLQDISDDELNRWVAASPYHGATANDIDWVAKVKMQGEIQKWVDHSISVTVNLPNDVSEALVADVYRTAWECGCK
GVTVYRDGCREGVLIDKKKKAAKEENGQTILKRPKSIPADIVRFKNGNENWIAFVGLQDGRPYEIFTGKIEEDAMYIPPK
INKGFIIKVREENGSKRYDFQYIDRYGYTNTIGGISRLFNEEFWNYAKLISGVLRHGMPITNVVSLIESLHLNSETINTW
KLGVERALKQYISDGTKTKDKCPSCGQETMAYQNGCLTCMSCGYSKCG
>WP_004328387.1 MULTISPECIES: RidA family protein [Alistipes]
MKTIIASPKAPKAVGPYSQAVKCGDTLYISGQLPIDGATGAMPESIEDQTRQSLTNLGHILEEAGYSHADIVKTTVLLTD
IADFAAMNAVYATFFTKDMPARICYQVSKLPMGAKVEIDAVAVK
>WP_004328390.1 MULTISPECIES: META domain-containing protein [Alistipes]
MTRFMKLAALAALVMLVASCCPCRKHRKGDGKPFVGTEWQLVQLNGRAVPVEGDLFTVVFGEDGRLSGLGACNRFMGSYQ
TTETGGLTVGQNMASTRMFCPDLDREQAFGDVLSGATHYEVDGDMLMLLTDGELRAVLQAR
>WP_004328392.1 MULTISPECIES: radical SAM family heme chaperone HemW [Alistipes]
MAGLYFHIPFCRRICAYCDFFKSAEVGRVDSVLDAMGRELDGAVDWLADRRIRTVYFGGGTPSLCDPARLQGLADRAATL
LDCSGVEEFTVEANPDDMTEEWLEALARTGANRLSVGVQSFDDDELRLMNRRHTGAQAVEAVRRAQAAGFANLTIDLIFG
VPGFGGKVLQRNLEQALALGVQHISAYHLTVEKNTAFGRRLERGRFSEVDEQVSEREYLEVHRTLTGAGFEHYEVSNYAL
PGCRARHNAAYWSGDEYLGIGPAAHSFNGKSRRWAAASIDGYLAGAGTEAIYEQERLTERDRYNEYLMTRLRTAEGLELA
TVETCFGKERAERLLRQAEPFMRVGELCLAAGRLAIPAEKFLVSDAVIGALFEADD
>WP_004328393.1 alpha-glucan family phosphorylase [Alistipes putredinis]
MNDMKLKPDCLFEISWEVCNKVGGINTVIATKARTVCGKYGDRYFTIGPDLGQGADREFEEDPALLKGWRQTLYEKGIRV
RVGRWRIVGRPQVILVDFSSLIPRKDDILKFLWESYRVDSISGQWDYIEPVLFGYAAGLVVASYVETFCKSADRVAAHFH
EWMTAAGGLYLRRESPYVATLFTTHATVLGRSIAGNGMALYKDLTTFNADDLARRFGVTAKHSIEKKAAANSDVFLTVSG
ITAVECRYLLGHEADAVTPNGFEDDFVWQGDDYRVKREEARTALIAVAEACLGRKLQDDPLIVGTSGRYEFRNKGLDVLL
EGMKRLAGLERLEREVVLYVMVPAANRGARADLQKHLQDPSQPIDGSQWPWATHYLENMQWDPIVRAIDGSPLADPASKV
HVIFVPSYLDDRDGIFDKSYYELLVGMDLTLFPSYYEPWGYTPLESIAFSVPTVTTTLAGFGLWIDRREEHPGVAVLCRE
DGNDDEVASALADAVLRFSQLEAARVEEMRRAAGELSKEALWSRLFKAYEEAYAQAIDNADVRMNHAAADTAQLPEQQVK
LVYQVLRPERPDWSRTMVEKNLPDRLRPLEELAHNLWWCWNPGARDLFEEIDPDLWNRSERNPIAFLDLLSVNRLKELER
DERFLVLLDAVYAQFRSYMSEKPDPATPKIAYFSMEYGLHASLKIYSGGLGILAGDYLKEASDKNVPMVAVGLLYRYGYF
TQKLSAQGAQEATYEAQNFSKLPIEPVRDAVGNWATVTIPLPGRTLTARIWLCRVGRTDLYLLDADYEANLEEDRRVTHY
LYGGDWENRLKQEILLGIGGVRALQSLHIAQDISHCNEGHAAFLGLERIRNLVLRRRLTFSEALEIVRSSSLFTTHTPVP
AGHDAFPEAMIRQYLSHYPEELGIGWAQFIGLGRVDPEDPNEKFSMSVLACNLSQEVNGVSWLHGEVSKEILGNLWPGYF
KNELHIGYVTNGVHFPTWTATRLRRLYARYFPEGFEGHEYRISEWKKVYDIPDEDLWRERLVLKEKLVRMIRRRYCDPSH
VRMDSPHQVMQVLEGIKPDVLKIGFARRFATYKRALLLFTDLDRLAAIVNNKERPVQFIFAGKAHPNDKPGQDLIKRIIE
VAAMPQFSGKIIFLQNYDMELARRLVQGVDVWLNTPTRPLEASGTSGEKCVMNGVLQFSVLDGWWVEGYKEGAGWALPME
TVFSDPQYQNELDAEMIYNTIEEEIVPKYYDRDADGIPRAWMASVKKCIAEIASNFTTNRMLRDYEVRFYNRLAARKREL
SENDFAVAREIVAWKHKVLAAWPAVKIVDVQRARVGDKPIFIGRSYHFELTLDLAGLAPEDVGAELVVARPVEPDRVVEV
IRTVPLSQVQVSGSQVTFALDYVPEQAGMFDMALRIFPQNPMLPHRMDFALVKWA
>WP_004328395.1 MULTISPECIES: glycogen debranching enzyme N-terminal domain-containing protein [Alistipes]
MSVLTFDKKELGNLEYSLQREMLATDRRGGYMSTTIVCCNTRKYHGLMVAPIDDSDRAYVLLSSVDETVVHDGQSFNLAL
HRFPGTYEPRGHKYITDFEYTPTPTITYRVGSIVLRKELLWIHNRTQLMIRYTLLEAPSDVRLRLRPFFAFRDKHALTHA
NMEADGRSRPIPGGVKCRLYSDFPWLYLQTDCRDAEFVPAPDWYYNFEYAREIERGYEGDEDLLTTGYFELSLGRRQSVI
FSASVEAIPDPAAIGGMFAEALSARSRKVDFLSCLRHSARQFVVRRRDGRAEVLAGYPWYGQIGRQTLVALPGIALEQGR
TEDCLDVLDTVVRGRRDGMFTGSFSAAEAADAPLWFFWVLQQLQRTLGEEEIWKRYGIVMKELLAAYRRGVGGVAVHDNG
LVWASAPDKALTWMNALAGGVPVVSRDGYPVEINALWYNAVCYALELASRFGEEEFVGEWKAWPERIRNAFREMFWSGDD
GYLADFVGPEGPNRWIRPNMVVACGLDYKMLDEEQQASVLRIVGQHLLTPKGLRSLSPRNPRYKNRCEGDEAVRAEASMN
GSVWVWPLWFYVKASFDLGGREFLPRAEELLARFGEEIQSYGIGSINELFDGDPPHAPWGAVSQAWSVGAVLMIRETTER
WRRRRGHGLLPGLRKKR
>WP_004328396.1 glycosyltransferase family 4 protein [Alistipes putredinis]
MRVLMFGWEFPPHIAGGLGTACYGMTRGLARNGVEVVFVMPRAYGDEDQRFVRVVNASDVETIGTRDHEFSEELLEKVSF
IHIDSNMLPYISPEEYAAYHDEFVRSGRTHEWTDVWKQRYTFSGKYGANLMEEVARYAMVAAQVAKDLEGQFDVIHAHDW
LTYFAGIAAKRVSGKPLVVHMHATEFDRSGENINRRVYAIEKAGMQAADRVIAVSELTRRIVIGKYGILADKVVTVHNAV
RFGESEEAAPERAVKDKVVTFLGRITYQKGPDYFVEAAAKVLQRVSDVRFVMAGSGDLMNHVVRRVAQLGIADRFHFTGF
LKGGEVQRMFRLSDVYVMPSVSEPFGISPLEAMRSGVPVIISRQSGVAEVLDYAIKVNYWDVDALADAIYGLLTYPALGR
MFASKGLEEVTGLKWTNAAAKIKTVYETVVAEANN
>WP_004328397.1 MULTISPECIES: glycoside hydrolase family 57 protein [Alistipes]
MKTICFYFQVHQPWRLKRYRFFDMGRDHNYLDDLTNRSIMQKVARECYLPMNALLFNLIRQSEGRFRCTFSLTGLAVEQM
RAYAPEVLDSFRRLARTGCVEFLAETYSHSLASLSSKEDFMQQVALHTELMKKEFGVAPTAFRNTELIYSDRIGSDVAEM
GFKTMLAEGARHVLGWKSPGYVYANALDQRLRLLLRNYKLSDDIAFRFSNRGWDQWPLTAEKYTGWLASDELEGDVVNLF
MDYETFGEHQRADTGIFDFMKALVPAVLKREGLEFATVSEAAAKYQPVAVLHCPHVMSWADEERDITAWLGNELQNEAFG
KLYALRDKIARLKDPDFDHVWNFMQASDHFYYMATKWLSDGDVHAYFNPYESSYDAFINYMNVLSDFEIEVEKAFDRKPP
VRKTKPSPRKKGSDREKAGVR
>WP_004328398.1 MULTISPECIES: helix-turn-helix domain-containing protein [Alistipes]
MVADEITLQKVSISRIKQEMRDVYYLSDDLVIASFDIHRDTLGNYPALIDGFSAIIMASGSAVVAIDTEEYEVVPDTIVF
FSPDRVIRTVASTSDAAAYFVACSKSFINEIQIDLSASLPVYMRFGKQPCLRVTPQDTHEIRQVFQLIKTILASDKEHYR
QEIIRCLFTAVFYIITELNMREQKNTVKLGRGEVIFEEFMELVRQYSKQERNVRFYARRLNITPKYLSTVSKDVSGKTAA
RWIDEAVILEAKSLLRYSGMSIQEIAYHLNFSTQSFFGKYFKQHTGYSPSRFKRKGS
>WP_004328399.1 MULTISPECIES: YegS/Rv2252/BmrU family lipid kinase [Alistipes]
MKQVLFLYNPQSGKGKIEKDSQAIGEMFRQAGYSIVDGPIDFSRNPFNGHETVDLVVVAGGDGTVNYVVNRMKEKHLDLL
LGIIPAGTANDFAGALGMEKNPVKAAAQLLGGTEERVDCGRVNDHYFVNIFSFGIFTTTSQRTPDKRKHQIGKLAYLIEG
VKEFRSVHGIPLQILADGKAFDLESLMALIFNGETAGGFHLAPRSSIKDGMFDCLLLQRRNMLFSVVSMLRHLLGGRPSQ
VKHFRARTLDITSPINEPTDVDGQKGADFPLHIECLHNELRVVCPLSEAPRRGRFAYFKNLISKLAWWRTR
>WP_004328400.1 MULTISPECIES: FAD:protein FMN transferase [Alistipes]
MKKIALLLYTVIVLVLAASCDRRAEYLTASGAMLGTTFQATGDITDCTAQELYRAIMQIDAEAKASMSIFDSTSLLSRIN
RGETDSLDEHIIYNLRLAERFSRLSEGHYDVTVKPLVDAWGFAGHEAERTPNLDSLLQFVGYRRVHIRDGRLVKDDPRVQ
LDFNSIAKGYTVDLVAALMERCGAKNYLVEIGGECRCQGVSSKGIPWRIGIETPFDGNMSDGAYLTGRIRMSEGGLATSG
NYRRFYRDAAGNKISHTIDPTTGRSVTSRLLSATVVADNCAEADAMATMYLSLGANKAIALSRKIPDAKVYFILDDGKDG
YEIYCSPAMQEMMIPE
>WP_004328402.1 MULTISPECIES: polyribonucleotide nucleotidyltransferase [Alistipes]
MEEKKLYNAVRKTITLADGREIMIETGKLAKQADGSVVVKMGDTMLLGTVVAAKDAKPDTDFMPLQVEYKEKYAACGRYP
GGFMKREGKANDSEILVARLIDRALRPLFPSDYHAEVYVTVNLISADKDIQPDALAGLAASAALAVSDIPFGGPISEVRV
ARIGGQYVINPAFSQMQDADLDIMVGGTIDNILMVEGEMKEVSEEVMLGAIKFAHEEIKKHCAVQIELSKELGKDVKRTY
CHEVNDEELRQTIIRELYDKAYAIATSGTMKHEREDAFNALEAEFATRFSEEELVEKAPLIHKYFHDDVQKKAMRNMILD
EGKRLDGRRTDEIRPIWCEVGYLPAAHGSAIFTRGETQSLTTVTLGTKMDEKVKDEVLVQGTEQFVLHYNFPPFSTGEAK
AARGLSRREIGHGHLAWRALKPMVPVGEENPYAVRVVSDILESNGSSSMATVCAGTLALMDAGVKLKKPVSGIAMGLISD
SATGRWAVLSDILGDEDHLGDMDFKVTGTKDGITATQMDIKVDGLSYEVLAKALEQARVGRMHILGKLTECIAEPRADYR
PFVPRIVQITIPQDMIGAVIGPGGKVIQDIQKTTGTTITITETDNKGVVDIFGLDKEAMDAALSRIKSIVAQPEVGDVYN
GKVRSIMPFGAFVEIMPGKDALLHISEIDYKRFETMEETGLKEGDMIEVKVIGIDPKTNKLKLSHRVLIPQPEGWTEPER
RPRERGDRPRRRPEHKE
>WP_004328403.1 hypothetical protein [Alistipes putredinis]
MKKLMKLSLLLVVVALTFSSCNCFKKMAKNSDDVSLTCAPEVLVLNNGVVAADITAQFPVKYFNPKAIVKVTPVMVFEGG
EVAGTPKFFQGSKVKENYTVVDKKTGGVFTMHVEFPYDERMQISELQLRVEAKCPGSDEFTLVNANTGKVVKAKELEANP
AIVRECGLVVAEGVNTLQQDLAYADAMAALPSDYKRVTTSVDKTEILYAINKANVTKKALKDADLEAFQANVDENLKNDR
ATQHVAVKGYASPDGPVKFNDTLSKERSESGDKVLAKLLKNSGLDIDVAAYGEDWEGFKELVSKSNIKDKDLILQVLSMY
SSSTQREDEIKNMSSVFNELKKDILPQLRRSVIVNTIDLEGKTDAEMMALVEAGKLDQLNLNELLFVAESIAQDNATKNI
VLAYAAEKYNDARAYNNLGIVLTEEGRTADALKCFQKAAQLGEASEALNTNLALANLANGNMAEAQKYAKGADAKAKSLV
NAAQGNYNDAAKQLDGMNAAIANTMNKDYAAAKRAIAKDMSAEADYLRAVIASEEGDMRTAEAQLKSAVKKDEKMAKKAM
KDIHFKKLFEEGLKF
>WP_004328406.1 MULTISPECIES: deoxyribose-phosphate aldolase [Alistipes]
MEYANHLKEYASAMSEAQVAEEVDRIRKAAVRNHTPEVYKLCYSAVDLTTLSCTDSVESVTEFAGKAVKFYQQFPHLPNV
ASICIYPPFVETVGVVVDGTDMRITSVAGGFPSSQTFLEVKVLEVAMAVENGADEIDIVLNVGKMLEGHYDEVANEVEVI
RTEMSPEVVLKVIIESGALKTPDLIRKASLLSMFAGADFVKTSTGKIDVSATPEAAVVMCQAIRDYYRKTGRKVGFKPAG
GVRSAEDAALYYTIVEEILGKEWLTPELFRIGASSAANNLLTAIEGREVKFF
>WP_004328407.1 MULTISPECIES: pirin family protein [Alistipes]
MKKVIHRAGTRGHSDHGWLDSYHTFSFADYHDPERIHFGALRVLNDDTVAGGEGFGAHPHDNMEIVSIPLEGELRHQDSM
GHTSVLRTGEIQVMTAGTGIIHSEFNNSPDRPVKFLQIWVFPDRRGLPTRYEEITLAPARTNELRTIVAPEGNGSEHTAW
IHQSAWFHTLNLEKDTYEYAMRREGNGLYVFVLEGDVTVENEKLASRDGMGIWEQNDITLHTDGKASLLLIEVPMR
>WP_004328408.1 MULTISPECIES: phosphoenolpyruvate carboxykinase (ATP) [Alistipes]
MAKINLKQYGITGTTEVIYNPSYDELYREETRKGLRGYEKGQVTEMGAVNVMTGVYTGRSPKDKFFVMDETTKDTIWWTS
PEYKNDNKPVTKKTWKELKKIAVEELSNKKLFVVDTFCGANENTRLKIRFIMEVAWQAHFVKNMFIRPTDEELEKYGEPD
FVVLNASKAKVKNYKELGLNSETAVVFNLTEKMQVIINTWYGGEMKKGMFSYMNYLLPLKGIASMHCSANTDKEGKNTAI
FFGLSGTGKTTLSTDPKRELIGDDEHGWDDDGVFNFEGGCYAKVINLSKENEPDIWNAIRPNALLENVTVDKKGKIDFAD
KSVTENTRVSYPIFHIDNIVKPVSKAPAAKKVIFLSADAFGVLPPVSILTPEQTKYYFLSGFTAKLAGTERGITEPTPTF
SACFGAAFLSLHPTKYGEELVKRMKQSGATAYLVNTGWNGTGKRISIKDTRGIIDAILDGSIDKAPTKTLPVFDFKIPTA
LPGVDPKILDPRDTYKNAKEWDEKAADLAGRFVKNFEKFTGNAEGKKLVAAGPHLK
>WP_004328413.1 MULTISPECIES: dihydroneopterin aldolase [Alistipes]
MEYRIVLNRMEFRAFHGCYDLEQQVGNRFTVDLEITAELGEVASEDCVEKAVNYLLVYETVREQMRVTQRTIERVSMNIM
DALYARFPQIRHIRCTVSKLAPPLGGKLEKVSVVLEK
>WP_004328414.1 MULTISPECIES: tyrosine--tRNA ligase [Alistipes]
MAIKNFVEELEWRGMIHSIMPGTQEQLQKEMSTAYVGIDPTADSLHIGHLVSVMILKHFQMCGHRPIALVGGATGMIGDP
SGKSQERNLLDEKTLRHNQEAIKKQLAKLLDFESDAPNAAMLVNNYDWMKGITFLDFIRDIGKLITVNYMMAKDSVKKRF
NGEGEGMSFTEFTYQLVQAYDFLHLYETVGCKLQLGGADQWGNITTGTELIRRKAGGEAFALTCPLITKADGTKFGKTES
GNVWLDPRYTSPYKFYQFWLNTSDEDAKRYIKIFTLLDKQTIDDLIAEHDAAPHLRILQKRLAQEVTVMIHSQEEYEKAV
EASNILFGGATSEALRKLDEQTLLQVFEGVPQYKIARAELIGLPFIELCAERSDIFPSKGECRKMVQAGGVSLNKEKVAD
PMRAIAESDLIDGKYLLVQKGKKNYYLVIAE
>WP_004328415.1 DNA polymerase III subunit gamma/tau [Alistipes putredinis]
MSDFIVSARKYRPATFSSVVGQKHITSTLKNAIERGQLAHAYLFCGPRGVGKTTCARIFAKAINCLHPEGAEACNACESC
RSFNDGRSLNIHELDAASNNSVEDIRSLIEQVRIIPQVGRYSVFIIDEVHMLSAAAFNAFLKTLEEPPAHAIFILATTEK
HKIIPTILSRCQIYDFNRIRVEDSVEYLKYIASQEGITADDESLNLIAQKADGGMRDALSMFDKAVSFCGQELRYQEVAQ
TLNVLDYDTYFSMTETLLSGNYVEALLSFDNVLARGFSGQTFMAGLNRHLRDLLVARNEPSLRLLEFTGTLMERYRTQAA
ACPPEFLFGAISLLTDLDGKIRQSSNQRLLVELGLMKIAGLGQKKNNPVDPVNLPLPELVRTAPAQSAPARPQSTQQTAP
APAPQPATVQRPTAATAESSPGIAASAPAATPAAKAAADPAPPATSAAARTSAMPTPSIQPVPERTQAAATPVSTQPQTA
RPRPVQSRLASGISISALINDAAPEPDTETAVHAAAPQPVIDPLSAEKLETTREKILTLVREMRPRFVAAFERMQFQGHV
IRIAVPSEALREEILRNKTELLLRIAETSGVQGMLELDVTINEEIRAARPIKLEDRVKYMTEKNPLLAELRRALDLEVE
>WP_004328416.1 hypothetical protein [Alistipes putredinis]
MKKLILAITASLCIATLISSCNNLGINAPKMDSDEATQLIVETLEKNINFDEWKIYEIRWMEADELENNLTVLFVEMVNK
AGDCFSQTFTLSGPGKGNISDLNEAGGLRGKLDFEKVKGLTPASINVEAIRKQYEEAKAMIPENYTFKSIGDYLIQETVP
SGNEFLDRNKTFGEVKAEFSMNITENGKEIVESAGKKSVQYYEVTFNVLPDGSVQMEE
>WP_004328417.1 MULTISPECIES: ATP-dependent chaperone ClpB [Alistipes]
MNINSLTIKAQEALQAAVSLAREQGNQAVEPLHLLNVLVREDDSLSVFLLGRVGVNVRGLRGEVERAVRGLPHVSGGGEQ
FFSQDTTKVIQRAVDFTKNFGDKYASVEHLLLGLIAERGTAADLLKGAGATEKELLEAIRVFRKGATVDSQTASQEFDAL
GKYAINLNEMARSGKLDPVIGRDEEIRRVLQILSRRTKNNPMLVGEPGVGKTAIAEGIAHRIVNGDVPENLRSKVIYSLD
MGALIAGAKYQGEFEERLKAVVQEVTASEGEILLFIDEIHTLVGAGKSSGAMDAANILKPALARGELRTIGATTLDEFQK
YFEQDKALERRFQKVMVDEPTAEDAISILRGLKDRYENHHQVRIKDEAIVAAVELSQRYITSRFLPDKAIDLIDEAASKL
RLEMNSVPEEIDVLDRRVRQLEIEREAIRRENDKERVEQLTHEIEELGAKRAELRAKWEGERDVLKKIQENKDRIEHLKI
EAQQAERQGDYGRVAEIRYGKIQEAEKQIAALQDEFRAASASGAMIKEEVDAEDVAEVVSRWTGIPVSRMLASEREKLLH
MEEELHRRVVGQDLAIAAVSDAVRRSRAGLNDPRKPIGSFIFLGTTGVGKTELAKALAEFLFNDDNMLTRIDMSEYQERH
SVSRLVGAPPGYVGYDEGGQLTEAVRRKPYSVVLLDEIEKAHPDVFNILLQVLDDGRLTDNKGRTVDFRNTIIIMTSNMG
AQVIQENFAPAFDGNKISPEVVEKTRLEVIEQLKMQLKPEFLNRIDEIVMFEPLTHEDIGRIVDIQMNIVRKLLKENNIE
LDYTKKAKEWIARIGYDPLYGARPVKRTIQRYVVNDLSKRILAGDVNREHPIVIDADADGLTFKN
>WP_004328418.1 MULTISPECIES: pyridoxal phosphate-dependent aminotransferase family protein [Alistipes]
MVDIFERLEKNAGGPIGMYMGYAHGYFAFPKLEGEIGPHMTFRGQKMLNWSLNNYLGLANHPEVREADAKGAAEFGMAAP
MGARMMSGQTKYHEQLERELAEFVGKPDAFLLNFGYQGMISIIDCLLTPRDVVVYDAEAHACIIDGLRMHKGKRFVYGHN
DMASLRLQLKHATELAEQQNGGVLVITEGVFGMKGDLGKLDEIVAMKKDFNFRLLVDDAHGFGTMGPHGRGTAAHFGVVD
GVDVLFNTFAKSMAGIGAFVCGPRWLINLLRYNMRSQLYAKSLPMPMVIGALKRLDLIRKHPEYQEKLWEITRALQGGLK
ENGFEIGVTQSPVTPVYMKGGIPEATNLIVDLREKHNLFCSVVVYPVIPKGEIILRLIPTAAHTLDDVKFTIEAFKAIRN
KLESGFYRDKPMPMKADEGFSVR
>WP_004328420.1 MULTISPECIES: DUF3944 domain-containing protein [Alistipes]
MNNSDLSFLTDCSNEQLRLLADVLVFDPKDHKKRYTERLSARASYAVYYPHDMKKLLPEIVDEYQRFGGNTIANIIRGHG
VPYREILKDVCKTVGIAKSDTDTVEIMEAALLKTVADKMLEQIAKQNASGEQSVEEMKKYVEEFTHYPDQMTELILMSFS
SWLSHMGVRLVIRYASGRVVMVPLGPIAWAITAAWMALDFASPAYRVTIPSTILIACLRHIHNKSERDSNISFSIE
>WP_004328421.1 MULTISPECIES: 6,7-dimethyl-8-ribityllumazine synthase [Alistipes]
MSTKHHNLSQLDAPLPSAADMKFGIVVAEWNREITEALLEGAVQTLRSAGCSDLNIQIKYVPGTFELTLGTQFFAEYTDV
DAVIALGCVVQGETRHFDFICQGVTQGITQLQIQWNMPVAFGILTVNDQQQAFDRAGGKYGNKGNEAAAAAIQMVKLQTD
MEAASPNTVPDRKNIN
>WP_004328422.1 MULTISPECIES: tetratricopeptide repeat protein [Alistipes]
MTKQNEQEALGTAMNKTEMFFEKNSKSMIIALLALFVLAAAIFGYRQLISQPRERKAAEMIAQAQYRFESTTPEYQLALE
GDANGPGFLDVIDQYGSTRAGNLAKHYAGICYLRLGDLDNAATYLAKYKPAKGIPAEIVNAQNIGLQGDIAVEKGDYAAA
IKLFEKAAKVSDNNLTAPMYLRKAALAANAMGNKEQALGFAQRIQNEFPASAEAQNAEKLMGTIQQ
>WP_004328423.1 MULTISPECIES: DUF721 domain-containing protein [Alistipes]
MKRSKTVTVGELLDEFFQRPYVAAKVAEGRLRDTWREIVGPAADAETTELRLENHILHVRIRSSILRNELFYQREALGAE
INRRSKIRLVNAVIIR
>WP_004328424.1 MULTISPECIES: DNA replication and repair protein RecF [Alistipes]
MYLKKLSLINFKNIREENLEFRPGINCFVGDNGAGKTNVIDAVYFLSMCKSSLAMTDGQNMRHGSDFFLLDGQYLTDEGR
SESVVCAFARKGGKTLKRNGKEYERLSDHVGLIPVVIVSPADTMLISDAADERRRYLNGFISQLDRAYLQALVRYNAVLG
ERNRLLKISRDEQMLCIYDRQLVEQGGIIHRKRSEIAALLEPEVARYYRHLSSDREQVTLEYRSELNDTPFEELLLKSRE
KDFVNGFTTAGIHRDDLVLHIGGYPLRKYGSQGQQKSFLIALKLAQYALVAQAKGEKPILLLDDLFDKLDAGRVEQLIRL
VGDDGFGQIFITDCNPTRLRTILDKTGDDYSLFTVENGGIVR
>WP_004328427.1 MULTISPECIES: 50S ribosomal protein L9 [Alistipes]
MEVILIKDIENLGYANDIVNVKPGYANNYLIPQGYAKAATAAAKKILAENLKQRAHKDAKILADAQALAEKIANLPLVIA
AKAEEGRIFGAITAADLAEALAAKGIEIDRKTIAVENIKTLGEYEAVAKIHRDVKATIKFTVTAEE
>WP_004328428.1 MULTISPECIES: 30S ribosomal protein S18 [Alistipes]
MAQENNNQSEIRYLNPVSVDVKKKKYCRFKKLGIKYVDYKDGEFLKKFLNEQGKILPRRLTGTSQKFQKKVAQAVKRARH
LAILPFVTDCMK
>WP_004328430.1 MULTISPECIES: 30S ribosomal protein S6 [Alistipes]
MNNYETVFIVTPVLSDAQVKEVADKFQGVITENGGQIVNSEAWGLKKLAYPIQKKTTGFYFLIEFTGEGSIVNTLETQYR
RDERIIRFLTFKQDKFAVEYSEKRRAKLSNKQEE
>WP_004328431.1 MULTISPECIES: adenylate kinase [Alistipes]
MLNIVLFGAPGCGKGTQAARLKEKYGIDHVSTGNVIREEIARGTKLGKEMESYITTGRLAPDQVVIDMIADYIAAHKHAK
GNIFDGFPRTTHQAEEFDRMLSEQGLKVDVMIYMDVPEEELVKRILLRGKESGRADDASEEVIRDRIKVYHEQTAIVADF
YAKQGKFADINGLGTMDEVFDRICQVIDSIRK
>WP_004328433.1 MULTISPECIES: lipopolysaccharide kinase InaA family protein [Alistipes]
MFQNPKIVLSPTYAYLQQEIRKIPAGDYRILETYCDRRNMVRKIELAGGRIFVLKQYKRPTRLNQFAYTLFRKSKACRAY
EYALRLQQLGFETAAPVAYLEISRHGLFHTGYFLSEFIAHPLLNTLQEGDEESRKILEDFAAFIVEMHEKGVFNLDMNPG
NVFFYKSGEKYRFALIDINRIRFCRHLTRNDCVEVFKHLDNLPPPALSVVLVRYAELRQWNPQILCGAVMLRQGVNLPRR
IKTGFRSLLSHLGLRK
>WP_004328434.1 MULTISPECIES: 30S ribosomal protein S20 [Alistipes]
MANHKSSEKRIRQTVAKRAHNRLFHKTARNAVKALRNTTDKSAAEALLPKVTSMLDKLAKHNIVHKNKAGNLKSSLQMHV
NAL
>WP_004328438.1 MULTISPECIES: co-chaperone GroES [Alistipes]
MNVKPLSDRVLILPNPAEEKTAGGLIIPDTAKEKPLAGKVIAVGPGTSEIKMEVKVGDQVLYGKYAGQEINVDGTDYLIM
KQQDILAII
>WP_004328439.1 MULTISPECIES: chaperonin GroEL [Alistipes]
MAKEIKYNVEARELLKEGVDALSNAVKVTLGPKGRNVIIDKKFGAPQVTKDGVTVAKEVELEDAIPNMGAQMVKEVASKT
NDDAGDGTTTATVLAQAMIGVGLKNVTAGANPMDLKRGIDKAVGVVVDSLKKQSQTVGTDFAKIEQVATISANNDGTIGK
LIAEAMGKVNKEGVITVEEAKGTETHVDVVEGMQFDRGYISAYFITDTEKMEAQLDKPYILITDKKISTMKELMGVLEPV
AQSGRSLLIIAEDVDGEALSALVVNKLRGTLKIAACKAPGFGDRRKEMLEDIAVLTGATVISTDKGMKIEDANLSVLGTA
EKVTLNKENTTIVDGAGSKDAIAARVAQIRAGIEAATSDYDKEKLQERLAKLAGGVAVLYVGAATEVEMKEKKDRVDDAL
AATRAAVEEGIVPGGGVAYIRAVEALETLKGDNEDQTTGIQIVKRAIEEPLRQIVTNAGGEGSVVVNKVKEGKGAFGYNA
RDDRYEDLLKAGIIDPTKVSRVALENAASIASMFLTTECVLAEKKSDAPAMPAMPGGGMGGMM
>WP_004328440.1 MULTISPECIES: zf-HC2 domain-containing protein [Alistipes]
MKCTDFENRIELLFDDNTPAEVRREMLEHLETCPACAEFYRQTKAAFNTVAPRVEVQAPAGLKARILKTAAQAENTPATA
RTTAPARPRQLWLRPLSATLSAAALIALVLLVFDPVGRYRAHAAGRIFRDAAAQLDKSRSFRLEMNVRTLPQENFSYIDA
EVPFVPHRMWVEPGSGRWRLEKAGRIALSDGERILMWSPEINSGFIMRPGSGAIEDFATLLDPYTLLLREELNFAERRNA
SYSKQVGPETITLTVEAPAEGDFSNDYLSGTSIDESDTRREYRFDRTTGRLIGLKIEQTDGKTPVTIAELQRIVYDIPLS
DTLFRAYDGIEWIDLTKPVGGVHFAAIAPEEAARTLFAAMQTWDTEILAEGLVFYPLDLMKERYAGCRLLETQPAFRSGQ
YAGVFVPCRVKMSDGRIEKIVLALRNDNPTGSWVADGGL
>WP_004328441.1 MULTISPECIES: sigma-70 family RNA polymerase sigma factor [Alistipes]
MQETKLKLLERIVDRRQDSLYRFAYFRTGSQADAEDIVQDVLLRLFHSDCNLDRIDDVERYLWRAIANRCCDYHRHRRNA
TLPTERAAALADDSGDQELREEYERIAGLLATLPEEQAEVIRLKTSDSLTFARIAELTGSTEATVKSRFRYGIGKLRKLI
NH
>WP_004328444.1 Mpv17/PMP22 family protein [Alistipes putredinis]
MKLKDLAFIGAVVLLLAPFFLSNDLYAAYLACNASHPYLMALLKFGILSTAGEVIGLRIKTGRYNEPGFGILPRAVVWGF
LGVWIAAMMKTLSIGVPAVAESFGIEGVAAAMKGELTPLKFIGALLISLTMNTTFAPVFMTLHKITDTHILNNGGSLRAL
VRPIPMRRIISSLNWEVQWGFVFKKTIPFFWIPAHTITFLLAPQYQVLFAALLGVMLGILLSVAAVAGRK
>WP_004328445.1 MULTISPECIES: DNA repair protein RecN [Alistipes]
MLRRLKVENYALIDRLELELDDRLNIITGETGAGKSILLGALGLLLGNKNDNATLKDDKRNCLIEGVFDLGTRDLQAFFD
RNDLDYSRETTLTRQITPAGKSRSFINDTPVPLALLRELGSQLIDIHSQHQNLILGSEAFRTQAVDTVAENHDLRMQYTT
LYERLCHLRRELARLREEAEAGRKDEEWLRYQVEELAAAHLKEGEQTELEQELEVLSNADRISETLTALRNALDDEQIGV
LVQLKASETACRHLEAGYPFAAEAAGRLRSVLEELKDLGASAAAQSERLDADPERLQKIGDRLNTIYSLCQKHRAADLGE
LLAKQTDYEARLQAITHGDEAIAAVATELTATEEKAEELARNIHATREKAAPTFNDAIQTTLARLGMPEARFVVQLTPAP
ALTPTGDDEIDFLFTANGNFAPQKVERIASGGEISRVMLALKALLAHRMELPTIIFDEIDTGVSGRIADAMGEIIADLSQ
TMQVVDITHLPQVASKGDTHFVVYKDAEGSHIRRLDPEERITEIAKMLSGSQITEAALAQARILLKP
>WP_004328446.1 bifunctional phosphopantothenoylcysteine decarboxylase/phosphopantothenate--cysteine ligase CoaBC [Alistipes putredinis]
MSLEGRHILLGITGSIAAYKAAILCRLLKGAGAEVKVVMTPLAKQFITPLTMATLSKHPILVEFFNPENGEWNSHVSLGE
WADCLLIAPATANTLGKMAHGIADNLLLTTYLSARCPVAVAPAMDLDMFAHSATQENLRILRSRGVRIVEPAEGELASGL
SGKGRMAEPTDIVAFVEALLSEKKKSLRGKRLIVTAGATIEAIDPVRFISNHSTGKMGYAIAEALARRGAEVVLISGRTS
LPTPTGVRRIDVLSAQEMYEASVREFATADGAVMCAAVADYTPEEVAPTKLKKGDGELTIRLKRTHDIAAELGAHKAGRI
LVGFALETDHEEANAEGKLQRKNFDFIVLNSLRDAGAGFGVDTNKVTLIDRAGREELPLLSKAETAEKIADKIESILK
>WP_004328447.1 MULTISPECIES: DNA-directed RNA polymerase subunit omega [Alistipes]
MEIKKSTPTNTVTRKLVDLDKETGNIYETVNIIARRANQISTELKAELTRKLADFSSPTDTMEETFENREQIEISRYYER
LPKPVLIATEEFLDGELFYKENKPQA
>WP_004328448.1 MULTISPECIES: outer membrane protein assembly factor BamD [Alistipes]
MRKERLYVLCTVCFAILAAGCNSVQQVLKSGRPDHMYQTALKHYQNQKWSKAAMLFEAAAPYYSGTMQEDSIAFMTAFCK
FKTRDYEVATSMLDDFRRKFGRSVFLEDAEGILALSYFYLAPGPTRDQTMTTQAIVAVNEYLAHYPNSSRSDEFREMDKI
LTQRLHDKTYLNAYTYYKIGRYKSAIVALKNALKLYPTSSHREEIMYLIVKSGSKLADNSVQDKQADRYLSTLDSYYSFV
AEFPESHYLKELDRLAQNAKDFLDRNNKEKQ
>WP_004328450.1 MULTISPECIES: aspartate-semialdehyde dehydrogenase [Alistipes]
MKLAIVGASGAVGQEFMNILEESRLPIDELLLFGSERSAGRKYPFRGKELTVRLLAHNDDFCGVDIALVSAGGSTSKEFA
ETITKHGTLMIDNSSAFRMDEDVPLVVPEVNPEDALNAPRRIIANPNCTTIQMVVALNALEKLSHIRRVHVATYQSASGA
GAQGMAELEEQHAALAKGGEPRVEKFAYQLAYNLIPHIDVFTDNDYTKEEMKMYHETRKIMHSDIVVSATCVRVPVMRAH
SESIWVETERPISPEEARDAFASAPGVVLQDAPGDKVYPMPLFAAGRNPVYVGRIRRDLTSPNGLTFWCVGDQIRKGAAL
NAVQIAEWLIAHRA
>WP_004328451.1 MULTISPECIES: transglycosylase domain-containing protein [Alistipes]
MKKQTPHKPLPKSVKWLWGIVFAPFALLLLLLLLTAAGLFGRLPSFEELENPKSNLATEILSSDGKVLGTFFVQNRSYVQ
YDELFPLDSAQLLRLDGYDVPPIIAALVSTEDVRYRGHSGIDLMSLVRVGVKTVLMQNTSQGGGSTITQQLAKNLFPRDI
NENRGKIARTTKLVVSKLKEWITALKLEYNYTKEEIAAMYLNTVEFGSNAYGIKSAAHTFFNKEPHELNIQEAALLAGLV
KGPTMYSPRRNPENALARRNLVLDRMASAGAITRHQRDSIAALPILLNYKPVSHNEGPATYFREMLRLTMNAERPKRRQF
QNDWDYEQAVKEYDENPIYGWCLKNTKADGTPYDIYRDGLKIYTTIDSRMQEYAEQAIQKQMESVIQPQMDAQFKRTKTL
FIDADRQERERIMRNAIRYSDRYYQMQKAGVDEKTILASFDKPCPMKIFTYKGERDTVLTPRDSILHHKRIMRASFVAMD
PRSGYVKAYVGGPNFRYFKYDMAKQGKRQIGSTIKPFVYTFAIDHLGLSPCTPVPNLPVTIETANGVPWSPKEAGKVEQN
GELHPLSWGLARSRNNYSAWIMKQAKQPQAVANFIHNMGIHSYIDPVPALCLGTSESNVYEMVSAFSTFANEGVYTTPIF
VTRIEDRQGNLIASFAPRTQDAISEHTAYTMLTMLEGVIRSGTGGRLGWAYNMQNVEVGGKTGTSQKNRDAWFMCVLPKL
VAGCWVGGEDQAVRLVSRGEGSVIALPIVGEFLNRIYADPSTGISKQDLFTRPAVMPVYDCDETEKTDDSATRYEEDEFF
E
>WP_004328452.1 MULTISPECIES: hypothetical protein [Alistipes]
MTRPAPMRRFAAILFLLGFLFIGGKSVRAQYYSWGADAAALRWKHLRTEDVRVVFPDTASALAHRTLYYIQAVRPTITHG
FSHPPLKIPFVLHTENFQSNGLVMWMPKRIEFLTTPSVDSYSMPWVKQLVAHEYRHAVQYNNLNRGLIRILSYLIGQQGS
TVGLLFMPLWALEGDAVMNETEMSSYGRGRQPRFTIEYRALGYEVLRRRNCDKWFCGSFRDFVPDHYQMGYQMVAYGYDR
YGDGIWDKTLRYGVRNAYMLTFSTSVALRKFYGTGEGILFRDAFADLNRFWDSLPKVTDSGRTLTPLPEKNYTTYTHPVS
LNDTTLVALKTDFDRPSRLVAVDSRTGRERRRTWTGLVSSRPTTDGQRVWWTEYRRSLLFPERVNSRLVVLAPGKKRPRN
APKLRNVLYPTPIGRSGALAWVEYTPDGHYTIVAEDSLRQRTAWPMPGFSEVHGLAWDNATERLYTLVTDNSGMWIGRIE
PGEGLQAVTRGAYITLSDLRAADGKLYYGSIASGRDEAHCFDLGEGREYRLSTSTYGSFAPAPADSGAVWTTTYDRKGYR
ITRQENIEPIPVAPSQLPVDLVNPPRRRWNVVNLDTVRYTPADSASLHRKYPARRYRKGLHLLRAHSWAPVSFDPFKTIE
EFNPRLMWGATVLSQNLLSSTEAFASWGWSRSDGHVLKGTIRYSGLGVRLEARATYGGDRMTYGIAQRGADGKAERQPAP
AHAKYWSAAAGATLPLYFDRGRHIRQLSLSAGWEYSNGMVADVDAIRYDAEGRIANLQTLGYREGLHKLSLGIGFSDVVR
AAYRDVGTPWGYTLWAGYDLNPENRNFSDLVSAYARIYTPGFFRHNSLSVAAAYQTSVGGYRFPSGLRFLGYKSTRLLPR
GFSSSDISSNNYLAGSVDYQFPLCYPEGGISGVIYFKRIRLNVGADYARFQEFGSRGKTWRDIYSYGGDLLLDLNILRMS
AAATATVKLSLYKPSEGSCWFGFGLELPF
>WP_004328453.1 MULTISPECIES: translation initiation factor [Alistipes]
MTNDWKARLGMVYSTNPNFKYDTEEAPQIETLAPERQDLRVWLDRKQRGGKTVTLVKGFVGSDADLGELARLLKTRCGVG
GAAKDGEIIIQGDHRDRVVEILAKAGYKCKKAGG
>WP_004328455.1 MULTISPECIES: DUF1573 domain-containing protein [Alistipes]
MFRKTYQLTFVLILNALSCLAQSGLVFDRPAWDFGTIRETDGPVTHRFVCRNEGEHPEVILQVTTTCGCTTPRYTRKPIL
PGEEAEITVTYDPANRPGNFSRKLAVFTADRRIAAKLRITGSVIGRPKTPEELYPIDCGDGLRLEDNFHAFTYIYNGRTS
VATIGYANLSDKPLTLELRPEEASGLLQADYPRRIAPNERGVLTFSYDLPADNPRYGTLKELLTVCIDGRPTRTDIFLHG
FAVDDPRRVEQENAPKWQVNKNIINFGPVKRTGAPAERSLTLGNYGKSTLIIRAVETPKGVGCSLRGGERIEPGQACEIV
VTFDASRRDYGLWSERLILIANDPARPMQSIRLMAAVEE
>WP_004328456.1 MULTISPECIES: sulfide/dihydroorotate dehydrogenase-like FAD/NAD-binding protein [Alistipes]
MYTILEKRVLAENIYLMRIHAPRVARAAKPGQFIIVRIDEFGERVPLTISDYDAEQGSVTIVTQAIGASTRKLCALEQGD
ALADFVGPLGHPSEFIHEDLDTLRKKRFLFVAGGVGTAPVYPQVKWLHEHGVKADVIIGAKTKSMLIYTEEMARVADNLY
IATDDGSEGFKGMVTALIKDLIDNRGKQYDVCVAIGPMIMMKFVTLTTKEYSLPTVVSLNTLMVDGTGMCGACRVTVGGK
TVFTCVDGPEFDGFQVDFDEAMRRQGMYRTQEERARAIEQERENGHKCRVGLDK
>WP_004328457.1 MULTISPECIES: NADPH-dependent glutamate synthase [Alistipes]
MANKIPRVPVREQDPKVRATNFEEVCYGYNVEEATLEASRCLNCKNPRCVAACPVNIRIPDFIHQVVEGNFAAAAAVISE
DSSLPSVCGRVCPQESQCEGSCVLGVKGEPVAIGKLERFVGDWKIENADKMPAPDIKRNGHKVAVIGSGPSGLACASDLA
RMGYEVKIFEALHKVGGVLVYGIPEFRLPKEKIVAREVEAVKKLGVEIETDVIVGRTVTIDELMNEEGYEAVFIGSGAGL
PRFMGIPGENLNGVVSANEFLTRTNLMKAYDTHYDTPIYVGQRVVVVGGGNVAMDAVRTAKRLGAEATIVYRRSEKELPA
RVEEVHHAKEEGIEFRMLTNPTSIIGDEKGWVVGISCVEMELGEPDESGRRSPIEKAGSDFEIPCDVVIMALGTSPNPLL
KMTTEGLETNRKGCLVADEKGATTREGIFAGGDAVTGAATVILAMGAGRKAAKSIDEYIRQKKH
>WP_004328458.1 MULTISPECIES: lipocalin family protein [Alistipes]
MRKFCFAAFAAVLIGTTACTPKAPEQFTGKIVDGTMNTVTVESPADGRRVTFTTEDADMQEAYGLLLGNTATVTYRGKLG
ETTPALKVVTDPAYVTAIGRWVEPNPIDPEQEQGIEIRVNGVAASINMLTLRYEAWELAPEGDRIILSGVSEGSGGPYPF
EQTAEIIEMDGKPALKIDAVVLTKKDLI
>WP_004328459.1 MULTISPECIES: glycosyltransferase family 9 protein [Alistipes]
MPRKNKKLPRHLLVIRTSAMGDVAMLPHALRALKEAYPEVKVTVATKSLFHPFFEGVDVDFLDIETRRTHRGIRGAIRFA
REAAELKIDAVADMHNVLRSKMVRAALHLRGIPVSVIHKGRIEKYMRLGRGSEGVKPLKHTVIRYCDVFRRLGFDFPDPR
PAEKRPRPNPMGEKQGIWIGFAPFSAQPGKTYPEKLSAEAVRLLSGRFDRVFVHSGGGEEAEFARRMEALYPNVTALYGK
IKLGDEMNLISNLDCVVSMDSLVMHLASLMATPTVSVWGATHPGLGFLGYGFGQEGVLQTDFACRPCSVYGKKPCKYGDY
RCIWSIEPQMILDRVERLVGKTE
>WP_004328460.1 MULTISPECIES: DUF4254 domain-containing protein [Alistipes]
MFTQNANKIFAQAIDDYHRYDDVDHQLSNPYAEGTIDHLLYMKNWVDTVQWHLEDIIRDPRIDPVEALKIKRRIDKSNQV
RTDMVEYIDSYLLDKYKNIDVQPGARINTETPAWAIDRLSILALKIYHMRQEVLRKDVDEAHRAACQQKLDVLLSQQVDL
STAIEELIEDIEAGRKYMKTYKQMKMYNDPALNPVLYAAKK
>WP_004328462.1 MULTISPECIES: glucosaminidase domain-containing protein [Alistipes]
MNFYHKAISLAGFVLLTVLPAQAQVRQTREEYINKYKKIAVAHMERYGIPASITMAQGILESDCGNSWLSQASNNHFGIK
CKRNWTGDVVYYDDDEKGECFRSYPSVEASYQDHAEFLDSQPRYDSLFSYAPNDYKSWARGLKAAGYATAPDYAQRLIRI
IEESKLYLLDREDGLTIYGAQTGHLTDDWFSGQSNVDQAAAIASGAVDPDDYRVTVNAHKGYNVYRTNGVNYILAHDGDT
FEKISRDFRISARNLRKFNDVSKNAQPVANEVIYIGRKKKRWDGNVLLHTVREGETLWSLGQSYGIRTKSLARLNKLKEG
DALTPGTTIKIR
>WP_004328463.1 MULTISPECIES: hypothetical protein [Alistipes]
MESIPLRKKILETIVSKSTLKQKVFDNTFATFNDLKETLLEMASEMDDQLDGLLDRRVRLEYRDRGKFEAQIQVANDLLI
FQMHTDVFEFEPNHVIWQNPYVQTDRDNSYCGVINIYNFLSDSFKFNRNADEGYLIGRIFINREKCYFVEGKQQTSMRPM
QFGKAEIDSEALVRILESAIYYALNFDLLLPSYDDNKRVTVDQFNTKLDNSKFVTGKRLGYDFDVDDI
>WP_004328464.1 MULTISPECIES: S9 family peptidase [Alistipes]
MLKKLLLLILLGTAFTAQAEAAAPSTYRDIARLRAMNQRAQGIRPAADGKSYTTLRGNAIERHSYTKDAPGELLFEWKND
KENRDIADYQFSPDGKLLLLSIGSEPIYRHSYTTDYYLKDADGLRPILTDLSDTRDASFSPDGRTIAFSSGNNLYLYDIV
GDSVRPITTDGAWNRIINGTTDWVYEEECAFTKAYAFSPDGQKIAYLRFDESRVPVFEMMRYDGKLYNEAYSFKYPKAGD
ANSVVDLYVYDLKTGETERVDVGPDRGQYILQPEWTPDGRLCFQRMNRRQNHFEAVLCNPDGTQQVIYDERSPKYVDHLN
KTFYFLEDGRRFIVREETSTGYMHLYLYGIGQGVLHPITQGEWEVTDFVGLRSDKVYYISTESSPLKRDLYRIGLDGKHK
ERLTPGDGYYSIYPSADLSYYICEGGGSSAPGRTDVFNAAGKRVRTLYDNAPLKEALAEAGLPVREFFTFTTERGDELNG
YMLKPLDFDPAKCYPVLLTQYSGPGSQQVAEVWGPDWEDALVTHGYIVVCVDPRGTGYRGEEFKKLTYGDLGRLEVEDQI
STARYMARQSWVDPARIGIYGWSYGGFMALGCAFRGEGLFKMAIAVAPVTSWRYYDSIYTENFNGLPEDHPKGYDDNSPV
NLAHLFRDDSTRLLIVHGTADDNVHFQNTMEMVRALNKLGKQYDMMVYPDQNHSMMPDDMIHVREKMLRYTLENL
>WP_004328465.1 MULTISPECIES: methylated-DNA--[protein]-cysteine S-methyltransferase [Alistipes]
MKNLLLHPTPIGTVGIVENGRAITDILFEEQLPGDAVQHTTPLLEQAAKQLDEYFTGKRTSFDLPLEPEGTPYRKKVWQV
LTEIPYGQTMTYGEIARRTGNPQASRAVGGANHHNPIPIVIPCHRVIGAGGKLTGYAGGLPRKEFLLALERNRLPK
>WP_004328466.1 MULTISPECIES: rubredoxin [Alistipes]
MKKYRCTVCDYIYDPAVGDPDSGIAPGTAFEDLPDDWSCPLCGVGKDMFKPA
>WP_004328467.1 MULTISPECIES: elongation factor P [Alistipes]
MATTADIKIGMCIELDGKTFQIVDFQHVKPGKGPAFVRTKLKNLENGRVLENTFSAGAKIEPVRVERRPYQFTYEDDLGA
HFMHTETFEEINIDKNLIDNYDLMADGQIVEVMFHTEKESVLSAELPPIVDMEVTYTEPGIKGDTASTNSLKPATVNTGA
TIKVPLFINTGDKIRVDTRTREYYERIK
>WP_004328468.1 MULTISPECIES: UbiX family flavin prenyltransferase [Alistipes]
MKIVVAVTAASGALYARLCLEQLLRAEEVSEIALVYSTHASEVADFEGVTMPEDPRIRIFDNDDLFAPPASGSADYDAMA
VVPCSVGTLGRIACGVSQSLIERAADVMLKERRRLVLVVRETPLSLIHLRNMTALTEAGAVVLPASPGFYARPSSVEELC
RSVAERVTALLGISGPRYRWTGEGRSAGRNDSDSEK
>WP_004328471.1 hypothetical protein [Alistipes putredinis]
MPALGLTAPNLGRKVRITCHNSVGFTYYWNGKELSASGLFHPVVNSDADPDIEVACKRNASYVFGTVAHEIGHAAHYAFN
PKFNGKTNALIKESWAQFTRYILTETEYKDLGLYGKLHKSRLFNPNQHLVAFQVPDYYNQQMWYLGLGAERDETVRLYTP
MFVDLYDTFNQNKWYGYWSPGRTKDDLDRTPDDDICMLTIREIQEIAFGSKNKSEAIGWIRQYAARYGFTSEEIDRYWAV
YSLIEDEDYDRYK
>WP_004328472.1 MULTISPECIES: hypothetical protein [Alistipes]
MKNLIWILAAIMLAGCGDNEEGQDMGLHGDPPGYSLFIWSNESDHRITMTVTDRFEKKEILPGESLLQEEVGFVTPPSLE
GYMIDGVSIVFDDGPYGGVFFRTDKVTAFNPCLECNYTVERSNIDGYIGFCRWTYTFTNADYDAAVARGPMKEQ
>WP_004328473.1 MULTISPECIES: DUF4837 family protein [Alistipes]
MKKLSYLLTLLLLVTLMTGCKAFHTLMDSKLKAAQGAPYELIVVCNQQLWESELGDTLRSVLLAPIPYLNEREPLFNVMQ
FPESGFKGTVVDYRNILKVLVDPSLAAASAGVQYDVTASPQVVVTLQGPTREALTQYVAEHRAELVQTFEGAERDRSIAF
ANKFNQTESGKLVREKFGVEMKIPKGYILAQQSDDFLWFRYEFPAASQGFMLYSYPYEGKQSLSEEALLAARNRFAARIP
GPSDGSYMTTSKVFTPRYRFFRLEGRAWVEMRGFWDVEGDFMGGPFVSYTTVDTATDRVFTLDCYVYSPKLPKRNYMREV
EHLLHLVKFPAATGSASATVTAGRREAAKSDAPASRDANPKPEAISSES
>WP_004328474.1 MULTISPECIES: cardiolipin synthase [Alistipes]
MLQFLTYLFIAIYTATVIGIILVVILGNRNPLKTIPWVVVLIFAPVVGLVFYFFFGQDLRRKRIISRRTYKRLMVYALPA
HVRRSDAPVPAACQSLSTLLTNTSQAVSFYGSRLTHYGDGASKMTALLEEIEKARDHIHILYYIFCDDETGARLQQALIR
KAKEGVKVRVLYDDVGCNGVKKEFFQQMRDAGAEVHALLHVRFPMLTDRVNYRNHRKIVVIDGRVGFFGGMNIADRYVKG
PGWGVWRDSHFKVEGKGVYGLQSAFLVDWSTVERVHLDTSKFFPEADNYTSSTMQFATSGPLGPWRTLLQGIMTAIAGAR
RSICIQTPYFLPTEGLNSLLQTAALGGIDVQLMLPERSDSRIIDKAVHSFIDDMLRAGVKVYFYTKGFLHAKMLIVDDLL
TVVGSANMDFRSFEHNFEINAFVYGQDFNTAMRRVFDEDLRSCRRLIPSEWLRRPLPQRLSESFMRLFSPLL
>WP_004328475.1 MULTISPECIES: transcription elongation factor GreA [Alistipes]
MAKEIIYLTAEGYKKLKDELDHMRSVERPAISAAIAEARDKGDLSENAEYDAAREAQGLLEMRIAKMEDTIANARIIDES
KVDKSKVQILSRVTLLNHNTGKEVIYTIVAEHEANLREGKLAIGTPIAKALLGHKKGDRVDVTVPAGTIHFEILDINI
>WP_004328483.1 MULTISPECIES: malate dehydrogenase [Alistipes]
MSKVTVVGAGAVGATCANVMACREVASEVVLIDIKEGLSEGKMLDMYQCSTLMDFDTKLVGVTNDYKQTANSDVVVITSG
IPRKPGMTREELIGTNANIMKGVIENVVKYSPRAIIIVVANPMDTLTYLALKASGLPKNRIIGMGGALDSARFKCYLAKA
TGANINNVDGMVIGGHGDTTMIPLLSKASVNGVPVTQFASKKKLEEAVASTMVGGATLTKLIGTSAWYAPGAAASMMVES
ILHDQKKIVPCCCYLEGEYGQNDICIGVPAVIGRKGIEKIVKLDLTKEEAAKFEASAAAVRKTNQVLHEIKAL
>WP_004328484.1 MULTISPECIES: glycine cleavage system protein GcvH [Alistipes]
MNVPANLKYSNDHEWCRVEGGEAFIGITDFAQSQLGDIVFVDVPTVGETLSAGDVFGSIEAVKTVSDAFIPVGAEVLEFN
PAVDADPSIVNRDPYGEGWLVKVKLTDPKECESLLTDAQYKELIG
>WP_004328485.1 MULTISPECIES: biotin--[acetyl-CoA-carboxylase] ligase [Alistipes]
MHRTRYHFLEETTSTNDEARNPRYGHGDAICAERQTAGRGQRGHTWSSEEGRNLMFSLVWEPRFLPVSEQFLLSEAVALA
LTDLFGGYGIDARIKWTNDIYAGDRKLVGILIEHNLTGDRLSRTIVGIGVNVNQTRFDPSLPNPSSMCLETGCEYDRQEV
LHRLGDCLAARYEQLEKGDREALQADYRRRMYRLGERHRYRYPDGRTVEAVLRGVRPSGELLLELPDGRTEGYLFREIEF
VIEGKRTARTDGTGCVLKK
>WP_004328486.1 MULTISPECIES: 2,3,4,5-tetrahydropyridine-2,6-dicarboxylate N-succinyltransferase [Alistipes]
MDNQLRQIIEEAWNDRALLAESRVREAVRAVIEELDKGRLRTAEPIDPSRSQWQVNEWVKKAILLYFPMQEMRTMRAGEL
EWHDKMDLKHGYEELGVRVVPHAVARYGAYISPGAILMPSYVNIGAWVGAGTMVDTWATVGSCAQVGERVHLSGGVGVGG
VLEPVQAAPVIIEDDCFIGSRAIVVEGAHICRESVLGAGVVITGSTHIIDVTEAEPKQYKGYVPAGSVVIPGSYPKRFPA
GEYGVPCALIIGRRKESTDKKTSLTAALRDFGVSV
>WP_004328487.1 MULTISPECIES: prolyl oligopeptidase family serine peptidase [Alistipes]
MLKHVKITLAVFCAAAALTACKSSMKIKHLPYPDAERTEVVDNYFGTEVADPYRWLEDDRSEQTAAWVAAENAVTQNYLD
QIPFREAMRARLTELWAYPWEGAPAKFGDYYYFYRNDGRQNQAVLYRQASLDAEPEVFLDPNTLSEDGTVALSGISFSED
GRYLAYAASASGSDWSDIHVIRTADKQPTGDIVKWVKLSNAVWTPDEKGFYYSTFDVPEAGVYSSQNQYQKVYYHTLGKP
QSSDRLIHMDTQHPLRYFASSVSKDGKWLFITASEGTSGSEILYRKSSDKKFKVLLPGFANDHEIIRAENDKLYVRTNLD
APNYRVIRIDLNNPSVIEEIIPENPKNMLEIVSKPGDYMMASYLEDAQSQVYQYDWNGKLIRKVELPAIGSAGGFSGKKG
ETEAFYSLTNFTTPSTVYRYDLATGESTLYKRPEVKFSPEDYTTEQVFYTSKDGTKVPMFIVYRNGLKLDGNNPCYLYAY
GGFQVSLAPWFNPAAIMFMEQGGVYCVANLRGGLEYGEEWHRGGMLDKKQNVFDDFIAAAEYLIANKYTSSKKLAIAGGS
NGGLLVGACEVQRPDLFGVCLPAVGVMDMLRYHKFTIGWGWVVEYGSSDDEEQFGYLYKYSPLHNIKKGTKYPATLITTA
DHDDRVVPAHSFKFAAEMQYAQGGDAPILIRIDTKAGHGAGKPVSKRIEEATDVFSFLFENTDTPYKTVETK
>WP_004328488.1 MULTISPECIES: aspartate kinase [Alistipes]
MKVYKFGGASVRNADGVQNLLKIIGDERDLFIIVSAMGKTTNALEKVFEGLQKGDKAFSMEHITALRQYHAEIVNELYGA
PTRLEKIERLFGELEQVATETVYRPEDAELWYDTVVAFGELISTTIISEYLSERGIDNCWLDMRRCFRTEQRHKDASVDI
AASRTLLRNAMKQSKACIFIGQGFIGGAPDGTTTTLGREGSDYSAAVAANILDAESMSVWKDVDGILNADPKVFPDAVQI
AELNYLDTIELAYSGAQIIHPKTIKPLQNKNIPLYVRPFGDKRKPGTVIRRMSAPIEVPILILKKDQVLLTIRSRDFSFV
LEEKFAAIFSLLERYRIKVNLVHNSAVNLSLCVDNSWHIDEAIQALRNEEFDVMKVENMELLTIRGYNGDLMERYASGPE
VFLLQRTQSTARIVRKNR
>WP_004328489.1 MULTISPECIES: hypothetical protein [Alistipes]
MLDEYKKNIRKPNPEELRLIKFLVQKASLNMSEGWERSLTVSCLNDGGMGSMKLYMSLPPKEIISTIFVSECSFKDSDGI
DVLASLYLDQDHEICEVDIWKADFSPLIRISSDISL
>WP_004328490.1 MULTISPECIES: hypothetical protein [Alistipes]
MVKLIILENYEKINNFIDQSFLHCLLCRCKIQQNSWKMLLGLSLSPDYGIHLYAEFYADSTFLYRSAGCYDIIGHWYISG
DTVILSSPNFNVETRPIDLYIFAEEEITDWRFPDEYYKFTDMEGNRDAYIIKGDTLYPVLKNGKSLIEYLYAIPKPGPEL
GLYNRGIYFGPKKDK
>WP_004328493.1 hypothetical protein [Alistipes putredinis]
MDGIIGTMTANEAQIEGTGEKVNLFDYHVKADTILFQYTTPDGRNEMVKFPLAGFCENYLMQFVK
>WP_004328495.1 MULTISPECIES: lipocalin family protein [Alistipes]
MKKLFLIVAAMFAVVSFSACSDDDDNKDASIVGTWQITYYEGWATFSDGTRDDWSDAYPLTSEGNYYWTYTFNENGTCVQ
TDYSDNKNDDSSPMHFTYSVNGNTLTMTESTGEFQNVFQIKKLSQSQLVLFRSGEDAHEKFEETETYKRIK
>WP_004328496.1 MULTISPECIES: hypothetical protein [Alistipes]
MYETQERAKRITDIHVLWGQSTVIEELIQAGKIDEEYLYPFNGDEVLEWWLVTPWLAERLKEQGEIIIDELGCRWWGRLT
SGQAIYMDGVIQEICGND
>WP_004328500.1 MULTISPECIES: hypothetical protein [Alistipes]
MSIRTDDLGFVFYEADEQEEKELEYVYAITDSWNYMGDEVIDTFPRRFWDRVCQEKIKAPFTKEMFLQETDIIATIKGFG
LDVNKFWWAVLFVYDWSIEKFTKCFWVKLPPKSLTKILDYIGDSKDFEITFRVKGKKSREADPNVKAAVMYGLRQKLKEW
KDKEFYRIIDHSTYTTTFTNSSYYMCFAADKFKHLFDALKLPNRGAANEHRCDKEVSYNKMLLISRLFYFMRLTRNVNFK
DSDESLKGVLKTYANKLPHTESAIYGF
>WP_004328501.1 MULTISPECIES: transposase [Bacteroidales]
MAKVRNLSDIQQEIAFTEFDFYQRYEESFKTSELGRIKSLLPLREMAISFGLVEEKPKSLRVKRGRKSFFTPEGKVALAF
LKMYTGLSAPKLMDALNGNIHYQIFCGIRISPENQLTNYKLIDSILVELSKKLKIQEQQKVLADAWKPYMKNLDTVYTDA
SCYESLMRFPTDVKLLWECVDRAYKMMCGISSQLGEHRMRTKYNDIDKANLAYRKQRKHTHKQTRKMIMRLLALLGKILG
EIRRQMRVHPDEELLNYKQLDMLETVTRVYRQQKNHFKSGDSRESIPNRIVSLSKPYIRPIVRGKETKIVEFGAKCNNIL
IDGISFIEKLSFNAFNEGTRLKHCVSLSKKLTGVDVKKIGGDQGYSGNDNRTFCKENGIETSFTQKGRTGKNEVKNATKR
ELARVRATAMEGSFGTQKEHYGLRKIAARIKSTEIMLIFFGIHTANVVNLARRESVQVALAA
>WP_004328504.1 MULTISPECIES: hypothetical protein [Bacteroidales]
MAKKNDLKNSMSAGLTGGLDSLTQSTAGQKEAQKPKKAKTVHCNFVMDETYHQNLKLIAIRKGDSLKSVLQEAISDYLDK
NSSLL
>WP_004328506.1 MULTISPECIES: DUF5119 domain-containing protein [Bacteroidales]
MIRIRFCLVFIFLWIGLTACEHKDLCYDHPHFAKVRVVFDWTKISNHDKPEGMRVVFYPTDDESNTWIFDFPGGEDGEVE
LPENDYRVICFNYDTDGMVWKENGSYTLFTADTRDVQSPDNRTMAVTPPWLCGDHIDRVILKDIPGGSAEIVRLTPVNMV
CHYTYEVNGLRGLDRVADLRAALSGMSGSLNMSGDSLPAGLSESLLFDGMVSRNQIIGGFYTFGHSALEGEPNVFRLYLK
NRSGSMSVLEQDVSDQVHDVPVAGHVGDVHLVLNFDYEVPSEPGSDGAGFDVDVDDWDDVNMDIVL
>WP_004328507.1 MULTISPECIES: DUF3575 domain-containing protein [Bacteroidales]
MFFYIKCVLFVLVLSISGEISAQEKRDSVRIYFHQGKVNIDTCLLDNGNEMERFAKICSALNDSVRLIRKIQIIGGASPE
GGGLLNGRLSEKRAEVLWRYISPYIKIPVLEWDFHFSGSDWNGLITMVRADVNVPEREDVLRLLEKIVRLENQDSPYLGG
GELKRLKGGRPYSYLYKFHFPKLRSSMVKICYDSDPINPVRDTVYIHTRDTLCIRDTVTVIAPVKKRPFCMAVKTNLLYD
AVLIPDIGVEFCLGKNWSVAGNWMYAWWKSDRKHNYWRIYGGDVELRRWFGRRAVEKPFSGHHVGLYGQIVTYDFELGGK
GYLGDKWSYGGGVAYGYSLPVGHRFNVDFTLGIGYLGGSYKEYIPLDGHYVWQTTKKRRWFGPTKAGISLVWLIGRGNYN
EKKGGRQ
>WP_004328508.1 MULTISPECIES: LuxR C-terminal-related transcriptional regulator [Bacteroidales]
MKFSTKAATFLSSIKTQTYDKKESEMIITYQQKRVFHLSLLMLALCAPIYIYSVPFPNEQFYYINSVLFLFIIMCTLAYL
KKRVNLTTTFSIILIAIHIEIFIEIIYCSICSGYEYSYQRALIMSNITISLLFTMLSICAYMSNISILLSSLTIASYTIC
TLITDEPFLYSYLPLIIIIYTMIPLLGRSLHSNISSLLKSSNLLKEEEEMLLKRLQMKKEELFAFAELLSENNPEEKTSS
LLNIIGEQSKENLFTALAAYQKKEKSKLDTIRRIYPNLSPSELNICRLILQDKTVSQICELLHRSSGNITSQRANIRAKL
GLKKSDNLKEALQERMRLYEEEHRQEDFSAMR
>WP_004328511.1 MULTISPECIES: hypothetical protein [Bacteroidales]
MKTVIITLLLTAASVMSCKPPMPPTDNESACTSSCKQDQRTADVIGEADIITGIASDDFPSLFIQGNHFQFQRKNGLYAP
LGIGFMEVIAEQNPVIPLYRTATCKEPEDSIALHQYPFDKDIAERKRKDDNPQEWQDGQNNASCKDGRYYYRYSSESDTL
MPLAWRSGSNIHEYLEETASLIYTFPMLRFRVLGLMAGRAEIVLNEESGKTAWINCSSGQIMMHGNRMQRNRSLMRINGI
PAKRTHDFDTYYISWEDYLRMVTVVCFKDNTEVRKPFEVQGDTIKSEQGWKLWKQGEELLIKDIIEYYLE
>WP_004328512.1 MULTISPECIES: hypothetical protein [Bacteroidales]
MNRMLILYIFLLLCGTVSAQQTVEWNDLQPLTDDAHRTVYYKKDSKRPLQGKYRIIRGLDEEHVKLSDGMINGDYHRYRD
GVLRESGIYVKGKRNGTFTEYYQDGVTPRKETPILQGKIDGTVKTYFRNGKIEIEKEYKQSVENGRERRFANKTGKQIFE
SHYIDGKKDGEEWEIFEDGRAIRSKTTCHYRNGKLDGSYRVESTWEGKPYITIEGQYTDGEKSGQWIQHNYQDNTQTCTW
HGEGGA
>WP_004328513.1 MULTISPECIES: hypothetical protein [Bacteroidales]
MKKEITDRIRLLGGNVANLKGNSLKEDLCAITFDTALFLKPVDTPWLAAEDTEPIEGLGDWVDEHMELFNSDREAFYKEM
TDTFFTLDEEPRRQLFWVARPFTPFQKGTPDFEEWNGWFTDNAELGEIIKYSNCATPDFVELLYTDGYPNYYLICLSDND
PENPVVWSTDHEEFFTEVTNEGRLNDFLDRFMTKEEFLKLVKSKLEE
>WP_004328514.1 MULTISPECIES: tetratricopeptide repeat protein [Bacteroidales]
MELSDELYDRIEELSETGNEAMESEDYAKAISCFQEALDILPEPKEDWEAYLWLVGSIGDAHFMMGNYGKSLEFFRKCYN
IGETDNPFILLRLGENYLEMEDETNATEFLLRAYMLEGEKIFKEDWKYFQWLSGHVNLKQK
>WP_004328515.1 MULTISPECIES: VWA domain-containing protein [Bacteroidales]
METEYLKRWRMALGGNAADGTGVTLTVEEQRLDSSLEAVYDSDRRGGLGSSAPKVSRWLGDIREFFPQTVVQVIQRDAIK
RLHIDSLLTEKEMLATVVPDVHLVATLMSLGRAIPEKNKDMARQVVRKVVDDLLRKLSSPTQQAVTGALNRSARRRNPRY
NEIDWKTTIIKNLKNYQPQYKTVIPEVRIGYGRKCKALKDIILCLDQSGSMGTSVVYSGIFGSVLASLPSVNTRMVVFDT
SVVDLTDDLQDPVDLLFGVQLGGGTDIARALTYCQGVITRPQDTVLVLVTDLYEGGDEKEMRKRFASIVASGVQLIVLPA
LNDDGAPCYDKRNAEYLAGLGVPTFACTPDKFPDLMAAALSKQDIGMWASKNIKEK
>WP_004328516.1 MULTISPECIES: DUF5682 family protein [Bacteroidales]
MTDIHLLGIRHHGPGSCRNILQELERIRPDLILLEGPAEAEALMPFVSYGQMKPPVALLGYQPDVPQNAVFYPFADFSPE
WQALRYALRENVTLRFFDLPLAHSLAFEAERKDGNEPVEADDEAIKQPGDPFDLLAEAAGYTDGESWWNMNIEQRRDGSG
IFEAVKEAVTALREALPEHTSRRNLVREAWMRRMIRAAQKEPFGCIAVICGAWHVPALENMPKVKDDNELLKGLPKVKAE
CTWIPWTYDRLTFRSGYGAGIDSPGWYHYLWHHPEDDGTWWVSRIAALLRKKDMDISVAHVIETVRLAQTTAALRGLPAP
TLEEYNEAVTTVMGFGDDMLLQLVRESLIVGNCLGKVPEAVPKVPLLIDVERQQKRLRVPFTAEIKEMTLDLRKETDLER
SLFFHRLALLDIDWAKPETAGGKGTFKEKWSLYHRPEQIVCIIERAVWGNTVEEAVQKYVSDRMTGITRIPELTGLLDRV
IPANLPELVEAMTIRLDRLSAASTDIVEMMEAVPDLVNIVRYGDVRNLDFSKVGNMLRAMVARILAGGLLVCINIDEEAA
GELLEHLSATNYAVSTLDDEELNGMWYGFVQQIRNSSGAHPLLSGYAARILYDKGRISREEMRDTLSFYSSVGNAPSDIA
YWFEGFLRASGSVLLLDDNLWQLVNGWLCGLSDANFIELLPVIRRTFSNFTTAERRKLGEKAKGFELNGTDTGIASGEHS
CNDGDASKVIPLLGRLLGIG
>WP_004328517.1 MULTISPECIES: AAA family ATPase [Bacteroidales]
MSTLLRQHAEQQFAEELHELKKNETNPIPENWEMSPQSVVTYLMGGILKNGFEVSPKYIGNRRLMEIAVATLVTDRALLL
YGLPGTAKSWVSEHMAAAISGDSTLIVQGTAGTGEEAIRYGWNYARLLAEGPSEGALVQTPVMKAMQEGKIGRIEELTRI
GSDVQDTLITILSEKTLPIPELNKEVQAIRGFNIIATANNRDKGVNDLSSALKRRFNTVILPLPDTLEEEVDIVRRRVES
FEKVMQLPAEKPALDEIRRVVTIFRELRQGATGDGKTKLKSPSGTLSTAEAISVVNNGLAMAGYFGDGQIHAEDLVSGIL
GAVVKDPVQDKVVWQEYMETVVKNREGWKDIYRASRDMI
>WP_004328518.1 MULTISPECIES: DUF5691 domain-containing protein [Bacteroidales]
MNVTEPIIQAALLGTANREFVPGAFPESLQTLVDGIHGKAEDTESFLYMTAASAFAYRRAGWEPAGAEGIVPVKTAPEEE
LPYFDKDRSQLFSRLHGTRYMLAYAYRLAQGSGKIISPEYLQPLIRRAYDRNNPLRFEERRLLKNLVGNRGLWLIRQMGL
VGEECGITDSWDTATHGERKEMLARFRQQDSAAALELLRKDWKSEPANQRNELLECLRINISKADELFIQEVLESDRSSI
VKETARKLLCMIPDSAMVMRCCELLRGHIRHNMLTGWSYDEIGYTPEMKAMGLSEVSSNKKEGDSEFILRQLAERVPLSF
WCEVYGCGKEEAARKFAKHPPFRKFLELEDPILNFSDGLWAFHTLKEDPSYLRKPELVAMLTPSQREEISWPETVRDFGF
IPDSWYGNDYEAWGPKFSSSVMSWILKKDYLYYAADMAERLAMHIPSHLRNLIKAKAASSAEASPSMNEFCSKMLEFMDL
KSEIDTLLNEK
>WP_004328519.1 MULTISPECIES: SWIM zinc finger family protein [Bacteroidales]
MPLNLTEEQILQLAPDDSSVKAGKGLATLSKWVLKECSGRAVWGHCQGSGKNPYQTVIDLNDIAFKCSCPSRKFPCKHGL
GLLLLYARQPDQFTQAEEPEWVTAWLAKRTEKAEKKEQKAKSETPVDEAAQAKRQEKRHQKVLGGISDLEVWMKDLVRNG
FLNVPERAYTLFDNMARRMVDAQAPGLAGRLRAMEAIDFDSESWKSDLTESMGRLYLLMQSYRNMDGLPEEWKDEIRTQI
GYPQSKDNVLAGEPVADSWLVLHKQSRKVNDINTDIYWFYGKESRLFARYLSFAVAGTFSTENWIPGSAYKGALCFYNGT
GTCRRALFRESVLAEENFVPACSPNLKQAAAVYRTAMLTNPFFEDVPLLVDDVRVARNGKDYTLLDNAGNAVRVAMPEET
FIDILAITGGNPFASLVIVNGDIWELKSIWYNKEYHTWRDERN
>WP_004328521.1 MULTISPECIES: DUF4253 domain-containing protein [Bacteroidales]
MRPTQYEAALAAMTAWLSHPQELGHEPAEIECTGTFVLHDMTYYIFKYKDTKDSEWLLGVNGGYEGDSLSDCGHTFSEME
PYDEKTAVKDATALVEMVRSYWMEQAKQAEEREKKTGTFVGFALLSDNSWDKEKYIRDLKEQWDITAEEKSDEERNPESL
VFDVGDMMAAVSLMPAPVPNGEAEECAKNNYMWPEAEKTAKEHKAHIMVAVIGKEESLIERGKLYVKLLSVCCHQKNITG
IYTSGVVFQPRFYEGFSGMMKEDSLPIYNWIWFGLYRTEKGISGYTYGMECFGKDEMEVLDVDADPSKVRDFLASMAGYV
LEYDAVLNDGETIGFSAVDKHRITRGQGVALPDKVTLKISYGSEDDADGGPDFPDDTDEVMDDAEGHLEKFKEKDLPLDT
ITAYNHLAIYLRWCMVNDLMRDDFLEQFGDLVARIKSGSADDDLRVFIKDNLNGQLTRFLFNKQGRAFADYYYGSYYGAN
ETPFYPGDIDNHALDYFGPERYHSDEFKEEAYLFVPYDEDYYQAMSQRIDRRFANWQGLHIDKDTVEPDELARAFMDYLD
CECTYFPSMSDDDPIMSAYTYAQRLGVREGFIPVLVNVDEGLWENIIGNSDPDSESSDDYTFNREKVNEFRRRLLEAPVM
DGKSILDKLTGQDNDDIDEEPEGGFDNNRYSSYWNTDTNMTHPLILARIPVTEPWKIFAYLPFGNWNDCPANPELMAISK
YWYEEYGAVPGTFTSDQLEYELPAPVPEDRAMEAAIQQYAFCPDMDQSCDGIGSLADTLRQSRIWYFWWD
>WP_004328522.1 MULTISPECIES: DUF2185 domain-containing protein [Bacteroidales]
MGLGFTIHTKIKDIEKFQQTVESQAVESGYNAEHDESSSTVSFCRLGDLFLNYQHEGEGNTDNVISVNGDCQTNMLGPGF
HKAAIEFIDRLQQATRTRFEVEDETDYYTERDFEAMKKKHFHKWLAKLFEIIQEQNNKGSTSLLFCWDINKYYPQSDNGI
VISPLGSFRLSEVVRRIREEGIESFADDFFIWNNSERDARFHRGMALNAMWEDCYFMPSERSEEDARINGYIISELETTA
SLDPSLPFPKKEYEELCRLHGCVPVPTDGIPPYETEFAIGYRRGIVNHKVGKIRFSLPGSYLEDTDEGTLVYYDAAADNW
HTVRCTGYSTDGEPDFLDVEEEMIEEREFDGGKYRLYDMGIDQDSEDEEPYPVYSCHALCPNQYTLFTLCASRLEDLKKL
SSEFLPTLVADQPIEPEKKQIIYTGENMNDELMEQIDEWHKAEKHQEIIDALEQIPEAERDFETTGFLARAYNNIEEYAK
AAELLESVREEGAEDERWNFRMGYAQYFLCNYREALSYFSKARELEPENGDALSFIRQCNMAMPLTRRVKEFWNWFVENE
EKLSGMMCPNSMEEADAFIEFISKGTNLISEDMHFNIGGDHEFTFSVEGWPDLFIIYPYIISCMPECLKGKWKFFPFNPG
KVGSFAYRVHDTDVDMGKIMVKASYDEKRENFNIRYYDKNLCALPEENSDGNFHVILELVLGEGVSFKYVNGIERASGIE
EGMIALSGLRQHIEETVKSHGHEFFENPKDVYTGYQLTPKESDELRFDVIVGSTCLSSIVADYYHGSTEIFDHADGFGVQ
ALYMVFQNGVGEDNILNFRHDLEDRITEEILEPGNLGVITGGATGTEYSYIDLFVYDLRAFVKKVIPLLDEYPEYSFYIS
DFIRNGRIHQLTEAASEAIPYTKENKEEFLAQIEKWNDMEKFSKCIKALEDIPEAEQDYDMVMLLVRAYENYAILGDNGE
EPEDDEKERALNKALELLESIREAGESQAGWNKRMAYAYQYLVEQEEKAIEYAKRWAELDPEDSSAVAVINECNEELEKR
KIKCESCCDDDNGDNKSIAPEMYSEDEIDIIEKHIEHYYGNFEFVFHEKVSPDIHVDICLIPPSEECNWYTLVTMGMGAH
LMNVPNQLKEDQLERAELVICLPEYWKLDKEHLKDEKWYWPIRLLKELARFPGENNTWLGWGHTVSYDGPLSYTTELCAS
ILINPPCGNIGGNTCTLPDGEEVNFYQIIPLYGDELEFKLKNGTQKLLDKMNDNILLVNPHRLNVLNQIDIETNPIQSSE
ISISSVARQEVIAHIEKYFGKINNFLHDDSCSEYPLDIAVIAPRKEHNYYTLITVNMSNHEVLESDDIDGNTCHQELLIN
LPPDWKLGLSDWTEEKWCWPIRLITSLARQCIRHRTCISWGKTMELGGDNTFSEGTKLCAIVLLSPSIFGDKSSTCKTQG
AGSVEFYQVIPLYREELQFIQDKDIDEFFEICPDDALETINPLRLNVVTDAEKIGYDISYIDDAKKHEEKIEELHLSADE
LAPYNHMAIYLRWCIEHNLMSQPFLFRHGDLVDRVKAEDSIDLREFIRDNEDLHGGLSTILLNRVGTMFTKWYNWENRST
PYAYIKDIQAYAMDYFKGRIWNSEDETDAAYLLLPWTEKYYHDMAALIDSRFKEWEDEPQTDPQFLHIPQDNIKLLLKDW
SKAIECTVSSRVLVVGCEIATCIRQKPFAEDMGWDSGWLFLADGDEDNDECRYEYCDLNTICNYSPDVMQYLDFPYDTRL
VRKEDGKLYVDEE
>WP_004328527.1 MULTISPECIES: hypothetical protein [Bacteroidales]
MTNRRNIFSRFFRLLVMLHKISYAHFTEWNNKRKRKAFAAGIYFLSILPEFVLLAGTFLAARGQDGYVHLVNVPQKVVFY
GLASLAVLLSAIPLGFFDDKKICKEVRQELRERPRYWKRAIAVYWAVIVAMVVAANIVFPTFSDKTMPPENERTEVPQRW
GDYLSLRFAIVARQETPNEVLQRLIDQDGRTTRYGKPVYAMQVRKEDMAGEFRVGLLSHATFEEIRDGRRKFVECTWVKG
YTPDSIRILLTVWYEMKKVELCPVDSLEWTEDMEF
>WP_004328529.1 MULTISPECIES: DUF4948 family protein [Bacteroidales]
MRIPIIILLLASLFAASCGDPPMPPSDEEMIRHFATHEAAFRKVYEIMSESSEGSFHYPPFSPDGIIILDSMEQSDTSYE
SNDEQDLPVYGLLKPDRILLDSLLSEIGCGFILVDRREWETADSVYVSLFMPYYSLGIVDAGTSKSFVYDPGLRSRRNIR
ITEHGDLNEIYRRTYNDTTLYKPIKEGWYIELDHSR
>WP_004328531.1 MULTISPECIES: hypothetical protein [Bacteroidales]
MESKIEKAKQVFRKMLVDEYGIKSADQFFSTEGEAMAEIYESMKIEQENFNLTDDELNSLLDSIFDEM
>WP_004328532.1 MULTISPECIES: hypothetical protein [Bacteroidales]
MKIAKIKVGQLIAWVIYLLMFALVLMEPNQLMSITEVNDGPGAAVDGLMALIGFVVICVLFIFLDLFFHLFLRHNKFRLS
AIILLLFNGVYKTYEYYFIYLGYEGKYLTENTYESVPTAGDLVLFVEINGIIVLYLVMMILFSRFLGYWSRK
>WP_004328533.1 MULTISPECIES: hypothetical protein [Bacteroidales]
MLDFSNTMNNHHFALNDVELRILQPVFLEFHAKTGLSIDEYGDTRLIPQNLELLINLANDYIKTLDKQSMKIVIEFIKNL
RPMIIDKNTIWVSGD
>WP_004328534.1 MULTISPECIES: SMI1/KNR4 family protein [Bacteroidales]
MNMKIELENCQKSLTLKDFEEVESKLGHVLPERLKEFYLQYNGGEPKQQTISINKYYEVEIRIFQPFKYNKSFKNALFHT
VEGETLEHRSSNSISDNILLFASGHNNLRNIGVIAINIKNRAVYFYKIIGFVKNSDAFIFDEPQLIADSIDDFFNNLVAF
PKIEEEQQTEIIEIEGVMPELSDCSASLTKEDIKNFEVELNVKIPAGMKNFYLKFNGGMPSPYCFQPQDEDLDWVEINAF
FPIKERTNAFETIEVIAKDMWSRNLMPSNLLPFAMDSGGNYYALNLKNKKIYYYLTDEWDENASREYNFETNTRYIAQSF
NYFINHFIEEEE
>WP_004328535.1 MULTISPECIES: hypothetical protein [Bacteroidales]
MEKGIRKIEQNGVHVAYFTCPQIKLNKYKDATMLSLWHIKGDSMDFILDMPELQDIRMYACKFNDYTALSKLTHLRKLCI
NGIATKEEQTFDYIANLSSLEELIIGYIQPFIKFPNLSNLHSLYKLFIFECKNLVDIKSIANIPNLRVFDWCCSQLKPTE
LEFVMQKDSIQKVAAQFGGKRLNEEFKLLLMKYNL
>WP_004328536.1 MULTISPECIES: hypothetical protein [Bacteroidales]
MDKDEIISKLGWFTQMKSIPPLTDKFKTEQIIFFENIIHFLQDNGLTTKEILKKGEKPTDNTEIKIGDLTEEGLKFYLYG
IRKWRQKYDRAKDGIKAINDFAFIEKKLKEFRSKNIANKA
>WP_004328537.1 MULTISPECIES: hypothetical protein [Bacteroidales]
MSYDLMVFERTKAPQKRKEFLVWYDKETEWSEEHGYNDPAVTSSALREWYEEMIKTFPNMDASDVEVEDDDAEAHLTDYS
IGHNVIYAAFAWSVAEEAYEKMKALAQKYGVGFFDVSSDDGDIILPDGNLME
>WP_004328538.1 MULTISPECIES: site-specific integrase [Bacteroidales]
MEIYTPKPKIKLSPVVRNGREFVEVTFGNDNDIRLSLSKEENVLLVGGRAYLPAENFVLAEFFDRYVKMAFIDYSAIKET
APRKEEDKRPPLPEGYLEKLQQVRYSDHTVRVYTSYFRDFQQYFEGRKIETVTPGEINDYLLYLIHEKNISSCQQNQRIN
AIKFYYEKVLGQERRCYKVNRAKREKTLPDVLSKEEIKKILDVTVTDLRFFCMFSILYSAGLRISELLELKPGDINEPRS
LIRVRQGKGKKDRYTLLSKPLMKKLTEYNRLYKPKVWLFEHRPGEPFTESIVSKRLKAAAREAGITKRIYPHLLRHSFAT
HLLEQGIDIKIVKELMGHNNIKTTERYVHIADTFKSNIKSPLDDLLMEEDEV
>WP_004328539.1 MULTISPECIES: hypothetical protein [Bacteroidales]
MRKAKGNIRKMLAAIVLTLLCCSAFAQRIVESGDLRTTTDEQHGTVVHYLKGGKRPLSGKFRILRGQDEEIVHFSKGVMQ
GEYRRFRNGSLREKGKYTDGRRHGLFVSYHQNGKTPQREAPMQYGKIDGTVRTWFSDGKPDMVQEYRQGKRNGKEQRFDP
KSGKQIYEANYTDDRKEGKQWKISEDTTERWVSKTVSHYKNGELDGPYEYTAHLHGKLYAYKSGSYKNGYKHGSWKEIDR
DDIAVQGEYTEGRETGHWIRYDIISGEILNEWDR
>WP_004328540.1 MULTISPECIES: DUF4261 domain-containing protein [Bacteroidales]
MEKDNIKGCFVSSVLLSQNQWDKKQFIHDFEEDWGIVLTDDDDNGDVLVGMFSGMTLAIAIMPGPVPNGEAEHYAQGNYL
WKDATEVARQHEAHILVSVTGDQSNLLERAKLFTRATSSCLKQSYATAVYTDGMVFQPEFYRDMAALLQEDELPVMDWVW
FGIYRTQKGIPGIYTYGLRKFGKEEIEVYAPADLSDIRDFLMDIVHYILSDDVTLQDGETIGFSEEQKLAITLSEGIALD
GMTLKLEYPDE
>WP_004328541.1 MULTISPECIES: hypothetical protein [Bacteroidales]
MKTIPIITFFLCTVMYAHAQLNIVPKNDGLKEYTVTNAHPYDSLTNVEKRSFTSLPGQTLYMHGVKNDRNGYWDAFYTVN
FLTGDDRTVYKAVNISTTPSKEVVGKYYEVVKVWTKTDYLSAGCCLLLREKESGDEMYYNPFRYPLSMTCIGYYEKLKRF
VGQTFLSLAKAVETEDGQVITPAEGAEYRCVDIGLKMNSDGAFLLMEGADGVRVEAFPIGGDEVYEFVSTARIGQLEKRY
GEKYGKLIAFRKVDTGMTREMVIAAWGEPYHKSEVKKEGRTLETLRFSDNRYVELLDGEVQYVRIY
>WP_004328542.1 MULTISPECIES: immunity 17 family protein [Bacteroidales]
MEWLDKIKDFPNLIQQEPRYGYLVVAGLLLIWLVGVICGWKWTYSRPGSTGGNFWMNLLGPKTFRFWLGVILAVGIGLSL
YLFSISGK
>WP_004328543.1 MULTISPECIES: hypothetical protein [Bacteroidales]
MATFNYSSKSSIKDNLTEILVGAGLIIVPVVYPFGIKVGTLRILGPLPTAIILALVGLYMLFRAWRKIHKARKLAAKSCI
ITVDGDKVTYPVIVKGNVEMCSFTLSEISSSNYNYDNGILTITLANGSTAKFDVDFFDGLPQLKEFAALLKK
>WP_004328544.1 MULTISPECIES: hypothetical protein [Bacteroidales]
MSELKNLSAILEGGAVPAGYNGKAIGKLSKTYLKLENRKVVNLYPIRTVMHEDSRYCLYACPLKGTEIDEATLQSIKAEV
DTLEIGEIRYDSVQSCGYDYYIVDPDTGRHILTGQRDMDSVMEISDHYDGVILFSKSVFSPRKANQLDCAYALIGIEKQP
NEFKIEAIPNSAIGQAPTILEFEAPQESPAVEKYRSAMTVLSIIITAALLIWYFFIK
>WP_004328545.1 MULTISPECIES: DUF3137 domain-containing protein [Bacteroidales]
MEESQNIDFKGISLHMKKEMSRIRMLRIVFRILTSIVYLCTVVWFGFCIFGGFLVDRTDYETSVTTGKYLMIGFAVFFVL
HFAFMKCFAALNKRETYTMAHIIYLLFPGARYNPSGSIQPKVFADSRLFGTALSSGNSVSSTCYGRLDIPVGNDMMTVVD
AGVTSANSKDFSAFNFLEVPYQYFIRPIFGVRIESTMHSFRGMFGCCKLNRTFRGYVMLLPDHLENKIGYLAQTIQGMKE
KYGAKFVHLEDPEFERHFAVYADDEVEARMVLTPAMMRKLTALRKSFSRDLMLSFNGNMFYYASDTPDGFLRPGRKSLDD
EHLLEQLYREVNFCLTVENGIK
>WP_004328546.1 MULTISPECIES: LemA family protein [Bacteroidales]
MIIAVICIIVVLLIIILWAVFTNNSLIAKKNRVKQCRSGICVVLKQRNDLIPNLVASVKAYMGHENEILIRIADLRSRAS
NATESEQIKSGTEMSSLLSRLNVAVEDYPELKANQQFLHLQVQIEDMENELQAIRRTYNAAATDYNNYIEMFPSSIIASW
RKHEQQELIEFPESEIKEVKVGELFK
>WP_004328547.1 MULTISPECIES: hypothetical protein [Bacteroidales]
MALFKNAATEWEKTMTENDLDQMEAQGLDVSKYREKLAARRAKEAEEAKRDRELYKNPTQLDKMKPYMQTPRSSETEFFK
KLAGKAPWLGKSKWLRKFTEGYIVYAGIVSAPAEAWKGVKHKDDSFHGIGIYALDKGHMNDMEWLKRVMEKLRNMCEGRQ
PVAPGCEGVVSLAKEEDCWSTVKLSGEIVEGADVEVRKLVLYYKELPQGYLPSDGIVPHFYWEGTIRVIPAELYV
>WP_004328548.1 MULTISPECIES: DUF1266 domain-containing protein [Bacteroidales]
MAEETKKTPQTPEEIAREAQAQAMKAALEQAQALYGNVPGFEGTDLMKMHEKLMQDSAEMFPGVAEAQAYQAKMMAESAQ
DPEAIMETYSKNIEFAGNMMQQAMNAGFMPEGLPDFSDGFDVYAGWEITRKGDNSLTPEQNKLLAYGAPLFLYNDDNVDS
LESTAGTDTLKEMLEEWWEVTDRKSALETISWLLNEGQHAGADPALAEIRQRGIEAITEEEKADEDSKIGDAFTIAEFVM
GVNETTEADLPETVLAWDLVRAVNMARWAFICGYINEDEMWEAIRTTAGIAKESFSSWEEYGNSFAVGRGIWRGETDDYE
TADEVVGALLNKEDSPWKAIEW
>WP_004328549.1 MULTISPECIES: ankyrin repeat domain-containing protein [Bacteroidales]
MDNNQTFLNACRNGQKSIVQIFLKKGGIDINKRDQEGNTALYYACQKGYRDIVALLLDNDADASCINNRSESPLHAAARS
GNKEILGKLLQKGADINVTDNEGRTPLICLLDNKRTDAALFLMDQGADTEVADASGHKAIDYATAHGLREVVARLSCGND
RDARGNTPLHQAVYNGQGEIVRTLLLSDKSMLDSTNDGGETPLILACMQGNLVMVNLLLGAGADPGKAMLSGNAPIHYAA
ISGNRFIGEALLKAKAAVDAQNDNGETPLILAAKEGHNDFVSVLLEFHANVSISDNLQHTALYYAGERGFNEIVEKLLEN
GAE
>WP_004328550.1 MULTISPECIES: ankyrin repeat domain-containing protein [Bacteroidales]
MKYSDIYRLYSTSQPKDAIHQALREVPVDDSDEQYEDRSPLHLACQYGDAEGVKILLERDAEPNTKDANGSTPIHILGRT
SAGRADEDKLKEIAVMLMEHGANIPRSAKNTTALIECVRNRHFKMAEAIINSGARVNSTDLNGENVLFGFCAASGDIRRD
IRFAKKELDESVQYSYPENKIEEIRSRIARLEDDGEVAYRLARRLVEEDKADPEDKSNSGKTAWDAAIENKAMKIAAFLS
GSDPNVDELSTLHGNMDIFQAMYMKDMEALDAILRSGADLQTVCEHKDMYDFEGKSPLACAFSWFDSIQDAPAMILNGGA
NPNYRFPNEETAFSVWVSKDYFCKDTEVYKGLLDLMKEKGWNPELPVDTEGNTALALSCRHTGYRLGKTAFGWLLKGKAD
PNAANLSGQTPMMILFGGHKANEKYVPYGWSAGSDDPTEILEKLLEAGADVNKTDNRGNTLLHYVAACCRDSIAQKAIEL
LLDFKLPDVNAVNNEGKTAMDVAADYNNDNLVRLLLKYS
>WP_004328553.1 MULTISPECIES: hypothetical protein [Bacteroidales]
MYRRFLNNDDYLGIITPEALAQLTRGNDARFIQAEESAEMSIVEYLSENYEIEKELAKGKYIAEYDRRITYPVGVHVYFE
GQIHEVTRSVSGYRKPATAIYWEECSDIHVDAGQVVNYSQFNTYYPGDKVNYNGVVYICLAENGYKFDDIRIPMVGGWIE
TEVTLWQPVEYPLWSVVEYEGAFYTLMTLDCFDCNLDPMVSDCWGAIADYDSSYNAYELSEHEYVVYDGRVFYPETDVNA
DTPQVGLNLSLHDPRNYNLKKHMVRLAIYELTKLIAPNNVSVVRMRDYEDSMKWLNDAAKLRLNPQIPRKVDDTKKPVTD
WQLATFQTDYDPYRNPWLT
>WP_004328558.1 MULTISPECIES: cupin domain-containing protein [Alistipes]
MKKLELMKGPFSPKEKIEYAEGSIVSQEFIHNRAGNLTLFSFDEGQQLSEHTAPFDAVCQILDGEAEIHIAEDVYRLTEG
QMLIMPANVPHSVHAVKAFKMLLIMIKG
>WP_004328559.1 MULTISPECIES: aromatic aminobenezylarsenical efflux permease ArsG family transporter [Alistipes]
MEQFVNSLLDNCNLPVLTAFLLGILTSVSPCTFTTNVMVLGYIGRDMSGGRRVFANGLFYTLGRIVSYTVLGLICIPVLK
KGASTFFVQSLVSDYGGYILAPTLIVYGVFLLLGSKFPFGKFGFRASESSKRLRGSFGAFVLGLLFALAFCPISGVFYFG
MLLPMAALEPGGYLYPVVFAVASGILVVLIAWIVAFGMSSLGRFYNRVNQFQKWLNLIVAVAFILAGIYYFVIYYI
>WP_004328560.1 MULTISPECIES: nitrophenyl compound nitroreductase subunit ArsF family protein [Alistipes]
MKTVKIMLPLLAALMFGNGVVRAQNEAKHDKPAVEVVVFHGVKQCQTCQAIKKNSQEVAEELAADGKNVSYRVVDFSKPE
GKDEAKKYEIAWTSLLLIRHDAGDKETVRNISKFAIENARTNTEKFRKQLAEDIGKLLKE
>WP_004328562.1 MULTISPECIES: DUF6850 family outer membrane beta-barrel protein [Alistipes]
MPLRHTYFTPGIVAALLCSLCSVPSVRGQERLTSTASNSPLQTEFENRSLRPGTDMRDAYLRNPALIHRMVGERRYFSAE
NPGFVREKPGTIFIAADGASGRQEGDYLPYEGQEFRDFSVRADGYKQGDRATFFARIGFTAGGNDNVGWSALRNPGLYWP
YIVADSTGGDFRYEKYDLMCGYSFRLGRFDLGMSGEYTGDFAFRQNDPRIEDISTWLTFKAGAAYAFRRHVIALNAEFMH
HRQHADVKHFRTGQFAGFFIEYGFGMFDYIFSPIFNSMEQRQHINAYGVNLTFNSDPSRALRLNLLLGYGRETMKTEENN
YKVNLYRAPANTFDADLGILWNDRRWGAEFLVKAAYEDKKGTENIFERYISSSQDGVDVYDFRKIGEQNRYGMKRLDGSA
ELKVSRFLGRHYTVSLLGGVGYMMREETYKDHDYLIRNVLLTPSLGIGARYSGEKFDVELRGCWSHRTVPESRYEVGVDL
EKNTEFQHAFTTYAYYANTAELYTAELTVARHFRFGTFGLRGQMLCGRGNRIPEAVYDLSRYEQAVPSTSQHTISRTPDR
HDSVWFRVSLFTVF
>WP_004328563.1 MULTISPECIES: carboxypeptidase-like regulatory domain-containing protein [Alistipes]
MKKLIFIAFFISGLCSALFAQTDKATVEGVVRDSDGKPLSFATMFIAELGTGVSTDLEGKFRFTGTKGTEYTLNVSYLNH
VDKEVKVKAGSPEPLVIVLEEQSYELAEVVVMADYKKNQGSTAVINQQALEHIQPTSVADVLSLIPGGLFRESSATGFNR
ISLRQSGSDDNTSLGMAVVMDGIPQDNDGFRASIPGLSTDEYSDRLGMNRGIDLKTLSTDHIRKIEIVKGISSAKLGNLS
SGVIQTTSKIGITPAQLRMKVDPLTKLIYLGKGFRISPKMGYLHTGIDYTSVYDDRRDPMSKYSRLTGQVTYNNSVDVGD
KTLFLFFKLSEVYTLNQAKEDELTQDYNESFRNKYSRTGASFKAQMYDLGKIVDNVEFIASADYTYDLIDRNRLVQTGTP
LPSPLATEEGESEGIYLPSTYYSPFQIENKPLSLLTQLNAESLFETRSFRHKVIYGLSWKRTKNYGEGVMVDMTRPPYPG
NNEYVRPVPNRSIPALSVGAAYAEEQLKHSNRWFDFELNAGVRFTQMFNLDTKYTELRKLQVEPRINAALSFNIDLAGGK
SLRNMFRFGFGQENKLPTLDYIYPDRVYKDMIVLNAYTKQDDPFNHLITYTKIYDVTNNSLRPNRNTKYEAGWDVEYEGY
SLSLTFFKEHSDRGFESVAEYSPVRYTRYVDPIDGQPIVGRRPEKEDYVADPYATFVDMDIVRNSMKVEKKGLEYLLRFP
KIIPLSTTVEINGAYYDTRYSSGAPLQYHPAFRDDDRPQPYVGIYRRQDITRQRIFNTNLWFNTNIPRYKMIFTTFFQFI
WLNEEMRINGDEYPSAYFDTDGRMHTVDDRILQSIKDGHTVWRHYHIYKEDFSETLPVSLTVNFKVTKEFSRMIRASFFV
NNILDINPLYKNRYNQNVRVWQKSFFGAEMTFSF
>WP_004328564.1 MULTISPECIES: DUF4876 domain-containing protein [Alistipes]
MKHFTIKLMTVAATLLAFASCSKDDDGPSGKIDLKVQAVAPTTEDKVSDYSQFTVTVSSERDGKTMTESLDASGSATFNL
DIGSYGIEIRGKENGKEYFGTTGMAQYGQSTTVSVDVENLSVHYTGNMDGIVLSELFYNGGTYGGTMMHPDQYIVIANNS
DREINVSGLALAQASNMNTLPCSDLTSLLPDYVVAANIYQIPAGQNYTLAPGEVYVIASQAQNHTESYTPNPEKDTGIPV
DLSGADFELADNDAAMSGSAVDNPKVPNLTKVANSMPGGVTAWMHPYGIRPLFLFDASGIEWSSFKSQNGFTYNDRPKKD
AAIQEYQGYKVPTNLIVDAIETTSATTPYWGNYTSKSLPVTVDKSYVQATIEGCHHNTFMYRVKGTDGKFQDTNDSSVDV
KIEHRSDFKGYPEGWRNE
>WP_004328567.1 MULTISPECIES: hypothetical protein [Alistipes]
MREVIVSEHLWGKIKEVNDYLINELHLSEEATEKRIRRMEQFVMDFAKRVDHPLCRFKKWRTLGYHCAVFEKDWVFAYEV
FDEGVIVRDMANTALLAE
>WP_004328568.1 MULTISPECIES: hypothetical protein [Alistipes]
MTHIMIEDNTPEGKWLLELIRGHKSVTVMDEKKKKGFREAVAECNGRPAAEFFDEMSRQAKEHFDHA
>WP_004328569.1 MULTISPECIES: hypothetical protein [Alistipes]
MTTTEQITNVATALGWSVETDASRPGFTEFEFRQYTPAGQDFGFSVEMRNGDPDSLLQELEKYYEAYDSDYEAYLWIGTD
GHGKNGAPYHIKDIVSDMEAAEAMIDTLYETLKTALK
>WP_004328572.1 MULTISPECIES: hypothetical protein [Alistipes]
MAQSFYTKWQYVFLADAGCYVSREYRNFQTALVREISKYAKAVDAAVVAKTKGHYFTSCFVERNGKFVYINHSSGLSRRI
GSVRIELDSFLIRTARHAEDYTGGTNQYCDLLRLQSMIDRLLA
>WP_004328573.1 MULTISPECIES: ATP-binding protein [Alistipes]
MRNVRLNFRQQERSHLMENMIYNDLIRRGYSVDVGIVELTRIIEGRRRSSQYKIDFVVNVGNDKLYIQSALHVDTPEKKA
QETFSLRNTGDFFRKIVVLDGNSKPWTDEDGVMYVGVIPFLLEDIVAEAIG
>WP_004328575.1 MULTISPECIES: metallophosphoesterase [Bacteroidales]
MKIQYMSDLHLEFSDNSRWLKHNELPATGDVLVLAGDIFYLKNKVAPLANFWKWASANYRQVLIVPGNHEYYNYCDVMDK
GLQWKWLFKNNVGYYQNQVVRIDDTDFIMSTLWSRISPSDEYFVWKGMNDFRQIMYNGKLLQTEEFNQMHNFCLDFIKQS
LVETTAKHIVVITHHLPTLEVVASHHKGSVLNSAFATELSRLIADSRIDAWIYGHSHTNIDAEINGTKVVCNQMGYVFEN
EHIANGFNPGKCLVL
>WP_004328576.1 MULTISPECIES: hypothetical protein [Bacteroidales]
MSEYTTIYLRCKEIPLLKYKEHPSYEEYQKLSKEDLMKVNREIDEYNKQVTKSLGCKLFYLSTTPSRELTILPWSPSPSI
LTKGLLDEILYFYQEEIDNYKNAIAKNKEDIAKLEVRISKANVNLYGRISKEIDECYERINFEEEELEHYQYLYNKFAFC
SSIINNESNSEYYELIYTKS
>WP_004328577.1 MULTISPECIES: metallophosphoesterase [Bacteroidales]
MNYKFDGSKVFFTSDTHFYHGNIIRFCNRPFKDVEVMNETIISNWNNTVGQDDIVFHLGDFCLGGSAEWTKILDRLNGKI
YLIMGNHDLKNIRQGYIDRFEHVAMQMHIEIGKQRIYLNHYPFLCFDGGYKDVWQLFGHVHTRKNNTGIDAARLQYLYPT
QYDVGVDNNNFTPVSFQQVKRIIENQVGQFNKNK
>WP_004328579.1 MULTISPECIES: RNA-binding domain-containing protein [Bacteroidales]
MKYTIEEIRQMQEGQTFDCKSILIEPKHLATIIVAMANADGGMIAVGISDKTRRIEGVNQDKEHLNDILRTPLDFCVPSV
SVTTDYVPCTDAEGRDNRVLLMHIPASPRLHANQADEVFWRVGDKSRKLTFDERLQLMYDKGERYYEDSTAYDATLDDID
MDAVKAYMKRIGYGKSAMEYLQENKGFVTYKGDVPQVSAACILLFGKHPQTFFPRARVRFIKYFGTEEKVGREMNVIKDV
TFDGRILEQIQKTVEYLETQVKEHSYLGEDGIFKTDREYPKFVIQEMVVNSVCHRDYSIKGTEIQIKMFDDRLVFETPGK
LPGIVRTDNIRHTHFSRNPKIAEFLKAYDYVKEFGEGVDRMCRELSALGVKEPQYNLVAFIMKATVCANVLEEWQETTKS
DQKRPESDQKSDQMRIILELIKSNPSISRTEISEKTGLHDSSVKRRLKTLVDEGLIQRVGPDKGGQWKVIGSL
>WP_004328581.1 MULTISPECIES: ABC-three component system middle component 2 [Bacteroidales]
MDCKRIKILDGVLDVSLRVLFILSVYNKSMEKERIVVYDYVSCNNDWKNHQFTYVGLQKTINDSLHLLLAKQLIVCKINQ
NENMYLLSNIGNALVTELATEVYAVKLYKAIHQTDIILHDIAKEQLLSYINSQI
>WP_004328583.1 MULTISPECIES: hypothetical protein [Bacteroidales]
MARLKKDLHKYVEIREEDYLQLVENTMIVEAMKLAGVEKLPLWKAVRRILDDKRIEIHVKPVNRRYAD
>WP_004328585.1 MULTISPECIES: hypothetical protein [Bacteroidales]
MISERTQLKFATSERTGEIIGFVSRHSKTKQLRGVREDSPYKKKICVLSEDLKGKVQPNILYSVELKAMHSRNGFVVVAA
TPLLFKATIDTLVIPGGTYRVTVNFGNKTVYFDPLGGNSYSSKTVSGVVSLLQRRTDIENLEGVINSFKSAAARLLRRMA
DDGFSTPTIPGL
>WP_004328586.1 hypothetical protein [Alistipes putredinis]
MTEEELKRQTEREIRWRIGFRLLPWGLLILIICIGLLKDCVRSRDPIDDSINRSQEVVRHLEVCDTTRNGFRVVYVTNNA
VTTERLNEIRLRRPLNLAFCKLQDSAAFYFGGSLLQTDIYDFAAYARRFDVDDDVRMQNIFIFGTEKQKLYVGKNPRIAN
SASWINPATEQGVQYINADDIYFRIEKGERVYRYWKCHGNHSTSTADERFSHFSEDERLW
>WP_004328587.1 hypothetical protein [Alistipes putredinis]
MTIEELLNSYFQRAAKASGQLDIIERAEAERQPVPKLNITVPNYADEVIRPILKMVAEALPEYEISVPSSKQCKLVNGLF
QIRTPKVCLGGLSYPTKDDHKLYFAPLFHRKAGERQEVKNLEQLVKMLREELNKRGLLILPKHL
>WP_004328588.1 MULTISPECIES: hypothetical protein [Bacteroidales]
MNKDRRKQLEDVRDSLDEIISSLNDIKDEEQDAYDNMPESLQSSDKGSRMTDAIDTIDEAISSIEEAQQHIDEAAA
>WP_004328590.1 hypothetical protein [Alistipes putredinis]
MFISKSLAKKLRHPASVLLRDGVDKDGIPKIVVRQVKSAWGKFEPTGRQGGVCFSALSDGTTQTIYAGLLGYHTGTEASI
QPLILNDYFWRSKMPYNDWPDFLRQAAEKLLASRADTDPRITASKLTTTNYWFCDKWYGNRLSFVRLRDAKKAAREQIGE
SVTIFSNKTGNIVCFASASGYCPP
>WP_004328592.1 hypothetical protein [Alistipes putredinis]
MIKATIIFGGDATRYYNETSQLPSSEWLMDNGGVVKNIEFSTKAEYDAYVQGVSDAHLWDDYHILPNADEEPQPEVTIWM
RLGVTVHGNKDDIENIIQGDSATLNRLLKRRSFDIDGEAYIPASVIEEYNKENQTDFDEEDIDFPTTYISQ
>WP_004328593.1 hypothetical protein [Alistipes putredinis]
MENKTYEIEIDGRIIPVTTKEVLDFYPKEYRLTEDDIRQYAAAYTARIKCYREYDGLLDATLVRRLLDEERLMKNGESDG
FRLQLDCRWYVELRKEDGPRVAPFKYAIEAYCLDNIQSFSRRYVSMEKALLHCLNGFNENTAIPDRYTSIQDYLSKHPEQ
>WP_004328595.1 hypothetical protein [Alistipes putredinis]
MTKVVFRKWKNGDIIALFPDDVDPHDGTVTSYMHIEQHGAADYAGVIADTSLAQEDEYKDLLNELKAIGYTDLRVVQRAR
PKFTNKNI
>WP_004328597.1 hypothetical protein [Alistipes putredinis]
MNLHQYYKENKDEINSSIMEIASDLAIARLVDKHKLPFDAYVEPEDPDDPDSGTCYKEEYQDEYNRFYDEEYNRLAQLMK
FDITSPDGIARNGNESRVTEVKTVYATVRYDIENRNGGEVSEEDIDDILDQLCRDTKTVGDFIVNSEICSRNDESGF
>WP_004328598.1 hypothetical protein [Alistipes putredinis]
MDNISNIMAAIVAIMKNNGLTELSLGDYAEQEDPTFIIWFDNDGTPYDDPAIKVIVENSEISVEVEARDFSNNVTLQDYE
IDRLEWWQGLHAGVLRILETDGKRRCPACGKPLRARQKYCSETCRKFAMPQPTPQKVVELANKRIQKLIACIAQGNRKLK
RSLTEEYFIKL
>WP_004328601.1 hypothetical protein [Alistipes putredinis]
MKYKKATLQKRLERLEESRSKENARLTRVANNIGWGAGMRRTKCTPSFAKLDSIDEKIRNVKRLLAECED
>WP_004328602.1 hypothetical protein [Alistipes putredinis]
MMKELHTLDHSVAITDDEEEIVEVWTTPQTNPKTFRERVKSLMISGLSQSEAEQIASTEPMKLELFYDVELGSFAIDAEA
VGNTPLYHPFTGNEIPDETT
>WP_004328603.1 hypothetical protein [Alistipes putredinis]
MKRTNENIVSSFFYYMWNRWSKAECKTVFGGMAGHFWAKWCGLSSATLSGAAERFYAELGNNARDKIVERACELYDGQRF
VTEREEEDESQINVCECCGSRDIQVRAWVDGNTNEYISDIDDSDDDFWCDSCEEAHYFVSMKEYKERMYQWWKHLDLEEN
KRLSGDAEDLDAWWNSLSFDQQRELYKKNYWDEE
>WP_004328604.1 hypothetical protein [Alistipes putredinis]
MSRSLHTGKIYRIEYMNCNHGMFGGDGQEAFYNILSMFDIANSAEDEFDDDYEVQRIELERLRTIIGEENETYQAHAEEF
HEELNRARTSKEDFINMLDLLIKESDPSNDWVLISWF
>WP_004328605.1 hypothetical protein [Alistipes putredinis]
MRYVVDAPMVAHLWAHQSQDSARNGRNFYFEGKDIYSYGSHFRCASVEANQQGQKAYLVTTRTYSNTTCKHMGMVRKAIP
YGELIFYTPRSVSLHNDRLSEYSYYESAYYIVDQVEKISDYINAQQKSRTQNYTEHVKECLLNIGRWIEFWGLDKRQKSA
TGRWLMPVLAKLSSTAKKDITKFWTVTGERPRYSSELPRENKSEYQELFLDILARGLLQTTSAAEYKTRLSQLFIDRTDD
PLLWEHFAERKERQDAINRRNEELREQRYAERRERWLREEEERHRIANMSFEEKKELWYSGEISNRWFTVPYGLDFNALL
RVHNGCIETSMGIQVKAKEAVRLWKLVELFHKNEADFRHDLVHDANNHNWSINSYKNDILTAGCHRIRYEEMRNAAMKLG
IAADGTENNPPTQKRRALPPLRPRNRSGLGTWRIYP
>WP_004328606.1 hypothetical protein [Alistipes putredinis]
MGILADQINALDRLEEQYKREKERIEQAIADTVRSVGQNPAVRPIGKNMFTIPMSELINAPWSPEFHDWTIQAERLLAVL
NKKPVKDWLTFIRELLDKNSGNGWSGVTVCKQVLSKKFLRKVLERL
>WP_004328608.1 hypothetical protein [Alistipes putredinis]
MADKLKYNATKIINGYKIDVKVRLDDDCRNGHADFGITATIYEKDKYGVWKWCMAGCCHEQIAVAFPELCPFIALHLCDA
KGAPMYAQGNGFYHLRNSSKEVTMSELRITQQEYDRFLREAEDQLYFTYLLQTMGIPARWEEEARAAIKQLEELTEEQFE
DTSVRYQFTPLTEEEFQLVETRIAEGYYLPANIKKRRHEALLAAKRKKIEDLKTHAANEKAKIDQELAVKLHVLRCGMPL
DNFIYYDHRNTGVFNWRDYASKNDIVTQEQFDRFLKKVDYSKLPSGIEFQLKSA
>WP_004328609.1 hypothetical protein [Alistipes putredinis]
MNRYEQITYKGHHINIYYDDCPESPREWSNLGTFYTAHRRYRPEKEFDEHFDFDEVCDGRPGNIRKSFLQKHVALNLFLY
DHSGLSISSGPFSCRWDSGWFGIVAVSVEQVKKEYGWKVLTQSRRKKIEEYLQNEIDTYNEYLHGEVYGFQVTPEDDDTE
ILDSCWGFFGDDGLDQLKSECQAYIDDRIAEDNRQKQAEYLCTFGLELPFPEFALSTN
>WP_004328610.1 hypothetical protein [Alistipes putredinis]
MQYETTDRRTRAVKYLQQYTRAMRDVIERFVELFWDQEVTDEENLIAFENYESELETAYTY
>WP_004328613.1 hypothetical protein [Alistipes putredinis]
MKKKQETNVTCPTCGTELAIAGKKVTIAENPAASIKQAQLPKTAHERIEALRSVGVDVSCLFAMQGANGGDYVASNKNGK
LSILDDNDPIFDYILEKGTVPNRRLFRRWVMAQMFHMLSYKDYGAWNPVGVTEMIHRLGYEYQWKMLLDELRAQQKMERN
DPENFADRNRWFNVKVATAMAEDYIEQLKAHVEGLPVKRCKGIPYKRFGSHNIFVQDLNSKLYSPLRLAAYHIEAAKNAT
QLYNAVTKFNDKRFKMKHATPQSKAWVDAYKGAGAFYTMQNLIRFHNCTAIDDSGRRLDKYQSLAFLSAKAEEYKNGNGW
RLLAVLKKMLDDNGIDIKKKMAQWRRK
>WP_004328614.1 hypothetical protein [Alistipes putredinis]
MDNIYQETVSAVENGARFKVDFQMRSLKVDGKYVIRNSSYEGVLGVPHCSEEEFFSKVEELYRRYKHSIPSERSESTSRR
YFMALPERELSDDDMLYGERRDKSQIELELFILSQLLGGFKWNPEKFGRWFWQSKEDKDLVILRQWVEPNNNQSTI
>WP_004328615.1 hypothetical protein [Alistipes putredinis]
MNVKDIEIGNWYHISGDIDNGTKDGRPYTSHDEVTRRIKRVTDTHIICECDRKFLINDNLKLSIPAFRRTDITNS
>WP_004328618.1 DUF3846 domain-containing protein [Alistipes putredinis]
MAEIIKTDGTRQPVQPANGTDFKLEEMQAIVGGDIELVFLNDTEIMVVNEEGKVHGLKHNPTATRIFKENHPSLSDYIVG
DVLVCKEEQIK
>WP_004328619.1 hypothetical protein [Alistipes putredinis]
METKELTTHQRGIILRGISGGAALKGKSPHISENNTVITCAGKLNVWDICCISSDAEAFGLKVQCGYDGQTIITFTHKK
>WP_004328620.1 hypothetical protein [Alistipes putredinis]
MKKIIAFARKRQDAILNTVFVAGLLVLVWVGIRVLTAPCAPCFGF
>WP_004328621.1 hypothetical protein [Alistipes putredinis]
MIDVYNNAGTESYGCFKHLKAAKPMLKRLGEAGVQSVTVSSFRGRNLVRVYRVLIGEGCRIIKMPQLTPTPTPAA
>WP_004328624.1 hypothetical protein [Alistipes putredinis]
MAISKLNAEQFANMAVNAAGVIFEYAGKDGKNTAMHFFGADYEATVKTQDEMFRVLRNVVTTFWEVKTKESLLRESNDGI
RSKLRAGTPHRLIIRTSAGVTVKVFDLDASVWARIGLMPTKKDLERSARDRKKYIHNATKALMEALNFRVELPKDAAQPE
EVQTEQSAEQATAESAAPVTVAETVAEQPARRRGRKPRNGAETVAIAA
>WP_004328626.1 hypothetical protein [Alistipes putredinis]
MSKSKSAIHDFFRCYRPKNETHELAIAQFCAQRRFVVSIDATPDKRLPVTYEEFRQWFETDTPRRGDVVNLVGQGISGIV
ETVGVNQSVCLYVSIRGDELDVASGCFDYTSLEIADKETVLRLQRALYREGLVWNRWRNRLRPRETPKENVQYQISVLGQ
KIGYGVFREIDAKGRIVMYCMKLEDGPVRYSLREVVGPAEDYQLEPINVGQREELAKELEKAGVLWNGFYKRIEPVNYLA
PAGKGYYYLDEFWEVCRTIEQGKTKGAKYFNNGNYSRYREPMEELRRYLLNELGVGPVSRSEESVYYYLKEFWKVCRTTD
KGRRRDIKRARSGNYSTDEASIRELALQLQEKRKEQLSRYPLKG
>WP_004328627.1 hypothetical protein [Alistipes putredinis]
MIDKILDFIKSLFSIYWKTRPFRAFITLDTLVLVGFSALKITYNVTSGKHSWGIEVTQGEYNWIIVIILAIINIPFAIWL
INDLLKAKLELLQKVQYKVEVGYFFEGNVEMLSPTFEEKRISYKLKEQPKSLANNPLLGMSPFQIAIADFQNINRNVVQA
TSVQIVRGEINKSFYPIQFYLENIGIPSLKCFEITFYFGNDVTEIRSNNKKMNSVFGVEIPHPSSTYIDEEEKNVLLKGR
DLLVGSNNIATKPIFVKPVYPTEKITVHWKLLADEFNQTGSFDVPVSYDIREKHENRYVDTPDELQNDIETICDYIESIT
>WP_004328628.1 hypothetical protein [Alistipes putredinis]
MKHKGKSNSTFRHPKQVLLFGHTRILVAIFKSMQSCAEITGTSVKTVSRACKGEYAQAAGFYFRRLHPDVEIEMADLDTL
PLEEYDRLCGEVRRYLPKEQVKAFREKFEQTYRHRKRLDGG
>WP_004328629.1 hypothetical protein [Alistipes putredinis]
MSKELIDKISRATGRYPVSCDCPRCRRQCLTPCLGTPEDIWRLIEAGYEERLRITFWAVGMLVGAIPFPILMVQAHQTEH
GCIFWKNGLCELHGQGLKPTEGCLSYHVLTEENLNFEKSLTWNVAKEWINTENISFIARILQRIVK
>WP_004328630.1 phage antirepressor KilAC domain-containing protein [Alistipes putredinis]
MKSNAILCEEYPVRVLFNDDKTLAWVNLHDLCKVLGREEMLTDKAAIRQLPSSIQIPFRKKGREMWAISPYDVYKLIRPM
RRENSIAAKKCAAVETWLNELLEDAAIQSARATQPAQQEDVVFSYQDHPISFRAANNKMMINATQMARSFGVLPAEILRK
ADFVRYRQHLVEKGISESLDSQIFTTRGRNNGATWIDEELAMEFARQLSPEFSQWCNTKINELMTRGYATLESRSESGMG
TTENLPVPQSLDEAQQLIVAQRHEIHLQQERIDADSYKVEFYDNLIEGRDFYSTTWLAQELNTTPRQLHQFLAEKGICKF
SKNQWVAFMPYRSWQIDMPYYWNNLRTGKCHAAGTRKRWSKIGRDQILELWNREPPKRPELPSGRRRVENPYSHLTEGAD
YFTPTQLAREIGISASRMSKFLEDSGICRFVKKQWAVLPEYREWQIDVPYYWTNPKTQKRWAFGTRKRWTLLGREKIIEL
WNNGNAGKETEVIE
>WP_004328631.1 hypothetical protein [Alistipes putredinis]
MKMKGPFLPSKQLLVFNGAYVLIAVVRSLHSAADFSGINLQSISFSCTGKYVATGGFYFRHAHPDVQIDLSDLDNLTLQE
YDRLCGVERRYFTVREMAHKRQAYDQRRKEFRKFCKQRDLEEKKNEK
>WP_004328632.1 hypothetical protein [Alistipes putredinis]
MKAIENHQGFRLRFGEFPDLLFTVTDARTYFDMTHFLQSMKLEPEEKITEFTEGFALWIEHLGKMYGIQPDERLAVDAAS
GHFLAEESFALPFLCCADPVFGVYLLESMSQMMLVGIVCSDSYILMQAQQRFTAEELNPTSNPHEQ
>WP_004328635.1 hypothetical protein [Alistipes putredinis]
MRITLEQFCEQWAPKGNGRYLPNKMEFNTHDFVTMAGEYSKSRFRTSFAEGGLYGSGKLWPERKSRWGRRFTHPVMNDTG
NLSRSIFGEAERMDRTNLTQRAYGERKKIFRRGARYAIWTKASNYHQHGKRGASQSYAAVHNTDPALGLYTVNQYSRRRP
EHRQFIGISPKLNHTVNQLFIPILFRGFPFPNP
>WP_004328636.1 hypothetical protein [Alistipes putredinis]
MIRDKKPHNPPVNGSAPEAERPAVAVPESVSENPFVNMYQAVRRAILTLRENPEDPQSPSFFRTIMIDTGQFSRIVRSEN
LEMEIAFPAIFIRFVNVRYLVQQQRIGEGRATMRIRFILNTLNHTDPERECDPFIVFQRLNVAIQDAKSHEPALTERCNL
LYFDMPVTTNMLQAYWVDYEVWFRESSAWKYRNWVERYLVMPPFTQHADAPQHDTAGHGHHAEPVYEKVTGFQPSVDVPD
LPEEDEKEPEEEKPAGDVPDGSGDGL
>WP_004328637.1 Clp protease ClpP [Alistipes putredinis]
MNTETFEHIVCQSGAGRPASIRFFGRITEESAGRFSEAFDFLENIVRPSLIRVLINSEGGSVLHGMTVYAAIQNASVPTE
CVIEGMAASMGSVIWAAGDKSFMRDYGILMIHNPFLPDENDGEPSELVKAFTAQIETIYRKRFGLSHEKVRAIMDGAAGQ
DGTFFDAAAAVKAGIIPESHVLRTSKQLRDKVRADLSGITDAAAIQAVMNRITPPEDENHPSGEKTTILNTKLNQRPMNE
EKTLSPEYSAVIASLGMQEKNEVKDVLSRISELTGVEARLAEANKALSDAKTVIAGKDAAIGNLQKDLDSVTARLQVYEQ
KEADAKASAIENFLQKAVDEGKIEADAVPGWKEMAATNFQLVQDTIGSIPAREKISEQIATDPDNAKAAADALKSAGQKI
AEQVEAVVGKDFQFKKLQ
>WP_004328638.1 hypothetical protein [Alistipes putredinis]
MADTVTFLQNGYAGEVLEDLLTYTAQGNDTYREGLIHIKSGIQHKYTLPAIRLGDIIQDNVPTPQSSHGAKGENGENEYQ
FTERHLEPAEFMVYLEFNPRDFEAYWKFAQPTGNLVFRELDPKLQATMLRLLMDKKNEFIGNAIWTSAKGGAAAAGITAP
AGAVQIGAGKEKYFDGVVKRIIDNVNATDAQTVAGGQCIVSGTTELKDGAAVEAALYSMWKKCPKQIRKRSGLSIVMGWE
AWDAYDQYITDKMVKYSENSEVNRYRFKGKRIIPITGVPEHTIVMGNFTSGMDSNLWMGVDYANDAEVLKVDRLQSNSEL
FFFQMRMKMDVNIVKPAEIVVHTAYAKTA
>WP_004328639.1 hypothetical protein [Alistipes putredinis]
MAKTQTTIPETDTTQPDATVAAPSAATVEKDTASEKNPKKEQAPKAATEIPAAVLAILGKFPDYKELYIDADGSMYTPQT
TPAIRGKAILYKNPYYKS
>WP_004328640.1 DUF2586 family protein [Alistipes putredinis]
MALGNVIIKDVDGNLPYAASASNEKITGLLFDVSGQPDLFTAGYGKSNEMNVAPGDVICITSRKSSVQDFGIQERVACDP
DEEANENFLFGIPAYHIREFFRMGGNIDGPGRLYVMFADCSQNWDALDVMQRAADGLISQVGIWTEQPLWKLNGEQEKYN
LNLVKGINDKAVALAELNQPLSVVLCANPGNTGSDTEEAKVIDLNRIPSAICESSRTSVIFGQARNDQNATIQSRNPNHT
PVGFLGAVMGALAKASVHESIAWVRQFNLFADDFQQIELGFGDLTLDAEDEFVSTNLYESLSPVLLDELDDKGYIFPIKY
SGRENGIYISKDQTCSNGDYRTIARNRTINKSRRAVREALLPYLHSPLMVNPATGFLAPSKITAFKTLIGDILAKMQAAQ
EISGYAVTIDPNQNVLVDDTLRISYVIVPVGVAVKIYVEEGLSLTAK
>WP_004328641.1 MULTISPECIES: hypothetical protein [Bacteroidales]
MAIINNVAYSWSMITLASTALGIEEGSTVLEGVSGIKWSKKRKIEPNYGLGGKPVSRGFGNISYTASITMDYATQQTLRS
TYGSLMDIGEFDLIISFANPMASDDWTTTTVTLKGCIFSEDGMESQQDDTNITHEFDLNPFDIQIGDGDTI
>WP_004328643.1 hypothetical protein [Alistipes putredinis]
MDNHFTINYLQAIKTHLHIDFNTDNRAVFYPDKVCNSDFINLKKTLDQIWKETESAISILRTREEAFVQMGLFGLVDDLD
LAVKVGFSLGDRIVLVDYLYERILSKLSPERINITHIGSIASSLVNLLPLAEKGRIVMIPNPFMWHSDSKQIISEVIRNG
ADMTPELLSLLNMLSITKYCNLHPYTIAESPERFQTIIEQDIDFSDARGLSSGKYAYDGILGALLSEKIINETELNIVLN
TPITQYYDIISQEKDFYRDYLQILTNGGALSASNNIDSVRSLIVKAIGRRNEQAKQKIKKTIEIGGGIGGGIISILGTIS
VISAPLALTGALLSFAPSLVSLLSDKTEAKNSVISIFNKLLEN
>WP_004328644.1 hypothetical protein [Alistipes putredinis]
MDNKKLSEKKQELMKPDWTENLHHELQELPLQEAKWIVENMTDSEIFSKVNNRRFQEDYIADYIEYLWTISPIAYWKHII
ASLSPNIGALWSDNMSHFRKMCTIKIPVDVLHAVLSFAISHDDKNRQDSEAIGCVIKAQIDKFGRIDEIKAYISSLPENQ
RVFAKEKIFEYVKQECGYIFY
>WP_004328645.1 nucleotidyl transferase AbiEii/AbiGii toxin family protein [Alistipes putredinis]
MGEKNYGKSVRAKLLNISKAEKLGYQLIVIRYIQERLLYRLSQSRFREKLFLKGGALLYALEQFRARPTLDIDFLGDKIS
RDKEFVKMAFEEICAVSCPEDGMTFDTESISAEEITVNKEYHGIRLHVTARLDTIRQVISMDIGFGDVITPKPEELDYPV
LLKETPAVNIMAYSLETVVAEKFQAMIDLAEENSRMKDFFDVYRILESNKVNEEMLQQAITATFSNRETGYKPDHILFAE
EFVKSPTRIAFWKGFLRKIKYTEELSFETVMTVIKERLQGYWENL
>WP_004328646.1 type IV toxin-antitoxin system AbiEi family antitoxin domain-containing protein [Alistipes putredinis]
MEYIENIIRNNGGYITANQAKAVNRTTYYKVLELVRNGDLVRIRPGVYLLPDEMAKTMIDVEIVIPGGVLCMYSAWSHYG
LTTQIPTEYYIAIARNRKVRTPEYPPITIYRWDEVAYETGITHTVIEGITVPVYDIEKSVCDAIKHRNKIGIDVSSEILK
NYLSRKTRDIDKLMKYAKIMRVASTIKKYLEIQL
>WP_004328647.1 metallophosphoesterase [Alistipes putredinis]
MKIQYASDLHLEFDENSRFLQKHPLAVTGDILVLAGDIGYLSDKYCERHPFWDWAADHYEQVIAIPGNHEFYRGFDMATT
VDGWSYALRPNVRYYNNQVISLGVEIDLIVTPLWAQIPFDKAAETVMRVNDFRNIRCENDILRWTRFNEEHFRCFRFLTE
AVKQSKAKHIVVMTHHVPSSLLMAPEFQDSPINGAFMVDLTDYIEASPIEYWIYGHSHRNIDATIRNTRCLSNQLGYIGG
NEHISFDPARYMEIVEE
>WP_004328649.1 hypothetical protein [Alistipes putredinis]
MEDKNLTLEQEAQIKEKAAALKAEKKTRKVYPMVVFGDTDCGEKEFYVAYMGEPTFPQFSKFMAASKKDEVNAMRQLARD
CFLDGDKELVDNESLFLFGLMSQLSEIITTRQSLLVN
>WP_004328650.1 phage tail tape measure protein [Alistipes putredinis]
MAQTQNYEVYYDIKVNATEGTEQVTAFANAVEKLSKGRISFAPVVTNINEMMQAVEKTFRGKNGKKKDFNFDLEIRTGET
EKRLEGVKNLLTEIKELTQGIKLTINPGEKIDGRALRNQTNKLVGKKKLDEQQAEAKRNAASAVKSVMDTQRTVTRSIGK
INSALAHLEKRREVNIKTDAARARLQEILILLGNIRGAATMTLHLNTAAPATSVPAGPVVRPPYAPVAAAVLSDKEQAGL
NKRLYADEAMNRQRMQQAKEKAALQVETFRQMSEIRAAERAARLRESERTRTDRELRKIAERTRREELNAEKRRRQAEDT
QRRRNAARAVTTMRRQAAFEDSVYGSKRRAAINRIQYSKAPSWRNLPMAGMLNAYMAYNFLRTQFTEAVEYSNIMQSAHS
ILRVADSDLATFEGRFDRMARYVRRIGVETKFTAIEVAGAVKFLSMAGMGIETINESIRPITNLALIGDNDISQIADLAT
NIQTGYNIKNTSMGSVADILASTVSRSNVNIIEMAESFKMAAGYLRLSGVDFTEASAAIGVLGNMGIKGTMAGTALRAMA
TRFAKPTKEAREALDRLGVKFTRMEDIYGKQVEKLRPLADIFEDLNKKGATMADMQTIFGKIGGNAAMMFVSNYGQLRTL
ASQNRASQGISSELAQVKQDTTKGLWYQMTSQLTESFMQGYELIEPVIRSTLKDFLAKFNSREFARGLASIGQGVMSLLS
VLGNFASWMTRNFYWIEPLLFTGFVATRLFKLAGALTNVGVAVGFIGKQTAGNSIVELVSGLTGLTSARGIKALSFANKR
ALVTALRAAGVSGKGAMGRALLQSGAGSFAARAGFSSLFASQVATGGGLVGAAGSLSAIGTGAVAATAGIAALVGALGWV
AYKTWQIKKAKDAVLEDITANEKYRYPVIEDLYAALHKTYQQAIDTKKAVDDLTSGKTVEESSGHKIGIFTGNWWMSFLA
ELGASLSSSRGGVYHAPAYSYSDAQQDDSREAITAIARRDSQSRLNAAYAEFGKMSDPLEVRAFIENIALKYGQQAVTAA
EAAKKLGLDKPFWFERNGKITYTNALGDLPEVAAAYTPTYAAYQNNTTVKHITTAAQGYLDAIESMAGARALIEKSGFDY
GELARGGFTQNKDGLWVQKALNAQATDKERQEMLAGRQRVHHLLVNLSGTLRQVFGGSSEAAENILRKAGFSAALYANEP
DSNDTSPFNANRITNIGDDDGGAGGNYSGTGRLSSAAPKQVIVNITNLMSVETIDLLKSPEGQTAEIQHFKEQMAQALID
VVHDFDASWNG
>WP_004328651.1 DUF6046 domain-containing protein [Alistipes putredinis]
MKNLFGSRLLNIGASTLLSGGILSHGGLGGYISDAARRVIGLGLAEFQDGAVHYFSKNSDILKRAVIQFASQTAYGMLRS
YPRYIKYWEQKERDKYLETQSQSAIVNKSGQYYQLIKEQQAVAEKKNYTDSIVGRTVADYIELKISGEGTYYDKESGKVE
PNSKYGLITFVDLGPQVQLSSKNNIVLTTVQGRDYTRKEFISGGDLEFTINGRITSKYPDVYPEAELSKFLKIVQYKGVI
DCDNTILRQLKISQLIILGYSLPTAEYRNVQPYTLQCVAVEPSEAVELISKDAEVVDEAIEHTNKWIKWVRFGTDVIDPT
SILKLNNLWL
>WP_004328652.1 hypothetical protein [Alistipes putredinis]
MAVAPLDVLCCRITIGDPDAGNPMSILNPITLTEVQEVEIVETYKKLIGTATIRFPKGTIFRSTIIGTATLEGKDASRIT
TEVMQDGVVIEKRSSYSAMDATTFKTGQRVRIRLGYNGMLRTMFDGYITGYNTESSFELKCENMAYKLKLKQAPKFETPA
SGTSVNDVMEGKYNILKDTGFKLHSETKRFDIQIGKIKITDNFTVADILSAWSRYRIYCFLKYDENSPDRMPAIAIGRPY
SSAKSQPRFPEDSASGPFCIRFDTHVASSDLKVLKTDPKFLAVQAKALGSDEKFFEVTVRLNPDYDPNVSGSKEFQTVNA
TQISKKTHKVTGNTTASGAQTRTKVDLSTYTIVPYMSPNMKINSDKLVEEAIEYFRSYNLNGISGSVTLFGDFGLYPACQ
VELIDDRNPAKNGTYIVEEVTTTFGTGGYRQKITIPHKIKGTKTTYGNNS
>WP_004328653.1 hypothetical protein [Alistipes putredinis]
MNIQEKLLSLGVSEKEIVSNLRGAYNTSFFHIYTAGDFNTDLSLISQEDRGTFIHEYIHYWQNIGTLWGLSSSILRYEMM
LKLKEEIAVRDEVKLPYSISPTERMKRLDSIFRVGNGFFNDSQFYGVKIDQTKRIEIRTGEKIVEGKNMPVISLIITFEN
KVTDTLELGAHIIKESMAALYQSLVDPDATHDDIPYNVVKILCKHNYPSLYHNTKLLICCCHAALFSMAPGESLIKLLAK
AEKEKITDGMQLFSDYIDQSTITTPQKKSIPIPDFFDGMVNNFLEMLKQNLVAPLDYIKTVLERVRLSNKMLPLLTVLYE
EKTDCISIENLNAIISWLGIPYIQTHSCGHHNPATATKRAEDIVEGDDSMDVLELIALEAMYKFLLGNSSFRCCPLYGMM
CSESPIAKSECFDTPWLGTPCAFTVISSPLELDKKNVHW
>WP_004328654.1 hypothetical protein [Alistipes putredinis]
MKNSQDNNRRMIQEAIRKIALGRSIERIEMAPGGMGGVGTARMIHGYVAKIHDDPSDEEFADYGGTVDVGEYPDETASAG
GIIHKGVLLAAARNNEGGFLIVPTLFSEVTIVVDAATCHAYIVNYSHAETIRMEAHSEVSIGMTETEALDPDSDSSPDYD
ELEPTGNEAHTSYTAEGITATVRNDSGKESSVMQGAEEIAQTVDKSEVRQTADKIVQKVNSTTVAVADNKVTLGDENATE
PLVLGNELAQLMLDFLTECSKIMTPTLMGTMQPLNFPNFLSLTSKIQKFLSKTSYTK
>WP_004328656.1 hypothetical protein [Alistipes putredinis]
MSVTLHPGIGGLDTQGLCYSLYRQLYQTFFNAQERKSEDNPYGVEEGDDTSIRLHNTAYGFAEAISSGVSGEGGGTGSWS
GYLPKSGGDMQGLLCADYGFTAGIDNRRLLETYRTSQSDDEGNVIGYTYGIRLTGDVHVGGNQLFVGGMQPLRCDKATGT
IYLSGKRVNFADAALSLTGNILLGETKENGVFLTSDSLLIHGREVYHGGNANLATVDWSMHDATVAGSLEVMGAATLSGK
LRALQGAELGDVGRLLFSVLGETVSCLSDLTFSAGCGVRISGVTVLKGSGAKDIRLEGADGDLLVGGDHTAKIRILSNLT
DIDGEHVLLSPYGAAYFPDSIRVRHSYGGDLLSSYRTDSEDEGIVIHKLLRFGSTGGCYLTADNDRLVFVSRSDHTQAPG
GQYESVNTFLGHAPSTSRYAPLNRASNSLRIGTSGDFIVALNPVEVTGHIGIDGSFTRLTAEGLFFTGDICLRQVGDGIR
HGGNAYFDGSLSSERFTSGMAGTGWAILRSRTTGSISATFDELTIRKRMRVYELEVQRSSATNGALWVTDTCSGDSVEKL
>WP_004328658.1 hypothetical protein [Alistipes putredinis]
MALYEYSRFKIRIDPGSKKRQGLHAGDVVRRQYADGAQTFYSLMVVLATGEDSVLLSDGIHASSPFFIGALIEGDEPRDG
ELLDFVRLTSLTDERRSGAMYLTASDEEAPYMDVIDGMGTERSLFRPASLAAFGCSDNGVWSCRYTPSEGPATRILRISR
SSDAAAVTGGFQIPFPQAVSHPQRLVISFRIRASKELSAVPLRFGYADGTETDGQDTVDVTTEWQYRLSLITVDFPAEYA
RALSLDFSGELGPDDWCEIGDLNVCLLEQLSSFAEAAKIRIGRITGIADPLFGMLQGYGAYFQRLYATRDVHVAGTLTAG
DEDGFGSTFYAGRIHKNCIIDSLNGNFTSTVVRLSSATPTGIGKNILLPVTGGTLLCQKEVWVEKHAGERYCLSFWCYCP
SKQETPFDILHGEKVLASLMMPQTWQRVHVTFDIEHIPGDDLRIDFRTENRVVWFFSSPQLEKGNVPTLYQPTDGILNET
DEYGAWFCRGGVGGTIQHPLLRLEPDGSIRAGNDSFVINPDGSGYFSGGRFRWNKDSIILQDVTIRWEDLDEEMQEQMKP
RFVTVDGGTVFHYNDAVSGNLCDPAEILLTGTAQNLTTDSCRWEYLAADGGWKDTGGNQSVYTLTPDFSGWEGRNVLTLR
FIVRSSGTSYHATHTVSKQYDGSDSYSLHVESDSGTVFRNHMVETTLHARLYKAGTEITDRIPDENFLWNRISDDADSDA
LWNAEEHRGRTLRITGEDVWRKAVFNCEVFM
>WP_004328660.1 hypothetical protein [Alistipes putredinis]
MSSRQVIARGQTTIYIQKDSYTISQSLGEYVFPADHSGKVLSAVSLTSTIKVTCGDSEYKDFTIGVIVKPAGFSSISVDN
SRKTVTYTVATGTTTLAEHGSLDIPVTIAGAVYSLSFVWSKAKAGAPGTAGADANLLDWVREWNTGKTLIDSHTVITPKL
FAGVKNADGTVTGTAIGRFSLSTKTASGGIATETIDGICGFRNGSKTFLLDNGGNVQLGYGDQFVRYDALTGKITFGAGV
SLNWTNAIQQAKTETLNAAAATAQSKADAALGSAKSYADTKKSEAVTQAGKDADGKISALTATLNTSIADAKKAGTDARA
VADAITSKANAEGWSNKLTYIDANGIFTGKLSANTVNAININASQITAGTIATARLNAAEIRSNIINAAYINGLTCAFVR
GTIGGWTIGATTLSNSHILLDSGNKRVVVYGASSGATSGKRVQIYYNSDTDFGFYATDAAGNCLARFGSANQIAGWNIDA
NRIYKNNIALGADGSIMNGSKWKLNNDGSGSIASGNISWDAAGAVTFSAAVSLNWKNDIEAAKRANFGYPYYHKIVIYGE
EDKYYPVIFKGGDQTFKRDILIRRAYSEQAPDSWNNTTHKGGLVLLLKANFGGWGGIGYSWDIYELSETYCRMFAGAQLC
GNCCMFAVFLRGGGTTGAVYHIYSDQPIVNNIYSPSPIPAAPQIAYNCDLIFQSGSNTANAPGARTLTATVQEEIRRHRF
IALAQSSDSTLAAHPLTYIGSTGIYTGTLTAAQVNAVSIDAGSIRTGTLSADRLAAGSINSTKLDAGSIKANIINTDYIN
GLTCTFVRGKIGGWTIGADNITAGSVGAVGAMPIQMRTAASGSGYWYNGAYKPQGIVMTWYQSSNAGHVVFGQIAASGNS
VKTGFLGIQMMTWDHVEYFCLSANYTKSGAKEIYNRIAGWAFDNTRIWKNNVSLGADGSITNGTRWKLNNDGSASFGSGR
SIFNTDGSGQVANGKFKWDAAGNIIAQGGKFKDVTIQGTIRSAFVQNDPSIWIVVGGGTTSDVQTDPVHYDNVVCTQTGG
WNENINLQWTLENSGRRICLVNYRWGSTISTGVMSITAPSGKYFFEDGISKTTLKFSREVIEMIGYGDDKTFFGWIVLNR
RDLMTTSRYGKFQQILVTGIVTGTTSSASVRFLCFDGSKSVSVSRLGKGMYRIYLPSTWGLSSRYLVMATGIYSTAENTP
IYPTVKAIYSYYFDIYTQDDASRNDGSFNFQVISTADWDL
>WP_004328662.1 hypothetical protein [Alistipes putredinis]
MELNIKDRLYIPVILPKEGTFKDFNTKKEILRKIEISAGEREAVGLHENEENGRIEWDIEKDTPLAIDFAGDELAYLKQA
CEKISDEKLPDDMWIVVEKIYDGK
>WP_004328663.1 hypothetical protein [Alistipes putredinis]
MRGLNVDVKHNTLWCSDIFRNDNGTLLHEAIECSLIFVPQQKYALLSLRPTIYIENPRSVSKEKKQEYARIYLDKMWNQA
YSNKLIQWENIVFGNARLIFEFPQNSGSGFKFQISNNSGFSEIQYQDSTERGYFSRSYDNRRTIYWGLQLKEPELEFVNT
FADRPFLDSNPMRGLSNHKPYDSWQKDVLPQNVRLGVICPNAHTNSLKSFLQRLNTTIQANDNSDYIQPYTGFHSIYKTL
LEIPDSDTDKWIKTEDTPRDTISLAQSICHKAGSLAEKYPGIVVVIYIPTSWSLHKQFKHDGESFDLHNYIKAYAAQHSF
TTQIIEEKTLKDPMVCEICWWLSLALFVKAMRIPWALASLDSDTAYAGIGYSVKTNGKGKVDIVLGCSHIYNAKGQGLRY
KLSKVEQPQFDGKKNPYLTYEEAFKFGITIRELFVKSMDKLPRRVVIHKRTPFRNEEIEGITHALSQAGIKDIDLITINY
EYNAKFIAQRVYDNNISDDSYPVSRGTCIKLSSRNALLWTHGVVPSIRGGRRYYPGGRCIPAPLKITKYYGKGDLSTIAS
EIIGFTKMNWNSFNLYTKLPATIDTSNTLAQVGNLLHQYNGATYDYRYFI
>WP_004328664.1 MULTISPECIES: hypothetical protein [Alistipes]
MKKLLSILFLSLCIAACSKDDTPKPEMNETVKQIWQTLNGRYIGFHEDKLSSAGSYTETIVFQPYSEPEEIKPTVILFPD
FTAYGTAVITDTRFEEISGSSTCYYSIDVKYEGAIPTISFFEYGTDGEVVNSEDQRNIKVIDASSFKMWDYGLTEAENAI
IYTKQ
>WP_004328665.1 MULTISPECIES: restriction endonuclease [Alistipes]
MSEKKPTRQAEIVFAAMKAIEANGGEMRISDIYETLASSFPLTDYEKEETKSGVIRWKAYLNFYSIEVGKVGYLVKKSGI
WHLTEEGAKALAAGAGEFFADFHGKFSKIQKEHAVSVIEENADQPDDLDMLQGQASKGIREYIIKKNPYEFQDLVAALLR
AMGYYTPFIAPKGKDGGVDIIAYRDPLGTTAPQLKVQVKHYPTSAISVDVVRSLLGVLVKEGEVGLLVTSGTFTSESKKE
ARNGHRCLRLIDIDEFIDLWIRYYDRMSEEDKALLPIIPVYFLKA
>WP_004328666.1 MULTISPECIES: hypothetical protein [Alistipes]
MRTLILCLIIGLLSACCPCKHLTTSTGTRDSLHVEIRHRTIWIPDTVRVQLPAERTEQTVRQDSSHLETSAAVSDARINP
DGSLSHSLENKTDDREIPTQRPIEYRDSIVYRDREVEVEKIVEVERKLTWWQQTQIRGFWVTIIIILVLLRKKIFPLIRR
FI
>WP_004328667.1 DUF5675 family protein [Alistipes putredinis]
MKLLLKRIALKPTYTIGWLYIDGQKVCDTIEDAVRDLNKNGRFDNGEKKVYAATAIPYGTYDITLKVQSPKYKDQAQYKF
CDGYLPRLLNVPEFDGILIHIGNTAEDSAGCILVGENKEVGKVLNSTATFRRVYDMLKTASDRGEPIQIEIV
>WP_004328668.1 MULTISPECIES: hypothetical protein [Alistipes]
METIKNILTAILKWLGSIPSDKLLHLIAGAVIAAFFALVIPYTAEICVLFAAIAGVAKEAFDQYRYKGWDWLDLAYTMAG
GFIIQIFAWL
>WP_004328669.1 MULTISPECIES: hypothetical protein [Alistipes]
MEQKIEKGIGWLEKLLKMEEKYGFFRFLRVLLLLLLTGFVILTITNPHYVLDKVESIQAEQHDESVAKRIQVDADIRLML
RKLLYALDADRTWLIELHNGSKNLSSGLPFLYGDMRIEEVADGINNVDDEYTDFQLSKYPFIGKVFDDGFYWGAIETIKE
IDERMYFKFKSNNVNEVAILALYAGEKPLGAIGISFCGQKQMDASAVGKAIRKCGIQVATLLSN
>WP_004328670.1 MULTISPECIES: hypothetical protein [Alistipes]
MLTLHFNNTTLDVQESDSSYRYRSLMSKPQLVLKFSLSEFVEIPVGAWCEYQGVKYKLGSPENIKKNGTRNIEYTLTLGT
LEDNMSLYKMRNPVDKRLKWSMCAKPHELVEAIVWNLNQRDGAGVWKVGECLDAAEQTVEFNHTYVDAALQDVANKFETE
WEINDYTISLHKVEYFKDDPLPLAYGKGNGFEPGVGRTTQSDELPIKRLYVQGGDRNIDRSKYGSAELLLPKSQTLVYEG
RIYQSDAEGYSIERIDKVSDAVKEDSLDCSEIYPSRVGTVSAVECIDAGKNFYDIIDNSIPAELNFNDYVIEGETATIIF
QKGMLAGDDKQFEFKYNHSERRFELVPQEIDGVTMPNETFSPAVGDTYAIFGIMLPDSYICNNTDKTGASWDMFREAARK
LYENEDQKFTFTGTLQGLWAKKNWLRVGGRLKVGGYVLFTDEQFAPDGIPIRITGIKEFLTSPYAPVLEISNSVSGKSVS
SQLREIGQNEVATDNSIRNAVSYTKRRFRDVKETMAMLEDSMLDNFTNSINPLTVQTMMMLVGDESLQFRFVASKTDLTA
VGDGITYDNTAKQLHIPHGFIQHMTLGIGTISSSHADSEYKVWEMNEYLSPYLDNGAKKYYLYAKVSRTDTTVKGDFLLS
DRAIKMTDVAGYYHLLVGILNSEYDGERSYVSLYGFSEILPGRITTDKIVSSDGKTYFDLLLGEIGGNIKFIASDGSLKD
VADLERTDLDYLKEAFKDATTEIDGGVALSGFVGVRDALKNVIAALCGYNPTSEDDYPLIFAGAQQGNVEYYGWTSNSYT
HIYTQSATPSNGDNCFDNKGSVVGTVTNIVGAQIFALSTTGETYQRNTGIDFTAKTPSAMEGNRAKFRVYKDGRCVSNYF
ETSGSYKTIYVPTYCPPLVFTTVLEVSENCYMDLTSGAQFGVLMETNDDYDGYNCSLYNSSRYPCTVVKGTKSSYTQVGA
LSPGEMMDFVNIKGGWVLKNFTRYSTKE
>WP_004328671.1 MULTISPECIES: hypothetical protein [Alistipes]
MTRSYYDARPSKFEAVGNGSYIYRWDIQEEAAPQQIMAEGEDQPAAESSRTQYSCYEVIVWASVSSNKITEAVIRAMWDA
NYEQKLINEYNAANLGVYGGSKSSDEAKAKIASYKDFLAARAALKAQIDADCAELNIE
>WP_004328673.1 MULTISPECIES: hypothetical protein [Bacteroidales]
MENNHNPMEDDGSLDFLKIPADETNKHFNCPETTQQKLINLTFWVCDYIEGVKTKFGENRTLVKIKMNRDDHDRDARKFF
TNSREIKYVLAKIREMDKFPRRVTMRASGTRYYLE
>WP_004328674.1 hypothetical protein [Alistipes putredinis]
MTAEQEAILEQIIEAFQNGKRLSDLPDVSGTNPFNLICEVLEDGESKKAALATLLPYMEEECSYGIEFDTAVSSPACTRI
GNLSLHKSLPIHNRMKGCLLNDDGEVVEYLNPANWTGQTRDGSRGQVMVELPMHYRKFETDGTKRRVRISEYPLPGYRLV
PGNRYVSAYQATIQRSTTTLCSVVNMDADYRGGNNNTAYDGTYRTFLGRPATGISRTNFRNYARKRKSGSTEWNCMTYDI
QKELYWLFAIEYATLNSQAAFNAEKDSNGYAQGGLGAGVTNMSDWGGFNGSYPFVPCGHTDELGNGTGEVAYPVINEDGS
TRCTVMVPRYRGVENPFGHIWQWTDGINIRISPTEDNSGDGLSKVFVCTDPAKFSDSGYDGYAHVGNEARAEGYVKEVIF
GEGGEIMPSVVGGGSSTYFCDYHYTNIPTTEALRGVLFGGYANYGSDAGFAYAYSNNAPSTSDANFGSRLCFIPA
>WP_004328675.1 MULTISPECIES: hypothetical protein [Bacteroidales]
MARQGYISEFMNGGRILSHGKIENLADGFSLPNDALFSIYIRPKYSSSTVDAVLSVKCYQDDEFSDAPVVLNDWSPMAIK
AIAPNADFLNTHDLYWGAGTYVEKV
>WP_004328676.1 MULTISPECIES: hypothetical protein [Alistipes]
MIKKKISELPECTSFKGLWTIGVDIFNKSVKVSLEYIQSVVEGMKSATKNATDATSAANSAAQTADNAAQRAQAATTAAN
TATTNANNATAAAIEAKEDCEEVIAAAAELEPLNLVPTAMTVEYPSRLLVGNMAENFIRATLAPASVKPNVLFLGDDKAV
SVTPDGRITILAAGISIIHVIPTCNVALYKTIQIKVSEPTVRLVTLSSIRLTANGNFRFN
>WP_004328677.1 MULTISPECIES: hypothetical protein [Alistipes]
MVGKLFIDGLDAFSEYGIFVEQYGYKALVQMPSFKKLNSTEWPEYDGEETDLSNPILDSKTFSIPFCITDILSASDLFEV
LSDGAYHIFDFAELGKSYKLRLLTNPALSAKIQLGKITLNFADDFPPVYPTDETDIESLNEYNTLLNQAPYATAPTGFKQ
NGYEMDDVDFSRFGVYVLDGTDRNIQKAPNVRENLKIDVTNRPGVDYDGESVFYKAKDVAMKLFIYADSIAQFWERWYAL
FTALLKPELRKLYNDNTLEEYNCYYKSNTVTRFDIRRNGRVWCEFTVTLTFPDSRPDGNYCVLATEDKDVVITEPEEGLI
VFRI
>WP_004328678.1 MULTISPECIES: hypothetical protein [Alistipes]
MKELIRRIQREWRAAKDAAQAQCADSGQYEMAAKLEACDMFKGDETLEELIGLMFSPRGVEFMTAYNFPNIATFRRFKKY
HPERYGVYIDSGEISLLEARKVFLIGDTTAELKYRETAGNRLFLMCGAKASVAASGYAVVKVEKDKDSEVSYIVQDNAKI
LW
>WP_004328679.1 hypothetical protein [Alistipes putredinis]
MKNDDGALSFGTAIDMSGFDAGIEQIEGKVAGLTSNVEVETSKISQLLANVPTLNIEVVTNASQSLSTIDTAYAELDRVI
DTNRSSVLALEEQYRQLGSEISNLGRQAATPAIQAEYDALKQQQTAIKENIALRKKIVTEAEKVGDELYQTEQRLKKEAA
AAEKSANSQVSLRTRLRQLREELVMMEASGQRGTAQYRALQEEAGKLTDAWADATAQATILAHDQRGMQGLISGLSGVAG
AFSVAQGTMSLFAGENEDLQKIMVKVQSLMAITIGLQQIQQTLNKDSAFTLVTLNGLKEWWNKLTGQSAVEQAAETAATE
INTAAQVANATATAADTAAQTANNTATAGGTAAQVANTASTTAQTAATTAGTVATKAMSVAMKGLRAALISTGIGALVVL
LGSLVNWLMKAFEASSKADKKFEEQQEILKAGNEAYIKASMEIENYKNKLESFKGTKAQEKEVVKELNSKYGEAMGYYKT
LAEWKTVLKQKGEKYCEMLMLEAQAQALLTKTTEAYIKLQEVRAKAENGDFNKWWRGKRGDNRAAQKAINEAQEEYENWK
KQWGEIQEKASQFKKDNDLDFHIDPSKDKFDPKKAALTQKKSIEEWKKAVKQYIKDAHSEIADYTIEAMAEGQSKELNQI
ELDTVRKRNAWRQQLRQLAKVRQDAEKQYYMSQKGATEVKWANSKRGKMTIDDYVKELLQDPKIAEEFNRVLTAITEQGE
REKAEIRRKYTDALIDEYGTVEQRIEKLNREWAKKLSTMPTEYLHNAIKQMNAEFAALESADFKKSINWESVFGDLGKQS
LSTLQYNLDKIKAYFASNKDSMGATEIKDYQEAITKMEEEIASRNPFVALHKSIKDIGNAKTEFVAALQAWHDAQDGITT
AQREYNEALAVEQALREQIDLGTLTEDSDKYREAEENLKLAKFRVAEATERNSQAEQRALSARNNITVSYKNFATQLRAV
GGVISGIGGQAQNLAAIFSDDVANGIGKALDTIDAVLDAASTVMDAIGDVGKGVAEGVEATVDATAQGATAAAAAGAASI
STIEKASVILAVISAALQVATAIANLFNDDDSKQKEIENLQRRIDQLQWELDNADTVRLQNNVGDAVQKLRDIYAETTQE
VLRLHLTSQQYGNSWTRMIARMRYDSEVYEKSIEKIADAYAKVAYTADKALGGKRYDESRKQLENLAEQQILIQKQINEE
QSKKKTDHGKIEEWQRQIQEIAEEMATIINEMLEDIIGYTAADLASELGDAFFEAAKQGEDAMEAWRKKVNDIVADVLQR
MLVQKYLEERIGGIFDRYKKEWFGNDGSFKGIDAVIGSMNGFAGELNQVGEEFNAIYQGLSDSLKNYFTGDAEREGMSKG
IATASQDSVDENNARLTTIQGHTYTLVQGMNDLNRTSNAVLDKLTGIEKNTSEANDKLDRVDKNIKDIKNTVDDIDRKGL
KLRS
>WP_004328681.1 MULTISPECIES: hypothetical protein [Alistipes]
MAKKIIMSWSKCKIEVGKTGDDEAMAATLTDVGTINDKSTTLATEDGETLTATATGGIVVAEEEGEPVVTLTTRVKEMDF
DKEKMFNGAEVSEDGDELTVKTNVVSDDFSVKLTPKNIGAIGIKIRRSHVSFRPGSSEEEGSYVDLTFKVLACSDGELYK
KFRVKAADWAAQAGA
>WP_004328682.1 MULTISPECIES: hypothetical protein [Alistipes]
MIKTEMQIERDFYSFVKNSDLGKAIKGKVYRPEMRPANATTEDLIVKFLAGLDEQVQTGVVIFNLYVPDIPHADGRMVPD
KNRIGKLEELLLAFVETAGGTEYWLETDTTPTTMRNEEIEQHFIYARIKFNRITE
>WP_004328683.1 MULTISPECIES: hypothetical protein [Alistipes]
MAKVATSHGKYKGVIVSKTDMRKLKAGLQAKMKDIVALLVKQLSFIGEECIRIARESGSYNDITGNLRSSIGYVVLVDGK
PVVTGASKQYSGKDGNGEAGPPAAEALLQSLQAKFPWGVVLIVCAGMKYAAYVEAVHHKDVLTSAELKAESLAKKLLNGL
IE
>WP_004328684.1 MULTISPECIES: hypothetical protein [Alistipes]
MRYNGTLRYEILTEGGIDEWGEPIKAQSAWSEAIPCSIKTNSDNRKGRYEDGEFRQASFTILVECIPFPYNRVKLERMGE
NLGEYRVMNAEPLTTVGRTQIVV
>WP_004328685.1 MULTISPECIES: hypothetical protein [Alistipes]
MDNLTATRSLCNAIANTFYPDNATIEFALFNEGIDAKAEATPKDPMIFRVAARLVIGYVENSRSENGVSTSVMSEEALKQ
SLSIWCGYYGLNADEVLSDYMRVIEDGTHLW
>WP_004328686.1 MULTISPECIES: major capsid protein [Alistipes]
MPEILYSSIFGALTQHVQARFDAASKLHKQLFDNVIFERFLDWDTPTIGLDFEEIIGQYNITVAAPTIGDQSKEAILGTE
GLETVKERILNHAVTLPMTIQDYRKVLQILDSKSLPDKAKTEQLIKLMWGSSTTVVSSVLAKLDILFLRPLSNEGIVELD
DNINPEGGVRGTINFNQPAENIASSKTPWTDANLDTVDCFEDVQGIIDAAQDKTVFGKILCAPSRISYMCRSKKIKQMIW
GTDKSAKIVQLKDLNAYMQENSYPVFEPIRRQVRIQKGKLRVPYTPWNEKNMVFIPDGKLGIVKNAWANNELKQEAGVAY
SNYGRIRVSQWGVGETQGSNGVEFTKAESLSLPVITEMNGIYTLKTQQ
>WP_004328687.1 MULTISPECIES: hypothetical protein [Alistipes]
MAIDFKKTQLSGHTPEIWRGECKILPGGFKPVQNFPVGTVLHRGTPIHVDFEAMSAAVCKTAKVLAGGTTTAPRIAKGHY
FVAGDVVMKLGVTDKSPIIKSIDTANAEYDVLTFASAIAGLAEGDILVEASAAAAAEGDNEAVPAAPLYTPNMVVGAVKE
FTGKGLPTIDAAYEAVVLYPSLNFPLLEDWLINPGKVCLKANPNILFIKQ
>WP_004328688.1 MULTISPECIES: hypothetical protein [Alistipes]
MKKKFRKLLSEKCKDMGLTDKALDDLVEIGAEGLADDASDEDIAAKVDSLVPYAKAMQGEITRKTQRPKPQSKKPQSNDE
GEDEGGNDDEAPEWFKPFQKKLTDLETENAALKAEKAKTTRQAEISAKAKKLGIPDYLMKRVSFAEDADLDKELADYKQE
LVTNNLMPKEQAHETGSSKEAMEAAAKAWAESLPNK
>WP_004328689.1 MULTISPECIES: hypothetical protein [Alistipes]
MTREEFTERVGLNVSDGIFEVWNGVYMSSDKDKDEFCKPFATKKGHLDLSRSMVIEIAELKKKIRVQKESYDRQVELATS
YQDKYYAEKAKHDEFYKKYAEECEKRYALERKLEQIMNLINA
>WP_004328690.1 MULTISPECIES: hypothetical protein [Alistipes]
MDKARQAKAESLHEWKSQMADFLLERAQKFGDITLHIKAADLIGMKEVIRRKIIKGLPLWEVDRVWLKNNLK
>WP_004328691.1 MULTISPECIES: hypothetical protein [Alistipes]
MEKIKIKHVGFDSWDREVFQTQKGTYVVDISLDYSHQNMRLCTKNNNEFDGEPDTALKTDAFEIVDDFEAEQ
>WP_004328692.1 MULTISPECIES: DUF3873 family protein [Alistipes]
MANSINVNGCSVCQPGRENYTSFTAKIGRKTVKRWQYDYRTESGELFSCVGVSLDSCRAKRDLWLSQKQ
>WP_004328693.1 MULTISPECIES: hypothetical protein [Alistipes]
MATKKTARTYEVTVDMTWSQSYTVKAKTAAEARRKAWGKFKRRPPKSCFTLMEDRIDE
>WP_004328694.1 MULTISPECIES: hypothetical protein [Alistipes]
MEEKDIKTVKTTRGELRYYRDWGNYDGGVVMLNAQTIDRYKAIKNEHPDADKCGVFFAFSREQFAEGYKHLVELGHIKDG
DKICQDKDTGAFGTKDGLAAFFKFYDDSRAAIPKECDPQEVYFYEYNNHECMIAWDGDKEAYDLIVGYWGEEVAKTIERL
>WP_004328695.1 MULTISPECIES: hypothetical protein [Alistipes]
METTLNNKFFDFEKAKVQTLSLDQLARTHKENDIYGKPLRGIYHYDLLNQIIGMCNAQNYDVEVYDLFAAQNKDRNTPGV
VLLPQVEAQYGERAVEAHILRRVFANIRITNFDDADHTTNLAVAFHQKGIQVGFGNMVMICHNQCMLCADQYISTYSEKG
QGRGNGVTIPEILDIVKSWIVDARRIVVTEREKIERMKQIPIDAQQMFTLIGMLTALRVKCDTHIAEIRENRTYPLNQSQ
ISRLTEDMMYRYYQNGKVTVWDLYNGATELYKADTMDIPALLPQNRAMVGFLSEQFGI
>WP_004328700.1 hypothetical protein [Alistipes putredinis]
MDSMVYRLTYVADSYDLITHLYFVDRAKAEAMYREKLEKVSFYRYGYIYLHSMKEDADGVLDIDEVIDSKNF
>WP_004328701.1 MULTISPECIES: ADP-ribosylglycohydrolase family protein [Alistipes]
MIGAIIGDIVGSRFEFNNAKGGNFALFTKQCDFTDDTICTVAVADAILKGEDYKSSILRWCRKYPNPMGAYGGSFARWIT
SPDPQPYNSFGNGAAMRVSPVAWAFRSERDVIRQAIETAKISHDHTEGIIGAMVTALVIYYLKNQFWDNTMEICESVMCQ
YYGEDWERHLPPRGKFDETCQGCVPLAFHIVKESRSFEDAIRKAILYGGDSDTLGAIVGSLAEAYFVVDPAMIQTAMSYL
PEDMQNVIRKFNATYR
>WP_004328702.1 MULTISPECIES: hypothetical protein [Alistipes]
MKESDLLQYCRYYKGERKNPYEGKEQNKAMLWMYERAWIHDTMAVIARGDANVSESRNLDEYVAVGLSDFENADGVPITL
KSLLFNRYAQGNMSSLADCVEPFKKFYKQYYG
>WP_004328703.1 MULTISPECIES: hypothetical protein [Alistipes]
MAKKAYSPDPKAETIKRIQRTEAYAEKVRQLFAATVNEILALNKSVPTLDEGVMYSFDGDNMRIQKKVEALLRQLHSTTT
TAIKKGITLEWEKANDACDKLISSCFGKEVLSSPEFSAWNNRNMAAMNAFANRTENGLNLSKRIWQSVQQLRDEMEIAMT
VAIGEGDSAQSISRKVRQYLNDPDLMFRRFRFKKGEDEQGKPIYGRKWKKRIKDEKTGKYRWIDYDRSDYKTGSGVYKSS
AKNAMRVARSETNIAYRRADNERWQQMDFVLGQRIQLSKNHPRPDICDKLQGDYPKDFVFDGWHAQCFCFATPILMDEEE
MAKVTAAFLKGEKYTPRGKQITEYPANFKHWVRDNKENILASRSRGTEPYFIRNNSAAIDEILNPKPKELTIAEKAALRH
EARTPEQEAAIRNAWAERQKKHQQIKTTANNIAKIAGDYGEVDYSALQKYIDAGDLSAMQTETKKVAQAILAAKKAEQAL
ADIIPNVHSWHQQFTMAELQGVYDAVKSKIEGWSGLSLEQQAKKLHFEAYDFLGGNMKGVQQKYATWKVSQEAYIKKLDA
VNYKIAIKQATEELDAVKQWSAEHPKSLNVAKLLSDAEQAVNSNAELSIIKSKTSLAVAEYQKRLAEQARRDAKKGATMK
ASTLPSISKEEIDRLLALYESEMVDDADNRLRQYTERIWATLTKEERIILTKYTQTYSYLNEPLRGISYYGARAREEFEH
DLPILTRAIEKFAMPQNTVVRRGVSNFTIDSLGYDLGNLKKGDVFVDKGFLSTAVHRHKGFSESYNLVIVVPKGAKGVYA
EPFSHYTDYHKFDYDDGVIWDGKSVEKINSEMEWIGQRGCQFKVLKKQGKTIYLQMIGQLQ
>WP_004328707.1 MULTISPECIES: phage portal protein [Alistipes]
MMLFDLFRNYLNALVGRNQEFEKLLAAKDISAVKERMDNRMDMAIAALKEYEVTSHEIMKREDKIITDKKGNFIRLEPVW
KLPIPYQVYINEIALVFLYGRPVKWTQQSTGTDRAFQKFQDVIERTHFNSKLRQCKRIAGSETESAMLFRVFRDANDAPD
VQIRVLAKSKGDEIYTRWDQYENLISIAWGYYVREQENSLVYHFDIYTPNIIYRCTRKSIGWEVVEEVNFIGKIPLILFQ
QDKEWNGVETLIHREELIGSRTADTNDYFADPIAIMAADLIKNLPEKKEAAKLLVTNDSEGVDKAAKYLTWDSAPESKKQ
EIEWLQNHILSKSFTPNISLDTLKSLSNLSGKALRTVMLLADIKAAKHKETHDELLSRTSSLITAIIGNVLDVHLKTECE
NLKIGHEFQEPFGDDIAEALENIIKSLDGGIMATETGVELNPLVKDKKLEMERLKAEEEERAQKQQQIFGDIEGAGPQSA
SDGDDPDDDENGDEDDPKKKQQQKK
>WP_004328708.1 phage terminase large subunit [Alistipes putredinis]
MRSSTIEVREQLMRLKREKLKLEAPTSFSRFLGYSNPKYELEWFHKLIADHCQMLLEGKIKNLMVFMPPQHGKSEIISRN
FPAWALGQNPDLKIVGCSYSSDLAQQFSRSIQRTIDSKEYQAIFPETYLNGSNIRTDSRGYLRNVDLFEMVGHRGFYKAV
GVGGSLTGTPVDIAIIDDPVKDANEANSITYRQRVWDWYNTVLSTRLHNNSRQLFIMTRWHEDDLAGRILKAEPQEWTVL
AIPAICEQEYDSGLSERHIGDALWPSRHSIEKLQKQKARAPREFNALYQQHPTIEGGNIVKRDWFRTISLAEFRSLRFNE
PIHFYLDTAYNKKKKGQDNDPSGVLAACRIRNYIYLIDAQKVYKEMPDLLRFLPQYIAAHDGNSESKLHVEPKANGESVV
QMLQEISPLNVKRTPTPTDDKEVRLRAVSPRVECGRVFIVEGSWNDDFLDEVCGFPSQPHDEFVDILGYAINDLYDEDDD
IDYDILSKSSLGM
>WP_004328709.1 hypothetical protein [Alistipes putredinis]
MAKYNAVKIEECEAWVAAHGLIDYGGAKLKEFVREMGIDEKTYRLWMKGKPQFKEAIERAKEVFKQNLTHDLAISLSKAA
KGYEHEETEQEFRVGADGQPTPFKMKRKKIHVQPNIGAAIFLLTNLDPEHYQNRQRNDVTLKKDDEKPMTLDEINAEIAR
LEKFEDKADK
>WP_004328710.1 MULTISPECIES: GTP cyclohydrolase I [Alistipes]
MEAITPNAEDIIGALKTLIRAIGEDPDREGLIGTPDRIMRMWKEIFRGYDPAQKPKITTFANEEGMSDIVFDCGDYYSMC
EHHILPFFGRYYFAYIPSPKGRILGISKVARVVGYCAARLQLQERLARDIVQMLSEALNNEALGFAIVMKGQHLCKTMRG
VRNDGKMSVAHFTGVFNLNSDLRKEFYKLIDLNSNG
>WP_004328711.1 MULTISPECIES: 7-carboxy-7-deazaguanine synthase QueE [Alistipes]
MRVNEIFYSIQGEGRYTGTPAIFIRLAGCNLRCDFCDTEHQPYQDLTEEEIMRQIADFPTSHVVITGGEPMLQITQSLIH
RLRNGAGKFVQVETNGTIPIKCYLPVDWITCSPKFDFCPHAELRLQRIDELKVVYQGQDMTAYDGIEAKEYYLQPCDFKD
EARNAENLAATINYIKSHPKWKLSLQTQKILSVR
>WP_004328713.1 MULTISPECIES: queuosine precursor transporter [Alistipes]
MKRSNANLITLNVVFVVCLIVANVVTSKVLDTGIHIGGVPILIPGAALTYAMTFLCTDVIGEIWGKKEANKAVIRGFAAQ
LVALVLIILTMYLPAYDEEMQRAYRMLLGQTPVFVFGSLVAYLCSQSWDVWIFHKIRDRFSGNPKRRWIWNNASTLTSQI
IDTAIYISIAFGIGLGWFMQEGGMMLVLGMVIGQYLLKAGLALCDTPFFYLLTRKYQEV
>WP_004328714.1 MULTISPECIES: 7-cyano-7-deazaguanine synthase QueC [Alistipes]
MKDSVIIVSGGMDSITLLHEKVEEIALAVTFDYGSNHNKREAECAARHCQQLGIEHIIIPLAFIGQYFKSSLLEGADAVP
EGHYEAENMKSTVVPFRNGIMLSVACGLAESRKLSKVLIANHGGDHAIYPDCRAGFVHSMSEAMRHGTYIGVQIDAPYTG
IRKSDIARIGKRLGLDYSTTYSCYKGGEKHCGKCGTCVERKEALRDAEIEDTTEYETE
>WP_004328716.1 MULTISPECIES: ParB N-terminal domain-containing protein [Alistipes]
MSKENKPLKAIDADFVSLELDRLELNEGQLDGLPANPREILETKLDLLKKDIQAYPELMKYRMLLVYPLDNGKYIIIGGN
MRYRAMLDLGYKDAPCVIIPKETSIEKLKAYTILDNSGFGRWEWSMLANEWDADALAAWGLDLPMNESEIDVDSFFDKLD
KEAEKDKGEKITVSIPDEYADQKEEIKSRIEATLMGEFEGIKIK
>WP_004328717.1 MULTISPECIES: VRR-NUC domain-containing protein [Alistipes]
MRHQESIIQQTCVRWFRMKYPQLALLLFAVPNGGARLRSEAAIMKAEGTMKGVADLLLLFPAKRFHGLCIEMKTPTGRQQ
PSQKAWQERAEWAGYKYVICRSFDEFMAEIDAYLK
>WP_004328719.1 MULTISPECIES: hypothetical protein [Alistipes]
MNARQFFDKVALMRKLQKEYFRTRSKTALNQSKAVEREVDAEIARVHDALGTPATKQPEQRNIFEEDASW
>WP_004328720.1 MULTISPECIES: DUF4494 domain-containing protein [Alistipes]
MWFTTKVRYEKTRENGSLKTITEPYLVDALSFTEAEARITNEMMPYTSGAFSVSAVKRSNISEIFWDEDGDHFYKAKINL
ITLDENTGAERKKAIYILVQAFDLNQAAKNLAEGMKGTVSDYEVASIVKTPIVDAYKISEK
>WP_004328721.1 hypothetical protein [Alistipes putredinis]
MTRPCKCGECAFFKNEDANGYGHCIITLNQYRCDDLCKFKEDHMSAVETLRALHHYQKWRRGGNGRPPHPFVVGQTIDNA
IRALRRITKDTPKF
>WP_004328722.1 MULTISPECIES: hypothetical protein [Alistipes]
MKRTYEIQVCIPSGCRLVGCKTDGDIAVVIFEDVSGPEIRQIGFIREPTGEIEDEDNE
>WP_004328723.1 MULTISPECIES: methyltransferase domain-containing protein [Alistipes]
MKKILDACCGSRMCWFDKDNPDTVFMDCRSEEHTLCDGRRLEIRPDVVGDFRKMPFPDNSFYLVLFDPPHLNNLGESSWL
AKKYGRLLPSWEDDIRQGFEECMRVLKPNGTLIFKWNEQQIPTARIIEIIGQKPLFGHTSGKGGKTIWMCFLKNEKSNET
HL
>WP_004328724.1 MULTISPECIES: site-specific DNA-methyltransferase [Alistipes]
MKDIELFNDHFQNFKAYGIPKAQLIIADVPYNLGANAYASNPAWYVDGDNKNGESALAGKQFFDTDKDFRPAEFMHFCSQ
MLRKDKPIKEEKSEGGGRSKGGAACMILFCPFEQMHYYIELGQRYGLKRYIPLVFRKDFSAQVLKANMKVVGNCEYGLIL
YRDRLPKFNNDGRMIFNCFDWVRDTDTPKIHPTQKPVPLLERLIEIFTDKGDVVIDPCAGSGTTLLAAANMGRKAYGFEI
KKDFCAEARVKVLPRISKSLFV
>WP_004328725.1 MULTISPECIES: hypothetical protein [Alistipes]
MGMRGTRGGTPTKPKHTEESIQQALYWNHPILTKPAFEMVGFIFYAWESDYLAISKAGYVYECEIKISHSDFLNEAIHKQ
NKMRILQGLSASDGTIDDRRPNYFWYVCPEGIISEAECPKFAGLMYITDSGTFRCIKSAPCLHKAKYDTQADLLRRDMRD
KFYYAMWNWIRRYWRNIGKAKDIAPQTAAAYERALDKQVEEVADLKYRLSSLTQWRDIQADPKWGFATDDAIDEIFRNLP
RLVRDKRDGSIELIDYDNAAEWRGDLERKPSLYQWLPINGNTL
>WP_004328726.1 MULTISPECIES: hypothetical protein [Alistipes]
MKSQKAKEFIDGCMAHLTVEMSDHAKWQLRAAMTHAAELAEQEMEGFYTCWIDPKDFMPEANKNVLVKCSSGEIQTDFYA
PELGGFFIEHSTHAKVTGWREMM
>WP_004328727.1 MULTISPECIES: hypothetical protein [Alistipes]
MKSEKAKEYITHATCTAQEYAERFGGRELVVSRWDVSTAIELAEQDAEMRMREKAIKAYCSECACYETGACALDPDKCAT
KLLFVQNMTEE
>WP_004328728.1 MULTISPECIES: hypothetical protein [Bacteroidales]
MKINRQINECHCYNCRKYEECQTKGVFDDDPGFDFCVNYEDVSYPDDDNDEND
>WP_004328730.1 MULTISPECIES: hypothetical protein [Alistipes]
MAKRIITAILNHDMDFLIHFQRNVIKNCSVEGIDPRMLSAMRDILHILEAVKEIGILTELPNKES
>WP_004328731.1 MULTISPECIES: DNA cytosine methyltransferase [Alistipes]
MKLLYIDLFCGAGGTSTGVENARHDGRQCAKVIGCVNHDANAIASHAANHPDALHFTEDIRTLELSPLTAHIAEMRRQYP
DAFVVLWASLECTNFSKAKGGQPRDADSRTLAEHLFRYIEAINPDYIQIENVEEFMSWGDLDENGKPISKDAGRLYQQWV
SNVCGYGYRFAHRILNSADYGAYTTRRRFFGIFAKESLPIVFPEPTHSKDGATGLFGRTQRWKPVREVLDFSDEGESIFG
RKKPLVDATLERIYAGLIKFVAGGKEAFLVKWNSMSQTGKYHAPSIDEPCPTVATQNRLGIAQVNFLSKHYGGSPEGKCV
SVEEPAGTITTWDHHSFITAYYGNGHNHSIDAPAPTLTTRDRLAFVDMQYGNGAPCDIESPAPTVTTNPKLQLVTCRMEQ
QESTTTITSDDSPAMAKIKRFMALYGIVDIKMRMLRIPELKRIMGFPPDYVLVGTQADQKKFIGNAVEVNMARVLCEALC
ARLIEGDWRPIQIAA
>WP_004328732.1 MULTISPECIES: hypothetical protein [Alistipes]
MEIKPKFQFVEGSFDTQRVKLLCIPDDNHGRVDLCIKDPDCGWNIPIGQIKLFSRDLYRDFKETLPDATKLGEEIARRWN
ECETKK
>WP_004328733.1 MULTISPECIES: hypothetical protein [Alistipes]
MKENKISIEITADGWKTDVTINGKTYSERHIGHYGSSECVEGNFEEDDEIPESIYDALNDFFCFGCQQALAQFEIEEGIE
EE
>WP_004328734.1 MULTISPECIES: hypothetical protein [Alistipes]
MIHIGAIRKIFRGWRILICAWVDDNSPLKSQFFMLFRGDNGKEYIRIGKGYDPKTDTYPRMVVTRWSIIRYVGERHWEKS
FVWFGLGKFMDGRDM
>WP_004328735.1 MULTISPECIES: hypothetical protein [Alistipes]
MGTEVKLKREAIERRIAELEGKMPDIQASKEGAEARATIRRLKARLKTYPQEPKKRIYKVKARFIFDGVFEIRAHTRKEA
VQMAKIGCGMNIGEIHTCYGTDVDWEFDCKPDKIVK
>WP_004328736.1 MULTISPECIES: hypothetical protein [Alistipes]
MSLKQAADILLAAYQAEVEYRHRRFIEDKATKTNIERLAAFLIRDDAKFGVMLCGVPGNGKTTLLYAFQSAVNWLNDIGH
FEGKRAGIRIVDAKEVVMLAKDFEAFRNLRNMPMIAIEDMGREPIEVLDYGNILNPVVDMLEYRYNMQLFTFITTNLTKS
QIREKYGNRIADRFNEMLEVIIFKNETYRDK
>WP_004328737.1 MULTISPECIES: hypothetical protein [Alistipes]
MMGGWIKIYQTIREHWIWNDPRKLKWWIDLLMLAEWRDSKRLVGSDLVTIKRGQLIASVHYLRERWAYKDDNGVQRKPSE
HTILKFLSLLEADQMISRAKHPATRATMITIVNYDDYQQNSTAGCNEGSNDPCNDGCNDPCTEDKNNKNIKDNREGKSGK
SEKRFSPPSIEEVDSYIREKGYTVDAERFVNFYESKGWYVGKNKMKNWRAAVATWQKEDNKRNGINQQRSCDKRRGTEAT
ATRPEDYEGKF
>WP_004328738.1 hypothetical protein [Alistipes putredinis]
MLIVKQDKTRKEEEGQIFVELTIYRDVRNIADCNRLGYWCDKAHLSHFIMECAKCFTQDELKNILKMNGNNIYIEKNNLL
DAYKKGNADNKKMLENLFGKEMFRPKNIMERIKTFDDAFKELGEHHPLVKEYHKRHLFLEDDSDISSDLVAYLKLRIIIA
ALNEGWTPQFTEDEYRYFPWFWLYTKEEIAKMDKEERKKVVLFGGHADDGSSAGFAYAYSRNAPSSTHAAVGSRLCFKSS
ALAKYAGEQFAEIYFAFVGK
>WP_004328741.1 MULTISPECIES: MBL fold metallo-hydrolase [Alistipes]
MILKCLGSSSRGNCYILEAADETLIVEAGIPMRDIKKGLGWQLGKVVGCLVSHRHEDHARSLNDFLTCGIRVLALADVFD
AANPRNRVFCKIIEPMHGYKVGGFKVFVLPVVHDVPCVGFVIEHQEMGRLLFITDTMMLEYRLPNLNHIMIEANYSDAIL
QRNIDSGRMPPAMRGRLLGSHMELQTTKEILRTTDLSAANEVILLHLSDGNSNAKGFAEEVRQIAGKPAYIARAGLEVNL
DKMPY
>WP_004328744.1 MULTISPECIES: hypothetical protein [Alistipes]
MKTEEQKSAFILRVEEMVKEIETLMQEGGGNERSCILLVNEKPQDSDMTAQCIAIMGSGKRLIESMAAFIERPNMAEVVS
LSAKLAALKKLAEN
>WP_004328745.1 MULTISPECIES: AAA family ATPase [Alistipes]
MKTVIIKEIRLLNFKGLRNLTVEFDPALTEIYGRNGIGKTSIFDGFTWLLFGKNSEDRKQFGIKTYDEAGNIIPKLPHEV
SAVLLVDGEVVTLCRRFNEKWTKKRGSAVEEFVGHEEERLYNNVPCSVKEWNEKIAAICPEQVFKFITNPLYFTSQSVDT
QRSMLFRMAGGITDEEIAAGNADFAALLASLTGKTMEEYKKEIAAKKRRLKTEIEAIPERIDERRRDVPEAEDWAALEEE
LRQKQEALAKVEEQINDASKAYAAANEERLATVRKISDLKNERLALELKIKDEVQALYRSDKAKQRAAAEDLERAKRDKA
AAERDLANARREVEVCTDRRAELIKQWQSINARKLVFDENEFICPTCKRRFEIEEIESRQQEITENFNRRNAADLEENNR
RGKENKLRMEEVNQYISEIEEKIAEQVSIISEIEMSGILTAKLIEPDATPTIAANTEYIALGEQIAELEKEVSQPIAATE
DDFLREGRDSLTVGIDALKSRLMKREQIEKNNQRIAELEKSLRMQSEELAQLEGIEFTMAAFSKARTEAIESKINGLFDF
VKFRLFETQINGGEVETCEAMVNGVPFSDANTAGQFNAGIDIINAICRFEGISAPIFADGSESVNTLHPTQSQVIRLFVS
LDDKLVIKHNGNPAQPKSLFD
>WP_004328746.1 MULTISPECIES: helix-turn-helix domain-containing protein [Alistipes]
MNDNPNIQESESQCKRILAYLLNGSRITSLEALRLFGCMRLASRISDLRKSHPEIKFKATRVETTTGKRVAQYYIESIQ
>WP_004328747.1 MULTISPECIES: helix-turn-helix domain-containing protein [Alistipes]
MGVEERLERIERLLLLGSKEVLNTSEIALLLGISESRVRHLTSAKKIPHYKQGNKIYFRKKEIEAWQLQSRVPTDDEIRS
RGTTYAVTHK
>WP_004328748.1 MULTISPECIES: hypothetical protein [Alistipes]
MKALLNWRYYVLMVVGMIAVIGTFSVPIDDQPLGAWLLALIIPKIIGFGAWYLIFRMCDYWDARGLIPEMSKTMQEEDDT
WE
>WP_004328749.1 MULTISPECIES: hypothetical protein [Alistipes]
MSRTEKKSFFDLYAEQKKKPTPAQNFIAEIAALTHRSENTVKMWLCGRQVPDELTQSIIARRYNLNINGLFPKSEVQSNE
I
>WP_004328751.1 MULTISPECIES: hypothetical protein [Alistipes]
MTGQKIKDILRSEGITIADVARMLGHNGDQRLHSALKSEDVKSGLIEDIARVTNKSVCYFYEGSGNTVATDHGIAVSGDS
NQINALSEKFIALLEKKDEQMDRLIGIIEKNNK
>WP_004328752.1 MULTISPECIES: DNA damage-inducible protein D [Alistipes]
MKTEEIKELFEQFESIANEYEGIECWSARELCGLLGYSKWEKFYNVIEKARDACVNAGEHVEDHFPRVGKMIELAKGAQR
EIDDYMLTRYACYLIAQNGDPRKPQIAFAQNYFAVQTRRAELVQQRILDYERVQARAKLAETEKRLSGVLYERGVDSRGF
AIIRSKGDRALFHLDTALVKRKLGAPDSRPLADFLPTIGIKAKDFAAEMTSVNAEQKNLHGQMAIEKEHVDNNVAVRNML
LSRGIVPEQLPAGEDVKKVERRLKSEEKTLIKGKKK
>WP_004328753.1 MULTISPECIES: hypothetical protein [Alistipes]
MSRRRVYSDNTLAIMERFFTAFDIAVQNRLIKSIAEYCRDNSIAPPHFYTQRKDRNRGYFEVGWLVPLVRDCGISATWLL
TGRGMMFQQ
>WP_004328754.1 MULTISPECIES: site-specific integrase [Alistipes]
MAEIKEPIRIRRKKLTNGNVSLYLDIYLNGKREYEFLKLYLIPEKTKADREANRQTLQLANSIKARRIVEVQNGEHGFKS
AYASDTLFFDYYRAMCARRLGAESTGNWGNWKSCLKHLQKYEPNERIRFSQITQEWVQGFRDYLEKDACAWSCDERDRIK
DHPLSRNSRVSYFNKLRACLNQAYEDRIIPINPMRGVEGFKAEEGTRMYLTIEEVQRLAQTECEYPAIKRAFLFSCLTGL
RRSDVIRLTWGDVHQQGEFTRIIFKQKKTSGQEYLDIPPQAAELMGERGKDAEHIFPNIHSPSCTNETIKRWVLRAGIHK
DITFHCGRHTFAVMMLDLGTDIYTVSKLLGHRELSTTQIYAKVLDKNKQAAVAKIPDIF
>WP_004328755.1 MULTISPECIES: tRNA uridine-5-carboxymethylaminomethyl(34) synthesis GTPase MnmE [Alistipes]
MNTSTDTIVAPATASGGAIAVIRLSGPEAIACCDRIFRGRKPLAEAAGHTLHYGEVIDGDRTIDDVVAAIYRAPHSYTGE
DAVELSCHGSPYIVSEIIALLLRSGARMAQPGEFTIRAFLAGRMDLAQAEAVADLIASDSRASHAMASTQMRGGYSAALG
ALRDELLQLASLLELELDFSEEDVQFADRARLREMMHRIESEITRLTDSFRLGNTIKKGVAVAIVGEPNVGKSTLLNRLL
GEERALVSDIAGTTRDTIEETLNIDGVLFRFIDTAGLHDTADRLEQMGIDRTQEMIRRAQIVLQVVDATCPIPPAIQITS
EQTRLLIVNKCDSPDARITESKVSSGCGIEYRVSSANPDTLFISAKTGEGIERLLARLRATFDTGSIYDGDPVISNSRHL
EALRQALDALHRALTALDDDRSADLLSEDIRQVIHHLGTITGEITNDDILSQIFSKFCIGK
>WP_004328756.1 MULTISPECIES: lytic transglycosylase domain-containing protein [Alistipes]
MRKILACTLFLSILLGCATATAQSRKERRAKRKAKTEKQASKSTHTPVSVKPEKTVTEKTTVQQTEPYCPELNRNLTPAQ
IDSLVALWREKQTLQSYDTFFNDYIDIDSLASSSDTTPDSVYANRLRALVSPVQLPFNPIVKNYIRRYVDTRYGTINRVL
SLSRYYFPLIEEELIKADLPVELRALPIIESALSTTATSPMGAVGLWQFMPATGKSYGLEINSFVDERRDPVQATRAACR
YLKDLYSIYHDWTLAIAAYNCGPGNVNKALARAGGGTTFWDIYEYLPRETRGYVPAFVGASYAYAYHQQHGIQSENPPMP
LATDTIRVTRLLHLGQVASTLDIPIETLRTLNPQYKMDIIPATIKSYTLVLPQHYLCQYIASEEEIHRKDSTYLKEYINP
ANIEKKKLADATPAYTTYTVKRGDTLGAIARRYRTTTAQIMKLNKLKNANKLREGQRLRIPIRR
>WP_004328757.1 MULTISPECIES: DUF5683 domain-containing protein [Alistipes]
MKHTRGYIRLLVLFAFLALCGAGEASAQVPLDRYRSAKTFVRSGLMPKPDSLAKNHLTDSLLLMRVDSLLQDSTLRDSLL
RSGIDSLRLRDSLAARLHPQFVPDSALLLKTDSLPAALGAPDSLAGRKDLRPRRDTISLSGVSWISLVAPGFGQIYNKQY
WKLPILYGTVGAGLTLFFHENNTYKPLKRQYNALLENGTARTEELDDVQSRMIRSNTRRQIYLGLTVASYLYFLGDAAVN
YRYDASPVKKATTLATIFPGAGQVYNKSYWKLPFVVGGLATTIYTIDWNNRGYKRFKKAYSDRSAYDKALEEHQKDPEHH
PDPPVAKGEFGTKYSAEFLKNLKDNYRRNRDLCIIITAGLYVLQIIDAHVDAHLKSYDISDDLSVEFTPAVNYVYSPTVG
GHRPTFGFNFNLNF
>WP_004328758.1 MULTISPECIES: ParB/RepB/Spo0J family partition protein [Alistipes]
MKQKGLGRGLDAIFGSEHLDARLKPMTEMAEISVSAIFPNPTQPRTEFDEEALEELADSIRTLGVIQPITVKRTDDGRYL
IISGERRWRAARKAGLESLPAYIREVDDENLHAMALVENIQREDLNAIEIALGMQRLIDECNLTQEALSEKVGKKRSTVS
NYMRLLKLPNEVQLALKEGLISMGHAKAIAGAPEELQLRLLKKCIRKGLSVRQIEELVRALTDPAAKPAAPAEDEEYPES
YARLVEQLEKFFSQEISIKRSKNGGGRIVIDFSDDRDIDRFIEKFEKRGASAEIRNNK
>WP_004328760.1 MULTISPECIES: type II CAAX endopeptidase family protein [Alistipes]
MAHTDSTTPSDVRPQAPVGDTPGTSDRGQTPQPAHKYRFPTLIDLLALVGIWYLLQFVGLLAARLAGFDFPDWDLLRGNV
APTPEQQDALARFTAFTYLVTMGLMILFTLFYRRLRHGTRKTLRFSARGLNPVLLLWGLVMMLAAGIVIEPVVELLPMPS
SAVYGRGFWAIITLVVMAPLLEEFLCRGIILESVRAKYGVVAALFLSSAFFAVLHGHPALAVNAFVMGLILGFIYIETNS
IFSVVLLHAMNNGAAFLLIMVGLDGATIRSVIGSDTLYTIVYVVALVLFAASGYMIYRLLARVKKLDKNTIR
>WP_004328762.1 MULTISPECIES: hypothetical protein [Alistipes]
MSFCAKIGAVLLLVLAVGCQEVPRYWGGGRVVLAEAAGRKLYAREVKAAIPKGVVGEDSVAFVNRYVEKWVHKQLKLHEA
EELFSDAEQDIDSLVEEYRQALLIRKFDQHLIEERIDTLVTADQIAAYHREHASDFKVNQTLVKGRIVRFDANNRQAPKL
RKLMTQPGSSRQQEFADICTKNNFVLNDFSSSWVTFSEFLGYLPTLRNQSYDALLSSRAVQEMSDGHSRYYFEISDVLRP
GDPEPLERSEAIVRRILYNQRQNEIIRAYDEEVYRKAVEEGRVKIHEEEKIEN
>WP_004328763.1 MULTISPECIES: peptidylprolyl isomerase [Alistipes]
MSKKILFCAALVLAIFAGAAQKRQVMLDRVVAVVGGSSILWSEVDEYAGELVEQRRQQGYTSDRDPHDEALEQLLMQKLL
FNQALIDSVDVSYSGIAQRVEAHLQALIDDAGSIAALETKQHMPIFNVREMLRQRYEEQAYAQAMQSSVVGKIKVIPGEV
ERYYKKTDPDSLPTIPEQYVYAQITRFPASIKEAKQRTKERLLDMRERIIKGQTRFDIMARMYSMDGSAISGGELDPQPL
DGFVRQFADALADLKPGQVSEVVETQYGYHLIQLIDQKGRMYHARHIVLRPSYTLEELAAPARMLDSIANLIRKDSITFE
EAARKFSDDDNSKMNGGVVTNHDLLELTQRWEASYTETRFMKEDFGRAGGKSLDDYNALRNLKEGEISDAYQTEDWMGNQ
LSKIVKLVKVIPPHKVSLDEDYIRVEQLALNAKREKVFKEWLDKKIEGMYIYIDPEFRDGEFENKNWVK
>WP_004328764.1 MULTISPECIES: OstA-like protein [Alistipes]
MPKGLRKIVCALLVAGVAGGVILAGNRPLAVPVAGVQTPSAPGAPAQDPESNKVVDFVADRGYPIPYGDTTATVLVGHFA
AQHNGAVITCDSAIRYNDKRIECFGNVLINKKETYIYGDRADYNGEINEARVYAPLVKVVDGDATLYTYDFRFNTLDNIG
TFSGGGMLTNRENHLESDRGYYYADTHQIICVDRVEMRNDKYELKGDSVVYDTDTDQAHFFERTNIWNEGGDYIYADRGR
YEKPRELYVLTRNGYVMTEKQELWSDSLDYYRESGHALLFRNIQIDDAEHKVLAFGDYGEYWKEPGNALLTQRPSVVSYD
TSQSDSLYMCADSMFLYTISKSEQARADSLAKVKAKAADSLAGSKGGSSVDSLAAKPSAADPKASQDGSQADAAAPQAAA
GAVETSSETADAGSGSAAEPIAAVPAEKGGTGGDSLDAAPAIDTLLSDSLDRVGGGMTPADSVAAVSAVDTLFSDSLAQA
GPKSLPADSSVHILSKRERKAQADSLKAQLRAQADSIASVKKAQAAAARKEKLAQIAKARQARATAKLDAAKQKEEALRR
KNLERRAERMEKIWAKRRAKTGKAILKGKLPASALDSLVADSLREARAFAALDSLFRDSLAADSLGRDSMQLDSLKAGVA
AADSLRGDSIAAPAGDSLYRLVKGYRRVKIFRNDFQAVCDSLVAVSTDSMILLYIDPVLWNQDNQITSDVMKIYTENSKL
QKAEFVGRPVMSSEIDTMTYNQVTGKLITAYFRNNKIYRNDVDGNVQTIYYMQEDDSPEPVGLMSIQSGAATYYIDNNTV
EGITYRNQPVYSIFPMDKIPETQALFLEDFKWEGHRRPALREVFDRTIRPSERAEKSALPRPDFPITRRIEEYKKLLIES
GTWVDRDDKLTPEALEWLHWLGY
>WP_004328767.1 MULTISPECIES: NUDIX domain-containing protein [Alistipes]
MKCADNREELFPVVDAAGRVVGRATRGECHGGSMLLHPVVHLHLFNSRGELYLQKRPAWKDIQPGRWDTAVGGHVDWGEE
PLVALRREVREEVGVTDFEPQHVLTYLFESERERELVYVYKTVYDGPVVPSGELDGGRFWTLREIAEGVGGGIFTPNFEG
EIRRVAELPDVGR
>WP_004328770.1 MULTISPECIES: DUF4465 domain-containing protein [Alistipes]
MKKRVFLALLAAAAVTFVGCSKDDDGPDEGPQTYTITFEGDDWSPLVVANYNGGKAMSVVYEDKAYTWTDQTTQLTSPCP
EGWGYPFMVSSYNSKDIEKFNTYELDLYLYNARNEDATTGGGHDGSDNFLIGYGNYDEAHPDYGDSRPIFAFADGVARTI
QSCYINSTCYFLSVAAKGNALAPALEEGQDVLIHATGYDAAGKETGTVTMTFASKDKLIKEWTKWDLSSLGKVAKVRFNM
TGGPDNGYGFSMPAYYALDDITIEL
>WP_004328771.1 PKD-like domain-containing protein [Alistipes putredinis]
MWFFSKRYFPFWAVFAALLTTACNKDEVILDDRDHAPVITLDSESGVYTVKMGRELTIAPTVEYAEGATYSWIVDGKLAG
SEPTYTAVFTELGEVYITFRVETAAGKAEAELRVDVLELTPPVISLALPAEGLKVLPGVEYTFTPDIQHSDQEDFRCRWL
CAGEVVSTQMSYTFREEAVGSYPIRIEASNDDGTSFKEFVVEVVEKMPSEVRFEKLSHYCKTTDRSTFVGRAVYLAPSLA
YIVDPQFVWSVDGEPVVAETGAVFKFTPDGPGDYTVRVDVTEGGDASERLTRNIVRGVATLSAEIVVHAFADEEQRRRPA
SVASSRFQHAVYEFLPAPWQLVGEKTEAGYTGNERTHEDAVAYAAGRLEARSYVSLGGFGGYLIVGFDHSIARMESGYDF
SIEGNAFDTSSEPGVVWVMQDVNGNGEPDDEWYELRGSETGKEGTVSGYAVTYYRPAGRGMDVQWTDSEGRSGTVEYRGE
FHDQDFYYPAWAADTYTLRGTLLESRNMVDDRGFWINRPYEWGYADNYGSDCLAGGDAMDGKGQSNGFRIANAMQPDGTP
VELKYIDFVKVQVGVNAKSGPLGEVSTEVFSFADLSIAE
>WP_004328772.1 MULTISPECIES: TolC family protein [Alistipes]
MKFGTLFIALLLAGSTAQAQIPTPTSEAGPWSLDDCIRYAHEHNIQIQQQALQVEQRSVELNTSRHSRLPDLGANLGTNF
SFGRSLISNNTYADNNQVSGSLGVSASLPVFMGGRINHEIAAGKLSLKAAAQDLDRIREDVSVNIMSYYLDVLVAKELVD
VAEQALALSTQQVERSREQVRTGKVAESVLYENEALLAADEYKLTQSRNDLSLSLLALSQALNRTSAEGFDIVAPTFDSL
TVESMRHLRNPAEVLSYALDNRPRIQAERFRLEQALRAVRMSRAAYYPQITLTGGYGTNVYHSFATGAVNPAFGRQFRNN
STEYVGVAINIPIFNRMATRNSVRTAKLGVRSQQLVLTEAEQTLQKEIETAYYQADAALLKYRSAEKALNSAQVAFRYEA
EKYAAGRSTTFDYNDAKTRMQKAESDQIQAKYEFIFRTKILDFYAGFPLTL
>WP_004328773.1 MULTISPECIES: efflux RND transporter periplasmic adaptor subunit [Alistipes]
MKKFLKIFLGILFLALLVGTFVFLWNKTRPVKVVYTLATPVHDTIRQYVIASGKVEPRDEVLIKPQISGIISEVLCKAGD
RVKQGDVIATVKVIPEMGTLNAAESRVTVARLSLDQTRKEFERTEALYAKGVVSQEEFEKGQTTLRQAEEEFQNAEDNLE
IVKTGITNRYKDLSNTQIRSTITGMILDVPIKVGNSVIQANTFNDGTTIATVADMGDMLFRGNVDETDIGRLHAGMPVVL
TIGAMQGTVLQATLEYISPKAADVNGIIMFEVKAAAKIPESVFVRAGYSANASIVTDSREGVLTLPESTIQFEEGKPCVY
ILTSPEESPEQTFEKRDVTLGLSDGVNIEIVSGVTETDKVRNLQQQSI
>WP_004328774.1 MULTISPECIES: ABC transporter permease [Alistipes]
MTGFFDTDRWNEIWQTISRNRRRSIMTALGVFWGIFMLIVLLGAGTGLGRMFRAQLGGTATNAIFIMSDRTSVPYEGMPT
GRSWELDWDDLEALRKLPRIEYISAICWGNQRNMSHQDHKGEFGLMGYSPDMQQIAPQQILMGRYLNEVDELRQRKVCVI
GLQVWRDLFPGGEDPTGKTIQIGSSYFTVVGVTKPLGGMMAFSDPERTVVIPALLVQQMYGLGRTIDMLALTGYADEPTQ
EVIQDCRQSIAARHLIAPDDKKAIYFQDTSEVFGKIMGLFRGISLLTWIVGLGTLLAGIVGISNIMLVLVRERTQEIGIR
RAIGASPLTILSQILSESFILTFIAGIFGFGAGVGVLSIADSFYARAAQMDQHLPDISWQISFGMGMLALGILVLGSLLA
GIIPATRALRIKAVDAIREE
>WP_004328775.1 MULTISPECIES: ABC transporter permease [Alistipes]
MRELLLEIWASIRRNKLRTFLTGFSVAWGIFMLVILLGSGNGLKNGTLSNFGSMAVNSVIINGGWTSQPYKGYDKWRRIN
ITNRDLEILRTEFPEVDKVSARVQGPGQYNLSHGRDFLNNAAVVGSDPEYREIMNVRVLDGRFLNDTDLRERRKVIVVDK
NVRDVLFHGQSPVGQHLLVNGTSYSIIGVFEMDQFGSYTFTFIPLTTAQLLFNHSDPSVGQTYLSVKDIDTDQKMAEFEQ
RLRNRLAAEHTFAPDDESAVWIYNRMEGYKNMMLVFGGINLFIWIIGLGTLLAGIVGVSNIMLVTVQERTFEFGIRKALG
AKPSSIIRLILTESVMITAAFGYIGMVLGVFAMEGVNKLMTQTPPGEENTFNIFVNPTLNLSVAVSATIVLVLAGLIAGY
IPSRRAARLKTVDALRHNK
>WP_004328776.1 MULTISPECIES: ABC transporter ATP-binding protein [Alistipes]
MIVLENINKTYHNGAPLHVLKGIDLEIEKGELVSIMGASGSGKSTLLNILGILDDYDTGEYFLNGRLIKHLSETQAAAAR
NNMIGYIFQSFNLINYKNAVENVALPLYYQGVSRRKRNAEALEYLDRLGLRDWAHHMPNEMSGGQKQRVAIARALINKPQ
IILADEPTGALDSKTSQEVMDLLRQVNGTGMTIICVTHEQSIADQTDKIIHLKDGVIGSIQNLRP
>WP_004328779.1 MULTISPECIES: pyridoxal phosphate-dependent aminotransferase [Alistipes]
MAALIPQKMFDEQLAAMDIENFAQATIRQVGAVGGALEKNSGTEFLHLEMGVPGLPPETVGVEAEQQALAQGHASIYPSI
TGIAPLKSEASRFVKAFLDIDVAPEGCIPTVGSMQGGFCLFQISSQCDPKKDTILFIDPGFPVQRQQVRILGIKHESFDI
YDFRAEKLGPKLESYLKQGNVAAIIYSNPNNPAWICLTESELRTIGELANKYDTIVLEDLAYMGMDFRKELGHPFQAPFQ
ATAARYTDNYVLMISGSKIFSYAGQRIAIAAISDKLRNRFYPALKERYGIGRFAESYALTFLYAASSGASHSAQYALAAM
FKAAADGKLDFVGHTREYAHRAHRVKELFERHGFHIVYDKDQDEHVSDGFFFTVGYGSMPSSDLVAALLRYGICAISLTS
TGSLQNGVRVCVSQMNREEQYDLLDRRLRDFAQDYARK
>WP_004328780.1 MULTISPECIES: indolepyruvate oxidoreductase subunit beta [Alistipes]
MKRDIILSGVGGQGILSIATVIGAAALKEGLHIKQAEVHGMSQRGGDVQSNLRISSDEILSDLIPQGAADIIISLEPMEA
LRYVPYLNPEGWVIANTTPFVNIDNYPEPEAVLAELGKRKHAILIDVDAIAKEQSSPRAANIVLLGAAAPFLGLDADKFE
AGIRSIFARKGEQIVEMNLKAFRAGYEYAQKHRK
>WP_004328782.1 MULTISPECIES: hypothetical protein [Alistipes]
MKSLSKATFHLLCCILLLGTFQSCKDDETTPPPPGESATLTISDVKAEANTVTFTITPKNVDVYTYTIKSATVTPQATVQ
DPAETKTFTYNSLLPSSDYTIVATGFTQGGLELTSTEYKFRTLDTQDPGLEVPSGEEPFIEYGDQRIAAKSVFFYKETDR
LWFFISPLEGYDNYQDMLYGNGGKNDYISLSFTPNQLNKSINMKSASERYSLLNSMSFQHPIASDISMVTIDYHSLITDG
GFIVTRDGDKIEGYAEMTSAATGKKLRIYGTCTYDQQDAERTSFISLNDLKTPLGSAYYQPLEEETISEIHLSPASPVMG
ALIDQVDEYYVRIRFDNALATAKTPIDITRIDKLFELEIVDPAQQKSVTVTNTDLQGATGTITLYKYALQDNYRISFDLQ
VHDMHLEGYADGAFELYSYYSGNSYTVGTNDPVELQSAVIDRRSDDYYTIYLAPQAGLTDLEQIRQAEGVVTIKAAPQAL
DGLLVSFANEKDAGRILSIAYAGKTYDNQGDNTKSTIHGATAKQKIALAFYEATNEMNGYYCGPFVDVQ
>WP_004328783.1 fibronectin type III domain-containing protein [Alistipes putredinis]
MLSRWLTRSRSRGGDDADFVSIESSEEKTVEITDLTPETSYKLTAIAYNADQRPSNPATATFTTPEKPTTPDPDKATISI
EEVKATYNSVTFTLKTANAARFGYKVDVPDGTAELTFVNGSEGGTYTTDNLEAATDYQITAVAYDENGQAADPVTHAFKT
EALPTGPAVVSIEEVATTHSSIRFTLKLDNAVRIAYKVDVPDGTAEMTVVEKPQQSTFLVGSLQAETDYVLTVVAYNGKD
EPSEPATHSFTTPAYTAFARIDAVATAHGIYLKADVDTGKFPLYFLKIFDPDLTESSADFEEHFKVDSREQFIHYLEVAS
LTAGLKTASFEEWNKTLLSTRSQQVLLYAAPVVRQGVDVVCEDYGEIIEIPLTIPARDELGAGQAAVTLGEPQVAGKELE
IALTKQDGVVSYYAGYATKSDVEAAGTPEQFVQAGLDAKTYDYDITADFQGTWKTDRLSPGSEYYFFSFAYDAEGKLGPL
QYKEFHTEAAGTDYDTSLTVDIALKTASFTSATFSVKRNGFEKAYYNFITKADFDRKYGGNADTYVQRELIGKESGYPIT
LYSDNDINGSRLAYDTQYVLIALPEADNEDRYGVPTVVEFETLGYEATGSATATIAVNSITDNYGVSFYASVTVTPGADC
AGYYYAMIEKTAYDAAANLGETICKQNGVKYRAATEDTTFSTDYYFAESYLVLIPVDNNGKMSAPVTSELLTTSAK
>WP_004328785.1 hypothetical protein [Alistipes putredinis]
MLSKYLGLHKINGRKGEGAHCRVAVGEGLRASFGKNLDVLAIRFQVLFADGNLKVVAMIGRRYGRIPYGFYGRTEIFPGV
SRREYKAEKERIGNCAMVVQPKTKSDLSKNRSLHYFVTPTGLKPVTF
>WP_004328787.1 MULTISPECIES: hypothetical protein [Bacteroidales]
MKKLLVALFALGTLTANAQTFKDTFDSNSMGWTEISGKDGEAVIKEGVMHLEGKKSGGLSLLGGVKDASEIMTHCFTNID
VQKNFEIKCKANVKKINENNMVGIVLDYLDDRNFMLFAIDDKQAYFLQYRDGDLVGAAKNLLKVTKKKDTRFDFSIKSTY
KKLEFFVNGMLALELRYRDLISNGVGFYTYGAQVADFDDLELIQ
>WP_004328788.1 MULTISPECIES: PEGA domain-containing protein [Bacteroidales]
MKKILLLCCTLFAATICLAAKEVKITVIPSDAKIYIDGNYAADGITTATLKKKDGFIVVKFEREGYVTLETKIFTTDKRK
AVSYTMRRDAFFDVSVASGLVNKYFSVKISKDLYTVDESGKRNTELAWKMIHQVILNYFDEIQTTDMASGFIQTPWLYKS
FPEADKQIRTRVSVKESNLGGDLTFQIKISSEVAPLIASQRDESFQEIDRIVKDLEPMISEFQARLGKL
>WP_004328789.1 MULTISPECIES: hypothetical protein [Alistipes]
MDAQRIVQNCVLKNQSTVIEEMIRANLISEEYLYPFVDDVMEWWLIDSWLAERLKEQGEVIIEEYGCYWWGRQSSGQAIY
MDGVIQEICGMD
>WP_004328790.1 MULTISPECIES: hypothetical protein [Alistipes]
MKTLNERATEILQTLLAVRAKKLKIKNASQTIHVKLTDCIGKYNLISLTQHIEINGVLFRDPEVIFAFNTIKRQFIPYHY
INDFFEIEKCCATPTVEGLIPRNEIDQHNLTCFVNRWLLQLTSKLEIQWMHNE
>WP_004328792.1 MULTISPECIES: Fic family protein [Alistipes]
MSYKPPYTITPKITNLVAQISEAIGSYYAHENLRLHRVNRIKTIHGTLAIEGNTLSTEQVTAVLEGKPVVAPINEVQEVR
NALKAYELLDTLDPCKVDDLLKAHATMEAGLIDEIGCFRKGGAGVVSGKTVIHYAPDAERVPFLVNDLFEWLRTTDEHPL
IASCVFHYEFEFIHPFADGNGRTGRLWQTLILSRWRPIFKNLPIENIVYKYQKEYYKAIAVSGGKAGCTPFVEFVLGVIA
ETLTTQETTRKTTQEIILEAIARNPSITRAELAEVVGISPDGVKYHLQKLTKSGRLKRVGSTRRGEWVIG
>WP_004328793.1 MULTISPECIES: hypothetical protein [Alistipes]
MKIEYITIDAGQRFDAVMPEIPTNSIINKTVTGCGATYAEINAPRHSVIIEPNVPVIEGKMKKHPQILGVFEGVTTEDII
DFLNTNYNDGYLKIMTTPESFPKVRSAMVQTHTDMHGEWFMLFDECERTIQDAGYRGSITLPMDDFFRCKQKAMVSATPI
IPSDPRFEQQGFTMKILRPTYDHKPKMLLIHTNNTVGWVRTLMGQVKGKGHPLCIFLNSTDTIHCMICTYKIEKRCKVFC
SYESVKKLRKRDFSRAYSSLEELDEINFFTSRFFSAVDIELPTTACVLIVTDLSFATHTVIDPTTEAVQIVGRFRNGVED
AAHIFSTNKEMPCKSREEIAMRLEECEAVYKQVLQIEASGAGCDTRAQALEGMDYKRFMNADGTRNWFMWDNAYDDERIK
RHYTDAELVREEYAKAFHTDCAEHIYPLSDCDRLQRINPRLKMKELFREIVRQLEILEQNRTWNEYYFLREEIQSQVPIM
VDAYYALGAAEIERHNYNMNAIGKQIQENESQQLLTSEKVCGEVYAQLKTGDKLPVCVVNRFMNDLIMRLGIPYRKKVTA
KMIGIYFEYREVRTNKQRFIELGKRII
>WP_004328795.1 MULTISPECIES: hypothetical protein [Alistipes]
MQEEQTFYPVTTEYFTACLPLLEKYFGITAGYFNKELSNAKCLIPHREGNIVKYSIKEDCNLVLPFRHLECHDLLSLINS
YGTITPIIEEALLLVAYCIREQQIDENEYNDLVQFHTWDIYQSEWAHLLLFMEQMEARTLKSNKQTAITIRTNNGEAEQI
SIPNSNNWLFRLIKKELASYFPEVQTAEEARQDIQRRKPSAGREKKNAIYSAVAYGIYRMLHEENAIPSQPNMPNELCQL
IHDYTRVTGCYPNNKGESGKYDPKVIRADLAAYLKRAAMNQAPRFRPIPLQRQVIMQDFDFPLLD
>WP_004328796.1 MULTISPECIES: site-specific integrase [Alistipes]
MNTTIEAVLYTSKTLSNGQHPIMLRLTKNRKRKYISLHISLALQYWDAEKCKPRRNCPDKERIEALIQQKTQELQSQVMD
FKTSDKEYTLNTLVEKASRKVVRQTVGEYLNGYIDRLLAEKRVGNAKTFQELRTSLTKFCRSLDFYFIDIDAEWLKRYEQ
WLRVERHYSDNSIGIRFRSLRVLYNSAITDGLIKKTDYPFDTFKVSRFKEATAKRSLTKEDIRRIMDCEVRTLTKYPKPF
LQLAKDLFLFSYLSCGINLTDILHIRYADIVDGRLVFNRQKTGKLLSFQLQPAALDILDKYRQPNAHPQDYVFPVLRRSV
HITAQQQYGRVQRTNKRINRYLKLIGEHLHLPITLTTYVARHSFATVLKRSGVSTSIISESLGHSSEKITQIYLDSFENS
QIDAAMQNLL
>WP_004328799.1 MULTISPECIES: TlpA disulfide reductase family protein [Alistipes]
MKKALIGLLAAGTLVGCGGNTYTITGKLDPGITDSVFLMQGNPENPTIASAAVAADGTFKIKGTIDQPDLAILTNRHRQG
IGFIFLEPGKIDVKTADLGQFQVGGTRSNEIFQPINDSLGMLQGQFLVAMQENDMEKFDSLNQVANGIMRRALDNNSDNL
VGVYFFGNLYNEMEPQEAREILNKFPEQMQKTQILTAIAKSIAAQENTEIGKPYLEIALPDSLGETVSVTPLIGPGKWVL
IDFWATWCSPCRGELPYLKEAFKEFGPKGFNIYGVSLDNDAESWKEFLVKEEMTWPNVIAVTDGKSAPIVEEYGIRSIPT
NFLISPEGKIVAKDLRGEGIKEKLAELVK
>WP_004328802.1 MULTISPECIES: crossover junction endodeoxyribonuclease RuvC [Alistipes]
MGIDPGTNYMGYGVLEVCGREVRSVVLGDIDLHRMNDPYEKLRYIFERVGALVDEYRPREVALESPFFGENVQSMLKLGR
AQGVAMAAALSRGLQVFEYAPTRIKQCITGRGSAPKEQVAALVSSMLTIERPPRRLDATDGMAVALCHHFMSSNPLNGAL
GEDRFKGLGGGRKAASAKGSSSWERFLKDNPQREIRQTPRTPQKTNHKPTK
>WP_004328803.1 MULTISPECIES: UDP-3-O-(3-hydroxymyristoyl)glucosamine N-acyltransferase [Alistipes]
MMEFTAEMIAGFLGGQVAGDKEAKVHTVSSIEEGEPGALTYLTNPKYEKHLYKTRASIVLVNKDFTPSEPVTATLIKVED
TGAAVLKLLQMYQAAKPRKQGISERASISERATLGEDCYVGDFAVIEAGARIGADCQIYPQVYIGDGVTVGDGTILYPGV
KIYEGCVIGSRCILHAGAVIGADGFGFIPNAAGGFDKIPQLGNVVVEDDVEIGANTCIDRAKTDSTIIRRGVKLDNLIQI
GHNVQIGENTVSSAQTGIAGTSKVGHNCFLAGQVGIADHVTIGDRVCIGSKSGLDKDVPDGEVRFGYPALPGMQYHRASA
IFKNLPDLARRVSQAEKEIAALKEK
>WP_004328804.1 MULTISPECIES: pantetheine-phosphate adenylyltransferase [Alistipes]
MSHTIAIFPGSFDPFTRGHQALVDDALRIFDKVVIGIGNNVSKAGLLRIEARKQLIEDLYADNPRVEVRIYTGLTGDFAR
DQHASAIIRGVRNTTDFEYERTMEATNHRLHPDIITVMLFTPAPVADIASSTVREVLAFGRTVDEFMPEGIDIKKYL
>WP_004328805.1 MULTISPECIES: aminotransferase class IV [Alistipes]
MERILLRNGIPEPMPRIEGTYLYQTLHVRGRRPLWLDRHTELLARNIQELFGLRWAPDLRRLEAQIATLLDANRHPVAGS
SFVRMAFTPAGDLLLIPGAVSLYDGYTLRSLRPAAAVVNYGVPYPEYPTSAREAACMLALQAAVTADNRAAEADIERAAV
RTGVQAVIRCDGEGFVHVCDEAPLFAVKGKKVYTPPAPPSVERELAYRAVEAARLPLLELEIGREQLARFDEIFYVDHRG
LTSLSACEGQLYAAIITERIARVLNKLY
>WP_004328806.1 MULTISPECIES: DNA polymerase III subunit delta [Alistipes]
MAKSGVKFKDTMAAYDRLRGEIAGRKFAPVYLLMGEEAFFIDALCDLLASTILQESERAFNQLTVYGRDSDAGQVVNLCR
QMPMMGSYQVVILKEAQQLRGLDKLSLYTSKPSPTTILIVCHKEKNVDKRSQLYKSIAQHGAVLESVRPRDYEIGPWLAQ
FVASKGCTIDAKAQAMLTDHLGTDLAKISNELGKLLLSLPEGTKKITDAHIEQNIGISKDFNNFELCKAVTGQNLEQALR
IADHFARNPKDNPLLVTILALFNQFREIFRINYLRWLSRHKGVPFPSDTELIGILRMNNAYALGELKQTSARWDNRRVFR
ILGLLREYDAKSKGMNAGGAPDGELLRELLLKIFLQ
>WP_004328807.1 MULTISPECIES: tRNA lysidine(34) synthetase TilS [Alistipes]
MNLLDNFQRYIRRNELAAPEDFILLTVSGGVDSMVMLSLFVRSGYRVGVAHCNFQLRGVESEEDEELVRREAEKYGVPWY
NKRFDTKGEMERTGESMEMAARRLRYAWFDELSREHGYTVVAIAHHIDDSIETFFINLLRGTGLRGLTGITTHAGKLIRP
LMFASRKDILEYAVAQHIPYREDSSNRSTKYLRNKIRLGLVPRIKEISPKFTDLMRQNIGRLTDAQLFINHGIQRIREEV
ITTENGIDTIHIDRIDRAFPLNFVIFELLNSTYSFKGDVSDALVRALEQNSGTGKRFYSKSHVAYIDRGRIMVTPIPADD
PCQVQVEAGAPRCYCGNSVLYFELRDIDDIQGFGVPEHIAQVDADKLKYPLTVRRWQEGDWFIPYGMSGRKKVSDYLIDH
KVPLPEKARQFVLLSGDEIVWLVGRRIDDRYRLTAETENVLRITKEII
>WP_004328808.1 MULTISPECIES: UDP-N-acetylmuramate dehydrogenase [Alistipes]
MIREFNNPELAPRNSFHVAQRAARLIEFDRTEDLQELFEKGMPDPWYVLGGGNNVLFTQDYPGTLLTPVAQGIRIVDEQP
DCVTVEADAGVEWDDLVEWAVQHELWGLENLSLIPGKVGAAPVQNIGAYGCEAKDAIRSVEMFCTETFNTLVLNREHCAF
GYRDSVFKRSLRGRVIITSVRFALSRTPRPRLEYGDLAAAVEARGGITLRNIREAVCAIRRAKLPDPAVTGNAGSFFKNP
VVGREEAERLSALYPDMPHYPAADPSQVKLAAGWLIDRAGLKGHSEGRVGIHPRQALVIINLGGATGTEIVAFARKVQEQ
VKKRFGVEIEPEVNIL
>WP_004328810.1 MULTISPECIES: DUF4301 family protein [Alistipes]
MFTKEDFVQMEEHGLTPAALETQLKNFREGFPFLPVTRAASCGDGIRVLDAAGIEQAAARYDRAKESLRVVKFVPASGAA
TRMFKDLFEFVREGRRTAVVGELLANRRRFAFWPELRTIIGDDADELRTVENIVAEGLRYGETPKGLVSFHRYGDEVRKA
VEEHLVEGAQYAAAGGEVKIHFTVSPEHLTRFEALLAEKIPGYESRFGVKYRISFSVQDPSTDTLAVNPDCTPFRRADGR
LLFRPAGHGALIGNLGKIDADIVFVKNIDNVTTDARRSDTVLYKKALAGVLLALQERIFEYLMALEVPGAELEPIAAFIE
NELCVKLPKDYGTALLRQVLDRPIRVCGMVRNEGEPGGGPFWVAGADGLETLQIAESNQIAPEKRELMRSATHFNPVDLV
CSFRTSKGGRFDLREFVDPATGFISRKSDGGRELLAQELPGLWNGAMARWNTVFVEVPITTFSPVKVVTDLLRPEHQGDE
F
>WP_004328811.1 hypothetical protein [Alistipes putredinis]
MQSKNIKNKLNNIFSVIFLLFGLAACSDDRYQTQNVTHLVIDSFEDFAKDSDTVSIRSITLSLADKRFYAEFEHSDIEIN
YEVNVRNNSADTVRINLPDSSNYATYLNNRVGWLSGWNKNELEILPCRSNTICITNIGMFGALYRWEKLFPPKHDYTFDM
LKILPDVKVYYNGQLVLPSKEIEIFTSDYKDPWIYKVLKKISGEPYAIDFSN
>WP_004328813.1 MULTISPECIES: hypothetical protein [Alistipes]
MENKLQQLTQKLYDEGLEKGRAEAERLVAEAKTNAAKIVKEAEAQAAKILAEANTKAQDVEKNAMTEISLAGKQALSKIK
AEISSMIIAKSTAPAVKAATLDPEFVKQMLLTVAKNWSGADSSKNQLKALLPEAEQKAFEATFEAAAKELLAAGVEVGYS
KEVRTGFKVGAKDGGYYISFSDQDFDALLKEYLRDKVYKMLYNA
>WP_004328814.1 MULTISPECIES: DUF2764 family protein [Alistipes]
MFDKNYYCLVAGLREYSLDADTKGFNARAIIEEILEGVSARDARCVRLLYGYYDCENLVNFRKGRAAHNPLGNLSREEIE
EQTKNPDRLPARMATVVRSYSAIVDEDADNEDGIDTDRSFENALFSAYYDECAHSKSRFLRQWADFDRNLRNISAAVVAR
VTGRSAEQSVVGGDETSQQLKRSSAADFGLRGDVPYLEAVIAAVNDETNLVEKERKIDAIRWNQAEELSTFDYFDINALL
AYLVKVNIVARWTRLDDKQGREMLHRLMTSLDGKDLINKQ
>WP_004328815.1 MULTISPECIES: V-type ATP synthase subunit A [Alistipes]
MKTTGRVNGIISNIVIVKADGPVGQNEICHVYCGDTKMMAEVIKVVGDNAYVQVFDSTRGLKIGEKVEFEGHMLEATLAP
GLLSRNYDGLQNDLEKMDGLFIARGSITDPIDFEKKWEFKPLAKPGDKVSAASWLGQVKEEWVEHKIMVPFTMEGTYTVK
SVVPAGEYKVTDTIAVITDADGRDHDITMVQRWPVKQAVRCYREKPRPSRVMETGVRAIDTFNPLAEGGTGFIPGPFGAG
KTVLQHAISKQADADVIIIVACGERANEVVEIFKEFPELVDPRTGHKLMERTIIICNTSNMPVAAREASVYTGMTIGEYY
RSMGLKVLVMADSTSRWAQALREMSNRLEELPGQDAFPVDLSAIISNFYARAGLVKLNNGKTGSVTFLGTVSPAGGNLKE
PVTESTKKAARCFYALSQGRADSKRYPAIDPLESYSKYLEYPEIEEYLDGRIEKGWVEKVYAGKTLVQRGKEANDQINIL
GDDGVPVEYHERFWKSELIDFVILQQDAFDEIDANCPIERQKMMYEMVLDICDREFAFAGFEECASFFKGLINLFRQMNY
SEWKSEKFEDYRRQIEKTVSEKESK
>WP_004328816.1 MULTISPECIES: V-type ATP synthase subunit B [Alistipes]
MTTRAFQKIYTKIENITKATVTLRAEGVGNDELATVGGKLAQVVKIMGDQVTLQVFAGTEGITTDSEVIFHGEPPKLRVS
DNLAGRFFNAYGEPIEGGEQIEGEAREIGGPTVNPFRRIQPSELIATGIAGIDLNNTIVTGQKIPFFADPDQPYNAVMAN
VALRAKADKIILGGMGLSNDDFLYFKQVFENAGALDRIVSFVNTTENPPVERLLVPDMALTAAEYFAVDKGEKVLVLLTD
MTLYADALAIVSNRMDQIPSKDSMPGSLYSDLAKIYEKAVQLPNGGSITIIAVTTLSGGDITHAIPDNTGYITEGQLFLR
NDSDTGKVIVDPFRSLSRLKQLVIGKKTREDHPQVMNAAVRLYADAANAKTKLENGFDLSDYDERALKFAYDYSEKLLAI
DVNIEITQMLDTAWELFAKYFSKEEVAIKSELVEKYWPKTE
>WP_004328817.1 MULTISPECIES: V-type ATP synthase subunit D [Alistipes]
MAIKFQYNKTSLGELGKQLKMRQKALPTIKSKESALRSEVKKAKDTAQDFQRQLDALTAQYDYMVSLWGEFDADLLRIAD
VDLAEQKIAGVRTPVLQDIRFEEKDYDLFSAPVWFADGVDILKRLARLGIEFEVFNRKMELLDFARRKTTQKVNLYEKVQ
IPGYEDAIRKIKRFMEDEENLSKSAQKIVKTKQQQAGEGAML
>WP_004328818.1 MULTISPECIES: hypothetical protein [Alistipes]
MIARMSKYDLVLYAGQSSDFIEKLRGLGLVDITTTGWEPSDEDRQLLLSIDNHHKAVDALTRFLEDERFVRDEQPIADGG
EAFDRYTAATQQAAALRSEIARLQKTADELRPWGDFSVDTLRKLADRGVVLRYFFTSRAAYEKDIEAWSERYTIALVHEG
ETFDYFVVVTRPGEEVVLDAQEVKAPTMDCRQTEAQIAEARRKLAELDREFSRAALSVEAIRRHGIELKRKLEEIRVKNT
AQPEADGTLVILEGWAEETDSAKVDALLAEYPNLIFLKSTPTPEDNTPVKLRNRPFAHLFEVIGAMYALPKYGTIDLTRF
FAPFYMIFFGFCMAEGGYGLVIMLGGLAAVMLGRKKGSSAMKEIGMLTMLCGFSGMVFGLMSGSFFGLQLSEWEWLGSLR
DHLLTPDILFPLSIGLGAVQVLFAMMINAYVTARSFGLRYALGLIGWIIVLVDSAVAFLLPESVGFTFHSVAYLVILGIG
LVLMFFFNTPGKNIFVNFGLGIWNTYNNVSGLVGDLLSYIRLFAIGLSGGILAMVFNQLAVGMSPDIPVVKQLVMLLILL
LGHGINLFMCVLSSVVHPLRLTFVEFYKNAGFEAATRVFTPLKNE
>WP_004328819.1 MULTISPECIES: ATPase [Alistipes]
MEPITLGYLGMAIMFTLAAVGSCYGTTIAGNAAVGAMKKNPNAFGNYIILSGLPASQGLYGFASLFLIMNYLTDSVTMLQ
AAAIFGLGILVGLVNFFSSYRQGQLCANGIAAVGNGHDVGTKTLILAAFPELYGILTVAITFLVTGLMK
>WP_004328820.1 MULTISPECIES: TlpA disulfide reductase family protein [Alistipes]
MLFLLVLALTGCLSEEIPTEKETTLVRVGEEAPHFTVGMLDDTAITLSDLQGNVVLLTFFSTWCPTCRKQMQQMQTQIVD
RFADRKFRFLPINRGETQQTVQEFCRELGIAFSVGLDPDMSIYSLYATRYVPRNFIISPNGKILLSETDYDATIQRLLIE
QIEQALQTTE
>WP_004328821.1 MULTISPECIES: radical SAM protein [Alistipes]
MIREQTQRTAGTGPNRAEEIYEKCLKRDPLTAEEAYWLYEQAPLQELALTADRVRRAVVPDLEVVTWQIDRNVNITNVCI
SGCHFCNFHCKPHQTERAFITTLDEYKEKIERMLALGGDQLLLQGGLHPKLGIDFYEELFSTLKSLYPQVRLHALGAPEV
AHIARISGLTTLDTLKRLIAAGLDSLPGAGAEILDPGVRKAISPAKPSVEEWIQVMHEAHCLNLPTSATMMYGHVETSRQ
RVDHLLRIRDLQARCPEGHYGFLAFIPWIFRSSGTELERQGVATRFSPLEYIRIIAVSRLVLNNIRNIQASWLTVGKATA
QVALHSGANDMGSIMIEENVVSSAGAHNQFDAAGIQQAIREAGFTPRLRDQLYRMR
>WP_004328822.1 MULTISPECIES: ribonuclease R [Alistipes]
MNKLKNTKKSAAFDRSSLIINLFREFPNNKFSLKHLASASGGATKEGRLRTREIITELLAQGTIEECGQEKYRLSGKERP
RQEGIVQMISTGAMYIRSEEFENDVYVSQRNSLNALDGDRVEFVITRRSHAGSLEGEITRIVERSRKQYVGTADVSDHAI
FVKMDPRRMPMDVYLSKRDNPNVQHGDKVVIRITDWALGSKSPAGELVEVLGRAGENNTEMHAILAEYGLPYHFEQKVED
AAQAIPSTITKADYAARRDFRKITTFTIDPADAKDFDDALSIRKIEDGVWEVGVHIADVTHYVQPRSVIDTEAEERGTSV
YLVDRTIPMLPEKLSNELCSLRPDEESLCFSAVFTLNEEAEVLDKWFGRTVILSDRRFTYEEAQQIIETGKGDFAEEVLT
LNRLAQRMRKTRFKRGAVSFQREEAKFKLDAEGKPLGVYFKEQKEANQLIEEFMLLANKQVAEFCGHHKVNGRAVRRTMV
YRVHDVPNEEKLEKFRTFVLRFGYVFKADKGRAVAKEMNKLLGQAKGRIEENVISNLAVRAMSKAFYSTDNIGHYGLAFP
YYTHFTSPIRRYPDMMVHRLLARYLEGGKSADRDTFEKLCVHASEREVIAAEAERASIKYKMVEFMQDKIGQFFDGHISG
MSDWGMYVELDETHIEGMVSLREMEDDLYQFDENRYEVYGRRKGRIFTLGDAVRIRVKRADLQRRQLDFELVHDAAADSR
EDDVKGHAAIPVRRQSTSRPGKGGKTSRKGGKKGSKR
>WP_004328823.1 MULTISPECIES: M20 family metallopeptidase [Alistipes]
MTPVEFRRHLHRHPELSFRETESARFIAEALREAGIPCRPIAGTGVLAKIEGRGDLRRAVVLRADIDALPIREQSGAAWS
SENDGVMHACGHDIHAAVLYGTLLRLSAERNFEGTLFGIFQPGEESNPGGASKVLAENPFEGYTVLAVVGEHVEPALDAG
TLGFRAGKYMASNDELRLTLEGAGGHAAMRAEHRDTVSAAAQLILHLTALNTPERVVSIGKVEAAGATNVIPDRVYMEGT
MRTFDERERAEVKRRIEELAAANDASYGVRTRVHFTPGYPCVVNDPELIRQAVALAETEGIPFQMLPLRMTSEDFGFYGT
RYPAIFYRLGVGPGAGKLHTSTFNPDEAAIPTGIRFMELLARNYFNR
>WP_004328824.1 MULTISPECIES: methylenetetrahydrofolate reductase [NAD(P)H] [Alistipes]
MNITDLIQGAVASRTTRFAFELLPPLKGDGTRSVFGAIDPLMDFNPAYINVTFHREALKEDIRPDGSREWHIMRRRPGTV
GISAAIRRKYDVEVVPHLICGGWSKYDIEDSLIDMDFLGLHNVLALRGDKRQNEPRFVPYAQGHAHAADLVRQIQAMNRG
EFIDGEVEECHHSKFSVGVAGYPEKHFEAANAQSDLQYLKEKVDAGADYIVTQMFFDNSKYFDFVERCRKAGITVPIIPG
IKPISTPKHLEILPRTFSVSLPEELVKAVRACGEDTQAAREVGIEWAIHQAKELKAAEVPIIHFYTMGRTDNIRKIARNV
F
>WP_004328825.1 MULTISPECIES: methionine synthase [Alistipes]
MTKNRDIRHELEHRILLLDGGFGTMIQQYGLDEADYRGKEFAASEKLLRGCNDLLNLTRPETIREIHEKYLQAGSDVITS
NTFNANSISLADYGLAAEAYRINRVGAAIAREAADAFTARNPQKPRFVGGSMGPTSHTLSMSADVDNPGARAFTFEQLSQ
AYYDQARGLMDGGVDLLMLETVFDALNAKAAIFAIESLFAERGMRLPVIVSGTLTSSGRTLAGQTIEAFYTSVAHAEPLA
VSLNCSFGAKALLPYLERLAAVSEFRVAVYPNAGLPNVMGGYDETPAMFAADVEEYMRRGLVNLVGGCCGTTPLHIFELA
KIVNNYAPRPLPQRRHVTCLSGLEQLRIVPEANFVNVGERTNVAGSAKFARLIREKNYEEALSVARAQVEAGAQIVDVCM
DDGLIDGPEAMRDFLNLMGSEPEIAAVPVMIDSSKWEVLETGLRVVQGKSVVNSISLKEGKQEFLHRARLIRRYGAAAVV
MLFDEQGQADTYARKIEVAQRAYKLLTDDGFPAEDIIFDPNILAVATGIEAHDAYARDFIEAVRWIKQNLPHAKISGGVS
NLSFAFRGNNAVREAMHSVFLYHAIQAGMDMAIVNPQMLQIYSDIEPELLERVEDVILCRRADAAERLTEYASQFTKTAA
TQTQHTDAWRSEPLGKRIEYAMLKGVADYIEQDALEGYRTLGSPLAVIDRLLMPAMEVVGNLFGQGKMFLPQVVKTARVM
KKAVAVLTPYIEQGSEANAKSAGKVLVATVKGDVHDIGKNIVAVVMACNGYTIRDLGVMVECPRIIDEAVAWGADAICLS
GLITPSLEEMIHVCEELERRGLQIPVLIGGATTSDVHTAVKIAPTYSGPVIHADNASRNNKILGELLGPGREEYLARVRE
EQQTLRDQYRRREEIRTILPFGQVRKLRVPKPASEIAVPAHTGRLVFPDISIADVEPLIDWNFFFPAWGLKGRVPEIFEN
PEHGAEARKLYDDAQKMLARIREEKLLTLQGVAGIFAAVSRGDDIVVTGPKDKKYILPMLRSQAPVREAQARCLADFIAD
EKAGRTDYIGAFALTGGIGLKELTEKFRAEGDDYNAILSKLLADRLTEALCEWVHIFIRRQMWGYETGPALTPEQIIRSK
YRGRRMAFGYPACPDHSLKREVFDLLAADKTTAMRLNDNYMITPEEALCGLFFADAEYFSVGRIDREQLADYAARRNMDI
ETIEKLIPNNI
>WP_004328826.1 MULTISPECIES: glutaminyl-peptide cyclotransferase [Alistipes]
MTKIVWIGLLAMTLAACSGRTKTLRTETPAATPAAPRTYTYRVIESYPHSTDSYTQGLLFADGVMWEGTGEYGHSRLQRI
DLETGRTDVVATLPRSEFGEGIALLDGKIYQLTWENNKAYVYDAATGRQLRTFAYAGEGWGLTTDGERLYMSDGSEYLRI
LDPETFRVQRSVPVTFRGAPVQLLNELEWIDGKIWANVYVTDQIVIIDPASGIVEGVIDLRGLLPDEEIAPDTDVLNGIA
YDAASERIFVTGKRWSKLFEIEIIPQ
>WP_004328828.1 MULTISPECIES: trigger factor [Alistipes]
MNIVREQREQNNSLIKVTVGEKDYGDAVEKSLREYKRKANIPGFRPGMVPMGVIKKMYGKGVLAEQAYRQASEAAFNYLQ
EQKIDYVGDVIPSEEQGDFDFENGTEFEFIFEIGEAPEVKLELSAKDKMTYYTIKVDKKMHDDYRSNFLRRFGRLVDTDK
VTADEALEVTLDNGDMKIEGAYVGLISMNEEERKPFIGKKVGFKTQVNVNELYKTPAQRAAVLQVKENELEGIKPEFSLE
ITKIRKFAEPELNEEFFKMAFPAGNVKTAEEFEAFVDAEISKELRRESDYLFTLQLRDFLLKKAGLTMPVEFLKRWLYVI
NEGKFTKEEIEKDFDAFVKLFTWNYLQKYFIKQDNLTVTPEEATAEAKALAQAQFAQYGLPTAPEDMLANYAKKILEDRE
QGQKIYEKLYEMKVVEDVKSKIKVTEKAVSAEEFAKLAKEI
>WP_004328830.1 MULTISPECIES: ATP-dependent Clp endopeptidase proteolytic subunit ClpP [Alistipes]
MNEFEKYATRHCGINSLKLHDFRSQYAAYVSPTIIEERQLNVATMDVFSRLMMDRIIFLGAPIYDDAANIIQAQLLFLES
ADPEKDIQIYINSPGGSVTAGLGIYDTMQLVQPDVATICTGLAASMGAVLLTAGAAGKRSALPHSRVMIHQPLGGAQGQA
SDIEITAREIRKTKQELYEIIAAHSGAPIEKIEKDADRDYWLSAREAKEYGLIDEVLTKRG
>WP_004328831.1 MULTISPECIES: ATP-dependent Clp protease ATP-binding subunit ClpX [Alistipes]
MAKNYGEDLYGNESDACSFCGAKRRDGAILLSSSKGCNICSKCIAKGYQMLIENDVLHDEAASRRKEQKNTSLKFEDLLK
PNEIKEFLDQYVIGQDDAKRYMSVAVYNHYKRLLHASGEASEVELDKSNILLVGPTGTGKTLMARTIAKLLNVPFTIVDA
TVLTEAGYVGEDVESILSRLLQVASYDVELAQRGIVFIDEIDKIARKSDNPSLTRDVSGEGVQQALLKILEGTVVNVPPQ
GGRKHPEQQFVQVDTRNILFICGGAFDGIEKKIAQRLNTRAMGYGRMNADSVDRNNLMQYLMPQDLRSFGLIPELVGRLP
VLTYMEPLGREALRSILTQPKNAIIKQYEKLFEMDGVKLVFDDEVLDYIVDKAIEYRLGARGLRSICEAIMMDTMFDIPS
SGERRFEVTLPYAREKFEKKKFLALKQVG
>WP_004328835.1 MULTISPECIES: anaerobic ribonucleoside-triphosphate reductase [Alistipes]
METFIVKRDGTREAFSMEKIQRAIAKAFLSVGSFATQDVITNILSRVSVTDGISVEEIQNQVEVALMAERYYTVAKAYML
YRQRHTEDREVRDKLQFLMEYCDASNAATGSKFDANANVENKNMATLIGELPKSNFIRLNRRMLTDRLKEIYGKELADKY
IEMLNDHFIYKNDETSLANYCASITMYPWLIGGTISIGGNSKAPTNLKSFCGGFVNMVFIVSSMLSGACATPEFLMYMNY
FIGQEYGTDYFKRADEVVDLSKKRRTIDKVITDCFEQIVYSINQPTGARNFQAVFWNVAYYDRYYFESLFGNFLFPDGSK
PDWESLSWLQKRFMKWFNRERTRTVLTFPVETMALLTENGDVKDKEWGDFTAEMYAEGHSFFTYMSDNADSLSSCCRLRN
EITDNGFSYTLGAGGVSTGSKSVLTINLNRCIQYAARKGMPYQFFLEEVVDLVHKVQLAYNENLKYMQSKGMLPLFDAGY
INMSRQYLTIGVNGLVEAAEFLGIPINDNPDYERFTQEILGMIEKYNKKYRSKEVMFNCEMIPAENVGVKHAKWDKRDGY
KVGRDCYNSYFYIVEDESLNIVDKFRLHGRKYIEHLTGGSALHMNLQEHLSREQYRHLLRVASQEGCNYFTFNIPNTVCN
DCGHIDKRNLKACPKCNGRNLDYLTRIIGYMKRVSNFSQARQQEAARRHYATPGQL
>WP_004328836.1 MULTISPECIES: 4Fe-4S cluster-binding domain-containing protein [Alistipes]
MLRLASFDVVFQEIPGEVTLALNLSGCPNRCAGCHSPHLWEEVGEPLDDNLLNSLLSGYGNAITCVCFMGGDAAPGDVAH
WSACVRAATEGRLKTGWYSGRSELAAGIDPRSFDYIKLGPYVAHLGGLDSASTNQRLYRVTDGEMKDITAELRNRDRMLL
G
>WP_004328837.1 MULTISPECIES: methionine adenosyltransferase [Alistipes]
MGFLFTSESVSEGHPDKVSDQISDAILDEFLRHDPNSKVACETLCTTGLVVVAGEVRSSAYVDIQHVTRRVINRIGYTKS
EYQFDGNSCGVLSAIHEQSPDINQGVVREAEEEQGAGDQGIMFGYACNETREYMPATLILSHVILKELAVIRREGQVMTY
LRPDAKSQVTIEYDEQTHRPLRVHTIVVSTQHDDFIPTSKGVTEKMAEKRMQEKIREDVRTILIPRVKARLERAKDKLAR
LIGDDYILHVNPTGKFVIGGPHGDTGLTGRKIIVDSYGGRGAHGGGAFSGKDSSKVDRSAAYAARYIAKNMVAAGIADEI
LVELSYAIGIAEPISVFVDTHGAVCSRNPKLADMTDGEIARRIAKLFDLRPAAIVKKFGLKNPIFEATASYGHFGNRPYT
RKEKVWEDGREVEREIEFFGWEKLDAVDLIKQKFGL
>WP_004328838.1 MULTISPECIES: trypsin-like peptidase domain-containing protein [Alistipes]
MKKALLLLGMIAAGAASGGVVAWSILSPAEKNGTHVVTPQSGAVSDDPFSQAGTHFTSYQAEQYPDLTYAAENAVKAVVN
IEVVQEIEVPERQYDPFFEFFGIPQQGRRGPSTQERRGGGSGVIISADGYIVTNNHVVDEATRLRVKLSDGRTFDAKVIG
TDPTTDVALVKIEAEDLPTLPFGSSDSLRLGEWVLAIGSPYNLQSTITAGIVSAKARQLDVIPSEFRIESFIQTDAAVNP
GNSGGALVNTRGELVGINTVIKTMTGSYVGYSFAVPETIVRKVVVDLKEYGVVQRALLGLAFRPIDQNFIDQMGEETGIE
ELGGVYVASVSEGGAASQAGIRKGDVILSVDGVELNEAATLQEQIGKHRPNDKVKLMIKRSGSMKQIEVTLRNKAGKTEL
LTRDDVDVMEVLGGKFATADERLCRRLEIRGGVEVLAIKANGILSKARVRPGFVITHINDKSVRSLSDMQRMTDKVRSID
GVYPDGRSASYVLVE
>WP_004328839.1 MULTISPECIES: RNA polymerase sigma factor RpoD/SigA [Alistipes]
MRQLKITKSITNRESASLDKYLQEIGKEELITVEEEVELAQRIKKGDQEALEKLTKANLRFVVSVAKQYQNQGLSLPDLI
NEGNLGLIKAAEKFDETRGFKFISYAVWWIRQSILQALAEQSRIVRLPLNQVGSLNKINKAFARFEQEHERTPSPEELAN
ELELPKEKVTDTLRVAGRHVSVDAPFADGEDNSLLDVLVNPDSPNADRGLINESLSTEVDRALETLTERERDIIKYFFGI
GCSEMTLEEIGEKFDLTRERVRQIKEKAIRRLRHSSRSKLLKSYLG
>WP_004328840.1 MULTISPECIES: hypothetical protein [Alistipes]
MLQPLKITLVICYTVLALSVAGVLLSGILGRLEWLALCAVCALALLSITLVLGKNLRIQRMMTEDEYSDDR
>WP_004328841.1 MULTISPECIES: uracil-DNA glycosylase [Alistipes]
MDVKIASDWKEILSEEFEKPYFRELTDFVRQEYASRRIFPRGSNIFRAFDKCPFDKLKVVIIGQDPYHGEGQANGLCFSV
ADGVPFPPSLQNIFQEVADDTGSPIPTSGNLDRWAEQGVLLLNAVLTVRAHEAASHAGHGWETFTDAVVRAIAQRKQGIV
YMLWGSYAQRKGAIADPQRNCILKAVHPSPLSAYRGFFGSKHFSRANEYLQSIGKAPILW
>WP_004328842.1 MULTISPECIES: alkaline phosphatase [Alistipes]
MKKIVITMLVLLSAAYAVGIGGGEVARKLNLRPSQIVPAADTLPVRNLIYLIGDGMGLSHVSMLMLEEGYGTTAFDRAQN
IALITTYSANNRVTDSAAAGTALATGHKTGNGMLGVLPDSTAAESIMADAIRAGMPTGVVVTSTLQHATPGAFYAHVPYR
RQYQRISDQLAGSDLTVAFGGGLKYAETSEREDGVPGIERLRDRGFRVLTDPSQLDTLSRGPVMGFFADGHLPKMSEGRG
DYLERAIRKALEILSREAGERDRGFILMVEGSQIDLRAHDNDAEGVLAEMRDFDRAVAAAMDFADRHPGTLVVVTADHET
GGLSIPSADVDFEHEEAGIEYRFSTGGHTAAMVPVYLYGTGAERINGVLDNTELALRLAGTLGLR
>WP_004328843.1 MULTISPECIES: DUF6562 domain-containing protein [Alistipes]
MRKLFLLAAGLAMTLTACQKDEVSPSAGATSQTITVSIPQGVQTRAAAADFGDGSQIDRCLLQIYRNGQPYGEQQTATVT
GNTATFNLRLVAQQKYDFVFWADCSEAGYETDDLSAITLGSDADYTGNDDKFDAFFLCKKDYTVTESFSETFTLRRPFGQ
LNVKTLDLAAIPDNAADLKPAKVKVNFTSLPNTFNALTGEESGEAAVEYTADVLNATGELTVDYIWAPVEQATLADFKMT
FLDAAGKEISANSDFKSIPIRRNYRTMVSGNLLTKQGDITVEIDPNFYKPDITVVTTAEELHAAFANGGSVTLSEDVTVE
APLVVETGKTVEIDLNGKDIINTTSLPDTDPRYGNTTVFEVKGGATLNIKGDGNIKAIGTKPNEDGYRMAVYAYGDAKVN
IYGGNFVNDQDYNDHNAQLDLIYADQQAVINIYGGTFESKSANNRGYWVLNLKDGSGAAINVYGGTFINYDPSSSMTENP
VKNFVAEGYTAIKTSAEPAPNGTYTVVKGTEVAAPADLESALKSGDIAIVSRSMTIDDSPYISSVASATLSLKEGAVLTA
QEGSELQQCIQVSKSCKKMVISGKGFIVGPKNSTATNVAGIYSGCPDLVIDGTITVDGSSGSKGTNAAIRIAEGTTTIKD
GYFTVGTDASGIANSCILVATARPSQKAHLKIYGGVFETKGNPINGWYPVINIQDADRKAGRATVEIYGGIFINYNPATG
DNTGEADDTFVAPGYKSVETTYNGQQAWQVIPE
>WP_004328844.1 MULTISPECIES: DUF6562 domain-containing protein [Alistipes]
MRKLFLLAVGLAMTLTACQKDEGLVSDGATSQTITVTIPQGMQTRATAADFGNGAKIDRCLLQIYHSGTTPAKYGEQQSA
TVQKGADGKLTATFNLRLVAQQTYDFVFWADCSTGDHYNTDDLTNITVKGNYAGNNDEFDAFTGALLDYQVKGAFSENIT
LRRPFGQLNVKTLDMAAIPDPTLKPTKVKVAFTAVPTSFNAKKGEIGAATAAVEYTADVLSADGDLTVDYIWAPVEEATL
ADFSMTFLNGTTEISTNGDFKNIPIRRNYRTNVSGNLLTKQGTFNVTIDPEFYKPDINDYPELRAALANGGSVTLSDNMT
VKEPLVVENGKTVEIDLNGHTITNETDVWAGNDWSLFSVRGGTLTIKNGTVKAKDNDCYACDVQYGGTLIIEDGTFVGNI
SAVYVHEGKAEIKGGTFSIVQTETEGDPYRFLLNCYDSNRQAGKASIVVTGGTFENFNPADNAAEGAGTNFVDEGYKAVK
IAETPAPNGTFQVVKNAKVDNADELIGALADPEIANIEVASDIDLAAKSSEELTFEEHKTIDIKEGVTLQLGSANFLTAE
KGLTLTGKGTLDNSAAASTAVVAAASDVHEHKSLIHVTGGDLLIDGVTLINDPEYHWHGSSYNTAAIAYWNDANVTIRNA
RVISGEFTLCGMGRNGANTATVTLIDSFFESTSSNLDNKQHWAYAMRLFGSEVLIENCEVKGIQGAVSIEENAKAEIRSG
KFYTVNTSGQQDAFYALYVSSSAEVTITGGEFSAPNVRTGLQIEGTSAVVSGDNDTGRPSGSVILKGGKFSGKAYNHVTN
TVYAPAAGYQWQAITDGDNLKWAVVPATR
>WP_004328845.1 MULTISPECIES: right-handed parallel beta-helix repeat-containing protein [Alistipes]
MKKLFLLAVGLAMTLTACQKDEGLVSDVATTSSFTVTIPQSGVQTRAVTDAFGTGTSVNRCILEIYHGDKLYDRIEKGVS
GKTVTFDNLRLVSSQTYDFVFWADCAEGSEGNFTDKVYNTANLKSITEIGPFVGNSDERDAFFAKESFKVTGSFTKPVTL
KRPFGLLVVKTNDLNEIKDEALKPTGYSVAFKGLPTTFNALTGEVSGSADVTYTAGELAKADGTISMDFLWATESEAALS
DFTMTFLNNGTAICTNDAFTNIPIRRNYRTNVSGNLLTKKGSISVTIDPNFDANSPIDKVIAEVESVSEVAQAIENGATD
ITVTTAPTTAATIEIPHTLTAEQAAKEISITLPETDQQVTLAYTTEQNGQAPEAVNITVPTTNKLIINLPESTVTLNGTS
YTAVEATTAGNTLIVPEGVTVGKLNVVKGNVEIYGTVTEITFGKGAGTVTTYATGDVATLKKAIELIAQGKCARIVLTAD
IDLKGSADNPWTPIDTEGKGFVEFDGAGHTIKNLYVDNATGQPNGKGTYYGGFFYVLQGNVKDLTIDGAEVTCYRGGTLV
GRMDYGTVENCHMKNTAIKSVQKIGGLIGFVSTSSKDVTVRNCSVTACSIDVFNPETFTYCSQAAGLIGYFQTFERNVLI
EGCSVSGITLNNTYKGQDADSYSDGDLFYAMEQSFSHAFIGNMVNVSKKADTYDKYTVELRNNKVDKQADGVATGYFTDE
YMGWRASNFTAGYISTAKLIVDGVVKDRWTELKRFVALLKDGGNVNVWYHYDLTKIPETSGEIPIEKPTVIDFKRAVTLT
VGKQQIVNKKELTVKGIGKMTASDYIFMNEQGATLTVEGGTFTATKATDANGVVIYNQGICNIKNGTFDGPGFTLMNTGS
ADMTIENGNVINRNSPTGYALMAAGGGTKLTVKGGRIEAIQSIGGANVTISGGTILNDCKYYALYNQNGKTTITGGYFSG
YPGMKDVYIADGTVAIQGGYFEDNQTAAADGYVYKDNVQTVDGITYNYEVVAQ
>WP_004328846.1 MULTISPECIES: DUF6562 domain-containing protein [Alistipes]
MKKIVTILLFALTVFAGCSKDEKPTPAPTMPVNGVIYLHSESVLKNEPAAKAATRGATAAEQTLTYTFEAWTNDTKPRCV
LHKIANGTLDEAAIEIALVPGTYDFLFWADYGKGTYTTDNLRQVSLTRTPYTPGSGRDAFAFALPGVQWNGGNGVSATLK
RPLAKLAMQNTAAFGTGGQEVSVTYTNVPTQYDVLTETTSAPQTLTLAFPATTAGSNSVGEDFLFVPYAGQSIGLSITVG
NVTKGLDMLQLQQNYTTHVTATFE
>WP_004328847.1 MULTISPECIES: DUF6562 domain-containing protein [Alistipes]
MKRITIYIAHLLVLVLTGCDKTVLEFPENEGVDPTLVNANLSLAIDPKIEPYEQTGRSEGEVIDAYDVRWIVEVFRDEIG
GELAERRVLGCEPAADGHHTIHTSLALHAARYHVVAWMDYVDNGSVDDKYYTIPSLSSISVPAAGNYIGDEDHKDTYVAR
QEIDLKAHRDRWNETVDVTVTLQRPMAKIEFIATDIDKFLDELAARHSEITGSVADDLLSQTPDLSTIRVQVDYAGYFPS
GFNAYTNKPNDARTGMWFECNMTPLTNKEAHLASDYIFVNGSESAVKVDLTIRDSEGNLLNRIEGIDVPIVRGKLTTIRD
EFLTRDYAPGIGIDPGFDGDINITIPD
>WP_004328851.1 hypothetical protein, partial [Alistipes putredinis]
VIALWWILVTAMSAVLGAMGERFVWLPEYDKVAEWLSANNGKGLLLFGNCGRGKSLLVRYAIPMLLRKFANRIVTVVDCG
SQSVNIDDVIKRKFITLDDMGVEVDRVEFGTRRNLVVELINKAQDNPDTLLFISSNLTGEAIKDRYGDRIYDRIKYLCHR
VAFNGNSLRK
>WP_004328852.1 zinc finger CCCH domain-containing protein [Alistipes putredinis]
MKEYTQADFDAFEVIDGIKQCPSGDYSDIQIFGERCSFGERCSFGKECSFGEECSFGKWCSFGEDCSFGEECSFGKWCSF
SDKCSFGEDCSFGEECSFGEECSFGEWCSFGKWCSFGEDCFFGEECSFEGKGEYIGDYPFLAFVGFGSRIGSKVYFFNLQ
DGIYVRCGCWLSNIAGFRERVKEKNADAMYLDLCDLVERKFNRKNSK
>WP_004328853.1 nucleoside triphosphate pyrophosphohydrolase family protein [Alistipes putredinis]
MRANEYQTRAMSTRLPSCENATYMLFGLMAEIGEIADKIAKWRRKGVCRLDMDHLVFNTGDLQEVEGYKSELMKEVGDCA
WFIAGIADCFGFTLEEVMQQNLDKLASRRERGVIDSNGDNR
>WP_004328854.1 DNA cytosine methyltransferase [Alistipes putredinis]
MTHASLFSGIGGFDLAAEWAGWTNAFNCEIDPFCRKVLKYHFPNAEQYEDIRTTDFTVWKDRIDVLTGGFPCQPFSLAGK
RRGTEDYRYLWPAMLDVIRTVRPRWVVGENVYGIVNWSEGLVFERVCADLETAGYEVQPYIIPACGVGAPHRRDRCWFVA
HRTDAGTETMRERSNGVHADSIASDTPCLGRITRRSKSNRTIQNEKIGSNIYVPVERSGSKRTFTDPDSERCEECNASCQ
SGHMQRTTQNSDAKRRIPDWNGFPTQPPVCGGDDGFPGELAGIAFPRWRREAVKACGNAIVPQVALQIFETINEYERK
>WP_004328855.1 hypothetical protein [Alistipes putredinis]
MKKHLLTSFLFGTLTIVLCGIISGEPYRSIAWAVILVILIISVIAIGIATTAIYDLLKQGMNINMLTINGGIRFFDKSKP
ANPDIEENQNDQRK
>WP_004328857.1 MULTISPECIES: PDZ domain-containing protein [Alistipes]
MKKIFCLVCFFLALFSLKSIADVPEGAIPFVFDGHLYLQSTLNDTIPVTLIYDTGADFLYLDEDYLKLNHLQNAFGRKGK
ATMGGAGNGEPERIDIFIDPITVHCGAREYQNEITPIIKLRDLLGRHTDGLLGNTHLLMNPLEINFSESYLRQLKGPLLA
EQLDNYVKLDARFEDNRIDVKATLQIDDENSLEGWFRMDLGCGSTIILTNETASAFNFMDVPKAYFCTQAGGIGGGSEEV
TIRAAKFFMADTLENLVIDYSLNEKGALSSDRPYIGIIGNEIWSLYDIVLDPVSSSVWVKRNENQGTYAQSSVTHMATVD
RTDICGGWIVNGLYKGGVAEQAGIEIGDIIVAINNRPVKEITWEEQRKGLELQGETTYTVQKPDGQIVSYTLFIGKQII
>WP_004328858.1 MULTISPECIES: CatA-like O-acetyltransferase [Alistipes]
MKHPVDIDNWNRRENYLFFRDFANPYYSVTSQVDVTEAYIRAKALGIKFSHYAMYASLRAVNSIEALRYRQVDGKVWLYD
RIRLNTAVAREDHSFASVIIPYNDTLEEFVAEARGIIAAAMRGEGDAYGADSEKDTFVISVNPWYSFTGLQFQFPQNAGE
NIPLSVFGKIMVDMQGRRTMPVAVSFHHGFVDGYQVGRYWEAFQHNLDTLSM
>WP_004328859.1 MULTISPECIES: acetyl-CoA hydrolase/transferase C-terminal domain-containing protein [Alistipes]
MNTQIKFTTAAEAVKVIKSGDHIHLSSVASAPQCLIKAMCERGANHEFKDVHIHHLHTEGPAPYADPQFEGIFQLDSFFV
GGNVRKVTQSGYADYIPIFLSETQKLYRSGTVPCDVAMIQVSTPDKHGYVSLGTSVDATLAAVETARTVIAVVNKHVPRS
FGDAMIHSSKIDLFVQDDTPLEEAHFTEPNEIETRIGKHCAALIEDGATLQMGIGAIPNAVLAQLGNHKNLGIHTEMFAD
GVLPLVEKGVINGEAKNIDKGKMVSTFLMGSQRVYDFIDDNPGVLMMDVGYTNDPFIIAKNDRVTAINSALQVDITGQVC
ADSLGTKFYSGVGGQIDFIYGASLSKGGKAIIAMPSVTNKGISKIAPELTCGAGVVTTRNHIHWFVTENGAVNLYGKSLQ
ERARLIISIADPSAQESLDRAAFERYGQHHHYVKNYMGK
>WP_004328860.1 MULTISPECIES: translation initiation factor IF-2 [Alistipes]
MSNERKLRLIQVAKEFKVGLNTITDFLQKKGIKTDGSPNTLVEPDVYAVLEKEFGGSRITGNERESIRERISQKQATITL
EEAQKQTREEEQEVIIKSNVISVKDELPQPKILGKIDLSPKPKPAPKPVSKPAAEPVPEAAAPKPQPAPQPAAPKTEAAP
ASETASAAKPEPEAAPKSDNIFRPAVQTLTGPQVLGTMDVSGFTPGNRHKRKRLSKEKVDVTRTPAGSPKPGSNGKSAAQ
PGRGQGPQSNQPRPGENKKTRKDKLKAPKPVVRPEISDEEVSKQVKDTLARLTSKNAKSKGSKYRKEKREAVAERMNEEF
QREEQERSILKVTEFVTVAELATMMNVSATEVITACMNLGLMVSINQRLDAEALVVVAEEFGFKTEFVSADIQEAIGDDE
QDSEEDLVPRPPIVTVMGHVDHGKTSLLDNIRKTNVIEGEAGGITQHIGAYSVELNGQKITFLDTPGHEAFTAMRARGAK
ITDVAIIIVAADDNVMPQTVEAINHAQAAGVPMVFAINKIDKPAANPDHIKEQLSQMNYLVESWGGKYQDQEVSAKKGLN
LDKLLEKVLLEAEMLDLKANPNRRASGAVIESTLDKGRGYVATVLVQNGTLHIGDVMLSGIHTGRVKAMFNENGQKVTEA
GPSTPVQVLGLNGAPQAGDTFNVMEDDRSAREIANKREQLQRIQGIMTQKHVTLDEIGRRIAIGSFKELNIIVKGDVDGS
VEAMSGSLIKLSKETVQVNVIHSAVGQISESDVLLAAASNAIIVGFQVRPSASARKLAEKEEIEIRLYSIIYDAINDIKD
AIEGMLEPVMKEEIVCSAEVMEIFRISKVGTVAGCVVREGKLTRHTPIRVIRDGIVIYTGKLGSLKRFKDDVKEVLTGQD
CGLNIESFNDIRVGDVIEGYEQVEVKRN
>WP_004328861.1 MULTISPECIES: transcription termination factor NusA [Alistipes]
MDNLNLISNFAEFKELKNIDKATMIGVLEDVFRHALQKQFETDENFDVIINPEKGDLEIWRNRTVVEDGAVENPNMQIAV
SEVKAIDPTYEVGDEYVDPIKLESFGRRAVLSLRQNLASRILDLEKANLYEKYSEKVGEIITGEVYQVWKKEVLILDDEG
NELILPKTEQIPNDYYRKGDTIKAIVKSVEMNNNQPRIILSRTANQFLERLFEQEVPEIFDGLITLKKIVRIPGERAKVA
VESYDERIDPVGACVGMKGSRIYSIVKELRNENIDVVNYTTNPQLMIQRALNPAKISSITIDEEKKTASVYLKPDQVSLA
IGKGGLNIRLSKMLTGYDIDVYREIEEEDVALTEFADEIDGWVIDALKACGCDTAKSVLELPVEEIAARADLELEQAQKV
VEILKAEFEE
>WP_004328862.1 MULTISPECIES: ribosome assembly cofactor RimP [Alistipes]
MIDCTKITEIANAKLVGTDLFVVDCTCSPANEVELLIDSDTSVGIETCVELSRAIEAEFDRDTEDFSLTVASAGIGSELK
HLRQYRKLIGKPVEVLLKSGVKILATLDEADQEGLTLSYEEKQAVEGKKRKQTVRVTRRYPFSEIKYTKEYLDFK
>WP_004328863.1 MULTISPECIES: acyl-ACP--UDP-N-acetylglucosamine O-acyltransferase [Alistipes]
MISNQAYIHPDAKLGKNVTVEPFAYIAGDVVIGDDCWIGPGAVIHDGARIGKGCKIHTAASIACTPQDLKFVGEKTTAEI
GDYNEIRECVTISRGTASRGKTVVGSHNLIMAYVHIAHDDVVGSHCVMANRVSLAGEVEVGDWAVIGGHVAVHQWTRIGE
HTMIQGGALVGKDIPPFITVSNNDPVRFACVNRVGLSRRGFTPETISQIHDACRILFQSGLNYLNGCEEVEKQIPQSPER
DRLIRFIRESQRGIIKPYSQSNEKDE
>WP_004328864.1 MULTISPECIES: bifunctional UDP-3-O-[3-hydroxymyristoyl] N-acetylglucosamine deacetylase/3-hydroxyacyl-ACP dehydratase [Alistipes]
MAAKQQTLKAPISFSGTGLHTGVKVTMTVHPAPENSGIVFRRIDLEGKPEIPALCDYVTDTSRGTTIEKDGARVATIEHI
MSALWTLGVDNATIDVDAGETPIMDGSAKEYAKTIVETGLQPQEAERTYYHVTEKMVYTIPEKGVAIILYPDDEFSVSLH
VDYNSKVIGNQYATFDPEDDYAAKIAPCRTFVFLHDLEPLMKMNLIKGGDLDNAIVVVENPVPDDQLEHLKKIFNKQDIR
ITGGYLNNLELRFNNELARHKLLDLLGDFALLGKRIKGRVWATRPGHFANTEFMKQVKRTIRREGEKPRFQYDCRKPPVY
DINDIRRMLPHRPPFLLVDRIFYIDDTTVAGIKNVTMNEPFFVGHFPEEPVMPGVLIVEAMAQCCGMLVLRSIPDPEHYS
TYFMKIDGVKFKRKVVPGDTLHFEVQLLEPIRRGVAVVEGKAFVGETLACEATMMAQIVKNKE
>WP_004328866.1 MULTISPECIES: potassium/proton antiporter [Alistipes]
MHNIITTENILLIGALLLFVAVMAGKAAYRFGAPALLFFLGVGMLFGINFISFHSVEATQFVGMIALCIILFTGGMDTKF
SEIRPVIGPGIVLATAGVVMTAVIVAGFVTLIAPWVGLAVSFPAALLLAATMSSTDSASVFSILRSKKQGLNENLRPLLE
LESGSNDPMAYVLTIVLIGVLSGGAEAVSVPMSIVKFVIQMLLGGLMGYAIGRIGVWTINRINLSNYSLYPVLLLAFVFF
TFSFTDLIGGNGYLAVYLAGLVLGNNQLTQKRSLTIFFDGFTWLVQIVMFLTLGLLVNLDELLQPDVLMLGCLVGAFMMF
IARPITVFACMMPFRKFTTKARLYVSWVGLRGAVPIIFATYPLLAGTEGARLLFNVVFLVTILSLLVQGTTVSWMANLLG
LGYAEKSPAFGVDVHEDIPSIFTEVLVNESMLQGGATLKEINLPENTLVMMVYRDGDYFVPQGNTELKVGDKLLVISDRG
EELESTYKDMGVDEVLKL
>WP_004328867.1 MULTISPECIES: 2-oxoacid:ferredoxin oxidoreductase subunit beta [Alistipes]
MADYKYTPADFKSDQEVRWCPGCGDHAILNAVQRALPEIADQTDTPHNLFTFISGIGCSSRFIYYMKTFGFHSVHGRANA
IATGVKTANPRLNVWVTSGDGDSLAIGGNHFIHAIRRNINLNAILFNNEIYGLTKGQYSPTSKLGKITKTSPYGTVEKPF
NPGELVIGAKGTFFARSIDMEVNLTKECLIAAAKHQGMSVTEVLQNCVIFNDKTHAAFAGDKATRQEHTITLRHGEKMLF
GANNEKGLVFEDMRLKVVTVGQDGYTLDKILTHDAHTKDTTLHSMLAAMKYPDYPVALGVIRSVEDEIVYDQAVEKQVEE
VKAQSKIHCVDDLLHSGATWEI
>WP_004328869.1 MULTISPECIES: XRE family transcriptional regulator [Alistipes]
MTGDRLKLLRKTIGLTQEQLAQRLGIGKAALSMIETGKAALSSRNKNILVQELNVNPDWLDSGEGEMFNAEPDLTAYMHR
TDNTLPLQSVPLYSIEGTAGLVPLFADHAQTRPVNFIHIPNLPKCDGAIYIVGDSMYPLLKSGDIVLYKQLKDIGDIFWG
DMYLLSIDIDGEEYITVKYIQKSEREGYVKLVSQNPHHADKEVAVDRIRALALVKASIRMNSIR
>WP_004328870.1 MULTISPECIES: hypothetical protein [Alistipes]
MTYPIIPELYGIVARKLLDEIGEKSFYSGSFSFDYGSKECRFVASIVIYRSKECLPEGDADRIDDLVPVWWEFHTSDQAG
ERPNDFSFSELKEYLF
>WP_004328872.1 MULTISPECIES: phage terminase large subunit [Alistipes]
MNIDVLKDLSPAEPASAGDLPPFGLFAAGVYPFLEFRWFHEAYYRVLEAFAAGRVRRLIVTMPPQHGKSVGASTLLPAYL
LGRNPDLRIAIASYSASLASKFNRRVQRIIDSPEYAAFFPETTIKRGARPPEYLRTADEVEIIGHRGGLLSVGREGALTG
NRVDCFILDDLYKDAMEANSPVVRENCWEWYTSVVKTRMHNFSGELIVFTRWHEEDLIGTLCRREPFVEFTDWAQLDTLP
PDTWLYLNFEALKTRPPSPVDPREPGEALWEELHGAELLRGKRRLDPVRFECMYQGRPSVREGLLYGDNFLTYEELPRDI
VRRANYTDTADTGDDYLCSLCYVVDPDGVIYVTDAVYSREPMEMTEGLVGTMLRESGTRAALIESNNGGRGFARAVQALA
PQVRVEWFHQSANKEARILSNAATVVHTVRFPCDWALRWPELYAHLTTYRWKFRANRWHDAADVVTGLVEREIAGRDTRI
KSVKFM
>WP_004328876.1 MULTISPECIES: recombinase family protein [Alistipes]
MIIGYLRVSTGKQHLANQQDEIRRFAESRKLVVDHWVTEVVSGKKSERDRKLGGLLRRLKKNDTLIVTEISRLSRTLTDI
MAIMGKCLERGINLYTTKEGYSFDNTINSKVLCFAFGLVAEIERNLISMRTREALALRRAEGMVLGRRYGSYTKLNVLIE
NRQTVIAMLDRGKSIGDICRHFGLSRDTFAKFRMKYPSVQKALDKKERLRISRFKSRRCDV
>WP_004328877.1 MULTISPECIES: outer membrane beta-barrel protein [Alistipes]
MKKILFFLFAAVLAAGGVEAQEAVDSMKIFYRRGYRNVDLSFRDNRAQMERFLNLTEAALKNDRVEKVVIRSYASPDGTA
EANERLSVGRAEELKAYLVREGNIPASLIEYHAEGIAWGMLREQVAASDMAGRDEVLDILDHTPLWIYDDDNRIVDGRKK
QLMDLQGGKPYNYMLEHFFPELRNSVSTVLYLHIVAQQDSETEPEPIAVVPSEEERVPQQEPVRVPADAAAMPCETTVPA
TVPAKPRRSYPANMIGVHAGYCTSWITSYGLTSSTRPGYEVGVSDRIRLGRQFPFYLRTGLTFISKGYEVRGFDDSRTTM
NYLQIPVGIDYTVALGERFALIPHAGFYYAVGVGGKRKVGAEEIPVFGEKGGFSRHDMGFSCGADITFGRFGIGVAYQIG
LINIDKTDTMYGNDSQMVGYKNVRNRSFIVRAGVNF
>WP_004328878.1 MULTISPECIES: leucine-rich repeat protein [Alistipes]
MRKIITCMILGLLSLVSCTEYDEVAMWNKNEDMGSRLAALEELCSRLNTNIVSLQQIVEALQGNDYVTGVVPVVENGETV
GYTISFSKSGPVTIYHGKKGENGQNGTTPVIGVEQDTDGLYYWTLDGEWLTDDEGSKILAQGMAGKSAYELAVEKGYRGT
LDEWLASLNGSNGDDGKSAYELAVENGYRGTEEEWLASLKGNTGNDGKSAYELAVEKGYQGTEEEWLASLNGSNGNDGDD
GKSAYELAVENGYQGTEEEWLASLKGSAGDQGDDGVTPKLEVRDDGYWYISYDNGQTWNKLGPATGDPGEDGDSMFSDID
VSDPDYLVLTLAETGASIKLPYYKDKFDLLFVSGSDRVKEMSVYCGPGATAEVEYELTNPLNVQVAIECISHSGYEVAVD
KSAKKITVSAPDDPAAITDPESEILVFASDDERTVMRKLVVKQVKYIDYRATRQLDWEKSSVNPRFWGEDCKFLDEQSTY
DSATGEGRWAYTGTVIYITDAAFSGEAGLQEIVIPASVVEVGRNLWNETGGGGAFQNCTALTSVVFEGDNLSKINLNTFN
GCSALSSIELPESLEKIEYNAFDDCSALKSIVIPDKVTYIGEGAFNYCTGLQEAYIGDGVTEIAAKAFAECTALKTVVIG
KSIQRIGDQAFNTRSSWDQMTLEKITVLFDDIASGSFPVLESGSRGVFPKPGGWDLVSYKIYVPKGTKAEYQKNWSDYSS
LIVEMQ
>WP_004328880.1 MULTISPECIES: ribosome maturation factor RimM [Alistipes]
MLLSVARVSKLFGVEGGVLLNLYTTFPDDFSTEEPLFVKIDSLAVPLFCDRFERRGKTNALATFADIDSARRAEEFIGRE
LYLEHEDDENDEFYLEDLIGFRVRIGTLKGEITDYYDSEANPLFEVEIGGKRILVPAVEEFIAGIDFEGRTVKMVLPEGL
IEL
>WP_004328881.1 MULTISPECIES: 30S ribosomal protein S16 [Alistipes]
MAVKIRLARHGKKGFAFYHIVAADSRAPRDGKFIEKLGTYNPNTNPATIDLNFEKALDWLLKGAQPTDTCRAILSYKGVM
YKKHLLGGVAKGAFSESDAEAKFNKWLSEKQTKIENKTNKLASDAKSAEKSRLAAETKIKEERAAALAEKKAAAEAAARE
AAEAAAAESAEAAAPAEGEAPAEA
>WP_004328882.1 MULTISPECIES: hypothetical protein [Alistipes]
MKKLFLFAIAVLLVCGCTDSGIDETPYGGSDNTENPGDGNDSEDEKPDIPEYSINGSVQKGQFIQGSVVTIQELNERLQP
TGKSYQTQILDDMGSFELTSDIDSRYVEIIAEGFYFNEVTGNLSDAPLTLRSLSDLAMEGKSNVNLLTSLETPRIKYLVL
NEGRTIPDARRTAEQEVLRSFCIPQDELPSPEGFDKMDIARPGVGNAILLAISATLQHGRTVAQLSEIVSKIATDIEVNG
QIKDEALLAAVRSNGMGIKPARVTRNLERRYEELSITDYAIPPFDEYLDIDGNGVIDKLDDWFDHPFEERFELIFEPYDI
EMRSFNVQVTPNFNDTWYYVGITTASYFDSYDDWRQFIQDMTPENSYSPSLYMDREILQINCIPGTEYVIYGFLDTNDFP
NNIFIARVTSKPLPRNMNATVQAEWQLYDGTALETLYPDIYKGASDHRVFIFQVTPTSPETIHTWGLLHVARSTQLNLSD
MQILDYLETGTLFGWKNVENGYYFLPAEMETFGFYYCGQDESGAWGELYYEELTFTEDDLCDPKSAPNSGFINGKSAVTP
NRTALIATAFTAPVRFCKAAEYGRTPHLLPN
>WP_004328884.1 MULTISPECIES: M23 family metallopeptidase [Alistipes]
MRRLLISALLLCSAPVSAQHLAPEDYIFPLRDVAGLYSANFGEMRPNHFHSGIDIKTDGVTGKPVLATADGYISRIAVTP
GGYGRAIYITHPNGTTSVYGHLSKFRDDIEKYVHEERYRTRRNSINLYPPADRFPLKQGEQFAWSGNTGSSAGPHLHFEI
RDSRTQRTLNTISSGVIRTRDDIPPRLVKLYYVEVDSVRGVPVHARPRPVELVEKTPGRYALKQEGALSVGGRGYFILET
TDRKNDVSNTFGLWRIREFADEDPIFELRIDGFAFDQTRYCNAVTHYPMQVASRNEVIRLTRLDGCIDDFYPVLKNQALL
TPSEGQSQQIRIEAEDDSGNRSILEFRTIRQPAQRDFRAVCDSTALIVDNRRPFSHTAGEASVHIPAGVFYEPLFFSQSS
RPAQFAAAPSVAVLSPLYSILDYDTPLHTAATVTIRAYVPQNLQPHTTLGFVRKGKVSYAGGKYKNGAVTLSTRTLGDFC
VVADTVPPRIEPRFKAGEPIRTRSITFRLRDNFSGIGSYTATLDGEWILLERNPMQGTITHTFDDSRTPKGRSYTLQLTV
TDNCGNKTVWKRTITR
>WP_004328885.1 MULTISPECIES: regulatory protein RecX [Alistipes]
MQPAKKIKRDKTPEQAYAALIRLCARSEKSSGDALRLMQRWGVEPSARQGVLQKLLADRFIDDNRYAEAFVRDKIRLSGW
GARKIRTSLRLKGIAAAIIDEALARLDPANQSERLRTQLEKKLRLTRYKDTYDLKTKLIRYGLSLGYDYDAVLDAAGELI
QTNDEPCDDF
>WP_004328886.1 MULTISPECIES: peptide chain release factor N(5)-glutamine methyltransferase [Alistipes]
MPTRREIIARIETPLTALYGEREARQIARIIVMELGGLCLTDLVAEPDKELGINELDRIIGELAAGRPLQYVLGHTEFYG
LDFQVREGVLIPRPETEELVRWIAESPAPDNPAVLDVGTGSGCIAVTLARLIPGARVTAVDISEKALSIARENARRLDAE
VDFRQGDALGELFPGQREQFDLIVSNPPYIPRREKASMRVNVTGYEPAEALFVEDDDPLIFYRAIARNARRLLRPGGRLY
FEIHENFADETLRMLTREGFPDTAVRRDLNDKNRMTCSLQRR
>WP_004328887.1 MULTISPECIES: 3-phosphoshikimate 1-carboxyvinyltransferase [Alistipes]
MDQSVPPGRVRGICIPPCSKSYAQRALAASLLAEGTSRLHNIEFCDDTRSAIRCIEALGARVRRTGERTLEIDGGLSPAG
DRLYVGQSGLSTRLFTPIASLCDTPIGVVGEGPLLHRSFRTMIRTLRALGVRVHDRNDHLPLHIQGPIRGGEVQIEGLVS
SQFITGLLLALPIAEEETTIHVPHVISTPYIDITIDTAERFGIEILHKDYKEFYVAGGQRYRPAEFEIESDWSAAAFLLV
AGAVAGEVTIRNLSVLSRQADTAVMTALVRAGASVIDEGDTITVAHRPLQAFSFDATQCPGLFPALAALAASAEGTSVIK
GTSRLENKEGNRAESIREEYAKLGIEVDLDEEDTMKIRGGRIRGGHVHSHDDHRIAMSLAVAALNADTPVVIENPACVAK
SFPDFFERLESLRTAE
>WP_004328890.1 MULTISPECIES: LPS export ABC transporter ATP-binding protein [Alistipes]
MRLYTSELVKKYKARTVVNHVSIDVNQGEIVGLLGPNGAGKTTTFYMIVGLIKPNEGQIFLEDDNGQVAELTKEPVYRRA
QMGVGYLAQEASVFRRLSVEDNIKAVLEMTDLKKDEQAARCEALIEEFRLQKVRKSLGIQLSGGERRRTEIARAVAINPA
FILLDEPFAGVDPIAVEDIQSIVATLKNKNIGVIITDHNVDETLAITDRTYLLFEGKILKAGSAEELAADPMVRKVYLGQ
HFELRRSPTLDKLRKGQPANAAEEKPSEEKPSEEK
>WP_004328891.1 MULTISPECIES: DNA helicase RecQ [Alistipes]
MKQNEDSLLREKLKEYFGFSSFKGNQEAVIRNVLSGKDTFVLMPTGGGKSLCYQLPALLMDGVAIVISPLIALMKNQVDA
MRTYSNDAGIAHFLNSSLNKSAVAQVRNDVLEGRTKLLYFAPESLTKEDNVAFLRKVKVSFYAIDEAHCISEWGHDFRPE
YRRIRPIINEIGTAPLIALTATATPKVQMDIQKNLGMSDASVFKSSFNRPNLYYEIRPKHDVDREIIRYIKQHEGKSGII
YCLSRKKVEELTELLVANGIRALAYHAGMDAQTRAANQDDFLMERADVIVATIAFGMGIDKPDVRYVIHYDIPKSLEGYY
QETGRAGRDGGDGHCLTFYSYKDIQKLEKFMQGKPVAEQEIGKLLLLETVSYAESSMCRRKTLLHYFGEEYPEENCGCCD
NCLHPKPKIDAQASLRMALEALRDLGDKFKADYLASVLVGKNTALIKSYGHNKSEWFGAGADHDIRYWGAVIRQALIMGL
IDKNIENYGLLSINAKGEEFIAAPRPVYITLDHDYDEEEKETDAVAPTGKGGAADEELFSMLKDLRKKVARQHDLPPFVI
FQDPSLEDMAIQYPITIEEMQNISGVGVGKARKFGEEFIRLIRTYVEEKEIVRPQDMIVKSVGNKSGNKIFIIQAIDRKM
DFEDIARAKDLDFDELLTEIEGIVNSGTKLDISYYIEQVIDEDKSNDIYLYFKEDAQSDSLDEAIEELGGDYTEEEIRLV
RIKFMCEQGN
>WP_004328893.1 MULTISPECIES: hypothetical protein [Alistipes]
MKKKNAQFNKKTATVALIFMLATIMWLTINVVWCLHDGHYANLIIPVLFVVAGVAMFYNEFHKKPRKHVEDVKKYL
>WP_004328896.1 MULTISPECIES: Bor family protein [Alistipes]
MERNEPLVQVNREWNHHLIAGLIPVGNGKVEAAEYVGGAPDYVVKTNMSFLNLLVSGITFGIYTPTQTKFYVPLRSVDST
EGKERIKTDE
>WP_004328897.1 MULTISPECIES: pitrilysin family protein [Alistipes]
MKQPPLITPREVDVPRAQRHTLPNGASLYAIPSDDFEVLRFTFVFRAGSSMQHAPFAASATANMLSEGSRDMTARQIAER
LDFHGSYFEVNVDRDYVYISFSSLSKFFGPTLEVAEQILLQPLFPEDELRAYCEKRKQTLTIERRKVDTVVREIFAEALF
GDKHPYGISYPEKDYDTLTRADLESLYRRLYTAENCLVVCSGRIGEEELQGIGALAEKLPRADRSATADFPAPRSEAYRF
VERPDAVQSSLRVGRLLFTRTHPDFVGMQVVATVLGGYFGSRLMQNLRGEHGYTYGVGAAMVNFEREGYLGIAAQVGAEV
TAPALREIYNEIERLRREPMPEEELSLVKNIMTGEVMRILDGPFGIADVTIENLLCGTNNGVIEENIRRIQAITPAEVQR
LAVKYLRREDLITAVVGAVDPFTKL
>WP_004328898.1 MULTISPECIES: pitrilysin family protein [Alistipes]
MINYQKHTLPNGLTVVVNRDRSSKLAAVNLLYKIGARNENPSRTGFAHLFEHLMFRGTKAVPDFDTPVQMACGENNAFTN
NDYTDFYITLPKDNIETALWLESDRMTGLDISQENLETEKRVVIEEYKQRYLNQPYGDMSMLLRALAYRVHPYRWATIGL
SPDHIAGASLDEVRDFYRRFYHPSNAILSISADIPEERTIALCEKWFDPIADNPQPAASLPQEPPQTESRREEVERNVPA
TMIVLAYHIGSRTSPDFFLGDMTSDLLAGGESGRLYQHLVREQRLLGSVNAYVSGEVDPGLFVFTAQLLPSTTVEQAEAA
LLREIEILQTEKIDEYELEKIKNKFEANTLFGELNVMNKAMNLGFYEMLGDLPLINREVTIYRSQTAEQIADFSRRTFRP
ENRSTLIYRAKQ
>WP_004328900.1 MULTISPECIES: pyruvate:ferredoxin (flavodoxin) oxidoreductase [Alistipes]
MAEKKFITCDGNYAAAHIAYMFSEVAAIYPITPSSTMAELVDEWAAQGRKNIFGETVRVVEMQSEAGAAGAVHGSLQSGA
LTTTFTASQGLLLMIPNMYKIAGELLPGVFHVSARALAAQSLSIFGDHQDVMAARQTGFAMLATSSVQEVMDLAGIAHIV
SLKARVPFLHFFDGFRTSHEIQKIELIDEAALTAMLDRDALKAFRAGALNPAHPVTRGTAQNPDIYFQTREASNKFYDAI
PDMVAEAMEKISEITGRTYKPFTYYGAPDAEHVVIALGSVTETLKETVDYLNAKGEKTGVVTVHLFRPFSVKYLTAVLPQ
TVKRICVLDRTKEPGANGDPLYMDVVEAFATCKEIPCERKPLIIGGRYGLSSKDTTPAQMLAVFANLKANEPKNQFTVGI
VDDVTFRSLPVGEEISLAKPGTFEALFFGLGADGTVGANKNSIKIIGGTTDKYCQAYFAYDSKKSGGYTASHLRFGDKPI
TSPYLVTTPDFVACHVPSYVDKYDVLKGLKPGGSFLLNSVHDAETTCRTLPDHMKVFLAKNKINFYIINATKIAAELGLG
SRTNTIMQAAFFKIANVIPFEKAVEEMKKAIYKSYGKKGEDIVNMNYAAVDAGGNAVVKVEVPAEWTNIELKPADHGVDM
ARPEFVRNIVDPINALKGDLLPVSAFNGREDGTWENGTAAWEKRGIAVNVPEWQVDKCIQCNQCAYVCPHAVIRPFLATE
TEAAASGTEWKQGLGDTKEYKFRIQISPLDCTGCSNCVDVCPAKEKALIMKPLESQLGQQKNWDYITKHIGYKKVVDKTK
SVKNLQFEQPLFEFSGACGGCGETPYIKAISQLFGDRMMVANATGCTSIYSGSAPSTPYCKNADGRGPAWANSLFEDNAE
FGLGMYVGAEKLRDRIQMLMEEAIAQCQRCSEELKGVMREWIEARVSSTRSAEVAARLVPMMEACGCDYCRQILELKDFL
VKQSQWVIGGDGWAYDIGFGGLDHVLASGLDVNVLVLDTEVYSNTGGQSSKATPVGAVAKFASAGKRIRKKDLGAIAMTY
GYVYVAQVSIGASQAQLFNVLKEAEAYPGPSLVIAYAPCINHGIKGGMTRTQTVGKQAVECGYWHLWHYNPQLEEQGKNP
FVLDSKEPDWAKFRDFLLKEVRYTSLKAVSPEDAEALFQAAEQNARWRYEGYVRRSKIEY
>WP_004328902.1 MULTISPECIES: helix-turn-helix transcriptional regulator [Alistipes]
MKNNIRVQRAVVRLTQQQLAEQVGVSRQTINAIESGKFIPSTLLALKIARTFRQPVEAIFQLEEED
>WP_004328904.1 MULTISPECIES: hypothetical protein [Alistipes]
MKTTLLLPNGFKKIGWAIFVPAFLLGCSICFFGENFDRWLFRETVMNNIAIIGTVVGALFIGFSREKIEDEMIQHIRLNA
LMAAMWINYLLLIVVSLSIYNINYLTVMACGMATPLVIFLLVYHFNLYRLNRNLHHEK
>WP_004328906.1 MULTISPECIES: 50S ribosomal protein L27 [Alistipes]
MAHKKGVGSSKNGRESESKRLGIKLFGGQFAKAGNIIVRQRGTVHNPGENVGIGKDHTLFALVDGTVSFCKKREGKSYVS
VTPLSE
>WP_004328907.1 MULTISPECIES: 50S ribosomal protein L21 [Alistipes]
MYVIVEIAGQQFKAEKGRKLYVHRLPGEENSSVSFDKVLLADNDGQVKVGAPVVEGASVKCKILKHLKDDKVLVFKKKRR
TGYQKQNGHRQFLSQILVEEIVA
>WP_004328908.1 MULTISPECIES: response regulator transcription factor [Alistipes]
MCRILIVSEDFVLRKAVAFSLNDLDACVECADTVGAMLVLHRESPFDLVIVMGTAAEMCRQEVMDTLRADKTRRTRVFVI
SWPQSEQMVRSMYRMGVNQYMTLPVSLHRLRRKVINELIDREKWK
>WP_004328909.1 MULTISPECIES: hypothetical protein [Alistipes]
MEMTFWWCIGAVLVSGAVLAGSWCVQRFAGRFCLRRDAERREKYLNSVLWMLFSGTEECAHCPEAMSSRDRRLIAEDIAD
LVDSTYGLDPAPLRRIVERQRLDVFLLRRIRRNGGYRRAYYLHLLSRMPVDEKTVRAVERYTHSRNRYVRFCALSVQMMA
DMSALSSKIDAYSHRLSYFELSEVLRMLRQNVQPVDYEPLILSPNRNLRMLGLSVVWRFGIEDAEEILLRIVAENRSEES
VGAMYVLCTLHSVITRPEVEKFVGGMNPVQRRVLLRYIARQGYSANALQVFIPEEEKRYYVSLVDSYKLNVG
>WP_004328910.1 MULTISPECIES: hypothetical protein [Alistipes]
MWFIELGTICVTVAVVVRVWWLVVQVLRARNKRRLLSRMFGVVSDSPDFIGISAICHDIDSVSQVADLLDVEYASYELLV
VMDARLKPELFHEMLRHYRMMRVDYHPFEACSQLGVRGFYRSQTRGVNRLTLLDQMEAFSAVSSDAAVRAASYDYILPIG
RNLRLKRGAIDRLAMELAVHPIHSISFVRTAVGPSLRLYAREYVGRLGRFDRADGYELSRKERITLYEPLFYELRPSRYV
WILTLTGMALLAGCAIAAWSFGWLPMTLLLLDILLLWGLFLWLGAVSAPFPAGKRNAALGAV
>WP_004328911.1 MULTISPECIES: 3'(2'),5'-bisphosphate nucleotidase CysQ [Alistipes]
MLDNELKSYLLPNLFNAAVRAGAAIMQVYKNKEDYDISIKSDKTPITVADRRAHETIKTYLGPTRIPILSEEGREMRYEE
RCNWELFWLVDPLDGTVEFIKGNNEFTVNIALMENNRSVASVVYVPYLGKMYLAWRGGGAFLKEGVAADSDAEYSYGQIV
ESMRRLPVESARHEHPRVAVSRSHKSPELAEYIEELRKSHPDLEVVEQGSSYKFCLLAEGAVDYYFRTTSTYEWDTAAGE
LILSEVGGETLSLPDYRPLRYNKTDLVNSWFFCRARKMPGCRSEAEMMVGECSAAD
>WP_004328912.1 MULTISPECIES: hypothetical protein [Alistipes]
MPTWLIIILLAILAVGLFVLAMSLTLIFKGHHIDSEISTNENMRKLGIKCAVQETREQMTGLEDCASEPGCSGNCAACTP
EAAAAVHGSAKK
>WP_004328913.1 MULTISPECIES: Trk system potassium transporter TrkA [Alistipes]
MKIVIAGAGEMGSHLAKMLSGNGHDITVIDSDPKLLADVASLADVLTVEGDSTTFAVLRKASVRKCDLFIAVNHVENDNV
VAAVLAKQLGAKKSIARIDNNEYLEPNNKEIFINMGIDYLFYPEKVAAQEVINLLGHTSTTEYVDFSSGRLSLVVFRLDP
TSSLIGRELSGFKDDAAQLSYRTVAIARGGQTIIARQDEIFMEGDMVYVIARQDAVKEVMEFSGHSNVEINNMMILGGSR
IGIRIATELQDEVNIKLIDYNAEKAYRLAELLDKTLIINEDGRHIEAMLEEGLANMDAFIAVTGRSETNILAAMLAKRMG
VKKVIAEIENLDYINLAESIGIDTIINKKLVTASNIFRFTMSTDVQAIKCLTGSEAEVLEFIVKPNAPATKAPIKELKLP
QDTIIGGVVRGDKVFIAVGNMELSAYDRVVVFAMPASISKIGYFFN
>WP_004328915.1 MULTISPECIES: deoxynucleoside kinase [Alistipes]
MYIAIAGNIGSGKTTLTEMLTERYGAKAYYEQSDNPYIGDFYNDMNRWSFNLQMYFLGSRIQQTMDILRSGPVDIFQDRT
VYEDAYIFADNLHRMGLMSGRDFDTYMSIFGLITNLVPRPDLLIYLKASVPTLISQIRRRGRAYEMNIDEQYLRRLNDRY
DDWIENIYRGEVLVIDKDREDFVADAAVMEKICARLDRKREELETAKK
>WP_004328917.1 MULTISPECIES: MerR family transcriptional regulator [Alistipes]
MAKKLFYSMGEVSEMFDVNASLIRFWETKFDILRPQKNKKGNRLFSPADVENLKLIYHLVKERGMTLDGAARCLKQNKGT
ISRDAELLERLQRVRALLEEVRAELKESAEDRVVVAENGAGEAAEVSALPVRTRKKPAAQELADDAGGDGAESKGPVQVI
EPGPRSEKPAPKRSAARQPRRKKEKEEAESKELFAFYEQSLF
>WP_004328919.1 MULTISPECIES: Nif3-like dinuclear metal center hexameric protein [Alistipes]
MKIRDIAEVIERYAPLRLQESYDNAGLIVGRPEDEVHQALLAVDVTEEVLDEAEQTGCDLIVTHHPIVFHALKRFNSASY
VERCVERAIRRGIALYACHTNLDSAPGGMSWRLAEMLGVEELRVLQPTDPADGRVGFGVVGELPQSMSVRDFMHRIQERL
SVQVIRHSELVREQVRRVAVCTGAGASLLGEARRAQADVYVTSDLKYNDFMTPDGAFVVADIGHFESEYCAIDILFDILS
KNLFTFAVRKSVNSRNPIGYIVPSKQ
>WP_004328920.1 MULTISPECIES: C4-type zinc ribbon domain-containing protein [Alistipes]
MATQKKTAEVDYSMQEKILALYDLQKIDSQIDSINKVKGELPLEVQDLDDELAGLKARVENINAEIEELNALSKQRKREV
DQAKILIGNYKEQQNNVRNNREFDAISKEIEYQELEIELAEKRLKEYAAGIKVKKAQVEETEALMTERRKDLEAKQTELQ
SIEAETASQVAEFTAQAAKAQAKIDKRLLEAYQRIRHNVRNGLAVVTVRRDACGGCFNRIPPQRQMEIRQGKKIIICEYC
GRILVADPEEQQ
>WP_004328921.1 MULTISPECIES: NAD+ synthase [Alistipes]
MKIALAQLNYTVGDVAGNTNKIIESVRRAKAEGADLVVFAEQAISGAPSFDLLRKNPFLEQCEDALMRIAAECDTVDAIV
GLPILTKEGTISAAALIQQGRVVRYVGKQNITVRRELGFLTPSKGCEYVTIRGCRCALVVGDDLFHTPDFDKSVETVINI
HARRYRKGDLSRRYDVIRNIAYVKGKNVVMVNQVGGATELVYDGMSGVMDNRGKLVRLLKSFEEDFQVFDTENPACSVES
VPVSVNDRTRFIYEAACCGLRDFFVKNGYKKACVGVSGGIDSAVVACLAVAALGAENVRGLMMPSQFSSEGSVEDAKQLA
ENLGIEFHVVPITEAYRSIVDTLIPVIGGTDFDATEENIQSRIRTLMLMALQNKNGYVLLNCSNKSENALGICTLYGDTG
GAFSVTGDLYKTEMYDLARYINRKFGAPIPENILTKEPSSELRPNQKDSDMLPSYEVVDAILYRLIEDGQSREEIINAGF
DSDEVQKIYAMVMRNEKKRFQYPPVLRLSSSSFGHEYRMPLTHKYVK
>WP_004328922.1 MULTISPECIES: SoxR reducing system RseC family protein [Alistipes]
MDRIEHSGVVKRVDAERVCVEITAHGACGSCKAREACGLGQTGQKIVEIRTPAAATYRPGDRVTVAITRRTGAVAVLLAY
VVPFVVLIGVVAVCYLLGAGDGAAVLAGLGSVVLYYGILWLLRRKIDNAIHFTISE
>WP_004328923.1 MULTISPECIES: RnfABCDGE type electron transport complex subunit B [Alistipes]
MEVLLYTVLTLCVLGILAALILYFVAQKFKVEEDPRIDEVEKMLPGANCGGCGFAGCRGLADALVKRADISSLFCPVGGA
EVMKTVAAYLGKAAPEKEPQVATVRCGGSCEKRPRINAYDGVTSCAVAASLYGGETGCTYGCLGYGDCVTVCNFDAIAIN
PETRLPEVDFDKCTACGACVKACPKSIIELRKKWPKQRAVYVACVSKDKGAVVMKACKAGCIGCGKCEKVCPFGAITIQN
NLAFIDSWKCKLCRKCVNECPTGAIRLVGMEPLPKEPKAAPASKQTSAAGEKPASEEKKTEKTES
>WP_004328924.1 MULTISPECIES: electron transport complex subunit RsxC [Alistipes]
MKTFPRGGVHPSDNKLSRAEAVEVLALPDVVNVPLSQHIGAPAVAKVAKGDKVKVGELIAEAAGFVSANIHAPVSGTVTG
VDMLPNGQGIRQMMITIRREGDEWAEGIDTSKELVRECTLSAPEILARIKEAGIVGMGGAAFPTQVKLTVPAGKKVEHLI
INGVECEPYLTSDHRVMLERSEELLVGVTILMRALGVSGASIGIENNKPDAIARLSRLAPSYPGIRVVPLRVRYPQGGEK
QLIAAVTGREVPPPPGLPIDVGAVVCNVSTTVAVYDAVQKNKPLIERVVTVTGRQMEAPKNLLVRFGTPVAVLLEAAGGV
PAGDVKVLNGGPMMGRAMSNLASPVVKGCSGITVLGGAAALRGRESSCIKCAKCVSACPMGLEPYLMAKLSRRKLWERLE
AEWVTNCIECGCCQFTCPADIPLLDFIRMGKQEVGALIRARAAAHATKK
>WP_004328925.1 MULTISPECIES: RnfABCDGE type electron transport complex subunit D [Alistipes]
MANKLIVAPAPHVHGSESTQKIMRDVLLALTPALVFSVVAFGWSALAVTCISVASCVLFEYLIQKFLLKGPCTVSDLSAV
VTGVLLAFNLPASLPWWIVVIGAFVSIAIAKMTFGGLGKNPFNPALVGRVFLLFAYPVQMTTFPRPVGQLADAFSGATPL
AAVKAELVSHTSVNYQDVLFGSIPGSLGEVSALLLLVGAVYLLWRKVITWHIPVAVLGTMAVFVFLVGLGQGMHGEALWE
FPLFHLLAGGAILGAVYMATDYSTSPMTHTGMLIYGVGIGIITVLIRLWGAYPEGMSFAILIMNSVVPLINKYVKPRRFG
LK
>WP_004328926.1 MULTISPECIES: RnfABCDGE type electron transport complex subunit G [Alistipes]
MKSTLFNMVMVLFVITLLASAGVGAVHMITEEPIAEARVKATREALKQVLPEFDETEDTALTVENLPVTVHTASEGGRVV
GYAVESMTKNGFSGVIRLMVGFAPDGQILNIRVLEQAETPGLGTKMVDAGNSLEKSFVGRNPAQMKLGVKKDGGDVDALT
AATISSRAYVDAVSRAYKAYCEKAGVEAAVNTVSGASNTQNAGADGTSGASATRDAGADGASGASNNQETGTEAATGATA
ARPNAEAGTRAAGEERYRERGLEREGRSNRLQRGSQTVNNAQEGGRNE
>WP_004328928.1 MULTISPECIES: electron transport complex subunit RsxA [Alistipes]
MELSYFAIIIGAIFVNNVVLAQFLGICPFLGVSSKVETSLGMGAAVTFVMALTSVVAWSIQTYVLVPLGIEYMQTIVFIL
VIAALVQMVEIMLKKVSPSLYQALGIFLPLITTNCAVLGVAILMISKEFNLLQSIVYSVATAIGFALALVLFAGIRERLE
LEDVPKAVQGVPVALITAGILAMAFMGFSGLV
>WP_004328929.1 MULTISPECIES: serine acetyltransferase [Alistipes]
MWQVNLLLYGAYIGFDVRIKSKITFPHDLFGVFISERAVIGENCVIFQQVTIGSNTLPDSQRPGAPVIGDNVYIGAGVKI
IGGVKVGNNVRIGANAVIFTDVPDNCVAVVNGVRTIHKSEPLDNRFMPISKLKESE
>WP_004328931.1 MULTISPECIES: hypoxanthine phosphoribosyltransferase [Alistipes]
MKENVIKLHDKKFKVMIPAAKIEEAVAAVAAKINEDYREKRNPLFLGVLNGSFMFMSDLLKKIDFNCEISFVKLSSYCGT
SSSGDVKCLIGLGNNIEGRDVIIVEDIVDTGASIEHMVEELKTKKPASIRVCTLFFKPKAYQRQIPIDYPAMHIGNEFIV
GYGLDYDQLGRNYKDVYVVTE
>WP_004328932.1 MULTISPECIES: 7-carboxy-7-deazaguanine synthase QueE [Alistipes]
MKEATNYDLLDGGRKLPLVEDFYTIQGEGFHTGKPAYFIRLGGCDVGCRWCDAKYTWNPKLYPPTDISEVVRRATSCQAQ
AIVITGGEPLLYPLGPLTSALKGHGLKIFLETSGSHPFSGYFDWVCLSPKRQQPPLPEAFWRAHELKVIVEREADLQWAE
RNAEQVGRECKLFLQPEWSVSEEIMPLLVEYVKAHPAWNISIQTHKYMHIP
>WP_004328933.1 MULTISPECIES: septum formation initiator family protein [Alistipes]
MQLKLDKRFWVVITCIIVVFTIFIVGRNLLHAIEIRKDIAILEQERAIYRARIEQDSTLLEELKYDDNLEQFARERYRMQ
RRGEKVYIVE
>WP_004328936.1 MULTISPECIES: thiamine-phosphate kinase [Alistipes]
MTEFGLIDTIRDMFAAIPRNGFDGIGDDCTVFPLGSGESLVFTADLLAENIHFLRRATSARELGRKSLAVNLSDVAAMGA
RPIATLLSLAIPHDLPEGWIEDFMEGYRDLSAQYDVGLVGGDTTASDSGLVVNVTAIGRIADSHIKRRSDARPGDLIAVG
GSLGESGAGLRDILAGRYDTPLAQIHRNPAPQVAEGIWLGERPEVHAMMDISDGIASDLRHILHQSGVGAEVDTECIPTP
VDLETAVSGGEDYKLLFTVAPESANTLLSNYRLRFGDEFHFIGRITGGNHLEWLRNGTPLPVDWQGFRHY
>WP_004328938.1 MULTISPECIES: pyruvate kinase [Alistipes]
MWGEKKTKIVATLSDFRANEEFVRGLFEAGMDVVRINSAHVTEEGAAKIVEAVRRVNPAIPVILDTKGPEIRVTAVADEY
GGAIGFQTGERVKVRGTADGEPSTRDTIYFNVATVVRDIAVGARLLIADGELELRVTDKTDEELMCEFVRGGTLRSRKSV
NVPGMKIDLPSVTEKDRRFIEWAVKNDVDFIAHSFVRSAGDVHAVQEILDRYDSPIKIISKIENQQGIDNLDEIVEASYG
VMVARGDLGVELPAEAIPNAQRRIVERCIAAKRPVIIATQMLYSMVRSPRPTRAEVSDVASAIYERVDAVMLSDETAMGD
YPVEAVSTMSRVAREIEKDETHFTPMIDMNMVSVNHEITAQLARSAVRASTNLPIRYVVLDTATGRTGRYLAAFRGRCQV
LAVCYTRHAQRILALSYGVVPILREQQSHERYQDRYHFVIDALDFIQRKHAIEPTDLLAVVGGSFDSKYGASYLEISSAE
RFRERDAVCDGC
>WP_004328939.1 MULTISPECIES: lipopolysaccharide biosynthesis protein [Alistipes]
MGGELRDKVASGVAWSIAEKVGSMLLQMGVSIVILRLLTPEQMGIMAIPVVFSSLALVMVDSGFSQTLIRKAVPSEEDYK
SVFVFNIAVSVLLYLLLVGAMPWIARFYGMPELVRIAPVLFLLVPLNALCVIQNTIFTRQFRFARLSKVVFTSSLVSGLV
AIGMAWAGCGIWSLVGQRVVAMGVRAMLLWGLSDWRPRAAFDAGRLRAMAPYSFRLLATDLISSVYNNVSQLFVGKLYAA
DVLGFFNQAQKLKELPVTSTMQAVQSVTFPALSKIADDERKFAESYRQVVMIVAFVMLPMMAGLIVVAPEMVDSLLGEKW
MPMVPYFQVISLAGMFAPIATVSNNVLKVKSNGRIIVRLEVVKKVVMTLVLILTIPHSVLAVTWGLSAMAFFEMILNFGA
TTRYAGLTAGRFLRTLLPIASATAAMFGVVWAFGHFTSFAPLPTFLLKVAVGVVCYAGFGALFRLEAMRVAWELVKKLFR
>WP_004328940.1 MULTISPECIES: butyrate kinase [Alistipes]
MGFKILAINPGSTSTKIALYDDEQPTLALTLRHSAEEIARFPRIIDQLDWRKEMVLEALAKNNFDVKSLSAVIGRGGLIK
PIESGVYEVNAALKNDLVNAQREHASNLGGLIAEQIAQAAGVKAYIADPVVVDELDDIARLSGIPECPRISIFHALNQKA
IARRHAEKVGKRYEDLNLVVAHMGGGISVSAHCKGRVIDTNNALDGDGPIAPERAGTVPAGALVNLCFSGKYSQRDVLKM
LAGKGGLVAHLNQNSVQQICIDIEKGDQKSKAVLDAMSYSIAKEIGAMAAVLKGQVDAILLTGGVAYNEPVNDVIREHCS
FLAPIFIYPGEDEMGALMLNALSVLRGERTPKVYA
>WP_004328941.1 MULTISPECIES: phosphate acyltransferase [Alistipes]
MQHLSEIVEEARKKGKKRLAVAYGQDAHTLAAVYAAYKEGLVEPILFGDPKIIEQVCKEENIDCNIFKIIPESNDVKCVN
LAVNAVVTGEADVLMKGLVSTDKYMRGILNKDAGLFPPKGTLSHVAVVEMPNYPKLLVISDVAVIPQPDFKQKTILIGYL
TRIANLIGIKTPKIACIAPSEQLLPSVLSSTEAALLAKMGDRGQLGNVVIDGPLSLDVALYKEAAEIKKVKGSSVAGDAD
CLLFPNIESGNVFFKASTHMGGGEIAAMVMGTKVPCVLTSRGDSSLTKLYSIALACLAAK
>WP_004328942.1 MULTISPECIES: acetate kinase [Alistipes]
MVILVLNCGSSSIKYQVIDMEAQSSKLLAKGLVERIGLPEGDLTHKPVGKEKFELHQPIPDHTTGISLVLQALTDPVHGV
IRSLDEVKAVGHRVAHGGEFFPESCLVTKQVQEKIRSLFQIAPLHNPANLEGILSIEKVLPGVKQVAVFDTSFHQTLPAT
NFMYALPYEYYQKYGIRKYGFHGTSHKFVAREGAKLAGLDINNSKIITCHIGNGGSITAVLNGKSYDTSMGFSPVDGLVM
GTRCGNVDPSAVTFIGEKEQMSYAEVNNMLNKQSGVFGVSGVSSDMRDIDKAYEEGNPRAILARDMYCLRIKKFVGEYAA
EMGGVDLIVFTGGVGENSPETRKEVCEGLEFMGVHFDRKINEGLRGENKIISAADSKVKVAVVPTNEELVIATDTYEIVN
K
>WP_004328943.1 MULTISPECIES: CrcB family protein [Alistipes]
MIREIVAVGIGGALGSMSRYLVSYVWLAEQSLLGFPAGTFTVNAAGSLLMGFLLEMLGAGTASWLLSVGFCGGFTTFSTF
SSDVVRMLKSGDYTAAGLCIALNFAACVCCILLGAALGRLLKR
>WP_004328944.1 MULTISPECIES: response regulator transcription factor [Alistipes]
MSHRILLIDDEDDILEFIRYNLTKAGYEVYTARNGAEGLQQAAAHRPHLILLDVMMPTMDGIETCRALRCDPALKETMVV
FLSALGEEEQQLAGFGAGADDYISKPIKPKLLISRIQAILKRVAADKPASLVIDRERHLVIRNGERIELPRKEFALLALL
ASSPGKLFSREEIYSRIWGDSVVVGDRTIDVHVRKIRQKIGDGHISTVKGMGYKYEN
>WP_004328946.1 MULTISPECIES: CTP synthase [Alistipes]
MKLSKPKYIFVTGGVASSLGKGIISASIARLLQARGYSVTIQKLDPYINIDPGTLNPYEHGECYVTEDGAETDLDLGHYE
RFTSITTSHANNVTTGKIYQCVIDKERKGEYLGKTVQVIPHITDEIKRRIQLLAQRKEYDVIITEIGGTVGDIESLPFIE
SVRQLRYQLGARNTALVHLTLIPYLAASGELKTKPTQHSVKTLLENGLQPDILVLRTEHPLSAELRRKVALFCNVDANAV
MESIDVPTIYEVPLVMHRQHLDEVVLSKLDLPSEQEPDLSSLQAFVDKVKNPKRTIDIALVGKYTELPDAYKSICESFIQ
AGAVNDCKVKLHYVNSEKIDASNVGEKLGKMAGILVAPGFGNRGIEGKIEAVHFARTHRIPFLGICLGMQCAVIEFARNV
LGFKDATSTEMDPATKHPVIDLMEEQKGITAKGGTMRLGAYPCSLVPGSKAAQAYGTTQIQERHRHRYEFNSEYLKDFES
HGMKAVGANPDTGLVEVVEIPDHPWFVGTQYHPEYKSTVQRPHPLFVAFVAAALAGKDDKKK
>WP_004328947.1 MULTISPECIES: membrane protein insertase YidC [Alistipes]
MDKKSIAGIVIVALIFLGFTFYNSHQQKKYQEQLMAYNAEQARIQAEQDSLLALNAPLPTADSAAIAAAGERLSGDSLQA
QRRIMQFGELLAAAQQAEAEEFTVENEVLKIDFSTRGGQVKDVTLKDYTKYAPRDERNQPVRLFDPATANFALTFYVKNG
HNNVLVNTADYTFNLVSMEKDADGAQRITMDLPVARDAVLRYEYVVYNIQSPARDYLVDLNVYLKNMAPQMASQTTIGID
WSNRSYQNEKGFQNENTYTTIYYRAPGESSADDLGISDGEKQKTVSSSLNWVAFKQQFFSSVMIAPENFSYADMKFTTAE
KGSGYIKDFSAKLTVPYTAQTDHYNFAFYFGPNKYAILKHVATTEGDDELHLERLIPLGWGIFGWVNRWFVIPVFDFLRQ
FIPSFGLIILILAVLVKVIISPLTYKSYISTAKMRVIKPEVDELAKKYPRQEDAMKRQQATMELYKKAGINPMGGCIPLL
IQMPIIIAMFRFFPASIELRGQHFLWADDLSSYDSVLSLPFNIPFYGDHVSLFALLMTVALFAFSYINYQQTASSQPQMA
GMKFMMVYLMPVMMLLWFNSYSSGLTYYYFLANILTIGQTLVIRRMIDDEKIHAVMQANAAKNKNRKKSKFQLRYEELLR
QQEEAQRNASRRK
>WP_004328948.1 MULTISPECIES: YbaK/EbsC family protein [Alistipes]
MERETIVREFLDRHKIRYDIYHHPASPTIEEAKAHWREDGSKHCKNLFFRNHKGDRHYLVCFDCDRSLAIHDLEHRLRQG
KLTFASPQRMERYLGLEPGSVSPFGLINDAEHHVHLFLDRHLQTCDSLSFHPNDCRATVVISRPEFERYLSLVGNTYEYL
DLYD
>WP_004328950.1 MULTISPECIES: 3'-5' exonuclease [Alistipes]
MNKPITFQNSISNEEAALLPAIEFRGPIVVVDSEPRLREACRYLAAQPVIGFDTETRPSFRAGVVNRVALLQLSSPEQSF
LFRLCKIPLDKAIVKILENKEILKIGADVKGDLRALHNIRHFQEAGFVDLQELAGEWGIEEKSLRKLSAIVLGQRVSKAQ
RLSNWEAAQLTDKQQFYAATDAWVCTRIYDRLLHTPKPKKTKK
>WP_004328951.1 MULTISPECIES: ATP-dependent DNA helicase RecQ [Alistipes]
MESTAPNRRQQIAALLKRYWGFDTFRPVQEQVILSVLAGRDTLALMPTGGGKSLTYQIPGLASEGVCIVVTPLIALMKDQ
VDRLRKLGIRALAIHSGLSARQIDIDLDNCVYGDVKFLYVAPERLASEAFRLRVQRMNVSLLAVDEAHCISQWGYDFRPS
YLRIAELRERIPGVPVLALTASATPRVADDIMEKLRFAEPHLLRSDFSRPNLSYAVRHTDDKNEQLLRIIRNVGGSGIVY
VRTREGAEQVAAFLRDEGISAEYYHGGLGHAERSMRQEAWISGRTPVMVATNAFGMGIDKPDVRYVVHYTMCDSLESYYQ
EAGRAGRDGRRSYAVLLISSDDAGRIAKRFEADYPPLEKIRSIYEKICSYLQIAIGDGAQSSFLFNLRDFCTREHLYTGL
VQNALKILSQNGYMTLLDEAANPARILFCVSRDDLYRLRVIRDDLDHIIRVLLRLYEGVFTDFRPIDETEIATWSGYTPE
KVHDLLKRLWQLRVIRYIPSNRSPLLYMDEERLPTADLYISPESYQQRRKQTRERFERMLAYATAETGCRSSFLEAYFGV
PEPRECGICDLCLARKRAARAPQAEASKKTVLELLRNDALDPREIVAALRSDPAQIAELLRKLSGEGKISILPDGKVTIN
R
>WP_004328952.1 MULTISPECIES: PqqD family protein [Alistipes]
MRIKEEYKVREMAGEHIVVMQGRYGVDMTKVIALNETSLWLWNRLQGREFGTDDVRDLLLGEYDVDAETAERDAQAWVAR
LKTCNLVEE
>WP_004328953.1 MULTISPECIES: hypothetical protein [Alistipes]
MSVKLRRYMSVWMLLVAYCFSVGAAAYAVLSCHCMGQEKGEVHICCRGCDIHTECDSHSAGFKAVCCGVDHSKVSELYTS
VSSSQWERDTKVMIVDLPAILAAEMTAIPFDSVHWATVSERLCLAHSTVHLLSSGLRAPPVFV
>WP_004328955.1 MULTISPECIES: heavy-metal-associated domain-containing protein [Alistipes]
MKKMILCCLVAVLGCGVFAVEAKTPQKKGEIVTTVFTVDIDCESCAARIMNNVPVIGKGIKDIQVDVPSKEVTVTYDSAK
TSPEELIKGFGKIRVKAEEKPVK
>WP_004328957.1 MULTISPECIES: helix-turn-helix transcriptional regulator [Bacteroidales]
MLLGDKIKELREEHGVLQRQLAALLEIDTPMFSKIERGDRYAKRRQVIQLAEYFKIDKNELLTLWLADKVLDAIEGEDEL
KRKAIEVAQERIG
>WP_004328958.1 MULTISPECIES: RNA-binding domain-containing protein [Bacteroidales]
MQESELQQYLLRNYPQENARCEWKEFKNLKNSFCGDEKNDIISYVSAIANMGGGHLVIGVHDSSLEIVGTDTYNYDRQKA
ILRLTERCINLSTEGLDIEEFVTDDTNKKVWVVHIPKHRPKLPVYAHNKAWQRIEDSLVELTTERMNVILDEPIFGETDW
SAQIVPDATIDDLDEVAIAKARKMFKKVHSRIPESEVNAWDIQTFLGKCGLTRNGSITRAAIILLGKYESAFKLRPVVAQ
VTWTRRDANQDVVDYEHFTVPFILTVDEILSKIENLTLREMPGGTLFPDTMKQYDDYTIREALHNCIAHQDYTMQQRVNF
VENPGYLYYSNAGTFIPGTLENALRNEESQTYFRNECLCKAMVDFNMIDTVSRGIKKMFNEQWRRHFPMPDYEIDAAKKK
VVVRIYGNEINKRYTDLLKTDNTLSLWDCISLDAVQKGRFIHEDVAKDLLNRGLIEGDAPNYTISLGVAKATRQLQGYTK
QKGLDKDKIKQMVLQYLKNAGSDGAKRDGIYEYIKDVMPSNKTEEQKLRSLGDLLKVMKAEELIRTDGRNWFIL
>WP_004328959.1 MULTISPECIES: DUF1848 domain-containing protein [Bacteroidales]
MPTGKIIITNDTGEQVEATAPVIVSASRSTDIPAFYAKWFFNRLAKGYCAWYNPFNQQKMYISFKNCKVVIFWTKNPKPI
LPYLHELDEREIHYYFQVTLNDYVKEGFEPNVSSVENRVETFKKLSDMIGKEKVIWRFDPLIITPNIAPRDLLTRIWHIG
NKLKGYTNKLVFSFVDVKAYRKVQNNLVKESMLFTKENVENAEANLAQRIEIVEGLQKIREAWHKDGWDVEIATCAEDID
LEKYGIEHNRCIDGELMKRIFADDKELVYYLHTLKLPEKDLFGNLPPIPEKVRNVKDTGQRKVCGCMISKDIGMYNTCRH
FCVYCYANTSKECVIRNAEKHNDESESIIG
>WP_004328960.1 MULTISPECIES: hypothetical protein [Bacteroidales]
MKLYIPTCTLNFNNILSSESISPLGFYARRGFGNKRFYPVCANDKEQVIILYSKYPRFEIEENDLENYPMVIEIETDDYK
DGFFEKAKEHDGVETYLCYHTINLNPFHCRIYFNSYQERQGVLSKAEQSLENKFYKLYAPNIDVKPKEKKTFFGVAKDLF
TQSEKDDFLWNPSYVNFKIKNEPINVSRDVLLDRIKGFIYCYLIGANSSVSNEVGKLKALSRKLRNTLSAVVNSPDKRPT
QAQDDAILNGIREFNEIYSSIDEDTIWNKNLLELKLSDNPQGLSTKDAKNLLHYWGVYDAFCNKLPLRRVYDANELWSCL
EYVSPETFSRVIDNMNSTIRKLEAKDNAQREKYAIEELLNVDDNLSLHILDTSYQSSFYKNLICSQFMAEYKSVMEENGV
EEPLAQAYNGGMILRNMLGDKWDSNPASAYVGALLNHFQENSAFDLFAIENDVLSSFAAFCQKGDNIDRLVEYLVQVGFC
NYKLAYGIYGATRGFTSLPKTFTSVLINGNKDYYQSFASNVWRMLNGIEIKDAVLPKASNSTSVIVESQLGSKIIENQNN
VESKVVKQQKVVEAVNKAVKLENIVQSPKAFMYIFSSFSRITTTKAYKALDAVNFAGDEGSYTPEQFRSKIYSIVGKEGL
KTQKENIDKAIELESKRQDPEAFLSILDNFLKPTDAAYKKIEKLISSIKSLNTTSYPQPQGNNVISQDGVEKRNLKPIHP
TSSKFVEDANVNYFILSRNYLPIKMRETLSRKVITFQKGYAPGGKYYSNPLGNPIDNRSTIDHFKHWCFYDKGGYPPIVE
GTYENKQYFEQLMQDLFNRYANR
>WP_004328961.1 MULTISPECIES: ATP-binding domain-containing protein [Bacteroidales]
MAKRSFYVKDSELDDYQVKVINKKTDNSYIVKGCAGSGKSILALWKAKQIQDEHKGTYLYIVFTKALMQYMADGISQVGI
PQRNVDYHWHWQNRAGCPSADYIIVDEAQDFSKEDIELFRSKAKKALLLYGDSAQQLYTFIKDKQTVSMEDIQYFTKFPV
EQLVFNHRLPKKIARLAQYLNSESDELEERCTEEGVEKPKIIKYNNITEQYDAIISLIQNKNMEDVGILFRHNDEVERAY
EYFKNHGVNVEAKYGQFMDLDFSSDNPKMMTYHSSKGLQFEHVFIPECTVEDDANRNPLYVAVTRTYRALYIMHSGNLSS
LFDDVPTSLYDTSLTSGPKLTL
>WP_004328962.1 MULTISPECIES: NERD domain-containing protein [Bacteroidales]
MGGLLTFRVGNFDTTAEREQFRFLCEQLKAHYEDSNEFCVFAGNYNIGCELDALFIKKDAIISIEFKNYGGNVVANENGE
WTYNGKIIKGGSRKTVLQQARINHSTVKKELKVLGVEKNQIKDVPHLIIFHQPIELENNLSATNRSWLHITDSEHFIEKL
DDITCPHTDLDPLGIVKLAETLNLNPFYLTEFSNATYDKPAEPIEKIELFKDIKKYEPHTEEKKQKKKEIMLNFDSFVVE
DENSIALSNFVKRIVKLSLKLDNFTVKVLDSTRASSSFAAHGIRLTQEYVVTINADGIGEHCAKLAKFTNHAVKAISPST
IFWEEGERIATEGDNSSGVVEEHQSKELSNTNSNVCFRKSKTVLPHWLDKKIFNEHQAIYAPEHERYEYNLDLNEEELKV
YLGTYFPRSYAEMFCIADNLLQNKCLKKTLEQDEISVLDYGCGTGGEILGLITAIGRHLPHTKINITAIDGNDGALAILK
[truncated: 483,653 more chars]
