# Supplementary material for: Development of a novel multi-epitope mRNA vaccine candidate to combat SFTSV pandemic
Source: PLoS Negl Trop Dis. 2025 Jan 22;19(1):e0012815. doi: 10.1371/journal.pntd.0012815 (PMC12788908; doi:10.1371/journal.pntd.0012815)
Supplement: S2 Data — (ZIP) [file pntd.0012815.s012.zip › protein/Amedibacillus dolichus DSM 3991.faa]

>WP_000241709.1 MULTISPECIES: sigma-70 family RNA polymerase sigma factor [Terrabacteria group]
MVKYAPRKVYIRESGGYVELSYTEFCRCRESDQTYMDKLFIPIQGCLLEVVREQYTDFYRDKERWRYLQKLDTKNRLLSL
DGFTDSEGNPLDFITDEAVDIAETVVNAVMVDRLKAALPLLSDSEQELIQAIFFDGLSEREVGARLGITQSVVNKRKARI
LIKLRKIIEN
>WP_000253176.1 MULTISPECIES: hypothetical protein [Bacillota]
MVSDWQGGDISKLFPALSGKEDLSMGEDKKADKKRKRIVPKAPVQMIISREYVGTQTVTEAFVPIISEDIRKKIAEGDTF
DNEGLSA
>WP_000323895.1 MULTISPECIES: sigma-70 family RNA polymerase sigma factor [Terrabacteria group]
MAYNHGREDRKWRIWKEAEEKLLRECGVDEATIEQIRMADRADFNSNRRFYRWTNDVAEYLEDMAGRERQAEVGTVAELL
EEIESENLYQVLVTVDGRTLKIVLLKMQGYSTKEIAPLVHLTTGAIYARLDHLRKKLRKIL
>WP_000691758.1 MULTISPECIES: tetracycline resistance ribosomal protection protein Tet(O) [Bacteria]
MKIINLGILAHVDAGKTTLTESLLYTSGAIAELGSVDEGTTRTDTMNLERQRGITIQTAVTSFQWEDVKVNIIDTPGHMD
FLAEVYRSLSVLDGAVLLVSAKDGIQAQTRILFHALQIMKIPTIFFINKIDQEGIDLPMVYREMKAKLSSEIIVKQKVGQ
HPHINVTDNDDMEQWDAVIMGNDELLEKYMSGKPFKMSELEQEENRRFQNGTLFPVYHGSAKNNLGIRQLIEVIASKFYS
STPEGQSELCGQVFKIEYSEKRRRFVYVRIYSGTLHLRDVIRISEKEKIKITEMCVPTNGELYSSDTACSGDIVILPNDV
LQLNSILGNEILLPQRKFIENPLPMLQTTIAVKKSEQREILLGALTEISDGDPLLKYYVDTTTHEIILSFLGNVQMEVIC
AILEEKYHVEAEIKEPTVIYMERPLRKAEYTIHIEVPPNPFWASVGLSIEPLPIGSGVQYESRVSLGYLNQSFQNAVMEG
VLYGCEQGLYGWKVTDCKICFEYGLYYSPVSTPADFRLLSPIVLEQALKKAGTELLEPYLHFEIYAPQEYLSRAYHDAPR
YCADIVSTQIKNDEVILKGEIPARCIQEYRNDLTYFTNGQGVCLTELKGYQPAIGKFICQPRRPNSRIDKVRHMFHKLA
>WP_000743700.1 MULTISPECIES: ParB/RepB/Spo0J family partition protein [Bacillota]
MKKQDFKVLKTKDLYPFPDNPFHVAEDETLSELAESIKEFGIVTPIITRPKEDGDGYEVIAGQRRVRASELAGINTVPAF
VLPLDRDRAIITLVDSNLQRENILPSERAFAYKMKSEAMKRQGFRTDLTSSQVVTKLRTDDKVAQGFGVGRMTVQRFIRL
TELIPPILQMVDEGKIALTPAVELSFLKKDEQENLFATMESEEATPSLSQAQRMKQLSQSGRLDMDTIFAIMTEEKGNQK
ETLKINTSKLKKYFPKNTTPKQMEETIIKLLERELQRKRNRDSR
>WP_001129922.1 MULTISPECIES: TnpV protein [Bacteria]
MAKSLFEELGGKYERQGDYLIPCLTVPAEEEQAIGIWGQRHLDYLKQYRKVTYTNLLTSGRLNAYLADINRQAQERFERL
IEGMKQAQGITEQLKAENALEWTGCLNNIRACAREIVEKEIIFA
>WP_001170964.1 MULTISPECIES: AAA family ATPase [Terrabacteria group]
MQKLQTVNAETLLYEPLEKPSFVVDSLIPTGLSLFCGSQKIGKSWLMLKLCLCVSQGIPLWDMPTMEGDVLYLCLEDTFC
RIQDRLFRLTDEASGRLHFAVASCKLSDGLIVQLEDYLKDYPDSRLIVIDTLQKVRTASKDNAYASDYGDISLIKDFADR
HSLAVIVVHHIRKQNDSDVFNKVSGTTGLTGSADATFVLEKEKRASDTAKLYVTGRDTPYQEYTLRFRDCRWELVERKTQ
EQLAKETIPDVLFRLVDFMRDKEEWIGTATELLAAMGETETIPTVITKWLNEYRTTFLSENRICYQYSRRKDGRRIALAR
RAGDSGDGGDSDIRIPPCYCH
>WP_001206986.1 MULTISPECIES: YdbC family protein [Bacillota]
MREIQYEIVKEIAVLSTGDSGYTKEINLISWNGKEPKYDIRSFSPNREKCGKGITLNADEAAALLKALQKELNSED
>WP_001820668.1 MULTISPECIES: MobV family relaxase [Terrabacteria group]
MPYAILRFQKRKAGGVAACERHNERKKEAYKSNPDIDMERSKNNYHLIAPPKYTYKKEINRMVAEAGCRTRKDSVMMVET
LITASPEFMNQLPPEEQKAYFQTALDFISERVGKQNILSAVVHMDERTPHMHLCFVPITPDNKLSAKAILGNQKSLSEWQ
TAYHERMSSRWNQLERGQSSMETKRKHVPTWLYKLGGRLDKQYEEIVSALSDINAFNAGKKRDKALDLLSAWLPDVEKFS
KEIGKQQAYIDSLKERIGQESDYAGRMRDEKYEQELKVQKANQKIFELQRTNEQMGRLLSKIPPEVLEELQKNHRSRAKE
R
>WP_001820670.1 MULTISPECIES: recombinase family protein [Bacillota]
MAGIKEEKKIYLVGIYCRLSKDDGTDNESASIATQKSILTDYVKKQGWHIAKTYVDDGYSGTNFQRPSFQNMIKDIESGL
INCVITKDLSRLGRNYLDCGLYLEVFFPEHNVRYIAVNDGVDTLNKSAMDITPFRNILNEMYAADISVKIKSAYRARFQQ
GKFMGTTAPYGYIKDPADHNHLLIDDKVAHVVKEIFDLALKGNGVAKICRHLNKQHILRPAAYAAERGETGFERHFEGNE
DKRYIWSGNSVRSILRSPIYAGNLVGYKRIAANMKSKKRPSKLPEEWEVIPNTHEGIVTQEEFDIVQQLITSRRLPQNKG
GFVNIFAGVIKCVDCGCALRAMNVHRRKRPEIIDCVQYSCNNYARNGRSECSAHNIEARDLFNAVLADINCFADMAVNDE
KAVRAIEKRLTETDQSRAKALEKERKKLNKRLAELDRLFSSLYEDKVMERITERNFEMMSGKYQKEQLEIEARLKEVTET
LNESYEKSRGIRDFLALIRNYQGLKELDATVINALIDKILVSEREKMADGTVKQEIKIYYKFIGFVDELHIIPTKRWAAM
PAKNCTVCGVEYVPGSGASRYCPACAKKIRREKSNESKRRSREQKRIACMNCPQKMTD
>WP_002303258.1 MULTISPECIES: hypothetical protein [Bacillota]
MNCLERFYRKGVCVIDNAVKTIQKKNGKCGIGNRGKTKIVVKEHFSEKGKTMEELLTDVMLEKAKQTIA
>WP_002304353.1 MULTISPECIES: hypothetical protein [Bacteria]
MPRMSKKRKHELSFYLNDRGRVTYNELCRKCQHGCKQSFRAVVIDCPRYLSKRAKKKEEHTE
>WP_002570998.1 MULTISPECIES: hypothetical protein [Bacillota]
MKLSLVERETILLYNQAEPMAEVYTHDPRLMEKLELLAKKHPDQITRKDAHNFTVPKRCVSVREPYSAERRKAASERAKA
AGYQPPVRKSSS
>WP_002576184.1 MULTISPECIES: type II toxin-antitoxin system PemK/MazF family toxin [Bacillota]
MFEKFHRGDIYSADLSPGIGSEQSGSRPVLILQNNVGNCFSPTIIIAAITSVSKKSRKFPTHYHLNDRCGLVKPSVVMLE
QIRTIDKSRLKNYIGHLNKDDMENINKTLLCSLGIT
>WP_002576209.1 MULTISPECIES: type IV toxin-antitoxin system AbiEi family antitoxin domain-containing protein [Bacillota]
MDVTKSERFEQLDRLLTEHDGMLQTAQVIASGIVKPIFYEYVKEKNLQQVAHGIYVSEDTWIDAMFLLHLRCGQAVFSHE
SALFFHDLTDREPSPYAITVRRGYSTTRLKAEGLSVYTIKPELYEVGLTTGQTPFGHTVPVYDMERTICDLLRSRSSMEI
QTFQGALKMYARRKDKDLRTLMRYAGMFRVEKILRQYLEVLL
>WP_002576210.1 MULTISPECIES: CD1845 family protein [Bacillota]
MRALVFLLKLLLKIVMVPVILALTLFVWICVGIVYVSGLVLGLISMVIALLGVAVLLTCSLQNGIILLVMAFLISPYGLP
MAAIWLLGKVQDLKFAIQDLVYG
>WP_002576236.1 MULTISPECIES: VirB6/TrbL-like conjugal transfer protein, CD1112 family [Bacteria]
MDFLLEALTNWLKEMLVGGIMSNLSGMFDSVNQQVADISVQVGQTPQGWNGSIFNMIENLSNSIMVPIAGVILAIVMTVD
LIQMIADKNNLHDVDTWMIFKWVFKSAAAILIVTNTWNIVMGVFDMAQSVVAQAAGIINSDASIDISSVMTDLEPRLMEM
DLGPLFGLWFQSLFIGITMWALYICIFIVIYGRMIEIYLVTSVAPVPMAAMMGKEWGGMGQNYLRSLLALGFQAFLIIVC
VAIYAVLVQNIALEDDIIMAIWSCVGYTVLLCFTLFKTGSLAKSVFQAH
>WP_002576318.1 MULTISPECIES: site-specific integrase [Bacillota]
MAKKKKNIPQYGTVTRKGVLYYRTRILDADGKQVSLYGTTCEELYDKEQEARRQVAEIIFHREHPTVAEYCEKWLLMQSA
KVSPATLKGYASNMKNYIIKPLGDMYMEEVTADDIRLALIPLSNKSESLHNTVNMLLKCIFYSAERSQLLEYNPCEGISA
KGGKPTQKKDSLTDQQVEVLLETVKGLPPYLFTMIGLYAGLRREEALALQWDCVFLDAPTPYISVRRAWRSEHNRPVIST
TLKTKAARRDIPIPKCLVNCLREAKAASKSEYVIADSEGQPLSYSQFKRVWQYIVVRSTKERTYYKYVNGQSIKYTVQPS
LGGHQKNNPNIVYSLDFDVTPHLLRHTYITNLLYAGVDPKTVQYLAGHENSKTTMDIYARVKYNKPEQLFDVVNSAFHQA
VPS
>WP_002576319.1 MULTISPECIES: site-specific integrase [Terrabacteria group]
MAKRKRAIPQYGTVVLNGIEYYRTRVEDSDGNRVALYAKTPEKLYDKELEALEQIDSTTFRRRSPTVAEYCEKWLLMQSV
HVRATTLTDYTSKVRRHIIGGLGDKRMADVSLDDIQLALVPVSKKSASVYKSVVILCKSIFRAAKESHVIDEDPTIYLDA
KGGVPQEERQALTDEQVERLLDTIRDLPPYVFVMIGLYAGLRREEILALQWDSVYLDAEAPYLTVRRAWHTEHNRPVILT
ELKTKAAQRNIPLPVCLVECLKDAKKKSTSDYVIANRDGDPLSYTQFKRLWQYIVTRTAKPRMARKLVDGKYVKYMLYPK
LGEKARNNGHVVYSLDFEVTPHQLRHTYITNLIHSSVDPKTVQYLAGHESSKITMDIYAKVKYNRPDDLVKAMGCAFDLW
DAV
>WP_002576320.1 MULTISPECIES: hypothetical protein [Terrabacteria group]
MEKLISRKEAAKLLGISIATLDAARNSGLISYVQYVQNGCVYFTDAGLQEYIAKCTHRAKPVEKSATYRKLRSVRA
>WP_002576322.1 MULTISPECIES: bacitracin resistance undecaprenyl-diphosphatase BcrD [Terrabacteria group]
MVLDFIEILKVIFLGIVEGITEWLPISSTGHMILVDEFITLNMSEAFKEMFFVVIQLGAILAVVVMFWNKMFPFQFKNKA
QSIVKKDTFSLWFKVAVACVPSAIMGILFDDYLDAYLQTPIVISIMLIFYGLLFILIENWNKKRTPTTMALSDISYKTAI
LIGAFQVLSLIPGTSRSGATIIGALLIGVSRVAAAEFTFFLAVPTMLGASAFKLLKFGFEFTSAELLALVLGMAVAFAVS
VLVIKFLMNFIKKHDFKVFGWYRIVLGILVVLIKS
>WP_002576323.1 MULTISPECIES: ABC transporter permease [Terrabacteria group]
MLNLISCELLKLKRSKMVLISVAGVLSTPLLMLIEALQTHFDKPEIIFTLSDIYSDSVLYIMLLVNIMIYVAIAAYLFSR
EYTESTLKTILPIPISRTKLLIGKFCTLLLWIVMLTLVTWAGIFIVCGLYDAVFTLEGYSLLVAIVWLPKFLFGSILMFL
TVSPFVFVAMKTKGFVAPMIGSAVIVMGSAALSNQEWGALYPWTATYFLVQGKLQSTGYPTLLSVSIIILVSAVGFLMTF
HHFKKEDLK
>WP_002576324.1 MULTISPECIES: bacitracin ABC transporter ATP-binding protein BcrA [Terrabacteria group]
MDYIIETENLTKRYGTATVVDKVNLHVPKGKIYGLLGRNGAGKTTAMKMMLQLAFPTEGTVRLFGTNYKENIHTLYSKVG
SIIETPGFYSNLTGYENLQILAKLRGGVSKSGVEKALEVVGLHKEKRKVFSDYSLGMKQRLGIAAAIMHEPELLILDEPI
NGLDPIGIVEIRSFLSELSHNHGITIFISSHVLSEIEQIADIIGVMHEGHLVEEVNISELHKRNRKYIQFDLSDSEIAGK
ILENHYHMTDFTVQDGTVRIYDFSQSVGEINREFARNGLLVTRINDSEENLEDYFSKLIGGGGIA
>WP_002576325.1 MULTISPECIES: bacitracin resistance transcriptional activator BcrR [Terrabacteria group]
MEFNEKLQQLRTGKNLTQEQLAEQLYVSRTAISKWESGKGYPNIESLKCISKFFSVTIDELLSGEELITLAETENRSNLK
KIYSFIYGILDMMAVTFILLPLYGNLVDGYIYSVNLLSFTDTTPIYLAIYWIVFIVLIALGIAKLMCVCFEKESWSNIIT
KCSLVLSTLFICFFAAARQPYVTALMFLLFVAKIFVWIKQTQTK
>WP_002576326.1 MULTISPECIES: helix-turn-helix domain-containing protein [Terrabacteria group]
MYQDERKLDFKPLGIAIKKAREAKGWTQEYLAQLVDLTPRSIMYIENRGQHPRLNKFYLITTLLDISVDQFFFPCNEDGD
NNRRKQVDVLLNDMEEKELIVMEATAQGLKKARETAE
>WP_002576327.1 MULTISPECIES: hypothetical protein [Terrabacteria group]
MMTFEKVLEVFNDYLNKDSVLEVVNTKRGYTVMIWDEKDEQWFGVEHCKAPELLRDALLDGYRDFLEQQLTHNRRSLTET
EILDIQNRCEQLYDLCGE
>WP_002593556.1 MULTISPECIES: helix-turn-helix transcriptional regulator [Bacteria]
MHISYKPLWHTLLERDMRKEDLRLAAGMTTNMIANMSKEGKHISMDTLARICETLNCEITDVIELVPDEPASTGGKEHER
IETKNNGKRN
>WP_002609076.1 MULTISPECIES: 50S ribosomal protein L33 [Bacillota]
MRDRITFKCSECGEENYIGTRNKRKNPERMQIQKYCPRCNKKTLHKEKK
>WP_002609166.1 MULTISPECIES: 30S ribosomal protein S21 [Bacillota]
MPKVVLKENEVLDDALRRFKRQVSRNGTLAEARKREFYVKPGVRRKLKSEAARKARRGK
>WP_002779755.1 MULTISPECIES: cysteine-rich KTR domain-containing protein [Bacteria]
MMKCEWILCPVCGSKTRNKIRKDTVLENYPLYCPKCRQERLIKVDNLKITVIKEPDA
>WP_003020305.1 MULTISPECIES: DeoR family transcriptional regulator [Bacteria]
MNFEFMTIDTPLPPCMPFPRALTGFPVSSTAKVMYCRMLDAMLSKGQEDENGILFVCFPVTAIAAVLSRSPMTVKRSLNE
LETAGLIMRVRQGVGEPNRIYVLIPGKEDAALA
>WP_003020324.1 MULTISPECIES: hypothetical protein [Bacillota]
MAKNKTEIHVTTVFDGELDATDVFVSLISQKYGKTNTKEYLAKRKDMSYNEDEVQKSQIPSGLCG
>WP_003525154.1 MULTISPECIES: Maff2 family mobile element protein [Bacteria]
MAFFEQAITVLQTLVIALGAGLGIWGVINLLEGYGNDNPGAKSQGMKQLMAGAGVAVVGMVLVPLLSGLFSV
>WP_003526257.1 MULTISPECIES: transposon-transfer assisting family protein [Bacillota]
MGNFTFEEMNLMCIYNTGSRTGLIDSLREMRGELSPEETELRELTDSALTKLCAMTDEKFAELELYPDFDQ
>WP_003533403.1 MULTISPECIES: TnpV protein [Bacillota]
MSELKPRITENGIDYILVGDYYIPDLKLPEEHRPIGKYGRMHREYLREAHPARLNTLTLTGELWTYLADLNEQAQERLDT
IMEQMKAADGVTEELKRTHQMEWVQRCNNIHNRAEEIILQEMIYS
>WP_004797293.1 hypothetical protein [Amedibacillus dolichus]
MRVTTSKSKNSESFYINYAYIGKNGKNTSKVFKKLGTLKELSEKLNTDRDGVMAWAKEQARIETEKHKLESENVSVDFHP
NRLINSNEQRSFNCGYLFLQSICKSLRFDNICRNIKTRHNYEYNLQSILQDLIYARILSPSSKKSSFEFAENLLEQPKYE
LHDVYRALSTLSVESDFIQAELYKNSHFIHNRNTKILYYDCTNYFFEIEEADELRKYGKSKEHRPNPIIGMGLFMDADGI
PLSFDIYPGNQNEQLSLKPLERKIISDFECSDLFTVRILD
>WP_004797296.1 MULTISPECIES: DUF3848 domain-containing protein [Bacillota]
MNTNDLNTALYEKMAAEQDKFRDWLKSQPPEEILHHTYEYTVREDIVMAMEELELTDAQAKALLESPSPLADVYRYFEKL
ETGYMDVIRDSIENRADDVCKAQEELRTAPLYPHSAAYASEHGEMAQYNCSYQANSACKEAIAQTISAHYAENRLDTEAA
VKDVLEKFGTERVQFILANTIQRKNYDGRISQDNKAWAKTIPMPEDSGASRHCAYLVVDQVNPGLTDLFTRQFRKVAQEQ
QKSSVLQKLKQELPAHKSAAPKKREPER
>WP_004797297.1 MULTISPECIES: plasmid mobilization relaxosome protein MobC [Bacillota]
MAKRKRDVPVLFWVSAEELELIHQKMQQYGTENLSAYLRKMALDGYVVKLDLPELKELVSLMRRSSNNLNQLTRKVHETG
RIYDADLEDISQRQEQLWDGVKEILTQLSKLS
>WP_004797299.1 MULTISPECIES: nucleotidyl transferase AbiEii/AbiGii toxin family protein [Bacillota]
MIKTARQLKDLIRNLSREKSADAQLLMRNYMMERFLERISLSEYRDKFILKGGMLVAAMVGLDARSTMDLDATVKGANVN
VEEIENLISAIVSVPIDDGVKFQLKSISEIMDEAEYPGIRVSMTTTFDGVVTPLKIDISTGDAITPREVRYSFKLMLEDR
SIDIWAYNLETVLAEKLETIITRTTTNTRMRDFYDIYILDQLHGNTLNRQTLHDALRATAHKRGTEQHLAEAAEVFEEVE
NSPVMQKLWESYRKKFSYAADLEWNIIMGAVRSLYALSEKESSL
>WP_004797300.1 hypothetical protein [Amedibacillus dolichus]
MKKHGHYCKVCGEYKANEIFSGKGHAAYICKSCASLSPEKQAEQMTVNRLLNLPWRLSKEQISWLKNRMKDKRPEVRALA
KEQYEMRFPPKRLEDIEDDFIE
>WP_004797305.1 MULTISPECIES: AraC family transcriptional regulator [Bacillota]
MKIDEIIKKSIEVPGISIKRSEYSAELILKEKDGKGSMTFFPLFPGLTLAYIFINSPTWAAPDFRDNGSIETGPLLLNYC
VTGRCELILNNGNFVYVKDGEISLTERFARQQYVYPRRIYEGMEFFIDMDAAAEQSAWIQTEFDIDFHKIRELYCPAGST
YISAISPEIEEILKKLWSLLDISVPLSIMQMKIYTLALFSLLQNLKEIPPSQACTFFTETQVDIAKRVEKIITSDLRQHH
PAWELAAQFSVSETSLKNYFRGVFGQNISVYLRETRMKKAAELLSTTKLSVAEAAEQVGYINQSKFASVFKKQFGLSPLE
YRRSKNLGNI
>WP_004797307.1 MULTISPECIES: energy-coupling factor transporter transmembrane component T [Bacillota]
MMEGVSFSATTDNRRGIRLDPRTKLILLLTVTTLMFSTSNEGIMNFIKPVLSLIPFVLILSERRFKTAGKYLFLYLACFV
LERIALTTLSGLLSFVVLAITSIMTRFAPGIMTGAYLLSSTSVSEFIGSMERMHLTEKIIIPMSVIFRFFPTISEEYQAI
RDAMKMRGIRFGGKNPFLMVEYRLVPLMVSVVKIGDELSAAALTRGLGAPVKRTNVCQIGFHIQDMIAVLLCALCFALFL
MGQYFVF
>WP_004797308.1 MULTISPECIES: ABC transporter ATP-binding protein [Bacillota]
MIKIDHISFSYGEENENTGGVRDIDLNIEDGQFVVLCGESGCGKTTITRLINGLIPHYYEGQMAGEVWVNGEKVSEQPLY
DTAAVVGSVFQNPRSQFFNVDTTSEITFGCENLGQPEKDIRERFAKTVRDFRLEKLMDRNIFHLSGGEKQKIACAGVSIM
EPDVLVMDEPSSNLDAASILDLRKILAFWKSQGKTIIVSEHRLYYLRGLADRFIYLAEGQVSRDYSAAEFEQLTEQQRSN
MGLRTFALERLLPPVLPQQEKTALALHNFRFAYKNEPETLHIMDCEIPTNRIVGIIGNNGAGKSTFSRCFCGLEKRCGEI
VWNGRKYRPKDRLSTCYMVMQEVNHQLFTESVLDEVLISMEEENQERAEEILNRLDLLAFKDRHPMSLSGGQKQRVAIAS
AIASKRSILFFDEPTSGLDYKHMKEVANVLRQVRDTGITVYVITHDLELILDCCTDIVHFENGSIIDQFQMDEAGLEKIR
NYFIKGVSVK
>WP_004797309.1 MULTISPECIES: ABC transporter ATP-binding protein [Bacillota]
MKEEKKESPIGILWGWGKPYHWKFIGSIALAVLGVACQMVPYFCVAHIVTLMLSGDQNFSHYTAACVIALCGYLGKVIFS
NLSTTISHTATYYTLRDLRENITEKLARVPMGTILDTPSGQYKTTIVDRVEGMEPTFAHLIPEMTANVLVPLVIVVYLFV
MDWRMALLSLVTLVVGLAVMSAGMKNYPVKWEGAVKAGKQMANAIVEYIGGIEVVKAFSQSAGSYKKYSDAVNYNANYYV
DWMRENQKTMSAYNAILPSVLICVLPCGFAFWLSGSLELSTFLSIVIFSLGLVGPIIAAFTFTDDLAVLGTNVEEISQLL
NAEELNHKDAPVKLADTGISLRSVSFSYDGTTEVLHDVNLAIHPGTMTALVGPSGSGKSTVAKLIAGYWDVTSGSITLGG
HELKDMPLSEIADQISYVSQDNYLFNRSIRENIRMGSPSATDAEVEQAAKQSGCDAFIRKLDNGYDTVVGSAGSHLSGGE
RQRIAIARAMLKNAPVVILDEATAYIDPENEALVQKAISTLTVGKTLIVIAHRLSTIVGADNIVVVKDGTIHAQGTHEKL
LETCPLYRDMWQAHIGAKDQM
>WP_004797310.1 MULTISPECIES: ABC transporter ATP-binding protein [Bacillota]
MYGTLKKIFAFAGSKKGLLKKSLLFAFLSGLFSAMQFAALFVVIGALVSDNRDGSIVWISLGIMAVSLIGRIITTYFSTM
EQTETGYCMVAEKRIHIGDRLRYIPMGYFNKNSIGNITAIVTTTLGDVENSAARVLVSVLGGFFNSVALVIVLLVFDWRI
GLVAAAGVLIYLAAAELALRKSAALSGVRQHTQESLVESVLEYIQGMGIVKAFGLERDSTQSIGSAIKASCRDNLKLTKA
SVPYDAIKQAVVRVFSVLLLLASVWFWLDGSLSLAYGLILVIASFMVFNDLENAGNMASLLQMLAASMDTANSIDDTPVM
DEKGADITPKSSEIVFDKVDFSYADRKILDQVSFTIPEKTTTAIVGPSGAGKTTMCNLIARFWDVNAGKITIGGTDVRDF
KLDSLMKNISMVFQSVYLFADTIENNIKFGCPDATHEQVVEAAKKACCHNFISALPDGYDTVIGEGGGSLSGGEKQRISI
ARAMLKDAPIIILDEATSSVDPENEDELQRAIEALTHDKTIIMIAHRLKTVRNADQILVLDNAHIVQRGTHAELIQQKGL
YADFVSARQEAIGWKLAQ
>WP_004797311.1 MULTISPECIES: metal-dependent transcriptional regulator [Bacillota]
MKLHASGEDYLETILVLQKKRGMVRSVDVARHMEVSKPSVCHAVATLRDGGFLMMDEDHFLHLTDVGREVAEKIYERHCF
FTEQLITAGVDPKTAEADACRIEHIISDESFDRLKEAAEQEQN
>WP_004797312.1 MULTISPECIES: RNA polymerase sigma factor [Bacillota]
MQKINLRELYPDVYKTNVFVDVAEEVVAAIRGQEQDDAAYERRKFRHKAHYSLNREDGIENDALNRPLTPEEVLEQKLLR
EEVYAALMQLTAIQARRIYARFYLGMTVAEIARIEGADRRRVWESIRRGLKKLARLLDTAQ
>WP_004797313.1 MULTISPECIES: helix-turn-helix domain-containing protein [Bacillota]
MELIKELGRRIQKARKEKGLTQQELADLSHVSLKHVQGCERGVKNPSFEVLRAFCKVLNLSLDSLMNLDLPEDEQAANDM
RQLYLSCPPAARKVLLNSTRALTDELKEMVQTAGVDPDEHLENK
>WP_004797315.1 MULTISPECIES: hypothetical protein [Bacillota]
MENIQNKSALIPSDEIRSEELLAEQKFEAFITSLAHIIEKYGMRVLGEVDGAA
>WP_004797318.1 MATE family efflux transporter [Amedibacillus dolichus]
MKRSFEMNMCEGPIFKKIIIFSIPLMLSGIMQLLFNAADIVVVGRFSGSESLAAVGSTSSLINLLINLFIGISVGANVVV
GRYYGARDYDEIEESVHTAIYTAIVGGILMLIIGVFAAKPMLKLMGTPANVIDLAVIYMRIYFLGMPAFMIYNFGAAILR
AVGDTKRPLYFLTAAGIVNVIFNLIFVIVFNMGVAGVATATLISEIISAVLIWLSLSKSDGALRLERKKIRLHKDKLSVM
LKIGIPAGLQGTIFSISNVLIQSSVNSFGSVVMAGNTAASNIEGFVYNAMNSVYQTALSFTSQNMGAKQYHRIDKILLTC
IAVVSTIGLVMGIGAYLLGHPLLSLYTTSEEVIRYGILRLSLISAPYLLCGIMDVFVGSLRGMGYSIMPMLVSLSGACIF
RIIWIFTIFQMHHTLFCLYISYPISWLLTASIHAICYLVVRKKIIHQPIVV
>WP_004797319.1 hypothetical protein [Amedibacillus dolichus]
MRNYCTPEDFDATTIDNCFESSCFHSCCGRRGPRGFRGATGPTGATGATGATGATGATGQCSCSCTSLGEQVENPGMEAV
NNQLPVGWIANSTVLVTSTDAQGPGNML
>WP_004797325.1 hypothetical protein [Amedibacillus dolichus]
MSNQKIDTKALLEKSRQAKKQPQSKALERKLGKRKNNAKFDKVNFNG
>WP_004797330.1 MFS transporter [Amedibacillus dolichus]
MKYNKYVFYVLAFLQGLVFYSAVAMLYRLERGLSASQIGIIEGIHTILMVVLEVPWGYLGDRIGYKKTLLLCNLLFFISK
LMFWQANSFFDFLAERLLLSVVISGISGCDIALLDNSIKPQERARVFGFYRMVDALGCICSGLAFTLFFKENYEMAAFAT
VIAYLLAFLITFLLKDCESKREKLSMYGVYKAFMKQKHILLLLIASALFMETMHTITVFYAQLQYERVHITMQYFGILYI
ILQFFAMMSGWSGKFVKGFGKKKLTLLLFFIATIGCLLLLVTTSAVVSVLSLALLVLCNSLYLPLFDVYENESIGITMRA
SMLSFYAVIMNGISAILPTCFGLAADISLSFVYLLGLIFIIIAIGLFLFWQYICERKV
>WP_004797336.1 sensor histidine kinase [Amedibacillus dolichus]
MESKRSFKEKVEKANTWLTSIVFAVVILFCIISYWTASSYNRIFQGYRELQSYYDNVKVSSDELKKYLTSQDEENLKLHE
TSIHAAKHSLENILDNPVMEEKWRFRLLKNMLNEYENSIKELMEQYMRNDDPASYRDYYERFSMNEKLIQETSTTYYHLV
TNAMSKQKEMLDIIQLVAFAMTAAMAIMMVFWVRYFSNLFYTTLSMPLQKVLKKISLIKKGRYDLEKEPQSCLEMEELCV
ALEEMAGKISHNMETQKEKAELEKRLAQSELKMLQNQINPHFLFNTLNMIYCMAEKEGAKEASSMLLKTSHLLRYGLEMQ
NRLSDFKRELHALQYYIDIQKLRFGDKLAIQVDVQDMEAIGNVAIPGMIFQPLIENAMKHGLKDCVKDGLIGIEICKTAG
NINIKVFDNGQGMAKPMLKQLIENDYHAPGSTSLGLYNVVHRLKAYYAERVSIDIQSDIGCGFAIYISIEL
>WP_004797341.1 alpha-N-acetylglucosaminidase TIM-barrel domain-containing protein [Amedibacillus dolichus]
MKKLFISFIALSMAIGSFPLQSVRAAGSKLNISAKQVSGYGASSNPLANIVDGKKDTYWKSMSQNGEGSSDAEKKKSRMY
DHNRYIDIKLNGTYDLDEIVIYNKEGSYNNYYIYASLDGEKYDKIVSKTNNSIATKEGDKHSLKGVKASYLRLNMAYNSD
SYETNLAEIEVFGEKLSDDVKAKPEIKISDWEGSKWQKEWDKFETDQTYANQKTISEVSNLVGRVLGEEWKDRFVFEIRD
DRAGNDVFEIEDGDNSIIIRGNDGVSLASGFNYYLKNFAMVDYNPLYDSNTEMKLGLVPVKNKIVKETQYDVRYALNFCT
YSYTMAFWSWDEYQEFIDWAAMNGVNLMLDIVGQEEVIRQTLLEYGFTNEEIKDYIAGPGYFAWFYMQNLYSFGGPLPDD
WFEQRVELGRKMHDRMQAFGIDPVIQGFCGQVPMSFVEKNEGAVLTPIDEWPSFTRPAMIKTYLSQEEIAAGKKDYFKDV
AKTFYEKQKNVFGDVSDYYASDPFHEGGNTQGLDVTNIFKTVQEEMLKSNADAIWVMQQWQGNLDHAKLSGLVKPEQALA
LDLQSDMNPSSVMENEGISWIWCMLHNFGGRMGLDGEVEVIAKEPAIAASNNQYMKGIGITPEALENSPIVYEMLFDMTW
SKDPIDYQAWVDKYATRRAGGSSDSLQEAWDMLLETAYKDKGIYYQGAGETVINARPGTNFSSASTWGHSNILYDKEELD
KVLSLLIENYDAFAASEAYRYDLADVAEQVLCNAAIEYHALMVQALNNKDSAEFKRISTHFLELIDLSDRILGSSEEFML
GTWIHDAREMLDNADDWTKDLFEFNARAVVTTWGGERSGSLKDYSNRKWAGLTSSFYKERWKMWISNRQAELDNTAKDPV
AQKAESNWFLWEWQWVNRKSDDGFSFPTKADYSSLKELATTALEQYSTTSIKDFGGGEVEEKVNIAEGKLFTTTPQTTEE
TRRLLTNNNAGDLWYGEGQQEYQLVLDLEGVYEINSLEIYLENLAQNFQYNYKVEFLDSKTNEWVEIAHNTENDTMTTQT
ILEVEEGKKVLASQVRITMNTRSSSSEQRLRIAEIKIFGKALETTTYYNVAKGLVAECDKPSETNISLLTDDNTATLWKT
VWKASKEEMYPATVTLDLAYSYDDAKYVEVSFEKAGLPFKFTVSVIDSTGKETVILDKTDHTSVLEDAVYKIDIPETITD
VRKVKVHFADSTGQGAAYAASPAMSELKVMALSSQKKEEVKNVALQKPVSASSTNTAGGFKAEYVTDGNVDTAWCYDGNK
ETNSGNVEVDLQGVYDIKNIDLTFKKENYTKYYIFDVYVIDELDQKTIVYSENKENKHTYSIPVNKKIKKLGVSYKGKSQ
ESNGWFDVAELEAFTIVEPSDAEVIFGEGILDGVSAAQAYAATLDNNLDTFARVTDEEIVYDLHGNYYVESVDFTFEKAE
LGLKYMVYAENAKGERTTVLDRSNTNALLENRSVNVKVNRDATKIIFKHLGNNGQGPASLAEKRLYEVDVHLGKPKNVAL
NAQITAGAENMLDADVNTAHEMKANEAVEITLAKPVDINMLQVLLSNEGAYKIEVRSADDQQWTTIYDGAGKVDNLFLLD
QVVFSDMLRLTAKSDISVKEFSIYELDATPALVSYIEEVRELLASKKYDGSNGSYSVEAKQAVEAMLAEADVAIQAGLSS
NDVEAWKTKISKAVKDFEKNGVIYIHRDGLLNAISEAEITIASLKKAGMHEAAEVLEKVYTQALEVYRKYDATQAQIDAA
QKALNDAIAAAPEISTVNKTALKKAIKEAKAIQADRYTTSSYKVLKKALEEAVACEGSDKATQEQVNSATKSLQAALDGL
KLRADAADAKALVDEIKALGYISSDYTVQSWKAFNAALTKVEAVIKDSSDVNAEQLKVMLENLSDAQAALVDIHELKALV
KEVKEFVKNMTTSSAKNMNVLLKEAQALYEAGSKEAVAQMLTAIKAEKANLVPRGNVEALKAKLEEYKSLKESDYTAETW
SVYEKALLAAQAIVKDNSDVSQEAVDTALNSLVQAKEALQKVIVEIPVDKSMLENLISEASNKHAKDYTEESWKVFEKAL
QTAKSVLADETVGSSDVEAAYQNLKEAMQALKKAANAGVGTGDTTNMAFSLTLLCLAGVAILLMTRKRLR
>WP_004797342.1 hypothetical protein [Amedibacillus dolichus]
MFVTIFPTQPINILAKAENGVIVDDTQTDQALDHYFTFSDATDSTGKKGWAADTKEVINGSHEAKTQHWVWTQDQEEAKK
HTYTFTFKGTGVKLYGVKNDNQNSFQLDNGNVETLTINGSANQITTLYEK
>WP_004797343.1 glycoside hydrolase domain-containing protein [Amedibacillus dolichus]
MKFTVDGEHERTVDLYAKNRHDELVYVVDGLSEGTHTLKAVTQKTKTGSKIVNQVVKAEVYHAPYVLKDIVIDASMTLIQ
GSTKQIKATSVPEYAPMDDLSFSSDHADIVSVDENGKLSALKEGSATIRVACGDVVKTMEVKVLPQTKQIAGTIVDENLQ
YTQDTYEKVSTMGQMEETISAWRNDSAVSEIAIIAKDSSLEDVSIEVSDFTNAYGTIDASNVDATFVKSVDAYTGMPGWG
YAPNRYPVGNCAESSDVLYTKDAVDIPFAGVQPIWVNVNIPKDTTAGVYTGTIKVSCKDTKEVLTFTYHVNVQNVVLPDA
TEFENGFDIELWQYPYSSAEYYGVEPFSKKHFEILESIMEKYKSIGGHAITTTINEDAWDRQTYSKNEVHYPSMVKWTKE
KDGSFTYDFTDFDKWVQFNKDLGIGDKIVIYSIAPWHNSFTYWENGKLVKERFTVGSKRYNEVWTDFFTAMVKHPDEKGW
FDDAYVGIDERGLSETALNLLDTIKNKDGKTLKTAGAMDNLTGGEHPKLARRIDDLNVGDTVVQNNPEVFQQLLKDRNAL
GLKTTLYSCTGHIPGNFSLSAPAENYWSILFAYKNGTTGFLRWAYDAWVEDPLRDTSHSSFEAGDCFLIFPDEKNVANPT
AKSSIRLEKMAQGVRDVNKLMLMTEEFPQLQADVDALLNSFDTRYESKGYYLTDSGKQEIAKDMNTVHDGIAKITEKYLA
LKGTGVNRDKLLQAIENAKPLLSEKDLYTVESFTAFEAAYQEAEKALRDANSTQENLDKAANALVNTQKALVKVDKDPSA
PNENPSDKPSVDHSDDVGTGDYTNLTVAFTVLGISAIGGYILYRKRKAMTNQE
>WP_004797346.1 threonine/serine exporter family protein [Amedibacillus dolichus]
MNAGKLLDVCGYAGKLLIENGAEIYRVEETMVRLCKSFKEVQEAESFVISTGIMLSITIDGVTHTKVLRTRSKGVDLNCI
AQINALSRESSTRHFTIDELHERLTEIAHMKHYSMGQMLFFSALSAGGFALFFEGNWTSAFYSFLIGMVTEAVTLFMNTY
HLNNFFINAIASGIAAALALGIHTLDPQADMDIMIISSIMLLVPGLAITNAIRDTVAGDYVSGVARALEAVIVAVAIAAG
IGFVLSIGMKGGM
>WP_004797348.1 threonine/serine exporter family protein [Amedibacillus dolichus]
MLLGIVGSFFAALGFGVLFNIKGKNLVLAAIGGMLGATMYRLAQQLGCGEMASMLLGSVSLSLYAEILARVCHTPVTTFL
VCALIPLVPGGGMYRTMLAAIQGHVLEALTIGVETMAIAGILVLGILMVSTLMKAIFRPKKVSDAA
>WP_004797351.1 U32 family peptidase [Amedibacillus dolichus]
MKKVELLAPAGSLEALQAAVMNGADAVYLGGKHYGARAFANNFDEAEMKQAVEYAHQYGVRVFVTVNTLIYEEEIHSCLD
YIGKLQELDVDAVLLQDLGLAMLVRQRYPNLELHASTQMHIHNREGIALMKELGFQRVVLPRETSIEDIREYAKLGMDLE
VFVQGALCVSYSGQCLMSSLTLSRSGNRGECAQNCRMQYSLEKTDMYGTQVLKGKHKYLLSPKDLNTLSHIGELIDAGVY
SFKIEGRMKRPEYVALMTACYRKAIDAYMAKEPFEVSAALREEMQKIFNRGFTAGHIFHEMGSHLMNPLRPNHMGIEIGK
IVSFTKDKVQILLTKQLSQGDGIRILNEKEDCGFTINRLYVNGYLVKQAEAGTLVELDKTFYAQKGSQVLKTSDCKQLLD
LQDSYKKNKRYVAAYAEFTMQLGAHARLSVMDTDGFYAVCESIDKVERAIKTPLSKERIVQQLQKSKDSIFQLEGIELTV
DEQTTLPIKEINRMRREALEQLANQRKLRHPHRLTKSIALPKQKEMSPLAPIIAVVHTKEQYEACQEAGIAMIFMYEELH
DKLQQGYVRIPRVMKQAYPDEFVMIQENGGSYAKRPFLCDTSCNIINHHSAAFFFQRGARGVCFSLEASLAQCCEIVKAY
EASYQAKGNFIYPVYGREELMLSEYCAINAIEKDSDKKQCGLCRKAEYALVDIKGQRYPLLCDKDCRMHILNAQPRNRIA
DIKQAKQVGITSFLCVFTKENKTQCVNVLQKLQGEV
>WP_004797352.1 MATE family efflux transporter [Amedibacillus dolichus]
MRDAFITQPIRRLYMHYLVPTLIAMLSSSMYVLADVYFISVGAGSVGLAALNIAMPLFSLFSAIGLCFGVGGATIMAIAE
GNHDADLRNKVFTLSIAGMSILGLLCSIFGYLFTDQLALLFGSDEALLPYAGEYMRIVLAGSIIFVLMYSASVLIRGDHA
PKTAMRITLFGNISNIVLDYVFVITFGWGIGGAAIATVIGALFVVLGMGYHFLFGNHQARFVKNAWDLAALKRTLKNGFG
SALMEISIAVVVIIFNFVIMRYADALFLAAFSIITNIAYVCRGLLNGFAQAAQPIISTNYGAKEKARVASSLKTALFWST
ACAALLYLLFLLFPRMFASIFASGDQALIALAAKGIRYYFISLLFTAPVIVIMYYFQSIERGNMATVVALCKGFVFVLLG
LVVLMLLCKLDGIWLATPFAEGLALLLCIALLRRSPYE
>WP_004797354.1 HD domain-containing protein [Amedibacillus dolichus]
MNKEAVKNYFLSYAKAYEQSNPQIQLKIAHTLRVADHALAIAKGLKLSNEEQDLAYTIGMLHDIGRFEQIKRFQTFYDAK
SVDHAKLGVEILKHQHIAIDLNFSKEEQGLIYCAIENHNRYHIAQGLSLREYQHCCIIRDADKCDIFQAHCLETTQAMLG
CEEKELLGSCLSDAVVKQFLRKETIDSSIRKSMLDVWISHIALLFDIHYEATMQRILQQGYYEKMLTKYRFQDDTTQQLY
TELCAFAKDYLVSSSFNKK
>WP_004797355.1 FAD-dependent oxidoreductase [Amedibacillus dolichus]
MNSFWITQANSQAYPTLSNSTNASIVIIGGGLCGLATAYYLSQNTKDIIIVEADRIAYGASGRSTGKISAQHGYIYHNLL
TRYGKKLAKQYYEENTAALAAIDEIIKKHAIACDFEYCDATLYAMNEEEVKTLEKEYQAYLSLDIPCIYQTADSLKSPMQ
AQLTMHHQARFDPYRYAIGLASYLAKKGIRIFEHSTLRDIKKADDCYHLYVNEHIITAHDVVFATQFPFLDDKRFYFARM
YSEQEQIIAFAKANIKQQMLLHIGNHPIQSIHAYHDHTLVAGNSHKSGQMKKDSYNELQKLAQAWVQGRFLTQWSSQDYI
TFDKLPMIGYLSSEKEHLYFASGFRKWGNTTSHIAGKRISAMIFHQPYQENIFAPARLSSFFSLSFVKENGNVLYEFFKR
KRKAEDVDFPSVNEGKIMNFDDHLYGVYCDEHNMLFIVDITCPHAGCICNFNTVDKTWDCPCHGSRFSYQGNIIKGPAQY
HLNAFGDGFNTLDPHFLLKDDDTK
>WP_004797358.1 ATP-binding cassette domain-containing protein [Amedibacillus dolichus]
MLVFENLTIKDLKNHYFIEDFSYSLGNMERLAIIGEEGNGKSSLLKCIINRKAVEEYMAVNGKIMCDMEHIGYLPQQLPH
IWDSVCICDYILKKEPEEELAVERYNELQEFNNLCGRLHLPSDLLLRDQTMGSLSGGEKVKLQILKLMKEPVELLLLDEP
TNDLDIAALEWLESFLKSCALPIIFISHDVKLLENSATTILHLEQLNHQSKCRHTIFKGGYREYVETRKAQLDKAIQQAR
KEKQAYMKQMQKLNDVKNAVHDALNDTVRNPSQAALLKKKIQAIKAQEKRFEKESYAHVDSVEEGIQIFFENVALPVNKT
ILDMELDCLQVQERALLYDVKLFVKGKDKLILTGDNGTGKSMLLKEIYAQLWQRKDICLGYMPQDYQAKMDYEQTPIEFL
AESKDRKDITRVRELLGAMKFTGEEMTHKIRELSEGQKAKLYFLRFIKLRCNVLLLDEPTRNLSPLSSPLIIELLDNFTG
CIICVTHDRLLMERLHAMHYEIKDQRLLLCEDRCSE
>WP_004797362.1 discoidin domain-containing protein [Amedibacillus dolichus]
MSMKKKGIYKGAVAFMALCMSCGSIMPLSSTYVQAQENVAENEQNGIVSLSQNENQYTFGNEYITRTFSLTNGKLKTEKI
TNYRTGQTPKVLTPASSEEFVIKTLPKEIEGKSKVNVNDVVGTGEGKISNLTDQVLSSDVPSNFWASKDANNYVDGSELS
IEIAIGSKEEVKKFKYVPRFDNSARWNCTGRVEEAQLFYFDDESNSWKQIGSTYKMNAEGETVIEFEKPISTSKIKFVAT
KTYHWQNGTNGQPDNRNKVMSASEIDLLGDENNSLLDRTRKEEAQILKSSDLEVDGEPTLTESNGVKILTFAFKPKEVSG
VDYTIKEVITFKDGDSFMRKHLEISVPEAEANNVKIDYIDLENMDFAEEDASVNGKLGDKTQNYWTIPELKDNPDMANMK
GDYLELGQPYYVGAMYWGCEFPQSENKIRLNNQTNKQNGFIRYHYGKSLAIDTQFTEYNNYNGANGQAGKMVTWDSVVGA
ARSTDYLVVQSDFYEYIETIATPTEFRQQFNSWYDNMKNITAENIKSSFFEVEKGFTQHGVNPLDSYVVDDGWINYNSFW
DFDRNPSKFPNELYDSSLQVQQFGSNFGLWLGPRGGYGTQTTIANWIQNAGLGSVNHQSGNDINISDSRYLNKLVTDIFL
GYQQKFDINYWKLDGMLLNPATAETPYHVTGNPFYTISETYERWTDMFEDMRAQRGDKGLWLNMTSYANPSPWHVQWVNS
VWMQNTGDSGFDYKFNSTDQEAMLTYRDGDYYDFFNENQWQLPNKYFYNHDPVYAKTANSAPGGKPNYLINYSDEELREH
LYMLGTRGTAFWEYYYSPSMFDDDKWDINAEAANWIEDNFDILQKSKMFGGNPETGDVYGYSCWNGNEGIVSIRNPKDVE
QTYTLTYDRLVGVNEGMKDVYGKVVIGDVDKYQTNKPLSYGNQITFTLKPKEVLIMQYGEKDTTSATVNSIHGDNKVVEV
EFNETIRTPKVEDFKVTNNKVEKVVLKEDLRTVALTLQKEVDDLSDIEVKVNGVKDVTGNTTSLSVVDDYYKDDIVNSIV
NRKLDGKEIHKGKTLSIDGTGGFTVLGTIETVSKGAEIMRQENGYSVGIDAEGYLTFTMNETTANSKYVKKTRQEDGSVT
SETRGMIADGKKHQFAVVKEVNGMLKLYIDGELVGSAYNKANEDFKLEKGELVFAKGLEGKTSYITVLDRALAFNEVTNY
VDEKDISGNVAARSLNKDVKVSAFDVTENKAVAEKGDRPFAHINDGNKAYQNNYLELTDTTDKKLHSRYVELDLGSECEL
NKLHLTRYADGRTYGPTAIVLSNDKDFKDKTVVFNSDKEGNVHNLGKGKDELYSETADGKTINLEKPVNARYIRIYVNGN
NNKTSTSDHIVEFEAYGIKKGRTADSIYRIDFSRLEALVKEDLSKTYTKTSIKAYKEAAKDTLKAAEKLLADKDVASDEE
VEKLIEEINAHREVLVKRADTTKAKELLDSVASLNKKDYTKESWNTFETARKELEKAVQDTSDVNDEQMKQLMKALEEAR
AKLVKVDPSNPIEPVEPQQPEDSKDETNTGDVSNMAGILTLMLVSGAGVVLLKRKSRQ
>WP_004797370.1 MBOAT family protein [Amedibacillus dolichus]
MVFSSLPFIFVFIPIFFGCYYIVPKYMRNLVLLIGSLIFYFISAIHHPQHFIIFVISMIVDFEAAVYMESYPKYRKTIFV
IAVLFHIISLFIFKYASFFLEEIASISGLGDLALNIVLPIGISFYTFQGISYLADVYRGKIEAEQSLLRYTVYISMFEQL
IAGPIVTYPQVKKELHDRRINKQLVHKGLAIFIFGLGLKVLLANPLGKLWSQACAIGFESLSTPLAWLSIFAFSFQIYFD
FFGYSLMAIGLGEMLGFHLPKNFDHPYISKTMTEFWRRWHITLGSWFREYVYIPLGGNRKGMIYTIRNLFIVWLLTGIWH
GAGYHFMLWGLVLFIILLLEKYVFGSYLNKHAWLGHLYMFFLIPLTWAIFAIDDLQQLGVFFTRLFPFFGQGVWSIFRYD
YLKYLQLYYPFFIAGFLFSTKLPYRLLQNIKRPMLIYTLLFVIFAASVYCLYRGLDDPFLYFRF
>WP_004797375.1 RsiV family protein [Amedibacillus dolichus]
MNKKDKQIRQRLSNENMEIPSTVKSKIEQTLMQLPKQEQQPVYSNRKRFAYAFACIAFIMLFLLPNVSTTYAKTLEQIPI
IGELVKVVTIRNYYYADDKHEMDIHVPKVDNEENGAFDAINADVEELTQMLVERFYKDLETFGGEGHSSVYVNYEVVTNT
DSWFTLKLIVNEVAGSGNTYYKYYHLNKLTGATVTLEDIVSDKAFYQVVAEDIKQQMREEMAQDSNLKYWVDDSTFGDDI
VSIDGKHNFYFNKENDLVIPFDKYEVAPGYMGTSEFVVDKDLIMKFLHPQMKKILAP
>WP_004797378.1 RNA polymerase sigma factor [Amedibacillus dolichus]
MLKCDRTEFERAYEEYSNQLYRVALVYTQDTYTAQDIVQEVFLRYLKKSRTFKDKEHEQAWLLRVTINQCHDHYRKNRQL
TFLKEDQQSVLPSQLSALSYALAQLPKKHQSAILLHYLEGYSIKEIAAMLHCSQSAIKMRIARGKAQLRKLREEEEL
>WP_004797379.1 hypothetical protein [Amedibacillus dolichus]
MNLEKEKEQYRSIQAPVELKMKIMQQAEKKRFSQKPLYLRFALVCCLIVISFALIYQPKQPFSIYVNQQRITQDMQMLSV
KSTQNQRSRIIHSDTFEIKVAHKEDYTITANEGDVRFDQKDKEVLFWTLPENMTQKEYKLQLIGNTRSYEVIVRYDSSRD
CWFIQYKEMKK
>WP_004797380.1 hypothetical protein [Amedibacillus dolichus]
MMKKLFTLCLACMLCLTLGGCQKANDSDKGKQEKITDATQLLTAVWDTYKEDEKFPIFGGDVKQPVDNAPGSFDVSDTES
LSSLLIVPKDYGKQLDDAAGFLHAMNANTFTAGAFHISDAKHTEDFIKGLKEAILNNQWMCGFPEKLLMFRINDDYVVSV
FGNLTLIEVFQKKLQAQYPSAQLVVEEAF
>WP_004797381.1 MBOAT family protein [Amedibacillus dolichus]
MLFSSIPFLFYFLPCTLLCYYIVPFQWKNFVLLLFSLVFYAWGEPIYILLMLVSIVLGYIEGRLIERQQDQKKAFWLTVF
SCGLHIAFLIYFKYADFLLDGLRFAGASISLLKIALPLGISFYTFQLISYLIDVYQKKCAAQKSFVMFGAYISMFPQLIA
GPIVRYADIAKQLVERKLSLEQSAQGMQRFVIGLSKKVLLANALGELCLVLRATQVPSVLNYWLYALAFALQIYFDFSGY
SDMAIGLGKMMGFHFLENFNYPFIASSISEFWHRWHISLSTWFRDYVYIPLGGSRVSKSRWIINLCVVWLLTGLWHGAAW
NFVLWGILFAILLLLEKVLLSSFLKKHKILAHGYVILSLLVSFVIFDASTIQEALHTLSIMFTGQGLPLASNEVWYYIQS
YGMVLGIAIIASTPLFHKLLTAWKKTKMGNTISQLLEPFVLLILLIIVTFCLINDSYNPFLYFRF
>WP_004797382.1 DHHW family protein [Amedibacillus dolichus]
MLEKTKNMLILVLLGGFVCVLSLTCILKKPQAISYSERRKLAQFPQMNIENMQSGKFTQEFERYASDQFPLRDTFLQLNV
YYTKDILQKKDINQLYIRLKDVIGMEYPLHKASLQHAAKLWKSIQQTYLAEANHVYYSIIPDKSYFLSDEEYLKLDYAAF
FEEMHRQVGDMTYIDILPYLQLTDYYRSDPHWRQEKIIDVAQVLGEHMGVSIAGDYTIEKVDAPFYGSYYARSFGMLKAE
DMYYVTNDAMQQYRVYDYQNQREIPIYDPTKAKGKDPYEFYLSGPLSYLTIENPNAQNGRELVVFRDSFASSIAPLLASG
YQKVSLLDIRYLPSSMLGSYVDFSDKDVLFLYSTSVLNHSETLK
>WP_004797383.1 hypothetical protein [Amedibacillus dolichus]
MVKNKFLLLIAAVVWLIAGYNVLRIGWIAYINYIKPFDILISVVIFCLFWFLVFHKLVLKHTKRIQSFLEPKQYAWKFFD
RKSFFIMFFMITFGIAIRSLQLLPEEIIAIFYSGLGAALFLAGIQFFHSFLVEMKEEA
>WP_004797385.1 DUF368 domain-containing protein [Amedibacillus dolichus]
MLKTLIGGIAVGLANIIPGVSGGTMMVVLGLFNRVMSSISGIFTKENPNRLDDIKFLATVLIGAMIGLVVFANVLEWCFG
NYPTQTMFGFVGMVAFSIPSLVRSEMKEDERLNAKTPTSKKALSILGFGLGCVIIFGMMLIAPEEKELVITSFPALDLVY
LLKMVLIGFVAGFAMFIPGVSGSMCLLIIGEYYLFKSLLANVTSFDLQILIPLAFMGVGILLGIVASSKITGYCLKHFHN
ITIYFILGLVIASSIVLIPLDATYDMMMIISCFITMLVGGIIVVMLEKLA
>WP_004797386.1 glycerophosphodiester phosphodiesterase [Amedibacillus dolichus]
MKRSSKIGIVVVSIALVYITLQVMPYFKHKKDTPFRIEQGEAPLVIAHGGAKKLYPENTILAFESVVDMGVDTLEMDLCM
TKDKKLITHHNLTIDETSNGSGKVADYTYEELTQFNFGYHFQDLNGSYPYRDDQHEKAVPMMVEELFQEFDKDVTYIMEI
KDSGALGKQAAKQLNDLIVAYGLEEYVCVASFDEDVLDYFLEIKDEDIIVSLDYDTATEFIVANLIGYGIFMDYEGYGMQ
LPIEEMGVPLGNRYLQWKIHKNDMFVHYWTIDDKEDMKYLINNGADGIISDRVDLLLEVLEEMGY
>WP_004797387.1 ECF transporter S component [Amedibacillus dolichus]
MRTNQKLSVSALMLALGMVLPFFTGQIAVIGNMLLPMHIPVFLCGLLCGWRYGLFIGFSLPLLRGMVFGMPIVYPTGLAM
AFELATYGIVVGYLYERSHKQGIRALYCALLSAMVIGRVVWGCIEVMLLGVGGKLFTWEMFIANAFVQAIPGILLQLVLI
PCVMLLLDHTGLICFHGREKEQIGICD
>WP_004797388.1 uridine kinase [Amedibacillus dolichus]
MRLEEALSYMENCIKPLLKHDSIFVLAIDGRCAAGKTTFAKHLAKRLSAAVIATDDFFLPQSQRENKLLDCPFDKERFMK
EVLIPLKEQTNLCYHRFDCHTQSFVEARHIELHNGGIVIIEGAYIFHPSLHADWDFRLFMDIDKQTQKERILLRNGQNNA
LPFFEKWIPLEEEYIKRYDIMKHCDSCLCLHEEIV
>WP_004797389.1 HAD family hydrolase [Amedibacillus dolichus]
MNIIFDLDDTLYDLHLPFAKAVETIFQNQYVLDIEELLIASRKYGDSIFPQLHAGKISIDEAGAYRIQKAMEDCGYTISK
EKAMCFQKSYRHYQDEIVISDSMRALLDWLEEKDVFLGILTNGKTEHQRCKIKNLGLKQWIAEEYMLVSQEIGYSKPHVQ
AFLTACQRWKLKPEDTWYIGDTYINDVEGAKRAGLHAIYFNRRHHQLPDSKYLADAVVGNEEELYCLLKNMLER
>WP_004797391.1 nicotinamide riboside transporter PnuC [Amedibacillus dolichus]
MNFFKKNIEAKKKLRTAEIVLSVVLGIASLLSIGYGLWEINAKVETAKYLQSVEMIRDVDLEDYSEDNTICEVTYKLGEQ
QLVVPYSYEEYIKLDAQSITAYEFETENGTKLYFDHKDIQAKEIQYSYRQTRANELTQLFNFGIASLILELSILIMMLFA
KLFTTYEKTWFLSIMVLATIISVVFPEESANGVNGIVIMLLYLLDTFLNILCELLISKQSRYNFLVSVLVEIVEIISCIV
LMYRFATMATTLFFWLPIDIISYINWSKHKDDAESELTVVRRLKGYQEVLVILGIIIWTVVVGYFISGLDIATDFYNNEI
LETAIIYIDACASAVGIANGLFIFFRLREQWIAWYICAFLEAIINIISGQYVLLVLKLGYFTNTTYGYIKWSKYIQAHSK
EKQPQIS
>WP_004797392.1 elongation factor P [Amedibacillus dolichus]
MAISAGDFRTGLTLIVDGDPCQVLDFQHVKPGKGAAILKTKMRNLKTGSIQERNFNASTKFEPANISRRDAQYSYEADST
YYFMDLETYDSYELTADQIGENKYYIIEGSTVSLMFFEGTLLSLSVPEKVELTIAETDPAIKGAPSTQTKDAVTETGLSL
RVPQFIEPGEKIVVFSTDGKYAGRA
>WP_004797393.1 SDR family NAD(P)-dependent oxidoreductase [Amedibacillus dolichus]
MMNKVVLVTGGAKGIGRAIALELAKQGYDIVINYLTSQKEAEALQKEIKEMYGVRCMAIPCDVSKEDEVDKMISCIEEKL
GGVDILINNAAVDLSNLFHLKTAEEFRRTMEVNVVGAFNCSKRVYRYMLEKEYGRIINISSTNGINTYYPMCIDYDASKA
ALISLTHNLAFEFAPYIHVNCIAPGFIGTENELDGYDEEFLREEIEKIMVQRYGDPKEVAYLVKFLISEEADFINNTVIR
IDGGQKGSC
>WP_004797394.1 methionine gamma-lyase family protein [Amedibacillus dolichus]
MILEQIHSELLALAQESDAILSDIYKEIDHVCLENSNRILSAFIENKVSYSDFSDINGYGNYDEGRDKLERIFASVLGCE
DALVRPQIMSGTNALYLTLSALLKHGDTMISLSGAPYDSLQEMIGLSGNSTQSLKANGVHYEQIELKNDDFDEETIIKRL
KENNVRLVEIQRSRGYSHRKSLSIAKIEHIITKIREVNDEVIIMVDNCYGELVETKEPSHVGADIVVGSLMKNLGGGIAP
TGGYVAGNKALIHMVAERLTAPGIGKSLGANFNLNNAFFKGLFMAPNAVKNALKTAVFSAYMLEKLGYHNISPRFDEKRT
DIIQTLELKTKENLVSFTQGIQQTSPIDSFVHVLPAPMPGYPFDEVMAAGSFTQGSTIELSADAPVIEPYTLYMQGGLTF
EYGKLSILLALSNMKRKLD
>WP_004797395.1 hypothetical protein [Amedibacillus dolichus]
MAQKKYRPGMNCEKTGKYTCYDKNGKEMYADIDVEKGRRFPPSQEEGCYYEEQ
>WP_004797396.1 HAD-IIB family hydrolase [Amedibacillus dolichus]
MKILASDYDGTLRVNEKVESYDLDMIHKHRAAGNLFGLVTGRSMESIKAEIKGNGIEVDFVIANNGGVIYDKQFQKLRCI
YMDTQAAQEIIAFIKGKECASYVINDGYHRHKYIVNEAIEDVKYGNIPTHAKDEVYQGKVAQLVVSLQDDSLAHTIAAYI
NQRFAAYAVAYVNVNCVDIVPVGISKADGITYLKERYGWEKENIYVIGDSYNDLPMLNAFHGFTLFHAKDEIKANAEAVF
AQVGDCIKALQA
>WP_004797397.1 diadenylate cyclase CdaA [Amedibacillus dolichus]
MFSYFTLDNLWTLLWQMVDIGCVWALVYYCLRIVKNNSRTIQIFKGVLLIVIIRFVATKVGLHTIASLADSIMNWGVVAI
IIIFQPEIRSILEKIGKTSVFSGISTLTINERENLVNELVKACSEMSKTKTGALISIEQGHSLSDFIKTGTSMNSVVSSE
LLCSIFQYGTPLHDGAVIIQGVKIACAAAYFPPTTRELPTSYGARHRAAVGISEITDSITIVVSEETGNISIAQNGTLTV
MSEASLKEFLLSIVGNQSTAKEKEEQQKETLKEQEAVHGKKPGVFAHYFKGKGRKTKDSSETISYTEKKKKEESVDIIQP
ETDLHDKLEIEDLAQKQATGLDQLFDNILNEGDKKEEAKPKKKRKKKAAQTKETNASKEENPKKEDGLSTLAHMSQELME
DVVEPETIVLHYESDEEGRDS
>WP_004797398.1 YbbR-like domain-containing protein [Amedibacillus dolichus]
MAKKKKKVELSSEGKTELAKAIAEKSQNFAKTYARIEILVSRFFRWLSGWLDRLLFNQKHGKAVALILAILLYVTFNAAD
ANIFETTKSAQELGNYKISQVISTQNYEVSGLPQSVKVTAIGDLSDIQGIKQRSGIRVVADMTNLTEGVHEVKFTTEGAP
SQVDLVVEPSSAMVTIKKKSIRKFSVGFDYLNRNSMDPIYDLSAPEMEQGEVLVRASTDTLDKIAYVKALIKVNSGITSD
FETKATVYAYDGNGKRMNVDIIPNKIPVKVKVTKPSKEVAVVLNPTGTIPNGKAIESYSIDYPKVTIFGNASLLEGIKEL
PITIPASTLTSDREITMPIILPNGVTKVSPKNIVNISIKLADMKTKDIDDVDIKISNATAGYTFYFENKDSTTVTLKGAE
SVIEAIKKEDLSVTADVSKINKEGVYEVPLLVSGKNRLASYELQNAVIKVRAVKAK
>WP_004797399.1 phosphoglucosamine mutase [Amedibacillus dolichus]
MGKYFGTDGARGRANETLTLDMAVKIGQYLGWYYGQKRHAKILIGKDTRLSSDMFEMGLAAGATSTGASVYLLGVCPTPS
VSYLIQKEHFDCGIMVSASHNPFHDNGIKLFNGNGCKMNPEIEEKIEAYIDDNSTEDVVVAKDERIGSVIPWSEGLELYE
SWLKSIVPMDLNGMHILLDLANGSATSCAAETLAALGATVEVIHSAPNGININTKCGSTHPEELQRMMKEGNYDAGFAFD
GDADRLIACDEDGNLINGDYTMFICGCYMKDNGLLKDDVVVTTVMSNLGLYHAFKDKGIRYEQTAVGDKYVFECMNEHGY
SIGGEQSGHIIFHAHANTGDGLLTAMKLLEIMKNTGQSLKQLGADLFIYPQLLINTPVKDKHAALEDAELLAAVDEVAKE
LGDEGRILVRPSGTEPLVRVMVEAKTDALCEKYVYRIVDFIKEKGL
>WP_004797400.1 response regulator transcription factor [Amedibacillus dolichus]
MKKVICVVEDEKAINDLVNQYLKKEGYEVRSYYTYEEASAHVMDDDVHLWILDIMLDDKSGFDLIEEIRLQGKEIPVIFM
SARDKEFDRIIGLEKGSDDYITKPFSPKELVLRVNNVIKRVYKDATNRIMIDGYELDEEQRKVFDHGKEIDLTTKEFDLL
MMFIKNKGMAFNRDKILTSVWEENYFGSDRVVDDTLRRLRKKLPNLNIHTIYGYGYRLG
>WP_004797401.1 HAMP domain-containing sensor histidine kinase [Amedibacillus dolichus]
MKRFNEFIKQLSLTQQLFALVFFFVTFFAVFFFVYVNGSINGAIREQQFELLDKTQRNLIMNNQTEMANEEILYFSASGI
DSMTVRIAEKDGQNVIIVDPVVADILKIDPSSAEWKKIGKDAIYIAENKDDLYNAHGTVQNANEDLNKDSFYCITKLDND
YMLISRTYSDNLGKLQNILINSVVYITVIVVGFFFIILLMWVLTLLHPLNQIRNYIEKIKLGKDAELKLNRKDEIGELAD
ALVAMRDELRKQEKTKEEMIHNISHDLKTPIATIKSYGESIKDGIYPYETLEKSVDVIIENADRLEQKVHSLLFMNRVEY
LISQDCEGIRTDMKDTIELVIQNIKVIKPEIEIKTELQETFFDGLSEPWRVVVENIIENALRYAKTTIEIHLNEEEGLTI
ANDGPCMEEDRIKTLFKPYEMGQGGRFGLGLSIVAKVCSANHYEVCGENTADGVIFRIYREKDSDKKR
>WP_004797402.1 alpha/beta fold hydrolase [Amedibacillus dolichus]
MESGGIFWNVTCEGSGKAIVLLHGWGQNQYMMKFIADHFRQDFQVVNLDLPGFGESDEPKTVWSIGDYVKALHQLLEDLQ
ITQPILIAHSFGARIALRYTLMFPVEKMILTGAAGIKAKRGISYYVRVYSYKLLKKLHVSTRMGSEDFQNASLIMKGVLC
SCVNEDIQDELKNITCETLLVWGEYDTQTPLSMGKIMEEKIPNATLIVLKKQDHFAYFYQSQRFLRICEAFLYA
>WP_004797403.1 UDP-N-acetylmuramoyl-tripeptide--D-alanyl-D-alanine ligase [Amedibacillus dolichus]
MLNITQGTLFILCLLFLWVPTKKALLLYQQNRYQMQRYDRSLKDELCYHKEHLENICALLGVYVLLFARKEDLPCLFIML
LLMYVLVLWRKEDTTAYRKPLVYTHRVKRYLCICYVCYGLIVFYMLQIFQLYLMILLFPFFYLLPWLLLIPLGIALLPLE
KQIQSMYMKEAKQLLQQHQNLHIIGITGSYGKTSVKHILYQLIAQQYYTLMTPHSYNNKMGITLTIRKQLQSLHEVFLCE
MGADHVHEISALMAFVKPSWSIVTAIGPQHLSTFQTMEHIVHEKMQAIECLPKDGIGFLNIDNAWIREYPIQNTCRIVTY
GTHAAADYRIKDIVYSKQGASFKIHVKGVDYAFHTKLLGKHNVVNIAAGIAVAHCLGIELSVLQELTKHLPYVEHRLQLR
PTSSYTMLDDAYNSNVEGATYALEVLAKMEGKHIVVTPGFLDLGDMEENAHVRLGKQLTQVADEVILVGQHQSKHIVKGL
QQAQYDSRHVYVCENIQEAFELLKQLATKDSVVLFENDLPDAFNH
>WP_004797405.1 HD domain-containing protein [Amedibacillus dolichus]
MDRLEYIRIQVDTIIDRIQDPMIRRLAYTHTYGVSSNAALLATLRHIDYELACIGAMLHDLSIYAENHPHRTHAQRSAQL
AKELLAASGLFCDHEIQQITLAIANHSNKLAHGNDSLSELLKDADTLEHYLYNPNIKCSPNESHRLYTILKELKKNK
>WP_004797406.1 cold-shock protein [Amedibacillus dolichus]
MSTGKVKWFNAEKGYGFITTDEGKDVFVHYSSINADGFKTLEEGQAVTFDVVESDRGEQAANVTVA
>WP_004797408.1 leucine-rich repeat domain-containing protein [Amedibacillus dolichus]
MLIKDEMLRGAIARALRITEDKITKEEMKKLIRLSARSCGIVSLEGLEYAENLTYLDLCANAIEDLTPIKGLREIEYLNV
SKNMLRDIQALRDFRQLVRLDLSRNNLYTMDISALAGMHNLEELNLERCKVDNLMYLENVKKLKRLHVGIENGPFPLSIL
GMLDNLVEVHMNKMWLYDIADLTYLKKIEVLDLSTNLFRDLSPLQYMKQTLRSLNLTNNMYLHDLSMLKEFPNLEILEIS
YDSVDDFSFLKELKNLKELRATESNLCDMRYLHGLTKLEKLDVSSNRLIHTEELAQMKKLRYFKACGCFLDNIDFLKDAK
QLEEINVYNNRIKSIDVLKGCEHMTTMDVGANNIKDISSLADMKNLECVGLSHNVITDLTPLKDLTNLASIDLYNNVITD
LTPLEKLVNLSSLRLDHNGVMDLTPLEHCEYLSSLTLKANYVSDVTPLSKLKHLYELRLDDNPIEDISMLEDMEYYDKFS
Y
>WP_004797410.1 GNAT family N-acetyltransferase [Amedibacillus dolichus]
MRVELRKWSMADKQALITICNQIDRSYLSDRLPNPYTEASADWWLHRVEETEGKCAIFREIVVDGKIIGTISVEQKADVY
RKDGEVGYYLLADYSRKGIMSEALRQICELAFQELDILRISGLVYEPNAASRRVLEKNGFVLEGTMKQAVIKDEKIYDLC
VYGKIK
>WP_004797413.1 heavy metal translocating P-type ATPase [Amedibacillus dolichus]
MQRKYKVKDMQCAACAASVERVLNKLEEVDEASVNLVAEEVNIKAKDTLKEEQLFEAVRKAGFELFPTQPLHTQSFRVAG
MQCAACAASVERVLNKREEIESASVNLVTSQVTLCYRQYRIEDWKRTVEKAGFQLLEEEHLEDIVLDIEGMSCAACVSSL
EKALSQADGIQKAEVNVLLNNASITYDQKKIKLPEILQIIEKVGFQGHVKKETVQKEVQKDYTGLRVYVTLGVAAVLLYV
GMSHMLGPIQLPLPRIIHYTYHPLNFALIQFILATIILILGRRFFTRGFKALIHKAPNMDTLVAVGTGSAYIYSLYSLVM
IMQGDVHAVHKLYFESAGVVVALVQFGKHLESLSKQKSTSAISALLQLRPSTATLWKNNAEFEVALDEVLPHDHLVVKAG
EGIPVDGVLVEGSAHVDESMLTGESVPVKKKSGDQLIQGTINMDGRIVMECTATQEETTLAKIIQLVEDAQAKKAPIARI
ADRISLYFVPMVMLIAVIAFLAWYLATQDFAFALTIFVSVLVIACPCALGLATPTAIMVGSGKAAQSGIFMKSAEALEIT
SHIDTIVFDKTGTITIGKPVVTDCITNAKQADVLRLAAALESGSKHPFAHAILTAAKQHQLKPWSVKDIQTKNGKGLAAY
DEGVEILVGSRRFMEENKVDISAYIAEAQKLLAQGKSVVWVSRGEAAFGILGIADEIKPKVREVIERLTKRGIEVYMMSG
DHRLSAQTIAKQAGISHVIAEVLPQQKGEEIQKLQAQGKKVAMVGDGINDAIALTQAEVGIAIGSGSDVALESADIVLMK
DNIEDVETAIRLSAAVIRNIHQNLFWAFFYNSLGIPLAAGVFYAFGGPLLSPVFAGGAMALSSVSVVSNALRLKKFH
>WP_004797418.1 restriction endonuclease subunit S [Amedibacillus dolichus]
MPFEIPDNWEWVHINDIAESYLGKTLNKTKDIGESVPYLCSINIQSDYIDMNTIKIAKFNEAEKQKYLLQDGDLLICEGG
DAGRSAVWNKNKTMYYQNALHRVRFYEKLNPVFYQRVLSFYKVSKILDNYFKGVTIKHFVQNHYFHLFSLPPLRTHRIVA
NFRLNRDEK
>WP_004797421.1 restriction endonuclease subunit S [Amedibacillus dolichus]
MEDRMTAQQLKNSILQMAVQGKLVPQDLNDEPASVLLRRIKKEKEELIKEGKIKKSKTESFIFRGADNLHYEQIGKEVRC
IEDELPFEIPDNWEWVHINDIAESYLGKTLNKTKDIGESVPYLCSINIQSDYIDMNTIKIAKFNEAEKQKYLLQDGDLLI
CEGGDAGRSAVWNKNKTMYYQNALHRVRFYEKLNPVFYQRVLSFYKVSKILDNYFKGVTIKHFVQKSLFSIYFPLPPLQE
QHRIVAKLQELEPLIEKYRIAEEQLHELNSNIKDQLKKSILQYAIEGKLVPQDPNDEPASVLLERIREEKQQLIKEGKIK
KDKNESIIFRRDNSYYEKINGIEYCIDNEIPFEIPNSWQWARLNNIGNWGAGATPSKSNNEYYSNGTIPWLLTGDLNDGY
ITNIPNHITELALEKTSVKLNPSGSVLIAMYGATIGKLGILTFPATTNQACCACLVYKPFYSKYLFFYLLANKRNFVKKG
EGGAQPNISKEKIIKTLIAVPPLKEQIRIVNLLGKVI
>WP_004797423.1 tyrosine-type recombinase/integrase [Amedibacillus dolichus]
MSKQFKEYLEKTNFSKNTIDSYVFAVDQYFIQYEDINKKNLKQYKTWLIENYKPKTVNLRLRAINCYLEFLSKGSLKLPF
IKIQQKTYLENVISEADYNYLKNCLKKDDLDWYMVVRFLAATGARVSELIQIKVEHVQLGYIDIYSKGGKLRRIYIPVKL
KKEALIWLKSRNQETGFIFLNKYGNRITTRGISGQLKKFALKYDINPNVVYPHSFRHRFAKNFLAKCNDIAFLADLMGHE
SIETTRIYLRKTSTEQQELVDNLIDW
>WP_004797424.1 restriction endonuclease subunit S [Amedibacillus dolichus]
MPFEIPDNWEWKSWGEVSYKIQYGYNAPAKDTGVIKMVRITDIQDNQVLWDSVPFCNIKENEIPDYLLHNFDILFARTGG
TVGKSFLVENINEDSVFAGYLIRTVYNYNEINPKYLKYFMETSLYWSQLKKGTIATAQPNCNGQTLSKMILPIPPLQEQH
RIVAKLQELEPLIEKYRIAEEQLHELNSNIKDQLKKSILQYAIEGKLVPQDPNDEPASVLLERIREEKQQLIKEGKIKKD
KNESIIFRRDNSYYEKFGNTEFCIDDEIKCSVPINWILTRQKNLCWLNNGNLSKGEILPYLEVKVLRGNKEAETKDSGVI
VTRGTNVILVDGENSGEVMKIKYRGYMGSTFKILQTSNFVNEKYVDIIFQCNRIKYKHNKKGAAIPHLDKELFNNTLIFL
PPITEQQRILEKINLITHLL
>WP_004797425.1 transposase [Amedibacillus dolichus]
MVAAHFNVSDTYVHDTFTKFVDMKRLPLPRILSIDEVHLDINEKTKLCCVLMDFETREIVDILPNRWETTLDAYFYSISF
QERGNVEYIVSDMYSEYLTFPDKYFRNAKIVIDSFHVVSYLNQLLNNYLVSVKKKYQKRDKERLKEKNELNNLAYSSIK
>WP_004797426.1 hypothetical protein [Amedibacillus dolichus]
MNDIIKALNLEDDTIRLVEIITNQNSLTKTVVIEKPLVPHVCPICGFSMYSKGISLIVRQNIKYY
>WP_004797429.1 PepSY domain-containing protein [Amedibacillus dolichus]
MKAMRLLMIGAIGCSFVLTGCGKKVTTEEARDIALKDAGLSEKEVRFTSEKIDDDGFEFSFHTDKKAYIYEISERGKIEE
ISTSNYTTPQNDKTNENQQTQAPSADKEAAMLTQEQALEKAIAHFKVDAAAITNLQIYQENDDGIQVYDVEFVYDGKEYS
AEVDVTSGAITSSDIDMIH
>WP_004797431.1 acyl-CoA dehydrogenase family protein [Amedibacillus dolichus]
MLFTTTKQQEELRKQVRTFAETEIKPIAFMLDKENQFPSEQIAKFADMGLMGIPYPKEYGGAGLDVLSYAIAVEELSRVD
GGTGVILSAHVSLGSYPIFAFGNEEQKKKYLVPLAKGEKIGAFGLTEPNAGSDAGGTETTAVLEGDHYVLNGNKIFITNA
DKADIYVVFASTNPELGTKGISAFIVEKGMGGFTFGDHYDKMGIRSSSTAELIFNDVRVPKENLLGKEGEGFKIAMSTLD
GGRIGIAAQALGIAQGAYENALAYAKEREQFGKPIAQQQGIAFKLADMATKLRCARMLVYSAAELKEQHEPYGMESAMAK
LYASDIALEVCNDALQIFGGSGYLKGMDVERAYRDAKITTIYEGTNEIQRVVIASHLIGKQPKNQKVAKKKGTITGERKK
QIFKDGDAQHKVLALVEALKKDGYDFTVGIDIDTPVANAERVVSVGKGIGEKKNMKLIEELAKQVGAAIGSSRPVAESLQ
YLPINRYVGMSGQKFNGNLYIACGISGAGQHLKGIKDATTIVAINKNANAPIFKNADYGIVGDLMEILPLLSKALDTGEK
KPAPPMKKMKRPFMKKEAPSYMRHVCSGCGYEYDQMLGDVENDIAAGTSFEKLPEEWVCPECGEDKTQFIETLD
>WP_004797432.1 FprA family A-type flavoprotein [Amedibacillus dolichus]
MYCVRKVVDDLYWVGGNDHRLALFENIHPIPRGVSYNSYLLLDEKTVLFDTVDWEICRQFIENIEHLLDGRDLDYLIINH
MEPDHGASIEEILLRYPNVTIISTEKSFLLMRQFGFSIDGHIDEVKEGDTRTFGKHTITFVEAPMVHWPEAMVSFDVTNG
VLFSADAFGSFGALDGKLFNDEVNFDRDWLDDARRYYTNIVGKYGPHVQALLKKAKTLDIKVICPLHGPLWRNDFAYLLN
KYDQWSRYEPEEKGVMIAYASMYGNTESAAQVLAAKLVEKGVKNVVVHDVSNTHVSYLIADAFKYSHMVLASVTYNLGIY
PIMHDFLMHMKALNLQKRTIGLIENGSWAPKSGALMKRFLDEEMKQMSVLNSEVAMVSTLNDNNKSEMDTFVDSILDSMD
M
>WP_004797434.1 ferrous iron transport protein B [Amedibacillus dolichus]
MRIALTGNPNSGKTTMYNALTGSNEKVGNWAGVTVSKKEHAIKKFYSNNQELMAVDLPGAYSMSPFTSEESITSTYVKSE
NPDVIINIVDATNLSRSLFFTTQLLELGIPMVVALNKSDINVKKETEINVELLSKELGCPVIKTVSTSKEGLNDLIHTAI
KQMNKAQNAPYHQKNIDLTNRNEVEKADRERFKFVNEIVKKVEKRNMLTKEKNINDKIDTILTNKWLGIPIFAMVMYFVF
EISQVWIGKPIADWLVGYLEMFQGWVGALIANANPLLSALLVDGIIGGVIAVIGFLPLVMVMYFLIALLEDCGYMARVAV
VLDPIFKKVGLSGKSVIPFVITIGCAVPGIMASRTIRNERERRATAMLAPFMPCGAKIPVISLFAGAFFDNAGWVSTLMY
LTGIILIFFGALLINKIVGYKARKSFFIIELPEYKIPSLWQAFKSMCNRGWAYIVKAATIILLCNTAVQIMQTFTWSLTV
AETADASILASIASPFAYILFPIVGVLSWQLAAAAVTGFIAKENVVGTLAVCFVGLENLIDTEELVLMQGAGEEVAGVIA
ITKIAALAYLMFNLYTPPCFAAIGAMNAEMKSSKWVWGGIGLQFSVGFIVAYLVYTLGTLMTAPETLNLVGALAGLGIVC
IIIITISILIKNTNQKLKDEYSLNNK
>WP_004797435.1 FeoA family protein [Amedibacillus dolichus]
MKLKDAIEGQEYIIQQIETDDNDLNAFLFSLGCYSGEAITIISHLKDSYVVAIKDARYNIDVQLADAIVV
>WP_004797436.1 phosphate acetyltransferase [Amedibacillus dolichus]
MGKTRILFAEGNDERMMEAAVHLHEEGFVEPVLFGDYNQIMTIAKQKGKQLEGIEIMDPSNISNEIKEQMVMEMIHLRKG
KWDQAMCREKLEHANYFTTMALQIGLVDGLLGGSTTTTADTLRPALQLIKTNPTSSLVSSCFLMVKDEKVFLFSDCSLNI
NPSADELVDITLQTVESANQLGIVPKVGILSYSTLGSGKGESVDKMREVAKRLKRMMLDFEVEGEIQVDAALSKETAALK
APNSTIAGNINVLIFPSLDAGNIGYKLVARLGGYEAIGPIVQGLNKPVNDLSRGCTSEEVYKMARITAMQVSERKQQNSE
ESLDRLSTRV
>WP_004797437.1 helix-turn-helix domain-containing protein [Amedibacillus dolichus]
MDIGAKLKALRLRNDLTLEEVASRSELTKGFISQVERNLTSPSISTLEYLLEALGTNLADFFKEEKEEQIVFQTQDFFES
VKDEYTIEWIIPNAQKNEMEPILLTLHPHEKSMVMDCHNGEEFGYVLKGSVILVRGNQRQAVRANETFYLDGKVSHYLEN
NTSRDAKILWVTTPPMF
>WP_004797438.1 ABC transporter ATP-binding protein [Amedibacillus dolichus]
MEKKKLIQFRNIVKDFDGQIVLKGINLDIYENEFVTLLGPSGCGKTTLLRILGGFLDATEGSVIFDGEDISKLPPYKREL
NTVFQKYALFPHMSVYQNIAFGLKIKKVSKDVIEQKVMKMLKLIGLEGYENKNVTLLSGGQQQRVAIARALVNEPKVLLL
DEPLGALDLKLRKEMQYELKRIQQEVGITFIFVTHDQEEALTMSDKIVVMKDGEIQQVGSPQDIYNEPENKYVANFIGES
NILSGIMLEDYKVKFDDIVFDCVDFGFKEKEPVDIVIRPEDIDIVECNEGKLQGEVLSVLFKGVHYEVIVETVPGTTVKV
KMHVIRNHDVASDDGKEKISANDFYVDIEDLKDLDDKEIVARADAQAWDPQADEYISINKIEYDLKEEIGEYPVTFSTAN
GTSIQRKIFVVNQTYVKNEKANEAVMAFNFFKTVDEIKESVALDTDLKTWANAQGWKLSDDEQSVDISVDYSFDVDDIKE
GVYEIVFSTTGREFKIHTTDYVEEGKEVGLTFFPEDIHVMEKMSF
>WP_004797439.1 ABC transporter permease [Amedibacillus dolichus]
MKKFSQLAWPYMVWVALMILLPMILIMLYAFTKPGNDIISFSFTLDHFKKFFTDLDFLLILWRSLLIALKTTLICVVLGY
PVAYFIARSSDRLRNILILVITLPMWINMLVRTYAWIGILTKDGILQTVLSWFGIDTGEILYTETAVLLGMVYNFIPFMI
LQINTSLCKMDKSLLEASNDLGANKLQTFLRVTLPLSLPGVVSGITLVFLPAVSSFFIPKLLGGGQFFLIGNVIENQFIT
VGEWNFGSAISMIMAMVMMLSMVLIRKIEDKNNGKGRKHA
>WP_004797440.1 ABC transporter permease [Amedibacillus dolichus]
MKKEKRIFGSLLMGLTVIFFYLPIVFMVIFSFNSSKSLTHFEGFSTMWYEKMFANRDMMESLYTTIIIALIATVVSTIIG
TITAIGLSKSKKLVKRLVMQLNDFPIMNPEIVTAIGLMLLFITFKIEKGFMTMLLAHIAFCTPYVILSVMPKIRSLDPNL
ADAAMDLGATPWQALTKVLVPQITPGIVSGALIAFTMSFDDFIISYFVTGGGVKNLSIMVYTMSKRVNPSINAISTLVVV
LITIVLIVINVVPLIKARKDRKKNEKAFS
>WP_004797441.1 ABC transporter substrate-binding protein [Amedibacillus dolichus]
MKKLLVSVLTAFMAVTIAGCDSNGGGGEYEGQELHLYNWGEYMGENLIQDFEEKTGAKVVVDYFDSNEQMYIKVANGESY
DILVPSDYMIERLIQEDLIQKLDQSKLNCLDLLADGVKGLPYDPKNEYSIPYFWGSVGIVYNKTKVSEKDLRKQGYNIFL
NTKYKGDIYLYDSERDSFMMALKALGYSMNTSDKKELNEAYEWLLQCVKTMEPEIVTDEIIDSMAQGRKALGLIYSGDAA
YVMSENEDMGFYIPESGTNLWSDGMVIPKNAKNVELAHEFINYVASYEGSMDNSSTVGYTSANKEVMEELSGPGGDYEGI
NAYVPRTGNDKDEVFTYDEATRKLISELFSKVKVAASNS
>WP_004797443.1 hypothetical protein [Amedibacillus dolichus]
MKKRMRITWAAIKMEIKQHRTTFAVYVLLRFFVIAMMILALLNRNYEHVFLCVLTLFLFIVPSFIQVRFKIELPSLLEII
ILLFIFSAEILGEISSFYILFPMWDTILHTINGFLAAAIGFSLVDIMNKDERIQFHLSPLFMAIVAFSFSMTIGVVWEIY
EFAADTFAGLDMQKDTIVHHITTVTLDATKSNIPITVDGIKDVVVNGKSLGLGGYLDIGLIDTMYDLIVNLIGAVTFSIF
GFFYVKYRGKNTFINRFIPRRKNKKEDYLREAEMLLEEKSEE
>WP_004797444.1 hypothetical protein [Amedibacillus dolichus]
MEEKKSIEISREEETILCFYRKLDRLKQQKFLKFLESLRRVLIDEDHDVLA
>WP_004797447.1 ATP phosphoribosyltransferase [Amedibacillus dolichus]
MTIAIALTKGRLEKASIAMLKKEGYGVEALKEKGRTLVFEDTQKDIRYFLVKPNDCITYVQHGVADIGIVGKDTLMEGSD
DYYELLDLNIGKCRFILGGLKGHNPFDKLGHITIGTKYPNVAKAYFMEKGREIECIKIDGSVELAPLLGLCDGIVDIMET
GDTLRENGLVVFDTLCDLSARVIVNKASLKLKQTAVCAVLEDLQRGSAAC
>WP_004797448.1 histidinol dehydrogenase [Amedibacillus dolichus]
MLKQLNIEQIDQLQSYIEERRVVMNPALIGRVSAILEDVRMHGDEAVLRYTKQFDGMELNKLRVSSEELNAQADLCTPEF
RRSMQQAKENILFYHQAQISKGYRLEKEMGIYLGQRVLPLDSVGIYVPGGSAQYPSSVLMNALPARLAGVKRIVMLTPPS
KEGSIHTNIALAAKLVGIDEVYKVGGAQGIAALAYGTQSIAKVDKIVGPGNVYVACAKKLVFGDVDIDMIAGPSEILVIG
DEGANPKWIAADLLSQAEHDPQASAVLLAVSQNMVDAVKQELQKQTRCLPRQKIIHESLENYGLALVCESLQQCVDISNQ
IAPEHLELMVDKPEELLPLVRHAGSVFLGYATCESVGDYFGGTNHVLPTGGTARFFNPLGVDSFVKKSSYLHYSIEALQA
YGDSIITLAEAEQLQAHANAVKVRCKT
>WP_004797449.1 histidinol-phosphate transaminase [Amedibacillus dolichus]
MKQTIMYETNQKAGCLLHANELPWNISEEMRQEIINAIATLEFQRYPDTECTQLIKTYCEVASLFEKQVLAGNGSDELLG
LLIGAYLGKGKTLYTLSPDFSMYDYYAGMYEAKVLKFKTREDGSYSVNDFVEFGRRNQVDMIMLSNPNNPTGFALSNAKL
RIIAAAFPRIPVVIDEAYGEFYEESMRKEVKCYPNLYVTRTLSKAYGLASMRIGFVISNSKNIEALKKYKAPYTVNALSQ
LVACVALRHAKEYQAYVEIIKQEREKLYQGLRKLSFLQVFRSSANYIYGKSKQASKLIVYLQEHGVIIRSYEDDSFRITI
GSAKQNKYLLALCEAFEKEVGKCDMQQKSERPKKPIFK
>WP_004797450.1 imidazoleglycerol-phosphate dehydratase HisB [Amedibacillus dolichus]
MRYATKERTTKETDIQISLRLDGSGKADVHTGIGFFDHMLTLLSFHSQMDLTLLAQGDLEVCDHHCIEDCGILLGQCFKE
ALGDKRGIQRYGTCYIPMDEALAHVVLDISDRAYLVYHCELKRESIGNFSCEMVEEFLRAFAFQAGITLHVNVLYGTNDH
HKIEAIFKALAKALKMAVMIQGNELPSSKGVL
>WP_004797452.1 1-(5-phosphoribosyl)-5-[(5-phosphoribosylamino)methylideneamino]imidazole-4-carboxamide isomerase [Amedibacillus dolichus]
MIILPAMDLLDGKPVRLYQGDYKRKESVGDDAFLIARQFKAAGASYLHLVDLNGAKMGKPCNFALIQKIVAEIGIPVEVG
GGIRTFSDIERYLQCGAKRIILGTAALENPSFLKEALCRYGDRLAVGLDCKDGYVYGNGWLSASQTDYITFAKEMELLGV
KTLIVTDISRDGTMQGPNLAMLKKLSKAVNIQLIASGGIRDLHHIKQLCELGIYGAITGKALYANTLSLKEAIEESEG
>WP_004797453.1 imidazole glycerol phosphate synthase subunit HisF [Amedibacillus dolichus]
MHTKRIIPCLDVKGGKVVKGIQFVGLKEVGDPIELAKRYYEQGADELVFLDIAATQEGRDTMLSMVERVAREIFIPFTVG
GGIRTLEDIHRLLLAGADKVSLNSAAVYHKQLIQEGAQRFGSQCIVLAVDAKRRQDNSGWNVYVRGGEEDSGLDLLAWVQ
EAVALGAGEILLTSMDADGTKQGYDIEMCKAVRSVVSVPVIASGGCGALAHFAKAFETDACDAALAASLFHYEETTIPKV
KAYLKRKGVAIR
>WP_004797455.1 phosphoribosyl-ATP diphosphatase [Amedibacillus dolichus]
MNELAVLYDTILQRKANPEAGSYTTYLFEKGLEKILKKVGEESSEVLIAALTQSKTDQINELGDLFYHLMVLMVEKGITL
EEVNAELTRRSQKTHNKKAERKPIEQL
>WP_004797456.1 DUF308 domain-containing protein [Amedibacillus dolichus]
MNFKVENWKLLVLSVFYVIFAVISYMVKKEQFLNFFMIAGLIVAVVGLLQIMAYFFKKEYMKPNEFSFAFGVLYVVAGLI
VATKPDVIVDNYPLVLSGVVVLDSTLRLQYSMNLFRLEKEAWKINAILAAVPLVLGVVLILVPMLEDFMHNYFSFLLILD
AIANFYTILYYKRIVKEFERKGYALVEDSLEE
>WP_004797457.1 aldo/keto reductase [Amedibacillus dolichus]
MSFTLANGIQLPKVGFGTYKALDQENIQVLLDAFASGYTYFDSASFYGTECFLAEAMQKGKIDREKVMLASKVWKNEMGY
EATKQAFQNTLNRLRTDYLDVYLIHWPRPTLSCDWKTLVLETWQAMEELYDEGRVRAIGVSNFLPQHLEVLRASSRIQPM
IDQLEFHPGYTQEACVQYCKQHHIQVQAWSPIGRTRVLQEPLICELAEKYQVFPAQICLRFALQKGVMPLPKSSSLERMK
RNRTLDFTISQEDMYRLDTLPQTGWSGEHPDFERVQVK
>WP_004797459.1 magnesium transporter CorA family protein [Amedibacillus dolichus]
MLEFYKTFDNVTKKIDQPEHGCWINAVAPTTEEIDFLIEKIGIMPEFVKSSLDEEESSHIDYDDDTNQTLIIVDYPCAEE
EENIQENTLLYTTLPLGVIIKKGYIITISLYENLSIEDMAKGRVRGINTEMKTRFFLLLMLRISQRFLIYLRQIDRISSR
TEHLLHQSMRNKELIQMLGLEKSLVYFSTSLKTDEVTMNRINRGHLIKLYEEDQDLLEDVLIEIHQAIEMCNIYTNILSG
TMDAFASVISNNLNIVMKVLTVITIVMSIPNIIFGFYGMNVPDLPLPFVWFPLLIAIVLMLIATWIFKKKDMFH
>WP_004797460.1 DJ-1 family glyoxalase III [Amedibacillus dolichus]
MNVLCIMKDGFEELEAVGTIALLRRAGIDVDVCTSDANKVSGRFNLTLQPVKDLKEVDPTSYDALFLPGGPHYQTLESDA
YIMEILSSYIHSNKVVAAICAAPTILGRAGYLKNKNYTCFTSMNEDFGGTYVDRYAVIDGNIITGRSAAAVIDFAFALIE
KLLGKESCDKVKASIYY
>WP_004797461.1 sodium:alanine symporter family protein [Amedibacillus dolichus]
MEKWIYILERWQKILWGMPMLVLLLASGALLMVKTRFFLFRKSDLIVRKTIGSLGAKKQQGITSFQAVTTALAGTLGVGS
IVGVATAITMGGAGALFWMCVSALFGMMCKYGEVVLAMHYRHKENGVSYGGAMYVLEKGCRMPVLGVLFALFCILASFGI
GNITPTNTIVESVRVYLPLPPLFITALLAVLVASLIFGKGNRIMRLNEKLIPFVSVLYIAACGYLLFLHREHLFSAVLFV
LQDAFAIDALEGGIGGFVISKAIHFGVSRGVFSNEAGMGSSPLSHAGVVDANPVEQGFWGIFEVFFDTLVICLITGMMIL
TSDAYGLGLEGAALVIACFQEGFGVWGGILFACAIVSFALPSILGWYYYARECIHYLFTTKLMLHLYQACFLGVLVCCGS
FDFVYVWYLADVLNALMAIPNLISLFLLNKDVVKLTKEYLILYGR
>WP_004797463.1 helix-turn-helix transcriptional regulator [Amedibacillus dolichus]
MKMDAPVCEEITVHEEIINHVNKEMLTMEEYHDLGTLFKMFSDPTRLRILSLLFQSEMCVCDIVALLDMTQSAVSHQLSV
LRANRLIKYRRVGKNIYYSLDDEHIQYIFNAGVEHIQEH
>WP_004797464.1 heavy metal translocating P-type ATPase [Amedibacillus dolichus]
MQKQFILEGLDCPNCAMKVERGVAKLSGVKEASVDFTHKKLFVDYEGDMSDRIKATIIALEPNIHVVEKQGKSNHEHTHK
HHQHSHAHCDCHEHDSCSLQETLIKQPLANAQRLYIKGLDCASCAAKIEQYVQNMENVKQASLNFSNGVLYVELKETQLS
EKTLKEIVQVIPTLEDGVEVAMEHEEKSDSSQAGLFSVKKNWRLYVGIVLFLTALCLEDTVYGIWLFAAAYLLVGMRVLL
AALKNIMRGEIFDENFLMGIATLGAFAIASYEEAVAVMIFYEIGEMFQAYAVERSRASISDLMDIRADHANKLVDGEEIT
VSPEAVHQGDIIVLKPGERVPLDGIVIAGSGSLDTSALTGESMPSDVKEGQEILAGSLNLNSVLQLRVTKEYGQSTVARI
LELVENAGSRKAPTERFITKFARIYTPVVVGLAALLVVLPMLLVPNAELSDWLYRALTFLVVSCPCALVISIPLGLFAGI
GAASRHGILIKGGNILEALKDIDSVVFDKTGTLTKGSFQVEKIVALQGDEPEVLRLAAYAESYSTHPIAVSICKAYDHEI
DKSKLSGYEEIAGKGIAVNYEKKAVLAGNAGLMQSYGIVFEDTASEASVVHIAYDGKYMGYVLIADQIKETSKQAMADLK
KLGITKTVMLSGDRKEAGEAVGKELGLDQVYTQLLPQDKVDKVEELLAQQAADKKLAFVGDGINDAPVLARADIGVAMGG
VGSDAAIEAADVVLMKDDPSALADAIRIAKKTMNILKQNIIFSLVVKISVLILAVFNMTNMWVGVFADVGVTLLAVINSM
RALRMKLR
>WP_004797465.1 alpha-hydroxy-acid oxidizing protein [Amedibacillus dolichus]
MENWQEVYASAKQRCHKCRCCPQCNGAACRGETPGPGGKGSGNAFVRNIDMLKQVFITMDTISENTEISTQTDFFGHEVS
LPVYAAPISGIRLNYGADLDDLTYTQELVEGCLAAGSLAFSGDGMYDEMFCGPMDIIAKHQGYGIPTIKPWSESDMEWRI
KLAKEGKALAIASDIDASGLTNLRNSVTPVGFKNVEELKKIKKMAEMPVILKGILSVKGARKALEAGVDGIIVSNHGGRV
LDDCLSGIEVLEDIVKAVDGRMKIFVDGGFRSGNDVFKALALGADGVLIGRPISHAVIGDGANGVKLYLEKIQLELKEAM
AMAGCKTIKDIQREHVCVKF
>WP_004797466.1 inorganic diphosphatase [Amedibacillus dolichus]
MNTYENNAFFWQKLDTLLLSSKLVVDRPRNSSHYKYSNLVYPVDYGYLNDTMSSDQSPIDVFRGSEKSSLVQAIAVSADI
LKKDCEVKLLVGCSEEEIHDILEFLNQTEFQKAVLLRRGNEVPEWAQND
>WP_004797467.1 DUF4358 domain-containing protein [Amedibacillus dolichus]
MKKCCFCLLWIVLLLGCKDTIGYFHDDTIQVERLFDEIQQNTLDRVWEFGLLEEQFWNRARIAEEYGINTKGMEVYIKSA
VSEAELCEIAIWKKDTNDDKLIYNAFRYRLEHLEERWGDYLVKADALLKDPAIGQLGSYYYMILGEDNEKVVHYIQKYK
>WP_004797468.1 YihY/virulence factor BrkB family protein [Amedibacillus dolichus]
MEKLFRIYEEFTSFEGSLFKYALSFSILLAIAPSILLFSMLFRYAYLPIDMVLNFVRSFLPDINAETLDQIFLFFVDKDY
GILSFIITACTSFYLASRSIFSFLLISAAHEKVDVPKWSIRIKAVVMFVFLTVVLLAGVYLTTKFSKLFPLISAGLMLFM
FTATYRMLSFRKRNVSFGFIGGMFTTLGIMGLADLFISIVHNFTSYEDIYGPIAVLVTSLLAIYLISCIIYLGFCINMVF
EEDYGNEEALVMKHAKFFAVCLRVHDQMTKRIIKS
>WP_004797469.1 23S rRNA (uracil(1939)-C(5))-methyltransferase RlmD [Amedibacillus dolichus]
MKTVIKKIGINGEGIGYLNRTPVFVPGALLDEEIDVKIVTKEKRYAIGSVNYIIKKSKDRIQPKCFVHHACKGCPLMIAK
YPAQLQYKRSLLKQSLIKYAQVDPRKVEKVIGSEEIFGYRNQCKLPVSLNKEGQLCSGFYLPNSNIFTEMKKCIVHDRGV
ERIRHEVIEVLKRFGIQPYNHHTKSGIRSLVVRGFDGKYQCTLVTGHDELSCSLIEDILHIRGMYSLWQSIHTVKNTAEV
FGKQMVHLGGEKQLPFHFDGLDLEVSPRSFFQLNTAQAKVLYQTIASLVKGHKKRIVEAYSGIGAISLYLRDKADEIIGI
ETIKDAVVNANQNAKRNHCEHVRFLCDDAASKLTYLSKNKEIDVLVVDPPRSGLDDAMLECLLRSKIKEIIYVSCNPATL
GKNLAVLQEKYRVQRVIPIDMFPNTQHVETVVLLSHKKADSYIHIDVEFGEGEGKIPVDSIAKRAEAYKPKEKVTYKMIK
EYIEAKYGFKVHTAYIAEVKRNLGLPMYDAPNAVEELKQPRKHPTPEKVEAIKDALRYFAVI
>WP_004797470.1 MULTISPECIES: ParA family protein [Bacillota]
MNTQIIAIANQKGGVGKTTTCANLGIGLAQAGKKVLLIDGDPQGSLTISLGNPQPDKLPFTLSDAMGKILMDQPIRPGEG
ILHHAEGVDLMPADIQLSGMEVSLVNAMSRETILRQYLDTLKGQYSHILIDCQPSLGMLTVNALAAANRIIIPVQAEYLP
AKGLEQLLSTVNKVKRQINPKLQIDGILLTMVDSRTNFAKEISALLRETYGSKIKVFGTEIPHSVRAKEISAEGKSIFAH
DPGGKVAEGYRNLTKEVLKLEKQREKNRAGLGR
>WP_004797471.1 MULTISPECIES: ParB/RepB/Spo0J family partition protein [Bacillota]
MKSSAKKIELASVDDLFSTEEGRQDAKLEKIQEIPLSELHPFRNHPFKVKDDEAMMETADSIKQYGVLVPAIARPDPEGG
YELVAGHRRHRASELADKETMPVIVRDLDDDAATIIMVDSNLQRESLLPSERAFAYKMKLDAMKHQGERVDLTSSQVGTK
LRADEILAQQAGSSRNQIQRYIRLTELIPELLDMVDEKKIALNPAYELSFLKKEEQVDLLDAMDSEQATPSLSQAQRLKK
YSQEGHLTLDMMRVIMGEEKKSDLDRVTFTSDTLRKYFPKSYTPQRMQETIIKLLEAWQKKRQRDQER
>WP_004797472.1 MULTISPECIES: DUF5720 family protein [Bacillota]
MRDISARELKGHNILAVERFWDDTRWMIEFSVLRPSAAYGSPGEEMRLFLTEDGYQAALQSQQRREIKIKRYARVIEGHI
LDFKPGKRRRS
>WP_004797473.1 MULTISPECIES: hypothetical protein [Bacillota]
MCTVKEIQEAIREDCKSQHDMDTTDIDRVMQTLPFAQEEPFAEARLQKPLFWFYARKFEKC
>WP_004797475.1 hypothetical protein [Amedibacillus dolichus]
MKRPLAYITAPWSNRQYENAENAAAYCRQVYDAGYSPICPVLFLPTFLKDDIPQEHKDGLDMARDYLRRSHVLVVCGHGI
DEIVKNDIATAERLRITATTLDGILTVKGQGRGKGGARHA
>WP_004797476.1 MULTISPECIES: DUF5720 family protein [Bacillota]
MPERKTVGQLMEEMRLKAGAQNYHGHEYMDLQRFAEDTRHMIIFDVLTNDSPVGWKGERTRLFLSDTGYEKALDSQEKGQ
IKILSHAKVRQGNLHYDRTDQLR
>WP_004797477.1 MULTISPECIES: PcfB family protein [Bacillota]
MQEEVENRTLTLVVSGTKFTGRMFKAAISKYMAHRKEKKLEKQRSRDAPVVPHGKQTVKQLVGQNQGISNIEITDPSIKE
FEKIARKYGVDYAVKKDRSSSPPKYLIFFKGRDADALTAAFTEYTNKKVKKATKTERSSVLAKLNQFKEMVKNAVVDRTK
RKELER
>WP_004797478.1 VirD4-like conjugal transfer protein, CD1115 family [Amedibacillus dolichus]
MKKTLDIKKLILLNMPYILMGLFATNFGEAWRMAQGADASEKFLSLIAVLPGALESFWPSLHPLDLLVGLCCGGSLRLAV
YLKSKNAKKYRHGLEYGSARWGTREDIAPYVDPVFQNNVILTKTESLTMNSRPKDPKTARNKNVLVIGGSGSGKTRFWLK
PNLMQMHSSYVVTDPKGTILVECGKMLQRGAPKLGKDGKPVKDKNGKVIYEPYRIKVLNTINFKKSMHYNPFAYIHSEKD
ILKLVTTLIANTKGEGKAGDDFWVKAETLLYCALIGYIHYEAPVEEQNFSTLIEFINAMEVREDDEEFKNPVDLMFDALE
AEKPNHFAVRQYKKYKLAAGKTAKSILISCGARLAVFDIAELREVTSYDELELDTLGDRKTALFLIMSDTDDSFNFLISM
CYTQLFNLLCEKADDVYGGRLPVHVRCLIDECANIGQIPKLEKLVATIRSREISACLVLQAQSQLKAIYKDNADTIIGNM
DTSIFLGGKEPTTLKELAAVLGKETIDTYNTGESRGRETSHSLNYQKLGKELMSQDELAVMDGGKCILQLRGVRPFLSDK
YDITKHPNFKYTADADDKNAFDIEAFLSARLKLKPNEVCDVYEVDTKGA
>WP_004797480.1 MULTISPECIES: VirB6/TrbL-like conjugal transfer protein, CD1112 family [Bacteria]
MDFLLEALTNWLKEMLVGGIMSNLSGMFDSVNQQVADISVQVGQTPQGWNGSIFSMIENLSNSIMVPIAGVILAIVMTVD
LIQMIADKNNLHDVDTWMIFKWVFKSAAAILIVTNTWNIVMGVFDMAQSVVAQAAGIINSDASIDISSVMTDLEPRLMEM
DLGPLFGLWFQSLFIGITMWALYICIFIVIYGRMIEIYLVTSVAPVPMAAMMGKEWGGMGQNYLRSLLALGFQAFLIIVC
VAIYAVLVQNIALEDDIIMAIWSCVGYTVLLCFTLFKTGSLAKSVFQAH
>WP_004797482.1 PrgI family protein [Amedibacillus dolichus]
MAYVPVPKDLTKVKTKVMFNLTKRQLICFTGGALIGVPLFFLLRKPTGNSVAAMCMMLVMLPFFMLAMYEKHGQPLEKIV
GNIIRVTVIRPRQRPYQTNNFYAVLKRQEMLDKEVYDIVHRNKKMAAPAVRKNRGKSCAAGQNKEKAVPRRQKAD
>WP_004797484.1 DUF3851 domain-containing protein [Amedibacillus dolichus]
MIMNPNILNQNPLMFFDRAVNAQRSQLLTVMADAVSECRTAADQAAELNETGQVGLLRLAEVWSIIRAKEGMGGLVLEGT
EAKILSDVVAQFYAYLSGCMFNDPVGMAIYAELHYMMSSLMLGEWFE
>WP_004797495.1 tRNA (adenosine(37)-N6)-threonylcarbamoyltransferase complex ATPase subunit type 1 TsaE [Amedibacillus dolichus]
MKKLRISSLEETKHLAEKIATYANVGTLITLKGDLGAGKTTFTKAFGKALGIQKTINSPTFTILKIYRDGRLPLYHIDAY
RLEGISQDLGFSDYYEGDGVCIVEWPDFVEEELPKARLELSIYRMDEQEGREFVINGIGEHYKEIEEAVYENIMHG
>WP_004797498.1 ribosomal protein S18-alanine N-acetyltransferase [Amedibacillus dolichus]
MLRKMEERDIQAVLEIEELCFTSRWSETMLRYEMSENEFASFYVYEAANEIVGFIDFWITFEECQLAQIAVHPSHRRKGI
ADLMMQKMESIANQEGCERITLEVRVSNTAARSLYAHYDYMELNIRKGYYSDNGEDALVMCKALGGGNA
>WP_004797500.1 tRNA (adenosine(37)-N6)-threonylcarbamoyltransferase complex transferase subunit TsaD [Amedibacillus dolichus]
MKDIKILAVESSCDETAVAVVENGNKILSSVVATQIDVHKDFGGVIPEVASRIHVENISMVIEEALKRAELDMPDIDAVA
FTQGPGLVGCLHIGVQAAKTLAWAFDKPLVPVHHIAGHIYANRFLTDLAFPLLALVVSGGHTELVYMKDEWSFQILGTTQ
DDAIGEAGDKVGRVLGLPYPGGVYVDKLAKEGKPIYTLSKPKTEQALDFSFSGLKSSVLQFIDRQKRQGLEFNAADLAAS
YQETALDALLLRARKALTQYQPKQMLLAGGVAANSRLREKIQEELAIEYPTIDFVIPPLSYCTDNAAMIGAAGYVAYKHG
VRASYDCSADPGLELENVEEASV
>WP_004797509.1 N-acetylmuramoyl-L-alanine amidase [Amedibacillus dolichus]
MAYAPKQKRKIRWNLVIPLLLLIALILYAIVTVLLPDTDDEHGYTICGLNEEESAKLLNKQNAQTYEIQDYTYYGESLGL
YTDTYDTESNDELVGKTLQLHNLCNDKVATMTIDADVDLKISLSDLEPGFYEITVIDDLVEKQLVYKETLESEPFTTIRR
NKQVKHATLIANKDLLKDKGIHWKENYLYLQVESGKPDEDVVDVYLDPYGMNTDFQYVPDEGSSGHGLKEYKETYEAAQI
IKKQLESYGLKVAISRADVDETAAPAYGEDGRFAQAYESGARYYISLRMNQSEMNLGGVEIWHSAHASSVLGRQIMYGLE
KNLGMKASTYVNPDGSGVGQSYVDKQYFDNNIYLRETGGRATFAAMYSELSREENASFKDANGMHALEIDFGYVTNSEDA
AFWKAHKEEIAKQVADSFAEARGLKKGK
>WP_004797511.1 ribosomal protection-like ABC-F family protein [Amedibacillus dolichus]
MIYQIHNGTKMYGANTIFENIQFEIKNTEKIALVGRNGCGKTTLLKAIAGVEELERGEIHKMNGIRIGYLAQTTFEHDEA
LVKEELEAAFSHLKEMERELAKLTAKMAEDHSEEVLNAYARLQQRFEEAGGYIYESEMMNVFTRFGFQESDLTRTIGSFS
GGQKTRLAFVKLLLSKPDILLLDEPTNHLDIDTIEWLEGYVKRYPKAVVMVSHDRMFLDDVADVVYELEYGVMRRYPGNY
THYIHTKKSDLEQQKSAYARQQKEIQRMEELIEKFRYKKNKAAFAQSKIKYLDRMGRVEDPKKEARSFHARFEPRVRGGK
RVLEVADLVIGYDQPLCTVNLEIMQKQRIAIIGPNGKGKSTFVKTLMKSIPALSGSFLLGHQIEVGYFDQELAQFDTTKT
VLEEVWDDFSDLTQSEVRTALGCFLFSGEDVFKTVDCLSGGEKVRLSLVKLMLSHPNFLIMDEPTNHLDLAGKEALEASL
QDYEGTMLFVSHDRYFISKLATAILVIDEGKATYYPLTYAEYSNKTPIETETKEIETTKPKPTKPINYASKIKKLEAMIA
KKEEELEALRELRFEPEYYHDYQKMNELDSRIDDIHNEIEHLMTQWEEYSEQQERS
>WP_004797515.1 hypothetical protein [Amedibacillus dolichus]
MLPVFYWVYDAYGFLFWCLLYAMDVFLYKRMELLALLKMQEDENHRKEMYRLFFVEGLFLFGLLILLFLNSELAGILFIN
DIILEGICLLNELKKKDNE
>WP_004797516.1 ABC transporter substrate-binding protein [Amedibacillus dolichus]
MKKFLTVMAAAACAVSLTACGSNGGSDNTIVVGAQELTGTFSPLYYSSAYDGYAVDLVYNKLYEYDVNNTLQPALAESYE
VSEDGMSLTFKLKKGIKFSNEQELQADDVEFTYKVISDPSYTGRYGATCQHLVGYAEYSQQDLMGQISTKEAEVDAAKKA
KDKNAQKAAQDELDKLKEQLKAVEEPEYPGIEVIDDYTIKFNFDELRNDNLSTLLSVSIVNKDQFEGYAYKNTKPVEELI
KEPIGTGPYKLDKWSSGAGASFSKNEFYSADQLGEGYAIENVIIKPVAMETEFEELKSGSIDYLAAQIEPKKIGPATQND
DLEVVNYARGGMGYITFNTAGGATADKAVRQALMYAFDRQSFVDSYYECEDCKGLDEGVAIGYVPTTYQNPLSKLSGVIQ
GTEKLEGLATYEYDIEKAKALLDEAGWTVGADGKRSKNGEPLKVNVMSIKDHDILSNLIPMWKKSWESELGVTLNVAEVD
FNALLDKIYSDAALEEWNLFFLATAYTSDGMSDIYTTFHSDYARENNDNTSRLKDPALDAAMDKAMTELDESKVPAAWAE
AAKIINDDAAVMPVYGNRYFDFYNKKIKNMKVNSLYSWVKGLKDATIE
>WP_004797517.1 ABC transporter permease [Amedibacillus dolichus]
MVKYIFKRLINLIPVVFIISVVIFGTVKAMPGDPVNAYLGAGSRATEAQKDSIRREWGLDRPLPEQYVTWVKNMVTKGDL
GQSTKFKQPVADIIGEYVWNTFLLNVVALIIGIALSIPIGIRQAVKKFSKFDNFWTVFSLLGVSVPTFFFALLLVFYIAI
PTGALPVSGMRDASMALIGYDNIFQEIADVAVHMILPVTVLAFSNFATFSRYVRSAMIDVINQDYVRTARAKGLKEKVVI
YRHAFKNAMIPLVTLLGLYIPSLFSGAMILESVFAWPGLGKILVDAITNQDQAIMQACLLFSAILMVLGNLLSDVLYSVV
DPRVKVE
>WP_004797518.1 oligopeptide ABC transporter permease [Amedibacillus dolichus]
MAKKEKVVEVNSSNQVVLDKSDTMGPWQIAWNRFRKNKIAMAGLIIFALIVLAVIFVPMLSGVHVNDYDFAAKNLAPSAE
HWLGTDEQGRDVFFRLFLGGRISILVGVFAATLTVLFGCVIGGIAGYYGGWIDNLLMRFAEIVYSLPFTPLILVIASIMM
WTPSEIKMYLVSFLIGILSWPGLARLVRGQILSLREQEYMQACEALGLSDFSKIFKHLIPNVLSMIIVNATLSMASAILT
EAGLSFLGMGVTQPTPSWGNLMELARTSVVFQNYPWQWMPAGIMCLLTVVSINLIGEGLRDAFDPKDIR
>WP_004797519.1 ABC transporter ATP-binding protein [Amedibacillus dolichus]
MEQVKNKKILDVQDLKVYFYTQRGVSKAVDGNNFRMYENETLAIVGESGCGKSVTAMSILGLVDEPGKIVEGSKIMYGDT
NLATVSDDEIRKIRGNDISMIFQEPMTSLNPVFTVGRQITENILLHEDVSKEEANERAVKLLEMVGIARPEKIVTNYPHQ
LSGGMRQRVMIAMALACNPKLLIADEPTTALDVTIQAQILKLMNDLKEKTGTSIMLITHDLGVVAQMADHVNVMYAGKVV
ETAPVFEIFKNPKHPYTKGLMASMPSLSTGGERLETIEGNVPNPINLPEGCYFADRCPNCMEKCKKAQPKDVKVASRHHV
SCFLYENEGGND
>WP_004797520.1 ABC transporter ATP-binding protein [Amedibacillus dolichus]
MEDKKVILEVKDLKKYFPLGKGKLNRNKKYVKAVDGVSFQLYEGETLGLVGESGCGKSTLGRAILRLHEPTEGEVYFNGE
NILEKSRKEMRKLREDMQIIFQDPYSSLNPRMNVYNILSEPLVAHGYYKKGDELKNYVLKLMEECGLPPYYCYRYPHQFS
GGQRQRIGIARSLALEPSFIVCDEPVSALDVSIQSQIINLMMDMQKEKKISYIFISHDLSVVKHISNRVGVMYLGSLVEL
ADKDEIFNNPQHPYTKALMAAIPKPDPTQRSSMEAIQGEIPSNVNVPSGCKFHPRCPYAKDICKEKAPESKEIRPGHFTL
CHFGGEFNEK
>WP_004797522.1 hypothetical protein [Amedibacillus dolichus]
MKSKPTLRSFFKKKEVEYGKETKLEKNDFLALLIAAASVFVPIILGFAIALGAFIWLFIQFGPAIALLISIIVVMVVTFI
VKFVKKDEE
>WP_004797527.1 PTS sugar transporter subunit IIC [Amedibacillus dolichus]
MNGFTNWMEKHFVPIAAKIGSQKFLVAIRDAFIAIMPITMAGAFSTLLNVFFRDLPTEWGWTGFVEAMQPVITVNGNVWW
GTLAILSMCFVFALGYQLSKVYRTPPLAGGLIAFASFIAVTPQSIEVTSEAGEVISAWGNLNWTLLDARGLFTALFIGFF
STIIYAKLMNRNITIKLPDTVPPAVSKAFAAIIPGIVAIYLSGILAFIVSSLSGLSIGELILKYVQMPFLGLSQGLVAVL
IIVLAVQLFWFFGLHGTNVLGPILDGVYLSATAANNSAYVMKESFEYLWTRGSFDAYVWLGGAGCTLALIIAILIVSKRE
DSRAVAKLSLPMGAFNINEPVVFGMPIVLNPIYFIPWIIVPIILTLIAYGATAIGLIPPVFNAVPWIMPPVLYAFFATGG
NLIAAGVALLNLVIAISIWSVFVIIANKVELKEASGE
>WP_004797529.1 PTS lactose/cellobiose transporter subunit IIA [Amedibacillus dolichus]
MEALEQICFEIISNVGGARSSYIEAIDLARKREFEQAQASVKQGEEYFLAGHQAHARLIQKEASKEGVNVSLLLMHAEDQ
LMSAETFRILADCFMELYQDLEKVG
>WP_004797533.1 DUF3284 domain-containing protein [Amedibacillus dolichus]
MKATRIMNASCKQIQQLIQENVLEDIYQSTGKRISADKLSAPFEYQKTLKNRMGKMGKVKASIDELSTYAYQASFFSAQG
KNTLRYTWKVIDEGHVEVIYEEAYEANTKANDWNFHLMSFLYKRNNKKRMQTVLQYMEDALKQQAA
>WP_004797534.1 DUF871 domain-containing protein [Amedibacillus dolichus]
MARLGISIYPEHASLEENIGYIQKAAKCGFTRIFSCLLSLKDKSDEEIKSMFLALSKEAHTCGMEIFVDVSPAVFAKLHI
SYEDLSFFESIQVDGIRLDEGFGGLKEAQMTHNPQKLIIELNASLHNGMIANVVSHQPDKSHLTTCHNFYPQRYSGLSLK
HFQSCNADIRKLGLRIAAFVGSQNPNAYGPWPLTNGLCTLEMHRNLPLDVQVRHLLAMGEVDDIIIANAMAYDEELEQLA
QLNGGVFSLRIALEKKLSEVEYKILYESEHFVRGDVSEYMYRSTQTRVTYASEKLPSGNTRAMKRGDIVIVNEADSRYKG
ELHIVLQDMENDGRKNVVGHILENELFLLDYLQPWQTFQFLK
>WP_004797537.1 GntR family transcriptional regulator [Amedibacillus dolichus]
MDMKKPIYQQIKEELQAYIEGLAANTPIPGERELAARFHVSRMTLRKAVAQLEQEGYLYREMNRGTFVADKKLRKQANIV
PSLEADHCYRYKILYFDIKERSESDVQYNLEIAFDEYILRVVRLVLNENIPVCIEEIYCARKNISDEQLGNLNAFLNMDQ
YTQKGSIRQTFLPMMIPTQYASLLHLKINTPIIRVDSLIHKKDGRPFIYIKSYNHPEMKRIEITI
>WP_004797541.1 M42 family metallopeptidase [Amedibacillus dolichus]
MQKEYVLQFAKELLSIDSPTGYTQQAISFVEQEVQSMGYRTKRTNKGNLLIYVEGKSHDKTVGLCAHCDTLGLMVRSIKA
DGKLALTNLGGPLIPTLDGEYCRIYTRDGKAYSGTILSTSPAAHVYKDASSKQRTIDNMEVRIDEVVKSKEDTQKLGIQN
GDFVAIDPKVQITDSGFIKSRFLDDKISVSALIGVLKELYEQKLTPAYDTIIMMSTYEEVGHGMAYIPKEISELLAVDMG
CIGEDLACSEYDVSICAKDSSGPYDYEFTTRLIELAKKAELSYAVDIYPMYGSDVSAARNGGNDIKGALIGPGVHASHGM
ERTHIDGVCQTMKLILAYLINETKS
>WP_004797542.1 bifunctional pyr operon transcriptional regulator/uracil phosphoribosyltransferase PyrR [Amedibacillus dolichus]
MKEIIDALGMQRSLRRITHEIIEHNKGIEDIVLVGIKTRGEVLAKRLCEHIAQVEGKQLECYALDVFHWRDDHVNPSPLP
KAKLPVKDKKVILVDDVLFKGRTVRAAMDAIMYFGRAKEIQLAVLVDRGHRELPIRADYIGKNIPSSIDEIIKVKVKEID
GSDGVYILN
>WP_004797549.1 cation:proton antiporter [Amedibacillus dolichus]
MDSYGFLLDVALILISTKLFGLITKRIEMPQVVGALLAGIILGPGMLGILHETEFMNQIAEIGVIVLMFSAGLETDMEEL
KKTGGSSFVIAVIGVLVPLAFGYVLTSFYNTSPNAFLENMFIGIILTATSVSITVETLKEMGKLNTASGNAILGAALIDD
ILGIIGLTVITGMADTSVNLMAVLLKIVLFFVFSGVVGFFARKLVKYWFDRHDNTLRRFSVLSFAFCLIFAYVAEHFFGV
ADITGAFIAGLIISNTSKCTYVASRIETLSYMLISPVFFASIGLKVVLPELSTQILIFSILLCVAALLSKIIGCGLGARC
CGFTNVQSVRIGVGMISRGEVALIVASKGIALGLMQEQFFGPVIIMVVFTTVITPVLLKFVFKERANDPDIAAVHSELLE
HYEEVEAYEAASQAMLDQHIRMKENEATQES
>WP_004797553.1 nucleoside-triphosphatase [Amedibacillus dolichus]
MKIFLTGEKGVGKSTCIQEIIKECQISVCGFMTLPFYEENKRVGFMLHALVDREINDVRFSKQKEVIPNVFNSFGVEVLK
ECLHYRNRFLILDEIGFLEQNETAYLAQLKENIDAFNNIIGVLRKCDIQYIVEIKKRKDVLLLDFDKLSKNEVKTLLKMY
VEDSL
>WP_004797554.1 ABC transporter substrate-binding protein [Amedibacillus dolichus]
MKKMTAFCLAVMMSLSLFGCSQAQQVEGITIVDQGGRKVTLEKPAEKVASGYYIATTTIIGLGGEDMLTGVEMKAETRPI
YKAAASKLLDLPALGNKKMFHVEECAKADPDVVFLPVSLKEYAAQLEELGIATVLLNPETQEQYDEAVQIIAKVCGKEEA
AEDYFAYRKELYDTYLDFEADDSKQVYMAGLDLLQAAGKDMYQAEVIHDAKGINAYAQEGNRGWQSINVETLLSLNPAYI
LLENGGITSEEVYADESLQELRAVKNKQVYVFPSALETWDTPNLSSCLGTLWCAAILYPQEVSMEAVEKEAIDFYKQFYD
IDVTGEQLGF
>WP_004797556.1 iron ABC transporter permease [Amedibacillus dolichus]
MKKGMMAALLFTTMLAALFIGRYGSSIEEVLQALMQQGDMLTQRLIWNIRMPRMLLVVMSGGALAVSGYIFQTIFKNPLA
SGDVIGAASGCSLGAAIAILTAGGMFALQLYSFLGGMLAVVLTMLLAHRIKGNRVLNLVVIGIVVQAIMSAALMLLKISA
DPNQELASIEYWLMGGFSNATWTSVGIAFILIAVSFALLYLFRWQIQMLAFGEEARTMGISTRMITVIALLLATLLVSSV
ISFAGVVSWVGLLIPHIVRQIHKQMVSKSLGFTFLCGAWFLLVCDILSRSLFVIELPISILTSFFGAVCLLVLFVKGRLR
L
>WP_004797557.1 ABC transporter ATP-binding protein [Amedibacillus dolichus]
MIRVRQLSLCLQKQKILESISFTLHKGRMVMLLGENGAGKTSLLKSMLRYYPLSGGQVLYCGIDCAALRDKEHAAIFSYA
AQMKELVEDMLVEDCIVAGRTRCLSVLAMPKKQDYEAVDSWLKKLNIEHLKGKYLHEISGGELQLVYLAKALIQDAQVML
MDEPCTYLDIHKQHVFMEKIKELKGEEKSILMSMHDPRLALAYGDEILILHEGSLYAHLRKEDGNMKEQLYEAYKELYGS
SFAVDTKEDRI
>WP_004797560.1 (2Fe-2S)-binding protein [Amedibacillus dolichus]
MQVSIHVNGTLIKDDIQPDMVLLDFLRAHGYFSVKRGCETTNCGLCTVWVDEKPILSCSMLAVRVDGKKVTTLEGLEKEA
HEFAQFMAKEGAEQCGYCSPGFIMNVLAMERELKNPTREEINHYLAGNLCRCTGYMGQMRALEKYFARHKEA
>WP_004797562.1 xanthine dehydrogenase family protein molybdopterin-binding subunit [Amedibacillus dolichus]
MKYINQPIVKKDAYALLSGKPVYCDDLALKDCLIIKLLRSPHAHAKIRSIDTTSALRIPGIVAIYTYKDVPSSRFTLAGQ
SYPEPSPYDRKILDEIVRYVGDEVAIVVGTDESCCEKAMKLIKVDYEVYDAVIDFRQAIDHSVVVHKEDDYKMLCEIGNE
RQRNICCSGASVIGDVERVLSDCDVVLERVYHTKANAQAMMETFRSYAYIDAYERLNVVSSTQIPFHVRRILSNALEISK
SKIRVVKPRIGGGFGAKQTGCCEIFAAFVTWKLKKPSKIVYTREETFTASNSRHEMQMRVKIGADKEGIIKAIDLYTLSN
TGAYGEHAPTTVGLSGHKSLPLYNHVEASRFTYDVVYTNTMQAGAYRGYGATQGLFAIESIVNELADELQIDPCELRLKN
MVREGEVMGQYYNEKLQSCTLDRCLLKAMEMIDWKNKPLKRDMGDKVRGLGVALAMQGSGIANIDIGTVDIKLQDDGFYT
LSIGATDMGTGCDTVLAQIAAECLECDIDQIVTLGVDTDASPYDTGSYASATTYVTGMAVVKACEELKQKMIVEASVFME
VDPSHISFDGNMIYAIEDHKEMSLKDFADACFGGHKGIAMIASASHVSPTSPPPFMVGIAEVDVDKATGEIILHDYVSVV
DCGTIINSNLARIQAEGGIAQGIGMALYEDVTYSTSGKMRNNSFMQYKIPTRMDVGKIRVDFESSYESSGPFGAKSIGEV
VINTPAPAIASACAHATGFQVRTLPITAEKLLLKKDED
>WP_004797564.1 nucleotidyltransferase family protein [Amedibacillus dolichus]
MKIDLIIPAAGFASRFPVNKLLYSLHGKCILEHVLDVVEQLDFHAIYVVTQYPEIKQLLSKRKAVCVWNPQPQKGLSSSL
LVGLQECKDADAVMFLNGDMPYIKKESLVRMMVLASDEHIVCGRYQGMIQNPMLFPICYREELERLSGDRGAKGIALYHL
ESCRFVELSEKEVCDVDTLADIYEN
>WP_004797566.1 glutamine-hydrolyzing GMP synthase [Amedibacillus dolichus]
MKQDMIVILDLGSSENTTLAREIRALGVYSEIHPHDITKEELNQLPNVKGVILNGGEHRHVDGKDIDVLPEIYEAGYPVI
AIDHALACCEVKLSAYPTEEQLKDFVFATCKAEANWNMKNFVADQVERIRSQVGDKKVLLALSGGVDSSVVAAMLIKAIG
KQLVCVHVNHGLMRKGESESVVEVFKNQMDANLVYVDASERFLKKLENVDDPEAKRKIIGAEFIRVFEEEARKLEGIDFL
AQGTIYPDIVESGTKTAKVVKSHHNVGGLPEDLEFELVEPLYYLFKDEVRACGVELGLPHDMVYRQPFPGPGLGVRCLGA
ITRERLEAVRESDAILREEFAKSGLDQKVWQYFTIVPDFKSVGVKNNARCFEYPVILRAVNTIDAMTASIEQIDWAILEK
ITDRILKEVPNVNRVCYDLTPKPCGTIEWE
>WP_004797572.1 Arm DNA-binding domain-containing protein [Amedibacillus dolichus]
MSVYKDEKRGTWIVTLTYEDYYGEKKRTAKRGFKTKKEAKAWENDFLANHTNDVDMTINQFYEIYSKDLEHRIRYNTKET
KDAICKKYILPLLGDKIMSKILVSDIIRWQN
>WP_004797575.1 hypothetical protein [Amedibacillus dolichus]
MITVYEIMELLGVSKATAYRIIIILNTKLEKKGYMTVRGKTSRKFFFENYYINSN
>WP_004797579.1 sigma factor-like helix-turn-helix DNA-binding protein [Amedibacillus dolichus]
MENNKKYAIYVNKQKVEVSKEVYQAYWKSVEHERYLIRQIKNTCIYLDHLLDDYERNSVELETVKDLDPTHDNAMKNIMI
EELRDKLASLSDEERNLIQAVYYDGMSDREYARKTNQKQTTISKRHRALLRKLRKLLKI
>WP_004797580.1 HNH endonuclease [Amedibacillus dolichus]
MIKRAYYEQDYEDKEYYELNKPRISSVEDWKAILRNELASNKKGFDFIGNVLVETYYSPNKTVFCRDLEKKIGLGGINLR
VGDFRNRICKSHIVEFEEQIRDDSGTDRSWNIPFYSNEKLNNLPENKGKFSWVLRDELAQAMEELGIVSNNERVLFCNIA
YMKHYDCLNYEEKPINGGQYIIDTGDAFEKYNFHRCEDGMVRGFVETKYVGGYKNGNRTPKQLHIENIDPSYKEQDEIDY
VTVVFCAKNPDKNIDKTVIVGWYKNAKVYRNRKEYLERPFNLETKYEHAILLSEDERTFEIPRAKSNDDNIGFGQANIWY
ANKNEHKSFVDEVLKYIDAYTKEKYEKDVSKENLTQDDELNEEITNHRFNGDETFEYTKEVVKKQEPKISFHGVLIYKRE
RKRANNAIIHSKHQCEIDAKHISFKRKNDGFPYMEAHHLIPMSKQDLFEYSLDVEENIVSLCSQCHREIHHGENADALIK
KLYNDRKKLLKNKKIGVSLDELLSYYGF
>WP_004797582.1 EcoAI/FtnUII family type I restriction enzme subunit R [Amedibacillus dolichus]
MILTKKQMTEEDVKRLYITPVLESKWDKNKITMEYRITDGRINLKGNVVRRMSPKKADYVLWLNKGKPIAIVEAKDNNHS
ISYGMQQAKEYAKMMDVPFAYSSNGDGFQEYDFLSNEERTIALNEFPTSEELLKRYKSELNKGAGISRDEETVLEQPFYS
SQKSFDPRYYQRNAINRTLEAIAKGQDRVLLVMATGTGKTYTAFQIVYRLLKSGLKRKILYLADRNILVDQSIDQDFSPL
KRVIHKINFNEDDPNTITSYQVYFSLYQQLAGNSDDSDDEEVTSKLAKLFKKDFFDLIIVDECHRGSAKKESNWRKILEY
FSSAAQIGMTATPKETKEISNIDYFGEPVYTYSLKEGIEDGFLAPFKVINIMTDIAEGWRPLAGQTDINGNIIEDRIYTN
SDFDYNIVIEDRINSVAREITNYLKSTDRMQKTIVFCANEAHAERMRIALHNLNKDMNHDDYVVRITGSDEYGKSKLKYF
ISTSQEYPVIATTSKLLSTGADCKMTKLIVLDQMIGSMTEFKQIIGRGTRIREKDGKTHFVVMDFRNVTRLFSDPEWDGP
IEVNEGYTNEEKPGRPIKEVDGDNPNGKGEDIIKTKPFIDANGCKVEIINKKVSVYDAEGKLLRVENIIDYTKTNIKGEF
ASLDNFINTWTCNKKKEEISNLLLQQGIDLNALKEEKNMSDVDDFDFICHIAFDQKPLTRKERANSVEKSDFFGKYSGVA
REVLEILLETYKNEGIYEIETTEVLKLEPFKKYGTPSKIASYFGGKTGYINAVQSLQNVIYGVI
>WP_004797584.1 class I SAM-dependent DNA methyltransferase [Amedibacillus dolichus]
MSNLSGFVKSIRDIMRNDAGINGDAQRIEQIAWMLFLKVYDAKEQDWEMDEDDYISIIPDQFKWSNWAHDDGSGKAITGD
ELLDFVNIELFPALKNLEVNKETPIKKSIVKTTFEDANNYMKDGVLLRQVINVIDKLDLGDYEESHAFGEIYESILKELQ
SAGSSGEFYTPRAVTDFMAKMIEPKIGETMADFACGTGGFLTSWIKELENKIQTNEDRRKFDSSIYGIEKKQFPYMLCIT
NMLLHGIDIPRIEHDNSLLYDVLDYTDDDKFDVILMNPPYGGNEKSDVKNHFPSDLASSETADLFMSVIMYRLKENGRVA
VILPDGFLFGTDNAKVSIKKKLLNEFNLHTIVRMPHSVFSPYTSITTNILFFDKTGKTKETWFYRLDMPEGYKNFSKTKP
MKLEHFDPAIKWWNNREEISIDGFDKAKKYSKAELEEKNYNLDLCGYPHEEEEILPPKDLIKEYQEKRKSLNADIDRILG
QISEILGFDFEEEE
>WP_004797587.1 restriction endonuclease subunit S [Amedibacillus dolichus]
MEDRMTAQQLKNSILQMAVQGKLVPQDLNDEPASVLLRRIKKEKEELIKEGKIKKSKTESFIFRGADNLHYEQIGKEVRC
IEDELPFEIPDNWEWKSWGEVSYKIQYGYNAPAKDTGVIKMVRITDIQDNQVLWDSVPFCNIKENEIPDYLLHNFDILFA
RTGGTVGKSFLVENINEDSVFAGYLIRTVYNYNEINPKYLKYFMETSLYWSQLKKGTIATAQPNCNGQTLSKMILPIPPL
QEQHRIVAKLQELEPLIEKYRIAEEQLHELNSNIKDQLKKSILQYAIEGKLVPQDPNDEPASVLLERIREEKQQLIKEGK
IKKDKNESIIFRRDNSYYEKFGNTEFCIDDEIKCSVPINWILTRQKNLCWLNNGNLSKGEILPYLEVKVLRGNKEAETKD
SGVIVTRGTNVILVDGENSGEVMKIKYRGYMGSTFKILQTSNFVNEKYVDIIFQCNRIKYKHNKKGAAIPHLDKELFNNT
LIFLPPITEQQRILEKINLITHLL
>WP_004797589.1 class I SAM-dependent DNA methyltransferase, partial [Amedibacillus dolichus]
DQFKWSNWAHDDGSGKAITGDELLDFVNIELFPALKNLEVNKETPIKKSIVKTTFEDANNYMKDGVLLRQVINVIDKLDL
GDYEESHAFGEIYESILKELQSAGSSGEFYTPRAVTDFMAKMIEPKIGETMADFACGTGGFLTSWIKELENKIQTNEDRR
KFDSSIYGIEKKQFPYMLCITNMLLHGIDIPRIEHDNSLLYDVLDYTDDDKFDVILMNPPYGGNEKSDVKNHFPSDLASS
ETADLFMSVIMYRLKENGRVAVILPDGFLFGTDNAKVSIKKKLLNEFNLHTIVRMPHSVFSPYTSITTNILFFDKTGKTK
ETWFYRLDMPEGYKNFSKTKPMKLEHFDPAIKWWNNREEISIDGFDKAKKYSKAELEEKNYNLDLCGYPHEEEEILPPKD
LIKEYQEKRKSLNADIDRILGQISEILGFDFEEEE
>WP_004797591.1 hypothetical protein [Amedibacillus dolichus]
MNHDDYVVRITGSDEYGKSKLKYFISTSQEYPVIATTSKLLSTGADCKMTKLIVLDQMIGSMTEFKQIIGRGTRIREKDG
KTHFVVMDFRNVTRLFSDPEWDGPIEVNEGYTNEEKPGRPIKEVDGDNPNGKGEDIIKTKPFIDANGCKVEIINKKVSVY
DAEGKLLRVENIIDYTKTNIKGEFASLDNFINTWTCNKKKEEISNLLLQQGIDLMH
>WP_004797593.1 DEAD/DEAH box helicase family protein, partial [Amedibacillus dolichus]
ERTIALNEFPTSEELLKRYKSELNKGAGISRDEETVLEQPFYSSQKSFDPRYYQRNAINRTLEAIAKGQDRVLLVMATGT
GKTYTAFQIVYRLLKSGLKRKILYLADRNILVDQSIDQDFSPLKRVIHKINFNEDDPNTITSYQVYFSLYQQLAGNSDDS
DDEEVTSKLAKLFKKDFFDLIIVDECHRGSAKKESNWRKILEYFSSAAQIGMTATPKETKEISNIDYFGEPVYTYSLKEG
IEDGFLAPFKVINIMTDIAEGWRPLAGQTDINGNIIEDRIYTNSDFDYNIVIEDRINSVAREITNYLKVLIGCKRTLYSV
R
>WP_004797601.1 hypothetical protein, partial [Amedibacillus dolichus]
TPLWWIPRPHRNPNGTVLNGPHLHIYKEEYYYTNTNLPYAIEFDINDPSLMENCIAFLKEFNVIEYPVLIEQPALLLN
>WP_004797604.1 DUF1828 domain-containing protein [Amedibacillus dolichus]
MIDSLIQNYYDFIKSNIQVKEIHGYHEITTPLLDHSNDFIQVYVSIDNDDITITDDSYTISNLKACGLNFSDKRNKVVAG
VCAQFGVKVENEEIFVKTDKNNFGLKLDSLLQCIVKIDDLCYVSRESVASFFDEDVKQYFEKNNLYFTENISLMGQSGYQ
FKIDLSFQRTKDNPTRWVNIINKASKSNCMITSFGWLDTVSQRNHTEKMYVIINDSNPIDKGVLESFRNYDITPILWKDI
ETKSVYFLTKLQ
>WP_004797609.1 SHIRT domain-containing protein, partial [Amedibacillus dolichus]
MKQKGLMKKLGAVLFAIVMTVSIFSQFSGSVFALETATSLFQDEALHEINDDVEVSIMNVSKPDYEIYQGNNTRVTFDFK
IVKKNIGDVFKLNEEIEIETNIGDLFDANWSDFSNIEINDDNNKLLATVSFTEKKIIFVIKDGAVDSDALSGQVISVEKL
TAKDVGATKDKDVKKELIIGNAKRNVTFKYFNQNPITPSDKSPVDIDTSWKNAWSNNSKTGATTSIEVNPIGSMDLYGFY
TYPENQKPNRNPQITSYDNFLVKDIIQDQGYIDKNSIKIYAAVPDIGVKNVNATYNGWYKVPAGTYYAARQGTIRYRIDK
NTVEDFGRERLTYLTQSPNETYDQFYNRIVSNPLQWGIYYSSETNTETFLCNFGGIGHKDPIKNNGIKYSDYGIQDRGEA
LGDKNFLSDTGPTAGNIVSYYIEYNSYYPDVEGVKNVENSVECYDVTPTNKRKIGGNTAAFEINNGGGFGTIRKNELSLL
LVDEEDNSKPISNAKFKIQQKVGNKWIDTKIEKVTDSDGKIKIKNFPNGTYKIVQLSTANGYIFDNNSYKESSNSLLQKV
SQNGEFTISDDKSFGVGTIVTNEKKKYYSVKYEFKSKNGETLPFEVTSLLPQDVNKYYEGDTISAIKLLETEVAVSNGVW
EFKGYDANDKVVDADSADVDRNITFIGTWEFKKNASIINHIP
>WP_004797620.1 translation initiation factor IF-2 [Amedibacillus dolichus]
MARQQKKGKGNRKGNNKGNFAPKAPRVEVKEITYSLPITVGELAEKLNRNASEIIKLLFMMGTMVTINSSLDDETIELIC
MEFNVECEKEVVVDETDFEELLEEEEDSDKLVGRPPVVTIMGHVDHGKTTLLDTIRKTHVTQGEFGGITQHIGAYQVNVG
GKKVTFLDTPGHEAFTAMRARGAKVTDIVIIVVAADDGVMPQTKEAVDHAKAAGVPVIVAVNKMDKPEANRDRVVSEMSE
LGLMPEEWGGDTIYANISAKTGMGVDELLETILVVAEVQDYKANPDKLAVGSVIEAKLDKGRGPVTTLLVQSGTLHTGDA
VVVGTAYGKVRKMTDDRGREIKTALPSMPVEIIGLNDVPIAGDIFKVFESDKKARQIAEARLYKRIDQERNASSAMSLDD
LARQIEEGEVQDVNVIIKADVQGSAEAVKASMEKIDVQGVKVNVIRSTAGAITESDILLASASRAVIYGFNVRPSALVRK
KAEEEGIEIRLHNIIYKALEEMENAMKGMLAPVYEEVVIGQAEVRQLYKASKIGTIAGCMVTDGALRKECGVRLIRDGVV
VYTGKLGSLKRFQNDAKEVTSGFDCGLTIENFNDIKVDDIIEAYENQQVDAE
>WP_004797622.1 ribosomal L7Ae/L30e/S12e/Gadd45 family protein [Amedibacillus dolichus]
MNDVQGLLGLAAKARKLSFGDSGMKDIRAKKAKLVIMSADIGENSHKKLVDKCTYYHVRYVYMDDDKMNMAIGQRNRKFI
VILDEGFAQKLHTCLKG
>WP_004797624.1 RNase P modulator RnpM [Amedibacillus dolichus]
MKKIPMRRCVATMESLPKKELIRIVRTPQGTVEIDETGKKNGRGAYLKRSVEAVEIAKKRKALARSLECEIPEELYVALT
EMFQTHE
>WP_004797626.1 transcription termination factor NusA [Amedibacillus dolichus]
MKLNDFMTAMQAIESDRQLSKEIVVDALQEALSKAFRKHIEIPDALVRVAVDDENGEIKVFQQRAVVETVEDDELEISLN
DAKRINEALELGDVVEEEVNIADFGRAAVILAKNVMKQKIREAEKLAVYEEYCDKVEEMIFGTVESVEEKFCVVNIGKTL
AIMPKNQQIPNETYREGSMIRVVISEVNKETKGAQVLVSRADATLVKRLFEKEVPEIYQGIIEIKAIAREAGERTKMAVY
SHNENIDPIGACIGPRGTRVQVIIDELKGEKIDIFEWSDDVSELIKNALSPAEVLAVIPNEARKDGLLVVVPDNQLSLAI
GKRGKNARLAVKLTGHKIDIKSESDINEMGIDWKDAAMRYRAEYLAKQQAEKEAAQQERFEQMKEEEALTLDDAGVAFDE
SVYEEETELEEEAVSETSKVEAPIVEEAMEEKQESDLEEAARIAKEKQKSEGLNVKEKQEYKSKFESLADASNRQEAKPI
TKAKYKKNDDKEERKPTFNLKDIDYGMKPIYSEEELEEIERKQLEEEENDWIHDDIDFDEYDKYYDED
>WP_004797630.1 50S ribosomal protein L32 [Amedibacillus dolichus]
MAVQQRRGSKTRKAKRRTHYKLAAPTLVKCPACGEYKVPHKMCACGEYNGKTIVEK
>WP_004797634.1 nucleotidyltransferase family protein [Amedibacillus dolichus]
MKICGIVCEYNPFHNGHVYHIQKTREITNCELLLCVMSGNAVQRGEFAIADKWTRAKAAIEAGCDLVIELPYPYVVQRGD
RFAHGALRILALAGVQELVFGSESNDLHLLQQMAKDLEKRSTVTQKDISYAKALENTLNDKLSSNDMLGVFYIQEAKQYG
IIPHTLQRTNQYHDVSLHSSIASATAIRKAYLEHRSIQDYTPMKTDSFHEHTWNDYYSYLQMFLATADNKHLASFFLMDE
GIENLFKRQIQHPTFDDFLSACISKRYTRTKIQRTLLHLLTQTTKAEINALAPISYLRPLAFNAKGQAYLRTLSKQGITI
ASRFKDIPMPYRQLEMRSTIAYAYPFDAAKRQHILQRERLSAEVL
>WP_004797638.1 bifunctional (p)ppGpp synthetase/guanosine-3',5'-bis(diphosphate) 3'-pyrophosphohydrolase [Amedibacillus dolichus]
MVSKKVVTFHELLDEVKKYIKKEENIDLITRAYLFAEKNHCGQFRKSGEPYIIHAIQVGYILALLRTGPKTIAAGFLHDV
VEDCNVSKQEVSELFGEEVATLVESVTKISNLKFQDEKEYLASNHRKIFIAMAKDVRVILVKLADRLHNMRTLQYMPSAK
QQKIANETLEVYAPIAHRLGISDIKNELEDLSFQYLKKEKYYEIAKLVEKRKAERDEQVQRMIADISAMMEEHHIKYRIF
GRSKHLYSIYKKMVTKNKRFEEILDLLAIRIVTDTDSACYEILGYIHAKYRPIPGRFKDYIAMPKVNMYQSLHTTIVADD
GNIFEVQIRTEKMDEIAEQGIAAHWRYKESMYGGKEIRQKEIEEQLHWFKDFSVMSDEVNDDALEYMNLLQKDIFEANVY
VMTPKGKVIALPNGATPIDFAYRVHTEIGHHTVGATINGVIVPLNTVLKTGDVVSIRTSKQSSGPSEDWLKIVRSAHARN
KIRSFFQKQESERRSLDVKKGEELLSEELKKRGLDASQYMDNKKLSQVAASLSYNSYQDLLYGIGAKQVTIAAVIERLVK
HKVSIPLDNEELAKMFNRQDRKHKVSQSGIRVEGVDSMKITLAACCSPVPGDEVVGYISKGQGVKVHRRDCPNIQNEKAR
LIDVEWDENREQRTYEVKLVVRSTDRNFLLSDIVTVVSQCKAGLQHVDSSVNEDGISATTKMTVVVSDAEHLRTLCANLR
KVNSVLDVERVIQ
>WP_004797640.1 adenine phosphoribosyltransferase [Amedibacillus dolichus]
MNLYDKIAHIPDFPKEGILFHDVTPLMADGEAFREACQTMIEFAKKVNADVIVGPESRGFIFGCPVAYELGIGFVPIRKP
NKLPRETLSVSYDLEYGSNELHVHKEDIQKGQRVLIIDDLLATGGTVEATIQMMEELGAEVVGCAFLIELEELKGRELLK
DYDVLTMLKF
>WP_004797642.1 DHH family phosphoesterase [Amedibacillus dolichus]
MRIKLLDSKRQLDIQQNFHLPYLAAKVLASKQLCDEEIKELLASPILSDPFQAKGIQEAADRIYLAKQQKEKVLVCGDYD
ADGICATAIMVDALQRYGVNAGFYIPNRFKEGYGLQVHTVEMAKQKGYSLLITVDNGVKAFDALKKAKELELDVIVSDHH
AMEEDFPCFCLLHPQLMGEQFSTLSGAGVALTLARALIGDVEEHIVYACVAAIADVMTVKKETRAIIKLGLQYLRKGAAL
PIQMLANDRYPRWNETLIAFQIVPKLNATGRLADLANANNTVRYLLLHNREDISRMAKQICDLNDKRKAMSDEMVETARS
LVHDEYDFQLLFHESFHEGMVGIVAGKLQEELQKPVMVATLRDHTFKGSIRSGKLLDLTDFFQGCKQDLTAYGGHVAAAG
IGFPFEKKQNIQDYVNNRMKDIQLQKEIVYEAVALDSKEISMQEVEGLSMLAPFGNGFEEPLFFLQNQDILEEKLLKKGI
HRKWLLKNDVEAMYFNCQDMKECLSEGAQLSLLGNLRINTFLKKRNVSLFVVEAFDKQMQNEIEFDIINKTVE
>WP_004797646.1 LPXTG cell wall anchor domain-containing protein [Amedibacillus dolichus]
MKKCLAYMMLAALTVGMTVSGGYVKAEEKGIEQGSKIDEAAVVETKTSDEAVEGVKPEDTSANDVVQELVDDPSSDAAVK
DNGVAMIGDTAYATLKDAIFNVKAGETILLTKDVMDAEEIAVTGDKDFTIDFNGKTYTVVGPGAGSSSTETNCFQLLKGS
KITFKNGTINVGQNASKNNIKRIIQNYADLTLEDMTFETANLNEYEDYALSFNNGNITFKGNTNIYTSNPEVIAFDVCQF
GSGEYPSLNVTFDETFMGTISGKIVYDSPNAETHKLVIKGNGSFGGIDASKGNEGIAKEAVEVFGGSFSESVEEYLAGNL
NAELKKAVEAYPYSYYTSVEEALGHADAGDVIKDLNVGNEGEKVFNITLDYGYENKVVTVQGTSITLFELQREGYNFLGW
FVGEEKYPLEEVQVTDDVTFVAKWEKQQTPGTDPEDKPDSEQGNGQGSILTPKPEVNDTTSPNTGDTTTVVGYMAAMVVA
IGIMLIALRRKQKSN
>WP_004797647.1 5-formyltetrahydrofolate cyclo-ligase [Amedibacillus dolichus]
MKNQQRKCALAKRNALSIAERKVFNQIISKKLMPYLGNINAIYLPYGSEVDITAVMENSKQSFAIPKTYPNHRMRFFAYE
PAMPLEKSRFGVWEPIAGKEITEFDVMVVPLVAFDEECHRLGHGQGFYDRYIKDFQGCVIGVGYECQKLEHIICEEHDQS
LDMVISETSVYIKH
>WP_004797650.1 Fe-S cluster assembly protein SufB [Amedibacillus dolichus]
MTKNELPLQEEYKYGFHDKDTSVYNTGKGLTRDTIVEISTIKKEPQWMLEYRLKAFEAFEKMPIQTWGPDVTNLNFDDYT
YYIKPSDKTEQSWEEVPKTIKDTFDKLGIPEAEKEFLAGVTTQYDSEAVYHNMLEEVEEKGVIFLDTDTALKKYPDLFQK
YFGKLVPYTDNKFAALNSCVWSGGSFIYVPKGVKLDKPLQSYFRINTERMGQFERTLIIVDEGADIHYVEGCTAPIYSKD
SLHAAVVEIFVHKNARCRYSTVQNWSDNIINLVTKRAKVMEHGSMEWIDGNIGSLTNMKYPACILAEPYAKGTCISIAVA
ARNQIQDAGAKMIHLAPYTSSNIISKSISRLGGEVNYRGIVKHGKHAVYAKSKVECDTLILDKQSRSDTIPTNSSDNMTS
QIEHEATVSNISEEQLFYLMSRGLSRAQATEMIVMGFLEPFTRELPMEYAVELNQLMKLDMSDSIG
>WP_004797652.1 Fe-S cluster assembly sulfur transfer protein SufU [Amedibacillus dolichus]
MNDALKDPMVLRSIIMDHYEYPRNHTLSDDATYLQKHMASESCIDDIHVQTLIEDGKIKDIRFDGVACTISTASTSIMSE
LLQGKTIAQANHIIEEYFAMIDQKEYDEELLQEAIAFQNVGKQANRIKCATIGWKAMKEMLEESEDKQ
>WP_004797654.1 aminotransferase class V-fold PLP-dependent enzyme [Amedibacillus dolichus]
MLDLQEIRKDFPMLNKKTMQNKPLIYLDNSATTLKPQCVIDAVVDYYENYSANAHRGDYDLSYQVDQKYSAARKAVADFI
GARKEEIIYTSGATAGLNMVAIGFGMCYLQPGDVILTSEAEHASNLLPWQRCAMQTGASLEYIPLLPNGRLDMQAYQKML
KSGRVRIVALAQVTNVLGYLLPMEEICALAHAYGAYVVVDGAQSVPHIPVDVKAMDCDFLAFSAHKMCGPTGIGVLYGKK
ELLEQMQPIYLGGDSNARYDRNGNMILKDIPYRFESGTQPIEAIFGLHAAIQYLTAKNLAMLHEYECELHQYAVEEMQKM
DHIILYNADNDTGIITFNVKNVFAQDAASFFNAQGIAVRSGQHCSKLLEQQLGCMATIRASLYFYTTKEEIDTFLDACRR
ASMETCLDIFF
>WP_004797657.1 SufD family Fe-S cluster assembly protein [Amedibacillus dolichus]
MGKQVLLLRSGKQEMSVSKETECLHIDVCDGTSAQLYLDIKADVAKLCIEMEVAKGSEASLFIKNDALQKMQLQLLANVR
KGATMHFGYCDLECGQRQVTGHIQLLEEGANVDMRSVSISQDRKCYDICIEHLAPHTSGEMQHYALVEDAGSYVMNACGK
IIKGAYNSVSHQATRVLTLSEEHHSSVTPTLLIDENDVKASHAMTLGQPDENQLYYLQTRGLSRKEALGLLSIGYLLPIV
AYVNDVDKQQELKNEIEKRVGLHA
>WP_004797660.1 peptidylprolyl isomerase [Amedibacillus dolichus]
MIEMLKRQWFVVLVALIFIGFAVFCIYDSNKDRVSGKTNDGKDVVAAMKDDTYIYADDLDKILYNNYGSNLVSTKFQIAV
VSQAVKENDELKTQASNYKANFITQAESNMSMYGYTDLKEYINAQLNPLGYDYDTLDEYAMLAVKMNKLTSDYVKAHLDT
LFTDYYNAKQPRTVSHILIKMADSQNPTEEEKEKIEKVEKELAAGKDFAEVAKKYSDDTGSKENGGYLGLMDKDTQYVES
FKNAAFKLKSGEVSEWVKEDNSSYKGWHMIKVHETDKDKLLKDKDLEDTIVNAILNSDTSNAYGNAIWEASKKLDIKYND
KDLEAQIKASLGLK
>WP_004797662.1 peptidyl-prolyl cis-trans isomerase [Amedibacillus dolichus]
MKKQCTILTACLVAVALAGCADASTSISKSDEALVTIGDTKITKGEVYDVAKRTYGASFTLNEALNVISEKEEIKLTDEM
KKSVEDQLKILKSSAGENFEQQLKDAGYKNEEEYKEKVLYPNTKQQGLVKKYVKNNKKSLFSSYSPRKAQKLEFTSKEDA
QKALEEIKNGKPIEEFTTVNTSSGTSQLEETYTTKSSLPTGAFDKIKAMEKPGLIEEVIEDTTSSKYYVFKVTQVDPNKF
EDDAIDAIVSTGSSEITNASNVYWLDKYEFNVYDKDIYDGLKAIDEKYVD
>WP_004797665.1 hypothetical protein [Amedibacillus dolichus]
MLEFRYDTQLLIEGEHLDEAAINDPFLNHFQGDCLLAVGDEELIKIHYHTNEPWRVLEYCASLGEIYDIVIEDMERQSKG
LKG
>WP_004797667.1 hypothetical protein [Amedibacillus dolichus]
MKKRIAINKEKWKGKYITIVAMLLIISSLYATSYLLFLRVIDVDVTKYASIIYHGETGSATVKVNNDMRAYNQRIQEFMD
SITYTVTPIDKLSNEDVITIRASYDEELAHRYNIHPVNIERKVTVSGLPVRYEHVEDIEEDYLEAIEKSGEEYLEKHQEM
ILLEDFTTFLRDEEPELKEQKLSYRVFLDAFGAENKDKIVDVYAIQASGFVKGEESDETKEIRDETIYYMVTYNEINTSK
QVLEENIFGEKMLALGAYDFSQPESFMQYMQTKYGKQYQIFEMSLTQEKGEK
>WP_004797668.1 pantetheine-phosphate adenylyltransferase [Amedibacillus dolichus]
MKKAIFPGSFDPLTRGHMDIIKRACKLFDELIVVILNNSKKTSMFTVEERISFLQAATQDLDNVRVADYEGLTVEFARAV
GACCMVRGVRSIKDYEYEMEIAAINQHIASEIETLILFANPQDSFVSSSAIKEMVAYGQSVEGLVSEEVYAALLKKC
>WP_004797671.1 16S rRNA (guanine(966)-N(2))-methyltransferase RsmD [Amedibacillus dolichus]
MRSEKNMRIVAGKFGSRVIQAVEGQTTRPTTDKVKEAIFSRIGPYFDGGSILDLFAGSGAISLEAISRGMEHAVLVDMNG
KAISTITSNIKALGVRDACTVLKMDYKTALHKLEEQKQSFDVVFLDPPYKKQQISSILQYLDEHDMVKENGDVICESLKE
DIFEDAVGSLQKVKDVTYGITRITYYRKR
>WP_004797674.1 peptide deformylase [Amedibacillus dolichus]
MSYIYKDIIQDSDTVIRKKSVNVELPLNAEDKQLLMDMLQYVRDSQDNELAEQNGLRPAVGIAAIQLGIPKKMLAVVVPD
EEGNSQEFALANARIVSESVQLSYLKNGEGCLSVEKEHQGLVPRHARITVKAYDLLQNKEITIKASDYLAIVLQHEIDHF
SGTLFYDRINQNDPWHAEKDSIIIE
>WP_004797677.1 metallophosphoesterase [Amedibacillus dolichus]
MIKRLIKIVSILIILCLIGATIFFYSIYISVENVKLHYESIVSTKIPKELNNLSIAFFSDIKYNSFMNKERLSNMLNEMN
QADADIVIFGGDMFDSFASKAPNEAAKQELIGLLKEIKAPLGKFAVLGDQDLINEEIKNMVSDILYQSDFEIITNTSVRL
RKQSNASITLIGLDSQINGTIDSTTAFSKINDEDFNLLVTHCPDTLKSTQVNTNYIDLALAGHSLGGQIYLPLFGPIKTI
EGAVTYNHGSYTIGNTQLYVSNGLGTIDTDMRLFCPPEILVFRLEHGTTQTK
>WP_004797679.1 phenylalanine--tRNA ligase subunit beta [Amedibacillus dolichus]
MQISRKWLQQYVDISDLSIEQVADRLTNSGSEVEGIEKMSQGSNLVIGEVVSCEDHPDSDHLHVCMVNLGDSVEQIVCGA
PNVAANEKVIVAHVGAKLPGGEIKESVIRGVESKGMLCSLLELGVDAHHLSEESKNGIELLDKDAPIGCDDPLGYLGLDD
EIMDIGLTPNRNDCLAAWSMALETGAVLEREVHIPNADGASDVGKATKLKVSSETDKCPLFLGKVIGSIKIGPSPKWIQE
LLMAAGIKSINNVVDISNIVMLETGQPLHFYDIDALPAQEITVKDHIHEAYTALDGIKYDLCDEDIVITTQNKPIGIAGV
MGGDDSKITDETKGIIIEAAIFDHVAIRNTARRLNLNTDASIRYQKGIEPMATFKAMDRAVQLLVEYADAKDLEETVQFG
SNHYTPTEIDVNVERINTLLGTDFQEDEVVKVLNNLHLNPQKQDKDIHVIVPSHRTDLIIEEDIAEEIIRILGYDRLPIT
MPQTTSTLGSLNKRQKLRRRLRTALSDLGYNEAISYTLVSKEKIDQAVMGQCEVVELASPMSEDRRYVRSSILPSMLDCV
AYNQARSMKDIALFEISNTYGVHHVEERLCVAASGALHKNRWQKFSVEVDFYTLKGVLSALLESLGFDGNRVRFKTNQID
TKNFHPYRSAEVYLGKELLGMIGEVHPLVCKQYDIERTVAMEINLEILLKNKASKVKFTEVSKYPSVTRDFAFVVKEEVM
VADIISSIKKNSRLNKENIIQQVEVFDVYTGEHVEKGYKSIALSVTFQSFERTLKDSEITEIYNKILETLKQDVQAELRA
>WP_004797684.1 RNA methyltransferase [Amedibacillus dolichus]
MEKIVSKTNARVKKWAKYKEKKYRDSDRCFLVEGEHLLEEAIRAKLLDCILVEEGHTYDTGAYPCYEVSSMIMRKLSDSV
SGTWLIGVCHMPCPMDFVMGEKVILLDDVQDPGNVGTILRSAYSFGFDTVVLSKHCADVYSDKVIRSTQGALFHMQVIRT
DLSQIIDQLKEKKIPVIGTALENASAMSTIEAVDRVALLFGNEGNGVSKELLAKCDETMYIEMHAFESLNVAVAAGIAMY
KFRR
>WP_004797695.1 hypothetical protein [Amedibacillus dolichus]
MNTTVVVIIVMVVATIFWFFGMKIMKNTIMKRLIKDLQKQDFDDYYKTVDSFATKLLIPPFNREYMRMNGLIMQGRKGKV
EEQFDLMLNMRMNQKQEIDIVMKAFYYYMEDENKRRAKQLLERVRKFGDDYYNESKIMYDVYLEKSTEYIASMEEALKQE
DLPEMNRGMFMYLLGLQYGNDNQKKKMRDYLRDALPLLKNTPYELKIRTILKD
>WP_004797697.1 hypothetical protein [Amedibacillus dolichus]
MIYEPEHLKDRKAMYEKREKWLVRFVFSAWALLLFIYVNIAISHVKSTLGFLGIIIGGMVIITVIYFFTMFLILMRRGNQ
FKKTNNSIVKEFHESKNGELFLERLLAIEAAPKDMNDEMIWYLNIATAFNALGKKNECITLFKQLEEIATGKDKEYIQNS
IHLIQKQ
>WP_004797702.1 phosphoglycerate dehydrogenase [Amedibacillus dolichus]
MRVKLLNKISLHGLKRFDAEGYLYGEEFEEYDAILVRSAKLHDMSFSKELKCIARAGAGVNNIPLDRCSEEGIVVFNTPG
ANANAVKELVIAGLLLSARKLVQGINWVKSLCEEDDVAQLVEKGKANFVGPEIAGKKLGVIGLGAIGVKVANAAAALDME
VYGYDPYISVQAAWTLKARIHHVKNVRQIFEECDYITLHVPCNEHTKGMIDAQAFDCMKENVRLFNFARGELVDENALIE
ALQAEKLAAYVTDFPSKRLLTVERVIALPHLGASTPESEDNCALMAADEIIEYLQYGNIKNSVNMPEVQMPQEAKYRICI
INKNIPDMISSVAAKLSAEGINIENMVSKGRGDYAYTILETNDEISLELLERMRQRKGIVRVRIIVQDHV
>WP_004797705.1 hypothetical protein [Amedibacillus dolichus]
MKSGIYRYKWLCILSLLIIVGCSQKATVNPDEMIKTDYAQYEQVAINEDDSGQIRLLKRDENYLLLVFQKDGDDFIFNTA
LETDKPYGQYIIKQDKSTRIVIFIDNTKVVAERCKLPLRISESDFLTFTASDLQNSEDYILRDFEIQKNLQEIQPLEFYT
KDEQWIDPAKIQA
>WP_004797711.1 MarR family winged helix-turn-helix transcriptional regulator [Amedibacillus dolichus]
MLNVETMLRYFNEIRRIYAVKLNERMDDFFSPNEINILILLSNNKHINTSSDLRVMLGVSKGLVSRSIDALLKKGLIVCR
SDERDKRIQRIHLTKKAAPVIEHINHEVQKINDEVLKDVSEADIAHLEITMKKILQCFKDKEENHEN
>WP_004797716.1 hypothetical protein [Amedibacillus dolichus]
MAKTLPISGANAVKIILKDKEEFSCTLKNTMELTDEKTYVFDVTYGKYIGTFNFRIRNNEFLAANLNLMTLKKVITMDND
ANLIKLCDYVYKTYVKEA
>WP_004797719.1 S9 family peptidase [Amedibacillus dolichus]
MKKAIQLKDFLTYHYLSNVQASPDGTTLACVVAQANENDNTYTSTLALLSEKKVLPLTGYGKERMYVWEDNTHILFASLR
DKADIEAAQNGEERTCFYRISTQGGEAQKAFTLPLTVTSIQKLDDTRFVFTANYDLHYSSMYQSNDVEKQRLLKAKKENA
DYEVFDELPFYGNGAGFINKTRNSLFMYDCKNEAITRISEENFQVGGYAIDEKKEKLYYFGEAYVQKPKNKDTVCVYDFK
RQVTHVLLPAKEYAIRFLAEWQGELLVVASTQREYGMNENAKFYLLDKASGEMKLFADYEDAIGSSVGSDCRYGGGKSIK
VWKDAVYFISTLTHRSVLRRLDAQGIISTVYEGSGSVDDFDVTKDKLFFVGMQEGKLQECYCCDLLGNDVRQLSTWNEEI
FVDKDVRPYVELAFENDGISLCGWVLEPKDYDPKKTYPAILDIHGGPKTVYGKVFYHEMQLWANMGYFVFFMNPRGGDGY
GNRFADLRGAYGTFDYEDLMKFTDCVLEKYPAIDQQRVGVTGGSYGGFMTNWIIGHTNRFAAAASQRSISNWISFAYTSD
IGNFFALDQQGGNIWEDHEKLWWHSPLKYAQNVKTPTLFIHSDEDYRCPLSEGYQMYSALCDLGIETRMCMFHGENHELS
RSGKPRHRVRRLEEITNWFEKHLK
>WP_004797722.1 Type 1 glutamine amidotransferase-like domain-containing protein [Amedibacillus dolichus]
MRRFVAIGSGSFQKQETLKIDQFIIQKTGKQNPKVLFLPAAAKDDQGYGKRFKQYYRSLGCEVKQLRLWHTKLEKAQIQD
CVLSCDILYLGGGNTTVLMQILKEKELLPILKLAYQNGIVCVGNSAGANVWFDYGFSDLYDDGSVYAYVEGMHVISGIFY
PHANDVQSKSKHQIPPISKLREYTCFKGEALYFENEIMLTHLR
>WP_004797724.1 NCS2 family permease [Amedibacillus dolichus]
MLEKLFKLNAKNTSVKTEIIAGITTFLAMAYILGVNPGILGDAGMDPQAVFMATAISAAIASIVMGLLANYPVALAPGMG
VNALFSYTVVMKMGFSWQAALAAVFVSGVVFLLISVTGIRKMIINAIPKQLKLAVGAGIGFFIAFVGLKNAGIIVTNAST
AVGLGSFQSPVVLLAVFGILVTIFLVIKKVPAAVFVGMIITAAVGIVAHEAFGVSVLDANGLELMPALPTSFISTNFEMS
AMGSFMDGMGELFAVPGAAFVAIFSFLFVDFFDTAGTLVAIGNRIGLVNDKGELENAEKALVADAVGTVVGAALGTSTVT
SFVESSSGVGVGGRTGLTAVTAGVLFLLSIFISPIVLSTAVSAVTAPALVVVGIMMAQQLKGIDWDDMVFAAAGFITVVF
MILSYSISNGIAMGFIAYTVAMVAAGKVKQINPIVWALVIIFILYFGWLI
>WP_004797726.1 glutamine-hydrolyzing GMP synthase [Amedibacillus dolichus]
MADKIIVLDFGSQYNQLIARRIREFGVYSELHPHTLTIDEIKAFGDVKGIIFSGGPNSVYDEHAYMCDPAIYEAGIPILG
ICYGMQMTHEMNGGKVKACEAKEYGRCEIRVDVDCPLFKGLPKKQIVWMSHGDQVAELADGFQKTASSDTCTFAATHNLE
KQIYTLQFHPEVRHSEFGNDILRNFVFEVCHAKNDWSMESFIDVEIEAIRKKVGNDKVLLGLSGGVDSSVVAALLHKAIG
DQLICMFIDHGLLRKGEAESVMETFGREMNINLVKIDAKERFLSKLVGVSDPEAKRKIIGNEFVYTFDEEVKKLTSGENI
KWLAQGTLYTDVIESGTHTAQTIKSHHNVGGLPEDMQFQLIEPLNTLFKDEVRALGEALGLPSEMVWRQPFPGPGLGIRV
LGEITEEKLTIVRDSDFILREEIAKAGLERDIWQYFTALTNMRSVGVMGDQRTYDYAVAIRGVTSIDGMTGDWAKIPYEV
LDIISTRIVNEVAHVNRVLYDITCKPPATIEFE
>WP_004797734.1 pentapeptide repeat-containing protein [Amedibacillus dolichus]
MKIEKPRILHYTPADSLTACLEDDNYIEARSFHNIIIQDQDINTLHLDGCKFQNVRMENCHFDHIDMIDVIFENCELSNV
HFNDGAIHRCCFKNCRCMGIDFADCTLHNIRFIDLNARYANMSGSKFKQVIFQNCDLTKGSFILCKFQKTEYDACKLNEC
EFHNTPLAGMDLSTSEIEGISVISEHLRGVIVNEQQALRLAALLGIIIKE
>WP_004797736.1 Smr/MutS family protein [Amedibacillus dolichus]
MREIDIHGLLVTQAKTLLDHTLNTLPKGVFELRVIHGYRGGNVLQQYVRKSYRHRRIERVLLTMNSGETILRLKDKS
>WP_004797738.1 Tex family protein [Amedibacillus dolichus]
MEHIIAPIASRLHIQEEQIIKTLQLLKEGNTVPFIARYRKEVTKGLDEEQIRTINEEYQYQVNLEKRKEDVLRLIEQQGK
LNEELQKKVMACEKLSQVEDIYRPYQQKRKTRATDAIAKGLKPLAVWLLKQEINGKPEQEAKQYITQDVPSVEAALQGAK
DIIAEMVSDDAAIRERVRNSMQRYGKIVTKEKKKHSDDKKIYRMYYDYSERISTLASHRIMAIDRGEKEKVVSVSIDFDK
EYMENWAVQRFTRKRQGAASDLVKEAVEDGLKRLVYPSVEREIRSALSEKAQEQSIGVFSMNLERLLLQPPLKDKTVLGF
DPAFRTGCKLAVIDKNGKLLTISIVYPTPPNARIEQAEQTICELCAKYSVDIIAIGNGTASRESEAFIANLIRKKQLAVA
YTIVSEAGASVYSASKLAREEFPNLQVEQRSAISIARRVIDPLAELIKIDPQSIGVGQYQHDLPTARLKERLDFVVQKAV
NRVGVNVNTASAELLSNISGLSSSAAKEIVKYRDEHGEIHNRKELKKIPKIGAKSFEQAAGFLRVEKSEECFDRTAIHPE
SYPLAEAVLKELQLDKRLMGSEEAKKAIAAVDVQEMCEKLACDAYTLQDILDAVAAPMRDYRERYDGPVLRSDVLELEDV
HVGDCFEGVVRNVVDFGAFVDIGLHEDGLVHISKMSKGRISHPSELVSVGDIVKTWVCNIDEEKQKVQLSLLPL
>WP_004797742.1 transketolase family protein [Amedibacillus dolichus]
MAKMATREAYGKTLAKLAAENKKIIVLDADLSGSTKTAEVKKVCPNQHFNMGIAEGNMMSVAAGLATSGNIVFASSFAIF
ASGRAYEQIRNSIGYPHLNVKVCATHAGLTVGEDGASHQSVEDLSLMRSIPGMVVVSPADGASTAEAIKAVVDYDGPCYV
RLGRMAVEDVYEEGNVPFTLGKGNVLREGKGVAIIANGIMVEAALKAYEVLKAKGFEPTVVDMHTIKPIDADLLVKLAET
HDLFVTCEEHSVIGGLGSAVAEVLSQKAPRKLAMVGIQDTFGESGTPAALLEKYGLTAENIVKAVEENV
>WP_004797748.1 sensor histidine kinase KdpD [Amedibacillus dolichus]
MRKNPLRYLKRKLLQKYMMVILGITLLGIGIIYLFDDVFNGLVIDFIRLFSAEGVYTTFRNLYAIVLPATIIGTGFIVIY
YLCKDLAGYMRILMEGMDDVMQKGRSKINFPSEMQKSEELILQITQEYQNYLAQAREDEEKKKDLVYLLAQDIKLPLSNI
LMHLEFLDKEKRISQDIRKDYIVKVLYQSMDLEDMINEFFDITRFNLQYAKWNPEHMLLDRMMEQVIDEYYPFMEEKQMQ
VKLDTLSQQKLYADNDKIARVMRDLLRNLVQLGKEKSQIQIRIRQEEDIYRVVMQAEAAHLSAHQITHIFHNYYRLKGVQ
GSEKQSHVLGLGIAKQIMDMQQGELRASSIGDVLTFYVTIPITTEHIKKEEQE
>WP_004797749.1 hypothetical protein [Amedibacillus dolichus]
MKVEVNEVFPIAITEEGTVMDFVDQEWVFVIKDEKWTSYECQALQKQPLSIDFVYKYDIAIFLLTVEDVIDTSDFIFCCH
DNIYDAALWKKYEQGSGAMCTLYLLDKANVVKGKRRVCLSTKMSNCISECLQVQKEHSYVEEEFACNLEGLQAAYEPFEL
QPLALASETF
>WP_004797753.1 PFL family protein [Amedibacillus dolichus]
MINAHEILETIKMIDEEYLDVRTITMGISLIDCADSDIDRSCEKIYQKITRVAKDLVKTGEDIEREYGIPIINKRISVTP
ISILLGVSGGDPVKYALTLERCAQDVGVNFIGGYSALVQKGYSAGDKELMLSIPEALMKTEHVCASVNVGSTKAGINMDA
VELMGRMVKKASELTKDNNCIGAAKLVVFCNAPEDNPFMAGAFHGVGEADCVINVGVSGPGVVRAALAKAPKDLPMDKLA
DIIKKTAFKITRMGQMVGAIASERLGVPFGIVDLSLAPTPAIGDSVAYILEEMGLDMCGAYGTTACLAMLNDAVKKGGVM
ASSNVGGLSGAFIPVSEDAGMIAAARCGELCLEKLEAMTAVCSVGLDMIVIPGETKPEIISGIIADEAAIGMVNSKTTAV
RIIPAIGKQAGEELEFGGLLGSGPIMNINQTDCSVMIHRKGKIPAPIQSLKN
>WP_004797756.1 ABC transporter ATP-binding protein [Amedibacillus dolichus]
MLRLEHVSFAVNGKYILEDINLTIEDNRFTVITGPNGGGKSTLAKLIMGIEKPTSGKIYFNGEDITDLTIDERAKRKIGY
AFQQPPRFKGMSVRNLLTLAHGRALDEEHCCSYLTDVGLCSKDYLDRDVDSSLSGGEVKRIEIASILARDVELSIFDEPE
AGIDLWSFAKLVETFQKLQKKSQQSIILISHQERIMQLADEIIIIEGGKIKTRGSKDEILPSLMSEFDTCEYKR
>WP_004797761.1 amino acid ABC transporter ATP-binding protein [Amedibacillus dolichus]
MIKVEHLYKEYGPEVKVLFDINFTFEDAKTYAIIGSSGGGKSTLIRCLNMLETPTQGDIYFNDIKVTDPKCDLAKVREKV
GMVFQSFNLFEHMKALDNVTYALKKVKGLSKEEADKKGKELLEKVGLGHRIDSYPHQLSGGEKQRCAIARALAMEPEVLL
FDEPTSALDPEMTNEVLKVLQGLNHTGMTMIVVTHEMNFAKHVADYVVYMDKGRIEECSNAKEFFEKPQSERAQEFLSNM
I
>WP_004797762.1 transporter substrate-binding domain-containing protein [Amedibacillus dolichus]
MKKLLSMCFVAAMLLAGCGGEESKEKEKLTVLTNSGYPPYEVVDNKGNLSGFDIDIINAIAEETGYEIEIKDVDFDTLIP
SIQTGKADMAIAGITPSAERRKKVDFSEVYFSGETSQNYLLYSEKNGITSQDDLKGKTIGCQMGTVQYEAALHFEETQGA
KVDAKKDYAAIVAELKKGNNDAAIVEKAVAMEFSEENPDFKYVKINGLADLEGNAICFKKGSPLVEEINAAIKTLKENGT
IDKLAAKYPSLK
>WP_004797763.1 thermonuclease family protein [Amedibacillus dolichus]
MKKLLLVCMLFAISVMSLQANTREEAELVKCVDGDTTHLKVGNEVLKVRYLAIDTPEYTKEKEPYGKEASECVCKLLSEA
DKIELEYDDGSEKTDKYGRTLAWVYADDRLVQMELVQQGLAEVKYIYGDYAYTDDLQKAQKAAQADKLNIWSNQSYEEKG
AKEKAMLGIGGGVLLIVAGLLFAKNKSQRKRMIKKGMRKISQNSKKH
>WP_004797764.1 FprA family A-type flavoprotein [Amedibacillus dolichus]
MKKAIQIKDNVYWVGVHDFNCRHFHGDLFPIAEGTTYNSYLIVDEEITLIDTVEEEFFDIMMERIRSVIGDKPIHNVIVQ
HAEPDHSGGFIKFMQCYPNAKAYASNAGVNIMLKQYFQDYNYRKVKTADTLCIGKHTLTFVEMPMIHWPDNMLTYIDKAN
VVFSNDAFGQHICSYDIFDDAHGLAKCLDCAKDYYANIVMPYGTQVANKLKQIQEMNLTIDIIAPAHGIIWRSYIPEMLS
AYADFANMTAQNKVVIVYESIWKHTRMMAEALAEGLGRNGICVKVYQCSTTSPAVLMKEILDAKAILVGSGNYNNAMAGS
IAGFLERLASCKVKNKKALGFGSYGWFQGVTAMINERLTKAGLTLLSDEVLTQNYTPSEEDLDKLMELGKNIAEQLKNEA
EK
>WP_004797765.1 N-acetylglucosamine-6-phosphate deacetylase [Amedibacillus dolichus]
MIIQSKRVWVLGQFLEAQLELENGKIKNVLAYGTKPVDKDYGDKRIVPGFIDIHTHGAYGFDTNDAEADGLRNWMKNIPE
EGVTGICPTTITQSEEVLTAAVANVAKVVEEGYEGAEILGIHFEGPYLDMVYKGAQPQQHILKPDVEQFKRYQKAANGLI
KVITMATEQDDDFKLTKYCAENGVVVSIGHSAATYEEASMAIANGAKSMTHIFNGMTPFHHRKPGLVGAAMRFRDTFGEV
ICDGNHSEPAALNDLFMSKGRDYTVMVTDALMVKGLPVGTKVLFGGNEIELYPDGSAHLTDTKGLAGSTLRMNEGIKVLV
ERANVPFDYALNSCTLNPARLLGVDDRKGKIVAGYDADLVVLNDDYSVEMTYLKGKEAF
>WP_004797767.1 hypothetical protein [Amedibacillus dolichus]
MFTWIKGNAYTLVLTLYPNNITLNSSAASYFEDVRWAMIGLDKENMKLGIRPITKREIDLCLVSMDELHKVSVGKGYARI
SNKMIMEEIGNMISQSISGLKINAEYDEKENMLVADLSELTAGKG
>WP_004797768.1 NfeD family protein [Amedibacillus dolichus]
MVFVWLAVCIIAILLELLTPTALISIWFAVGGAIGILTACIALPLWVQITCFVIVSIVSMLIVRPIAARYLRGNIVATNA
DRFIGEIAIVIKPITKAEWGEVKISGTLWHAVSIEDETIKEGAKVKIVAIEGAKLLVRKVEK
>WP_004797769.1 SPFH domain-containing protein [Amedibacillus dolichus]
MNIFTLLLTILVVGLFVGILAYIIRIVPQSNAYVVERLGAYHTTWNTGVHLLFPFVDRVANKTTLKEVVKDFAPQPVITK
DNVTMQIDTVVYFQITDPKLYTYGVVGPITAIENLTATTLRNIIGDLELDETLTSRDIINTKMRAILDEATDPWGIKVNR
VEVKNIIPPRDIQEAMEKQMRAERERRESILRAEGEKRSNILTAEGEKEAMVLRANAKKESMIAEAEGQAQAMERIYEAQ
ARGIEMIKNANPTKEYLSLKSLETYEKMADGKATKIVVPSEIQNMASFLTSAREILVDDAAKDAMDNVLGKK
>WP_004797770.1 HAD family hydrolase [Amedibacillus dolichus]
MMKKKAIFFDIDSTLYAHRMHEIPLSAQQTLWKLKKQGHYVAIATSRCRYEIANLPKFFREFPFDGYIFDGGALAIVNGN
VIHAQPIALETVQKLVQLSRKLDFVLRYSTFDEDYYDRRVSHKVRDSFFHLYLNMPLVKEYENEETFNLLAYVHDKKHRM
AIHELEDEFLLTKHSDEVYEITAKGVDKSVGVNAACSYWQIPLQDTICVGDGVNDVRMLEMAGIGIAMGNGDERAKAAAD
MICPDIEENGIQQAFEALGMLEEEKE
>WP_004797771.1 aldose 1-epimerase family protein [Amedibacillus dolichus]
MKLKNERYEVCFVEKGGEILSFTDLQSGLQYMWQGDEAYWTGKNPTLFPIVGNTYSKTYTIDGKEYAMKNHGLIRQMNLK
CTYQDEQKLVMSLDSDEETLSKYPFPFHYEIAYTLVEDTLHIDYRITNIGDRVMPFIFGLHPGFRCPLCEGEKFIDYTLK
FSKQENVEQVVFDPSGKVPYHMEKRSFDTLQCSYEEISKYATIIYKGIKSDEVTLSGPKGHGVRMNIKDFPYFAIWTAKT
DAPFICLEPWYGHGDFSPLDVDFYEREDTQLLQPQETFSTSYSIQVF
>WP_004797772.1 glucosamine-6-phosphate deaminase [Amedibacillus dolichus]
MKVIVVKDYDAVSKEAFEVMKEVVTGKEDAVLGLATGSSPIGLYENMIQDHKENGTSYAKCQSFNLDEYVGIDRNHPESY
WTFMHKNLFHGIDLPEDKVHVPYGNTKEDCEAYEKAMENVSVDIQVLGIGANGHIGFNEPGTPFTEETHIVELTEKTRSD
NARFFDNDINQVPTHAITMGIATIMKAKKILLVATGANKADAVAAMVNGPVDPVCPASVLQNHADVVVIVDEAAAAKL
>WP_004797774.1 hypothetical protein [Amedibacillus dolichus]
MCNRCNNGSNFFYNGNNWNGWENWNHWNTRGCGCGCSANDPFGEVERIARQARRRRNCENRAACEFVRNMRNCQQHHWGS
WNGGCDC
>WP_004797777.1 flavin reductase [Amedibacillus dolichus]
MNTITPEQLQRSVFTMIGKEWLLITAKKGNQVNTMTASWGGMGILWNKQVAFIFIRPQRYTKEFVDASDTLSLSFYDESY
RKQLSYLGTVSGRDEDKIKKANLHITFDEDTPYFEEANTILIGRKLFTQQLDKEGFLNHELRDSNYPNDDYHWVYVVEIE
KVLTK
>WP_004797790.1 LPD28 domain-containing protein [Amedibacillus dolichus]
MTENVFEAVKQSVSTRDAAAFYGIEVKRNGMACCPFHDDKNPSMKVDQRFHCFGCGEDGDVIDFTAKLFDLSSKEAAEKL
AQDFGLIYDSQAPPRRRYVRQKNEAQKFREDRQRCYRVLSDYYYLLKKWEADNSPRTPEEEPHPRFVEAIQKKTYVEYLL
DLFLYESEEEQKAWIAEHTAEITHLERRLKIMAENKPTNRERLREITDGIEQGIKELFESEKYMRYLSVMSRFHRYSVNN
TMLIYMQKPDATLVAGYNKWKDQFERYVKKGEHGITIIAPTPYKKKIEEQKLDPDTKAPILDKDGKFVTEEKEIEIPMFR
PVKVFDVSQTDGKPLPELASSLSGNVPNYEAFMEALRRSAPVPITFEAMAADTDGYFSADHQKIAIRQGMSEVQTVSATV
HEIAHSKLHNQKKIQIANDEQYQEIELFDKPGLFSNGRIVRDNLPEGVYCYDLRGSDYDPGEPVCVEEQVVVNHAGSVLL
TEPLELAEDGRLMLTEEEGLNFVGGFSTLTQFLQEQRKDRHTEEVEAESISYAVCKYFGIETGENSFGYIASWSQGKELK
ELRASLETINKTSGTLISDIERHYKEICKERGIDPHAKVEPETALIEQPEDAAKVSDRQQTGDLTYYVAECMEFPNLGEY
HDNLSLEEAIRIYQEIPAERMNGIKGIGFELKDGSDYEGPFPILTGQTIDLDTIQGIDYYRDNPLVQKAVTELAAAMPEM
EVLGADANQQEALFLINDTTYLHIQPCDSGWDYTLYDAASMKELDGGQLDMPELSCMKAVLQICDDNDLDSTSLRHAPMS
MIETLQEAAYQQMQAETSQMTASSQLPEAQEQALDEYPMPDEQVSTPDMQEYGYSYDGMLPVTRERALELDAAGLTVYVL
HEDNTESMVFDPQEIMDHGGLFGVDHEEWEKSPQFHEKVMERQEHQREREQAFLSQNRDCFAIYQVSRDDPQNVRFMNLD
WLKSHAISIDRNNYDLIYTAPLRESGTVPEQLEKLYQQFNLEKPVDFHSPSMSVSDIVAIRQGGKVSCHYCDSVGFTQIP
GFLPENPLKNAEMAMEDDYGMIDGIINNGPKEPTVAELEQQARSGQPISLMDLADAVHRKEREKKKSVMEQLKGQPKTEH
KKTAPKKSAEREI
>WP_004797795.1 type IA DNA topoisomerase [Amedibacillus dolichus]
MMRYKLVIAEKPSVAQSLAAVIGATARKDGYLEGNGWRVSWCVGHLAGLADADSYDPKYAKWRYDDLPILPEHWQMVVGK
DKKKQFDILKKLMNAPDVTEVVNACDAGREGELIFRSVYELAGCQKPMKRLWISSMEDSAIREGFANLRPGVDYDGLRDA
ALCRAKADWLVGINATRLFSVLYHRTLNIGRVMSPTLALIVQREAEIDTFKPVPFYTVALELPGLTISGERISDRASAEQ
LKEACQDAAVTIKKVECKEKLEKPPALYDLTTLQRDANRMLGFTAQQTLDYLQSLYEKKLCTYPRTDSRYLTGDMADSLP
VLVNLVANAMPFRKGIAITCDPQTVINDKKVTDHHAVIPTRNLKDADLSVLPAGEKAVLELVALRLLCAVAQPHIYSETV
VIAACAGREFTAKGKTVKHPGWKALEDAYRAKMKDAEPKKEGAEKALPELTEGQTLSVVAAIVREGKSSPPLHFTEDTLL
SAMETAGKEDMPEDAERKGLGTPATRAGILEKLVSAGFLERKKSRKTVQLLPSHDAVSLITVLPEQLQSPLLTAEWEYRL
GEIERGQLAPEEFLDGISTMLKDLVGTYQVIKGTEYLFTPPREVVGKCPRCGGEVAELQKGFFCQNDSCKFAIWKNNKWW
AAKKKQPTKAVVSALLNDGRVRVTGLYSEKTGKTYDATVVLEDDGQYANFKLEFDQRKGGSR
>WP_004797797.1 MULTISPECIES: hypothetical protein [Bacillota]
MSVLIIFIKLIAVFDLLVIAVYFGGDILSTMLNKLRRKPKQDDPFDFSLDTVTVSLSIDSIRQLYSGDAAEFVEEKILPN
AEKTMAVLTEQEQTATRLLLSALIGFLAAEAPMDEQSFPLMMELLNCMEGEKEDGCQDAVDSLLEDAACNTRRHEEYYSN
YQRYQLMQVDKTRVILACRIIINDLLGKLYRYDYRFGYNLLLDEENSIEKKLHTPVREEWEAEDDEI
>WP_004797798.1 MULTISPECIES: hypothetical protein [Bacillota]
MTRFTDSPYERMMTRRPEGGRETSRPPSLPHNHPCYGCGSYGSPCVGICHREMERWLKERKRKK
>WP_004797800.1 DUF4366 domain-containing protein [Amedibacillus dolichus]
MKNKRICKTLSALCLTMVVAFGFTIPAFAQGSEQAPAAPAEDSTNDSNVIVEEAEPAPALTPDGNAALVDDFGGNKQLIT
ITTKAGNYFYILIDRANEDKKTAVHFLNQVDEADLMALMEDGKAKEEPPAVCSCTTKCEAGAVNTACPVCATDKSKCTGK
APEPPAEISEPEKEKPAGLNPAALVLLLALLGGGGVFAYLKLVKNKPKTKGNDSLDDYDYGEEDSEEWETENEESDEPDA
DGGSTEEDDEDSVK
>WP_004797801.1 MULTISPECIES: DUF4315 family protein [Bacillota]
MAKNKIERIDQEITKVREKIAEYQEKLKALEAQKTEAENLEIVQMVRALRMTPAQLNAMLSGGMNHGRDTALSESNNQEA
TAYEE
>WP_004797812.1 transcriptional regulator Spx [Amedibacillus dolichus]
MIILYTSPGCASCRKAKQWLKDNEMTFVEKNIFTTLLKEEEIKYLLQRTENGTEDIISTRSKVFQELHTDLDDLSVKELV
DLIQKNPSILKRPIMINEKNFVVGYDDDEITALVPAKLRAFSDCACNESCANYPICGKLRKEIQE
>WP_004797818.1 tryptophan--tRNA ligase [Amedibacillus dolichus]
MKRMLSGIKPTGRLTLGNYIGAIRNFVAYQEDYDMYVFIANLHAITVPIERAELKQNTKDLIALYLACGLDPKKATIFLQ
SDLHEHAELGWILTCNSYVGELQRMTQYKDKTAKGETGITAGLFTYPSLMAADILLYDADYVPVGVDQKQHVELTRDLAE
RFNHRYGDTFTVPEPLVAKVGAKVYSLQDPRKKMSKSEDNPKGTIDLLDEPSVARKKIMSAVTDSIGIIQYDPEQQPGIS
NLLTILSSLNNETIEDIVARYAGKGYGEFKKEVGECVYQFLTQLQSKYKEIIASGMVEKVITEGNDKARQIAHKKIMKVK
KKVGFQLF
>WP_004797835.1 MULTISPECIES: PTS glucose transporter subunit IIA [Erysipelotrichales]
MFKLFSKKEENTNDFAAVVSGKIIPLTAVNDDVFSKGMMGTGVAIVPDDDVIVAPCDGEVTMLFPTMHAFGMKNEDGVEI
LVHIGIDTVNKQGVGFKKFVDAGTTVHRGDKIIRMNSYDLKQEGYDLTTMMIFPGCEKKMSFTTDGYAKKGKTIVAEYKK
EGE
>WP_004797837.1 MULTISPECIES: glycoside hydrolase family 1 protein [Erysipelotrichales]
MAFLNKEVKKEFPEGFLWGGAVAANQCEGAYLEDGKQMSTADIKARGFFGGLRRDADYYPTHKAIDFYHTYKSDLKLMAE
ANFNIFRTSINWARIYPTGEEETPNQKGLDFYHDMFKYCHELGMKVMVTISHYETPLYLVDTYGGWDNRKFIGFYMKFVR
TIVDNLDDVVDYWLTFNEIGNAAVKPICWDAACIYPDSENLLQRMYQAAHHQFVASALAVKYIHQHSNHAKVGAMIAYKT
VYPYTCNPKDVIAAEKEKRKEYFFSDVQVRGKYPDYIWQYFEENNIKITFEEGDEEIIASYPVDFITFSYYRSRVVSSEE
TEAAEKIIDTNTLEGIVNPYLPKTGWGWSVDPDGLMLALQDLYDRYQKPLFISENGLGAIDTVEEGNVINDDYRIDYMRK
HVQAMQRAIEKGVDLFGYTMWGPIDIVSNGTGQMSKRYGIIYVDLDDEGNGTGNRYLKKSYNWYKTVIGTNGKDLGIE
>WP_004797841.1 MULTISPECIES: IS1634 family transposase [Erysipelotrichales]
MAYFLKKTKRNDRLYLSIYESFYSPETKNTRHKSFRKIGFVDALIEQGIDDPISHFQKEVNELNSKRETEKCRINFQQIS
DVSPELCLGYVPIAKILNILDVKEHFGYLSSSRKFEFDVYDVFSALVYARVVAPLSKHQTFHDILPKLYVQKNFSYDQLL
EGLEFMGEEYEKLVEILTVATDDNFILDSSRSYFDCTNYYFEIDKESTLQKRGPSKENRRDPIVGMGLLLDAQMLPVGMK
IFPGNESEKPVMRDLIHDLKSRNNIKGRTIQIADKGLNCAKNIIEAIDNGDGYLFSKSVKTLPEREGQWVLLDDGFETVF
NQNGEPVYKIKECIDTFTYSYKDDYGNVITRNIKEKRTVTYNFSLAKKKLMEINRMIEKAKAHRACQAKKEEYGESSKYM
QFLDDQGKSIKPQLNLKAIAKDKELAGYNMLVTSEINMSSKDIYNAYHQLWQIEESFRIMKSELDTRPVYLQKENRIKGH
FFICYTAVLLSRILQFKILENKYSASTIYDFMRKFRVVRINSTRFINLLTSKEFVTDLSKKLNQPITNYYLTDKQIKMMH
TR
>WP_004797845.1 aspartate carbamoyltransferase catalytic subunit [Amedibacillus dolichus]
MNTKSLFKISDLTKEEIFEILHDANAFSCSHKDWQLPERKLVANLFFEPSTRTHFSFASAQHQLGCCVENFSAQGSSVEK
GESLYDTVKTFESIGYDALVIRHKSDEYFKELENINIPILNAGDGCGNHPTQCLLDLLTIYQEFKTFEGIKVAVIGDIVH
SRVANSIKEAMQILGGEVCFSGPKEWISDSSLYKDIDEAVAWADAVMMLRIQHERHAATMNMGKEEYLKRYGLTKKRAEL
MQKHAIIMHPAPVNRGVEIDSDLVEASNSRIFQQMSNGVLVRKAVMKRAFGYTFSKEEEK
>WP_004797847.1 dihydroorotase [Amedibacillus dolichus]
MNLIHQARLLDQETLCDVLFDENGIHKIAEHIEEEVDEVIEAKGQYLLSGLIDVHVHLREPGFSHKETIKTGTQAAAHGG
FTTVMAMPNVLPYPDCAEVMKEYLQLIEKEAEVHVIPYACITKGEKSEELSDMEQLYKLGIHAFSDDGVGVKSAEMMEKA
MQKAKALDAMIVAHTEDMKYRTPTACMHEGIRNKELGLVGIPSACEYSQIKRDLELAKQTGAKYHICHISAKESVELLRT
YKKQGVDCSGEVTAHHLLLNEMDVQNPNHKMNPPLRSEEDRQALIAGLLDGTIDMIANDHAPHSEEEKKRGMEKAPFGIV
ALETAFPLLYTRFVKEEKCFSLDQLMYFMSEAPAKRFGMERKGKLAVGYDADMFLLNVEATDVIDPASFLSKGKNTPFDG
WNCACRIEKTFVNGKIAYERKETL
>WP_004797848.1 carbamoyl phosphate synthase small subunit [Amedibacillus dolichus]
MKKRLLILEDGSVYEGKAFGSDNYRMGELIFQSGISGYQEIISDSSYYGQIVMMTYPAIGNCGINRDDFEGLSPQLFGLV
VKEYCEEPSNWRSDATLDEFMKLKNIAGIADIDTREITRKIRDHGVLKAMMADEDADVEAIVKMMKETELLSDGVAKVST
QKPFPIPSRGKKVVLVDIGTKYAVIREFNMRGCDLMVVPYNMSAEDILAIHPDGIVYAGGPGSPYDIEETITNAKALLGK
CPIMATGLGHEVLAVALGASVKKMKVGHHGNSTPVRNLKKNKVEFTSQNHGYDIDEASLANTGITVTHTALNDNSIEGFV
HESYSLMSFAFDPAAAPGADDVAYVFDEFCEMMNERGAK
>WP_004797849.1 carbamoyl-phosphate synthase large subunit [Amedibacillus dolichus]
MPKRTDIKKILVIGSGPIVIGQAAEFDYAGTQACTSLREEGYEVILINSNPATIMTDSVIADRVYIEPLTLEFASRIIYK
ERPDAVLGSLGGQTGLNLVVELAESGILDECGVEILGTELDAIEKAEDRDKFRELMYELGEPVPESVIVHSVEEAVEFAN
TNGYPVVVRPAFTLGGTGGGFANNLEELEVICENGLKLSPVHQCLIEQSIAGYKEIEYEVMRDNADNAIVVCNMENVDPV
GIHTGDSIVVAPTQTLTDRECGMMRAAALKIIRALKICGGCNVQLALDPNSFKYYVIEVNPRVSRSSALASKATGYPIAK
LAAKVAVGLTLDEIMNPVTQTSYACAEPCIDYVVAKFPRFAFDKFPKGDRTLGTQMKATGEVMSIGRTFDEAILKAIRSL
EMKVDHLEKTEINTMSLDALWDKLKQNDDERIFVITAMIRKGVDIEEIFQETKMDRYFLYRFRSLVAFEKEIAAHKGDLE
VLLEAKKRGFADSYIARVWYMKENEIYDLRKENGITPVYKVVDTCAGEYVSTTPYLYSTYEHENESIVSEREKIIILGSG
PIRIGQGVEFDYATVHCVKTIREMGYEAIVINNNPETVSTDYSISDKLYFEPLTIEDVMHVIDLEKPLGVIVQFGGQTAI
NLADKLVARGVKILGTSLEAIDRAEDRHEFEQMLRKLDIPQPTGDTAYEVEKAIEIANRITYPVLVRPSYVLGGRAMEIV
HNDEDLRVYMATAVQEISHDAPILVDKYVIGKEMEVDAICDGEHVFIPGIMEHIERAGVHSGDSISVYPAPTASQKVKDT
IVDYAIRIGKGFHFVGLFNIQFIVDKDEKVYVLEVNPRSSRTVPFLSKITGVPMSYVATRCVMGESLQQQGYEEGVKPEL
NRTFVKAPVFSFAKLRAVDTTLGPEMKSTGEALGGDVTLEKALYKALIASGVRIPKHGNVLLTIADNDKAEGYRLAKRFA
DIGYGIYATKGTAKYLSERGLFVHAIAKLDENHENNVVELIRKGHVNYVINTMSIAKSVNADGFEIRRAAAENNISCFTS
LDTANAILAVLESQTFTTISMNEME
>WP_004797852.1 dihydroorotate dehydrogenase [Amedibacillus dolichus]
MDLHVTLPGLHLKNPIIPASGCFGFGREFARLYDLSILGGIAIKSATPHNRFGNPTPRVAETPMGMLNAIGLQNPGVDVI
MEKELPWLAQFDTEIIANVAGASEDEYIEVIKKLNDNAVVKAYELNISCPNVKHGGIGLGTDPKLAAHITKLAKEAAEKP
VYVKLSPNVTNIVEIAKAVEEAGADGIVLINTLMGMRLDLKTGKPILANKTGGLSGPCVKPIAIRMVYQVYEAVKIPIIG
VGGITCAEDVLEFLYAGAQAVEVGAQNFVDPYCCQKIIEDLPQVLKKYGLNSLEEAVGRSHR
>WP_004797854.1 orotidine-5'-phosphate decarboxylase [Amedibacillus dolichus]
MNKTIVALDFSTREEVMEFLKGFQEPIYVKIGMELTYACGLDIVKDVRALGHHIFLDLKLHDIPNTVKGGMKNLAKLDVD
IVNLHCAGGIEMMKAAIQGLEEGAVNGKRPLCIGVTQLTSTSKEAMNEELGIPGEVLDCVIKYAKNAKEAGLDGVVCSVH
EARAIHEACGKDFLTVTPGIRLSDDSKDDQKRVATPAFAKEEGCDHIVVGRSITKSANPQQTYFDIEEMMK
>WP_004797856.1 orotate phosphoribosyltransferase [Amedibacillus dolichus]
MEQYKQEFIEFMVDSKVLKFGEFTLKSGRKSPFFMNAGGYVTGSQLRKLGEYYAKAIHDNYGLDFDVLFGPAYKGIPLAV
ATTMAISELYGVDIRYCSNRKEEKDHGDTGILLGSKLQDGDRVVIIEDVTTSGKSIEETFPILKAQADVEIKGLIVSLNR
MEKGKGEISALDEIKEKYGFDTNAIVSMADVVEHLYNKEYKGEIIIDDELKAAIDAYYAQYGTK
>WP_004797857.1 DegV family protein [Amedibacillus dolichus]
MKKIALMCDSSADISKKQAEELDIHVVRMPIIIDGKEYIEEETIEESEIIKALREGVVVKTAQPIIGDLTKMWDELLKEY
DEVFYIPLTYSLSGTCQVAIQLAEAYEGRVTVLHSEFVCYPTVKMLLTARDMFDKGYTCAQVKEIFERDGELLAILVPET
LTALKNGGRISPAAAALAGLLKIQPLLNVKHGAIDLVDKVRTLKKAYKEGISYVLDGVDPKDYDWMIIDADNRAVSDELK
VLLEEATGQPVEQREFKAVIMSHTGPGTIGFGRIKKIKY
>WP_004797860.1 hypothetical protein [Amedibacillus dolichus]
MQNKKIIILFAVFFSVIFSLIYYFLFTVAFVSPQDKKIVLYMNQVGLYEQASGVESMMKRLQEAGLEAYAFEKDGLQAVV
SGVSRKEKETQANGDKLSQLQQNYIMKKVTIEDPELVALIEEHKIDEVLERLNE
>WP_004797862.1 DNA repair protein RadC [Amedibacillus dolichus]
MKVKEMQLHQRPREKALMHGIEALSNRELIALLLRNGTRSQSVLELADEVLNRYSSLGSLGQASLTELMEIDGIKQAKAI
ELQAAFALGKRIAFDVLKESEAISSPQKLSEWLMQQIGFQQQEHFLVVFLNQRNQILAYKTLFVGTLTSANVHPREIFKE
AMRIGCAKIICAHNHPSGNPQVSDADIAITQQIMECGQLVSIPLLDHIVVGGNRYVSLREEGYMREI
>WP_004797866.1 hypothetical protein [Amedibacillus dolichus]
MMIHALFVGFCFLCDEILMVLFPSDFLMQGLLFVSNMGFCAIMLTVRKFDWINTCLFAFGFGMIYDFLFAKDFLVYAIVF
LIVAALLRIWTKHLTDTLLECLVLCIVTIFVKDYLVYLYQIVQRATTLTFFEWAASYELLTLLANAILAMIVIFLIRIKD
DYLEVKALRVRKGERVEWFRLKSKQ
>WP_004797867.1 hypothetical protein [Amedibacillus dolichus]
MVQIKIKAVKGSYHVFAVYDDADLFFDELAQRLKQCCIRTARFEAFFHIENLTQKDLVRLFKLCEQINLKILGFDEMPQP
SIGIHEGNLRYAREYEFTEPLILFGNIEKSVSVCAKANLYVLGHVQGVLDFLYADCVLYASSLCANVRIHDTRFQNLTIF
SPCKVYYEKRELKIEMVKGEKSWEKQLQLPLVKAALEKAVSH
>WP_004797872.1 P-II family nitrogen regulator [Amedibacillus dolichus]
MLAFSISFFFFDVRVYNEKKERSDDMQLLILILKDIDKVEELLKQLAEQGIKGATTLDGHGMGEALADMDDMPMFGALRT
LMATNHKQPSKVLLMVVKEEQLALISKIIKQVIGDLSKPNTGIMLSLPVQHCEGLVDDTCK
>WP_004797874.1 cation:proton antiporter [Amedibacillus dolichus]
MQVNIFVILALCILLSLLAGRIVKLAKLPNVTGYLLMGLLVGPYCLGIIPADMVEQLSLIPEVALGFIALSIGAEFKLSY
LKKVGKAPIVIAILEGVGAVLVVDLVLILSGHDVAFSLCLGAIAAATAPAATLMVVKQYKAEGPLTRTLLPVVAIDDAVA
LIGFGISVAIAKAIQDPSGSSLILALGKPLLEIGGAFLLGGILGILFALLTKHFKSRNNRLSVAVAMVFVTLGLCDMLGL
SNLLCCMMMSAVYVNISDVYEQVFELTDRISAPIFMLFFFLSGADLNVGIIAGVGMIGVLYVIFRVVGKVLGAYLGGVIC
HVEPTVKKYLGYTLIPQAGVAIGLASTAMSVVPEYGAMIQTIILCGTVIYELIGPIATKLALSKAKEIQ
>WP_004797875.1 peptidoglycan DD-metalloendopeptidase family protein [Amedibacillus dolichus]
MNDIDALHRRIRQRRTKEKPREHRLARLLYHIVMLVMGMCVLTLALLLNQKLELVSLPAAVGDFRLQDLGSWLPFENWFS
LQEEAVSATPSYALLKDNQYSNGSNMVYNLQHGVVLHVEKSKAKSSITIRQDNGVVVTYGNMVEVHLKKDERVLKDKVLG
TYEGYLTIQPVKDHKNVSLHEALEV
>WP_004797876.1 M50 family metallopeptidase [Amedibacillus dolichus]
MKHLKYKLCISKLWLVALPLFIYLHLTKYMCFIFLILSFHECAHILVAWLMGYEFEKIVIYPFGLSASIRNIGHGKLIKE
IVIIIAGPLSQLVFVVLFPHWASIGLISDGFAKYLKMINANIMVFNLLPIYPLDGGRLLQSFFHSFLTYQKAQKWTLATS
MAILLGIVVSSLLKGWSALVIELFLAVQLIMTWLQLPYDRLAFYCYRYVHASNELPLLHHQSDLYRGRYNIIEKNGHWID
EKAWLRRMFGSFKP
>WP_004797877.1 metal ABC transporter solute-binding protein, Zn/Mn family [Amedibacillus dolichus]
MKWKAVLSCLLALLVVSGCEDKKPSVATTVYPVQYLAQRIGGAYVEVNMISEDGLIQRASIKNNYKKLLKNSDILFYIGE
LEPYMELYTEEIHDSGVALFNLATKSAIYPFKRYTPIKVNGETTVVESEYYEGTVFSGIDKYQEDPILWMDPVAMTSMAS
DIRDCLVELYPEYKAIFDENYDVLELDLARLDADFQEVATKKENLRFVAMTPSFGNWQKSYNIQVYPISLSKYGVLPNKE
QLAAIKKRISQDQVRYIAIEENLAQDMLELQNQLIDELGLVPVTLHNLSSISDADKEAGKDYLSLMYENLKTLEGM
>WP_004797880.1 DNA polymerase I [Amedibacillus dolichus]
MEKLLLIDGNSMLFRAYYATLYGRMMTTSNGIPTNAVYGFITMVNKALDMIDPDYVFVAWDAGKPTFRHTTYKEYKGTRK
ELDKELIVQFPIVREYLDAAGIKRYECEGIEADDIIGSIAKQHPELAIHILSSDRDLLQLIDPTTDVYLMKKGISEIEVM
DEAQLMETYTLCPQQIIDLKALMGDSADNIPGVKGIGEKTAIKLLKEYQSVDNVYEHIAEIKGKLKEKLENGKESAFLSK
FLATIKTDAKIPVDMKTCKRVEPSTTLHDFFVKYEMNSFAKASAKKEEVKREGKRNVVPCVSKELLVDGSVLYANLDAEN
YYDATLYGFAIAHGNNCEYISLEDAKNDTALLEYIHTDNGKIVYDAKNVYHAWHRNHIAFVPVHRDVMLEAFLLDGMISD
YDKLAEKYAFDCTLSKEDVFGKKGKPKLVVEEDAAAYAMQCAENLANIEQQLFDELEQKDMKELYDTIEMPVVEVLYAME
KEGVHTSVETLQEIAEATGKKIEALNAQIYEYAGMEFNINSPKQLAVVLYDELGLPCGKKRSTGADVLEKLKPVHPIISL
LLEQRKYQKIYSTYAVGLSKHILKDGKIHTIFNQIQTQTGRLSSSEPNLQNISVRDEEGKVIRKAFVASPQHTLMSADYS
QIELRMLAHMANEKTMIQAFNQGIDIHNQTAMQIFDVDHDHVDSNMRRSAKTVNFGIVYGQSDFGLSEQLGITMKEAKRF
IDKYFASYPNIKTFMDDTIAFCEENGYVKTMFGRRRYIKEINDKNYMMREFGKRAAMNAPIQGSAADLIKLAMVHIYQTM
KEKKVKSRMILQIHDELIFDVCDDELDTMKDIVEQGMQQAMQLRVPLIAEASFGKTWYDAK
>WP_004797882.1 DNA-formamidopyrimidine glycosylase [Amedibacillus dolichus]
MPELPEVETVVRTLEHQLQQIEIMDCRVLWDNIIAMDTQAFIETIRHKKIQGYHRHGKYLMFDLGSYDFIVHLRMEGKFY
VQAPQEPYDKHTHVIFSLSDGRELRYHDTRKFGKMVLYPKLENYQEYPCFAHIGPDAFDEELCADSLYRMLHKKKTYLKA
VLLDQSVMAGIGNIYADEICYAMRMHPETKISHLRKKDFAVLITETRRILSGAIRAGGTTIRSYTSSLGVDGRFQLKLKV
HARKGEACPNCQGEIKKITVAGRGTYYCPTCQKKR
>WP_004797885.1 DnaD domain protein [Amedibacillus dolichus]
MDKELACKIEVQGIWTSEGYSAFQMLYVPLIGNEAAILYHTLLSIALRPKKIKNHRLICEISGLSMEAIEKHRVVLEQYL
LLKTFYDADKNCYLYEVFMPKLGNDFLRHEVFGRLYMKKMGEKVYQFNKLCFAKDYEDKSGYQDITIPFVNVLKGQWAEK
EEESFRNMKPKQHELYQNDIPLSFNFDRFLAGITKTIFPESQRSEQNLRLIGELATIHGIDEQDMIAIVNKAVDVKSGKL
RIELLKKLARASKSKFEVLENQDPYRLPPVVFLQNKQHGVEVSRSDKFLIETLIRDYRMQPEVVNVLIEYVLDTKNQQFP
KAYVEKVAGTWVRLGIDTAEKARKQIQEEQANRKSFKANKEKKLPSWYHDQSDIPNDTEDFNEEEMLELQKRLRGE
>WP_004797889.1 ATP-binding protein [Amedibacillus dolichus]
MERVQFNYTLSSEAQQEKQRLVQHLMKNADIRDLMKRYPQIDEAFIYAHSGRLQDYVHTMEKCKNCKGLDFCTQATKGHR
LGLKYDGFLMNEQCRCAYQEKKEQFLRLKKRYVEADLADAYFHIDISAIDVRKESDEYKSAYTKILRMISEAQPEKGVYL
SGKPGAGKTYLAAGVANYYVKEGKRVAFVSVPKLIADLKMLFHDALAFEQRLGRIKRADVLVLDDIGGENLSAWSRDDIL
LPLLDARMEQHRLTLFTSNYSMVELKERLETTSRGVREPVAAERLFERLKTLSSEIFIKGDSRRK
>WP_004797893.1 pyruvate kinase [Amedibacillus dolichus]
MLEVKKTKIICTIGPASESKEMMHKLVDAGMNIIRLNFSHGDFEEHGNRIKNIREVVEETGKSISILLDTKGPEVRLGDF
ANGSEAFEAGDVVTIVREKVLGTHEKFHIQCPEIFDDVDVNGTILIDDGKCRLTVLEKREGELVCRVENPHVLKSRKGCN
LPGVKLTMPFISPKDEADIRFGCQMGIDYIAASFTRRKDDVLAIRQILKEEGREDIQIIPKIENQEGFDNLEEILEVADG
VMVARGDLGVDVSLELVPIYQKKIIKVANELGKPVITATHMLESMQGNPRPTRAEASDVANAILDGTDAIMLSGESAAGD
YPVEAVQTMVKIAKAMEPTLPYHDRLKRSIKTCQRTKNDAIAISVADTAMALDIAAIIAFTQSGTTARRISKFRPEAPIV
AVTFDKKTQRSLALNWGVNTYFSETKNEESTDVEMAREIAKKMGVEVGKTIIVVAGYPVGCGATNVMKIIEVK
>WP_004797899.1 SpaA isopeptide-forming pilin-related protein [Amedibacillus dolichus]
MKSKLKKLVIALVAMLTAFTAMHISTNIYAADQPATITLGAYTGYSSTSYNADGVHYIFNENMQQILIDGEIGFCVEPGI
LLQPGSGFVPTAYDRREIAIIAYEGWEKSAKTAADYVATQFMIWEAVGGRITRTNFSDYGAYKANIQNRIHHHFDKPSFD
NQEVTLKVGESITLTDTKGIFKDFHLVDTGGLQVKKNGNHLTITATASAPEKTTVQYQKIPSKYVGTSIAYKKAGSQIPV
KFKVKDPQNIKIRVNVQKYGSLKLAKQDDEGNFVPNTSFQLSYNADMSKPIGTYKTGADGTVTIHQLLPQTVYVQEVDVP
DHLVLNSTVKSIKIEPNKVSAFTQINHWKKGKFQFVKKDADTGKVIQLANTTLEVYDTSGNKIKTVKTDKTGSVTSEDLK
YGDYVFKEVAAPHGYLLNGESFKGSIREDGAVVTVEIKDKRVKGKVQITKVDSETGNAAQGDASLNGAIYGLYARENIVD
PSNDGVVLHKKDTLVEQITLQGVEGSFSEQDLGKYYVKEIQAPQGYQLSKKEYDVALSYEGQNVPVVLREVAAKDKVITG
NVEIHKYCADSDSAEVLKPEQGAEFTVILKSLVDKYKSFEEALKHTDELSKREYDVLVSDKNGYAKSKDLAYGEYVMKQT
KTSDADILPLKEEITFTIHKQNEQFSYSIKNALTESYVKIMKYDKATQKEITLSNMSFKVWDVKHHKYVSQKVGNKRIDT
FTTDEKGQSTLPLPLKSGAYELHEVKAPNGYLIHQAPIPFEVKKAVFEADEDGDPITVVKVYDDMPTGRIVLKKSFEAAK
DEVIKGAVFQLTANSEIINPRNGSVIYHKGDKVNVGQAENGRYEINEDGILDIAGLPLGIGKASYALQEIETADGYVLSD
KKIVFDFEMKDDTTKEYVLKDSIENKQTIVEITKEDTKGKAIAGAEIQVFDEKDTLVSEWKTSQAPHTIKGLAVGKKYRL
HEKEAPLGYAQAKDVYFTIENTEKVQSVAMRDIQVKVRKVDEAGKALANARFIVTDTKTKQIVDRFTSDTKGNVVKHLIE
GHSYILQEVEAPNGYVPADPVEFTLKDKDITITVENKPLKIELQLVKIDSDTKKPIVSKQFVFQAFADKECRHKLADAVI
DTKKGTAAFTFRYGKYWVKEIQAPSGYQVRDDAIEVTVNEKGVFVNGEALRKTEQGYYFHFENTKLPATSDHTNLPLFFA
SLIISLFAFVLIIRVKR
>WP_004797900.1 ROK family protein [Amedibacillus dolichus]
MKAYIGVDLGGTNVRVAKVDENGTILQMVKEATEIEQGVEHVVAKIISMIERIDRYADCEGIGMGVPGPVDTVQGKMVLA
TNLPGFEGYPIAQKIGDHFHLPTFVDNDVNVAGMGEAILGAGKDEEIVYYVTISTGIGGALVVDKKVVAGKNGHAGEIAN
IIIDRNREKVNYLNIGAVENEASGTALTRKGRRLFGEDMIAHAGDVFALARQGNSEALALCDEMAYDIAVMFSIIAHVVD
PAVFVIGGGVMKGKDVFFEKMERDFRSMIHKGMQTVKFKEAQLEEPGIIGAAMLPKAYLK
>WP_004797901.1 aminopeptidase [Amedibacillus dolichus]
MNREIIQTYAKLVIVKGVNVQKGQTLLINADIDTVDMARACVEEAYKAGAKEVVVTYRDETIDRFHYQYQDLDTLTTVRD
FQIASKLEYFEEGACILNLISRIPGILNGLDVEKVNKHLHAFALKSKKVREYTMLSKTQWCIAAVPNKQWAMQVFPNCKD
EEEAVELLWKHILAAVYVDGEKDPIELWTKRDAVFAKRCQILNDFRFQSLHFTNSMGTDLRIGLVEGHLWAGGSEKTPQG
ISFNANMPTEEIFSVPDFHVAEGIVYASKPLLYNGSLIEDFWLSFEAGKVVDFDAKKGKEALSQLVNFDAGSCRLGEVAL
VPHNSPISQSGVLFLNTLFDENASCHLALGNAYPTCVENNDTLSEEDFARLGVNVSLVHEDFMFGTADMKVVGTLHDGKK
VTIFENGNFVIE
>WP_004797906.1 hypothetical protein [Amedibacillus dolichus]
MKFLKALFVGILSFTLVACATNQESEAITVMTPMGATALSMLGLYDDEKVTIDTVDGSDALSAQLHKKDGYDVIVAPINL
GAKLISTGKTEYVLHSIVTWGNLYIVGTDEAALTQEGNFAAFGEGAVPQKVLTSAFDMENMVPTITYYNSVNDVQAQLLT
GKAKIGMLAEPAATATIAKAKEKNIELKVLKDLQKEYSGKLNLESEGYPQAAVFVRKDSLEKSEAYLEKAATFVNETAVK
KEEAINTAVEAATTEKLGVPSSEIAVKTWKRQNIHFVKANTVKKDIDTFLEQFKITLDSAYYAK
>WP_004797908.1 NifB/NifX family molybdenum-iron cluster-binding protein [Amedibacillus dolichus]
MRYAITYENNMVFQHFGKTPQFLMVDLEDGKLTQELVSTDGKGHGALAGFLKEHHVDTLICGGIGQGARDALAAANIGLI
SGAKGSIEDVLSALTAGTLKDDPSGMCNHHHEGEGHSCSHEEKEHSCTSHSCTH
>WP_004797910.1 FUSC family protein [Amedibacillus dolichus]
MRFYDELQLNQAGSKELIRKSEDRKAKLYHIFVYLFKIAITVGFCFLFVTSFSMAFGSDNSIVGVVVLLYLLVFRNSHFT
VKTNQSILLIWLFYFLMAFMPRLANISNPIVGLFINTASIAILVILGCHDPRLYNQSTLVLSYLLIYGYDVSGSMYQKRL
FALFIGAILISLVFYFKHSTKDYKATIASVIRSFDLASDTTRWQVCQILCVPLVVCIVELCGVHRSMWAGIAAMSVILPF
MADTKKRVSGRIIGNICGVIVFVILYFVLPSSIYAFIGIIGGIGVGLSAHYNFQAIFNTFGALAIASELYGFKEALFLRI
GTNVFGVVFALLFCVLAYKFLSKFQFAYKG
>WP_004797912.1 thioredoxin-dependent thiol peroxidase [Amedibacillus dolichus]
MLEINTKAIDFTLPDENGTMHSLHDFIGKKVVLYFYPKDNTPGCTKQACAFKENYDDFKSQDIVVIGISKDSSASHKRFK
EKYELPFLLLSDQEVEVIQAYDVWKEKKLYGKTYMGVTRSTYIIDENGIIIKTFEKANPTNNATDILAFLANS
>WP_004797913.1 Cof-type HAD-IIB family hydrolase [Amedibacillus dolichus]
MIKQIISDLDGTLLNGQHILDESDSRLLEELQRKGIAFAVASGRSYDSAKGIVGRYGLQCDYIILNGAAVCSDAGELLDE
VPFSKEQLQAIVEILLECKQCFFMYGSNGTSSFDGKGICEQCLKMLVHHGLSENAAKQLIEEGQFHHIDVEYERMEDLLE
EKARIYKIELFINGHEREALQELLKDMEGISITTSGYDNIEITSNRAQKGITLERYCEKRGLSKEEVLIFGDSLNDCSMF
ERFPFAIAMANACDEIKAIASYSTASNTEHGVAKVLQALNEAQGSSDVLKSFQNFKK
>WP_004797915.1 LacI family DNA-binding transcriptional regulator [Amedibacillus dolichus]
MEKITMAELAKKAGVSTATLRKFLKHERVRNDLAEKIEMAIRETGYILEEHKEKEVIEKGFEESKSIQEDFAGKSQQHCL
AFVAKEITQLNTQTLFLACERLIAASQYLLLACETKGDAEREKAYLSMLANAQVKGVILESCLAADEVTAILGNIPYVSL
QQGTNTGIGCVNTLQGGELLGEYLLQKHHMIIRYLGMEEAGTIAYCEGIKDSYHKRKQPLDFTVKLCDGSLMDMYAKLKE
ILSEKIDVLILECDEMMIPLQRYLKEYHISVPQNMSVISIGGHAITKMASPKLTTLRFDYDAYATSIMKKLLQTSFEKEN
EAKSFFCIEEGESVR
>WP_004797920.1 TIGR03905 family TSCPD domain-containing protein [Amedibacillus dolichus]
MTTFVYKPKGVCSQEMRFEMDGNIIRDVTIIGGCAGNLLGISRIIKDKTIDEVREAFRGVECGLKKTSCPDQISMALDAY
EKEYLK
>WP_004797923.1 hypothetical protein [Amedibacillus dolichus]
MLKLWQKKVVITGKSAILLGTIMMEAIGILLLYCAINPPECFDFLKENINRLIYGIFGSLLIWKGIKNAFLQRK
>WP_004797925.1 hypothetical protein [Amedibacillus dolichus]
MLILVIILIVTAIYFLYLKYRVVVTGEKCKDKVIGLASLNAGYVIGGVAVKKNAYILKIGHKKYQTAYGCIFSSLEKRNI
GKEMLFFKNEGYGREVF
>WP_004797928.1 ketohydroxyglutarate aldolase [Amedibacillus dolichus]
MNMKKMNTTKKMVDAGALAIVRADLERACEIADGLIMGEVPVMEMSYTLNTAGDVIKGLKERYGDTLIVGAGTVLDSETA
RHAVLNGAEFIIAPTFDEGVAKICNRYQIPYAPGCTSLSEAVRGLTIGAAFIKAFPISDFYGPKLCKVFKTPIPDMPILA
SGGINLDNLREWLDCGADICGFGGLLTKGTTQQIANNAKQIHEIITNFRNEK
>WP_004797930.1 PTS sugar transporter subunit IIB [Amedibacillus dolichus]
MSIELVRVDFRLIHGQVITRWLTQCQINEIVTIDNELNKDPFMQEVFKMAAPKGVKITIVDDATAVAKQQGGEFDKKRVM
LLFKGVEQLNVAVEAGLQLDKVQIGGLGGGPGRKAVNNAITLDRKDADTLLALEKQGIEIYFQTTPDYPSETLQKAVAKL
>WP_004797932.1 PTS sugar transporter subunit IIC [Amedibacillus dolichus]
MVIQAVLVGLVYWLSMGRACYFISFAIRKPVVLGVIIGLIYGDVEAGLMYGAAIQLMYMGGIEAGGNIPSDQGLASCIAI
PAALTTGLNPAAAVALAVPFGVLGVLINNVRRTINAFYNAKADKFVEEEKYDALNIFSFLLPWLTNGVLYFTPVFVATLF
GADVVQAFINVVPEWVMNGLNNAGNMLPALGFALTLVVMGKQKYLPFFVLGFFLYSILGFSMLTGAVIALCLALIVSLFK
QTDEEVA
>WP_004797937.1 phosphoglycerate dehydrogenase [Amedibacillus dolichus]
MKVLITPRGFAKYGQKEIERMRNAGLEVHYNDTGLAYTHEEFKKLGKDADAIIVGVDCLDAKMMSDCPNLKVVCKFGVGT
DNINLDYAKAHNIYIGRCVGGNSRSVAEHVVALMFAEAKNLYYAINEVKDHKWTKPTGLEIYGKRLGIIGFGMIGKYLAD
YANGMGMDIYAYDAFPISKEEAQKHHVKVASLDEIYAECDYISLHVPLLDSTKNMISTKEFKSMKNSACIINAARGGVVD
EEALYEALTTGEIRSACFDVYSSEPPKENDKLLALENFYLTPHTAARTQEAETRTCEISANIVMEQLLGK
>WP_004797938.1 SIS domain-containing protein [Amedibacillus dolichus]
MEEIGKQFLRNIQNEMDSYIENVDLTAVEKAANIILDAEAKGKRVHVTGIGKPGHVAGYIASLLSSTGTPSYELHGTEAV
HGSSGQVLTGDVVIAISNSGETSELKATVDTLLKNGARIISCTGNEHSSLAQSSEVCLKAQVGREGDSLNKPPRASILAE
IIVLQLLSDLLQEHKHLNLEQYVKWHPGGSLGKSIREMEK
>WP_004797941.1 PTS sugar transporter subunit IIA [Amedibacillus dolichus]
MEKFNIVIGTHGRFGEELVKSAAMIAGNMGRVKACSLLPEYSFEDYMRLVDKTLSELDDGFTIVLVDLYGGTPCNTFTVL
SQKYHYDVLTGLNLPMLIDLYLKLSNASEIEAKKLVTETINTYMQACVHTNQQLYGNQE
>WP_004797943.1 CdaR family transcriptional regulator [Amedibacillus dolichus]
MLIGEIFDEFIHVIHENQKYTIGLINENKEVALCSDTKMISKTVDYNYPNKNNVFFEIVVKGQEFGYLWVHGEDDSLQMI
ANLLHESLTIRLMYEINQTNLKRKVTKDDELVKCLLDEKTFDMNKVVDLLSDLGIHANKSHVAIYMVSDYKDINTQDVVR
LKMNPDSRDIIYSLLNERCLLIFKDIPENIKENEEIREYILKYIKKLKEMDFDDCYYFVGTLQHKMRQYVNSYKSCLWLK
NHTKYEKNVPVFFMDYLTEYFFSKISVKDIENVYNYYIETGKKIDVEELEEISKALLMNDFNLTQAAEELFLHKNTLIYK
LKKYEEVFQIDIRGSFQGKILLILISYMLREQNHKVQVGE
>WP_004797945.1 PTS sugar transporter subunit IIB [Amedibacillus dolichus]
MIGINIKLVRVDSRLLHATVQLNWNQFINADQVWVVSPHYVEDPFIANVMQLCLPKTMKVNFYSVEQLMEQLQMKANTKV
MIIFPNLEIVEKAVRLGFYTKEIQLPYPASRVMLKSLTEYFSQEDIKRIRYIQEQNIKLFFQTTPYDNKDYTIFTK
>WP_004797946.1 4-hydroxy-tetrahydrodipicolinate synthase [Amedibacillus dolichus]
MFEGIITPIVTPFHRDAQESINYEATKQLIDHLIEHGVKGIFILGSNGEFHVIDEEEKLAFAKRVIEIVNKRVPVFVGTG
CCSTRETIRLSKKMEELGADALSVITPYFLKPTNANLYAHYKAVAESVNLPIVLYNIPKATGCPLDPELVNELADIENIK
AIKDSSGEEERIQAYAKIAKEKDFKLLIGSDSKISYAYELGASGAVAGTSNVITDTLVALDRALRNKEQESAEKLQKDID
VLRGVLKLGTVPSAMKRAVELAGIAEVGPARMPVEELSKEDDEKIIEMLRYYGLAK
>WP_004797948.1 RluA family pseudouridine synthase [Amedibacillus dolichus]
MREIDIWVAEDADSQRIDKYLSMVVEDLSRSRIASLIEEGSILVNGEVIRAKYKVKPADHITAAFEDEMALEAAPEKMEL
DIRYEDHDVIVINKPKGIVVHPANGNQSGTLVNGLLYHCKDLSGINGVLRPGIVHRIDKDTTGLLIVAKNDKAHASLSKQ
LQNKSVNRLYYALVHGVIEHEFGTIDAPIGRDPKDRQKMAVIATNSKPARTHFRVVERFAKYTLVECRLETGRTHQIRVH
MQYIGHPVVGDEKYSYRKTMKTNGQLLHAHQLTFLHPTTNERITVEAPLPKQFADILEELRNA
>WP_004797949.1 rhomboid family intramembrane serine protease [Amedibacillus dolichus]
MEFNKYDLFAYQIMEYLISERNYQIVRVMQHKNDIWLINPQAENFPVVRIASSHEQMLNVEYLRNVHVALLDMIHREGRL
VVFQTDPQAEPIHNEEIIEVYCEPHKISNPMILTTFQQLPHIIRESNDISGDIVRIMRTIEEAQQRNYERAMKRWKERIR
PKATLIALGIFVTLSFFSLLIRSLCSDQTAALILSGSFYKINILAAHEYWRLFTSVFVSDSLLSLILQGIAFYYIAKSCE
PYYQKKHFVAIILISIFTGNLFLLATGTNAIAIGLAPALFGLSGAFLIRTITQRLYRSIVISAQWVRNGILLCLLFVLPY
SSALAMLGGFVCGIIMGILFVKKESLRMLQHHTKIAAVLMVGCLLYLGIFQNNEMLVDQQSEQEVVRSLRKMPLHFYADY
LETCYNEAYK
>WP_004797951.1 US12 family protein [Amedibacillus dolichus]
MEKLKKYVTRKNLAYGNLALGIIALILVLLYFTAVGNASSLSDMQGALSTVRNMCNLFYVVFILLLGLVAGYAFRLFQMK
DKIFANSVLFGCDVFALVMAFISLPAVQGIHAFTKGDLGKALAYSGSMSNSGTILVLMVIACLISAGFSIYVVFVKKTEE
IDVQNVKEDLAQGVKNAGETISKAGESASQNVSKMSDKIKAYYQTEKGKKNVLLIGAGALVVVALIVGVSIYNAVKRTPI
DLTKQCEVSFEGVSGEGQARISCEPDYDHTNSDIEMFVNDVTYSVEKDGKLKNGDKVVVKAQYSEATADSCKLKVENTEK
EFVVEGLEVVYKKFAEVPKKVSGQFESEAQKALDKYLKQEYTDSFFNDDVSIESTKLIAVYYMYNDYDRSGEAYYLYRAS
LLETEEEYSEKFVEYYYVPITDINTREDVDFKNLSARMLYMYADELSDQLAIDEFKENYSGVEVVKEQPDGKIYKEERIE
NAN
>WP_004797952.1 ribonuclease HIII [Amedibacillus dolichus]
MSVKTLTMTKEEMFAFKAKLSTAQVRKTPPYAYYQLKTPDCVITAYTSGKIVFQGVGADAYVDLLAPQKNVSTNISYPQC
GSDEVGTGDYFGPVVVCASFVKEEDVSDLKKLNIQDSKAIDDTTIRTLAPTLIKQLPHSLLILDNAKYNQIHATNNMVAM
KAKLHNQAYVHLKHKLGSLPSFCVVDQFVQAASYYRYIQMEKEIVRNLHFETKAENKYLAVACASIIARYAFLKTFDAME
KHYDFHFLKGAGSKVDANIREFVNHFGKEELRNVAKLHFANTKKALDE
>WP_004797953.1 CvpA family protein [Amedibacillus dolichus]
MKKITKGSGHTMGIVNIIVVAVLLLCIIKGYQVGFAQKLLSICSFFVSGICAWIISGMLDQLLQMVPHIENETVDLLFYN
VYNRLVIFLVLFVLLIFALMLLRPVARLFNHIPVVSFCNRFAGSILGFVQGMLLLLLATLILELPFFADKAALVQNSWLR
HTTEFADMLLFYTCYPIQELAKLKDVLEHKESFTQEEAQRIKAWLQEQNIEKDKLEQIMDMLKVETV
>WP_004797955.1 endonuclease MutS2 [Amedibacillus dolichus]
MKKEMEILELELVKKQFEKHCAFSMGIQEIRQASPHYDRLWVTRELARVKEAYDLVVRYGAPSFAGIKDLRLQLQDAAKG
RTLGAMDLRFISDEIRAVENIQAYFQASEASGPMLQELVDALGDVRKVAVRIDACVSMNGEVYDHASAALKAIRKAISGC
LQDISQEVTRFISRNHAKLMDTVTTIRNGRTCVLVKISEKNSIDGFIHGESASGQTAYIEPRSLIVLNNRLQSLKSQEES
EIERILHSLTLLVKEHAFALLGNLDTFALLDSIFAKGLWAKEMDGCVAMIVQPEELLIKQARHPLISKEQVVANTYKLQA
PHHSLLITGSNTGGKTVTLKTIGLFVAMTLCGMPISCESAHIPMVDAIFVDIGDAQSIQESLSTFSSHISKLAKICDQVT
AKSLVLLDELGGGTDPKEGEALAVAILDALRQSGAMIIATTHYSALKSYATQHEDILLSSVEFDMEAMRPTYRYIEGISG
RSNALEIARRYGLKESILSNAAKRMEEGLQEQDKLMMKLEASRMELYEQKEKLHHRLDDVKKLQAELAHEKESFLQEKQR
LIEALKQEQNELLAAKEEEAQSIIEELKQLQSDAKPHEIITLKSQLAKLKEEEENSTTSEESFAVGDYVLLKKYNYYGEI
ITLQKDRVCVLANGMRMNVTTADITHAKKKEQKKVKKNYTPKGIKTISLECNVIGMRVNEALPIIDKYLDDALLAKASTV
RLVHGVGTGALRKAIHSYLKQHPRVESYRMGGQGEGGLGASIVTLKQKGAK
>WP_004797957.1 excinuclease ABC subunit UvrC [Amedibacillus dolichus]
MANMAKIEDKLAILPALPGCYLMKNKQGEIIYVGKAKKLKNRVRQYFHGAHDFKTTRLVANIDDFEYIVCGSEKEALLLE
INLIKKHTPQYNIMFMDDKTYPYLKLTKEKAPLLRVVRNTKDKKATYFGPFPDSSAAYDTQKLLNRIYPLRKCNRLPKKE
CLYYHMGQCLAPCVNVIDEQVYADMAQGIRKFLRGDVKEIVERLKAEMKEASEALQFEKAQEKLSLIQAIEHVTARQQID
FKDHKDRDVFGYYVDKGYISIQGFFMRGGKLIERTLSITPLYEDAMEAFQSFVLQYYANNPLPQEILLPKEYDVEHLVQI
LDTKIVQPIRGDKLKLVEMVLANAKNSHEQKFELISRKDHRREEGMQQLCQLLGKEIHRIELFDNSHISGAYNVSGMVVY
KDGEPSKQDYRTYRLQEYRSDLDSMKEVIYRRYVRLLKERGKFPDLLIVDGGWLQIEAAKEIIDALEVSITVCGLVKDDN
HRTSNLMDSEGRVLAVSKESSLFFLLTQMQDEVHRFAISYHRRLRGKGMTKSILDEVEGIGNVRKKKIWNHFKSLKRLKQ
ASVEEIAAVVPMQVAQSVYNILHNTGQNENPA
>WP_004797960.1 hypothetical protein [Amedibacillus dolichus]
MRKMIKQHDILCVTPAMKRYICSHMKKTKQIYETAMKEGCSVSTIAKRECYLLDALEKRNMEYCRLNRMQHYRITIYDQR
LMWHDLCLSRYLKRGMRHDNTKFAFAYMYEQSYHLHVVIFYRNT
>WP_004797969.1 metallophosphoesterase [Amedibacillus dolichus]
MKVIVVSDSHGKDSAIQAVLEQYPQAELFLHCGDIEAEPQQYPQLVTVRGNNDIFYDYPEERVVTVGKHRIYVVHSHQFM
YSRRVEQLAQKAKSLACDIVCYGHTHIAAYEVVDGVHVLNPGSLWRSRDGRGPSYAVVELEGDNVDVEFKFLPQSKSNFF
W
>WP_004797973.1 coenzyme F420-0:L-glutamate ligase [Amedibacillus dolichus]
MERKIGTVSRGVRCPIIREGDDLASIVVESVLDAAKSEDFAIRDRDVIAVTESIVARSQGNYASVDAIASDVHAKFNDET
VGVIFPILSRNRFAICLRGIAKGVKKVVLMLSYPSDEVGNELVSLSKLDDAGINPYSDVLTLERYRELFGENKHEFTGVD
YVAYYGDLIRECGAEVEFVFANNPKTILNYTKNVINCDIHTRARTKRILKEAGADKVFSLDDIMTAPINGSGYNAVYGLL
GSNKSTEDSVKLFPRECNDLVLDIQKQILDRTGKHVEVMVYGDGAFKDPVGKIWELADPCVSPAYTPGLEGTPNELKLKY
LADNDFANLSGEALKKAIEDKIKEKDGSLVGNMAAQGTTPRKLTDLIGSLCDLTSGSGDKGTPVVLVQGYFDNYTN
>WP_004797974.1 sigma-E processing peptidase SpoIIGA [Amedibacillus dolichus]
MESYVEVSFLQQLLTMLLSLRLAQSICLQPVLKGVCYGYAISISFLSVCLWLPSSELVIAGIEMLFLFIYFRHAYKTYAM
AFVLRVLLMLSGWVLYDGSFHNGMWFVPMDYRLVYWWLLYALLFLLHAAKWKDIIAKHSYVYEVKLYSEVGILSMKGYLD
SGNLLSHQGIPVIFLDRSMQAYFKNERIQWVVMKGIGDEKAVKCYMCKIALANTEKQNVLVYCGQKLELPFHCKALLNVH
LMTMG
>WP_004797977.1 SigB/SigF/SigG family RNA polymerase sigma factor [Amedibacillus dolichus]
MSRYKVVISGMNTNDLTVLNNTQMKELFLRMQKGDQNAKEELINGNLKLVLSIVQRFANRCENMDDLFQVGCIGLVKSID
HFDLKHEVRFSTYAVPMIMGEIKRYLRDNQVLRVSRHLKDLAYKCFRLKEEYVHQHQKEPSITWLAEQLEVREKDIVDAL
DSTQNVLSIFEPVYNSDGDELYLLDQIRDEKDEIDLLNNVLSLRSSLKQLKEKELEILDKRYYQDMTQTEIANELGISQA
QVSRLEKSAISTLRKEMGEL
>WP_004797982.1 RNA-binding protein [Amedibacillus dolichus]
MNKSSLSFEHYRGNEEFVKRIYDYIDQCEVRKRIIVTPFFSPDQSAITRSICGKQIMYKEDGGYKGAERVRFAFLPFTTN
YQFPTVILKASVSATFGMLSHRDVLGALMNLGLRREMSGDILVKRDAVYLVVDKDIENFVVCNLTKIKRQHVHFKRYEGS
LVSNTSIPYQHKIVSSMRLDTIVACLANVSRGKAQEMIASQRVKVNHVVLEQSTFVCNNNSAISIRGYGRFYVREVIKKT
KKDRLVIDVGVYE
>WP_004797984.1 DivIVA domain-containing protein [Amedibacillus dolichus]
MEKRSFDTMKKGYNRYQVDDYIAALELELVALKEKNEKAYQLKEAYEREAEDYKKRYEEVCQNLSIKERAAYDMTRMAMK
EANMIVETAHKNADVIVRESLMMAREVLSEIARLGKEANLLKGSMKDDLSRIAQALDEFETPQIPEMDLLKKEEMQ
>WP_004797986.1 isoleucine--tRNA ligase [Amedibacillus dolichus]
MEYKDTLLMPKTGFEMRGKLPTKEPDFQQRWQSSHIYEKMLAKREGCEPFVLHDGPPYANGDIHLGHALNKILKDVIVRS
HFMDGYYTPYIPGWDTHGLPIETAITKLGHDRKKMGISEFRKLCYDYALEQVERQKKGFLSLGSVGDYDNAYVTLTKEFE
EEQIRIFGKMAMDGLIYKGLKPVYWSPSSESALAEAEIEYHDIKSPTIFVKFMVKDGKGILDNDCAFVIWTTTPWTIPAN
LAICLNKDFTYALVETEKGKLIVLEELMDSLFDKFGLETRNKLATFKGKELEMITCAHPLYDRESLVILGDHVTADAGTG
CVHTAPGFGADDFFVGQKYGLPAYCNVDEHGCMMKEAGEWLEGQYVDDANKTVTQKLDEIGALLKLEFITHSYPHDWRTK
KPIIFRATTQWFASIDKIRTQLLDEIDKVDWIPKWGQQRMHNMIADRGDWCISRQRAWGVPIPIFYAEDETPIMDEKVFE
HVAKLIGEYGSNIWFEKEAKDLLPEGYTHPKSPNGIFTKETDTMDVWFDSGSSHTGAMLKKGLSYPADLYFEGSDQYRGW
FNSSLIVGTAVHGQAPYKQVLSHGFVMDGKGVKMSKSQWNAVAPGEITKKFGADILRLWAASVDYQADCSMSDEIMKQVS
ENYRKVRNTFRFLLANINEEDFTKEDLVDIATLPELDKYMLLQLNEVNDKAKKAYKEYRFADVTTMLTTLMTNDFSAYYL
DYTKDILYIEKKDDVRRRQVQTVLYHAVNVLMRLWAPILPHTAEEVNDFFHGEEESVHLGSFASNLVIEHADEIKTDMER
MLLLRSDIFKALEEARGEKVIGKSLEAHVIVHVSDEDRALIEKVCGSHFHQWLIVSKVSFSVDELTPYEVCSASVEKCDG
HVCPRCWNITDSTAEDGLCERCAKVLKA
>WP_004797996.1 alpha/beta hydrolase [Amedibacillus dolichus]
MINSKIYLPSGAYFDTYIMDSEINYREFRKRPAIIVAPGGAYAIHATKEGEPIALEFMKMGYQMFVLKYSVGSDREHPEK
GILKAAKYPLQVVEMFETLHIIKQNAEQWKIDVNRIFMMGFSAGGHVCASCGVRWNDPSIIKELSFKPKENELKAKGIIL
GYPFLRPNSEEFMVQHKLESVKKVQKIMNYVLYQTNTPLLEQIYKVDLLNYISTDTVPMFIWHSIDDPVVDSRNSTKFIA
KLLEFDVQVEYHLFGHGEHGKALDNRLTHIDDEIDCHLNQWVFLADYWMNRMGRK
>WP_004797997.1 alpha/beta hydrolase [Amedibacillus dolichus]
MMRKEDYTIFEYRMGKEIKYADMIHEERLHGKFEKICVKTETAGYVDISIYRPLNWNGKTPLKAVFNFHGGGNVLGYYEQ
DGKYCRKLADLTNCAILNVDYVLAPEFKYPKPLFSSYEAIVEVLKRNEELLLDKENVMVMGHSAGGYISACLSLIDRDRK
EIGIKGAILDYPPLRQEISADLRKVQDPSKAISENRMLQYINWYYNSFDELDEELASPLLADLHNLPKMLVISAEFDSLK
NEEKAFAEKMKLAGGDVKYIEYSSCRHGFTHECFDEYMPQEAEEAWCVMADFIKEILE
>WP_004797999.1 glycoside hydrolase family 32 protein [Amedibacillus dolichus]
MAAKKLNYHLMPRKGWLNDPNGLVFFHGRYHIFYQADEDDLQGRMNKAWGHYSTTDFVTYTRHELAILPDSEYDMNGAYS
GSAIIKEDTLYLFYTGNVRYAGNHDYIHSGREQNLICVESKDGFNFKNKRCLLSNKDYPRDCTKHVRDPKLFISEGNYHL
LLGARLHDDTSCVLEYISKDLNSWKYFQRYTPKKDVGYMIECPDLLKNESNSFIMCCPQGFVKEQEIFKNVYDCGYYKIK
GKDLVEYQALDYGFDFYAPQTFYNSKRLIMMAWIGMPDNEYLDIYDDWNQTLSMPRQIEFKEGRMIQKPIDEILSLRKEK
KKYCRSFAISKSSNIEFEADNEFVLSLNDIKMVYKKNELCLDLSKCNCNRNKRYIQNIKVNKMSIFIDETVLEIFINDGR
YTMTSRFYDSNNQLNIKTEGIKEMITYEMKGVKIL
>WP_004798001.1 carbohydrate kinase [Amedibacillus dolichus]
MKKLLAIGEALIDMIPSNVGKIMNVNSFSPKLGGAPLNVCGAYSKLGGVSNIITMLGNDSFGDKIIKELEDFNVHVDYVK
RTDLANTSLAFVALDEQANREFSFYRKMGADMLLSEKDINPEWFLDAYALHFCSVSLGEFPMRKAHDRALEIAKEKNIVI
SFDPNVRLPLFEDYGYLRKTINEYINYADILKISDEEVEFIFESKNIEDVLDSLFEKGVKLIIYTAGKEGATAYTKHVKV
YSEGKRVKAVDTTGAGDGFIGCLLYQLAKDKVELEDLERLKENQLKHYLDIANKFCAISVTKEGAIASYPTFEELK
>WP_004798003.1 DUF5662 family protein [Amedibacillus dolichus]
MANIWGHLKTITKHKIAVTKLCFRCGLYKQGLLHDLSKYSWVEFSAGARYYQGNRSPIDREKEVKGYSLGWLHHKGRNKH
HWEYWLDNAADGIQPLEMPLNYVIEMYCDRTAASKIYMKDAYHDGSAYEYFMRGYHHVLMHPNTKALLEHILIYQRDHGT
DQTIAYIRKELLKNK
>WP_004798011.1 hypothetical protein [Amedibacillus dolichus]
MYSEEILRRLPCYHCVHCKESKDMKYGRFTKRKCELTKRWASMNSSFTCTKFENKSKSSSITMYNGFLVRKDQVEDYRTK
TQWYESGYKVKEGSIGYEMYATRMGAYNNGKRFLYYLPEQVEKMV
>WP_004798013.1 hypothetical protein [Amedibacillus dolichus]
MISIREYAKKNNVSYEAIRKQVKRYETELKGHIHKQNRTHFLDDEAVAILDQHRQESPVVILNQDTSDRIRQLEEENRNL
LIKVAAQADKIAELSEWKSEHAVMIAEANTNKLLLEEKTKQFDELKADNRQLTDELAITKQELEHERNKGFFAKLFGGK
>WP_004798015.1 hypothetical protein [Amedibacillus dolichus]
MKKLIRNRAKCLKCGDIIESTQIHQMVHCSCRNIYVDGGLDYCHHGWEDEEKYLDMSEYLEENLELNKLRGK
>WP_004798017.1 single-stranded DNA-binding protein [Amedibacillus dolichus]
MENKITGRLVEEPILKVVENTKTINFKLAVYQDDDVTDVYQCTAFNRMGEMIMQQCKKGSKISISGATNEENEMIVSFVE
FESME
>WP_004798019.1 MULTISPECIES: hypothetical protein [Bacillota]
MFRSKLIFKDTTPDDVLERLKKEVAEGFQTRCGTVIGKENGKYEVVYETDDFSRYSLGITNLTDNKRLVDNLAFWDWNDT
EAPDEYTDILEDMKTWTC
>WP_004798024.1 hypothetical protein [Amedibacillus dolichus]
MKKFVRHNKLPNICGRANYITNEKKQEEIVCQSAFIDFTDYANFEVNHKKSDKENNQGRENIIAIPNSWYELPKEKLEKR
CQKLAELSCGKSTDMMWACHWNKSRTNLHIHVIFSEREKLPEEEVKRYDRDIYLTNEGKIAKKKSDRATDPITGEMLPPV
HRKGEIKEGGFSAKNEEYKSNSWLEDIKSQLQAEMERMGAVFDAPGILHEYHEGKGTESATIKKKNELIRAINKKLEQLR
PMLQASLFEKIVIKIKKSIANLEGIKSYVEYCIDKANKITHQEPQKKQFEHSLSSIKGLGTQSLKTTSERTKKRSYDRER
>WP_004798044.1 transposon-transfer assisting family protein [Amedibacillus dolichus]
MGNFTFEEMNLMCIYNTGSRTGLIDSLREMRGELAPEETELRELTDSALGNLQAMSDAEFAELELYPDFDQ
>WP_004798046.1 LPD28 domain-containing protein [Amedibacillus dolichus]
MAENVFEAVKQSVSTREAAEFYGIKVSRTGMACCPFHDDKNPSMKVDQRFHCFGCGADGDVIDFTAKLFDLSPKEAAEKL
AQDFGLIYDSQAPPRRRYVRQKTEAQKFREDRQRCYRVLSDYYYLLKKWEADRSPRTPEEEPHPRFVEAIQKKTYVEYLL
DLFLYESEEEQKAWIAEHTAEITHLERRLKIMAENKPTNRERLREITDGIEQGIKELFESEKYMRYLSVMSRFHRYSVNN
TMLIYMQKPDATLVAGYNKWRDQFERHVKKGEHGITIIAPTPYKKKIEEQKLDPDTKAPILDKDGKIVTEEKEIEIPMFR
PVKVFDVSQTDGKPLPELASSLSGNVPNYEAFMEALRRSAPVPITFEAMAADTDGYFSADHQKIAIRQGMSEVQTVSATV
HEIAHSKLHNQKKIQIANDEQYQEIELFDKLGLFSNGRIARDNLPEGVYCYDLRGSDYDPGDPVCVEERVVVNHAGSVLL
TEPLELTEDGRLMLTEEKGLNFTGGFSTLSQFLQKQRKDRHTEEVEAESISYAVCKYFGIETGENSFGYIASWSQGKELK
ELRASLETINKTSGTLISDIERHYKEICKERGIDPHAKAEPETAPIEQPTSNLTYYVAECMEFPNLGEYHDNLSLEEAIR
IYQEIPAERMNGIKGIGFELKDGSDYEGPFPILTGQTIDLDTIQAIDYYRDNPLVQKAVKELAAAMPEMEVLGADANQQE
ALFLIDNATYLHIQSCDSGWDYTLYDAASMKELDGGQLDMPEISRMKAVLQICDDNDLGRDSVKYAPLSMIETLQDAAYQ
QMQAEVSQMAASSQLPEAQEQALDEYPMPDEQVSTPDMQEYGYSYDGMFPVTRERALELDAAGLTVYVLHEDNTESMVFD
PQEIMDHGGLFGVDREEWEKSPQFHEKVMERQEHQQEREQAFLSQNRDCFAIYQVSRDDPQNVRFMNLDWLKSHDISIDR
SNYDLIYTAPLRESGTVPEQLEKLYEQFNLQKPADFHSPSMSVSDIVAIKQDGKVSCHYCDSVGFTQIPGFLPENPLKNA
EMAVEDDYGMIDGIINNGAKEPTVAELEQQARNGQPISLMDLATAAHREEREKKKSVMEQLKSQPKAEHKKIAPKKSAER
EI
>WP_004798047.1 MULTISPECIES: hypothetical protein [Bacillota]
MKLSLVERETILLYNQAEPMAEVYTHDPRLMEKLELLAKKHPDQITRKDAHNFTVPKRCVSVREPYSAERRKAASERAKA
AGYQPPVKKSGS
>WP_004798049.1 type IA DNA topoisomerase [Amedibacillus dolichus]
MAQHKLVIAEKPSVAQSLAAVIGATVRKDGYLEGNGWRVSWCVGHLAGLADADSYDPKYAKWRYDDLPILPEHWQMVVGK
DKKKQFDILKKLMNAPDVTEVVNACDAGREGELIFRSVYELADCQKPMKRLWISSMEDSAIREGFANLRPGADYDGLRDA
ALCRAKADWLVGINATRLFSVLYHRTLNIGRVMSPTLALIVQREAEIDTFKPVPFYTVALELPGLTISGDRMADKAAAEQ
LKETCQGANVTIKKVECKEKSEKPPALYDLTTLQRDANRLLGFTAQQTLDYLQSLYEKKLCTYPRTDSRYLTGDMADSLP
VLVNLVANAMPFRKGIAITCDPQTVINDKKVTDHHAVIPTRNLKDADLSALPAGEKAVLELVALRLLCAVAQPHIYSETV
VIAACAGGEFTAKGKTVKHPGWKALEDAYRAKMKDAEPKKEGAEKALPELTEGQTLSISAAIVKEGKSSPPQHFTEDTLL
SAMETAGKENMPEDAERKGLGTPATRAGILEKLVSAGFLERKKSRKTVQLLPSHDAVSLITVLPEQLQSPLLTAEWEYRL
GKIERGQLAPEEFLDGISTMLKDLVGTYQVIKGTEYLFTPPREVVGKCPRCGGEVAELQKGFFCQNDSCKFAIWKNNKWW
AAKKKQPTKAVVSALLNDGRVRVTGLYSEKTGKTYDATVVLEDDGQYANFKLEFDQWKGGSR
>WP_004798051.1 DUF4366 domain-containing protein [Amedibacillus dolichus]
MKNKRICKTLSALCLTMVVAFGFTIPAFAQGSEQAPAAPAEDSTNDSNVIVEEAEPAPALTPDGNAALVDDFGGNKQLIT
VTTKAGNYFYILIDRANEDKKTAVHFLNQVDEADLMALMEDENVKEEPAAVCSCSTKCEAGAVNTACPVCATDKSKCTGK
APEPPAETSEPEKEKPAGLNPAAIVLLLALLGGGGVFAYLKLVKNKPKTKGNDSLDDYDYGEEDSEEWETEDEESEEPDA
DGGSTEDDDEDSVK
>WP_004798053.1 MULTISPECIES: DUF4315 family protein [Bacillota]
MAKNKIERIDQEIEKTREKIAEYQEKLKTLEAQKTEAENLEIVQMVRALRMTPAQLNAMLSGGMNHGRDTALPESNNQEA
TAYEE
>WP_004798055.1 CHAP domain-containing protein [Amedibacillus dolichus]
MNKEPRLRFTDEERSDPALEKPIRKAEKAAARADKAQANIPKKKVRQTVIDPDTGKKTSKLTFEDKKKPPSKVSQGVRQA
PAHLVVGKLHKEIRETEQDNVGVESAHKSEEAVETGAYLVREGYRSHKLKPYRKAAQAERQLEKANVNVLYQKSLQENPQ
FASNPLSRWQQKQAIKKQYAAAKHAGQTAGNTAQAASKTGKAARTVKEKVQQAGAFVMRHKKGFLMAGVLFLITCMLMNT
MSSCSMMAQSIGSVLSGTTYPSDDPEMLAVEADYAAREAQLQEEIDNIESSHPGYDEYRYDLGMIGHDPHELAAFLSAVL
QGYTQQSAQAELARVFAAQYQLTLTEEVEIRYRTETSTDPETGETTSEEVPYEYYILNVKLTSKPISAVASELLTPEQME
MYQVYRQTMGNKPLLFGGGSPDMSNSEDLTGVQFVNGTRPGNPQLVELAKRQVGNVGGYPYWSWYGFDSRVEWCACFVSW
CYNQAGKSEPRFAGCEWQGVPWFQSHGQWGARGYNNLAPGDAIFFDWDLDGTADHVGIVIGTDGSRVYTVEGNSGDACKI
KSYDLNYQSIKGYGLMNW
>WP_004798057.1 MULTISPECIES: DUF3851 domain-containing protein [Bacillota]
MIMNLNILNKNPLMFFDRAVNAQRSQLLTVMAEAVSECRTAADQAAELNETGQVGLLRLAEVWSTIRAKEGMGGLVLEGT
EAKILSDVVAQFYAYLSGCMFNDPVGMAIYAELHYMMSSLMLGEWFE
>WP_004798062.1 MULTISPECIES: PrgI family protein [Bacillota]
MAYVPVPKDLTKVKTKVMFNLTKRQLICFTGGALIGVPLFFLLRKPTGNSVAAMCMMLVMLPFFMLAMYEKHGQPLEKIV
GNILKVAVIRPKQRPYQTNNFYAVLKRQEMLDKEVYDIVHRNKKMAASDVRKNRGKNCAAGKDKEKTVPCR
>WP_004798072.1 recombinase family protein [Amedibacillus dolichus]
MAMMNEMEYRTIGSALAGGYRAAVYCRLSKDDDLQGESASIANQRDMLEKYCEKQGWEVVAVYQDDGFTGLNMERPDLQR
MLRAIERRQINLVITKDLSRLGRNYLQTGHLIEDFFPRNGVRYIAMNDGIDTLRDNNDIAPFKNILNEMYSKDISKKVHS
SYLLKAQKGQFTGCLAPFGYRKDPEDKNHLLIDEETAPIVRLIFGYALNGHGPNYIRRRLEEEKIPCPTWWNRERGLRNT
RTKWEKKDPENGRYMWDFSVIKDLLMNPVYTGAIASQKKDYRFKIGTIGEKKPEDWIVVEGQHEPLIDRMSFDIVQNKLK
SRQRPGQTNEISLFAGLIKCGECGKSLTVRYTNAKHPQQIYSCKTYNAFGKNHCTQHRIDYDTLYSHVLRKIRECARAAL
MDGEAVADRLTNTCEAEQREQREAMERSLTRDEERIEVLDKMVMRLYEDMIAGRISEQNFNTMLEKTQTEQAELKAKVSE
GRKRLSDEVQLANDAKQWVEAIQEYANITELDAATLNRLIKEIVVHERIDEDKTRHISIEIHFNLKPIPEVEQVTA
>WP_004798078.1 MobQ family relaxase [Amedibacillus dolichus]
MPCPHNEITIVQRSQRQSAVAAAAYQSGEKLFCEYDQQVKHYPEKRGIVHNEILLPANAPRSYADRNTLWNAAEAVEKQW
NSQLARRWVLTIPREIPPDQYAVLVREFCEQQFVSKGMIADFAIHDPHPPGHNPHAHVMLTMRAMDEHGKWLPKSRKVYD
LDENGERIKLPSGRWKSHKEDTVDWNDRKYCEIWRHEWEVIQNRYLEANDRPERVDLRSYARQGLDIVPTVHEGAAVRQM
EKRGIQTNIGNLNREIKAANRLMQSIRQLIQNLKGWITELGEKRKELLAQKTAEEATLLPNLLMKYMEIRKEERRDWTRA
GQNRGTSQDLKAVSEALSYLRQKGLSTVEDLEAFLESSGKSAADYRNQMKPKEARSKVIDGILASRTDCKECKAVYEKYQ
KIFFKKTKEKFKQEYPEVARYEKAADYLAKHPDDKDSTKKELQEEQETLLSEIAELKVPLTEVQEDLKKLRDIRYWVRKA
TPGTEESKEPPKKQPIKEVLQDKTDEKKAQRTAPAQTKHRQQDMEL
>WP_004798079.1 hypothetical protein [Amedibacillus dolichus]
MKRKKFLLIALICLIGIGISFLLFSAHRPFKDLEAADITSASVRLSPPDTTIQIVETEELVSYLNEVVIYNKDNSYTEYA
GQAVIFTLSLADGSQVEIIAYNPFIIIDGIGYKCKYEPCEALNHYANELMTREP
>WP_004798080.1 CPCC family cysteine-rich protein [Amedibacillus dolichus]
MKKYQCPCCGYFTYNVPANEDCGYICPVCFWENDPFIASDNESSDSNHGITLKEAKLNFSTFGACEKEMVCYVRLPRDDE
KEIS
>WP_004798081.1 MULTISPECIES: DUF3847 domain-containing protein [Bacillota]
MPDTLKLEKLNRELEKSEKKLRKAINDEKALQHQLKQLTRKERTHRLCTRGGMLESFLQEPERLTDDDVMLLLKLIFHRQ
DTQELLKKLLEREKPETP
>WP_004798082.1 MULTISPECIES: helix-turn-helix domain-containing protein [Bacillota]
MKGATSIQERLWELRKDKGLNLEELSKLTGISKSALGNYEKEDYKEINHGNLITLADFYGVSVDYLLCRTENREQINTPL
RELHLSDEMVALLKSGRINNRLLCELATHKDFIKFLADIEIYVDGIATMQIQNLNALVDTVRHEIIERYRPGEDDPHLKV
LQAAHISDDEYFSHMVRDDLNLIIRDIREAHKKDSESAPQTTVADELKENLEAVENFKGSRDEKLVVLYCKQLGINYKNL
SDEEFRWLIRILKKSKKMGTPISQRKKR
>WP_004798083.1 MULTISPECIES: hypothetical protein [Bacillota]
MKRALLFIFMTVCVLGMSACSSKDAMPETSDSASNPVQNTDISNLNGGKIWSEQDIVSMFSLVQETDWEYIDCVLIPDHA
SDRVGAVLFRNDKEQTSNVAFFDADGYFQQYGTYARMSDEPDFQYLGGGAVTFRLETEDGIIYNYTITISIDDSNVNFKA
EDDLPK
>WP_004798084.1 MULTISPECIES: hypothetical protein [Bacillota]
MKNNSPQKQAAISWIILMIGILLAVIGAMTAKEYRVNLCLLIGAMVVIGGIVYHLTMMKCPYCGCSLVGYRPIPKECPKC
HKKFEE
>WP_004798088.1 VirD4-like conjugal transfer protein, CD1115 family [Amedibacillus dolichus]
MKKTLDIKKLILLNMPYILLGLFATNFGEAWRMAQGADASEKFLSLVAVLPGALQSFWPSLHPLDLLVGLCCGAGLRLAV
YLKSKNAKKYRHGLEYGSARWGTREDIAPYVDPVFQNNVILTKTESLTMNSRPKDPKTARNKNVLVIGGSGSGKTRFWLK
PNLMQMHSSYVVTDPKGNILVECGKMLQRGAPKLGKDGKPMKDKHGKVIYEPYRIKVLNTINFRKSMHYNPFAYIHSEKD
ILKLVTTLIANTKGEGKAGDDFWVKAETLLYCALIGYIHYEAPVEEQNFSTLIEFINAMEVREDDEEFKNPVDLMFDALE
AEKPNHFAVRQYKKYKLAAGKTAKSILISCGARLAVFDIAELRKVTAYDELELDTLGDRKTALFLIMSDTDDSFNFLISM
CYTQLFNLLCEKADDVYGGRLPVHVRCLIDEAANIGQIPRLEKLVATIRSREISACLVLQAQSQLKAIYKDNADTIIGNM
DTSIFLGGKEPTTLKELAAVLGKETIDTYNTGESRGRETSHSLNYQKLGKELMSQDELAVMDGGKCILQLRGVRPFLSDK
YDITRHPNFKYTADADKRNTFDIEAFLSARLKLKPDEVCDVYEVDTEGV
>WP_004798089.1 MULTISPECIES: PcfB family protein [Bacillota]
MQEEVENRTLTLVVSGTKFTGRMFKAAISKYMAHRKEKKLEKQRSRDAPVVPHGKQTVKQLVGQNQGISNIEITDPSIKA
FEKIARKYGVDYAVKKDRSSSPPKYLIFFKGRDADALTAAFTEYTNKKVKKATKTERPSVLAKLNQFKEMVKNAVVDRTK
RKELER
>WP_004798091.1 DUF6017 domain-containing protein [Amedibacillus dolichus]
MAVFRIERTRDYTVMSNHHLRNANLSLKAKGLLSMMLSLPEDWNYTTRGLAKICKEGVDAIGAALRELEAAGYIVRHKLR
DRQGRISDTEYVIYEQPQLRKPDTDSPDTENPDMDKPDTEKPAELNIEKSNTQKQNIYGSSTDSIPFRDCAADCLPERKG
RDAMSLTEIESYRELIQENIGYEYLCQQYETYREDLDEIVELIVETVCAKRKTTRIAGSDFPHEIVRSRFLKLDNSHIEF
VMDCLQKNTTEIRNMKQYLLTVLFNAPTTISNHYTSQVNHDLYGGW
>WP_004798092.1 DUF5720 family protein [Amedibacillus dolichus]
MKDISARELKGHNILAVERFEDSTRWMIEFVVLHPCSAYGSRGDEMRLFLAEDSYQNALQDHQLRKIKIKRYARVVEGHI
LDFKPGKKCTRKYRES
>WP_004798093.1 MULTISPECIES: ParB/RepB/Spo0J family partition protein [Bacillota]
MKSSAKKIELASVDDLFSTEEGRQDAKLEKIQEIPLSELHPFKNHPFKVKDDEAMMETADSIKQYGVLVPAIARPDPEGG
YELVAGHRRHRASELAEKETMPVIVRDLDDDAATIIMVDSNLQRESLLPSERAFAYKMKLEAIKHQGERSDLTSRQVGEK
SQTSIQLVANQAGESQRQVQRFIRLTELIPELLDMVDEKKIALNPAYELSFLKKEEQVDLLDAMDSEQATPSLSQAQRLK
KYSQEGHLTLDMMRVIMGEEKKSDLDRVTFTSDTLRKYFPKSYTPQRMQETIIKLLEAWQKKRQRDQER
>WP_004798094.1 ParA family protein [Amedibacillus dolichus]
MNTQIIAIANQKGGVGKTTTCANLGIGLAQAGKKVLLIDGDPQGSLTISLGNPQPDKLPFTLSDAMGKILMDHPIRPGEG
ILHHAEGVDLMPADIQLSGMEVSLVNAMSRETILRQYLDTLKGQYSHILIDCQPSLGMLTVNALAAANRIIIPVQAEYLP
AKGLEQLLSTVSKVKRQINPKIQIDGILLTMVDNRTNFAKEIAALLRDTYGSKIKVFGTEIPHSVRAKEISAEGKSIFAH
DPGGKVAEGYRNLTKEVLKLEKQREKNRAGLGR
>WP_004798095.1 30S ribosomal protein S9 [Amedibacillus dolichus]
MPAKKNTVTYNGTGRRKTSVARVFMTPGKGNIVVNGKTLEEYLPLETLRMVVRSPLELTETLGQFDIKINVQGGGYTGQA
GAMRHGITRALMAASEDYRPALKAAGFVTRDSRMKERKKYGLKAARRAPQFSKR
>WP_004798096.1 50S ribosomal protein L13 [Amedibacillus dolichus]
MRQTTFTKPAEVERTWYVVDGTGKTLGRLATEVAAVLRGKHKPTYTPNVDCGDYVIVVNADKIEMTGNKLDTKNYYNHSG
YAGGLRTRSARVMKENYTVEWVERAIYGMLPHTKLGDVMRKHLFVYKGSEHPHTAQKPVEMVIKG
>WP_004798097.1 hypothetical protein [Amedibacillus dolichus]
MVVKLKKDASFIIGNGFNFYLKNYLKSEEFKIDREEKIKGVSYDSKIQWLKQLENVLEEYCYLMDPIKSENSNTSGKFFL
KDLDDFCNKMTNSNAMDMVMNQIETMIANKIEQSMSKEGESSPPLTARSIFKIKKGEMHSWFYSCLENTFKDVGIEKIHA
YTTNYDDLIDRVLSTRQKSANVVHLHGYYDEPNSIVCCSPNKKADKTKRKLKELSVNLEKSKIVVLFGLGLESDPHIREV
LNQMKDRQFIIIEANPAEYFVKRIEKLEEYQFLKNNYIYFINTAKCILDNSKLREAAKSPELLIERLQEILADIYK
>WP_004798101.1 hypothetical protein [Amedibacillus dolichus]
MAEKKKNSQKKTTGGKGRWANLNKTSKILYTVAVIVILVPLLFLGYIYISAKENSGKPTVGSRFDDSLNPAITEQQLEDV
KKAVVFDGTDKVEVNLISATLRITIDAADDASSDTINQLMEQAYEKTVAILPVETYFSNNKESDKMYDLEVHVFNYIPDE
AKPAEQQIYMVKTKTSGATEPNVSVPTTPKNEEVANELLEGQKEAQADAQKGQ
>WP_004798102.1 Asp-tRNA(Asn)/Glu-tRNA(Gln) amidotransferase subunit GatB [Amedibacillus dolichus]
MKYETIIGIEIHCELKTKTKMFSGAPTSFGEVANTCVNEIDLGHPGTLPCVNKEAVRLAILAATALKCEIDPLVKFDRKN
YYYSDLPKGYQITQQFHPIGRGGMITIDTEQGKKDIRINRMHMEEDTAKQFHSDAGTLIDFNRAGTPLIEIVSEPDIRSG
AEAAAYVEKLRSILYYLGVSDVKMEEGSMRCDVNVSIRPMGSDTFGTKTEVKNLNSISNVQKAIDAEVARQIEIVESGER
VIQATRRYDETTKSTILMRKKEGNVDYKFFPDPNITPIRLDDAWIREIQENMEELPDERKARYQSSYGLNDYDADVLVAN
RELSNFFDEVVKYTENYKKAANWVIVEVVAALNKANIKVKDNPCKPQHLADMINMVDKGEISGKQAKVVFEEIMLGKDPK
QVVEEKGMKQMSDTSALLEIITTVLDNNPQSIEDFKNGKDRAIGFLVGQVMKASKGQANPAMTNKLIQEELAKR
>WP_004798103.1 amidase family protein [Amedibacillus dolichus]
MDFKKARAGEVEARVKAAYEKLQEVNKDINAVVTFVDPSEQLEELKKIDEHAPMYGLPIVLKDNVNTKGIRTTASSRILD
NYIPVYDAHIVDKLKQAGAVVIAKTSMDELGMGGTNKNAYTGSVHNPWNPARISGGSSGGSAAAVASGAVSFAIGTDTGD
SIRKPAAFNGVVGVKPTYGRISRYGIIPYASSLDHVGYFTTSVKDACVALEVLAGRDDRDMTSSLREVEAYHANVTSDLH
GKRIALLENVQEEVRPEIKENMDQLVKKLEERGAIVDTVRMNDQLMEALLPVYYIIANAEATANHSNLDGIRFGMREDGE
SVEDVMIHSRTKGFSSYVRKRFVIGSYSLYAENQEKVFRKAQKIRRLIVNELAAVLERYDAVLASASGDIAPLSEASHDA
SLHTSSIVAENYMVLGNFSGYPSISVPSGFVEGMPIGVNLTTKAFDEQTMFNIALAIEEICGLEGNDVEVAA
>WP_004798104.1 Asp-tRNA(Asn)/Glu-tRNA(Gln) amidotransferase subunit GatC [Amedibacillus dolichus]
MEAYSKDYFKRLARDIMFDISDEEAGELQYEFQDLLKQIKALDAIDTEHVEEMVYPFETETHYLREDEVNCVISQEEALC
NAKSVKAGHIHVPKVVK
>WP_004798105.1 CamS family sex pheromone protein [Amedibacillus dolichus]
MKKAKWGQLALAAILLLGVVGCGDKDKEKESGEALEVIKEGDYAALLPYQSSDASIKHATLNTNMIDTLQIGTGLMELSK
EYFSSDTHTFREGEFLDFDTLDAATDQSSGLLGRFNKKTNSIGLNPAIKDEFPVEGGGTVKIGASDILLLDIQEFDWYKN
GELAGLSLAFVLNDEVGEENNTQRIREDKMDVYAKETVRKAVNYIRKKIPGVGNDLPIFVALYDINSVDEALPGTFYQAA
FFETKIDGDFYDIKENWVLFPTQQATDLDGATAASFDRYKAAFKNVMPQDVSMIAKGHYMKNALQELRIQVTLHASTSGE
VMTAVQLLNKELSEFPSDYMITVDIQTDTSHVGVIQRDKGAKDTNVITLM
>WP_004798106.1 NAD-dependent DNA ligase LigA [Amedibacillus dolichus]
MSQQRILELRKILDRLAYEYYVLDKPSVSDQEYDRYYQELLKLEDEFPQYRDPNSITQRVGGVVLDAFEKVSHKRRMLSL
DNAFNLEDLMAFDERVRQSVKNPEYVVELKMDGLAISLHYHNGRFVQAVTRGDGLVGEDVTNNVRTIASIPMHIDMEGDL
EVRGEVIMPKKSFEALNEQRRKQGEEEFANPRNAAAGSIRQLDSRIAASRKLDAYLYYFEGAQQHAMHTHEEALEALEAM
RIKVNPLRKVCKNMQEVWQFIQEMSERRNDLPYEIDGMVLKVNDLHAWDLLGTTAKAPRYAIAYKFPAEEVVTKLLDIVL
SVGRTGRITPNAVLEPVRVAGTTVSAATLHNEDMIKEKDVRINDDVIIRKAGDIIPEVVRSLPERRNGTQGIYKFPQICP
FCGSKLVRFADEAAHYCMNQDCPARIVRGMIHFASRDAMNIDTLGDKKIEFFHKQGFLNTIEDIYELSLHKEEILALEGF
QEKSFQKMILAIEASKERPLEDLLFGLGIREVGKKAARVLAKTYGNIDDLMAAEEAELTAIKDIGVVTAQSIRAYFAEPK
NKELIAHLKGFGLRMDTDKEVIKESIFTGKTVVLTGTLQYLKRNEAKALLERLGANVSGSVSKKTDLVIYGEASGSKLSK
AKELGVATMDEEAFMKEVNANEKS
>WP_004798107.1 ATP-dependent helicase [Amedibacillus dolichus]
MSLLEQLNQQQLEAVTCVDRHLRIIAGAGSGKTRVVTTRIAYLIEQCHIYPNKILAITFTNKAAREMKERVEGFLGDTAQ
AVMISTIHSFCVRLLREDILVHGYPRNFTILDADDQRSILRDAYKQLQVDVKTYSYHRVLSYISNNKTNFIDANSALARA
NYEGERIMANVYAFYEKRLAEMFGLDFDDLLIFTYHILKEHVEVRKKWQRRFTYLHVDEFQDVDMLQYQIIKMLVKEDSY
LCVVGDPDQTIYTWRGAQVDIIMNFEKDFPHSHTVILNENYRSTQPILQASNELIKNNRNRIEKELFTRNESDERIVHFT
AMDDYNEPIWVAGKILSLHHNGVKYRDIAVLYRSNYLSRGLEKALLDQHIPYRIYGGVRFYDRAEIKDALSYLRLLAPKV
EGDDKELFKNLAVKRIINLPKRGIGAKTLETLEQEAAAKDTNMYEILKQGGFGKGKAKESIAKFVEVIEACRSCVDTISI
DQLLSKVLEDSGYMEMLRNDAEIERLENLKELISDIANYVENNPDGSLLDYLQEISLYSDKEDLDNGEFVQLMTIHAAKG
LEFDRVFVYSLCDGIFPNERSINEGGQQALEEERRLAYVAFTRAKKQLFLSDSYGYSYVLDKLKTTSRFVKEIPQDCLQE
VGAKPRNSFASDVDTYQGSGFSSLGNTTDEAIEHTSKKKGKIRKGDLVVHDVFGEGIVIKLEGELAVIAFDKKYGIRKIL
ATHASLHKK
>WP_004798108.1 hypothetical protein [Amedibacillus dolichus]
MDNKKSEISTKKKVILTSLLLLCFIGIACLFLWSNNQEPQKQIAQHEQQKEKIDYLSKIHGLRNWKIAVNSKDVDFLEGV
TWDKNYIKDVQVNHQKVDFQKVGNYQITYTILPIDKKASIIKINKNVTVTDKKNLISNNDNKQSKKLAKKKDKDSSAKKE
DNKENNKPSSKPSNKPSNNNSSQKPSQPTKPHTHHWVHVSPEQSGHMEYGVECRSHGYSGSDPMFFMTQNDMLLHHMADG
CNSSWGHGFKGLAYKYCNACGQEIITGHVHNFGTIEKTVYTKSIVCECGMKFSGGSGYTAKQNWEQHVAIYTSHGYPKEA
HDTYREDTSSWAKYYEATHACSCGWLPIDKNLVNLRNLRNNGYVEVGDVVVNGVHGQPL
>WP_004798110.1 LCP family protein [Amedibacillus dolichus]
MENEQKKKRYYRRTIDLMFLFVLLIVYIYAFYKAFNFSMLPNKYVFMALMVAAVIYLILFVLALQRYPTWFVVIKRIFIV
LLCALLGTVGFFLRKVESTTEKIATVNSTAQTKLFILTRSDSNIDSIEDLQGAVIGYQNGSDVASATYMKNLIENEVSGT
QAYDYLDYTSLYSFLTNGQIDALAISEQYYGMTKATQEGFDEKVKTIHTFEKEAEQVENKIDVTEDVFTVYISGIDDAGS
PDQMARTDVNLLMIVNPKNNHVDMVSLPRDGYIPNPALNGFNDKLTHTSLHGIQNSITSIEDFVGIPIDYYARISFTSVA
QIVDAVGGIDIDVELSVCSYDESQNRTHDELESHEGQEVVCAQQGENQHLNGAQALVYARHRKTEGYGTEGRERAQRRVI
MGVINKLLSLNALTYINNLLEVAPNFIITNMPSDQITSFINHQLSDFQPWTIHSLISDSGINDRQQVASLSTENGPYDVY
LFSQEEIHEIMNAYDGAKKLMQLKDFSFDLDNLYENTPAISDDPNLVWSSMSGVVY
>WP_004798111.1 zinc ribbon domain-containing protein [Amedibacillus dolichus]
MEKKMFVCPKCGCHEFINDQFQATGGNFAKLFDVQNKRFITVSCKQCGFTEIYREETDSGMNILDFLIGG
>WP_004798113.1 hypothetical protein [Amedibacillus dolichus]
MIEMLMEGELQSVKEQDSFREMWKQIAQKHKVKWEDFHMLLTMEVCPEGVIECSFEDKFVSIAAQTNVAGPGFHACVASI
YDDILLDSGLSFQVNDPTGYYEKRDFEELKYRYFYPWLRTIADYVLEHKQQANMCLCWSFDDYEPLGKDGYVVTPLGYMA
IEEFEKEDSELAQSFFIWHNQKRDAHFYRNCAYALLWKECFFDYSAMNAYSASYAHKIIDYLEAAYDKDNLLTLPYDLYS
QLCQVMGREELLHGQAAPRKMMIGYRQELVFYSVGNFKIACMGVAEKSYDSVMDTLNIMAPYKQEDAPWSWLIKASAMPH
EQGESSYFPCFENAQTIPLTFTDMQGKACIQKEDDYYRMDVQINKEKECLYVEAIACEEAMLQEILQWLSLSIYQKKAEE
SLKH
>WP_004798114.1 hypothetical protein [Amedibacillus dolichus]
MNKNIKRFLLCAGVLALTLGGCGSKDEPKEEVKKEEKAVLVKNDLYVEPLNPTELQIRAYNELSTSVQEENYAKEAEMAA
VSFALDFFTMSNKSGSEDVGGMSFIPTTMSWEFKEYAQSYYYNNYNYIVNEEGKDALPEVVDYKVNSVTEGVYTYLGEQY
NGYDVTLQLTYKEGGLKAEDLKTEMVLHVIGINDFKYDRTKVYKDYTDFEGERYNTYKVLSME
>WP_004798115.1 DHHA1 domain-containing protein [Amedibacillus dolichus]
MINKLYDNCFTTQWNTSVVKVVEENGMYWHACKDTIFYKEGGGMASDIGMINDHLVQDLKLEDGYMWHLLDEKLEGTVTM
SVNLHERFRKCQIHTAQHLISALMQNVYKVKTLAHHVGDEENDVEFDLKDFNEKMAFELQVLCNGLIRDDLAVTIQYPTP
SEAKKHVSGKDVNRDDLRVVRIGTLDYNLCGCMHVPSLRYLQMLYISGFEKTTKGYKIRYIVGDQLLDCTSKRYKVLDEV
SQTLAVPHLYAVTGVHRVINENRQLNRNVLVWKQKYYEMLAKELIKDHSDVVVHCFDDIDARSLSMMAQYVVKNYHKNVV
FAAKIYDNVHIVVASGDTASFDAKEVFAQFAEQYHLKGGGNRAMAQGGGIYKEGMFEEIHQKLAS
>WP_004798116.1 class I SAM-dependent methyltransferase [Amedibacillus dolichus]
MNRVANHWKDYECIDAGNGEKLERWGNIILRRPDPAVIWPSETDADWQHAHAHYHRSKSGGGHWEYKKQFKDSWTITYKN
LRFKVSPTGFKHTGLFPEQAANWDFMMDRIANEQREIRVLNLFAYSGGATMACAAAGAGEVVHVDASKGMVAWAKENMIL
SHLEDRKIRFIVDDVLKFVAREKRRGRTYHAIIMDPPSYGRGPNGEVWKIEEQLYPLIQACMEILDDDPLFFLVNSYTTG
FPPTALENLLHATIGKKYVNGVIDAGEIGLPITKSKTVLPCGIYGRWVKEE
>WP_004798118.1 cardiolipin synthase [Amedibacillus dolichus]
MLRKLFNLLSKKIVIISGLILLQLFIFLGLILVLSEYFVPIYFILVILSVAMSIYIINKNDNPSFKIIWILFILAVPVFG
GLIYLLFGGQKVPKALRKRDLESYGLYHDEAGQNMEIMELLEQEDSVAHKQARYLWKNAFYPIYQHTETTYFPIGEKKFE
AMIEELKKAERFIFLEYFIIAPGVMWNTILEILIEKVKQGVEVRVMYDDFGCITYLPNDYYLILRKLGIKAKVFNPVKPR
LAIQMNNRDHRKILVIDGKVAMTGGINLADEYINEKERFGHWKDTSVMIKGEAVWNFTLMFLQFWNYDEEVRDNVYDYKA
SEEELCDIQQDGYVQPFSDSPTDEENVGENTHLNMINGANKYVYMTTPYLVIDQEMKTALLLAAKNGVDVRILTPHIPDK
WYVFEVTRANYRDLIAGGVKIYEYTPGFVHAKSFVADDKMAVVGTVNMDYRSYYLHYECGIWFYRSSVVMDVKKDFLATL
EKSHQVTLEECTEVSIFVRILRAILYLFSPML
>WP_004798119.1 hypothetical protein [Amedibacillus dolichus]
MDKQRLERYTKEYGCRYTRRQKNKFLEVLHKEMAECGYESTDIQGKRLFSRANNVLYGNVKQMKQVIVVPYDTPEKRFWP
TVRYYPLNGSKTISKSMVPLYVPAIVLFVVLFVGVYLVQPKISDAMAGLLVSSSMFLIAILLIYNLLHGFSNRKNYNRNS
AAIACAVEVAHSLSKEERAKTGFLFTDKNKQYFLGAEASANYFHEQHKQPELIVLDCIGKGSCMQIGFNPQNRKLAAELA
KHDPSKTTIECVKLNETMRSQHMMAYFKKAVMVACGELEGEDLCVLGTHTGKDTELDEGLLDRVKEMLLGYLKH
>WP_004798121.1 ABC transporter ATP-binding protein [Amedibacillus dolichus]
MNKNKKINVKRSIQGFVSFLAPYKWGFIGAILMGVVAVFTMTMAPTFEGRITTSIANDVVNSPEGNIVINFENILRLIVI
LLGIYLIKTISQMFATIWLTNAIQHAMRDLRNAVLRKIRRLPVRYFDSHHVGDILSRITNDIDTVSIAMQQSFINVVTGV
LTLLFAIVMMFGIHAVMACIAFMIIPLSLLVTQTIVRYSQKRFKAQQETLGNLNGAITEMYGGYHEILLYNKQQESIEKF
KELNDTLRENGFKAQFISSIIGPLNALVTYLTICVLAIYGTLKVLQGGLQIGDLQAFIRYVWQVNDPLSQISALSSQIQA
AAAAMTRIMEVLDEEEEPAEKSLPLKVENVEEGVRFEHVAFGYGEENFIHDFNIDVKRGQMVAIVGPTGAGKTTLINLLL
RFYDVNKGRITIDGVDIRDMKRGDLRDLFGMVLQDTWLFSGTIYDNIRYGRLDARKDEVIEAARMANVHHFIKTMPNGYD
SYINEEANNISQGEKQLLTIARAILKNPEILILDEATSSVDTRLEKMLQEAMKNVMKNRTSFVIAHRLSTIRSADLILVI
QNGDIVEQGTHDELMERKGAYEKLYNSQFANASE
>WP_004798122.1 ABC transporter ATP-binding protein [Amedibacillus dolichus]
MRFIWHYLKKYKKLGIINVISVFGFALVELGIPTIVALMIDNGVMNNDAGYIYKMGAVMITISIIGVCGTILLGYCCAKI
STCITRDIRNDIFEKVQSFTAYEFNRFGVSSMITRTANDAYQIQIFVNVLLRTALMTPVMFVASAFMTAKASIPLSMVIL
ATIPIIILGVVYVAKKSKPLSTNQQNSLDSLNRISRENISGIRVIRAFHNDAHEQDRFEATNEQFTGYSKKLFKLMSLTS
PIFFLLMNLAVLAIFWVAAILIEQGSLPVGQLVAFMDYLFHAMFSVMLFCTVFMQYPRAEVSAKRIEEVLNTKPLVENPK
NGVKEGNHEGTLEFDHVTFVYPDGEEAILKDISFRAKKGETIAFIGSTGSGKSTLVNLIPRFYDVSEGHIYIDGVDLRDY
DLQALRSKLGIIPQKAVLFSGTIEDNIRFGKEHASEEEIVEAAKIAQGYDFIMDKEQQFKEEITEGATNVSGGQKQRLSI
ARALVRKAEIYIFDDSFSALDFKTDANLRKALKRVTKDSIVMVVAQRIASIMDADQIIVLNEGKMIGHGTHKELLKNCQI
YREIALSQFREEELANE
>WP_004798123.1 hypothetical protein [Amedibacillus dolichus]
MNAKKQKRLSTLLYASLLLWLIYAILTSLISLLPQTFLPLVFGDTLIKEAVQNFYQIAELIITGIIYLLCFYFSKRKIHS
QANNPTALGVGNILMSICVCFLIPFAFTILSSRYSITLLANSEAAFSCFSATIKFTEFLRPFLYSSIALFLCAYGTYWLD
MSCQEHEK
>WP_004798125.1 hypothetical protein [Amedibacillus dolichus]
MEDKVIRLSKFTKVLGIITVVIFMIPTGFLLFTGNIIAALCFFPFVLLGAALLLAYRKQVIILDDQELTFHYLLKNTLHI
PYADIHCLLFIPLNNQMHMALISKTYERLISLDNMLVNLDPLFEILQQKNIQLIDFAELAEDEKQAALYGNTLTMIERNY
YKSIDSENKTVDSMTKKKPHFHYKKTKKRLKILGWILFLTDVVAYIIGGKTMLVLSLAVIFITYSIYIIYYPYIYVDTIS
KKGQKQSLQLPFFAAAIAMLINLSLTQLYNYNFNALLQITAVIMLILIGIFMIKSMRNSIAQRLTRKLSVICAIFIMAFS
STFTINFLLTFEPARHETIRVSDKSISSGKTRDYYLYGQWNGKEEQFSVPRSVYQESEIGDQKKVCIRRSMFGLEYYTVH
E
>WP_004798127.1 helix-turn-helix domain-containing protein [Amedibacillus dolichus]
MENFGELIKQAIIEQNLTQREVADRIHVSPQTLSAYVNNRRSPSLQCFIDLVDLLGLQDSLFPPNIIEQLDLDRCNKEYY
KMLKYEQKKVILVILRYFVQTNQKEAKASIKTN
>WP_004798129.1 AzlC family ABC transporter permease [Amedibacillus dolichus]
MEYLENRFSQGIRDSVPIGLGYLSVSFTFGMAAVSGGLPLGAAVIMSLTNLTSAGQFSALTLIIEQAGLFELALSQLVIN
LRYALMSLSLSQKVDQKMKAYERAMIAFGITDEIFALSSSRYERIGKWYMLGLMTFPIACWTFGTFLGGAASEILPLAIR
DALGIAIYGMFLAIIIPPAQKIKAIRVVLLLSISLSCLFAFLQHWVAISSGFVIIVCTVLASAICAWLFPVEENGHV
>WP_004798132.1 transcription repressor NadR [Amedibacillus dolichus]
MKSGDRKAKVLELIQQSKRPLSASALAAQLHVSRQIIVGDVALLRASGIQIIATPRGYVMEPKEQGVLCTVAVMHDYSRL
AQELYTIVDQGAIVLDVIVEHAVYGQLSGKLHIASRYDVEQFMERIQGDEAKPLSSLTSGLHLHTIQCKDEEMVQRVLNA
LKEEGFLYEKG
>WP_004798133.1 Cof-type HAD-IIB family hydrolase [Amedibacillus dolichus]
MIKLIACDLDETLLNDDKKICERNLKAIRKAREEYGVKFVIASGRSCTRIKPILETLGMLHQPNEYIIGFNGGMVCECKD
YKRLAFHALPFAKAKELVAYGKSIGICVEVFTEHHVYSFNMNDDERENLKKYDFIADECEGDIDFLKDTAIIKVLFVKPD
MDYLKQVADGMKELTQGVYVSFSSGRYLEFNREGVNKGLGLSDLAGSLGIAMEETMAIGDNYNDVGMLKVAGTSVAMVNA
HDDIKAVSSYVTQANHNDGGVAEAIERFVFTERKAV
>WP_004798136.1 RNA polymerase sigma factor [Amedibacillus dolichus]
MKLEDIEQVTSDIDVSPLYEALSTLKSPYREIIQLHVFDGYSLKEISKKYNKSESFAKVAFLRAKKMLREELMKNEM
>WP_004798137.1 zf-HC2 domain-containing protein [Amedibacillus dolichus]
MKCEIIQDLIPIYCEGVCSEETKILVEAHIQECAACRQEIEAYQEIETMDLPTIDEKKPFKKIIKGYQKKLFLLCLAFLM
IFLLFETRITSELMKLRFLSYVTRHYAQYDLEMTSFSYDDPQVRGFGIDNGYYTASFQSKNKQEKDIAFQVYTDGFIFSI
KDSYEHQINQKWNTHDRLINAYGEDVKKAFLRQADFALLDASASLACISDYFDKNLAEHLKLNQEFDKSIDSILPINIML
TLHATETDIENIQTYTQNIVNILHSLDFSPLRLSLRLETAKQSYRIDNIDCTKDIVALELILE
>WP_004798139.1 nucleotidyltransferase domain-containing protein [Amedibacillus dolichus]
MVNLSTWLHTFLSALEETFPNRVWFVGLQGSYARGEATEASDIDIVVILDELSYDDIQSYDNMLNTLPHRNLLCGFISGK
TELLHWEPSDLFQFYHDTISIKGSLDELLVQIDKTAVCKAIKSSACNIYHSCVHNMLYEKNDAILKDLYKSASFVIQAIY
FQQSGTYIRHQSDLLYMVEPAEQQIIKTFLELKKGGEVAFQAMSNTLFTWSKTWINQI
>WP_004798140.1 DUF3781 domain-containing protein [Amedibacillus dolichus]
MNQHPLITNIESLHTTSLGVQRIKRNLPICCDDVVAYCKDSILQKHAVIYKQGKNWYCESDGAIWTINAHSYTIITAHLL
>WP_004798144.1 hypothetical protein [Amedibacillus dolichus]
MKTKVIAAAGILVLMIALLFAIRPKSFDKQLANTMAEMDSYVLIGDMEITKGEDIKSYALEIGYKKQEKDLFRVSIVDKE
LNQEQIILRNDAGVFVVTPSLNQIFKFEGNWPLNSPKPYLLQSIVEIAQKKEAKVEKEDDGYLVSSRVHYPNNKNFYREE
IMFDKEAKVKWLQIYNKDDVAELKIAFKKVKYDAPIKDTYFDVPQTLDKKASVSAIQEEDLPLYPMTLHGAQLTNTSRMN
INGKVKHVLEYSGDANFTVVQMKKDSVEKTQTVIMPGQMIDVLDMVGFYDGNHVSAIYDNVEFTVFSEDLSPDEMMSVIT
SMQVAVMK
>WP_004798146.1 hypothetical protein [Amedibacillus dolichus]
MRNVILVRNLNNQEDAKRIEQALSQTRTDYEVNLEKQCVVIEGNTDMVAVARKVINDLGFRIL
>WP_004798147.1 hypothetical protein [Amedibacillus dolichus]
MDIKVMKFGGTSLKNEKTRAYVYRHIVKNLISHKVVVVVSAMGRYPDTYATDTLLSLGSPRLSKEEKARLVSMGEQLSAL
KVCSELLEMGIRACALSFFQAGIFTDDNYEYASVLKMDSRGIKKKLQHYDVVVVGGFVAVSTHGRITTLGRGGSDYSAAL
FADMLGLKEVEIYTDVDGVYDRDPRLDNMAVKYDVLTYDEMLNMKSRVLHDRCVNYAKKHKLIIHLRGSFSSSSGTRIQP
RY
>WP_004798148.1 NUDIX hydrolase [Amedibacillus dolichus]
MEVYEQIQRYEPFDEQESRDRKQILDYMRRYSNIYERTNEVAHMTSSAWIINPSATHVLMVYHNIYDSWSWCGGHSDGEK
DLLKNALKEGKEETGVKKLSPLLKDIFSIEVLSVAEHIKNGKRIKAHKHLNVTYLCVGDEEELLRCKPDENSGVKWIAID
ELEAYVKEEHMLPIYRKLIAKQRLLSKKHII
>WP_004798149.1 A/G-specific adenine glycosylase [Amedibacillus dolichus]
MNIQHDKEQLTKQLLDWYKQNARVLPWREKATPYRVWVSEIMLQQTRVEAVKPYFERFIATIPDIPTLANTEDEVLAKLW
EGLGYYRRVYNMKKCAQVCVEKHGGKLPNTYAELLELPGIGAYTAGAIASIAFGECVAAVDGNVLRVFSRVLVLEEDILK
ESVKRQYAKIVQMYIPKHESSAFNQALMELGATICVPNAAPRCNICPIADNCKGYQCGKAHYLPNKAAKKTRRIEKKTIC
VLRYKDKFHVRQRASQGLLAGLYEFDWLEGYQSKKAVSEYYKMYVVKNIRKLPDAKHVFSHIEWHMKGYLVEVEMPCEEG
VWCTLEELKASYAIPTAYKAYKDALEKE
>WP_004798151.1 rod shape-determining protein [Amedibacillus dolichus]
MVRKIGIDLGTTNLLICLDNKGVIVNEPSVITVDATSKKCIAAGIDARDMLGRTPKNMICIRPLKDGVVADFEATDMMLN
YFLKKCELKGMFKKNVILICHPTKITSVEKNAIRDCAYRAGAKKVYLEEEPKVAAIGAGLDIGKPSGHMVLDMGGGTSDI
AVLSLGDIVCSTSIKVAGNKLTNDIIEGIRVNKKMYIGEQSADEIKIRVGNALHSNRPEKMTISGRDVETGLPHSIEINS
NEVESYIRNSLQEIVHATRTILEVTPPELAADIVQHGLVLTGGGALLKNLDQLLKDELKIPVYVAENALNCVVDGCNIML
KSL
>WP_004798153.1 helix-turn-helix domain-containing protein [Amedibacillus dolichus]
MESLDHEKIGHFISEMRKAKNMKQKELGDQLFVSDKTISKWENGISMPNIVLLAPLAELLDISVNELLKGEKLTQESVAK
TREEALVNCSVDIAMEGTLRGHKRNRRYAFFIVAVVFGLEAFWLWGLDIRDTYVKDTLYLSVLMLLFAFWFCFFAKDFLP
SYYDNNKINYVSQGIFKIHIVGLSLNNHNWRYICIVCRVFTLSFAVLYPLLCIGICWYSEVLWREFWLPVVIVGISIFMI
VLYAVGKRYEV
>WP_004798154.1 N-acetyltransferase [Amedibacillus dolichus]
MEYIKVTSENIEKEHICCALSNTSDIQVASKKAWLSRQFKEGLVFLKSIERGKCFIEYIPAENAWNPILAEGYMYINCLW
VAGSLKGHGYSSDLLNACIEDSKNKGKKGLCILSAAKKKPFLADPKFLKYKGFRVCDEATNGIQLWYLPFDKNVHLPRFK
ECAKNPHIDEKGYVLYYTDQCPFNARYVPMIEAIAKEKSIPFKAVHLQSKEQAQNVVTAVTTYALFFDGNFIANELLNDK
KFLKLLEK
>WP_004798155.1 GNAT family N-acetyltransferase [Amedibacillus dolichus]
MKDVYQNCPVFENEFYYLRQVKKQDRDDLLKVYSDRKAVCFFNSDNCGGDDFYYTSEQRMQEAIEYWDFEYQRSGFVRWA
ILSKASKEAIGTIELFHRDATDYFTNCGLLRLDLRSDYEKADEIVKILDLILKPTYSLFHCDKIATKAIHEATERIKALK
ALGFHYTDEKLIGHDGTEYDFYFVLSS
>WP_004798156.1 GGGtGRT protein [Amedibacillus dolichus]
MALFEGYERRIDKINEVLNSYGISSIEEAKKLCDDLGVDVYDIVKGIQPICFENACWAYITGAAIAIKKGDKTAYDVAKS
LGEGLQAFCIPGSVADDRKVGLGHGNLAAMLLSDETKCFAFLAGHESFAAAEGAIGIARNANKARKEPLRVILNGLGKDA
AKIISRINGFTHVETKFDYFTGELKEVSRTAYSDGERAAVNCYGADDVREGVAIMHHEGVDVSITGNSTNPTRFQHPVAG
TYKKECNEQGKKYFSVASGGGTGRTLHPDNMAAGPASYGMTDTMGRMHSDAQFAGSSSVPAHVEMMGLIGMGNNPMVGAS
VAVAVAISEAMNK
>WP_004798158.1 histidine phosphatase family protein [Amedibacillus dolichus]
MSIYFVRHGETDWNVAHRWQGSADIPLNENGIHQAMIARDKLANVRMDRIYCSPLQRAKKTAEIINENWKLPITVDERLA
ERCFGVHEGVCDEHIDFQKIWSCSDEIIWEGSESANRFYRRVESFLDELIKLAEDQNILLVAHGGVSIPFYCHFHGYDFE
DLHSVMIGNCEIRIAEHGEAKRIL
>WP_004798159.1 PHP domain-containing protein [Amedibacillus dolichus]
MIDGHVHLENGPLTKEYVMQFVEAAQKAGIDCLHILDHTHRFCEFAPLYEDLRKDNQSQRDWFAKKLKEPLANYHRLIAE
MKQTELPIEVKFGLEVCYVPKQEAFLKNILCQYPYDFLIGSIHSIDGKLYDMPSFSKEILWDILDTDAIYQRYYEIMEDM
IESDLFTQIAHPDQLKLFHYEPRYDLKPTYRRIALLAYKHHVSMESNTGIHYRYQHEDLGTNLTFLTILKQAGVNIITAS
DAHQPAHVGSYIKEMMKVLEELV
>WP_004798160.1 carbohydrate kinase [Amedibacillus dolichus]
MKKLCAIGEALIDFIPSQKGVCLKDVVSFQRTAGGAPANVAAAVARLGGSSKVITQLGKDAFGDFLVATMQSYGIDTSDI
QRSEEGDTALAFVSLAEDGNRDFQFYRKTSADLLLEPVQIQESMLDDCGILHFCSVDLVESPMHYAHKKLIELALAKQLT
VSFDPNLRFPLWKDKEKLRQTVLEFLPYAHILKLSDEELEFISGKQTIKAALPDLFVGNVSCVIYTMGKNGARAYHKSGF
WVETAGYFVDAKDTTGAGDAFIGAFLYKLLMLGKDISICTEEETLEMLRFANAYGAHTTTKQGAMSAMASRSELEQFLNQ
MK
>WP_004798161.1 thioredoxin fold domain-containing protein [Amedibacillus dolichus]
MKKIVCIFACIMTLALGGCSSSYERDSTPGEVVRVTVGEMQSMIDKKESFAIVFTQTQCSHCIVFHEMLDEYLLYHNITL
YEVVLDEAPKEERSENLKKIRKTFKELDSTPTLYYVKDGKIEEEILGLTEEDDFDDFVKEYKLDEKK
>WP_004798162.1 C-GCAxxG-C-C family protein [Amedibacillus dolichus]
MERKELAIQLYKKGYSCAQAVACAYHDSLLLSEDAAYRISEGFGGGMGHYGHTCGACSAMVMVAGSQISKGVEDMSSKQQ
TYPIVKEMVEQFVEANGYLNCFDILRNGSQDMEDNKRVCCIHCIHSACDILDHMLKK
>WP_004798166.1 hypothetical protein [Amedibacillus dolichus]
MNPIESYKEYLKILKNHHYKNYEIDYILQMNKSNDHHFIGYATSKENNDEMVYVKFKDKSMSEVYSIPDWDFNVDGYLLS
ELEQGYTIDYMSLECHYNTWCSIDEWRDELEHTNGLQNIYRIVRKMLSKIMKNVVMIC
>WP_004798167.1 ATP-binding protein [Amedibacillus dolichus]
MEKPVFKRKIYNEILEWKENRSDKYALLIKGARRIGKSTIAEEFAKNEFKSYILIDFAHTSKEIIELFNDMYNLDFFFLQ
LQQFTGTRLHEKESVIIFDEVQLLPKARQAIKYLVADGRYKYIETGSLLSIKKNTKDILIPSEEHKISMYPMDFEEFLWA
IGDDMTADTIKLLIKSKKPAGNSLHRNLMRTFRLYMLIGGMPQAIESYLENNNLQIVDEVKREIIDLYEEDFVKIDGTGL
AGDIYDAIPANLSSNASRYVLSTAREGIRTNRVRELIPDMLSSFTVNIAYHANNPNVGFALEKDTSRYKLFLSDVGLFIT
LAFKDKDFTDNVIYNKLLSNKLDTNLGYIYENVVAQMLLAKGNNLFYYTMDSDSSNRLYEIDFLFSIGNKVCPIEVKSGN
YRSHKSLDLFCTKFSSRIKEKYVVHTKDYKFENGIKYLPIYMVPFI
>WP_004798169.1 hypothetical protein [Amedibacillus dolichus]
MEINQPQVSIAKCSEPQAIDSDVKGGGSGVAILLSVRTET
>WP_004798170.1 DUF885 domain-containing protein [Amedibacillus dolichus]
MNRFWKKTSLLALSSTLALSLIGCSKPDAKEEQKAFASFMKDEFVDTMESEYLLINTYLEDPKAYGIDMSKVKVNLGSRF
DAKTAKSDYKEMQKAYEEFEGFDRDLLTKEQQDEYDAYEFQQSLALEMGEQEYDYYAQLFSSMSGLQFQLPTLFADWQLD
SEEEVVQMLTCLSDVRAYVKSALDYTKKQSEKNLLMTDIDAVIEYCDRIVASGENSSVLTSIKENIDKSGMKGEQANIYK
EQARAVFTESFIPAYQDISATMKEIKKAGKNNSEGYAKFENGKEYYELLVQQNIGSDKSVEDVKKMMEDAYDEYLREMTA
VVMENPEEVEPIVSQQLPSTGYKSYTEILDDMKSKITKEYPKVKNLEYNIKNMNTEVASDGIAAYFVIPKMDGNPVKQLR
VNPNGADPSSISTFSTVSHEGFPGHMYQYAYMSENVDSNFIKALSNNLAYIEGYAVYAQMNSLKYLEDKEINSALLDAYR
LNELTTYCVIVLADIGIHYEGWKLDEFVTFFQDKGLYLPDDQALEMYNQLQANPAAFMPYYVGYAEFKELRENAETALGE
RFDVKEFNQAILESGTVPFEVVERHVDAYIEAK
>WP_004798171.1 carboxypeptidase M32 [Amedibacillus dolichus]
MKEQLLKQFQDYKNKSNAYSLAISTVYFDLQTVAPKDGKPYRNEMLSILSGEGFAHETDPKHLAMLEELSKCELDATTRR
EVDLLMRDLEKIRVLPKDVFIANEKVIADSQNAWQEAKQTDNYALFQPHLKKVIEMQKKVLSYVDKYCDDYDFLLDSYQE
GLNSKIYDEFFAKIKSELLPFIQKLQKEGTPIDDRIMFTHVDQQKQERFMDILMKHLQANRNKIYLTTSEHPFTDFYSTD
ESRITTHYYEENVMSAIFSTIHEFGHANYGLHVDPAYNGTTLKNNIGFAMHESQSRLMENNIARRPAFWEPLYPSFQECF
EEFKEVSFEDFMKMINVSYASFIRTEADELTYPIHILIRYELEKAIFDGTADIAHLDEAWNDKYEEYLGIRPSNASEGIL
QDMHWGASNFGYFPTYALGSAYAAQFMSAMEKELAVDELLNRGELTPIYEWLKKNIHTHGAYKTADEIMKNTTGEAFDVT
YYIEYLKHKFAPLYNIDL
>WP_004798172.1 AI-2E family transporter [Amedibacillus dolichus]
MRETDKKLNRLTMKNILFIITFTIALVWVILHFNECIEAALMILGLCKPFIYGIMIAFVFHLPLSYFQRKLPKSIKGKTR
NIVAAILALLVIIGLLTFIFWIVVPQVVDSVRSLIVTLPGYVEDVMGMLEQAISGKKIPSELVEQINEFGDGFVEAASNF
VKEKLPQLLSMASGFANGIANTFMAVVIAVYLTVSKDRLIRQLKRALFAFCSEKKYHYLLHVGELVNKTFSSFLTGQLTE
ALIIGVLCYIGCLVFRFPYAPILSVIIGCTNIIPIFGAIFGVAVSALLVAFVNPLQGVFFVIFGIVLQQFESNLIYPKVV
GGSVGLSGLWVLFAITIGGGLFGFVGMLLGLPTFSVIYFLLREEINRRVALKTAGKPKSV
>WP_004798173.1 excinuclease ABC subunit UvrB [Amedibacillus dolichus]
MEDKLFDLVSEYKPQGDQPKAIKALVEGVKEGKKQQVLLGATGTGKTFTISNVIAQVNKPTLIFVHNKTLAGQLYSEFKE
FFPHNRVEYFVSNFDYYQPEAYIPSSDTYIDKNATTNMELDMLRMAAVNSVLERRDTIIVASVACIYGASNPEQYRDMFF
SIRVGDVIDRKELMSKLVARQYTRNDMELGRGCFRVRGDVIEVAPGHSDAYILRIEMFDDEIERICEVDPLTGKVLNAYT
VYVVYPASGYATKQEIINRAADTIGEELEERLAVLEQEGKLLEKQRLEQRTRYDMEALREFGVCPGIENYSRHIDGRKPG
ERPYTLFDYFPDDFLLVVDESHVSLPQIRGMYNGDRARKETLVNYGFRLPSALDNRPMRFEEFEDMIHQAIFVSATPGDY
ELEKTHGEIVEQIIRPTGLLDPLVSVRPTQGQIDDLTDEIRKRIEKNERVLITTLTVRMAEDLTSYLKGMDFKVAWLHHE
VKTIERTEIIRDLRKGKYDVLIGINLLREGLDIPEVSLIAILDADKEGFLRSERSLIQIIGRAARNAHGEVIMYGDHITD
SMHKALEETSRRRAIQTAYNKEHHITPQTIIKPIHEVVRSKETQEMTAKYIHKKAAVNKKDKDKLIANLQKEMKEAAKVL
DFERAAQLRDILFELQST
>WP_004798174.1 S41 family peptidase [Amedibacillus dolichus]
MAEKKVVRYKLVKHKWPDEIKAERDRRKKRFAVVAACICCFVAGYFVHTVVGSSSVQNDEDFEKLASIYEIMKNDFYFGK
DIENLDETLLNGAIFGMVESGGDRHTAYMLPAEAKEFTSSMEGSFVGIGVRYYSIDENTFIVDKVLKNSPAEEAGVQAKD
QIYAVNGTVCQNMKLDDIEKLIKGKEGSDVEIELIRDGKHITKTMARRAVSGTVFSEIRGNTGLITLDSFADTSSDEFHA
HLEDLKACKQLVLDLRNNGGGYLNAAQEIASYLIPSDDVIFKEKTKSEDPVVYYALDYPKYTFEQIVVIVNEDTASAAEV
LAAALAENKHLNVTLVGTQTYGKGTVQVPLTFKDGSYLKYTVAQWLTPSDTCIDGVGITPDVEVKLDEAITIGAPDIEDE
VFEADTVNVAAKSVQLYLKFLGYPVDRSDEYFSLQSSKALAMFQKAEGLTADGKIHAETIEKLISCVVKQWRLHEVYDTQ
LTKALEIANGR
>WP_004798175.1 permease-like cell division protein FtsX [Amedibacillus dolichus]
MISFLKAFPRHVKTAFLSIFRHLAMSLSAASAVTITLVLLAVFLVLAGNISLFTSSIEEDLSIHAVLSTDIKEEADIQFI
EKEIQSIDGVKQVRYSTPEEELELYIEEQGEEFAMFRGEENPLTGAFFITVKKADQIASITKQVQQVAGIRQAVYGGTSV
SDMINMLNTVRFGGMIFIVLLALLALFLISNSIKMTIYARNREISIMRNVGATNGYIKVPFMLEGMIIGFIGSLIPCLIT
YFGYRYLFDVMGGQIFSNMFSLQPVMPFTLEICAILIVAGMLVGLFGSFFSTTKYLHWKR
>WP_004798176.1 cell division ATP-binding protein FtsE [Amedibacillus dolichus]
MILLENVSKEYKNGVHALRDINLSIEDGEFVYIIGPTGSGKSTLIKLLDGEEIPNSGTVMVENINVGKLKHSKVPVYRRN
IGVVFQDFRLLPRLTIFENIAFALEVIGMDKVEIRRRVREVLELVSLEDKAKSFPNELSGGQQQRATIGRAIANHPKVLI
ADEPTGNLDPEKSAEIMELLEKINQVEGTTILMVTHDSNIVDQFKKRTICLQEGYIVADIMKGGYLKHD
>WP_004798177.1 murein hydrolase activator EnvC [Amedibacillus dolichus]
MKKVKYIALAVVMTVFTLFPYEAIGAVDFSSDEQGWLNRCRVPQSSQADVELCRQFRAYYEKKQAALTDDLNAMRDRVNE
LKNDISKASSYSKELKEKMAYYDGLIATNNESIAVIQKEINRLSTAIEEKQKNIDARYDLIKQRMLDEQATLGTNMELEI
IMGANDLVDMLRKIDGLAKITESDKKEIEIIKEEQAKLKLDKSEQDRLKEEAETVKRENEQNRRNIEVLKEAQDAAIAYY
QQQEADLAAQMRSTQADISAIGNNIIHIDVSDVVIGGNTGFISPVAGGYVSAGTWFYPGGGAHLGMDISTAIGTPLRAPA
DGIVLYAANPVGSNSGYLGNWSGYPAGGGNTIHFLTQVNGITYAMSFFHLSQNGFAVSAGSQVSAGQMMALTGNSGNTSG
PHCHIEVINLGSMSVSEAVSRFQSTADFSWGNGWGSSAVNNNCSVKAAPCRIRPETIF
>WP_004798178.1 permease-like cell division protein FtsX [Amedibacillus dolichus]
MKNFLKSLPKHFTTAVKNLVRHTAMSFSSASAVTVTLIMMACFMLLAGNISGFTSNVETDLKIRVEIDNIVTEEGIAAMQ
QQIEAIPGVKSLTFSSKEAEMDILIEENGSVFQRYKNNNPLPNVFIVETQTAKQMKAVTKQLRSLDGVANAEYGGEEIES
MVEAFEWVRIGGGIFLLALAFVAVFLISNTIKMTIYTRMTEIKIMRNVGATNWYIKMPFMFEGMLIGMIGAILPMILTAA
GYNFIYHGLNGTFISSMFVMQSPHPFATWICLILLASGALVGILGSLHAVNKYLRWNR
>WP_004798179.1 YitT family protein [Amedibacillus dolichus]
MHITKEKVMEMGMIVLGNLAIAIGVSFFILPSNILSGGVAGIAVALEPVFHIEPRLVINGLTIGLYILGAVLLGKQFALK
TFVSTIVYPLFITVLGIWFADVRITSNPLLASIYGGIFVGAGIGLVYRVGGSTGGMDIPPLIINKYTHIPLSSLVMMIDG
LTVLLGAIVYGIEASMIGLVSVWVCGQVINKLITLGAREAKNVLIISEKHDEVIQQIYQQIDRGVTILHATGAYTQQEKP
VIMVVLYKKQFIELNRVIAAVDPEAFVIVSDVNEVQGRGFTYSKML
>WP_004798187.1 cold-shock protein [Amedibacillus dolichus]
MQGKVKMFNQEKGYGFITREGGKDIFFHYSQLVMEGYKTIDPEASVEFELVETERGPQAQHIVRL
>WP_004798189.1 cold-shock protein [Amedibacillus dolichus]
MTGNVKWFNAEKGFGFIRTEEEKDIFVHYSQIVQDGYKSLNEGEAVRFEIFESEKGLQAKNVERA
>WP_004798191.1 ComF family protein [Amedibacillus dolichus]
MKEEYCRLCMEDITRNMRVKDFLTQDQLLCADCLAKLKRIDRHVVWEGISMHILYEYNDFLESMIFQFKEGHDVALADVF
FYSDIKKLNDKYRHCAFVLLPSSEEKLKERGFLPMREMLRRAHVEIVEPFYKTSNYKQSLQSFKNRGEIRHVMRRKDDVI
LPKKRLVIVDDVCTSGSSIAWAYQLLSSHTYKIEVLVLSATHLFVENCDKKGLKKQMMFSILGHVRRKGKVK
>WP_004798197.1 hypothetical protein [Amedibacillus dolichus]
MIKKRIMAIVLCVAFLCFPQTIAAQEQRNIFLDVNNNKVDVYIDMRNLSSITSLQLSLKVTSEKETLDLENFAFEFNENI
ENKIQKWTYQPETGVLNIYLADQEVTTLTAQSKLYLGILSVRASNLENVKITVDENALQYVNKENLLTQDEKTVSSTVTL
GKKDDSQENGDNANGNHGGDTDEDSLDSQGDDHLNDADKGDGEDTKKPVKEDIQTGRVVPIALYTATVLATLIAGAILIV
LKKKEELTRR
>WP_004798199.1 fibronectin type III domain-containing protein [Amedibacillus dolichus]
MRKFIVSLLAVCLLMSGCIQPAGNMLHAQEVTKEVQEDTISASGKIKVGITSVKALVEEENFELQLSKNGYEKKEVISLE
VNGDDNLNSYGSVEFSDLEDGNYTLTITSTTNKYQEYKQDFVVEGLEYAIQLYAGEMEVDTQQNAHLGVLQYRMYGEQEL
KEILDEIEKRTDTLDYDLNSDNVVNLLDLQLFSAYYSTNPKENILSTIETSVPSSIVQSNLGENVEIKSGSLEQVLDQET
QESVQLATKEAISEENPLEVSFILGKADTAVPLEGISIQSGAVENQISGGSILIETQDGVKEEYTITREVGRGILASETK
TAVLHDDGSISIDFGGQIAVKKVTIKVTATATKNGNLVEISKVEFVNDMENKIPAPELNIPSNLQAKAGNKEFTLNWLKG
NNITGYEVSVRTENGKEEVYSTSKNTITIAQYNKDKLKNKITYFVKVRSVNGAWKSPFSEEISVIPRTDEKPKAPDNLVV
KGSYKTLDLSWKQMEDTDTYNVYYKKDSETSFIKISGISTNSYQLTNLEDQTKYQIYVTGVNELGEGAKSLTASAKTTSN
EPVKMPLYHLINLPNASGELSQHIKSASAGSGQMVNSALDTQGNSALGLFDNDFNSYLETSTWDIGGWNNNANAGIHVTF
DNVYQIDEIVIAEPREIADYPYVRIHYKDEQGKMQSTKRMEFETQNITQENGRRYYRIKLPSPIRTSEVIVGLGRYVAGS
PSITIAEMRFYSYDSLEDDISNLYEDDLHVQLKNSVDEKQLEDLQNRLDTTDNGEYHLDRNLLQKELDTAKSLFEDSEKL
YDVTKVNTNITAKKDGHLGFSGLNAWQPLGVSASANEKIVVYVGGKGKKTGQNVNLQLVATQQHAESSNLSKVVATLKTG
RNEITIPELTSTDVERGGALYVQYTGNDSKEELAVRVMNGTKIPVLNLYGVTDEKERQNKINAYMEEVKAHTKQLKTLHR
KQKGFSLFSLFQGYDEKTSIVNTTDIMLDQMMISIPASQVVAGTNGDADTLASSLQAMDEMMILFYQQKGLTNSFSEKDL
SNKLNVKNSLPSQHLNIRYMKMFAGAFMYAAGNHIGIEWNETIGMVNTTSVQADKDGRWLSGQYFGWGIAHEIGHNINQG
KYAIAEVTNNYFSLIAQAKDTNDSVRFDYEKVYDRVTSNVKSRSEDVFTQLAMYWQLHLAYDRYYNYKLFDNYEDIYNHV
FFARIDSFVRDTSKAPSPNEIALTLGNDKDQNFMRLASAAAEKDLSEFFMRWGLIPDDTTKAYIEQFEKEMRAIYYVNDE
ARVYEMEHENADNFLNKNIVYADIKEQNRNKVSLELGVDNADKNTLLGYEITRILTENGESKEEVVGFTTQDIYEDTINS
ISNRSVSYKVVAIDKKLNRSAPIMTKTIKVEGDGSYTKENWNIETNLISELDLENPADSNDPCAPEKIPASYMMIDDKKD
TVYIGKTKETPYITIDLGKVETINALRFINGQSVDDIAAYKIEVSKDNKTYTTLNNKKLKDEKGVVTMYFNNGEDPWVTS
YDASYIRITLNGYKNKEVSLGEIDVLGPTGDNIEFHTVDGTTAIGILSKDFIYQEKDETQEEMKIPAGSIVFTGEYKGNP
AYNVVLLYDENAQIIGGSDTEGNLNAEQIILAPNPGDGLLGETESGKWIYWIDRQYAAKLPNKVRAELYRVDNALTNEGQ
RLVSDTLFVEIPEKLPEISLTK
>WP_004798201.1 phosphocholine cytidylyltransferase family protein [Amedibacillus dolichus]
MNLTQTQFEILTTIERHQDQKHSQRSLATTLEISVGAVNKAIGELCDLELMKSLGNSHYDVTLKGYEWLEPYRVKKAIFM
AAGFGSRMVPVTLNTPKPLILVHGKRIIETLLDAVVAAGIQDITIIRGYLGEQFDVLLKKYPMIKFIENPLYNESNNISS
AYVARDMLENAYVLESDLVLYNPDLIRKYEYTTNYLGMKVDVTDDWCFETKKGIITKVKVGGRDVHHMFGISYWSKEDGQ
KMAADIDEVYHMPGGKEKYWDEVALTVCKENYEVAVRPVQKGDVIEIDTYNELKQIDSIYNV
>WP_004798202.1 ABC transporter permease subunit [Amedibacillus dolichus]
MKNRTFRAGKLLVIVFLLISVVFPLASLVLNIQMEDVSKVISAPQFIPMLFNSLLATSIATALSVVIAFGLAWCVNRTNI
RYKQVFSILFTIPMLIPSISHGMGLVLLLGDNGLITNFLHINIGLYGYLGIIIGSILYSFPVAFLMLTDIFKYEDYTTYE
AAQVLGLSKKQQFFTITLPNMKGALISVIFATFTMIFTDYGVPLVVGGKIMTLPVYMYREVIGLLDFSKGAIIGVILLIP
AFIAFFMDLKNESSGNSSTITRSFQIQKNKKRDIISYFICILTVFLVSLPILAFVILSFVKQYPIDMSFSLANIKEAFQL
GVGMYLKNSLAIALVTSLVGICVIYFTAYITARAKRSFTNAALHLIAMVSLAIPGVVLGLCYVIFFEGSLLYGTIAILIL
VNTIHFFASPYLMAYNSLKKFNENLEDISACMGISKLKMLFDVYIPCTRATIIEMFSYLFVNCMVTISAVSFLANFRNMP
LALLIPQFDSQSLIEATAFISVIILLVNSILKLAVYAVKRYAQTLR
>WP_004798204.1 ABC transporter ATP-binding protein [Amedibacillus dolichus]
MEILKQDIKLSVRKLYKNFDGKDVLKHLSFDVKEGEFLSVLGPSGCGKTTLLRILIGLESQNSGEILLDGKDISNLKPNE
RGMGIIFQNYALFPNMTVFENVEYALKLNPEVKPRSKEIATATLEQIGMMEHCDKKPSQLSGGQQQRVAIARTLALNPKV
ILLDEPISALDVTNREIMKRELKEIQRKFNSTMIFITHEQEEAFYLSDRIMVMSEGNIEQLDTPRNIYEHPANQYIKDFV
IAHLDQKLASLEKCTGRGSHEK
>WP_004798211.1 tRNA pseudouridine(38-40) synthase TruA [Amedibacillus dolichus]
MDRYKVTVCYDGTNYAGWQKQDNARSIQEEIECALAKINEEAVEIVASGRTDAHVHALAQVFHFDAKKALSDEQWVRACN
SLLPKDIRILKVEKVSDSFHARFDAVRKRYDYYITNDVLNPFLENYMGKDRKSLDVAYMQECANVFIGTHDFTSFTSSKI
DERKSRIKTIYRLEVQQEANAVHIIFEGNAFLRYMVRMLAQVLIEAGKHRLTKEAISQMLEAKDKHACRYKASANGLYLV
RVDYQDNSSPMG
>WP_004798212.1 energy-coupling factor transporter transmembrane protein EcfT [Amedibacillus dolichus]
MNNIALGSYLPLNSIIHRLDPRAKICAMLLMMIAIFLPAGYLGYVVLGICIICVSMLAKLKLSFLWRAMKPMLFMLTFLL
IINLLVVREGSILFTIGSFAIYSGAVSQTLYIVVRLALMIMITTILTATTKPLELTLAIEDLLKPFQVIHVPAHEIAMMI
SIALRFIPTLIEETQRIMKAQASRGVDMENGKLMEKVRAILSLIVPLFVSAFQRAEDLAYAMEARGYIPNRPRSRYKQLK
MSGKDYLLLAGTMLILAATVVLVIYG
>WP_004798215.1 energy-coupling factor transporter ATPase [Amedibacillus dolichus]
MPITFKQVAHTYNPDSPLSYAALKNVNLDIAEGKVTAIIGETGSGKSTLVQHLNALLLPSEGKIEIIDKIIYAQEKPKNL
KDLRKQVGLVFQFPEYQLFEETIEKDISFGPKNFGVSEEEAKQKAKQMLSIVGLDESYLERSPFDLSGGQKRRIAIAGIL
AMDPQVLVLDEPTAGLDPQGAKDMMQLFVRMNKEFHKTVLIVTHDMEHVLQYCDEVVVMQNGEVAQTCDVRSFFEQIALL
EQLHINPPAVIRLREELRRKGFTIDKTILDIDELARVVASEVKMHE
>WP_004798217.1 energy-coupling factor transporter ATPase [Amedibacillus dolichus]
MDKIKVEQLTFSYDGEHNAVENVSFQIEAGSYTTIVGHNGSGKSTIAKLLIGLLEKGNGAIYIDQIELTIDSVYDIRNKV
GIVFQNPDNQFIGATVADDIAFGLENHQVPTEKMQDIIERYAEKVNMRKYLNSEPTRLSGGQKQRVAIAGVLAMQPEILI
FDESTSMLDPQGKAEINALIQEIHQESNITIISITHDIEEVATADHVIVMDRGHVVMDGKPDDILLYEQKLLDLQLDIPF
ALKFRNALKKQQVEISACTTIDKVVEELCQLRSNK
>WP_004798218.1 ribonuclease E inhibitor RraB [Amedibacillus dolichus]
MKKALPVLAALGAVAAFAIYKIKKEEQKKIVDLDEGLLYDDESDAVEDFTNNVKENCETVKEEALVAANDIKAHAETAIK
EFSQDFPELLKEEVEDLKETIKSAICDLQEAGTVIEKERPIQHLVTFTNAEDLEAFKNAIINRGYVVSVGDEENTLNVLH
ICPLDIDKVAANVLYIANEARKHHGCYSGWFSK
>WP_004798222.1 D-alanyl-D-alanine carboxypeptidase family protein [Amedibacillus dolichus]
MKKKTILGIVVASILVLCIIMVCIIWKSKADAIVFVEDNVIEYGSKITSKELVKQSKGEILEYPKLNTKKLGKQKLTYKV
KYSFGSKAITHEVIIKDTQKPIIDLKQEKITIMQGDSFDPEENINGVKDVVDGALNKAKETVPGSYTVSSKVDIDTIGTY
EVEIVAHDIRNNRSTKKYKVIVEEKSSNPTEYGNENEAKPYYVNGILLVNKKHALPRTFGGYNEEANQALAKLQTAASLE
GYDLPTLSAYRSYDYQAGLYNDYVARDGKEAADRYSAQPGKSEHQTGLAFDIGQLDDSFGETPAGKWLAQHAHEYGFIIR
YPKGKEHITGYMYEPWHVRYLGIDTATSVYQSGLTLEEYLNDY
>WP_004798225.1 50S ribosomal protein L17 [Amedibacillus dolichus]
MWNRKLGRSADHRKAMLRNMATSVIAHGQIETTEMKAKELRSVVDELITLAKRGDLHARRQAAAYVRDIVVNEETGQTAV
QKLFDEIGPAYKDRNGGYTRVIKTRVRRGDAAPMAIIELVK
>WP_004798227.1 DNA-directed RNA polymerase subunit alpha [Amedibacillus dolichus]
MQKFERAHFEVKEYNEADNYGKFVFEPLERGFGTTIGNALRRVLLSSLPGAAVFSIKVDGVYHEFTSIPGIVEDVSAMIL
NIKTLVMKIQDDEIYTLRISKQGPGEVTGADIICPEGVEVLSKDLHICTLEEGGMLEMELQARNGRGYVSADTNKQLYQT
PNQPLGIIYTDSIYTPIERVAYNAEPTRVGQNAHYDKVTLEIWTDSSISPAESVALAAKILIDHLELLTNVHEAVNDMES
LMKEAQGEVQNKGLVMMIEDLDLSVRSYNCLKRAGIQTVEELTQRTEDEMMRVRNLGKKSLKEVKDKIYDLGLSFKSYE
>WP_004798228.1 30S ribosomal protein S11 [Amedibacillus dolichus]
MAKNVKAGARKRKARKNIARGCAHIHSTFNNTIVTITDESGNAVAWSSAGALGFKGSRKSTPFAAQMAGEAAGKAAMENG
MKTVSVNVKGPGPGREAAVRALQVAGLEITMINDVTPIPHNGCRPPKRPRG
>WP_004798230.1 30S ribosomal protein S13 [Amedibacillus dolichus]
MARIAGVDLPRDKRVVVSLTYIYGIGRPTAEEILAKVGISEDIRVKDLSEEQVNAIRKEVDTIKVEGDLRRDVQLNIKRL
MEIGCYRGIRHRRGLPVRGQRTKTNARTRKGPVRTVANKKK
>WP_004798231.1 MULTISPECIES: translation initiation factor IF-1 [Bacillota]
MGKQDVIEIDGVVEDTLPNAMFKVKLANGHEILAHVSGKIRMHYIRILPGDRVTVEISPYDLTRGRITFRHK
>WP_004798232.1 type I methionyl aminopeptidase [Amedibacillus dolichus]
MVRAKSNQELTFMRKAGIIVALAHRAASAAMRAGITTKEVNDIVEDVIRKNGGEPSFKGLYGFPAATCISINSVVVHGIP
DDTKLQNGDIVSVDIGASYHGCHGDSAWTYTVGEISNNARELLMIGENALFEGLKMVKAGNHLTDISHAIGEYVYAHNCS
VPREFSGHGIGTSVHEDPSVPNFGSAGHGIILEEGMTLAIEPIVLAGKPKIKVMNDGWTVRTKDKSLAVHFEHTIVVTKD
GYEILTAWNKEELPDNG
>WP_004798235.1 adenylate kinase [Amedibacillus dolichus]
MNILIMGGPGAGKGTMSARIVEAFDVNHISTGDIFRSEIGKQTELGMMAKSYMDQGLLVPDEVVNNMVKSYLENLEDKKN
GFLLDGYPRTLDQAKAFDELSKGSDLEINKVILLNIELEELTNRITGRRLCKDCGEIYHMTSKRPAVEGVCDKCGGELYQ
RKDDTVESLQVRLDEYNRLTAPVMNYYADKGLVYTIEANQPMENVWADVKKALEK
>WP_004798236.1 preprotein translocase subunit SecY [Amedibacillus dolichus]
MFRTFVDMFKNKDIRNRIFFTLAMLFIFRFGSAITVPGVDVTELTKGIENNSLFNMINLLGGGALEQLSIFAMGVGPYIT
ASIIIQLLSMDVVPTLTELAKGGASGKKQIDRYTRYLAVVLAFFQATVLVYGFSQQYTTLLIGGQSWASILYVVTLLTAG
SMFTLWIGDRISMKGIGNGISMLIAAGIIARLPHQFTSAWQTMVGESATAAGIGSFAIYLICYLLIIVFVVWMQTAERKI
PIQYTSSTVTTRKQDNTYLPLKINSASVIPVIFASAIMVAPLQICQMIWPDASWISTMARFMGMQTVESLVIYVILIILF
TFFYAKLQVDPEKIAENLGKSGTYIPNIRPGAETKDYVNKVLSRITVLGSIGLAFIAVLPHALPLIKSINLPANMGIGGT
GIIIVVGVAMETVKQIKGRLTQKSYQGFMQK
>WP_004798238.1 50S ribosomal protein L15 [Amedibacillus dolichus]
MKLHEMKYTEGARRDSFRVGRGHASGNGKTAGKGHKGQKARSGGGVRLGFEGGQTPLARRLPKRGFTNFNRKEFAIVNVA
SLNNFADGTEVTPELLIECGLVKKELDGIKILGEGALEKKLTVKANKFSKSALSAIEQAGGKAEVI
>WP_004798241.1 30S ribosomal protein S5 [Amedibacillus dolichus]
MERKPRRNEREKEFEERVVTINRVTKVVKGGRRFRFAALVVIGDKKGRVGFGTGKANEVPDAIKKAIEDAKKNVFRVPVI
GTTIPHEIVGTYGAGEVFLRPASEGTGVIAGGAVRDVLELAGINDVLSKCIGSRTPINMVHATVEALQNLKTVEEVARLR
GKKPEEIRG
>WP_004798242.1 50S ribosomal protein L18 [Amedibacillus dolichus]
MLKKVSRNDERLRRHVRVRTKISGTPECPRLNVFRSNSNIHAQIIDDVNGKTLVSASSVELKLENGGNVEAAKTVGTEVA
KRALAANIENVVFDRGGYIYTGRVKALADAAREAGLKF
>WP_004798244.1 50S ribosomal protein L6 [Amedibacillus dolichus]
MSRIGNKAITIPAGVEVSIAAGNEVTVKGPKGTLTRQFNPALGIKVEENVLTVTRPNDEKHIKQLHGTTRALLANMVEGV
SNGFVKELEIIGIGYRSAVSGKKLTLNVGYSHPIEFAIEDGLTVECTSATEIKISGIDKQRVGEFAANVRAVRKPEPYKG
KGIRYKGEFVRRKEGKTAGKK
>WP_004798245.1 30S ribosomal protein S8 [Amedibacillus dolichus]
MIMTDPIADMLTRIRNGVQARHESVEIPANKEKIEIAKILKNEGFITDYSVEGDVKKTIKITLKYGPNNEKVINGLKRIS
KPGLRAYAKVDSIPRVLNGLGIAIISTSHGLMTDKEAKAKHVGGEVIAYVW
>WP_004798246.1 50S ribosomal protein L5 [Amedibacillus dolichus]
MNRLNEKYTQVVVPNMMKKFGYKSVMEVPAVEKIVINMGIGEAIQNPKLLEEAVAELAQITGQAPVITKAKKSIANFKLR
EGMPIGCKVTLRKEKMYDFLDKLMNISLPRVRDFRGVSDTSFDGRGNYTLGIKEQLIFPEINFDKVNKVRGMDIVIVTSA
KTNEEAKALLTEMGMPFKK
>WP_004798248.1 50S ribosomal protein L24 [Amedibacillus dolichus]
MKIKKGDKVQVITGAYKGTIAEVIKVFPKDDKVIVEGVNMVKKHLKPTQANPDGGIIEKEAPIHVSNVMAYDAKAKKASR
IGYEIKEDKKGNKEKVRVYKASGAAVK
>WP_004798249.1 50S ribosomal protein L14 [Amedibacillus dolichus]
MIQNESRLRVADNTGAKEVLVIRCLGGSVRKFSNIGDIVVCSVKQAAPGGSVKKGDVVKGVIVRTKRGIRRDNGTYIKFD
DNAVVLIKDDNTPRGTRIFGPVARELRDKDFMKIVSLAPEVL
>WP_004798250.1 30S ribosomal protein S17 [Amedibacillus dolichus]
MERSNRKVYRGTVVSDKMDKTITVLVSTKKTHPLYGKRVNYSKKFKAHDENNEAKIGDVVTIMETRPLSATKRFRLVEIV
EKAVQL
>WP_004798255.1 50S ribosomal protein L29 [Amedibacillus dolichus]
MTVKEIREKSNTELLQEIETLKDELFNLRFQQATGQLTNTARIKTVKKTIARIKTVMTERELSGQD
>WP_004798256.1 50S ribosomal protein L16 [Amedibacillus dolichus]
MLMPKRTKYRRPHRLSYEGRAKAGRDVAFGEYGLVADTGAYISNRQIEAARIAMTRYMKRGGKVWIRIFPHMARTKKPLE
VRMGSGKGAPEGWVAVVKAGRVMFEIAGVSEEVAREAFRLASHKLPVKTKFVVRKGDK
>WP_004798257.1 30S ribosomal protein S3 [Amedibacillus dolichus]
MGQKVSPIGLRVGVIRDWESRWYADKEYADLLLEDVKIREFIFKELKAASVSRVEIERSKNRVEIMIRTARPGVIIGTNG
ESIELLKKKIEKLTGGKNIYLKVLEIANPDLDAKLVARSIADQLEQRASFRTAQKRAIQRTMRAGAKGIKTAVSGRLGGA
DMARTEGYSEGNVPLHTLRADIDYAWEEAHTTYGRLGVKVWICRGEVLPGQMVTEPEAPKNPMNDRRRRNNRGGRNDRRN
NRNNAKAAPAKEANAEQAPKAEEGGN
>WP_004798259.1 50S ribosomal protein L22 [Amedibacillus dolichus]
MEVKATAKTLRIPPRKARIVIDLIRGKDAAEAAAILKFTPNVAAEAIGKVLKSAVANAVHNNEMNEEKLYVKACYANEGV
TLKRFMPRAKGSASAIHKRTSHITVVVAERD
>WP_004798260.1 30S ribosomal protein S19 [Amedibacillus dolichus]
MSRSLKKGPFCDDHLMKKVEALNAAGKKQVIKTWSRRSTIFPQFVEHTFAVYNGKEHLPVYVTEDMVGHKLGEFVPTRKY
GGHGDDDKKAKR
>WP_004798264.1 50S ribosomal protein L2 [Amedibacillus dolichus]
MPIRKYKPTTPGRRGMTSLTYEEITTNKPEKSLLAPLKSKGGRNNNGRITTRHQGGGHKRAYRIIDFKRNKDAIPARVAT
IEYDPNRSANIALLNYADGEKRYIIAPKGLTVGMEVVSGSEADIKVGNCLRLRDIPEGTFVHNIELKPGKGGQLARSAGT
SAQILGIEEKYAIIRLASGEVRKILADCRATIGQVGNEDHSLVNYGKAGRNRWKGIRPTVRGSVMNPNDHPHGGGEGRTP
VGRKSPMTPWGKKAMGVKTRKNKKASTKLIVRRRNGK
>WP_004798267.1 50S ribosomal protein L23 [Amedibacillus dolichus]
MNNYKDIIIRPIITEKTMKYMDADNKVTFEVAKGANKVLVAQAVESIFGVDVEKVNIVNVKPKTKRMGRYVGKTKAIRKA
YVKIKAGQDINLFGEEAE
>WP_004798268.1 50S ribosomal protein L4 [Amedibacillus dolichus]
MPKMVVLSQNGKELKEITLADSVFGIEPNQQCIFDAIVMQRASVRQGTHDTKNRTEVSGGGRKPWRQKGTGRARQGSIRA
TQWRGGGIVFGPTPRSYSYKLNKKVRRLALKSVLSEKVLENAMSVVDKFELAEPKTKAFNQIIADINAPKKTLFVVSENE
DFENAFLSMRNIPTMMMLTADGINVYDIVNANKIVFTEAAVKDVEEALA
>WP_004798272.1 30S ribosomal protein S10 [Amedibacillus dolichus]
MAKNSVRIRLKAYEHRILDASAEKIVQAANAHGAKKIVGPVPLPTEKQVVTVLRAVHKYKDSREQFEIRTHKRLIEIVGP
TAETIDSLSRLELPSGVDIEIKL
>WP_004798276.1 energy-coupled thiamine transporter ThiT [Amedibacillus dolichus]
MNQKTRKLVFVAFYAALGIVLNYCTEFLPSMPNGGTIEITVIAYFVASFHLGWQYGLATAVLGWLVGCLFGLSNYIVSPM
QTALDYIVPVAACGLAALYPKIKFGKWSISNVYSGMVIGMFLKYASHVLAGVYFWFPEGSAAGSLAAWIYSAWTYNLAYN
LATLVVCLLIVPVLIKALQHASKDKFAGIK
>WP_004798278.1 elongation factor Tu [Amedibacillus dolichus]
MAKEKFDRSKTHVNIGTIGHVDHGKTTLTAAITNVLAKTGMAEAKAYDAIDGAPEEKERGITINTAHVEYQTATRHYAHV
DCPGHADYVKNMITGAAQMDGAILVVAASDGPMPQTREHILLARQVGVPYIVVFLNKCDMVDDEELIDLVEMEVRELLSE
YGFDGDNAPVIRGSALKALEGDEKYVGAINDLMAAVDEFVPDPVRETDKPFLMSVEDVMTITGRGTVATGRVERGEVKLS
EEVEIVGIHETRKTVITGLEMFRKQLDLAQAGDNIGALLRGVNRDEIQRGQVLAKPGSVNPHTKFKAQVYVLTKEEGGRH
TPFVSNYRPQFYFRTTDVTGVITLPEGTEMVMPGDNVEMTVELIAPIAIENNTKFSIREGGRTVGSGNVTEILG
>WP_004798279.1 elongation factor G [Amedibacillus dolichus]
MARQYSLEKTRNIGIMAHIDAGKTTTTERILYYTGVNHKIGETHDGASTMDWMEQEQERGITITSAATTAAWKGHRINII
DTPGHVDFTVEVERSLRVLDGAVTVLDAKAGVEPQTETVWRQATTYGVPRIVFCNKMDATGADFLMSCGTIVDRLGAKSC
PIQLPIGAESTFTGIVDIIERKAEIYTNDLGTDIKEEEVPEDLKDLCEEYRSKLLDYLADYDEDFMMQILEGEEPSVEEI
KRVLRIAVCSGDFFPVLCGSAYKNKGVQMVLDAVVDYLPSPLDIPAIKGTLEDGSEVERHASDDEPFSALAFKIATDPFV
GKLSFFRVYSGTADAGSYVLNSTKGKKERFGRIVQMHANARKEIDKVYAGDIAAAVGLKVTTTGDTLCAENAPIVLESME
FPEPVIELSLEPKTKADQDKMGLALAKLAEEDPTFKTYTDQETGQTIIAGVGELHLDIIVDRLKREFKVEANVGQPMVAY
RETIRTTAECEGKYIKQSGGRGQYGHVWIKFEPQEEGKGFEFVDATVGGSVPREYIKPTAEGLEDALQNGIIAGYPVIDI
KATLFDGSYHDVDSSEMAYKIAASMALKAAAKKCDPVILEPIMMVEVTAPNEYLGSVMGDVSSRRGSIVNQDERGNAIIV
QAHIPLSEMFGYVTDLRSFTQGRGNYSMKFDHYAEVPKSIAEKIIKNNSSDN
>WP_004798282.1 30S ribosomal protein S7 [Amedibacillus dolichus]
MPRKGHIAKRDVLVDPIYNSKLVTRLINKIMIDGKRGVAQKILYNAFDIIEVKTNEKPMEVFEKALENVMPLLELKVRRV
GGANYQVPVEVSAERRLTLGLRWIVNYARLRNEKTMEQRLAAEIMDAANGSGASVKKREDTHKMAEANKAFAHYRW
>WP_004798283.1 30S ribosomal protein S12 [Amedibacillus dolichus]
MPTINQLIRKGREQSENVSKSPALNRGYNSIKKRPTNLSAPQKRGVCTRVGTMTPKKPNSALRKYARVRLSNGMEVTAYI
PGIGHNLQEHSVVMIRGGRVKDLPGVRYHIIRGTLDCAGVANRNQSRSLYGAKKPKAAKK
>WP_004798288.1 phosphonoacetaldehyde hydrolase [Amedibacillus dolichus]
MIEAVILDWAGTTVDFGSMAPVEAFRESFAQYGIEVTNEEIRKPMGMLKIDHIRTMLNMPRIYDVFCEVYGRAFEEADVQ
AIYASFHGHLMQAISAHTKVKPYVLDAVKELRDMGVRIGSTTGYTDEMMTVVVEAAKRQGYAPDFWISPDGVGGSGRPKP
YMIFANMQVLGIDHVHKVMKIGDTLSDIAEGKHAGVYTVGVLEGSSLVGVSETEYKELSDEKRCALLETAREAYFAHGAD
AVIMNFKELPTLVKHLSK
>WP_004798290.1 2-aminoethylphosphonate--pyruvate transaminase [Amedibacillus dolichus]
MKEYKLLTPGPLTTTQAVKAAMQFDHCTWDDEYKQITQTIRKNLLKLAHVCEKEYTAVLMQGSGSFGVESVLNSSIGYND
CVLILSNGAYGKRMVDMVKRARLSFIECAFAYNEIPSVARVEQLLKENPNITHIAMVHSETTSGIFNDIAAIGELASAYK
KIFIVDAMSSFGGVDIDMKQMHIDFLISSANKCIQGVPGFSFILARLYALKRCEGIARTLSLDLYDQWKTMDIDGKWRFT
SPTHTVLAFSEAMKELEQEGGVKARCARYQRVHARLIKNMAKLGIEPYLKAHQGWVITTFYYPQGHTFSFEKMYTYIKER
GYAIYPGKLTSADTFRIGNIGEIYEADMDALYQIMKEFLEGEKQ
>WP_004798292.1 extracellular solute-binding protein [Amedibacillus dolichus]
MNKKWKSLMAAMLLTVGVGLVGCSNQGNEKKVIIYSNADDEAITAMKNALDEGGYKDQYVFQTFGTSELGGKLMAEGSAI
EADIVTMSSFYLDSAQETNSMFKPLEFDLPTLSEYPNFYYPITAQEGAILVNTQVLEENNLPMPSSIKDLADKKYKDMIS
VTDIKSSSTAWLLLQAIISEYGEDGAKEVLRGIFDNAGDHIEESGSAPLKKVRAGEVAIGFGLRHQAVADKESGLPIDYV
DPSEGTFTLTESVAVVDKKEEINPKAMDMARVMVEGARAELLKTYPLVLYEGEKQDSSNQSANEKTFQEPLTLELLEKHQ
KLSEECK
>WP_004798293.1 ABC transporter permease subunit [Amedibacillus dolichus]
MKTREKEYTFIYTILFIIFLLFLAYPIISLLAKSFQGINGFTLNNYNEVLKNEEFIIALKNSIVVSLSAAACSLGLGFLL
AYTLNFTNVWPWLKKTISMIASMPMLLPTITYGFAIIYSFGKQGLLTQLAGFQFFNVYGFGGILMGYIIYTLPTSFLLLN
NAMKQIDKKYLLVSRLMQDHALRSFFMTILRPLLATLATCLIQCFFLSFTDFGIPASVGGRYHVIASLLYSYMLGSIPDF
VRGAVVAMMMLLPSILSIIIMQYLQRYQIRYQQVSETILKRNRLRDSLLGTLSSGICFALISVFAVIFILPFIRQWPYQI
SFSMEHIYAVFKDPQLLHVLKNTLLMAFGSAVLGTLFTYAAALISERSHIGKYKCKSLDALSLITNTIPGMVIGIAYLFI
FSGTPLQNTMPLLIVCNVIHFFSTPYLMLKESLGKMNASFETTAKLMGDSCLQTIVRIITPNARYSLIEVFSYYFINSAV
TVSAIIFIAGAHTMVITTKIKELQYLAKFNEVFVLSFMLFAVNLTVKYICARLARKGKTV
>WP_004798296.1 ABC transporter ATP-binding protein [Amedibacillus dolichus]
MLKLQDLTKSYDGVNVLNNISIDIEDGEIISILGPSGSGKTTLLNMILGLVNPDSGRILYNNTDITNIPMEKREFNIVFQ
DYALFPNLNAYKNIVYGLRNKPLISSEEEVFEMIDLLDLKPHLNKRIDQLSGGQKQRVALARTLVMKPKILLLDEPLSAL
DGVIKESIKQRIRRIADELGLTIIIVTHDPEEALTLSNRVLIINEGKVAQYATPQEIIQSPNSAFVEEFILKQLTIKRQN
ILTLFGNEIGSCA
>WP_004798305.1 DNA-directed RNA polymerase subunit beta' [Amedibacillus dolichus]
MSVNNFASIQVGLASPERIHEWSHGEVKKPETINYRSQKPERDGLFCERIFGPSKDWECYCGKYKKVRYKGVVCDRCGVE
ITKSSVRRERMGHIELAAPVAHIWYLRGIPSRMALLLDVTPKQLEEVIYFVSWIVTDPKDTKLEYKQVLSEREYRENVAI
YGPGSFTAKTGAEAALTLLEEVDLEAEFTKIQAALEGAQGEKRKKLIKRLDTVEAFRHSDNKPEWMIMTAIPVIPPDLRP
MLQLDGGRFATSDLNDLYRRVITRNNRLKKLLELGTPAIIVQNEKRMLQEAVDALIDNGRRSKPITGAGGRALKSLSHSL
KGKQGRFRQNLLGKRVDFSGRSVIAVGPDLKMYQCGLPREMAIQLFKPFVINEIVNREIASNPKTAEKLIDRQDSRIWDI
VESVIDGYPVLMNRAPTLHRLGIQAFKPKLVEGRAMRLHPLVCTAFNADFDGDQMAVHVPLSEEARAEALVMMLGSNNIL
GPKDGKPIVTPGQDMVMGNFYLTMEETAEEFHQEADRYMAVDCPKEAASWNRYGDNEGHVYGSINEVLMAYETNQIHLHS
RVAIPARALHKTSFSEAQQNKYLLTTVGKIIFNNMFPEDFPFLNEVSNENFSATPDKYFLEMGKDVKEAIRNLPITPAFK
KKDLGKIIGEIFKRYSTEKTSEILDEIKDMGFRYSTVAGVTVSLADIEVAPHKDEHVEYGKEKAEELKRLRNKGKLTMQE
WERHLNKLWADVKDDIAEELLGSLPRKNPINMMARSGARGNTSNFTQLAGMRGLMAKPSQSKSAKGEYVPSIIEVPIYSC
FREGLNVSEFFISTHGVRKGLTDTALKTAESGYLTRRLVDVAQDVIIKQDDCGTDKGYWVEAIVDRKTNTIIESLYDRLV
GRYSKQEVVNPKTGELIIESDEFITEAIAKKIEDSGIEGMYIRSAFTCKSIYGICKKCYGRNMATGKDVEVGEAVGIMAA
QSIGEPGTQLTMRTFHTGGVASADGGDITQGLPRVEELFEARCPKGVAVLAQISGEITAIEQVETGYEVTVSNDKESIVH
KVTLAQAIRPWMKIGANVEAGDKITEGPVDPKELLKVAGVRQVQNYILKEVKKVYQSQGIEISDKHIEVMIRQMLRKVVV
LEGNDTHLNAGVQVSLTEITKINRQALLSGKTPATFKPVLLGISKASVETDSFLSAASFQETTKVLTDAAIKGKKDYLIG
LKENVIIGKMIPAGTGVGESRPMNAIVEAKANELKALREERNHKEEDHVFMGYVPSTDRMTSEIVKEIIENDELAGEDNS
SSEAVE
>WP_004798309.1 class I SAM-dependent methyltransferase [Amedibacillus dolichus]
MEHYFTDNRHLKENRKEITFRFWCFDYSFITDNGVFSKEAIDYGTQVLLKTICEREELGERVLDLGCGYGPVGVVLKKIY
PTKAFEMIDVNPRAVQLAKENICRNQLEADVHVSNIYEDLHQESYSDIITNPPIRAGKAVIYTMFEEAYQHLELGGKLWV
VIRKQQGAPSAVKKIKDVFGNCEIIKRDSGYYILKAIK
>WP_004798311.1 50S ribosomal protein L7/L12 [Amedibacillus dolichus]
MAKLTHEEILAYLEEATILELNDLVKAIEEKFDVTAAAPVAVAAVADDSAADAANAEVTVTLTDVGGTKVAVIKAVREIT
GLGLVDAKGLVDKVPSVIKENVPAAEAEEIKKKLMDAGASVEVK
>WP_004798312.1 50S ribosomal protein L10 [Amedibacillus dolichus]
MNQAIIDSKKAVVSEIAGKMKEAQSTVLVEYRGLSVAEVTELRRNLRAEGVEFKVYKNSLAQRAAEEIGADELVKDLVGP
NAIAFGGDAVAPARILSKFAKDHDKLVLKSGIVEGKVVGLDTIKELAGLPNREGMLSMLLSCLQSPVRSFACVVKAVADA
REEGAQEEAPAAE
>WP_004798314.1 50S ribosomal protein L1 [Amedibacillus dolichus]
MAKFGKKYMEAAQKIDRSKLYPVDEAVKLAKETNTAKFDASVEVSFKLNVDPRHADQQIRGAIVLPNGTGKTQKVCVIAQ
GPKEQEAKDAGADFVGGKELLDQIAKGWFDFDVIVATPNMMGELGKLGRVLGPKGLMPNPKTGTVTMDVAKAVEDIKKGK
VEYRVDKEGNINVMIGKVSFEEEKLAENFRTIYNAIAKARPAAVKGTYIKNLVISTTMGPGIHVAVEK
>WP_004798316.1 50S ribosomal protein L11 [Amedibacillus dolichus]
MSKKVAKVCKLQFPAGGAKPGPALASAGINMPQFCTAFNDATKDRAGDMVPVIITAYEDKSFDFVLKTTPASILIKKAAG
VKKASSNQKEICATITADQCREIAEYKMPDLNANDVEAAMRIIAGTARNMGVKVEGME
>WP_004798321.1 hypothetical protein [Amedibacillus dolichus]
MKKVSRFFVVFYILAVAIAYYIILPPMNWHAPEFWEFAVFTLGPALVILILYSFAKRNIQLNGDNFVNNLFHRNRMQQVH
LTKEDQLWAKVNKLCIVVLVVIFLFPFVSFALSSRLLHAKEYAQRIDVKDVGFNEIPEVDFTKTPIIDRDSSVRLGDKVM
GNMTEWVSQFDVSNEYTQISYKDSVYRVTPLTYNGFIKYFKNRKEGIPAYITVDSTNGKTKLVKLKDLGLDGMKYVPSAY
FNKKLTRHLRFSYPFEIFGSPSFEIDEKGHPWYICTTYTYKGVGNKKKVTGAIFLDPITGKSKKYDAGKIPKWADRVYPE
SMIVQELDDNGSLKNGFFNSVIGQDGVIVTSEGYNYLEKDGDIWLYTGITSANADESNIGFVLVNMRTHEAMRIKTAGAN
ETSAMKSAESEVKNYGYQSTFPLLINIKGNPVYLMSLKDNGLIKMYATVSATDYQKVATVYSDEGLDALVKKTLNVLGTS
DEISEESLKSATIKVSDVQRLNVEGNTLYYILADDGNAYKIAFSTKYENQLAFLKAGDTLKIRYIDADGVKTIKSIEEEK
SVK
>WP_004798344.1 iron-containing alcohol dehydrogenase [Amedibacillus dolichus]
MENFVYSVPTTVYFGKGQVRHIANIVSAYGKSVLLVYGGGSIKRNGIYDAVTDIFQANGISYHELSGVEPNPRITTVRKG
VELCRKEGIEVVLPIGGGSTIDCAKVIAAAVSYEGDAWDIVLDPSKIVSVLPIVSILTLAATGSEMDTFAVISNLETNDK
IGTSHEDMRPKASILDPSYTFSVSAYQTAAGTADIMSHILECYFSNVEGFMQDRMAEGLLKTCIEFGVKAIENPEDYEAR
ANLMWASSWAINNFIKLGKVVQWSVHPMEHQLSAYYDITHGVGLAILTPHWMEYVLNDQTVEKFKAYGVNVWGIAANQDA
YAIAKEAIQKTKAYFEAMKLPMTLREVGICDETHFDVMAEKASASLSKAYVALSKEDVKEIYRRAL
>WP_004798346.1 peptide deformylase [Amedibacillus dolichus]
MIKDIMRDELFLQMKSLPATKEDKGIADDLLDTLKANAMQCVGMAANMIGVQKCIIAFLNKESGQYEVMLNPVIIKTSGI
AYRVMEGCLSLAGEREAKRYPQIKVQYYDTDMKLKIKSYKGFTAQIIQHEIDHCNGILI
>WP_004798348.1 CBS and ACT domain-containing protein [Amedibacillus dolichus]
MYVKNRMTKNPVCIDVNSKISEVVDIMNDRELHRIPVVSGKKLVGLVTESMISKQGATKATSLSIYELNYLLSKTSVDAI
MIRDVITIHEDRFLEDAALVMFKHDIGCLPVVNDANEVVGILTSNDVLSAFLDILGYRESGSRVCVEVKDELGTIGDVSD
IFKRNNCNITHLGVYSQHNGYSDLIIRINTFQTDALEKDLNASGYRVLSITKNPN
>WP_004798349.1 ABC transporter ATP-binding protein [Amedibacillus dolichus]
MLEVKDLNVHYGVIHALKDVSMEVKEGEIVSLIGANGAGKTTLLHSISGLLKKTSGDIIFLGHSLNKTSAKNIVKEGITQ
VPEGRHIFPGMSVYENLIIGAYLRKDKEGIKEDLNNIYQRFPILKQRSNQDASTLSGGEQQMLAMGRALMARPKILLLDE
PSMGLAPILVKEIFQIIKDINAEGTTVLLVEQNAKMALSIADRGYVMETGKIVMSGTGAELIESSDIQKAYLGG
>WP_004798351.1 ABC transporter ATP-binding protein [Amedibacillus dolichus]
MSLLKVSGLTKNFGGLCAVSNVNMEINEKELIGLIGPNGAGKTTLFNLLTGVYEPSEGSIQLNVDGAMKEIGGLKPYIIT
RLGLARTFQNIRLFKELSVLDNVKIAMHKNIHYGSLQAIFRTPAFYREEALVKERAKDLLKVVNLYEKRNEKAKNLPYGE
QRRLEIARALATEPKILFLDEPAAGMNPQETADLTKLIHQIKEQYNLTIVLIEHDMSLVMTICERIYVLDYGKCIANGIP
EVIKQDKRVIKAYLGEDI
>WP_004798352.1 branched-chain amino acid ABC transporter permease [Amedibacillus dolichus]
MKNMFSKTNLCWLLTIIGIFVIMSIAMQTGIINAYYQTTIYTIGINIILAVSLNLIIGVTGQFSLGHAGFMCIGAYAAAI
VTKSNPTLMGLALGAIIGAAISAVVALIVAIPTLRLKGDYLAIATLGFSEIVRIVVLNMTITNGAAGLFGIPKLTSWPVL
FGCIVLSMIVILNFGLSAPGRACISIREDEIASEAMGINTTKYKTIAFVIGAMIAALAGALYACNFYVVKPDLFTWTKSV
DILILVVFGGMGSFTGSVLAAIVIGFINMFLQQFADIRMIIYGAALVLIMVFRPKGIFGTKEFTFSAILKRFQRKKEAK
>WP_004798358.1 site-2 protease family protein [Amedibacillus dolichus]
MFHFNLQQFLSDLIYILPAVVISLSVHEAAHAFVSYKMGDITQNSAGRMTLNPLKHLDPFGTICLLFFGFGWAKPVQVNP
YFYRNKKEGMMWTALAGPFANFILAFLSIMGYCLILRFYPQGVLSSTIINYIFQMLVILAQMNIGLAVFNLIPIPPLDGS
KILAGILSEENYFKLMRYENYFMYLVFFLLALGVLDGPLIHARGIIMEAFTSFWTMLLGL
>WP_004798360.1 class II fructose-1,6-bisphosphate aldolase [Amedibacillus dolichus]
MALVSAKEMIEKAHAGHYAVGAFNINNMEWTKAILLAAEEAKSPVMLGVSEGAGKYMCGFKNVVAMVKEIHDYLGITVPV
ALHLDHGSYEGAKACIEAGFTSVMFDGSHYAFEENLEKSKEMIELAHSKGISIECEVGGIGGEEDGVTSMGELADPAECA
TIANLGVDFLAAGIGNIHGKYPADWAGLNFDRLGEIQESTNGKPLVLHGGSGIPAEQVAKAISLGVSKINVNTELQLEFA
AATRKYIEAGKDLEGKGYDPRKLLKPGADAIQAKVVAMMEQFGSAGKA
>WP_004798362.1 DNA-directed RNA polymerase subunit delta [Amedibacillus dolichus]
MKKAMIDVAFDQLNSKKKALVFLKLWEEVSQEMGFTKAQEEDNIAQFYSDLSLDDRFVNIGENKWDLRERHTFSEVVVDT
DDLMIDENDDEGDDFDESDEAEKKDKDEEY
>WP_004798364.1 arginine--tRNA ligase [Amedibacillus dolichus]
MNQIESGLKQALAAAAKKAFDVELVAEDIVIEIPRDLSHGDYSTNMAMQLTRILKNNPRVIAQGIIEHLDHDAANIESCE
IAGPGFINFVIRKTSMAEIIARVLEAGDHYGENETGKGQKVNVEYVSANPTGDLHLGHARGAAWGDSITRLMKASGYDVC
REYYVNDAGNQIINLGLSLQARYREYLGMDFTLPEDGYHGEDVKKIAIALAKEYGEAYAEENDANLKFFKEKGIEFELNK
IKRDLDYFRVHFDVWSSEQAIRDAGKVETALAQLHEKGLTYEEDGALWFATTKFGDDKDRVLRKKDGSYTYLVPDIAYHK
DKLDRGFDLLVDLLGADHHGYIPRLKASIEALGNDPDKLQVDIIQMVRLVENGEEVKMSKRLGNAVTIRELCDEVGVDAV
RYFFVQRAVDTHFDFDLGLARKQSNDNPVYYAQYAHARICSILRQAPQLAPAQSYELLTHEKEIALMKYINEFSGVVSDA
AKYRAPHRVCNYVQKLAQHFHSFYNACKVIDMNNEALSAQRIALLKATKITLKNALAFIGVEATEKM
>WP_004798377.1 UDP-N-acetylglucosamine 1-carboxyvinyltransferase [Amedibacillus dolichus]
MEDVIKIEGKHKLKGTVRIGGSKNATVALIPAAILANGPVTICDVPDISDVKSLSVLLDFLGVAVDIRSSDTIVIDPQDM
VNRPLTHDAVNKLRASYYFMGALLGKYGHVEILMPGGCYLGPRPIDLHLKGFEALGAEVKYEHGSYVLDAKELVGTEIFL
DIASVGATINIMMAAVYAKGRTTIENAAKEPEIIDVATLLNKMGANIRGAGTNVIIIDGVEKLSGCFHEIIPDRIEAATY
IVMAAAAAEDVVVENIIPHHLEALLSKLKEIGVEMEVDVDSVRVKGISKLIGTDIKTLPYPGFATDIQQPLTALLTQAQG
HSMVTETIYIERFKHCYELNKMGANINVMQASSFIEGPTPLSGTEVCATDLRCGACLVIAGLLADGVTTIHDIYHIERGY
EHIIEKLQAIGANIWKETVA
>WP_004798381.1 DUF1846 domain-containing protein [Amedibacillus dolichus]
MKNVAFDNAKYLKLQSEHILERISSFDNKLYLEFGGKLFDDHHASRVLPGFRPDSKLKMLMELKDKAEIVIAVCASDIEK
NKIRSDMGITYDVEVLRLIDAFRDCGMYVGSVVITQYANQCAADSFKAMLEHLGIRVFVHYIIPGYPNNIPLIVSDEGLG
KNEYIETTRPLVVITAPGPGSGKMATCLSQLYHEHKRGVKAGYAKFETFPIWNLPLKHPVNLAYEAATADLNDINMIDPF
HLEAYGETTVNYNRDVEIFPVLNAMFERILGKSPYKSPTDMGVNMVGYCICDDECAKQASVDEILRRYYKAKVDYVKGYT
GEDTIHKIQIIMSQADIQLEQRRVVAPAIAKAQETGAPAVAIELPDGHIVTGKTTSLLGASSAALLNALKELAHINDDIP
LISPNIIEPIQKLKVNALGNHNPRLHTDEVLIALAISATTNPVSHHAYQMLDQLANCEAHSTVILSSVDANTFRKLHVHL
TCEDKYQTKKLYHN
>WP_004798383.1 formate--tetrahydrofolate ligase [Amedibacillus dolichus]
MFKTDLEIAQECKLEHIRDVAAKIGIGEEDLEYYGNYKAKVSLDLLRRNENKEDGKLILVTAINPTKAGEGKSTTTVGLG
DALNKIGKKTMIALREPSLGPVFGLKGGAAGGGYAQVVPMEDINLHFTGDMHAITTANNLVSACLDNHIHQGNELDIDIE
HVAWKRCLDMNDRTLRSIEIGQGPKANGVERHDGFNITVASEVMAVLCLSTSLMDLKRRLGEMLVAYNSKSEPIYVKDLK
IEGALAMVLKDAIKPNMVQTLEHNPVLIHGGPFANIAHGCNSILATKTCLKLADYTVTEAGFGADLGAEKFLDIKCRFGG
LKPNAVVIVATIRALKQHGGVAYEDLKEENVDAMLEGCANLAKHIDTVKHFGLPYIIAINEFATDTPSEVEALQNWCKEH
GHAMSLSQVWAKGGDGAIDLANQLVELCDQPNSYAPLYDVNDSIEHKIETIAKVVYGADGVDFTEEAQQQIALYNTLGWD
KMPICMAKTQMSLSDNDKAYGAPTNFRITVRELRPSLGAGFIVALTGKVLTMPGLPKAPAALNMDINEEGHIVGLF
>WP_004798386.1 phosphoribosylamine--glycine ligase [Amedibacillus dolichus]
MKVLVIGKGGREHALVHAVSRSGRVRKIYAAPGNPGMAQLAECVNISDSDVDGLLAFAKEKHIDLTIVGPEHTLSLGVVD
AFQKEGLKIFGPTKDAAQVETSKDFSKKIMDKYGIPTARYHTFDTMKDAIRYVEKQGVPIVIKEDGLKAGKGVTVAHEMD
EAIEAIETAFSIPGNKVVIEECLTGFEFSLICFVSGDMVIPCEIAQDHKCVGDGDTGPNTGGMGVYSPVHTITKEIIDEA
MNNVMLPMASAMVKEGHSFTGFLYGGLMLTEHGVKTIEFNARFGDPEAEVILPRLKTDICDIIENIMNHSKTEMEWDPNT
TLGVVMASEGYPATSTKGALIEGLEDVDSMVYHMGTAEKDGKLYTDGGRVLTITASAPTLKEAYAKAYEDVRKVRCDKLF
YRNDIGKKDM
>WP_004798388.1 PTS glucose transporter subunit IIA [Amedibacillus dolichus]
MFFSKKKKGNVVEILAPVDGDAVPLEDVRDQVIAQGLMGEGIAIDPINETVFAPCEGEITHISEQEHVIGMCCENGSNIL
IHVGINTGELHGEGFEILTRVNDYVYAGTPLLSFDLAYIKEKGLCPYVITVSPKNEKYDVSIELDHGEVQANESVIFMID
EA
>WP_004798392.1 hypothetical protein [Amedibacillus dolichus]
MVKVHCGGVHRNRQPLAKVKGVHREVESEGRWRQNSGLRNTNHIRHIMGTSVQNNTKSKRVADKTMICKCGRYMEGKRYD
LILGGLTEGNLVTTNCKKYQGQALSRSRSSEEVSVMEMERRTEQIYQLLKSKLKLYARSRGQ
>WP_004798398.1 hypothetical protein [Amedibacillus dolichus]
MKKRDVMKQKRKLKKYGEFKMAKFAQYMCIAMVLLFLVYFGLLATQTKGGVNELLSTNLFITTGFIVCVVNLYVFYALKR
LINNLENFEYVEATRIEMLIIAIAQLLLFNYASAALLIYCLIKYFKWQGFSIKEAFREIKKTKQLSNVLITVSLLVFMGI
LAFVIGIAAVRS
>WP_004798400.1 PTS transporter subunit EIIC [Amedibacillus dolichus]
MKNIQAKLQTFAGAMMVPIILLVLVGFFVGIGSAFTNYILEEGTLFYNLLTMITNLGFYFMNTLQLWFAVAISFTLAKKE
KGWAAFAGLVLFLTYMRGIEAWAGFEGWTAETTSIEALVANGYSQNEALNFNAIWSSAFGMFGYNMGIFSGLISGLLTAW
IHNKLVDIQLPAMFAFFAGTKFVVMICAIVSIPLAIATYYIWPYIASGLQGITGFITSSGLFGTFLFGTLDKALLPFGIH
HLIAFPIEYSSVGGTMEIDGVVYEGVKNIINGQAASADATGYITRNFTNGRLLFQLAGLPGAAFAMYKCARKENRKKIAA
LLVPAVFTLAMVGISEPIEYTFLFVAPALYWLVYAPLCGLCYVLAEVFEISINGTALFFMIPNLFQPHKVHAIHALWLLP
LTFVVYYFAFKFCIEKWDLPTPGRGEAEVKLMSKKEYNAIKDGQADGASTGSEEDSLEVRIIEALGGADNIETVTCCASR
LRVTVKDDTLIASDDDFKNYLEAMGVVRAKNAVQVIYGVRVQGITTKVKDILHLD
>WP_004798402.1 Sapep family Mn(2+)-dependent dipeptidase [Amedibacillus dolichus]
MNELEKRIKFYQEELLMDLQRLVQIASVRDVTSVKEDAPFGDGIRCAMDAFLDIAKRCGFTVHDVDGYAVYANIEDRDDY
IGVLAHLDVVEAGDLKLWDSDPFTLVQKGDMLYGRGVNDDKGPLLAALYAARLLKEEGISLKHDIRIIAGGAEETTWECM
EHYFAKHKQPIMGFSPDGNFPIVNGEKGILQYELIFSAQKDKEENVITHIHCEKPMNYVCDHIELHIQYPQEDLMEYAKQ
ADTVRYEEELAVLIYRGKTSLSRNPQRGENALWKLCEDLCDYPFAQHGFCELLQYFKAYLLDDFYGAKSGLYHEDEEMGK
TSICPMSFAMEGDIFHLYIDYRYIHGVDIVKAKEHIMDIVKPYQADFAVLKEKRMLYVPQASPLIQALKAAYEQVMHEEA
GAFTKGGASYARTLDCGVAFGATFEGEDPKPHMPNEQMPLSSLLKACEIYYYALKKLACDGK
>WP_004798403.1 transcription antiterminator [Amedibacillus dolichus]
MVNNRFLDVIKILLEHDDYITINAISKRLQVSNKTIRNDLKQVEEWLKENDLTLVKKTGVGVTILGKQDAKVHVMHLMQQ
KNAQSIDYSPQFRKIYIGMRLILCPQNCRIYELANELYVSRATIHKDLLALAPMLETYKITLHRKNNNGLSVEGKERNYR
AMLLELMNHDNGYQKFTAMIKDPDFPCTGDFVFPALDYIDDEIKEFLQVLKHSENSYLHTLLCPSLFQVLLHLFICFIRV
REGHYVSLSDPFIEELKSKPFYEETKKLIQALEEYYHISFSETEIRYLQVFLISLQSSSDTAKDEQEEARELSDLLIAEW
EKHLNYSFHEDTELKSALYAHLCPAITRFRHGISIENPLMYEIKTLYKNTFSIAKASAHILTERYQAPISDEEIGYFALH
LAMALERAKKPLRTVLICHDSSSATKLLKRKLMTQFPELDIVAVQSYLTVHDFPFHEIDLILSTMELNLDNDIPFIVINP
LLYDCDIAHLKTIITSYFQKKNDPLLKAVQQKQAR
>WP_004798405.1 PTS glucose transporter subunit IIA [Amedibacillus dolichus]
MFFKKKEKEMKKLLAPVSGKLIAIEKVSDPVFAQKMMGDGFAIEPTSEQFYALADGKISAVFPSNHAYGITLDDGMEILV
HIGLETVNENGKGFTCHVQLNDVVKAGDMIMEIDSAYLKEKYDLTTMVIFTNANAYEEFKVEYDSEVVGGKDTAASYR
>WP_004798406.1 ribulose-phosphate 3-epimerase [Amedibacillus dolichus]
MKHIKIAAGLAHVNYGRIADVVKEASEAGVDYIHSDAADMHDLQNMKLMGGHQIIAGIRPETDKPIECHIYTVSMDEMFI
EQIHQAGADMLIIPAEHFIGAQLAYIINWCRERKMKVGLTLGCYTPLCFVEESIYDIDRLHIVTHGVDETDGKDNWGWRK
SAIDLVKRARKMIDEKNPKCELAIDGGLRADNMEPLLECNPDVVVLSSAIFKDPDGYTAGVQKCRAAIDAAAKKFNLE
>WP_004798413.1 Rpn family recombination-promoting nuclease/putative transposase [Amedibacillus dolichus]
MLTNTTCSNEVNYCNDFFFKYALGSEDEDSTYIRNTIIERVTGIHPKESIVLNPNLDPTLLAQKQSILDIHVKDEQGHEY
DFEMQTTFLQASEWKRFEYYGANMLSKQLVEGENYRQLQPIYQIIFVNACPQNEKRLINRYIMRDPYGEAESKEPLLRRI
YIQLPMIDEIAKEKGMEAMNDFEQVCYLFKNNANHAILKTKERLVRKLMEKHEKFKDDEGLWSLAMSRQMAEWREKNNLL
DSYDEGKKKGLEEGTKLGLEQGTKLGLEKGTQIGTTLGTVNLLATLIKQKFAIDAKEWLSTLSLSQLYELSNQLLTCNTW
EELKQAIKD
>WP_004798415.1 HAD family hydrolase [Amedibacillus dolichus]
MNKYQAVCLDLDGTLFGKDSTISQKNKEVLKACLDKGIQVYFVSGRPYFFTKYQASLVDERVQVISSNGGCYDKGDTIVK
KCIPQKCLAEIIDCLKETKSPAFFKSKDTIYAHEAYDARFMYDEWVKLPQFPYTKSYPNLSWEELKDKSKDIVKILIYDT
DKVLLRKLRQRIEGIDGITVASYNDISFDVNAADVNKGNAIKDVMEYRKIPLANVIAIGDGENDMAMFEVAGHTIAMCNA
KENIQMLCDEVSALSNEDDGVGEVLQRYFL
>WP_004798417.1 iron-containing alcohol dehydrogenase [Amedibacillus dolichus]
MFNYYQPTKIHFGEHRLEELGDICKKYGERVFLVTTADAPLQPLYERVKSLLAAVDMQVIHFDKVEPNPSAEMIEEGFAM
LKEHPCDVVLAVGGGSSIDTAKALAFTNGQDKIVWEEIFAYDSPFVDYGPYSDTVLPIITVPTTSGTGSQLTQASVITKG
TEKITFYHSSLFSKECILDSELTLTLPKRITAATGFDAFTHAFESYINPRASFYSEMDSLQAMKLIIKYLPMVLEEPNNI
EYRKMMTLADTLAGRALANSGASAPHPLSEDIGGIVHMAHGEALAIVFPPFIKHAYADNKEKMETVASLFHEGSKDLYTE
IVAFLKTIGLYKTLKECGVTQEQFDAIIAWPVLDHLPFGSREFLETILKEAYE
>WP_004798419.1 dihydroxyacetone kinase family protein [Amedibacillus dolichus]
MDCNYLKRLLACIAEVMQENRENLIQLDSIVGDGDLGLTMSDGFKAASESIQNTDETDIGKLLYMAGKAMSVAVPSTMGT
LMASGLMQAGKVLKGKTDLSLIELCSLFKAYEDGVMHRGKAKVGEKTFLDGIDPAILSLEKSVEANEDIQAAAQKAYDAS
KAGYENTSTMIAIHGRAATRGEASRSLKDPGACVAMLMMEAFVKSL
>WP_004798421.1 dihydroxyacetone kinase subunit DhaK [Amedibacillus dolichus]
MKKIINDPENYLCEMLEGIYVAHKNQITYINNDKQCLVTKNKKEGKVGIATGGGSGHLPLFLGYVGDGMLDGCCVGDVFQ
SPSAEQMHAITKEIDSGAGVLYIYGNYNGDIFNFDMAAEMADFEDDIRVETVLGADDVASPGPKTPEEKSTRRGVAGIFF
VYKCAGAAADKMMDLDNVKRIAEKASWNTRTLGVALTSCVVPRVGHAGFEIGDDEMEIGMGIHGETGIRRGKIEPADQIT
SEMMERILEDLPFETGDEVAVLVNGLGATPLDEQYIVTRKINAILEEKGICGYRYYVGEYATSLEMAGLSISLLKLDDEL
KELLDYPANTPFFKQY
>WP_004798423.1 histidine phosphatase family protein [Amedibacillus dolichus]
MLKLYFIRHGETLSNTWHTLQGWSDTPLTANGIMQGKALGKGLADIPFLKAYTSTSERAYDTACYALGKRNLKPIMCRGL
KEMNFGTLETKPNSFPGCETYIERVTYDWSSVGGETIDDLTNRMAHTLHEIITLNKDQHGNIMCVSHGLSILAAIRVVNE
SLYETLLRDETRFGNCCVTLISFENGKFKVEDVNNMTYVEKGLNNEKNYK
>WP_004798425.1 class II aldolase/adducin family protein [Amedibacillus dolichus]
MLESLKKDVCEIAKRAQKDGLCKHKSGNFSARDKETGYVVITPTSVDREVLTPRDMIVMDMEANVIENLSGLKPTSESLM
HLMIYKTRPDANAIAHTHSMYGTTFALLNKPIPAIVYEVANLGLTKARVPVAPYGRPGTMDLANSVIEACKEAESFLMES
HGVVAFDSKDIYEAFLKAAYIEELAQLYYNALTVSNGVEPKAFKQEELQKWEYPKEIKFPNSK
>WP_004798428.1 BglG family transcription antiterminator [Amedibacillus dolichus]
MSLDKRGFQILMMLVNHPAISGAQLEKELNLSRKQISYSLQKINYYLNENGFEEIKRLKTGKFVISKDIIANYKVSENTY
NEKEYVFEENERLKFIIMILLAHKEELSIQHFTNILKISKNTVINDMKKLQMNILDSYDLKLLYDRSKGYYIVGKEYEKR
NLIIYLVRSILKSLNGKSMLVSVLEINEDVLNGFKSDVEKVESLLKVQYTDERIREIPYILYFLYLRIKAGKHLDVLPED
YQHIVGTKEYGIILKVFEKYRIENAMDKIFIVTQFQISSINYADGYDTSFELELFEAASKVLYNFENLVCITFKDRKSLL
DALIQHLRPAMYRIRYHYHIEGKILNMILPQHSYLFELTRHAMQPFEEMIKSPFPEEELAYITILFGGWMTKEGTLEMVE
KKRRAIVVCTNGVSISNFLFLKLQKAFPELEFICTLSSRQFYEFEQEFDAVFTTVLLDTDKSQFLVKPIMNENDVVTLRK
KVFNELLNRSAYEVNSSSIIQVIEKYVDIKDYQGLKNSLKNYLGEENYSQNVVSNEKVSNDVGLVDLLTEDMIRVENTIE
DWRVAIQLAAKPLLMQGAIEESYIEQMIRTIESDKPIWTIADGLILAHAGIDEGVNHLGMSLLKLDEAVIMNEYMEASII
VVIATPNKDVHLKALYALIEITEDDEILAQLKNAATKEELLSIISKERI
>WP_004798431.1 dihydroxyacetone kinase subunit DhaK [Amedibacillus dolichus]
MQRFMNQGDMIVDDMLKGYAKAHKDQIHISSENNHVVVKNTLKKGKVGIVSGGGSGHEPCFLGYVGENMLDAVAVGEVFS
SPPATTFHQAFLEADSGAGVACLFGNYAGDNMNVKMAIQMAAMDGIEVKYVTANDDLASAPKTEKEKRHGIAGSLFMWKI
ACAKANLGASLDEVIDIAQRTVDQTRSICVGLTSCSIPAVGHANFEIKEGTMEYGIGHHGEPGMTVKELKPANEIGKELS
EYILNDLELVDGEEIAVIVSGLGGTPLMELYVLYDAIEDYFASRNIKVYKSYVGDYVTSLEMRGAALTVLRLNDEFKQLL
EVPVDCVGVKQK
>WP_004798435.1 PTS galactitol transporter subunit IIC [Amedibacillus dolichus]
MELLSTVVQSLLDLGAAIFVPIIIILAGLIVKMKLKDAISAGLTLGVAFTGMTMLINFMTGAITPAAEAMLKNVGISLPI
IDGGWTTMSTISWSWPYAFLMFPLMILINIVMLVLKKTNTFNADLWNVWGKIFTAVGVVAITGSVPLAFLVAAIQIIFEL
KTADVHQKRIEELSGIPGVTCTHKMVLFGALMYPVDVLLRKIPVFNKKFDAAALKDKVGIFAENHVLGFILGIVFGLMAG
YDVSKTLTLAIQCATALTLFPVITKYFMQALSPISEAVSDYMNKRFEGRTLLVGLDWPFLGGSNEIWLAVIWAVPVTLLC
ALFLPGNEILPFAGIINLALAVPAYLVTKGNLPRMLILCTLGVPAFLWVGTAFAPFITDLANATGAVALQAGEMISNSSI
DAPVFTYAISQVFDIINGNWIPLVVLVVWGVCYVFYYRELKKENQQAEAETVQNNLGE
>WP_004798437.1 PTS sugar transporter subunit IIB [Amedibacillus dolichus]
MKKVIVACGSGVATSQTVASKVNRLLKEKGVDAVVEAVDLKSVDRHLVDACAYITITKVSKEYDVPVINGIAFLTGMNQN
KELERLIEAINQAK
>WP_004798439.1 PTS sugar transporter subunit IIB [Amedibacillus dolichus]
MKRIIVACGNGVATSQAVAFRINRMLEKNHLYDVKVEAVNIRELHRELKGAVAYVEVMKTDEKCDIPKIDGLVFLYGNAN
QKEEEFQRLLDILK
>WP_004798440.1 PTS sugar transporter subunit IIA [Amedibacillus dolichus]
MDASLICDELCELDLDVQSTDEFFEKMSVKAQTLGYVTANFLQAIKEREFNYPTALPVEPYPVAIPHSDPVNIIKQFIAP
VRLKHEIDWCEMANNDNILKVRVVFLLGFKREEGHVELLQLLIENFQDKEIMDQLLAAETKEKFLDIVKHLKGF
>WP_004798444.1 hypothetical protein [Amedibacillus dolichus]
MDINGGIQMYLAMLLIGGFMFLSFPFLVFEKIKKMKQENTKEAKKKLNVFLICTMPVPIIAIVLILIGLKALM
>WP_004798446.1 DUF6560 family protein [Amedibacillus dolichus]
MEFLTFLMYFKFFIVAFLVCIVLDLLTARSSKKKSSSLDSFVVRAPIDFAILGGIAMAFFLGVFSICEDIGEIETYSPLF
TWIVGGMFALCLLLMAAPIQGVWDIMVENDDITVIKGFLYRRHWKFSTICYAKAGRGGLKVYVQGRKRRAFFVDTMLPAS
QNFIKRMEKEGKPIVYQHKDQAEQIKE
>WP_004798448.1 hypothetical protein [Amedibacillus dolichus]
MEEVIVKLYAEVLLAVLFTIGYLVLLVQKRQWIHLGKVAPSKRQSLRKIEKRVDCVVKVVGGICVIVMVVWRVIPGILDF
PNAMAGNYEYTTGEVVVWDYSRETRKQARSIEVLDSHTNEKVHVIVYSTGVHKEEHLKITYLKNSRFGIIEERW
>WP_004798449.1 PTS lactose/cellobiose transporter subunit IIA [Amedibacillus dolichus]
MKEMDILEIITKAGEAKNGYLQAIQEAKAGNYEACNEYVRNGNEAYAKAHRIHMEMVQQEAGGNRVELSILFTHAQDQLM
NAEILKTLCDEFIDLYRRLEEMQA
>WP_004798451.1 HD domain-containing protein [Amedibacillus dolichus]
MFKKTDETKVMRDPIHGYIHVDKQIVWDCINAKEMQRLRRIHQLGGDFQVYHTAEHSRFSHSLGVYEIVRRMVYEIDSLR
TALSEYEKVCVMLAGLLHDIGHGPFSHAFEDISVFPHEEYTVKILMGDSEIHHLLASCKATLPNDVANIIAHKHERSCLN
QIISGQLDADRMDYLLRDAYFTGTSYGKFDLERCLRTIRLQDDTIVVKQSGIHSIEDYIMARYHMYWQVYLHPVARSYEA
MLSILFKRLKDVYRTNPKSLDRVGMFHAFLNGQPTIEDLFVMDEAACLYGFTLLQDCEDEILRDLSYRLLNRYLFEYVEY
HSEKDIERIQAKVRAMGFDPMYYVYHDSVSQLPYSPYKESEKGVNIWVVDEAGEIIELSQVSEIVAAMTRADLKQDEKIY
YPNDQVARAGRKKQ
>WP_004798458.1 Gfo/Idh/MocA family protein [Amedibacillus dolichus]
MNVATIGTGGIVENFLEACKQNDISCLAMYSRVKDHAKALAEKYQVESIYTDLDAMLAREDIDFIYIASPNSLHYSQAKK
ALRYGKHVICEKPFTSTLAEFDDLLSYATNHHLFLFEAIVTLYMPNYALIKENLAKLGPLHLVQCNFSQYSSRYDALLEG
KITNVFNPAFSGGALADIGIYNLHYVIGLFGKPKAMRYYPNMHACGIDTSGVAILEYDGFIATCSCAKDSTSKNISQLQG
EKGYLLMESQTSRCSSLKLVVKGEEQELTQPSNPISLYHEVKEFKKIFEAQDHERCQKQLAHSRLVMECYEKLRKDAGIF
FEVDQQ
>WP_004798459.1 DUF6483 family protein [Amedibacillus dolichus]
MSIFENDFLMREIKDMTKLLGNVFLHRKESEEIEEQDLQDEEYRKLLRQLKKKLEEQQYREAVAELKDAFQQGSMEYLTI
ALYCFDAINAHEENELAKAGYSRNELYNDLSFISEQYGIRL
>WP_004798461.1 DEAD/DEAH box helicase [Amedibacillus dolichus]
MEFKDFGLEQGIMEALDILGYHKPFAVQEAVIPHLLAKQDVIVQAKTGSGKTASFAIPILQQLIWNEKLPQSLILAPTRE
LAMQIQTEFDQIGAKKRIKSLAIYGKFPFRFQKQDLQQRTHVICATPGRILDHLREHTFDASSIRYVVIDEADIMLDMGF
LDEVEAVLDYLPKKRTTALFSATMPKEIIQLANRFLHDPLSIAMEAKQDVHQNIEHYVYKLNQQDKETALLHLLGKETVE
SAILFVRTQERVENIYQVLKAHHIRVTKLHGGLLQEERLANLKAFRSGEKRILVASDVAARGIDIADISHVINVDFPDKK
ETYIHRLGRTARKDTSGKAISFVTARDQEKLMQLEDYLGYSLSMRDASTELLTQDYDLSYLSQSSERKEDKGAALRKDVL
RIYIGAGKAKKLRAGDIAGALCQLEGICFDDVGVIQVQEHHSYVDILHGKGEVALKSLKRIKGKEVRVEIAK
>WP_004798465.1 ABC transporter ATP-binding protein/permease [Amedibacillus dolichus]
MLQIKHIHKEYKTGTLVQKALDDVSLHLRDSEFVAILGPSGSGKTTLLNIIGGLDRYDSGDLIINGISTKNYRDRDWDSY
RNHTIGFVFQSYNLIPHQTILSNVELALTISGTSKSERKKLAIHALQQVGLGAQLHKKPNQLSGGQMQRVAIARALVNDP
DILLADEPTGALDSDTSIQVMDLLQEVAKDRLVVMVTHNPELAEQYANRIVNLRDGKIISDSNPFVVEEEKQAVHQSMGK
TSMSLMTSLSLSFNNLKTKKGRTILTAFAGSIGIIGIAAILSLSNGVSTYIKDVEENTLSQYPLQIQSSGFDMTSMMGEA
MQQEEQEPQGDIQVGNMLTSMFSTIGSNDLASLKQYLETGGSGIERYTNAVEYTYQITPQIYRMEENDVRQVHPDQSFQT
LGLGSTSSSNNMMSSMMSTNVFYPLPQNDALYKNQYDVKAGHWPTNANECVLVLSGRGSVTDFLLYTLGLRDAKELDQMV
EQFARNEEVIVPKADDAYDYEDILGITFKRVNAADYYAYDATYHVWKDKTKDRAYMQELVQKGEDLKLVGIVQPKEDATA
TMLMSGIYYTDALVKDVIKDASSSAIVKAQQKQPNINVFTGKAFDAKGDTASLDMKSLFTIDEAKMREAIQFDTSKLKPD
MQNLNGIMAGIELPPMDLNAILTQLDISIQPQQLQALVEKLMKGFEEYIKTNPFADYQTHLQEYLKSPQVAGVLHQTIQE
AIKENKEISISKEQMEKSLRTVLAGYDAYAKEHNLADMQDIGKYFMEYLKSEEAQVILHSFLQETIQSNDLQAQLQQIMQ
TYMQDVESVMAQAIQSKLQSSLMDLQTSMSDAFSFDANAFAQAITMNMNEQELGELMISLMSKERYTYENNLKQLGYADF
DSPSQINIYPKDFESKEEILNILNNYNERMEQQGAEDKVITYTDMVGTLMSSVSDIINVISYVLIAFVAISLIVSSIMIG
VITYISVLERKKEIGILRAIGASKRNISEVFNAETFIIGLLAGIIGIVITLLLLLPANQIIHSIAGNNQINASLPPLAAV
ILIVLSTLLTLLGGIIPSRKAAKEDPVTALRTE
>WP_004798470.1 diphosphate--fructose-6-phosphate 1-phosphotransferase [Amedibacillus dolichus]
MKISSLQKARYEYSPKLPAMLRNGISEISVLEGEETQSVADQEKIKALFPNTYGKKEITFQKGANTSEAKKQVVGVILSG
GQAPGGHNVICGLYDALKATNPDNELYGFKNGPSGLIEDDYLVFDDQYINEYRNTGGFDIIGSGRTKLETNEQFAVAAEV
CKKHGITAIVIIGGDDSNTNAAVLAEYFAANNTGVQVIGCPKTIDGDLKNEDIECSFGFDTATKTYSELIGNIERDANSA
KKYWHFIKVMGRSASHVALECALETQPNICLISEEVSEKKMSLSQIADYIADSVEKRAAKGMNFGVAIIPEGVVEFVPEF
STLIHEINELLAGSKADAFNALPTWKEKYAFIENGLTKESMEVFAILPEAIQQQLFLERDPHGNVQVSLIESEKLFSALV
ADKLAQRKAAGTYNGKFNALHHFFGYEGRCAFPSNFDSDYCYSLGYNAFMLIQYGYNGYLSKISNLSKPANEWVAGGMPI
TKMMNIERRHGEDKPVIRKALVELEGKPFKFFEAHREEWAENTCFVYPGAIQYYGPAEVCDITTRTLALEKE
>WP_004798472.1 type IV toxin-antitoxin system AbiEi family antitoxin domain-containing protein [Amedibacillus dolichus]
MSKKELLKTIIENNGGIAKTSDFAVNGINKYEVAAFCKKGVIERIRRGFYQLPQSKNITEEQLIRKLLPQGIICVESALF
HYGYSDFSPRKWSIAVPRTASRSVKNIEEFPMKAYYIQKEFLDIGKSISNFNGVILPVYDRERTICDCFKYRTKLDNEIF
NKAVNAYAADEKKNLANLSKYAKEMELYTKVMNVMEVLLNA
>WP_004798473.1 nucleotidyl transferase AbiEii/AbiGii toxin family protein [Amedibacillus dolichus]
MPDIAASVLTRLKNKAKESGRSYQLCLQLFCQEEFLRRLEKSKYAENLVLKGGLFLYSLTDFDSRVTVDVDFLLQRIPNT
PEKLKGILEEIITVQTGNDFVTFEIKDITPIAVTKKYAGIGASMVAYIKNTRTPFGIDFGVGDIIVPKQEKRKIPTQLDD
FIAPTINTYSIETTVAEKIDAILSLMEFSSRMKDYYDIYYLANKFDFDGTTLSEALKKTFTNRAHSFTAAQFEQVMNFDD
DAAMQKKWKTFIRKIDTKTDNYSTILKTIQAFLTKPFTAAIEDRVFTGSWIAQNNEWI
>WP_004798475.1 YdcF family protein [Amedibacillus dolichus]
MKTYKPIITNILLFLGSLCILYFFILSFAYGFFQISFSFCFLIGGLLLVGYGLIERKQQQHVLTYLPKFLRIAAIGLLTI
FLTSFLIVEGLILANGLHTPNEKLEYVIILGAGLNKDKISLSLQHRLDEAIAYHKQYQDTTFIVSGGQGINESISEAEAM
RSYLVAHGIPQHQIIEEELSTSTFENFAFSKEYIKDKTQKVGVITNSFHMLRALILARQQDLQAVGIPAKSDLLTYPCFS
IREYFGIWKALFLRQ
>WP_004798478.1 AAA family ATPase [Amedibacillus dolichus]
MKQALILLAGYPGTGKTYMANMLLNKFKNFEVLSPDKIKEEFWDAYGFCNEEEKEKLIKKSWNEYYQRLNWKLERGYSLI
SDYPFSDKQHDEIQGICGRYCIEVITIRMVGDLDVLFKRQKKRDLDDSRHLGHILKEYHQGTCLMNHEEADNLLDNDEFI
KRCKCRGYGTFELGTTIELDVTDFTKVSYDKIMNEIALILN
>WP_004798480.1 GntR family transcriptional regulator [Amedibacillus dolichus]
METLDFSGRQQLYYQLYNILFQDIVGGKYPVGKMIPAESELMEIYRISRATARKAVELLANDGLVKKKRGYGTIVISNRP
NTSPQRVIRYDRKYKGDSVAAIKITVEQKVIPSSDEIARCLQLSYNDDIICLKRVRYAGDEPLYLEINYFQQSFVPEIMN
HDFSKESLRLFLSNTYQIQWLYAKQSIYSIIASEEIAKLMHIDIGTPLLYIRRISFDKENIPRECVCTYYRADTYHLAIE
LAM
>WP_004798481.1 SDR family NAD(P)-dependent oxidoreductase [Amedibacillus dolichus]
MNTERLDGKVIIITGASSGMGAAMAKDFAARGASIAIFDLDETKGISVVKEIIENHGKAIFKKVDVTDKSAIQNATDAVE
KEFGNITSWVNSAGISKMRPFLKCSEELWDLTINVNLKATFLCCQVAIEKMLLHGGGTILNMSSLSGKKPSAWQTVYCAS
KFGVQGLTQSIAKEFADQNIRVNSICPGIVYTEMWEKLKYEYAQKKNIDPEEVMPYFKKNIPMHRLVELQDVINAAIFFL
TDNSSYLTGQSINLTGGEWMD
>WP_004798485.1 PTS sugar transporter subunit IIA [Amedibacillus dolichus]
MVNIVLISHGGFCEGLLDSLKMIAGGDYGVRAVPLIPGESPETYREKLSLVLKEVSAGDIANSGIIILSDIAGGTPFQSA
AYLSKDFKIGLISGMNMPILLTLALERNEKTTLEELIEKVNVSSTVGVKATIVKKGEKKQRAKLSINEN
>WP_004798489.1 zinc-dependent alcohol dehydrogenase family protein [Amedibacillus dolichus]
MKAGYYVGNFEYEVRDIPDRDPKSDEVKIRVAWCGLCGTDIHKFQGKNGASVVIPPIILGHECSGIVTAVGPKCKYFKVG
DRVACDPSWGCGKCIWCQRGLPNFCLERHGVAKGFSEYVYPPEKNVYHIADSLDLESAAFTEPLSCAIHGLDLLNIKSGK
TIAMYGMGAIGSLMLQLIRFTGAAKIIVIERDKAKRELALDLGATVAVTDQEIEEIAKEENIDYVVECIGLKATMEQAIQ
IAGKNAKVLLFGLGDPEEPISFNQFEAYTKELSIFTSYLNPLCSDRAVRLLESGLIDTKKIVSARLTLEEMGKELKTLEY
AKKGKVLVSVSGEH
>WP_004798490.1 class II fructose-bisphosphate aldolase [Amedibacillus dolichus]
MYITLKETLKEADELNMAIGAFNTHNLEMLPAIIKAAVNQKTPVIIQTSCGTANYVGHKNLVAVCRSMADEYGINVVLHL
DHAKDFDEIRKAIDAGYSSVMFDGSSLPLKENILGTKRVVDYAKLHNVSVEAELGTVGGTEDGIAVAQEDVRYTEPEDAV
NFIKETGIDALAVAIGTNHGQYKSKTNLNFDRLKEIHNAVNIPLVIHGGTGVKEKDVKRVINLGIRKFNVGTELLVEWNR
KSKECYEEHRENISNRENVVPCLDIITEIVEHKIHLFKNLDN
>WP_004798491.1 MurR/RpiR family transcriptional regulator [Amedibacillus dolichus]
MFIQIDKTIYEKLSEAEKGVIQFLNQNEEKIPYMSITNIAEKTFTSQSTVSRTIQKCGYQGISQLRFAISQQEQMKNHHE
SSYGVNNILSKSYRESTKTIDNISPVAMLQTIEFMKTAKRIFIFSRGFTALIAEEFQMYLQLLGYNAIIVKDVKWMENTE
RIVNTNDVVFILSVRNTTPELATSARAAKRKGAKVISCCCKSPCELENFSDIIIYGHSEQIMKASGMTVYSRIPLLIITR
TIIEYLGQ
>WP_004798495.1 NAD(P)/FAD-dependent oxidoreductase [Amedibacillus dolichus]
MKQQYDVIVIGGGPAGLASAIAASEHGANKVLVIERDKELGGILNQCIHNGFGLHHFKEELTGPEYAGKYVDLLKKTNVE
ILLDTMVIEIDTNKTVYCTSETHGYMVLQAKALILNMGCRERTRGAIAIPGDRPAGVFTAGAAQRYVNVEGYMPGKRVVI
LGSGDIGLIMARRMTLEGAKVLACVELMPYSNGLNRNIVQCLNDYDIPLYLSHTITDIQGKNRVEKVIVSKVDEHKNPIP
GTEIEFACDCVLLSVGLIPENELTRQASIEMDPRTNGPVVYENMETSIPGIFASGNVVHVHDLVDFVSAESEKAGKAAGE
YIQHGAFHSERVLNTKPGDCIGYIVPQRIRFDAVDQGVELSFRVRNVGENVAIEVRDEHKIIARFKREHVAPGEMEKVMI
PKILMDKIEGDTLTVSLKQED
>WP_004798496.1 NAD(P)/FAD-dependent oxidoreductase [Amedibacillus dolichus]
MYDCVIIGAGISGASLAFELSKYQGSVLLLEKNNDVADETTKANSAIIHAGYDPENGTYMAKYNVEGNKLIPKICEDLDV
HCKKIGSLVVAFEKEELATLHAIYERGLQNGVEGMHIIDQEELQEMEPNINPNAIAALYAPTACIVNPWELAIAYSELAI
QNGVDLHLEEAVTAIQKQADYFLVTTEKGVYEAKTVVNAAGVACEKITSMVMEPEYHIQPNKGEYYLLDKTQGGLVHHVI
FQCPTAKGKGILVAPTVHGNLIVGPTSENCGETDTATTLEGLSFVKEKALKSVPNINFRENIRTFCGIRARSSDYHDFVI
GESKVSGFYQIAGMKSPGLSSASAIAIDMVKAIQTKGLFTESNPNAKVTRKLVRFQEMSHAERAQWIEKHPQYGRIICRC
ETISEGEIIDALHRSPTVASLDAIKRRCNTGMGRCQGGFCGPRVQEIIARELNISQEDVLKDKKGSLVLLGQTKEIGD
>WP_004798498.1 LacI family DNA-binding transcriptional regulator [Amedibacillus dolichus]
MGKRNKITTRDIAQITGVSQTTVSMILSGKSDVSFKDETVRLVKEAAKKYHYVKPKANKKKVNKKTLLDTIVIFSPNVTN
AYYSVIISNICKQAKRYHYHIFTLTTLREASLEKEYLYYLKTVQPTGIIFLYPPAAGNIEMINELAKSTIIVEIGDKPSG
SVFDTIELNSIKSGKLVGQHLLALGHRNIAYISSPMSDKEIGRNDRYEGLKQASNNVHDPVHIECYTSTHEIFMNYPYEN
QEYMNGYQLCSEILQTKHPYTAFVGNNDMTAIGIMAALKDAGHSIPKDYAVCGFDNIPLAASEIISLTTIEHCSNEKGKE
AVDLIANKKKESSRTRKTIRMEYEPKLIIRKSSQKNIK
>WP_004798499.1 HAD-IIA family hydrolase [Amedibacillus dolichus]
MIKKDLIEIKKHLEKIKVFILDMDGTIYLGNDLFPCTLPFLNKVKETKRDYYFFTNNSSKSVNVYLNKLEKMKIPIKEDH
MMVSTHVIMQYLKQHHFNETVYIVGTSALLEEFQKQGFVIDEKDPDIVILGFDTSLTYEKLEKACMWIRHGKTYYGINPD
LNCPIEGGEFIPDCGSMAKLIEASTGKYPEFFGKPSHRTLDYIIEKTGFSGEEIAIVGDRLYTDIAVADKSDVTSILVLS
GETKEKDILESEIKPDILVEDIGVLSTLL
>WP_004798501.1 sn-glycerol-1-phosphate dehydrogenase [Amedibacillus dolichus]
MKIDVNKFTINDYLGHEFICDCGRTHSTCLEKVAVKEYVKDDIADFLHKHSYHTIYLIEDTNTKQAFGAQLEAFLNKQGF
VVDTVCLLGDVVPDEEAVFTIFANLQRRYDYILGVGSGTLNDLSKFISFKLQLDYGIVATAPSMDGFASVGAALITHDLK
TTYDCHVPTAIFGDLNVLANAPLEMIKAGLGDIVGKYSCLVDWKISHIINEEYYCPTIVEMVYKSIQEVVENADGVLKRD
KKAVKAITEALIETGMAMGFVGNSRPASGSEHHVSHYWEMKFLFAHRKAVFHGTKVGLATPGVIALWKQLAKEDIDFDGC
KAKVASFDQKAWERCVRDHFEGAAQGVIELEQKAGKNDIEKAKQRIDHIQKHWDTIKDVIVNELPDPVKIIQILKAIDAP
YRPIDVGIEDSLVKDSLILAKEVRVRYGLLQLLWDLGYLDAYSQDFVDFYKGIK
>WP_004798503.1 class II fructose-bisphosphate aldolase [Amedibacillus dolichus]
MLVTLKDIYPIAQEKQMAIGAFNVVALENIVAVIETAEKLNVPVILAFAQTHEENQVASLDILGPIMVMAAKTSSVPVAV
HLDHGISEAYIEKALKMGFRSVMFDGSSLPFDENVEMTKRVVEMAHRYGASVEGEIGKMAGVTLNHEGITENRKSKRSNY
TDPDQAKRFVELTGVDCLACSFGTVHGEYFSKPDIDFELVKVLSEAAQVPLVMHGGSGVSHEDYKRVIKNGVRKINYFTY
MDKAGGEGINAIYPIQYYHEALRAGQKAMQKDVEAAMRCFANMD
>WP_004798506.1 zinc-binding dehydrogenase [Amedibacillus dolichus]
MKACVLERPQKYSIQDIPMPKVGADEVLVRILVSGICVNDVRDYKGSKWSYPRIGGHEYSAVIEKIGEDVPKESFKIGDK
VIAYIIDDCGICYDCKHNHENICESFTKSKAYYNPNGYSGFYGFSEYAVVKARNLYVYPKATPDEEAAFSEPLACVLNSI
QRSHIKMGDDVVVIGGGVMGLLHVLCAKLQGARVILSEVDAKRREFGLKLGADEVIDPLSSDPIQQVRDLTGGRGADVVE
NTTAIPSVAIQAIEMCAKNGIVNMFSSIHPNEPILVDAGRLHSQEITITGTQNGTVETFARAIDCISKRIIDVRPLIEKI
FDYQDIEEAIEYASRSDTYKVMLRFSK
>WP_004798507.1 PTS system mannose/fructose/sorbose family transporter subunit IID [Amedibacillus dolichus]
MAEKAKHIIPKKALYHAAFNWETWVQTNYNYERMMGMACGHTFVPIIQYLYKDDPNGNEKRKEVMQREMEFFNVHPEFGS
CILGMAIALEEQKSLGEPIPGEFITSLKTSLMGPLAGIGDTIWQGVLIPILLAICIDITLTGTVWGAVAYLVLMLAITYI
FSFANFFFGYKQGSEAIMDFLEKGILDKLLLGAQVMGCMVMGGLIANYVKLSCGLEIVTSGSTFNVQEQLFDAVMPGILP
FAFTMLVYWLMKKRWTSLKIIALIVVIGIVGGVTGILA
>WP_004798509.1 PTS sugar transporter subunit IIC [Amedibacillus dolichus]
MSILQAILLGVLYWIGEANLPFVGLWTVQRPLVCGWIAGLILGDSLKGAMVGASINLVYLGFISAGGSMPADMALAGTLG
AAFAITGDLDAETALALAVPIGLLGTLVWNTRMTLDSFFVHLGDKFVEKEQYNKIWIVNILLPQIMSAIICVVPATLAAY
FGAAYVEDFITMLSGTPLKIFQIIGGLMPALGIAITLQYIFKGESRVFLFLGFVVAVYSGLALLPLGILALLCSIVYVQL
HFKGGSEKGNIAQEAELEEDF
>WP_004798511.1 PTS sugar transporter subunit IIB [Amedibacillus dolichus]
MRNVVLARVDDRLIHGEVVTAWTPSLSANRIVIVDDVVAADKFNKRVLMALAPAGTKVAVLTVEGAAKALQKPDPGNERV
IVLTKTPIVFEQLIDAGVAIKEVCLGGMGIRGDRKPFINNVSASPEEVDSIRRMKNEKGVNVYYQLVPEQKVIDISNLL
>WP_004798513.1 PTS sugar transporter subunit IIA [Amedibacillus dolichus]
MKIVLVSHGSFSKGLFETMEMVLGPQEDLSYVGLYPQEGIDALKGRIEDEFQKAKEDEEILVLTDLFYGSPFNAVVQLMN
DYDVYHLTGINVPLLMEILLMRGNGKCAAEICEEAIKLANETVKDVKKYLTDLLALEEGDEECETSF
>WP_004798514.1 transcription antiterminator [Amedibacillus dolichus]
MLIKRQISILLEMSNQVGEYYKANHFSDKFNVSLRTVQNDLKAIKEETLMYKNDFIIESKVPFGTRIIVMHNEKFKQFIN
DLKLQSDEFNTNDRDDRIYKLLNFLLDQRKSISITKCADYIFVSKSTLMLDLKELETIISKYSLRLIQSKGYLWIDGLER
DKRICLMDNNYAYLSVLPTNLITGSETGHISFIHNLLINELLHKQYPISDVEFQNLILWLNISIRRIGSFFYLNEEDIND
DITHSVEIEIARNIFERIETKYLLRVPQTEINFLAMYINNHSNFRNTDYISEDLNEFILYALEKIKESYPTDFLHDVNLR
MSLALHLVPLISRAKNNVQIKNEMLDYIKQSFPYAFDIATYFSYLLSERYNCLIKESETAFLAIYFNKSINDYAVLKGNK
RLCIITNLKRSEYFLLEQLLYDQFRKYIADITFVSSQELEKIDLDAFDLFFSTEDNKATEVGLATKLTFFPDASELQKIK
VRIEGFKNVEDIIRLFDPRLFFRAEIPAKEKVQKKLVKTASQLYQIENLYEEIELREEFGSTYFGNGVAILHPMHLITNE
SFIGEIVLKKPIPWDNDGNYVNLVFLVCIQKNNLEAFRAWDYLSPLLFNNQFKQEVLEVENYEHFKQVLEANLKSNIL
>WP_004798518.1 hypothetical protein [Amedibacillus dolichus]
MAISLNNESMDNALKPITDANETILAKTWGTINYTPKLNSYRVDSSKSSIGFQNIYAYVALSNTHIKIITLHSLDTTRTT
GLFNIPLSDITASKIHKGILKSHLQLEFNQEKIKILWLNSSTISEFKNQKSNVEAFCDFFHHV
>WP_004798519.1 4-(cytidine 5'-diphospho)-2-C-methyl-D-erythritol kinase [Amedibacillus dolichus]
MKLKAYAKINLSLDVKGKRKDGYHELDMIMVPIDLYDLVNIELATEDRFTCNVEGLAMDSSNTVVKAATLMREVYHLDQK
FHIHVEKNIPAQAGLAGGSSDGAAVMRGIRELCKLDVPIEELAMLSKRVGADVPFCVMAKSAVVQGIGEYITPFDVHCDF
DILLVKPPMGVSTQQAFSMLDFSKCAHPSSMAVRKCLEEDRFEELAHCMGNSLEYSAFQLVSDIAKIKTELSEAGFEVVL
MSGSGSTVFALTRNQALLNTQAEKMKAKGYFVAKTKIVKE
>WP_004798521.1 16S rRNA (adenine(1518)-N(6)/adenine(1519)-N(6))-dimethyltransferase RsmA [Amedibacillus dolichus]
MIKPIATPSRTKEILAKHDVFAKKNYGQNFLIEPSVVEKIARSAIGEKKCVAFEIGPGIGALTQYLCEYAQKVVSFEIDE
RLPEVLKDTLQEYDNFEIVLQDFLTIDLNAWVEKYRQEGYEVVVAANLPYYITTPILFKIFEAEANISSITVMMQKEVAD
RFYAKVNTKDYNALSVITQYRCEVSPVMKVPKNVFMPKPNVDSAVLQFRFKQRNENIEEEVFFEMVKACFKQRRKTMLNN
FGEYLQDKAKAMALLEQANIDPKRRGESVSLAEFLVLYEVMRNEA
>WP_004798524.1 RNA-guided endonuclease TnpB family protein [Amedibacillus dolichus]
MGQMTVTAKIQISVSDDEKTLLDNTMFAYRDACNYVSNYVSQTHDLKQFSLNKALYSTIRERFGLKSQMTQSVFKAVIAR
YKTILENQKEWIKPCFKKPQYDLVWNRDYSLTQNCFSVNTLYGRVKLSYFAQGMDKYFDHTIYKFGTAKLVNKHGKYYLH
IPVTYDVEETSLSDICNVVGIDRGINFVVATYDSKYKSKFVRGKEIKQKRANYSKLRKELQMRHTSSSRRRIKAIDQREN
RWMQDINHQVSKALVEKNPKHTLFVLEDLSGVRNATERVRMKDRYVSVSWSFYDLEQKLIYKAKQNQSTVIKVDPHYTSQ
CCPVCGHIEKANRNKKKHLFTCKNCGYQSNDDRIGAMNLYRMGINYLVDSQVPNTVVVE
>WP_004798527.1 3D domain-containing protein [Amedibacillus dolichus]
MKRKRMLFGVVCSLTLFCNGYSEYIYDDVFGKQQAAMVMHITDENSRLPKDLFQVHNSPIKNNRVLKHIHRVFDKLVINS
GIKKITLSFLKEIQAQQEAERQKRTIPASITTYGIDCVGCQSYNGRGGTAMGIALDASLGVMQPNGEWKAGIQYGGYYII
AADPSIPMCSIFKISNHGLSGAGIKVEQPFYAMVMDRGGAIQGNHFDLYIGLQSANPLQRIYVSTANAELIRYGGNNGQG
CAL
>WP_004798531.1 hypothetical protein [Amedibacillus dolichus]
MKKIRNLSMVCVFFIAIAGCSDNEWSAKESDVVSSKTIVVTDLEMDFHSAKIQKEVKPQKPQGYYPHYKEKEGYHYYVLT
GTLKNLGKSTFNLKNIKVNGSNAKGLLPAKLVLINEIESYFWDEIGPNGSLQFYLFSIVKDDEKNPDYFHFYYDEDNKLE
EEQVEFDYKLTYEIPKVFKK
>WP_004798533.1 hypothetical protein [Amedibacillus dolichus]
MKYEYREIESCLKKWKDDHKREWPYLSQEDLIANGVDAPMLFADVALDKKKTNGSFLSYCGRKLKLNAIDESISTKMVIG
YIPCVNEDGEKGFLRIIRKKRRILLFLIPLLLLIGLLIGGWYFLSHQNTVDLDEAAISYQMPNGMKNDNPQEIMIPVFNQ
LKTNHNSNTISVGLVNPEGNPCYFKYKIVLKESKKTIYESKWIEPGTAVVEIEIKEKLKIGTYPITIKVESGSLDDPSVA
LNGGEIESTLKVE
>WP_004798535.1 hypothetical protein [Amedibacillus dolichus]
MFYKLKETSNSKDSWVDVNHQSWPYISNDQMDHIYPNGGYRIIGDVGSRKESQFTLQYHDQCIDVAPYIPKLRSNEYCLG
YIAVESNDFSDAYIRIIKRSNKKFLFLLLMLLLIGTGLFVGRDIWKQDEPSLDDSAISYHIEGLENKDPKNISIPLFGTI
HVDSKTMKSTINLANPKGNPCYFGYRIILKERDEEIYRSKLIEPGTAIPGFKVNRKLEKGSYPSLIIVETYSLQDHSVKM
NGGEMDVTLVVEEE
>WP_004798543.1 YitT family protein [Amedibacillus dolichus]
MKLSNKELMRDLLWILAGNIALSAGVAWFVLPNNVLTGGLPGVAVALQKLIPLSPELMINIGTIGLFIVGVLILGKKFAM
KTILSTICYPVMLSLFSYLAENYIPADTFIMDKYLATIYGGALMGIGIGCVFRTGASTGGMDIPPLVINKYTHIPLPTLV
MIVDALTVLLGAATYGLQAALTGILSVWVSSFMINKTMLIGGHDAKNVMIISDHYAEIMDKIHESLERGTTIIQAVGGYS
QQQKPVLMVVVVNKQLPELQKMVAHIDSEAFVIVMNANEVQGLGFSYEEEL
>WP_004798547.1 RNA-binding S4 domain-containing protein [Amedibacillus dolichus]
MRLDKYLKTARILKRRSVSKELADNERVYVNGRVAKPATDVKIGDIVKVIFGYRELTVRVLALPKQVNKNDAALMFEVVE
EKLIKKDSLVDREC
>WP_004798552.1 AarF/ABC1/UbiB kinase family protein [Amedibacillus dolichus]
MSDAGALNSKKRLAQIVAILRKHHITQGLSPEKLRLIIEDLGPTFVKIGQIMSTRQDMFSQRYCKELKKLRSNVNPLPFE
TIAQVIEEEYACDIQNVFVSIEKDPLGSASIAQVHKATLKNGEQVVLKVQRPHIYEMMERDISLIRKASRLLRLSEILGS
VVDIDIVLDEFWAAAKQEMDFTVEAGYAIRFKKTYEDLKYIDAPMIYREYTTTRVLMMEYIDGIEISNQAALEKAGYDCE
EIADKLADNYITQIIDDGFFHADPHSGNLRIRDGKIIWIDFGMMGILDPKDRGLMKEAVQTIVANDVARLTDVVLTLGNH
EDSVDYSTLVNDMEEFMDTYLTLELSQIKMDVMVQDIFKLCHKHGISMPKGVSMLARGMVTMESTLMDLSDSTNMIRIAA
NHMASSFDGAKIKKDIKALGKKLYDAGYHSLDIPVQLSHILQMTKKGQLKLNLNVIGSEEPITKLDKMVNRIIICILAAA
LLVGSSLLCTTDMQPKVFGIPLIGFMGYMSATLMGLWLLFKMLKIHKKDK
>WP_004798558.1 methionine adenosyltransferase [Amedibacillus dolichus]
MVQKKYFTSESVTEGHPDKICDQISDAVLDAILAKDPAARVACETCCTTGMVMIMGEISTNCYVDIPSIARNVVLDIGYD
RAKYGFDGTTCSVLTSIDEQSSDIALGVDHSLETKEGGEENNGAGDQGMMFGYACNETPELMPLPISLAHKLAKQLTKVR
KDGVLDYLRPDGKTQVTIEYDDGKPKRVDTIVISTQHSDSVSLDTIRKDLKKHVIDVIVDKDMMDEDTKIYINPTGRFVI
GGPQGDSGLTGRKLIVDTYGGMARHGGGAFSGKDPTKVDRSAAYAARYVAKNIVAAGLAEKCEVQLAYAIGVAKPVSLLV
DTYGTGKLDDEKIAEIVNKEFDLRPTAIIEELELRKPMYRQLAAYGHFGREDLGVKWESVEPAERLKKYL
>WP_004798560.1 hypothetical protein [Amedibacillus dolichus]
MGLFRKKKQSKATASAEKTEPTLIIEASDNQPEALKREILPTFIAFLRDITRLEENTQRKSQILEREKLEDGLSDFARTP
EIEKLWIHYHEQFEKLATPLCSPKLLQRGYAETFATPARFHYINNGCRLSVTFTNEHTIEIIAEDFSNLQQKDRFILRFM
DNKWLIDEVYFAYPNSERWYMGNI
>WP_004798562.1 pilin N-terminal domain-containing protein [Amedibacillus dolichus]
MKWLVNKNHLKIIIICMLFIFLPTRTVFAKENIGSISLYAHYLDDGKLIEFVDMPFQIVKVADIVNGEFVNVEDFKYFKN
ISTNMNASQMKKTSYELQAYMKSENISFSEEKNTNNNGVVQFSNLNLGLYLVSQKESDDSKYCSEPFLISIPMIEDSSEI
FNVYSKPKFIEKNENEVPISPNVPDSSVGTGDNTNITLWIVLLLVSGLAMLSVIRKLAVKKKKA
>WP_004798564.1 class C sortase [Amedibacillus dolichus]
MNRKKRIFDGIRVIALLFFVGVLLYPTVSDYLSRIHSSKVIQSYEKSIVGLDQETKNKMLQEAQAYNSSLIGKGELYDPF
MSIEKVDKYYMSLLNSNGDGVMGYIQIPRIDVKLPIYHTTSDKVLQKGVGHLQGTSLPVGGKSTHVALSGHRGLPSSSLF
TDLDLLEIGDIFYMEVLGNTSAYKIDQIKIVLPTETKDLEIIDGKDYVTLITCTPYSVNTHRLLVRGTRIDYQKAVEEQA
NEVNNGIHIPFEIQILLIGFTVLALMLLLWKVRRKKHEVVSK
>WP_004798566.1 SpaH/EbpB family LPXTG-anchored major pilin [Amedibacillus dolichus]
MKDMLKKLGTLALTFVVMFSMVTNVFAATQGTITLHTGKHNVNGVEFKVYKMMNATVTADGESAAYTIADNFRKFFTQNS
YATDEQAYNYIKKNVKTAVFQNKVKEYVKTENLVAVETLIGTDAKTYTIENLDAGYYVIIPSGENYTPMFTTVAKATQDV
YLKGKTPDVDKTVDGDKWNSAQVGDPIRFKVESMVPNMTGFDKYTFKLTDTMSSGLTVTKETLNEKVTIGNKQLTDTEYT
VTVKGQEITIEINDFIKYKDQANEAIVFEYDAVLNENAVTAGKETNTANVEYGNDPDHLTQGTPDKVIVRTHNLTITKKN
GDGTETLAGAEFNLYRGTDTNGDPIEFVDLRNGEYRVATDADNQLTKTSTLVSPTNGKITVKGLDDGKYTLVETKAPDGY
NKLTTPTTITIEASSDNNGTDVTVTGNDVTVNNNKGSLLPETGGMGTVLFTVVGVGGILAVLYSFMKSNKKNKLNENK
>WP_004798568.1 Cna B-type domain-containing protein [Amedibacillus dolichus]
MKKTKATRLLLLMLSLVVAFSSFNVYEISDKNIYAEVNENEDYIAPAELSEDYSHLYKDEAIHIYNLEQLKAIGTNQKVK
DLDETKEGFGLGKDIVVDNQTITYSLDATYILENDIALNGEKWNLPEGFNGSFLSKQETGSPQLYDEDTDTIYIYNSYQL
DLIQSDSASLEPILSLDYDVTLFGQGKLIYPNNSQDYVTYSNEHTYVLSKNFTALRPATEAIKVQKEQEEKKQEIEVLQN
NRWGNAELSGRDYIGQVYKELNGIRYILIGNEQQLRAIGTNQSVTPTLFLYKKPALGIGSGTYKPLYPGDADFNTEITYD
GDKFKYYEDKNSSNKLMHIDYNKGLLDSVVDILGSILGLLLGESEIVGYNHETNQPDKNIDESKIKAEYKDLKYSSDANY
IIFRDIDLNNVEWKPLMFSGTMVGAVSEDKNAESTLWNDSGIVNTRQSVISNITVNQTSPIDIKEQSGVGFFGSIMSKST
QKIGVVDQQVSVKNIKLQNISVTNATSEIVDRRGLIQELLDLLKPILGILLGDLGDVLGNLLNPNGDGDPSVFATGSFAG
RISGDVSVEDCVVENVIKISNVNDLTGGFVGHVEGITEYGGLQDALGTLTTILEEILNIIPFVDLGTLIEVLLDGNIIDL
NKLIPTGYKSPTISNCYLDNSGNNLSVGNIAYNYQGGFVGKAVGTQIKNSSIKANSLTVEGKNMAGGFAGYSANAELVGV
LNGLGIELFNAFQLNTFLLNGRVETNNLSVHANEKYGGGISGALANSFIVDCSVSGTTNITADSYAGGISGIAALGQSIS
LKDFYTGKKDLTGLLGSLLSGILTQDEENVLLSLTGISPSVLAGNEITGSLTVKANDKYAGGMVGQGDGVKIISSSDLKV
KSYVWKNVIGELNYTVLGRKNTISNLKEISAQSRSGGVIGEAKTASAGGILNKTLGIGNFLGFEIENITISSINAPGIIH
ATQDYAGGFAGKAMGGTVSNVHISELQKVEANNYAGGFAGYGGTGSLAETGALNILGLVKIANLLDLAQGLVLDISECDV
QGTTNGFTVKALGTKTSDVDVTKYYAGGFIGKSTSVHIRNSHVKGLKDVTADGISGYAGGFAGATETGGLADAANKDTEA
LKLLGINGLLNAVPYLVSDFKNTTVAYQPESAEVAQVRAAYAGGFIGEMQSGYIDNKGLDKPYAVSNILNVKGTYYAGGF
GGKIYSGGLATAGDLSILNGLLNINASNLLSVLNVYIPIINSAGVSSNGLIVEVTSTDENDSNSGSAGGYVGYGSGLKIS
NSHVNQLRHTTVKAPSDLNSNDGSSYFSDQSKYAIKGLRYAGGYVGKLDIGSSAALGSGLGVLGNVLGLNDVTQALDVVA
SQIEHSNVLGEVGGYSVLANFKAGNDLQGHSGGYAGSIDGSSLQDCNAYNFEYIIGQETAGGYVGRMQPGNVASVIGNAD
ILGGLLEVEGNLLSILQSFIPMIYNSETTSVPCGGAVRANAASDETRERGLAGGYVGHNIGGRIEGMSEREWNKKKPTVL
KENAAVRIRNVYGYEFTGGFSGRTENANVADTGNLHILFGIINISNPLSALGAVYSTETNTAVYGPLRKLTVDVWNAWVG
VVGVNGAYGQQLQELGKVETQEQLNGIIEKYAYGYDVKAAREIAGTLATQGGSAGGYVGRMDGGVVTSGQAHDIKLVTAY
RSSGGFVGEMSSAGVANVGGIQIGDLDVVGSLPVLQTFVPVIKTSSAYGYRSGATILANGTDLKNQQGNAGGFAGIIIGG
QIEGKEDNFCSIEKLKTVKGTNTIGGFVGSILSGSAAEVNIGSNDGLLPILLKPILGNPDKLASLLNATVSTIKYAKVDA
WDNWGITIDGRYQKENDPNTQYTYASGGFAGNMSGAVLGDKGSNSDSLIVNNIRKVIGGEHVGGFFGLADVAAVAEVGDN
ASNGILGLIKLGELDVLDAFRTYIYHASVRGSTEHGLIVSANTQNEAGGFESTVQTGNTGGFGGSLLNGSVKNASVTNLN
QVNALNYSGGFIGHLGKSGVVDLDKAATGGALTGLLNATAGVLDNFGSHCDDCKVDGIQEGFLVNSQNGKESISGGFAGL
ADLAKINNSHVTNIKKVNSDQIAGGFVGRTTFSYLADIDAGSTTLLNPVLSIVNKLLDILYVGDLQNLGVIDLGLGKLLE
IKLLSDGKTLSVTLLGLPISVALVRNNGDGTSDLAQIHIGDSYIEIPCTSTEGNHISEEDKKNINIGLIKSNRTSIKNSS
ITGISIGYDVFGGGANDEKDGTDQEGYAGGFVGYNDEGLFENNQMYYADTICGIKDKVGPFVGETSLDSAYDFNTVENIE
GNHNGYRVYRDHNELTSLIVGGKTITAESSNINWNEFVISHINDIDKYVKFENAILSSVGIQEKAGVYVSSAKAVLMEDK
KTSDNEENLTPPPSDMQDPCDELINLTINKIWKDFGNFENIRPAQIELLLTRTYEANGTVVKDEQFEQTIIVKPSDDMQN
IWRETVKGLEAYKVLDGGTHAYYTYQLSEKKVDGYSTTIESSEDGFTITITNSHIPFLPDTGGIGTYVFTLVGMIGIAAV
FYSLKKGRKKNERHA
>WP_004798573.1 transaldolase family protein [Amedibacillus dolichus]
MELIIDSSNIEAIRQLNELLTITGITTNPSIITKSGKDPSIVIQELTDILKPEQLLFIQVVKTDYEGILEEVKQIHALRK
KNIYVKIPVTKDGLRAIKKCKELGIKTLATAIYTADQAFLAALNGAEYLAPYVNRMDNYGNGIENVKDLIEMLKVHHIPS
KIVGASFKNTRQVHELIKAGIHAVTVSTDVLFQMIEHPGTSIAVEEFSNDWKNTYARESLFQTKSA
>WP_004798574.1 hypothetical protein [Amedibacillus dolichus]
MEDKNILISIGILLLLIAVFSILRYLKQRKIFRFIQTQNFSKLEKELDSITTRMLIKPYNRENIRLNMYLMERDKKKINE
QFERLYPILKKPLQNQEFLTKMFQHYLFEQDEKRCKKLLGTIQESIQQASILHEAQMLFQIFFENSSAYINELKQKMETM
ENEQKAMCAYYISLQYENKKDEYHAQKYRELSKRLF
>WP_004798576.1 NAD-binding protein [Amedibacillus dolichus]
MSNIVLIGAGQTGRGYLNRFFKDEKVTFLDIDSELIERLQQEKKYNIFFGKQRETLTLDNFKAYTVDSKQGLDALAQADL
VMISVGQKNLDSLVPLIQKALAIRQKGDVDILTAENGVHTKNYLIPLCQDKRVHLAETIVFCTTLKQENSLDVFSEDLDY
LPYDVVSLGHQLPYKHTVAEKNLSSLMQRKIYTYNCLSAVVTYLGYYKGYEEYAKAANDSEITMCMDNILQKLNACICKE
YEIDVDEQAKFSQMAVAKFQNKAIVDTIERNARDVDRKLGENERILAPLCILKKYGKQSDELLLVAACAVYYGQKTSTLL
KSFEKYFEILPKEWFTQIVDYLKKLDNQMTIIEVLSV
>WP_004798578.1 mannitol-1-phosphate 5-dehydrogenase [Amedibacillus dolichus]
MKKSILFGAGKIARGFLGQLLYLSDFEITFVDVYEPIVSVLNEKKTYHVHVLGDESLDSDVTHIKAYLFDEKESIYHTFY
ESDIAFVSVGGNHLTDVAKSLADIFNRFGIQKKIKNIIVCENWRDAANTFKTAMLKFLNEENKNLFEEFIGVSEAVLMRT
ATQPDEELAKLYPQDVWVQNFWYLPIDGSRIKEAIPKIQCVELLDEFGNFLTQKMYTNNTSNAVIAYSGYLLGYEILAEA
ANSLEISALLDDAYKEINQILVAELGVDEKQQMEFSQKARAKYCDWTIVDKVIRHGKDPIRKLGPQDRLIAPCRMALKHG
IYPKTLIDTIAKALYFDEPSDVEAVKLKMLRQQKGIEYVLQTVCGLDKTERLYHEILKSVEQIKEQGLVKGHE
>WP_004798580.1 bifunctional 4-hydroxy-2-oxoglutarate aldolase/2-dehydro-3-deoxy-phosphogluconate aldolase [Amedibacillus dolichus]
MNEVVKFIEDHKTLVICRGIYGDDLLHLITALHAGGIMMAEVTFDQADPSAISKTGQAIKMLKENFPDMKIGSGTVTCVE
HVVATKEAGGEFCLSPNVNLEVIKKSKELGLVSIPGALTPTEILQAHDAGADIVKVFPAGWLGLKYLKDVKGPINHVKFM
AAAGVNEENYADFLKAGYCSAGISGRLLDKGMIAQENYAELTRRAQVFTKIAKEN
>WP_004798581.1 PTS sugar transporter subunit IIB [Amedibacillus dolichus]
MKQIVWTRIDDRLIHGQVMTQWIQHASANEVVIVDDGVAKDTFIQMIMKSSVPAKISLKILNTQDAIEYLNGEDNGKKEF
ILVKTPQALVALTDAGIKLDFVNVGGIGAKAGRKTLYKNISTSEAENKDLRNLIDKNIKVFFRVVVSDSEEDVAKYV
>WP_004798583.1 phosphoglycerate dehydrogenase [Amedibacillus dolichus]
MKVLITSNSFGKFDPKPKKFMESLGWQVVGNRYHHIMNEAEMMEEVVGVDAIILGSDTVSKKVLEKADQLKIISRYGVGI
DNIDLMEAKKRNIEVTVTKNCNTEAVADYAVGLMLATIRHISNVDANLKQGEWKKETGLDLCHKTIGVIGLGAIGRQVIK
RLKGFDCHFLGYDKYLDKAYCKENNIEVLEPREIFKKADIITLHAPGNPDGTPLIGKEEIGLMNKNTVIINTARASLVDE
EALLEALENNEIYGYGTDVFDGEPHINEKFQALDNVVLSPHTAAVSVEAINKMTSCAVDHILEFFGIEKGEYYETNCMDK
NR
>WP_004798584.1 PTS system mannose/fructose/sorbose family transporter subunit IID [Amedibacillus dolichus]
MATKKVALTKKDLNKAYWKFQIFAQACCSYERLQAPGFFSGMRNVIEKLYEDDPEGKIEACQRHMEFYNSEFGLVGPVIL
GAAIAMEEEKANGAEIDGQAISAIKTSLMGPLAGIGDTLRQGTLIPIIGSIAISLGQSGNLLAPIFYMVATLGLNWGISY
TLFNKVYQSGSMFVAEFFNGNRMEKFMTMITTLGAITIGALAANTVKLSTPLEFAFGEKPLNVQTDIFDAVALNLLPFLV
IMLVFWLITKKKVSINKVILGIFVVSIIGGLIGIV
>WP_004798586.1 PTS sugar transporter subunit IIC [Amedibacillus dolichus]
MEISIIQAILLGTLYYLTNNGTPPLTGLGSVSIRQPVVCGTITGLILGDVVQGCIIGATINTLYLGFVNAGGTLPADAGI
GGIVGTALALTSGSTAEAAIAIAVPLGIMGTMIWTLRQTVNIYFVHKMDKYAAIGDTKKMAFWQLWPTQIFAYLVTAIPV
ALLVYLGAPVVQSTIEMLSGTPLHILSVIGGLLPVIGIAMLLQMLNTRSGILLFFVLGFFLQTYSGLGMLIIAIFAGVFA
YVYAELKFKTED
>WP_004798589.1 PRD domain-containing protein [Amedibacillus dolichus]
MDKKEHIFQYIHKDTLSKLNKQEYKELGIDTLKISLDLKMDRANISRILNQLYNEGRLIKTSTRPVLYVDRSSLDNYLQD
SFIPSIIPKDKELQDYLVNQSNPIKADSINSFHRYITNPRHSKMYEPIKKAKSAILYPNRLNILIFGERGSGRFQFAKSL
ANYAKEAQAIDPKSKPTIIECLNYNVTNEQSFLKLIFGEYNIKSNIYKRGVFQTTQNNIIIFNNIDNLPANALSALYNAI
LDKSFVPINSNKMIELKSLIVATSTSQAILDNIDIRRCFPMLIDIPNLYDRSIVEKIVIILQYLQDEATLIDKTIRISKD
ALSCFVMSEYKGNLAQLRSEIRQACAMGYQNYINENSFFINIEFDEISTSVLTNIFNINERINELNDTLNLFHNDYLFFS
PYQQNSELLLLYDLNRAPNTEDISNVCLIDEELIKQCIADIDAASSIQLNSIRSVLLQKIYDLIYPIVKNHSICKNENLL
YGLLHHISNETNRLALGQQSFTFSSLTSKIARKNDYEYANEINRIIQKEYDIELSDAEIDYIATYLYLSSQWIDKKYIQL
LIVSSNKDIAKNYADYINSQYFKSYTSYLTFTPEQEDNQIAQSIVDKMHTIDRGKGVIIATDSPTISKINSLIAEQYQGE
FTIITDMSVQKLVSIAEKIESLGVTIQSMNVFDDLKTTKSTSQNIVEPHAKNLLQDIQNKLLSESLIFLNPEKACQALFN
ILLNIINDLSIPYSDDLLIKFLFHTTFALERCIRKEPYTYPKARYLIKEHSKLFNVIDKNFKVINEIFAVQIPTSEIGFI
IEIFLPYLNAPQ
>WP_004798593.1 3-dehydroquinate synthase [Amedibacillus dolichus]
MKLHVDLKENGYDILVEHGILAHIQEVVDLKRKVMIITDENVPKAYTDTIAKQCKEAYIEVLSAGEASKQLSTFQALCEK
LLNNHFSRKDCVLALGGGVIGDVSGFVASAYMRGIDFIQVPTTTLSQIDSSIGGKVAVNLNEVKNIIGAFYQPRKVIIDP
DTLQSLPKRHYINGLIEALKAGLIYDASLFELFESEDIQAVYDTILYKALCVKKAVVEKDEKEQNLRKILNFGHTIGHAI
ESYYHLEEYLHGECVAMGMLYFIDDPSLKQRVLRVYERLGIQKETSFDPTSIYHLLCNDKKASGNSVTCVHVKELGKAEL
IETPLELLKTKLGG
>WP_004798595.1 chorismate synthase [Amedibacillus dolichus]
MKNTFGNLLQITLFGESHGAAIGCVIDGLPAGIAIDEDLIKKQMEKRKAKGRISTQRHEADEVHIVSGYFNGYTTGTPIT
ILIENTNTRSKDYTKTRYRLRPSHADYCAEVKYKGYQDYRGGGHFSGRLTAPLVAAGAIAIQILKQKGIEIATHIENLHG
ICDTPFHHEETILTQQINKLHELEFAVLDDTAAQAMHSCIEDAAKQGDSVGGILESCIYNLPCGIGEPFFDSLESHLSHL
LFSIPAIKGVSFGLGFDFAKHYGSEVNDALYFDTKVKTKTNNNGGINGGISNGMPILIHTVVKPTPSIYKQQDTIDAKTK
EAVKLVIEGRHDPAIIHRARVVVDSVLALGVLDLLLEKEAASHL
>WP_004798597.1 3-deoxy-7-phosphoheptulonate synthase [Amedibacillus dolichus]
MIITMKKNTSAQDIAKVMDQLKAQGLQIHESIGENYNVFGVVGDTSRIDPKRIEANPHVDSVVRVSSPYKKASRLFHPDD
TIVEVNGIRIGGKEKLVVIGGPCSVEGEDMVVQLAKDVKAAGAVMLRGGAYKPRTSPYAFQGMGSAGIQAMVAARKQTGL
PIVSELMSIDKLDEFVDNVDIIQIGARNMQNFDLLKAVGRTDKPILLKRGLANTIEEWIMSAEYIMSEGNEKVILCERGI
RTFEPATRNTLDLSVIPIIKKKTHLPIIIDPSHATGDWELVEAASLAAIAAGADGLMIEVHNQPECAWSDGAQSLRPNRF
AEVIRKGRAIAKVIGRDL
>WP_004798598.1 3-phosphoshikimate 1-carboxyvinyltransferase [Amedibacillus dolichus]
MKAHLLPSKSTGSIHIPPSKSMSHRAIICAALAHGESIIQNVAYSKDILATIEGMKQLGASIRKDGSTLYIRGVQSFQQL
AAKEIFCNESGSTLRFFIPIFSLCNQDITFTGQGRLLDRPQKVYADIFHKQGLDFTHTPSGIHIHQSLQAGGYTLKGDVS
SQFISGLLFALPLLTEDSTIHIEPPFESRSYIDLTLEMMERFGVKAYYRDEFTLYIPGNQQYQACNYTIEGDYSQLAFFA
VLGAISNGITLHGVTPSSKQGDKQIIDILKQFGALIDTLKDGYRIHPAKLIGQAINLENCPDLGPIVCVLGMYGEGTTHI
YNASRLRIKESDRIAAMEEELRKFGTNITSTPDTITIQHNPNPICQTSLYGHNDHRIVMALSVAAMASRQEAIIEDAQAI
EKSYPTFFEDFKKVGGKVDLL
>WP_004798600.1 prephenate dehydrogenase [Amedibacillus dolichus]
MITKDTRFLIVGLGLIGGSYACALSKQGFHVDAIDLQQESLDYAKAQGMIKHGATLGNELIQQADVIILAVYPNAILPWI
KQHQSLIKTNALLTDVCGVKQGIVEDVQAILRTDLEFIASHPMAGKEVSGVQYADDTIFHNANFIITPTGNNTISAIECM
QEFAELLGFANISILDPMEHDKMIGFVSQLTHAIAVSLMNTNDNTHLVDYTGDSFRDLTRIARINEVLWSELFFMNKDIL
IREIEDFVAEINHLKNTLQNNDEKELKRLFVQATERRKLFDR
>WP_004798605.1 Rpn family recombination-promoting nuclease/putative transposase [Amedibacillus dolichus]
MLTNTTCSNEVNYCNDFFFKYALGSEDEDSTYIRNTIIERVTGIHPKESIVLNPNLDPTLLAQKQSILDIHVKDEQGHEY
DFEMQTTFLQASEWKRFEYYGANMLSKQLVEGENYRQLQPIYQIIFVNACPQNEKRLINRYIMRDPYGEAESKEPLLHRI
YIQLPMIDEIAKEKGMEAMNDFEQVCYLFKNNANHAILKTKERLVRKLMEKHEKFKDDEGLWSLAMSRQMAEWREKNNLL
DSYDEGKKKGLEEGTKLGLEEGNRLGTLNLLATLIKQKFAIDAKEWLSTLSLSQLYELSNQLLTCNTWEELQQAMKQ
>WP_004798607.1 hypothetical protein [Amedibacillus dolichus]
MGIKHEEEVLSNEDATAKEVEQAKNALSEAIEQLKPVETKPIIPEEPEKPNKGDSTDTGDYTNAITYAALLARSGLLLGG
ILLNRKRRGADKNK
>WP_004798610.1 16S rRNA (cytidine(1402)-2'-O)-methyltransferase [Amedibacillus dolichus]
MIRQKSFEKEGAALYIVATPIGNLSEMTPRAIEVLKSVDVIAAEDTRNTMRLCAHFDIHTRLIAHHKYNEETSADGLLDL
LDKGNSVALVSDAGYPLVSDPGYVAVQKVIEKGHPVIPISGSNAMLAALVASGLDTQHFLFYGFLKAQEKERVKELQVLA
DYPFTMVFYEAPHRIEKMLKSMLAVFEDRNICLARELTKKHEELIRGKISEILEIVGECKGEMVVVVEGAKEKEAIVDAT
SPLVYEEIHRYIQEGLTTNAAIKRVAKEMGLSKNEVYKEFHELS
>WP_004798612.1 regulatory iron-sulfur-containing complex subunit RicT [Amedibacillus dolichus]
MSYEHNPHKINAHQKQHTPKERKEDSKPARSYQYVAYVSFSESKKVYTFGSDVNTYKVGDKVIVETIRGLEMGEIVKESE
AFFSNGMEIKPILRKATEKDLKQVKENEEKAKKAMEICRECIQKLHLDMNLIEAEYTLDCSKIIFVYVADERVDFRELLK
ELASIFKCRIELRQIGPRNKSKIIGGLGSCGMETCCSRFLNDFEVISINMAKNQLLALNIQKLSGQCGKLMCCLRYEDSQ
YKKLREGLPKLNSQVEYKGQRYRITSMNVLLQQVKIENKEDVQFLDFKELWPDIDFSNR
>WP_004798614.1 DNA polymerase III subunit delta [Amedibacillus dolichus]
MFKERLRKQQPIAYQTLENALCQDRLAHAYMFNGPSGTGKKEAAYLLAQSILCDAEGFACESCAICQRVLHNEYSDMIYL
DGSTKAIKKEDIMKLQSAFSKTGLEGKGKKIYILDHAENATVDALNSLLKFLEEPNSDMIAILLVEALDRVLPTIVSRCQ
IIPFIALGSDVCYNEAKAEIDDLDAYLLSRWIRQKDAIVAASETEDYQHARFVFQGVVERYLVSPHEALLFLQLEGFPSK
QKKYGKQAFGYVVDMLNILMKDAFKGSAITQDSWYQKQLTSIADKNYDYRKLAQIFMDTKDKLLRSVNIQLLADQMLYKM
KEVMK
>WP_004798616.1 dTMP kinase [Amedibacillus dolichus]
MKKGLFITFEGNDGSGKTTISMLAYESLKAAGYPVIYTREPGGIDIAEQIRHIILDPANTAMDGRCEALLYAASRRQHLV
EKVLPALEKKQIVLCDRFLDSSLAYQGVARGIGVDEVYGINEFAIEGCMPDATIYLDVSLEVGLARVASRGNLDRMDQES
MDFHQAVAKGYAIVREKFAKRMHIVNADQEVEKVLADTLKVLEEIVQPYV
>WP_004798618.1 diaminopimelate dehydrogenase [Amedibacillus dolichus]
MIRVGIMGYGNLGRGVECALSKTKDMELVGIFSRRDPASITPHDANTPVYTMEAAIEMKDRIDVMILCGGSAKDLPEQTK
EFAKYFNVVDSFDTHAKIPEHFANVDNSAKANNKIAVISAGWDPGMFSLNRLYASAILTSGNSYTFWGKGVSQGHSDAVR
RIEGVKNAKQYTIPVEKALEAVRSGANPKLTTREKHTREVFVVAQDGADQEEIKRQIVTMPNYFDEYDTTVHFIDEETFL
KEHSGIPHGGFVIHSGTTGWEDEHKHVIEYRLQLDSNPEFTSSVLVAYARAAYRMNQEGMSGAKTVFDIAPSYLHPLSSE
ELRKQML
>WP_004798620.1 YggS family pyridoxal phosphate-dependent enzyme [Amedibacillus dolichus]
MNIEKTKQILQELPSHVELIAVSKTRTKEEVDEAYRLGCRTFGENKVQELVAKYDPKYTWHLIGHLQRNKVKDAVKYADM
IESLDSMRLAQEIEKQCAKIDKVMPVLVEVNISQEENKTGIAYEECINFIKECQQFPHLDIQGLMCVGPLTDNQADIEAC
FESMHTLFQEAQEAFGPSIHILSMGMSDDYELAIKHGSTMVRLGTILFGKRDYTI
>WP_004798625.1 tRNA (adenosine(37)-N6)-dimethylallyltransferase MiaA [Amedibacillus dolichus]
MEKVLVIVGPTGVGKTSLSIELAKAYSGEIISGDSMQVYREMSIGTAKIKESEKQAIPHYLVDEFHFDEEYNVKIFQERS
RKYIKEICERKHLPIICGGTGLYIKSTLYDYEFLDQEEDLSFLHFLQARSNDELWCLLKTVDPKACDNLHPNNRQRLIRA
LSMAHAGKKKSSIIETQQHQPIYDAYIIGLTMDRERLYERINQRVDMMMEEGLYEEIQDLVRKREHIWELQSFQGIGYKE
WKEHFIGNAGIEECVEQIKKNSRNFAKRQYTWFKNQMQVHWYDVEDQNAVEAILQDVKEWLG
>WP_004798628.1 DNA mismatch repair endonuclease MutL [Amedibacillus dolichus]
MARIHQLDEHLSNMIAAGEVVERPSGIVKELVENSIDAKAKHIEIQILQGGIDCITIIDDGCGMDAQDATLAFERHATSK
IQAVDDLWKISTMGFRGEALPSIASVSQVTLRTNDGIDSSEVIIYYGTLKSARPCGTPKGTMLEVRNLFQKTPARFKHLK
SPQYEFSLISDVVQKFAISHPNIGFELSHDGRSVFKTKGNGNLREVLMQIYGRDGAKTAIELHGQDLDYTIRGYALQPQF
QRATKYYVLLYINGRMIRNYHLQKAVMDAYAPYMPKDRYPIAVINMEMDAQLVDVNVHPSKWEIRLSKEKQLEKLLYQTI
KAALMQDMEVPNIQARKENKKEKIEIQELQFTYPRDQEVKKLHTEVNDSFVHYNGKPKQTITEESKVQVDKVEPQEAPVE
AEKQESVDKKQELSESQSSDTQAPIKDQVIEEVSTTKQAETLFKDIVPIQEVVMKAEQEPASESINPSLPQLHVIGQFHN
SYILAEGEKGLYIIDQHAAQERYHYEMIQKQILSGVKDTQPLLIPITVETTISAVSRIDDLNALLEQVGIHFEVFGNTTL
LCRELPIWLKDTKEEAFLQDMIDLWQKDDEISLDKLRKHTIATMACHSSIRFHRSLTMEEMKQVILDLGKCEQPFHCPHG
RPTLICYEDKDLIHDFERG
>WP_004798630.1 DNA mismatch repair protein MutS [Amedibacillus dolichus]
MAKASGYTPMMKHYLEVKERNKDAIIFYRLGDFYEMFFEDAKTASNELDLVLTGRNAGVEEKVPMCGIPHHAANGYIQRL
IQKGYKVAIVEQLEDVSSAKGLVKRDVIKIVTPGTIMDEVSDEKNTVYIAALHDYQFGLAVVLCEMTTGEMRAQLIDKQV
MAIQKVIMGNNVREVVVSDGFDKKMLKMLEDMPQVTLSYQKNSEIKPAYMHLLSDIEDTRIHQAFGILTNYLDDTQKRSM
AHLNHVEFVYEHDYMQMDFATKQNLELTQSIRNNANSTTLWSFLDKCKSSMGSRTLRKWIEYPLLDVKAINKRLDAIEFL
NDNFITKDELREHLSYVYDMERLSARVAYGSANPRDIVRLIKTLEHTPAIFEIFKDCSAYEEFQSIDPCIALYDKIKDAI
VEEPPLSLKDGGVFVEGYHAELDEVRRIGKSGKNWILELENKERERTGVKSLKIGYNRVFGYYIEVTKANLDQIKEEFGY
IRKQTLANAERFVTQELKEKEDAIVHAQERSIRLEQELFHALLSDICVYLPKLHDVAKALATIDALYALSEISSENGYTR
PHFHSEHAIFMEEARHPILDRSMKQTRYVSNNLDMSEEHDILMITGPNMGGKSTYMRQTALIVVMAQIGCFVPAAKVDMP
IFDQIFTRIGASDDIMSGQSTFMVEMIEANNALQNATANSLILFDEIGRGTSTYDGMALAQAMIEYITNHIHAKTLFSTH
YHELTDMAVHNQSIRNVHVDVHEEDDHITFLYRISDGKADKSYGINVARLAHLPDSVLERANQLLEQLEQQDQGVANIQA
PQIIQTENPLHKAVIERIEAVDINKMTPMEAMQCLYEIKAKLHTDK
>WP_004798633.1 hypothetical protein [Amedibacillus dolichus]
MKKFGLFCPIRKVNPYRRMAKALKTDAIAENIANRNFAQEPRKVILTDITYLIYKGKAEKSIEISYNQR
>WP_004798637.1 nucleotidyl transferase AbiEii/AbiGii toxin family protein [Amedibacillus dolichus]
MDLDTTIKGFTLTHESITDIFKEICNIEIDDDITFEFLNVTDIRETDDYPGIRVSVKANYSPISVPLTVDVTTGDVITPK
EIKYHHNSVFEDKIIHVLAYNLETILAEKIETVLSRSIANTRPRDYYDIYILYFLHKSDINFSTLREALEKTTIKRRSTH
ILNKYEDILDTIKNNKRLHDIWDKYSKDYDYVKDISFEMTYEAISSILSNIYSGVLV
>WP_004798638.1 nucleotidyl transferase AbiEii/AbiGii toxin family protein [Amedibacillus dolichus]
MITKNAMQFKSIIKKTAKEKNISPQLVMQNYMLERLLERISLSKYHDNFIFKGGLSYFFNRRIKF
>WP_004798641.1 FtsW/RodA/SpoVE family cell cycle protein [Amedibacillus dolichus]
MKNYLSKSKSPNHIDMLLALYLVLMAVVSLISIYSSFGLIGEAAGMQNLIKQAGFYVLGFLVIAILIYIGNDGILELAKL
AYWILMGCLVLLVIGHLYYKFTGNERFLYLITTVNGATSWFNFPVIGSFQPSEYMKIVLIILTAGIIDEHNQNNPTESYE
MDFSLFMEVAKWALPPVVLILLQPDTGVVLIIGISLLAMVICSGIKREWLIVLGSILVIGLILFFYMYFFQFDLLNKLIG
GTNGYRLQRITTWLNPESDISNAGMQTYTALMVIGSAGLSGYGMGANLVFIPEAHTDFIFAVIGQSWGFIGCVAILALCL
ALDIHLCRIATKSHNMFEKYFICGILGLLLYQQFQNIGMIIGLLPVTGITLPLISYGGSSILSYLAAFGIIMNASIRNNT
NEFI
>WP_004798644.1 discoidin domain-containing protein [Amedibacillus dolichus]
MNKKNLKKVLNAVLATGMVLPTMTSPIHVFAEGTANPVFDEATKNSSNDTAKEQAQSETPMNTNLALNKPVKASAEFSTM
PAKNLTDADEESRWSTEVAPPQWAYIDLGQSYSMNTFSAIFEKEDVYASDYKIYVSDDVNNFGKPVVERSGNKKVKVVEV
LKEPVKGRYVKLEVTGMYGYQSVSCRDFKVSLTDGELQDPMENVALKTNAKASSIEAESVKASNAFDGNASSRDSRWGSD
VGDGPHWIYTDLGKTLDVKTVKVFWETRKATDYQIDIATENPEKEESWTTVYSNKNKPSTKNERIVLKDVQKARYVRLKV
NAFTSEDPDGGDSYNSISIYEMEVYGGEIKEDSSEIGNKISVEKVQKGDKKLKVNIPNSEDYEITYNGTDYEQVVDKDLT
IYQPIVDTEVKVSFKLVDKKTQEYSFKEIPVTVPGQYEVTEKDNKAPLVLPELREWKGMQGNYELTSSSRVIYASADLKE
TAEIFAKDYLDMTGKKLTVISGTKEDANKGDIFFALTKDTSKGLMEEGNLITIDDAVTVEAYTQTGAFWGTRTILQALKQ
GNNTSIAKGITRDYPLYPVRGFILDVGRKTFTMDYLEQLTKEMSWYKMNDLQIHLNDNLIPLEDYTNKGKDPMQAYSGFR
LESNIKKGGNNGLNKADLTSTDVFYTKEEFRNYIQESRTYGVNIVPEIDTPAHSLALTKVRPDLRHGTSGRQNDHLNLTS
KYDQSLEFVKSIFAEYMTGTNPVFDEQTTVHVGADEYSADGNAYRKFCNDMLAYVQNSGRTARIWGSLTSIKGDVDVTSK
DVQMNLWNFGWANMDQMYEEGFDLINCNDAHYYIVPAAGYYYDYLNNDIMYNLAINSVGGVTIPAGDEQMIGGAFAVWND
MTDYLNNGISEYDVYDRIEQGLPLFAAKLWGKGVYSQEQAQNVSDQLGDAPNTNFAYEVEKDKDGVILHETFNDVSKAKN
ATKETVDGKEALKLNGSESYVLTNEKTAGLGNDLRVKVKRTSTSTNEQVLFESEYGSIKAVQKNTGKVGFSRENYDYSFN
YELPLDEWVELEFKNTKDRTDLYVNGKLVDSINPKEDKTSNELADLTGNYKPLHATTMLPITTIGSKTNAFVGYVDDIRV
GTDATFASTMELDYACITANQLLKENDAFADLLKEAEKVLAKYNPTQEEINTLTQKIQKEISATEYKKADYTRVDEYLAL
INEEYLEIYTEESRKELEIVVAGIRRDLPVSMQSTVDGYATQLARAIANLELKAQVNVNYIDSSTIKATASSYQKDGSSP
DKVLDGDTSTMWHTDWTVTKMPHWITLDMKEPKYINGLTYVPRQTGSNGNVTKYEIYVRDSEPTGTEVSEATGWKKIKAG
TLKNDSTEKVIGFDEVKTRYVSLKYIEAVGNNGSASEIKLHNARAVADTSGLEAIIKDAEKVQADKYTAASYAVLQEKLN
NAKELLKQTEIIANDAEIAKRELIDAMVRLVLKVDTSALKELVEQSEALLEEDYTSASWANFKEALNFAKEVLAKSEVSE
AELEAAYLRLLNAQSDLVAIYSKESLASLINQANSYNQADYTEASWKKLKDALNNANVVYDNEYATLDEIKSAILTLESA
ISSLEKAEVPGIDEEPGNGSNNPTKPGQTQPGDVGTGDSTNTGLYASMLALSSFGAVILAVIKKKKALKD
>WP_004798648.1 PTS lactose/cellobiose transporter subunit IIA [Amedibacillus dolichus]
MNENVYESICFQIISYAGTAKSCFLEAIEAAKTGSDYISLLKEGNDAFQKASEIHHQALQKDTNRELELGLLLMHAETIL
SSAETIRDLANTIIMLIEKK
>WP_004798650.1 PTS sugar transporter subunit IIB [Amedibacillus dolichus]
MVHVLLICSQGASTAIMCDKIRQEAQKDGVEMEIKAVPLATSSDYISQADIILLGPQIRYMKKKVQAEAGNTLVMDIDMQ
AYGMMDGAKVYKSIKENL
>WP_004798653.1 RDD family protein [Amedibacillus dolichus]
MIRRLIAYAIDWYIMSFFMNVILVISYYFSQGKLVAGFVSIEFFEPSLQILLLMILSIFFILYTCVFPLIWNGQTLGKKI
VKIKTYSFRKLSMLSLLIRNFIGMILIEGCFNPLSNYIRMVIMEFVGRNTVEHLVTISMIIGLLSLVCMVVTKKKRMLHD
IISNTYVNMV
>WP_004798655.1 PTS sugar transporter subunit IIC [Amedibacillus dolichus]
MKKLTDWLEKKVYPIAMFFEQNKYLSSIQYGIMLTIPLLLLGAFACIISDFPWQPYQDFMIHLFGEEAWASWNWSVLNPA
TFGLIGFVTLIGTSYELCRKNNVSMMPGVIVSLMSYFLLIALDENSMLSMNEFGSSALFLAIIVSIVSCEIYAFCLKKNL
VIKMPGNIPKFVEEQFTALIPTLISGALFITVRFIIQTTPFETAYNLIYGLLQAPLTGLGTSFVGTMVITFLNSFLWFFG
LHGTNVVSAVMTPLWYAARDANLLVYQADALALRPYIVTNDFANMIIFLGGTGLTIPLAVEMIFCCKSKRIRTIGKGGLL
PGIFNVNEPIIFGLPLVMNPVMVIPFVLVPIVCTALAYFAMSFGIVPLPTGVAVPWTMPFFLGGWLMCGDIRGGLLQIVI
LIIAGILYYPFIKTLDKKYYEEEQEVTVE
>WP_004798657.1 6-phospho-alpha-glucosidase [Amedibacillus dolichus]
MKKYSVVICGGGSTYTPDMMELLCMMQNDFPLRKVILYDIYSERQEVVGKFGEVMFKEYYPDLEFFYTTDKRKAFEDIDF
AFVQIRAGGLKQRNNDEKIPYEFDCIGQETCGPGGLAYGVRSVIQMVDLIKDIRTYSKDSWIINYSNPAAIVAEATKRIF
PSDKKIVNICDMPTSVLDAYLPLIGVKRSQIYPRYFGLNHFGWFTGLYDKETGHDYLPDLLKYVEENYDEIHEMFKKKIK
DKNDHWAITFLDHLEMLHDFPYSLPNTYNLYYLYPDRTLKHYNIHHTRYDEVMNGREVMVFDYCRKIAELGRMKGTEFDI
SSKINPDYTVDNPQASSTVYADNDVHASYLVELVLSIINNANEIALVMIKNDGICQNLDSEMMLEVSCRIGKEEIVPLHY
GSVPAFEKGLLENQYACEKLLVDAILEKDALKLRQAFTENRIVRDGDLAKKLISRFIEVNKDLWPTFK
>WP_004798660.1 dTDP-4-dehydrorhamnose reductase [Amedibacillus dolichus]
MKLLVTGVKGQLGYDVVKEAEKRGVEAVGVDIDEMDITDAKQVREVITKGGYDAVVHCAAWTAVDKAEDMEEACRKVNKE
GTENIAQVCEVLDIPIMYFSTDYVFNGQGSEPWKEYDKRAPLNVYGQTKYEGELAVEKLAKHFIIRIAWVFGKNGNNFIK
TMLRLGKERGAMSVVNDQIGSPTYTYDLAKLVLDMIQSDKYGTYHATNEGICSWYEFACEIFKQAGMNVQVTPVSSDEFP
TKAKRPCNSRMNKTELDRNGFDRLPTWQDALHRYLKELEIE
>WP_004798662.1 dTDP-glucose 4,6-dehydratase [Amedibacillus dolichus]
MRFLVTGGAGFIGGNFVHYMVENYPDDMIVNLDKLTYAGNLETCKPVEDKPNYKFIKGDIADREFIFDLFEKEKFDVVVN
FAAESHVDRSIEDPEIFVKTNVMGTTTLLDACVKYGITRYHQVSTDEVYGDLPLDRPDLFFTETTPLHTSSPYSSAKASA
DLFVLAYHRTYGLPVTISRCSNNYGPYHFPEKLIPLMISRALANESLPVYGTGENVRDWLHVYDHCVAIDLIVRKGRVGE
VYNVGGHNERTNLEVVKTILKALNKPESLIKYVEDRKGHDMRYAIDPTKLETELGWVPKYNFDTGIQQTIQWYLDNKEWW
QNILSGEYQNYFDKMYKEKGRV
>WP_004798664.1 dTDP-4-dehydrorhamnose 3,5-epimerase [Amedibacillus dolichus]
MKAIKTKIPGVLIIETDVFGDHRGYFSETYSKPKYAELGIDVEFVQDNMSFSAQKGTLRGLHWQNPPYAQSKLVSCTKGA
VIDVAVDIRKGSPTYGEWVSVELTAENHRQFFIPQGFAHGFLTISDDVEFRYKVDNVYNKESEGGMRYDDPSVNVDWGSL
LNGIEPVLSEKDAHGPTLEDANNQFVYKEEA
>WP_004798666.1 glucose-1-phosphate thymidylyltransferase RfbA [Amedibacillus dolichus]
MKGIILAGGSGTRLYPLTKVTSKQLLPIYDKPMIYYPMSILMRAGIREILIISTPDDTPRFQELLGNGSQFGVELSYVVQ
PSPDGLAQAFILGADFIGEDSVAMVLGDNIFHGHGLTKRLRTAAEKESGATVFGYYVEDPQRFGVVEFNAEGKAVSLEEK
PTVPKSNYAVTGLYFYDNRVVEYAKGLQPSARGELEITDLNRIYLENNELSVSLLGDGFTWLDTGTHESLVDATNFVKTI
EEHQHRKIACLEEIAYDNGWIDRKQLEATYEVYKKNQYGAYLKKIMDRKYIDKGVKE
>WP_004798668.1 hypothetical protein [Amedibacillus dolichus]
MRVLSIDNFVILYIPYLEEKVVRIVTVMYGGRDISEQLKKI
>WP_004798671.1 MULTISPECIES: transposase [Bacillota]
MAKPTFTDEFKQGVVQYVLDHPDESKLSIAKRFDIADSTVHKWVKDADKNNGTIVSRGSGNFSSDEAKEIARLRKELKDT
QDALDVLKKAIGILGK
>WP_004798674.1 type II toxin-antitoxin system RelE/ParE family toxin [Amedibacillus dolichus]
MKFAVELTEKADRDLRNIFLYIKMDLCAPAIAEKQIKRLWKAILSLDELPERYRRYEKELVLCQDFGQLKYKNFQFLV
>WP_004798677.1 methyltransferase domain-containing protein [Amedibacillus dolichus]
MKSYFTTGQFARLANVTERTIRYYDKQGLLKPSFIMENGYRKYSEDDFIRLQRIISLKQLGFSLNEIKMMDIDTNHTAME
ESLQLQIDLLDKKIRHAQLLKDSLVQTKQLLRQGSFTWDKMVSVLQLNTEEEKIIEHYRDERHLSIRISLHERFSQNSQG
WFNWLYQQIDFTEAHRILELGCGSGELWKQQPLNMRNKEIFLSDISQGMLESTRKVLGEAFNYMQIDANSIPFKQEYFDA
MIANHMLFYLNDVTAGLKEIHRVLKKGGHFYCSTYSKRHMQEINQLVKEFDEQITLSDRSLPQIFGLENGEEILKRYFSK
AEKRLYKDALSVDDAQALFSYIMSCHGNQMDMLAERMEEFKSFIEAKIEQEGAIYITKEAGVFICEK
>WP_004798682.1 DUF6773 family protein [Amedibacillus dolichus]
MKINKMKDERIVQLNNKIQSEAFILTIMILALSIFIKSYIFDMGIREYLIELIIMMVSIAYLSIRGATVGYSSMDTIYFG
KKFKIIAILLLAILITIFNGIRNYTFYGKNYDGISDIHFLSVIGVTFISSLIFVSFLLGAVYSIERVGQKRLEKQLDNNE
E
>WP_004798684.1 UDP-glucose 4-epimerase GalE [Amedibacillus dolichus]
MKILVTGGTGFIGSHTCVELIEAGHDVVIIDNLYNSQSDVVDKIERITGTRPAFYEADCCDEEALETIFNEHAIDAAIHF
AGYKAVGESVQKPIMYYENNIMSTLALCKVMAKHNCKRLVFSSSATVYGNPKSVPIFEDFPLGPTTNPYGTTKLLIEGIL
RDLHISDNEWNIALLRYFNPIGAHASGLLGESPNDIPNNLMPYIVKVANKELPYLHVYGNDYDTPDGTGVRDYIHVVDLA
KGHVNAVNKVMEPIGVDCYNLGTGIGYSVLDVVNTFAKVNDIEVPYQIDPRRPGDIATCYASTEKAFKELGWKAEKNLED
MCKDAWHFLQTTK
>WP_004798689.1 UTP--glucose-1-phosphate uridylyltransferase GalU [Amedibacillus dolichus]
MKVKKAIIPAAGFGTRFLPATKAVPKEMLPIVDKPTIQYIVEEAVASGIEEILIITNCYKSCIENHFDVSFELEKKLEAS
KDQEHLEMVKEISNMANIYSVRQKNPRGLGHAVLCAKSFVGNEPFAILLGDDIVVNKNGKTATQQLVEAYEQYGGSVVGV
QKVADSQVHKYGVVDPSENINERCASVKGFVEKPKKEEAPSNFAILGRYVLTPEIFDLLETQEAGKGNEIQLTDAIDRLT
KQQKVFAYDFEGVRYDVGDKAGFLKAQIDFALDRNDLHDVMVDILKNTKI
>WP_004798690.1 PD-(D/E)XK nuclease family protein [Amedibacillus dolichus]
MDFSTLPMGSIILADDYLHPMIRKAMAASKQGSLGIRITDISAFLTSYYYKKAPSRYQVLFTIYQQVQQLDKKDFPTYRN
ILCSKDFLEECYQLLNELSFWGIDSSSLPKQSASQKELFTILQLFKDVVFPKQLLRLACEQIKKKDLSNVYIIDTYNDIA
KNQIIKQFLQQGAKLSSFPKEEQEIAFYHAVNKRQEIEACAQHILNHSLDAQDIHITLCDASYPKLIEQIFQRYHIPYTL
FQQETSSQLPKQFLALLNYVFDPCKEQLLACLDSELFTGGNIHALREYMQLFEVDLFDNFHHLETMEDSGNLMNIYTLKQ
LQELENKAAEAQAELLPFFTQLNQNMQITNKVELIVNELNKHIHTDEDRSIYRKITTILYEIGDVVQTKNDLHFLASFFE
NIQGSKKQPSYQGVLIHNHKQEVLPRKYHYVLGATQTNYPAFQTKKGIFDEAYYALIKGYPSMEERYAHYMEQMNQILTH
SKYLILSYPVGSYEGKSMEAALEIEQYAQTPSQPYPLHENYAELRLQDTLSADMAKQLFLKNGCLHGSISSFERYVKCPF
SYFLRYGLSLKEPFQPGFPDAYAGTLFHYILESLTNAYGKEYSEQSSKQLRKIVDKELAHLTQIFPSMELALMNVKERLL
ISMTQTLEVLQEFETHSQFSPTASELEFHYDLPLQENVTIALHGFIDRLDTYQDFACILDYKSSIKTLSETDIFAALQLQ
LLTYAMVVHQQQQKEIMGAYYISLKNETIPCPAGKLTRKKPVTYNEYVKEDYMLMKQKAQRFNGWTMQKQVDTLDDNATH
IVGLRINKEEEVKAGKLYNLEAISSYMKQLYEILASRILNGDIACTPLEHACDYCSYQPICRFKGFYADKKRLVEPHDDL
YWDGGEQDA
>WP_004798694.1 anaerobic ribonucleoside-triphosphate reductase [Amedibacillus dolichus]
MDYKMVVDGIEISANEAVGEKEAKAYIAYVHSKNPGKEIASISLDFDGEEVGLGYHLQPEGFEKIRRITGYLVGTVDRFN
NGKRAEERDRVKHA
>WP_004798698.1 ATP synthase F1 subunit epsilon [Amedibacillus dolichus]
MIALKIITPLGLYKECEVEAVNVKTVEGERTILSHHVPLVAMLATCRCSLKENGVYQDYALAGGLLQMSNNEMRILTDAI
EGRAEIDIERAKRAKERAEKRLAKQDERTNIKRAEVALAKAINRINVYGEHV
>WP_004798700.1 F0F1 ATP synthase subunit beta [Amedibacillus dolichus]
MSKNIGKIVQVIGPVVDITFEDGELPALLTAIEIPLKDQDSLVVEVSQHTGDDRVRCIAMGSTDGLVRGMEAIDTGAPIS
VPVGKEVLGRMFNVLGREIDGLGKVEAATKLPIHRAAPTFDEQQTSAEMLETGIKVIDLLCPYAKGGKIGLFGGAGVGKT
VLIQELIHNIAKEHGGMSVVTGVGERTREGNDMYHEMKDSGVLDKTVLVYGQMNESPGARMRVGLTGLTMAEHFRDHDHQ
DVLLFIDNIFRFTQAGSEVSALLGRMPSAVGYQPTLATEMGQLQERITSTKNGSITSVQAIYVPADDLTDPAPATAFTHL
DAKTVLDRDIAALGIYPAVDPLESSSRILDPLVVGEEHYEVARGVQEILQRYKELQDIIAILGMDELSEEDKIIVNRARR
VRNFLSQPFHVAEVFSGIKGCYVSREDTIRSFKELLAGKYDDLPEQAFMFVATIEDAVEKAKTLEG
>WP_004798701.1 ATP synthase F1 subunit gamma [Amedibacillus dolichus]
MGAGKLAIKARIRSVESTQKITKAMQLVASSKLKKQKDYMEQNREYAHYLKETVQSILSTIEAVPHPYLTSRKGKACTIV
FTSDMGLCGGYNANVYRLLQEYRDDDIIMIGSRGYAWIKNKDFQLFDVHTDLEDECYAELSTIADTLLEKYRNEEIAKIR
ILYTRFVNSVTFEPVVVNILPVEKEASATVTNEKALTEFEPAGDQILNDLVPMYVRSLLYSYFLETKTSEQASRRMAMES
ATDNAEELKETLELQFNQARQAAITQEITEIVGGVNAMEGANT
>WP_004798705.1 ATP synthase F1 subunit delta [Amedibacillus dolichus]
MAGLVAKSYCDAIFAIAQEDHKLDMYKEQLLFVDQTMKDADFYTVLGHPKISKKQKKEILEEVYKHDLDPVLLNFMKLLI
DKGHFKAMHEIVKEYIRNYNEVNHIQVVYVKSAAALKEEEAKRLKKTLEEKLNKTIDMRLSVDEELIAGIRVKINDTLID
NSALSRLERMHREIVSK
>WP_004798707.1 F0F1 ATP synthase subunit B [Amedibacillus dolichus]
MDINISNYLRLDVVDMIMVLVSTLILCLFAKHFFWDYVSDYFQKRHDAIAADLKAGADAKAEGESYRQQYEQQLAGAKGE
AREIIEAAQKHANEERKEVLAKAREEADMLKAKTKQDMEREKAQAQQAMKQTIVDVAFEAAKAIVKKEMDESKQQAYVDD
FIEHAGDDTWQA
>WP_004798710.1 ATP synthase F0 subunit C [Amedibacillus dolichus]
MFNEEFVKGMAMLGAGIAMIAGLGPGIGQGIAASKGAEAVGRNPEAAGKIRSIMVLGIAMAETTGIYALVIALILIFTNM
>WP_004798712.1 F0F1 ATP synthase subunit A [Amedibacillus dolichus]
MAIDITIAGFHIYIHESIVNWLALCVILMIFFYFAGKKIKKADPREAPKGFLLLCEVIAKLGTGIISDNLKERTKAYLPF
FGSLIFMMAPSNLLGLIGLQPPTSNLSVNVTLAVMMFVLVQYTGLKEKGIKGRIAELCDPFLLFMPLNVLGDLALPVSLS
LRLFGNMLAGTIIVGMVYGLMESLLPFSIIGYSLTPFFHAYFDIFSGLIQTYIFFTLASFFLSDSMASEEE
>WP_004798714.1 ATP synthase subunit I [Amedibacillus dolichus]
MNELQKMTRKIRLLSLFIGVTLSILAAIIWHDKIAEVAGGVVIGLMCALIGFQMIQSMSLGIEESNAKSKAYVGYLLRFI
FYACVFTLSMYSGINVFALLVGFMCHKAAIIVYSVRYREEMD
>WP_004798717.1 AtpZ/AtpI family protein [Amedibacillus dolichus]
MKWAIQWLAVFTLTTLFAAGIGYLLDQWLNTAPLAILLCLAYAIGGGFYRLWKEMSKNE
>WP_004798718.1 uracil phosphoribosyltransferase [Amedibacillus dolichus]
MLKVLEHPLITHKLTQMRKKETGTKDFRQNLDEIAGLMAYEITRDLPLEPVQIETPVQTCNTFTLGKEIVLVPILRAGLG
MVNGICNLIPTVKIAHVGLYRDEETLEPHTYFEKYPKTIHDGIVMIVDPMLATGGSACAAIEMVKRQGAKNIRLVCLVGA
PEGVAAVEKEHPDVDIYLAALDEKLNEKGYIVPGLGDAGDRIFGTK
>WP_004798721.1 type II toxin-antitoxin system RelB/DinJ family antitoxin [Amedibacillus dolichus]
MANLNIRIDNNLKRDAEAIFSDLGISLSAATTMFLKQVVRTNGIPFELKADPFYSAENQARLITAKERMESTGGTSHELI
EVSDD
>WP_004798723.1 Txe/YoeB family addiction module toxin [Amedibacillus dolichus]
MIKVWDDYAWEDYLYWQSKDKKTLNRINLLIKDIDRNGYDGIGKPEALTGSLKGYWSRRIDEKHRIVYRINENKIEILQC
RTHYGDK
>WP_004798727.1 hypothetical protein [Amedibacillus dolichus]
MMENLEIADAIDNNTTDSAYDEYCKKVLSNKQVLAHILKTCVREYADVPLKEIPSYIEHDPMLNVSMEDSEVIKGRNVED
QSVFGAEIRYDILFDAKLPHSSKEERIGLFINIEAQNHRQTAYPLITRAIYYCSRLLARQKNHEGGFGKSNFQQLKKVYL
IWIVMNATKEMEGVMNFYTIEEKCLGVKYHLKKESYDKLEIIMLYPKSYYELEDEPHSLMEMLYILFKAKLTSEIKKYQL
MKNYGILMMKEEVDVMCNLSQGWFDDGRADGRIMGIAETVSKLMKINNMKIENVMDMLEIAENIRPAVVEAIQTTQTKEM
NVS
>WP_004798732.1 serine hydroxymethyltransferase [Amedibacillus dolichus]
MKDKQIQEAIEKERERQLYNIELIASENYVSKDVLEAAGSILTNKYAEGYPSKRYYGGCIHVDEVEELARKRAMELFHAE
HANVQPHSGSQANMGVYMAVLEPGDTVLGMNLTAGGHLTHGHPLNFSGSLYNFVDYGVDKHTEYIDYEDVRRVALETKPK
LIVAGASAYPRVIDFKKFREIADEVGAYFMVDMAHIAGLVAAGLHPSPVPYADFVTSTTHKTLRGPRGGIILCKKEHAAL
LDKKVFPGMQGGPLMHIIAAKAVCFYEAMQPEFKSYAKQVITNTKVLSDTLKEEGFRIVSDGTDNHLLLVDVKASLGMSG
KKAEELLDQAGITCNKNTIPFDSEKPFVTSGIRLGSAAMTTRGFKENEFHQVALWISQVLKNGDNEKFIQQIHKEVCALT
KRFPLPNEE
>WP_004798734.1 hypothetical protein [Amedibacillus dolichus]
MIKNNYSGNYQDIYCFQIIEEYDIKRNYNILKMIYSYIFAPAIPISEHLDDEKIKSNYTFCKKLLIKIWVKNQIQPILIS
FLPTKKTIYVKSHSFKRIYALFTKRKEELIKNYKNIYGSNYEKILSERISKIQKQSLNSSE
>WP_004798738.1 transcription-repair coupling factor [Amedibacillus dolichus]
MDILLKELYNNVAVKSILKKESKLGNLSLSEEALIVASAFQKQPQTMLIVKNNTYTAQRLYERLYSLLGEKVLFFGVEES
LRVEAIAASPETKANQMEVLSKLFDNKPYIVVMNAAASIHYLPAPEVFQQHCISIKTNEETNYEQLKTLLFEAGYTHVSR
VDQPLCYAARGGIIDVYSMNYEYPLRIEFFDNEIDSIRFFDISTQRTIEVIQEASIIPASDILFTNEEIQTITQLALAEL
ANVKGFTNASKEHLEAIVNEDLDAIANHSPEARLYKYRAFLNQQATIMDYVKNACVIVSSEEEVKDSIKHAAEENIAYIQ
EMYQEANGLLKFSMFADFSKAIQAHDVIYVKMFVDYKQPLSSQIMTMAQGDINLERTMDQLITQSHSDKVLLCLDESEIK
RVRELLDEKNVSYQRVEETDTLKNGISILHHRLIEGFTCISEQIHVYTGKELFQSKHSISRYSNKFKEAEVLHDYQELNV
GDYVVHHQHGIGKYLGIVNKEIDGIHKDFLHIAYKGDDVLLVPLEQFQLIRKFVSKEGAVPKLNKLGSGEWEKTKRKVSE
KIAQLAQRLVHLYASREEHIGFAFSKDSELQKQFEQDFDYELTHDQARAVKEIKQDMESSKPMDRLLCGDVGFGKTEVAA
RAAFKAVVDNKQVAFLCPTTILSLQHYKTFTRRFENYPVRIEVINRFIPMAKQKQIMEDIKAGSIDILIGTHRLLSKDIQ
FQDLGLLVIDEEQRFGVEHKEKIKEFKNTVDVLSLSATPIPRTLQMSLIGIRSLSQLNTPPQNRMPVQTYVIEKNFAMIK
EIIQRELARNGQVFYLYNNVKEIYNVARKLREALPDVEIGVAHGQMSREDIEDVMLQFTENHYQVLVCTTIIETGIDIPN
ANTILIDEADHFGLAQLYQIKGRVGRSDRLAYAYLMYSPQRQLSEIAMKRLKSIKEFTQLGSGYKIAMRDLTIRGAGDML
GPQQAGFIDTVGIDMYIEMLNDAIMEEKGIKKEVKKELAKANVKVDAYIPSRFANEDYEKITLYQRMDAITTKKELLAMM
DEIKDNYGRLPKAVQLLFEKKRLDICINEPHVETFKEMPREVEIVFTPQWSNGIDGVKLFEMMTTISKDIVIRYKDQKIY
MRMPKIKDWLYVVIEILERSEQM
>WP_004798740.1 aminoacyl-tRNA hydrolase [Amedibacillus dolichus]
MKLIVGLGNPGKEYENTRHNSGFCVMDAIAKECNVEINQKKFKALVAQTRIGKESVLLMKPQTYMNLSGEALIQAVNFYH
IDIKDILVIYDDLDLPVGKIRLREKGSAGGQNGMKNIIQHLHTQEFNRIRVGIGKDARVPVIDWVLGKIRKEEQEAYEQA
IKQACDAAIYSCSHSFIDTMSAYNKK
>WP_004798745.1 TetR/AcrR family transcriptional regulator [Amedibacillus dolichus]
MPKMAYSEEERERIRIQLITVGLDLMAKQGIQHTTVEQIYKSVGISRTFFYSFFPTKEDLIVETLYFQQPKIIHYVHELM
GDPSLNWRSTVKKFLFSCCYGERNGIAILTIEEQQLLFKRLSSESYDIFRKKQQLLFKSILEGFGIQAEKTNINLFINLS
LALMVVRKAIPNQLPLFVPEAADETVAFQIDVLVNALEKLKAKYPLAKDKNK
>WP_004798750.1 PTS lactose/cellobiose transporter subunit IIA [Amedibacillus dolichus]
MTEETIQEMSFEIIGYAGNAFSYFYEAVEEMMEENKERAKELYNLGKKELTQAHKVQTDLLISEANGEKVNINVILIHAQ
DHLMTTIMYERIARQMIRILDKEARL
>WP_004798753.1 glycoside hydrolase family 1 protein [Amedibacillus dolichus]
MSKFLWGSATSAYQCEGGWREGGKGLTNWDIFCHSDENSVNPVTGDVASDVYHRYEEDIRMLAKGNQNAYRFSLCWTRIL
PNGTGEVSQAGIDFYNRVLDTCEKYGVEPFVTLYHYDIPISLFKSGGWENRETAFAFIEYAKICFKYFGHRVKYWATVNE
PNYETYCCYGRGNYPPNVQNLSRRWKAMYHLLLGSAGCIHEYKKMNLKGMIGIVSDSYSIESLVDNEEYREAIYNADLFY
NRCVNDVSVLGEYPQDFIDKLSKEYDLSYMLPEDKVIFKEGIVDYLGINAYDRTLVKPYTTGETCMIANNTGDGVTKNST
IIKGWFELDEDPNTIKNAWGCELYPKSVYNLLLDLKDKYPKIPIIITENGLGYYDECIDGKVNDQYRIEFLNGFIYWIKK
AMEDGCDVRGYFVWSTMDLYSWINGYKKRYGLVYIDYEDNNKRIPKESYYWYKKKIKEERF
>WP_004798755.1 PTS sugar transporter subunit IIC [Amedibacillus dolichus]
MHKISQFIEEKVAPVATRLSSQKYLKALQSTFLFLIPFFTIGSFALVLISPPMDYTTMDPGFLCSFMRGWQAFADYTGPV
LEYVFNVTMPLMSLYVAVGISYNLCKEYKMNTMMPILVTMSTFVISASMNVDRTLSFAAFDATGLFTAIFVGITSFELYR
VLVEKKIGRINLEGSGVPPALADSIGNLVPVAIVVILTAFLNNLLLSFAHINLPQVITMLMTPLVSAVDNVWGIIILALI
VMVFWWFGIHDSVITSALDPFFYSNLGANAAAFAAGTAAVALPHVVTAPFWWNFMAIGGSGATLGLAFLALTSKSKQLRT
IGKLSFIPSLFNINEPLIFGLPLMYNPIMMIPFIIVMPLNGLITYLAMSSGLVARTFAYASWNMFSPIAALIDTMDFKAV
LLIIFLIVVDILIYLPFFKAFEKEKIAEEGK
>WP_004798762.1 R3H domain-containing nucleic acid-binding protein [Amedibacillus dolichus]
MKTYTGKNLDDALKAAALDKGVETDQLTYTVIEETSGFLGLGSKTTISAYCDLDIIDFMKSYLDSYFQNIAMEANVEVSE
ENGFFHVNIDADNNAILIGKNGQTLQAINTVLKSAASSEFKRRIGVLIDINGYKEEKYQKVCSLARRVAKTVQRTKTDAV
LDPMPADERKAVHNYLSTMKYVRTVSEGEGNQRRLKICYAPEKE
>WP_004798764.1 YidC/Oxa1 family membrane protein insertase [Amedibacillus dolichus]
MKRFLKSKKKFLAVIMVMVFVLTGCSNPRGESGKTYVNSIIASEDVEVKRSQVDLPDDKEIQKKYKDMKPEDIIQIKKTT
FGDAMSEGWFNGLIVWPIAQLINITSSFTDAGVGIIITTLLIQFIIFLFSIKSQVATQKMQSIQPELNKIQAKYAGRNDD
RSKMLQAQEMQALYKKNQINPFGTILVTFIQFPVIFGMYYATMRAYAVVSGSFYGIDLTVTPLEGFTSQSWWHVVIFLLM
IVFQLVSFKMPQWLQEYRKKKNHVKEKKYAQPKQSGMAGSMNMMMYMSTGMIAIFAINWPLAMSFYWLVGSVVRVLQNIL
VHKFFIKD
>WP_004798765.1 ribonuclease P protein component [Amedibacillus dolichus]
MKKEYRIKSTREFSSIMNYKKFYACPSFTIYVKPRQQEHARVGISAGKKLGNAVMRNKIKRQVREMVHDIYTFEEKFDTI
ILVRVKYHEESYINNKKHLERLVKHVKI
>WP_004798774.1 DNA polymerase III subunit beta [Amedibacillus dolichus]
MYFKISKRNFYNALSTASRAISNFSPLPAFSGIKIDAKEDRIILTGSDSDVSIQTTLKHGEDCVLEIKEMGSIVIEAKYI
LEIVRKTDADIIEFEMIDGSLTKISGNSAEFRINGMKAIEYPAIDFSKPKESFQLAEDVLKKIITQTSFATSDKETRPVL
MGVNFHCEGNELHCVATDSYRLARKTVELEEELNFNVTIPSKSLQEVLKTLEGENEVEIAVNDKKAQFIIGDTIVQTRLI
DGAYPETNRLIPLQFDYELTIDTKDLLNAIDRASFIKNDGVSVIKFSLSEAECVLSSKSIEVGSSTEVLSSASFEGQPLE
ISCNGRYVFEAIRALGGSLVKFSLCGEMKPFVITSLEDDKILQLVLPVRTYA
>WP_004798776.1 S4 domain-containing protein YaaA [Amedibacillus dolichus]
MNIKINSEYITLGQLLKKADFIQSGGEAKFAVKEMDITVNGEQEDRRGRKLYAGDRLVIDGVEVIIS
>WP_004798777.1 DNA replication/repair protein RecF [Amedibacillus dolichus]
MRLTKLRLHDYRNYEDLQITLKNGIHILSGKNAQGKTNVLEAILYLSTTRSHRTACDEDLIKEGKEAFFIKAEIEKTNRK
EELQISVNERGKNLFMYKNPVSKVSDFIGEFNAVMFCPDDMMLFNASPRVRRRFVDMELSKLSKTYVNTLFVAQKLLKER
NRYLKQEHVNKEYLDVVTMQLIEATMVVMKQRHHFLKQLLTKCAQFYKRLSNDGTQIEVIYESCVPYTEDEQLLRDRLTE
KYEKSRERDLAMRVTSVGIHKEDFIFQINGREVATYASQGQKRSILLALKVGMIYMIEDIIHDYPVLLLDDVFSELDMDR
RKELLHSLPNEVQIFISTTDIEEFKHLDIHQPITIWSIASGVMKQG
>WP_004798778.1 DNA topoisomerase (ATP-hydrolyzing) subunit B [Amedibacillus dolichus]
MDEKQMKEIEEMENGKVDHSYTADDIQVLEGLEAVRKRPGMYIGSTSERGLHHLVWEIVDNSIDEALAGFATDIEIAIEK
DNVIRVEDNGRGMPVGIVEKTGISGVETIFTVLHAGGKFGGGAYKVSGGLHGVGASVVNALSEWLEVTVHQNGKKHFLRF
ENGGKPSGALKVIGDTDKHGSVVRFKADASIFTETQVYSFDTLNTRIRQLAFLNKGIRLVIIDEREEEAKRIEYKYDGGI
RQYVEYLNKNKNVLHEDVIYVEGLEEGILAEVALQYNDGYMPNIYSFCNNINTMEGGTHEDGFRLALTRVINAYARENNL
IKKDETLAGDDVREGLTAIISVKHPDPQYEGQTKTKLGNSEVRKIVSGILGDQLERFLIENPTTAKIIVEKGVLASKARM
AAKKARELTRRKSALEITSLPGKLADCSSKDASECEIYIVEGDSAGGSAKQGRNSKFQAILPLRGKILNVEKARLHRIFE
NNEIRSMVTAFGCGIGDEIDISKLRYHKIVIMTDADVDGAHICTLMLTFFYRFLRPVIEGGYVYIAMPPLFKVAKGNRVE
YVYKEEEMERVRAEMGENVNVQRYKGLGEMNPEQLWETTMDPAFRTLKQVNIEDAVEADAIFEMLMGEEVEPRREFIQEN
AKYATLDI
>WP_004798780.1 DNA gyrase subunit A [Amedibacillus dolichus]
MDINKDKLLQVDIAKEMKTSFLDYSMSVIVERALPDVRDGLKPVHRRILHAMNELGIVASKPFKKSARIVGEVIGKYHPH
GDTAVYDAMVRMAQDFSYRYMLVQGHGNFGSMDGDGAAAMRYTEARMSKIAMEMLKDINKNTVDFVPNYDGEEKEPSVMP
ARFPNLLVNGSVGIAVGMATNIPPHNLGETIDAIFAIMDNPDITVLELMDNYIFGPDFPTGGMILGRAGIRQAYETGRGS
IMIRCKHHLEEMDNGKTRIVVTEVPYQVNKANLITKIADLVREKQIDGITYLNDESNREGIRIVIELRKDVQVDVVLNQL
FRMTSLQTSFGVNMLALHDRSPKQMGIKELLGHYIDHQIDVTVRRTKYDLKKAEDRAHILEGLRIALDHIDEIIHIIRSS
KNDSEARSRLMENFELSEIQANAILEMRLRRLTGLERDKIENEYQELLALIIDLKDILANHDRVLQIIRDELTEVKNKYG
DERRTEISDADYDMQDEDLIPVEDIVITMTTNGYIKRMPTDTYHTQNRGGRGIKGMAVNEDDIVEMLVPMSTHDFLLLFT
NIGKVYRIKGYKVPNASRTAKGLPVVNLLNLDKDEKVKALVPMKVDHEAEYLMFVTKNGLVKRVPSAEFASIRQNGKIAI
TLREGDELVGVKETTGDDEIIIAGSNGKAVRFHEDGVRPMGRSASGVKGFNVDGAVVVGMATSRDGTHLLAVSENGYGKR
TAIDEYRMTTRGAKGVKTINITPKTGDLVSVRAVNGDEDAMIVTNSGIIIRIEVDKIGIYSRNTQGVKLINVAEHEVVAK
VAIVEKQAEEAKDTASEEASDKEA
>WP_004798782.1 serine--tRNA ligase [Amedibacillus dolichus]
MLDMKFLRENPEIVKENIKKKFQDHKLLMVDEVIELDKQNRALKQKGDDLRAQRNSLSKQIGGLMAKGEKEEANAIKAQV
QAMADEMKETEKQEEELSAKIKNIMMQIPNIIDPSVPLGKDDSENVELKKYGEPVVPAFEVPYHTDIMERFDGIDLDSAR
KVAGNGFYYLMGDIARLHSAVISYARDFMIDKGFTYVVPPFMIRSDVVTGVMSFAEMEGMMYKIEGEDLYLIGTSEHSMI
GKFIDTILDEKKLPYTYTSYSPCFRKEKGAHGIEERGVYRIHQFEKQEMIVVCKPEESMEWFTKLYMNTVELFRSLDIPV
RALECCSGDLADLKCKSVDVEAWSPRQKKYFEVGSCSNLTDAQARRLGIRVKGENGKYFAHTLNNTVVAPPRMLIAFLEN
NLNEDGSVNIPKALQPYMGGKTVLVPKN
>WP_004798784.1 tRNA adenosine(34) deaminase TadA [Amedibacillus dolichus]
MNEKFMVEAIKEAKKAELIDEVPIGCVIVKDDKIIARGHNLRESKQRSTAHAEIIAIEKACRKLKSWRLEGCSLYVTLEP
CPMCSGAILQSRIEHVVYGAKDPKGGCMESCMNMYEVKGFNHYPDVIGGVLEDECGSLLKTFFKRKREEKSK
>WP_004798787.1 YbaB/EbfC family nucleoid-associated protein [Amedibacillus dolichus]
MNMQALLKQAQKMQKDLAEKDKELKSKLYEKSMGGGVIKVVMKGDMTIESIEIAKELLDKENKEDLQDMLIAGLNEVLKE
VNADKESTMNQITGGIKMPGGF
>WP_004798789.1 recombination mediator RecR [Amedibacillus dolichus]
MYPKRFEQLVEAYRHLPGVGLKTAERYAFETIEWDLETIDEIITALVEVRDGIKKCSVCGNLSEDNTCDICKDTSRNHEM
ICVVQSAKDVIAMEKTKEYHGVYHVLNGVISTSKGILPEDINIDSLLERIDDHVKEIILATNPTVEGETTAMYLSKLLEP
YDIKVTRIAHGLPMGGHLDYADELTLIKAIENRKKM
>WP_004798791.1 hypothetical protein [Amedibacillus dolichus]
MAAIAYITDKNMIDFHRLNGNHTINFWKPSTSKKISNLKQGDLLFFLAKGTERGKQKEKGLMGYGKFQKSYTMSFQAMWS
KYEIQNGYATRDGLEEAICKVTKNHRLPNMLNCLQLEEVVFFQYPIYLSEIGMQVSNKLESYLYIDKEDLYNTDKILKIA
NQFGVDVWSKVFEQEHTHNFKKDAQIQIIHNIYEVIKSNYYSTYEEARLAHFIQDYQKHHTNTQAIRNSKTEFIEIREDR
LWICLPCLINTSEIQKKLQYIIGHYMLYSSYIKNSGYEKEIQPFIIFDKEIDEELKRHLHNLQINYQVISTPLE
>WP_004798793.1 CYTH domain-containing protein [Amedibacillus dolichus]
MKTNIEKEYKLLVTKEQFEQLVSLYEPIFFHKQVNTYYDTTDHRIADLHGAMRIREIDGHFIFTLKLWKKQQLYEYECEV
KNNSIEALQNEQIVMLLKEHGIYGEMTVLTSLTTYRGEVISNDAILCFDHSLYNGIEDFEIEYEYRREHDGRRAFQTILA
PLHIQYEKNCISKIQRALQSLSQ
>WP_004798794.1 NAD(+)/NADH kinase [Amedibacillus dolichus]
MNYAIVAKKDPYSYQVEAVLKKTLDEAGWNYDKEHPSLVICVGGDGTLLYAVHRYLNKINEIRFLGIHTGTLGFFTDYTA
EELEECIYDLLHKEPTVFASKLLKVHLTKENKSFYALNEMRVENVIKSQRVDIYIDDEFFETCNGTGICLSTQAGSTAYN
RSLRGAVIDSGLSLLQLAEITPIQHSKHRSLNNPYVMMDTRSIRMEGEFSDALLCYDHLHYRLDGMNTIICEMSDLEVHF
ARYREYSYLKRLKNLY
>WP_004798797.1 GNAT family N-acetyltransferase [Amedibacillus dolichus]
MEMKIRNATLEDAVELTRVESINFPAIEAAKLDTMKCRLNYYPNHFFVMENSQGGIVGFINGMVTNMKDLMDGMYTNAAM
HDEKGEWQMIFGLSILPGYRGNGYSKRLFNSMIEAAKQEHRKGVVLTCKEELVAYYEKLGFKDEGKSNSKHGGVEQWHQM
RLTF
>WP_004798798.1 DUF1836 domain-containing protein [Amedibacillus dolichus]
MCHTEENTKPELEQIAALQSFHLPRWEELPDFDLYMDQLITLIKNYLHPLCLDESNLITSSMVNNYVKLNIIPKPTKKRY
QRIHLAYLIAITLLKQVLTISEIRDGIDLQANICGLKEAYNMFCEEQENAIHKTAQILIGDSNAVLEIQNFQSNNAAMKL
STLSLATNFITRILLMYKKKELE
>WP_004798799.1 DegV family protein [Amedibacillus dolichus]
MIRILADTSTLYSTAEGKEKNIIITPLSVSLDNQTYREFDEISSKQFLEMLKNGSMPVSSQPSIGDKMDIYASYENDEII
DLTIADGLSGTYQSACMARSEQPHAKHIHVVNTTTLCGPHRYLVQKAIKLVEQGIGCEEILAALQESINDNISFLIPQDY
SFLKRGGRLTPAAAALGGLLKLVAIMTQTSDGSRLEKYAVKRTWKGAMEEMLKCFKERGINQDYYISVAHADNLERAEYV
KSIVEKELQCEVEILELSPVFITQGGPGCVALQAIKR
>WP_004798801.1 helix-turn-helix transcriptional regulator [Amedibacillus dolichus]
MNDFTKDTKIFKALCDTKRLTILDYLKSGEKCACVLIENMKIGQSALSYHMKILCDSGIVTTRQDGKWIHYSLSKSGSEY
ASKRLLELTTPSVENQSNRCR
>WP_004798806.1 thioredoxin family protein [Amedibacillus dolichus]
MKLFGKKKETTSCCCGGDCTSEIMQNAENKKQEKDIKILGSGCAKCMELEKATRTAISELQLDYEIEHVTNYVEIASYGV
MSTPALVFNGEVLSYGKVLSVEEVKVLLRK
>WP_004798808.1 arsenate reductase ArsC [Amedibacillus dolichus]
MKKPKVAFICVHNSCRSQIAEALGKHLSSNVFESYSAGTETKPQINQDAVRLMKKMYQIDMEQTQYSKLLSEIPQVDIVI
TMGCNVNCPNIPCSYREDWGLADPSGKNDIVFEKTIHAIYKKIMALTERITSNKM
>WP_004798811.1 hypothetical protein [Amedibacillus dolichus]
MNHSISLHSFHLAMKHFLTSRLFSMELYFRKHETLFILSSFIILPMISLFLLFIIVSVLMLPIACILELL
>WP_004798813.1 DUF4118 domain-containing protein [Amedibacillus dolichus]
MQRKGRLKIFFGYCAGVGKTYSMLKEAHEKAQEGVDVVIGYIEPHDRKETISLIDGLEQLDKKEILYKKHRFYELDLDLA
LQRHPKLILVDELAHTNAIGSRHKKRYSDIEELLRAGIDVYTTINVQHLESLHDTVAMITRIQVNERIPDHIFDDADDVK
LVDIEVDDLIQRLKDGKIYHKNQTKRALENFFVRDNLIALREIAMRRCADRINLITSTANKAFSKEHIMVCLGASPTNQK
VIRTAARMVQAFHADFTALYVETSQADWITQKAKNQLQANLELARHLKADIVSTYGDDIAYQISQYAKNAHVSKLVLGRS
YQKPSIFRKTTLVDQLSKLAPEIEIYIIPDQQSGAMKKKYRTLLKSKFNMQEAIITITVLLVTTLFAIFLDSFHVHITSI
VLLYVLASCFIGMMTFYPLYNLIATFLSLLLIDIFFVEPRFSLLMDSKEYPIMFLVMMIVSLSISMMGHRLKKEKMLASL
HAHSMEVILQTSQRLQVLNTYHEIMEETCYQLFQLLHRPIIFYPVKHQELQDGVLYKACDFPAIKEQLTSIEEIAVAKWV
FTNNKNAGATTNTLSHSKALYLAIRKGSCVYGVVGIRINTSNDLLPFEKNLLKAILNETALAMSSIAQQ
>WP_004798814.1 potassium-transporting ATPase subunit KdpA [Amedibacillus dolichus]
MLQIIGTLLIFLILIFPIGNYVYHIATGKKSFVDPLFDRIDNTLYKVLRIHTASMGWKKYALSLLLVNACLIFVGYLILR
LQATSLLNPNGVGGMEEALSFNTIISFMTNTNLQHYAGESGLSYLSQMLVIIMMMFTSAASGYAACMAMIRGLLGKPMGN
FYVDFIRIITRFLLPMSFFVGLFLVWQGVPQNLASNMTLTTLEGKLQDIASGPIAALESIKHLGTNGGGFLGANSATPLE
NPTILTNLAELYSMMLLPASCVFVFGRMAYDKHQEKKVKEGVLSISEAPAQKRVWLGKEGRTIFVAMSVLFVIGLGLCFY
SESQGNSAVEAVGISQTAGNMEGKEVRFGVAQSSLFTTVTTSFTTGTVNNMHDTLTPLGGFVPMLHMMLNVVFGGAGVGL
MNMLIYAILAVFICGLMIGRTPEYLGKKIEGKEMKLAALSIIIHPLLILAFSALAVSTQAGLEGISNPGYHGLSQILYEF
ASSAANNGSGFEGLADNTLFWNLACGVVMFLGRYMSIIIQLGIAGSLMQKTEVNETIGTLKTNTASFAIILVVVVYIFAA
LTFLPSLALGPIAEFLTI
>WP_004798816.1 potassium-transporting ATPase subunit KdpB [Amedibacillus dolichus]
MSKANKSKLITKDILTASIKGAFRKLNPRYMMKNPVMFVVEVGFIICVILIFFPHLFHDQGSSLRIYNSIVAIILFFTLL
FANFAEAVAEGRGKAQAETLKKTKKDTQARVVLENGEEKTISSNDLKKGDIVLVKAGEIIPGDGEIIEGIASIDESAITG
ESAPVTKESGGDFASVTGGTLVVSDWIKIEITSDPGQSFLDKMIALVEGASRQKTPNEIALNTLLVSLTIIFLIVIVTLY
PMAAYLNIHISISTLIALTVCLIPTTIGGLLSAIGIAGMDRVTRFNVIAMSGKAVEACGDVDTMILDKTGTITFGNRLAS
EFLPVDGVEEKELIDVACMASLYDDTPEGKSTVELAMKLGSTICKSDYEHVEIMEFSAATKMSGIDTKDGHRIRKGAQDA
ISAYISQKHGTIPKDLTQKVNQISKLGGTPLVVCVDERVLGVIYLKDTVKPGLAQRFERLRKIGIKTIMCTGDNPLTAAT
IAAEAGVDGYIAECKPEDKIDAIKKEQAEGKIVAMSGDGTNDAPALAQANVGIAMNSGTTAAKEAANMVDLDSNPTKLLE
IVEIGKQLLITRGSLTTFSIANDVAKYFAIIPAMFTAAIPQMEVLNIMQLTSSSSAILSALIFNAIIIPCLIPLAMKGVA
YKPMSASRMLGRNMLIYGLGGVICPFIGIKLIDLMISPLLLLLGL
>WP_004798817.1 potassium-transporting ATPase subunit KdpC [Amedibacillus dolichus]
MKKIWKNIRTALVVSCAMFLLCGFAYPMALTAVSQLVFPKQANGSVVEYDGKAVGSALVGQDFSDERLFHCRPSAYKYNT
YTQEDLEKQTYSGPASGSNNYAPSNPQLQKRIEKDVKQLLKDNPTMKKEDIPDDMITASGSGLDPHISVEAAKFQIDRIA
KHTGLSKQELEKLIDKHTEQPLLSVFGEQYVNVLELNVSLIEQLPSFS
>WP_004798819.1 response regulator transcription factor [Amedibacillus dolichus]
MSQNIKILIVEDDGPIRNLIATALQTNAYKYDLAANGKTALLALSTHHYDIVLLDLGLPDKDGIEIIDQLRTFSTTPIIV
ISARTNDEDKIAALDAGADDYLTKPFSVEELLARVRSTLRRAQFLENQKSQREEIAFENGDLKIDYPSRTVYFQGKELHL
MPIEYNLLCLLAHNVGRVLTHQYILDKVWTNAMESDLSSLRVYMTTLRKKIEKNSMQKYIQTHIGVGYKMIRVTDTKEDS
NDEAGA
>WP_004798820.1 ATP-binding protein [Amedibacillus dolichus]
MMKQEHKRTMGRFVNMHVERKKLYLSLLILTLSTFIGFLFFQLGFNDSNIIMLYLLAVFLIAIITANRIYSIIFSFISVL
IFNYFFTFPLLSLSAYDSGYPMTFVIMFTVAFVTSTLAAKIQQNSHFSALIAQRTRILLETNQMLQKEITKEGIIQKGCE
QLYKLLKRDIVFYPYSEHELQEVYVYPPQTSEHFKDVLSDEIHVARWVAKHNRHGGASTDYLPNSKYLYLAVRADHNVYG
VLGIYLDKEQLDSYENDILLAILGEIAFALEIEHINDEKKQSELRAKNEQLRADLLRSISHDLRTPLTSISGNADMLVSK
EQELAQKDRLQLYEDIYDDSLWLINLVENLLSITRMEEGAIRLKLEPQMIEDILYEALKHVSRKKKEHHLHVQIDDDLLM
ADMEAHLIIQVIINLVDNAIKYTPQGSNITLHAYQKEDMVTIEVYDDGAGIPDDKKEHIFDKFYRGNTKIVDSKRSLGLG
LALCKSIVHSHGGEIHVMDRIPHGAMFYFTLPATKLKLEEHGEVS
>WP_004798824.1 hypothetical protein [Amedibacillus dolichus]
MNFDEKKDFYLEAAQSCESLEEFYKLLKSIVKPYNGLGHLFILNAEEYYLHQVTYDMALEDRLISLENDNYKILNDNEVK
ATYD
>WP_004798825.1 S41 family peptidase [Amedibacillus dolichus]
MYENQNGENKENVHFQKYDDVLVIKIDSFDYSLIENDLKIIKEYLATYDGDCIAFDIRENSGGADSYWINLVAMTSDQDY
EYNKKVTGRGEISLSYVKEEIEDAILHQSKDDFEIQVEKKIESQNIYNFPKRYILTSSKNFSSADTFVKFAKESNYAVSV
GEHTKGSGGDFLNPMLIELPNTHIVFRMDACKSDEIGSKPDIAVTGDALQFFLSMEK
>WP_004798830.1 hypothetical protein [Amedibacillus dolichus]
MKKELQRILLISVFLIIGCVIGYFLAIYQIHQFNDPAYIALLTHKNMTVPQPIGIVPFTILFGLLFSGIPTGLIFFSHIS
RNWFTVLAPKIIIAFITFPIYTLAGAISSIPFIIYNAYHLIKDRK
>WP_004798831.1 type IV toxin-antitoxin system AbiEi family antitoxin domain-containing protein [Amedibacillus dolichus]
MDKKLEKLFNDYHVVSCKMLLENGYTKYQIMNLVKKGFLYRVRKGLYRLHNEIDDEFHIYQKNNSYIVYSNETALYLHNL
TDRFPNPLSVTTKSGYHVRNKKLKVYYVKEEFLDNNVVILNSPQGNPIYVYDIERTICDIVKNKNRMDPQVYIQGLQNYF
LRGKPNLRKLSKISKLLNIQQKMMSIIELYVKP
>WP_004798832.1 nucleotidyl transferase AbiEii/AbiGii toxin family protein [Amedibacillus dolichus]
MKYSSIDQWKSKIKKLAKENGIDVQDMQQRYILEEFARMISESKYKHSIILKGGFVVSALLGIDERKTRDIDFTFNSTIY
DIDQIKEILESIINTKIEKFFNYEIVNIQEEQLDDHYSGFSCMIDAVYEKTRIHFKLDVSNNTLVYPRSIETKLRSFVNE
EDIKVMSYPIENIIAEKYETTLDRGEFNTRIRDLFDVHYLYKNNHHLINDKLLVKTIIEVSKDRNTYNNLLDFDELLRDL
SESKVFCDNFNRYKRNNHYYDETLEDLFDTFRKINNLVQIELH
>WP_004798834.1 DUF1848 domain-containing protein [Amedibacillus dolichus]
MILLASGRCDIVAFYSKWLLRRIEEGFVDVRNPYDPHQLSRIYLNEQSVDVLAFCTKNPLPILSYIKQIPFPMLFHVTLT
PYHKEIEQLPNKKEILKAIRFLAKQLGKEHVVVRYDPIFLSDTYTLEYHRKAFQRLCEQLDGYVSTIIISFVDMYKNTKE
NIARMRLQTMRADDMLAIGKSFGEIAKKYHLHVQTCAEEIDLSMYGITQGACFERNHLEAIAKHSLSHISDKGVRSMCDC
LATVDIGDYNCCAHDCLYCYANYDSKAILQRMKCHDPNSSVLIGRIEEDDHIHERKESSIKQISLL
>WP_004798835.1 sugar O-acetyltransferase [Amedibacillus dolichus]
MKEWDKAQAGCLYNANNDREIIESRIKCADLCYEFNQCKPSDIEKQIEIMKKIIGCVKGSFVITAPFYCDYGSNITIGDN
FYANHNCTILDGAKVTFGNNVFIAPNVVFSTAGHAIDREQRAKGLEIALPISVGDDVWIGANVSVLPGVSIGSNTIIGAG
SVVNKDIPDGVIAAGVPCKVIRRITEEDKQKYSEYIEM
>WP_004798838.1 phosphoribosylformylglycinamidine synthase [Amedibacillus dolichus]
MNFRVFVKKKEAYRVEADSLFHELKTNLNLQGLKDVELYNVYDVFHGDEHDKELLCAHVLSEKVTDEVYDEIDLSNQTYV
AYECLPGQYDQRADSAQQCLMLLNNKQDVVIKSGRIVVLHGSVSEEEVNRIKKYMINPVENREKDLAVLAYEEDVEIEPV
PVLHGFCELSEEGLEDLRKEQGLAMTLADLKHIQAYFKEEEQRDLTLTELKVLDTYWSDHCRHTTFETVLQNIKFDAGSL
QDSMQKAYELYLKLREEVHGGKKVMTLMDMATIAGKYLRKQGKLDDMEISDEINACSIEISVDVDGKEEPWLLMFKNETH
NHPTEIEPFGGASTCIGGAIRDPLSGRSYVYQAMRISGAGDITKDIADTLPNKLPQSRISKGAAAGYSSYGNQIGLATTY
VKEIFHDGYVAKRMEVGAVVGAAPKENVVRKSPETGDIVVLIGGATGRDGVGGATGSSKEHNDTSLTKCSSEVQKGNAPI
ERKLQRLFRNPKATRLIKKANDFGAGGVSVAVGEIADGLLIDLDKVPVKYSGLSGTELAISESQERMAVLIEKDAFEEFR
QLAYEENLDSCIVAEVTEEKRLVMTFHGEEIVNISRAFLDTNGVRGLQDVIMKEGLTSTDPFHSKVTSMEENLQQPNVAC
QIGLAEMFDASIGKSTVLMPFGGKYQLSETEGSVQKLPVLGFTNTCSIMTHGYHPELSQYSPYLGASYSVVEALARVAAL
GGNYATCRLTNQEYFERLHNDPEKWGKPMQALLGLIEAELAFETPAIGGKDSMSGTFNDITVPPTLITFAVTTEKTQNII
SSEFKKAGSRIYLLKHTPKENMTPNYEQLKENFAKMYQLACEHKILSASTVKFGGISEALCKATFGNKLGVDVHTSEPLY
DLSLGSILVESETEIQDAAFVEIGRVSDDGVLSINDEKLSVEEAIKLWRKRYEGLYPMHVNEDKQAIETPLYEAPTALKA
SKTYDKPKVIIPVFPGQNCEYDTKQQFERAGAEVEIYVFNNLNVESIERSLKELSEKIASAQILMVVGGFSSGDEPDGSG
KFIANVLSNELVNAAVQTLLANDGLILGICNGFQALIKSGLLPYGDIKQLNENSPTLFRNDINRHVSHIAYTRIASNKSP
WLAGFTAGETHSIAMSHGEGKFVVSEEVAKELFANGQVATQYVDLDGNPTMNGEYNINGSSYAIEGITSADGRIFGKMGH
SERYEDGLFQNIDGNKLQNIFQNGVNYFKK
>WP_004798840.1 amidophosphoribosyltransferase [Amedibacillus dolichus]
MNELRDEFLSRELHEECGIFGIYNNSDAASLSYYGLHALQHRGQEAAGIAACDTGGEINCYKGKGLLAEVFNNEIIATLP
GRHAIGHVRYSTADANQIENVQPIMVRSHTASFAVAHNGQIVNAPELRHELEKRGSIFQGVSDSELLAHMIQVEEGSFEE
CIVKACRRFEGAFAFVILTNKAIYAVRDKNGLRPVSIAKLPEGGYCVSSETCAYDIVAGEYVRDLKAGEIVKIDDEGIHS
YQYTDDTQYKMCAMEYIYFARPDSTIDGINVHTARRLSGRALAKREDTEADIVIGVPDSSTSAAIGFAEESGLPYEIGLI
KNRYVGRTFIQPTQKQRERGVRMKLSAVSSIVKGKRVFMIDDSIVRGTTSKRIVQLLKEAGATEVHVRICSAPLISPCFY
GVDTSTYDELISARLTHDELCEFIGADSLRFMEVDEMGESFGTKNLCTACFDGQYCTKLFSYGEILESEKNK
>WP_004798841.1 phosphoribosylformylglycinamidine cyclo-ligase [Amedibacillus dolichus]
MSEKYREAGVNLEAGYESVRLIKDHVARTKVVGAMDSIGAFGGMFDLSLLKMEEPVLVSGTDGVGTKLMIAFEMDKHDTV
GIDAVAMCVNDVLVQGAAPIFFLDYLAVGKNEPQKIEQLVKGVADGCVQAECALIGGETAEMPDMYDVKHYDIAGFCVGA
VDKKNLLDGSKIEAGNVLIGLPSSGVHSNGFSLVRKVLLKDAKLDLHKTYDELNGELLGNVLLTPTRIYVKAIKHLLGKV
DIKGMSHITGGGFYENVPRMLKEGQGVSIDLTTYPRKPIFDFIAKTGDIPMKEMCNVFNMGIGFIMAVDKNDVEKVQSLL
SEIGEESYVIGEVTNSGSVDLTW
>WP_004798843.1 phosphoribosylglycinamide formyltransferase [Amedibacillus dolichus]
MVNIAIFASGNGSNFENLINAINDKQIDNAQCKVLIVDKENAYACKRAERLHIPFVYVNPKEYANKAEYESEILRILKGY
GVELIVLAGYMRFIGEVLLTNYPNRIINLHPAYLPNFPGAHSILDAYEAHAEFTGVTVHYVDEGVDTGEIIHQEKIVIDP
SWSLEVLEEHVHALEYRMFPKVVKIVCDRIEEEATK
>WP_004798845.1 bifunctional phosphoribosylaminoimidazolecarboxamide formyltransferase/IMP cyclohydrolase [Amedibacillus dolichus]
MKRALVSVSDKTNLVEFVSELVKLGYEIISTGGTKKALEAAGIETIGISEITGFPEIMDGRVKTLHPKVHGALLCVRDNE
EHVKQLKELDIDYIDLVCVNLYPFKQTVQKPGVTHEEIIENIDIGGPSMLRSASKNYKFIPVVVDPSDYETVIEELKANG
ETSLETREKLAAKVFRHTANYDAMIASYLTEKTGEKYPEKLTITYDKVQDLRYGENPHQSAAFYKNMNPQYSLANAKQLH
GKELSYNNIQDGNAAIEILKDFEGTCAAVGLKHMNPCGVGLGKTIEEAWDKAYEADPVSIFGGIVAFNEPVNKAVAEKLA
NIFLEIIIAPAFDEDAFEILSKKKNIRLMQLDTTLSVNAKYKVTNVNDGLLVQDVDDHKLTKEDLRCVTNRKPTEEELEQ
LLFAWNVVKHVKSNAIVLVKDNMTIGVGAGQMNRVGAARIAIEQAQEKAKGSVMGSDAFFPMPDTVEEAVKAGVTAIIQP
GGSIKDQLSIDVCNEYGIAMVYTGVRHFKH
>WP_004798847.1 EamA family transporter [Amedibacillus dolichus]
MWLAFAFGSALFAGLTSILAKIGIQHTDSNVATAIRTVVVLFFSWLMAAISGSLSELSAIQPKTLIFLILSGLSTGASWL
FYFKALQKGNVNKVAAVDKSGIVLTILLSFIFFHEEITFGKLIGLAGITLGTYLMLEPKKEVSKTEHSSWFLYAVLSVIF
ASLTTILGKIGIHDIESNLGTAIRTSVVLVMAWIVVFVTKKQDSIHTISRKELFFLGLSGLATGASWLCYYKALQDGQAS
LVVPIDKLSILVTVAFSVVVLHEKLSKKAVFGLGVLTIGTLLMLV
>WP_004798848.1 DUF3284 domain-containing protein [Amedibacillus dolichus]
MTLEKFDNSEYIQVSELLNVSSKTFFDEIVRSILGDIQRQTNRKMHASQLKSGLTYKKKISGRSSKNAEVIIKILECVPS
KIYSASFTSEIDITTVTYEIEEKEENKICVTYTETFKLLSGKKLRSQSKLHKMYLHKKSEKKSRKLLKHIEEYILMNQNK
E
>WP_004798850.1 BglG family transcription antiterminator [Amedibacillus dolichus]
MVVFDYRQKEFLNILLNTNAPVSISSLQVQMNISKRTIYYIVNKLNDTLYHCSLDPIQNIRKQGYFIKEEQKEKIHELIC
EEASDEVMKPKERVYYLICWLLYPQSPVHVESIMDEMEISRNSVFNDLKQVKEELESYDLCLEFDIKRGYSINGKTLSKR
TVLLYYLRLLLNRIHYKSLHFLNSSDVEDFYNRLIKISLEMNNEYDFEMLLSIACLLCIIRNVKEQFEFSLLELKDLGKT
SELRLIDIYFQDFNVHERLYLAVHLLGSKAGSTLKVKDDESDIQLFELAQHLCDVFERLAYIQLVDKNGLINSLYIHFKL
TMYYYRLSIQVVNPLIEEVKENYSDLYQLVSEICKDLSSEFPFPVLDSEIVYITMHFGGHLRQGSGKFYRKIRVLVVCPS
GISTSTLLKREVEQLYSNVTVVATAAASNIDEYEEDIDFIVSTIDIQCEMPWIKVHTILTNEDKSRIASLMMLNVDTYKA
DGEHINGLFQLLERYVPQEKMEALKQDVYQYLKEGNVLVEIEKKGPTQAFDLLKPENIQILNEEKSWEEAIKVASKPLLQ
KKVIKEKYIIAMIELLKEYGPYIVLRNKVAIAHAAPSQGANILGLSLLISKRTISFEGEEVKYLFILSNPEQDKHLHLLR
GIMNMSSDPALLSELDQMQDTQEIYKRLSQATYRIPKNSKSN
>WP_004798851.1 PTS sugar transporter subunit IIA [Amedibacillus dolichus]
MLDDILTQESVQYIECVESWKEAVVICIQPLIDQGKVDCEYISAVNRNIERYGSNFVIYPYIILPHARPEQGVKENAVSI
LLTKTPFHFDDNKTPVRLVIVMAPMDSKSHLQILKEISGMLYDRNSNQSIMESKSKGQLYQKIRERIGKEVK
>WP_004798856.1 PTS sugar transporter subunit IIB [Amedibacillus dolichus]
MKKIVIACGAGLATSSMVKDKVEQILKKNSIPFKTIQCTLTEVDNYDGDVDLIITTMRVRKKYESPVVSGSAYLSGVNEE
AVTEQILEILK
>WP_004798858.1 PTS transporter subunit IIC [Amedibacillus dolichus]
MQVVMDIISYIVDLGSYIFVPMLMCLIGMLFGLKFSKAVKAGATVGIGLVGVSIVSTLTSNSLGPVINEMVDVLNLNLTA
IDVGGSPAAAVGFGGLIGATLIVIIVVVNIIMVALKLTNTVNVDIYNFWYFAITAGFVNLVTGNFWLGILAGVTHAILGL
KVADVMAHRTQQIIGIEAIAIPHGFAAASAPLFLLLDKIYDHIPFLAHKKIEDDYQENEKKGIGHYIGAIFGERIYLGLI
MGMFFGIVAGYDFKGIADVTIKTAALMELFPTVVKMMVNGLIPISNQAKKFFTKHFADRELYIGLDSAVTIGHPVTIAVG
FLMIPVFMLLAAILPGNTTLPLGEVPFAAFYVCFATIVHRANKRRTIVSSLIFIPIVLWVSSWAAPMFTQLAADAGMELV
AEGMQATTMALGNLFILIPTLLAEIPVVGAIVLVVVDIVAIFGGKYLEKYYAKEDEAFEETIGIESL
>WP_004798859.1 Gfo/Idh/MocA family protein [Amedibacillus dolichus]
MKKITVGVVGAGIYGNYHIHTFICDPNVERVVFCDLNEERRCATSKKYNVTGYATVKEMIHAEKLDAVSIATPDPYHFEP
AKDAIEAGIKYLLIEKPLATTIEECEEILRLAERHNVKISVDFHKRWDPAYNCIKDEIQKDKEKVIRGYMALDDIIDVPK
KWFTWTDKSSPAWFLGVHCYDLIRYITGSEVEKVYASGNKEILEKEGYHTWDNIQTILTMKDGSNWTVETSWILPNTYPK
SNDGQLVILTENKYFKNESYRGVKYFTEKKENIPNYIFMNFDEHSASGFGLEPMQEFISDIINEREFRTSAYDGLQATRI
AQAVHESAETGKVVYL
>WP_004798861.1 aldose 1-epimerase family protein [Amedibacillus dolichus]
MVEITSEQIRVRIDENGAQMISIYDLEHEIEYLWQRDSTYWSSSSPVVFPVIGKLNNLEFYHKGKSYPLKSNGLIRYERI
PILNQEKHYVEFLFTNTEDLKRKYPFNCRVLLRYEIVGRELVMSATIYNDGNEAMYYNYAGHPGFCVPMYENENCNDYYI
EFEEKETTDIFKVCETGQLIPEKSQFFFEESRFFIRKNLFQKEALAFYHPKSNNVSIKNLNHNRRITVSFEDFDNLAIWS
PYIKDKPLKFICIEPWVGHTDFKGYNNEISKKEEVACLEPNQHKKYSYKITFQ
>WP_004798863.1 SIS domain-containing protein [Amedibacillus dolichus]
MFGKTTKYWISCKGVYTSNEIAQQPNTWKKTLHQIKENQNDIQKFINQVILQEDFDIVLCGAGTSEYVGNSIYPFLNEQL
QYKVKSYATTDIVAAPQKYLSKTKPTLLISYGRSGDSPESVGALQAADAVCENIYHLFITCNKDGALSKAAKLRNNALAI
NLTPETLDKSFAMTSSYTNMALATLLCFQLDRLSVFDAMLEDLGKAANRIIENDWLKLKEFVEVYDFKRIVYLGSNCLKG
TAQESQLKMLELTQGRVTTMYDSPMGFRHGPKSIVNDDTLVVVYVSDDSYTREYEKDLITEISLQRKNNRLIVIGNHCKE
AYSHLSDLCFDLNLQQNYDNAYLGLCYILYAQILAFFKSYACGIQPDDPCPSGEVNRVVKGVTIYPYIKK
>WP_004798866.1 histidinol-phosphatase HisJ family protein [Amedibacillus dolichus]
MFADYHLHTYYSSDSVYPMEEVVKDAILLGIDELCFTDHCDLTIRLLGYADASETKPPFKKYFREINQMQKRYGEQITIK
KGLEIGIQYETIPQYQEIIREYPMDFVLLSIHRIDNLGYWNRRFQEGKSEAEYYHAYYEAMLKIVKEFHDYSVLAHLDLI
RRYDNHDGYDVMNDREIITEILKYIIADGKGIEVNMSCIRYDIGDITPAKSILELYHELGGRILTIGSDSHKPIHLGAYV
EEVKEELRSIGFKEFCTFENMKPIFHKL
>WP_004798868.1 amidohydrolase [Amedibacillus dolichus]
MIIKNAKIYTMEENNVQEGDILVKDGKIAKIGSIDEQDEQVIDAKGMCVYPGLIEAHCHLGMEESAIRMEGNDVNEMSEP
LTPQVRAIDGCNPLDETVVNACNAGITCVAAGPGSANVIGGTFLAYKTHGISIDEMAIKNPIAMKCAFGENPKRVYQDSR
IKTRMNIAAMLRETLFKTKEYLAKKENGEQPAFDMKLEAMIPVIKKELPLKCHAHRADDILTVIRIAKEFDVKVTLDHCT
DGAIIVDQIKASGYPVIVGPALTHKSKFELAHNSFKTPKVMNDAGILMAITTDSPVVPQEYLPLCAGLAMKAGLSEMDAL
KAITINPAKILGLDDRIGSIAVGKDADLVICDGSILDPQHTVSYTIINGEVVYCAQ
>WP_004798873.1 nucleoside/nucleotide kinase family protein [Amedibacillus dolichus]
MEWVRDIFTINGYEVEASYTKENITKIFQPLLKHWENLYAKKKKRILVFIAAPPACGKSTLVAFLEKLAKDMGYDNVQGI
GMDGFHYPNDYLDFHFVRGGLLRDVKGCPESFDYAKLKSYIIDSKTKDLAWPIYDRTLHNPKNDAMLVNKDIVLLEGNYL
LLDEAPWRDLKQYCDYSIFLYGDEAMLEKRLIERKAKGTTMEEAIVFYKCSDQKNVQRVLAHRLEADCVLYLDGQGVYTK
L
>WP_004798874.1 SdpI family protein [Amedibacillus dolichus]
MWFWIFMLCIDLLTPLLMVGFGKYFFKHTPKDINGIFGYRTAMTMKNKDTWVFAHTYCGKLWYVSGFILLPISSLVMFTV
MGKTENIIGIVGAALCFVQLIPLVGAIIPTERALKKNFDRNGNRK
>WP_004798877.1 ABC transporter ATP-binding protein/permease [Amedibacillus dolichus]
MINKRLLNEMPQAKTDIFKTVLMQWISLLCNIAFVFSIAFLIDQALHQTIRVSSLWLVIAISIICIAMRMLATNRSTYYI
HKASSGIKDHLRNRMFDKLIEMGSAYQEHLSTSELVQLNVEGIDQLETYFGRYMPQFFYSMLAPLTLFLILVWLDWKSAV
VLLICVPLIPLSIIAVQKLAKRLLSKYWTSYANLGDSFLENLQGLTTLKIYKADAYRNQKMNEEAENFRKITMRVLTMQL
NSVSVMDFIAYGGAAVGSIVAISGFINGSVSLFAVLCIILLSSEFFIPLRILGSFFHIAMNGIAASDKIFKILDMPSDTQ
GQEVLSDDALSVTMEHVNFSYDQSRQILFDISLEIQPQEFIGIIGESGSGKSTIAKLMSGFHKDYEGSVQIQGKQRKEIK
DTSFYQRAAYITHQPMILKGSVRENLLIGKANANEEEMWNALKQVRLDGFLQEQGGLDMQLLEKGNNLSGGQKQRLALAR
ALLADRELYIFDEATSNIDVESEEAILAVLKQLVKEKKTVVLITHRLASITACDRVYVMEQGHCIEQGSHEALYQQQGKY
YAMFEKQRELEEWEGGSAHA
>WP_004798878.1 amino acid ABC transporter ATP-binding/permease protein [Amedibacillus dolichus]
MHKENNIKLMWKMSKLVRPLAGYMVLAVILGVVGYLCAIYIPYFAALLITHIAIQAPDFPIHVFFILLLIFALMRGILHY
GEQACNHYIAFRLLALLRDKVFKALRKLAPAKLDRHDSGDLIYLITGDIEALEVFYAHTISPILIALVTSIILLFQFYRM
HILFFLIALAGYAFCALFIPFIIMKQGKKDGETSKAIFGEMSSYTLENLRNMQDILQYQIADERKLGMLKRSAEVNKAQE
KLKRHEGKNASLQTMAVMSFSLLMLGVATTLYMQGEVSITSLIMTTVLMLSSFGPVLALSSLSNHLLLTMASARRVLALL
EEAPQVEDINGKEDAVFDTIKVENISFAYDKERILDKVSHTFEKGKITGILGKSGSGKSTLLKLLMRFYEAQDGAIQVGE
RALDSINTNDLRDMQSYVTQDTIMFHDTIFNNVHIANLEASVSDVERACKKANIHDFIMSLPKEYETSVAELGSSLSAGE
RQRIALARAFLHQAPCILLDEPTSSLDVLNEAMILKSLKEQKDTTILLVTHRQATLRIADEILHIENGRVS
>WP_004798884.1 YbaN family protein [Amedibacillus dolichus]
MKIIYFILACISSALGAIGVLLPVLPTTPFLLLAAVLFAKSSKRLHQWFVQTKLYQKHLDSFVRNQEMTLQTKVRLLSFA
SIMILLAIYFTNSLHLQIFLLLLMFIKYYYFIVHIKTIR
>WP_004798886.1 sporulation protein YabP [Amedibacillus dolichus]
MEEHNANPLRFETNPYHNIVIKDRKVMELTGVKQIDSFDANEFLLETAQGWLMIQGKDLKLGKLDTERGDVIINGIIEAL
SYVSNKKGTAKETMMSKLFR
>WP_004798890.1 HNH endonuclease [Amedibacillus dolichus]
MRKLQFKKILLIVDAIELREISLQEAPLALYEEIANEYYAMKLSAVEELFDFLVSTKLICDTGNGIDLTPAATVYAKSNQ
NSRLEAYAIVEAFLKVEKVAVFFQKQCQQNPFCRKEEILQQLGNNEIFCYLAQTMLFEIEKEAYRIHPKLLKGIRIIVDE
YKQNDKLLISTALMAYFTDSVVSHSDLRIHYKNSERKMVDYDNKDIIYTVIPRLGIPHDRDETKAMQSFYKDTLFHEFHH
ACPICHIRIPHMLIASHIKPFRDCAHIFEAVDHNNGLLLCRNHDYLFDQGYFTFDDRGYVILSHELLKHMETCDVYGIAK
NYRIPKEYMTKNRRLFLAYHRAYIFKDKLPS
>WP_004798892.1 hypothetical protein [Amedibacillus dolichus]
MKGPGIKDYLQVIENLKREAIEKGEAYLEINSKELHAHVSPNHATMPTCCQAMYKHMLEGDEILQKPKGNTGFGSHLTIR
FYVHDIEGRKRMFPNKKRGRPAKSEEEKLAARKAKMKRNTEDLSRLITNWLQAHGWEYMENKEIIEAHHEEEKWIINVQG
IKRGRKQSLPVKLSEVIKQIDDTHTHYSMAFNDSISYRRQWNEIPKAVKSSLNMSVILADKKGNIVEI
>WP_004798901.1 patatin family protein [Amedibacillus dolichus]
MSKLGLVLEGGGMRGVYTMGVLDYFMEHNLYTDGVIGVSAGACHACSYASKQQGRAWRINERFLNDKRYMSMQSLIKTGD
LFGADFIYNVIPNELEVFDYDTFHKSGMKLYAVCTDVESGKAVYAPCMDMKKDIAYVRASASLPLLSKIVEVNGKKLLDG
GVADSIPIQYFQSLGYEKNIIVLTQAKEYRKGKNNLMPIIKRTYRKYPEFVKAMQERHIHYNRTLDEINLMEKEGSVFVI
RPSQPVEIGRLEKNMHALRALYEQGYQDATNHYEALLQFINNERP
>WP_004798906.1 amidohydrolase family protein [Amedibacillus dolichus]
MKKIIENVKFIQDGTLVFGDLHLENGFVERIDYKTPHANSYLAIPGFIDLHTHGFRGHDCDNIQPENLKQLALEYAKRGI
TAFCPTISARSLAEYAAIIEGYHAVFENDIKGAAYCGIHMEGPFLNPDCCGAQEKDQLCEINLSELDGFLSNYHDDICIM
TISPDIPNAMEAISLLHLYGVQVSLGHTNASFDTTMEAFENGATRITHLCNTMPFIDHHKETMMDAVFLSDCCCEIIMDR
KHIQHKMLKWLIPLLGCKRINAISDGRKQCGYEKGEEGYSDTSCDMLDIFRFLYREEMFDLADCLQMCSGNAAKMLKSYS
YEIGLGKKIDLVVLDHDLRICEVIINGKSILHV
>WP_004798907.1 hypothetical protein [Amedibacillus dolichus]
MLSDGYKEKCNILIPYYRKQRLYATNEGKWQKQWFYSDPTTNTPICSTRTYCSLEMQKGIFQDEIYIFAASKLDKIAEEK
QDWEEMLTKESTLLIDAMNRKQDQESADIIERMLSTMQNAKNYFYYGEIAYLLQSLKVFLTDRKFVSESEYDNLNEISAI
FKNELYDLCIYYLYVYASFHEDEKLEYVLHNYDYAHSKLIANQRFSVDLLEREKRYLEAQNALENILENIVDERYNFQKL
FVYSNLATLFVRFDKHIARQYCRNIMDLIKTIDLSQGQNYTFYLTLADLYLLMEDYTQSIELYQKALTYSKTNLIRIYSC
LCFLYKIQNFEIPLEYYSSEEHEKGDKVDWLLYSYFKDYQNQEESKAIDYLLKSVLPILTHNDILYYEIVEKIIVDYCKR
RKAYKPMYLLHEMKKTS
>WP_004798909.1 ABC transporter permease [Amedibacillus dolichus]
MKKINKREIIIMIFIFLIFLSFCYSFVGREEETIANERFTMLNYDLMMPDLHYAEETMSVEDKWKIEESLAEFDKIYKQA
NEALTKRNYKEYNLNATKLCLLHSLYVYEVYYDHKETSNVDHKLYNERKQLADSLFKKVGLNQDDYYFLVKDPLYHAPRI
LIWEYPGIVLRASLYYEQYEKGLPPLSSGSSDSASSIMHILEELMPYFLILIVAIVCLDMVDSDRKQGTLKLLLTQPKKR
SVYLMNKGKLYAKKTALIIFIPLAFTFACIGVQSGFETLSSPVLAYERGLTNLKNIDNHIDDIHYVYGYDKKIYFSNVLI
NPDNPEDMEPQDEMELIPFWKLLLAASVFTILLICFYVSLNLLLHTLISNPIIAALSFLVIAGFGVLISMPENACAVYNV
LNPFTHRNPIYAITGYTGYSFLFAAIVLLLATFLVNRISVFFFKIKDIS
>WP_004798914.1 ABC transporter ATP-binding protein [Amedibacillus dolichus]
MKTIVEVNNLTKFYGKNKVLSNVTLKIQEKEIVGLIGPNGAGKSTLMKCLTSLVFFQEGEIKICGYDIQKQREHALSVQS
SLIEMPGMYPNMSGDANLTYFAKLRGCSEEQYQFVKEFTGLGDALKKKTKEYSLGMKQRLGLGIALLSEPKFLILDEPMN
GLDPDGVISLRESLKYLVEEKKMSILISSHQLGEIEKMASRVIFLNHGEVADYNEALVQKKFYILESKQIDALIQTLANR
ETSCQYQKIGEYQILLETSGLNVLQKVLVEAEKQGIEISDIYKKTANIEDIYRQIFKGEA
>WP_004798923.1 16S rRNA (guanine(527)-N(7))-methyltransferase RsmG [Amedibacillus dolichus]
MTKQFYKQDFFDALGKQGIVLNDQQQQQFDEYAQMLVEWNKKMNLTAITEIDEIYEKHFLDSLLPSFDMEINGSFCDVGA
GAGFPSIPLKIVYPQLKVTIVETLGKRITFLNALCEKLGLKDVVLVHARAEDYAKEHRESFDIVSARAVANLPMLSELCI
PLVKLNGTFLALKGANGDEEYENAKHAIEILGCRLAQRDEKTLSDGSKRINFGFAKVKKTPKCYPRAFAKIKKNPL
>WP_004798926.1 nucleoid occlusion protein [Amedibacillus dolichus]
MRETKMVTIDQIEPNPYQPRIEFNDEALMELAQSIRENGLIQPISVRKTENGYQIIAGERRYRAMKMNGMVEVPVVIMDA
NDIQMAEMALVENIQRENLSAIEEAKSYVDIMRFTGVNQSELALRVGKSQSAIANKIRLLQLDENIQNAVSAHQITERHA
RALLGLDSDKQQKMLDTIVKKGLNVSQTEKAVKQEKLPKEEKKKVMLKGISKNVKIAVNTIHQAVAMVKRAGVDAKVSQE
ELEDDVIITIRIPK
>WP_004798929.1 ParB/RepB/Spo0J family partition protein [Amedibacillus dolichus]
MAKKESNPRLGKGLSAIFGEDVNSVLEDIQQGKSEVHSDAKFEVAVSEVKPNPYQPRKVFDDEKIQELAHSIQQHGVFTP
ILVKKTIKGYELITGERRLRAAKLAGLKNIPAILMDFDDQQMMEIALLENIQREDLNAIEEAQGYEKLIKKLGYTQEELA
KRIGKSREHVANMLRLLRLPKKVQEHVTNGELSMGHVRALLALNDEKQMEEAAKKAIKEGMSVRAIEAYVKALQTPKPQT
VKKEKDVNLTSVENRLQNRFQTKVQVSEKQITIHYKGNNDLNRILELLGGIEEEV
>WP_004798931.1 hypothetical protein [Amedibacillus dolichus]
MKLHILLISLIVIFSIMALAIKKYHVLVLVPGAKKHREEIDIPLICKLMGNLYLLIAGMLLVCEIGEWIYPGFLKIFIWI
SVIPIAVYVRLAMSKIMK
>WP_004798932.1 PTS glucose transporter subunit IIA [Amedibacillus dolichus]
MFGFKKKERIVELASPVNGKMIDLKEVPDKVFASEMMGPGVAFISNDGKIYSPCDGELITVFPTKHAIGIKANNGAEILI
HFGLDTIQLEGKGFKQVAKEGQRLKKGDLILDVDIVFLQKKGYAIETPMVITNSDEFYVKVNKLANVSTNTEVVITLEKK
>WP_004798934.1 PRD domain-containing protein [Amedibacillus dolichus]
MEVIKKLGNNAAICKDNSGRELIAIGLGIGFPKCPYILEDLSKIDRTFYNVDKEYLNLFEYIDSEIFSIAADVIDLATTM
LSVPLKHNAQYTLADHLNFAIERMDKGMIFSTPISNELRDLYPVEVKIAKYTLGLMKKRRNIDLPEEEMYAIAMNIINSE
ENITVSGNVKLKSEFIREVVHVIEAQMNVSIDMHSFNYSRFASHMQYLFRRKNECTEISSANKKLFEVLKNEYTETYQCV
LLIKKLIFDKFNWNIGDEEILYLILHVNRLCSH
>WP_004798936.1 PTS transporter subunit EIIC [Amedibacillus dolichus]
MKKEKAIQIAENVLKQIGGKDNVSKVLHCQTRLRFNLKDESIADDAKIEAITGVLGVVRAGGQLQVVVGTEVKDVYREIC
EIGNFENTDKDIVPVKKEKITIKSIGNGILDAISGSMGPAIPAIVASAFFKMLVAVLGPDVLDVLHEGNDLYTLFTFVGD
AAFYFFPVIVGYTSAKKFNLNPVLGILMGAILIHPTFVGLVGKEFTVYGIPCNVQSYASSIVPIILSNWVMSYIAHFFDR
IIPGSIRSVFSPAFTLAAMLPIALCVFGPAGAFIGEYVVAALFSLEGIAGFIGIGLIAALYPVLVMTGMHMVLITTLFQI
FATKGFDGFAAVAVSVSSFSIMGVGIGAFLRLKNKEQKALALSYGITAIVAGTSEPTIYGICTKYKKPFIGLLAGGFLGG
AYAGLTGVIDATLVPSSNIFAALCFLGKSQANVVNGIIACVIAFVATAVFVYFFGFDKNEKDIQG
>WP_004798938.1 sodium-dependent transporter [Amedibacillus dolichus]
MKNREKFSSRLGFLLISAGCAVGLGNVWRFPYITGQYGGAAFVLLYLIFLVILGLPIMVMEFSVGRASQKSSAQSFDVLE
PPKTKWHGIKYFAIGGNYLLMMFYTTVGGWMLNYCFKMLSGHFNGSLHTEEVSATFSNMLADPWQNIFWMLATIIIGFFI
CSRGLQNGVEKVSKYMMSCLFIVMLVLVVRAFTLPNAMEGLKFYLVPDFHKMIENGIGNAVFAAMGQAFFTLSLGIGSLA
IFGSYIGKEHRLTQESLNVCILDTLVAFIAGLIIFPSCFSFGVAADSGPGLVFVTLPNVFNSMAGGSIWGFLFFLFMSFA
ALTTIIAVFENIVAYAMDSGWTRKKAVLVNFVLIIVLSLPCALGFNILSDIQPLGVGTTIQDLEDFIVSNNLLPLGSLLY
LMFCTHRYGWGWKNFINEANTGKGRKFPAKLFSYCAYILPVIILVIFFQGYIEKFTWPLNFILATVILAIVLYFPIQAWV
ANRRKAK
>WP_004798940.1 methionyl aminopeptidase [Amedibacillus dolichus]
MEMGRNTRCWCGSGKKYKQCHEKFDERLSQMAREGHVIPDRSLIKNKADIEGIKKSAKINTGVLDHVAKHIHAGMSTAEI
DQLVYDYTVSHGAIPAPLNYMGFPKSVCTSINDEVCHGIPDENIILQEGDIVNVDVSTIFHGYYSDASRMFMIGEVSENA
RRLVEVTKECLEIGIQAIKPWGHVGDIGAAIMAHAKKNGYSVVIDFAGHGVGKEFHEDPIVSHVGKADTGMVLAPGMVLT
VEPMINEGDYHLYIDADNGWTSYTEDGKLSAQWEHTVLITEKGVEILTY
>WP_004798942.1 D-aminoacyl-tRNA deacylase [Amedibacillus dolichus]
MRVLLQRVKHASVKVDDTVCGQIEQGFLLLVGITDTDTEEIVKKLASKCAQLRVFEDENGKLNQGLQDVKGKILSISQFT
LYADCRKGRRPSFDRAAKGEIAKPLYELFNKELESYGIVVETGIFGADMKVELLNDGPVTILLDSYEWVGK
>WP_004798943.1 bifunctional methylenetetrahydrofolate dehydrogenase/methenyltetrahydrofolate cyclohydrolase FolD [Amedibacillus dolichus]
MAEIVYGSEIAKKIKAKLAAKMQALKQEGKRLPKLCVVLVGNHPASLSYVTGKEKACREIGMENDLIRLPQDISEKALLD
FIQKLNVDDAVDGILVQLPLPAHIDEHKVLFAIDPAKDVDGFHPISLGKLMLQEDTFISCTPKGIMRILEEIGYDDLSGK
KAVVVGRSNIVGKPVAQLLMNKHATVTVCHSRTKNVEEIAAQADILIAAIGKPRYIHASWVKEGAVVIDVGINRDENNKL
CGDVDFEAVKEKAAYITPVPKGVGPMTIAMLLENTLEAYEKKEG
>WP_004798945.1 DUF951 domain-containing protein [Amedibacillus dolichus]
MVDKNYDLNDIVEMKKEHPCHKSKYWRVIRMGADIRIKCLGCGTSVLFPRVEFEKKLKRVIEKADQGSEE
>WP_004798947.1 chromate transporter [Amedibacillus dolichus]
MQSLWKLYQVFCSVGFCTFGGGYAMLSLLQRTVVEKYHWASEEELMDYYAIGQCTPGIIAINTATFIGYKKEGLRGALAA
TLGFLTPSLIIILLISMFMQNYAELPIVKHAFAGIRIGVTVLIFDAIIKLGKKSIIDAYSLVIFAIILVLAVCTGVSPII
LVVSCGAVGYMLYHKAVMK
>WP_004798949.1 chromate transporter [Amedibacillus dolichus]
MKTLFRLMFEFFKTGLFAVGGGLATLPFIYDMVDKSGWFTHLDISNMIAISESTPGAMGINMSTYVGYLVDGISGALLAT
LALVTPSVIIIIIIAKGMERFKNSKTVECIFKGLRPASTALIAAAGLRVAKLAFFPNGVTMEGFSLLAVGIALGLYVLIR
KYKLHPLACIALSAFVGCLLQM
>WP_004798955.1 anaerobic ribonucleoside triphosphate reductase [Amedibacillus dolichus]
MITVIKKRDGREIHFSPEKITRAIFLAASHVAQDSGEVADYATAERLCEQVVGLLNNCYQDKVPSVEEVQDMVVKVLIEN
GHAKTSEAYILYRAERSKIRNMKTRLMKSIGEITFSDSNDADIKRENANIDGNTAMGTMLQYGSAVSKEFCMSQLMNPTH
AQMHEKGDIHIHDMDFMNMGTLTCCQIDLDKLFENGFSTGHGHLREPKDITSYGALAAIAIQSNQNDQHGGQSIPAFDFY
LAKGVAKSFRKEYMANLNRALEIYVDPDMDIKERFLAVEEACGKSPKIEIEDEFVCALNEMLKKEFALSDEIIEKINAFT
YKEAMKSTDRKTFQAMEAFVHNLNTMHSRAGAQVPFSSINFGTDISPEGRLVSEKLMLAQEAGLGNGETPIFPILIFKVK
EGINYNPEDPNYDLFKLAMRVSAKRLFPNFSFMDAPFNAQYYKEGHPETETTYMGCRTRVMGNVNGPEIATGRGNNSFTT
INLPRLGIKHGMLTTGTFNETAFFNELDEKIEVVVQQLLERMEIQGKRKVKNFPFLMGQGVWIGSDKLGWEDTLEEVVKQ
GTLTIGFIGLAECLKALIGEHHGESEKAQQLGLKIVSHMRQRCDEATEKYHLNFSLIATPAEGLSGRFTRIDKKIYGEIP
GVTDREYYTNSFHIPVYYHITAFKKIQKEAPYHEFTNGGHISYVEVDGDPTNNLEAFEAIVRCMKEAGIGYGSINHPVDR
DPCCGYSGVIEGHICPKCGRDETKGEYKFEKIRRITGYLVGTVDRFNNGKAAEERDRVKHG
>WP_004798957.1 anaerobic ribonucleoside-triphosphate reductase activating protein [Amedibacillus dolichus]
MANMLRLASPLQYDSIVDGPGVRMVVWTQGCTHHCQDCHNPQTWDMQGGAEYAVDDLVQAIQEAQLQTGITFSGGEPFLQ
AEKLIPLAKAAKEKGYDLWAFSGFLWEDLVKEPIQKELLSYLDVLVDGRFQAELKDYRLVFKGSSNQRILDVQSSLKAGK
PIVSKYDDKNIALAEQK
>WP_004798961.1 hypothetical protein [Amedibacillus dolichus]
MKKTMLLMIVWAMLLQGMVSLKADSNLEYVLSFDSHTKDTYIVKKEIQDIYNELVYGIQKESHTALVLQNKAYFAYKEDI
KVAWRKGKLHIKEGDGKGGKVYGEFREESMCMAEVKPRSLFLELFD
>WP_004798963.1 PD-(D/E)XK nuclease family transposase [Amedibacillus dolichus]
MLTNTTCSNEVNYCNDFFFKYALGSEDEDSTYIRNTIIERVTGIHPKESIVLNPNLDPTLLAQKQSILDIHVKDEQGHEY
DFEMQTTFLQASEWKRFEYYGANMLSKQLVEGENYRQLQPIYQIIFVNACPQNEKRLINRYIMRDPYGEAESKEPLLHRI
YIQLPMIDEIAKEKGMEAMNDFEQVCYLFKNNANHAILKTKERLVRKLMEKHEKFKDDEGLWSLAMSRQMAEWREKNNLL
DSYDEGKKKGVIDLLSLQIKQKFAIDAKEWLSTLSLSQLYELSNQLLTCNTWEELQKNLSNI
>WP_004798966.1 Cof-type HAD-IIB family hydrolase [Amedibacillus dolichus]
MVTSDIFFFDVDGTLVDPLTHSVPDSTRYALQELKNNGQLICICTGRSLDALEDAGFDSIAKWDYYICCNGQISYDKHKQ
CIHRTPIPHDIVVSCIAKADALHAPLLLQGEKTILTKEANAHVKAAAAFFNEAIPPHSIYDDFDVYMMIAYGEVGYDYHD
YNDLKALQFIPGQSSYADVVLKGMNKYTGIKALLKQLNISDYIAFGDSMNDLEMLAHAKIAVVLGNGCFEAKQIADIVTE
CVCEHGIYHALVQMKQIKPHESFERRTIYE
>WP_004798972.1 DUF1622 domain-containing protein [Amedibacillus dolichus]
MLELLLEHVVPEIISLLEIIGVVVITIGAAKAFFYYVKALFVESDTPIRIELANALALGLEFKMGAEILKTVLVRNFEEI
YVLGAIILLRALLSLMIHFEIKAEKERDTHSEASANNY
>WP_004798974.1 hypothetical protein [Amedibacillus dolichus]
MRRKKFLFIIAMVFMLMLSGCGRSSTSEPITTTKFKSIMEENELEVTDKTDSAKDHSYQEIYVAVDEEKYSFEYYFMKNE
KSATNVYKYAVDNLNKTYKENSSAKIAEEESNTQSVYDVTASDYYCKVIRKENTVLYVTAYSEYKENAEKLVKELGY
>WP_004798976.1 DUF3592 domain-containing protein [Amedibacillus dolichus]
MIVFWIIGVLFLIVGLMVSVPTILKFIKCKEHTTGKIISIDSSSNGNARAVYEYIVSSNKYTNKTNWTPHHIFHLDGECH
VIYDKNNPNYSYIKQSGQYIRCIVGTLFTIIGLGVLLLGIFLNTVL
>WP_004798979.1 hypothetical protein [Amedibacillus dolichus]
MFKFQKKKCTDEVMGKIIKKKRNGNVWFLTAEYIVEGKAYKRSEQLRYQKVKTHKIANIPIGMASQAPLGNLKEGDSVRI
KFNPQKPKKAYMPDNVGMLLT
>WP_004798984.1 tRNA uridine-5-carboxymethylaminomethyl(34) synthesis GTPase MnmE [Amedibacillus dolichus]
MLQDTIAAISTAAVDGAISIIRMSGNDAIDIADRLTSIDLTKKASHTISYGFIIDPITKEEVDEVLISVFHAPKTFTCED
IVEINCHGGRFITKKILQLCLAQGARLAEAGEFTRRAFLHGRIDLTQAEAINDMIMADTNVNARLAMHGIKGSVKALLDP
LISTMLDMIANIEVNIDYPEYDDVEQLTNEKLLPKAQVWLKKIDEILDKANSGQMLKEGIKTAIIGKPNVGKSSLLNALL
EEDKAIVTDIAGTTRDIVEGRIHLSGLTLHLIDTAGIRETEDVVEQIGIQRSIKAIEEAQLVIVVLDGSREIDAEDEKLL
ALAKDKTHIVVYNKSDLKQHEGICISAAKGEIQPLLDKIHELYDHHQLVVEEPLLTNERQISQMLKAKQSMLQAIQAMNM
QMTLDLVAIDIQDAYTALKEILGEVHHEDLLDTLFSNFCLGK
>WP_004798991.1 hypothetical protein [Amedibacillus dolichus]
MKSKEVLASVIHHQDKQKAYDRYCKRIFSNKQILARLLKEYIAEYKTLSLKEIMKCLGNEKEEYISNLNLEDESVLGSLV
RYDILFVADIPKSDKQQMINIEIQMNDRPRIPVAKASGILLQSIDRTPERI
>WP_004798997.1 2,3-bisphosphoglycerate-independent phosphoglycerate mutase [Amedibacillus dolichus]
MGKRPVVLVVMDGVGINNSEYGNAVNAAYKPTLDELWANCPNTEISAHGLAVGLPSNEDMGNSEVGHNALGCGQIYSQGA
KLVNENIESGEIFETETWSGLVKNCANGKMHFLGLLSDGNVHSHINHLKALMKRAKEDGVKEVRLHILLDGRDVPETSAL
IYVEDIENYMAELNDDNFHACIASGGGRMSITMDRYEANWAMVEKGWHVHVLGEGREFASATEAIETYRAETGVVDQDLP
GFVITKDGKAVGTIEDGDSVVLFNFRGDRAQEISLAFDGDESFDKFDRVRKPNVMYAGMLQYDADLNIPHNFLTYPPKIK
YTLTEELCKHGIREYAISETQKYGHVTYFWNGNRSEKFDEKLEDYVEIKSDVVPFEQRPWMKAAEITDVLCAAIESGNYD
FLRTNYPNGDMVGHTGNFEATVIGVESVDLQLARVKKAVDAVNGILIVTADHGNADEMYEKKKKEDAPIKAKTSHTLNKV
PFIVYGADVELKQDENLGLSNVAATVADLLGIEPNEHWNPSIIKK
>WP_004798998.1 Dabb family protein [Amedibacillus dolichus]
MVKHVLFVKLKDNSPASCEAVKELFLSMKEHIDFIRELQVGIDYLHSERSYDVVLELVVDSPEDLERYQSNDYHVHKVKS
YIHKVRSASATVDYIY
>WP_004799000.1 peptide-methionine (S)-S-oxide reductase MsrA [Amedibacillus dolichus]
MRRHDIYFAGGCFWGVEKYFSLIPGVVSTRVGYANGSGTAPTYEEVCENTRGFVECVHVIFDPEQVTLRHLLNMFFAIID
PTSINKQGNDEGLQYRSGIYYTTNIDCFIIHETLNELQKQYEAAIVVEALPLQSFYLAEEYHQKYLDKNPNGYCHIPQFH
FEQAKNSCALKKKQKEE
>WP_004799003.1 replication-associated recombination protein A [Amedibacillus dolichus]
MEKRVEPLAFSMRPSVLDEIIGQQHLIGEGKVLRKCVENNMLFSMIFYGPPGTGKTTLAMVLANTLNKPYRLFNAVSGNK
KDLDRIFEEAKYFPGLVVIVDEVHRLNKDKQDLLLPHIEDGSIIMIGATTSNPLHAINPAIRSRCHLFEVKALTQEDIKQ
ALRNAIQSPKGLQNEVSIEEDALDIIARHCNGDIRYALNILEICAIACDGIISKDLVMQYSSIPNMSMDRDGDGYYDVLS
AFQKSIRGSDVDAALYYLGIMIEANDMDSIERRLLVTAYEDIGLGNPAAVARCVQAIDAARRVGFPEGRIPLAVAIIDLC
LSPKSKSGEAAIDAALSTIRKSSYSVPEYLRLTPVNMKEEDLYDYDRSDLWDKIQYLPNKLRNAQFYIPNTNSSYEKVLA
QNLMRIKAHTRTDNLASLKKHYPQPPKKS
>WP_004799004.1 hypothetical protein [Amedibacillus dolichus]
MFGFKKKENKPLLIMGTDVIEIIKSDYEEDMAFALIEFLYDGKQYTIGSCVLPANAEECKENISFVFQDRVFKKFDEFQS
AVFIDGKHISQLDKPIEVIRAGIIDHEALLKSPWGDRRLVDKAINK
>WP_004799006.1 hypothetical protein [Amedibacillus dolichus]
MALLMFRTFGIILIFAIVLVMYLLHRKKNGKFIKRKAINEEEKRKYQKWEKRINVIVIAGLVVMGVLVTIPCCLDIPYLL
SNNLIEVTGEVTQGAMTQEGSSSERRIHVRDDRTGEEHSLKYWGSGSDVGERITVRYLPHTEYGYIVE
>WP_004799008.1 lipoprotein [Amedibacillus dolichus]
MKKLISLVFCVALLFGLTACGSKIEDEALDALETSIANLLEMKSSTFHIDMKVDAPDITEEQANASVFAIHGAYDLRTAN
PMLSMEMEMEAEGEKIPFMAMYLKDNTLYMNMMDMIKQKQSLGTSETAPQISLEKDSFELPKEEMKEYLEKASLDDNVIT
LEFDTTKIDQSELKEMAKANGLDSVRLGKLEVVVTLKDKHIEKAELTLGISATLKEETESATVTMSFALDKVNTDQEIDF
PDFSDYTDAADTAVLE
>WP_004799010.1 DJ-1/PfpI family protein [Amedibacillus dolichus]
MKKVALLVYDDFSLREVADLMYLFRWSYEIQTVTFASSKKTVVSEEGIQVQPEKTFEEFHKEEYCCFIIPGGAELAYAFA
DEKLFQFLRSFKGEKDFPIGAICAGPLFLSMSGLLKGKKFINSMGDDFNARFHGVEYENIVYAPVVCDGNIITALGEAPR
RFAIAMARACGFSCRDEAMKELSDDYCPEDFMYKRDKEDLLCLENEILPWFEAEYQRIKGQEE
>WP_004799012.1 2-C-methyl-D-erythritol 2,4-cyclodiphosphate synthase [Amedibacillus dolichus]
MFRIGQSTDIHQLKEGRKMILGGVEIEHEKGPYGHSDADVLVHAIGESILGALALGDLGKHFPDTDDTYKGMDSMNMLKE
IYNMMIAKGYVIGNLDALIMIERPKMAPHIATMRANIAQALCCDIEQVSIKATRGEKMGFVGREEGVLAQCICLLQKSEN
A
>WP_004799013.1 transcriptional repressor [Amedibacillus dolichus]
MRKSSKQRDMIMNYMYGACEHVSAEQIFKDLNASGQKISLATVYRNLNILVEMNEIKKIAHSNEGYRYDITCRPHYHLHC
IKCDRIVDLEIPYDEELQKMLIAKSGLAISSHSVMAEGVCEKCAGKKK
>WP_004799020.1 hypothetical protein [Amedibacillus dolichus]
MLAHPDSVRNCITFALHQTNIEHNDLLAWKQLQKFKKLAWKDKNWTALFDIYHWLCLISADINVPEFDTLQLTCEQLLNE
HDIPLERRSTYYFNLSIVYHRKKDYKTEERYLQAFLKERKHALLPFLFWYIHNQRLQNKPIDTILVKNYQIDDCSEQLQH
LWKFYELLPNAEAKIAQQYLMKTCLPILSTLAVEFQIVFLHELQLLIIKTRNYKDLLLYMKYLKL
>WP_004799025.1 fluoride efflux transporter CrcB [Amedibacillus dolichus]
MIEFLLVGLGGAIGAMLRYGITLIPIKYDFPYITLLINFIGALAIGMLAALATKQTLLSDHCLLLLKSGVCGGFTTFSTF
SLEALTLLEQHKIQTGIAYILTSVLLCLLGVYMGKHFIHA
>WP_004799028.1 branched-chain amino acid transport system II carrier protein [Amedibacillus dolichus]
MKKLSLSQIAGMSCMIFAIFFGAGNMIFPPSMGQQAGTNAPIALLGFVLSDVGIAVAGVLAVVLAGTSMYELASRISPRF
AKILSLTVYLCIGPLFALPRCGSVSFEIGIIPFLDGFDPKLASFLFTFAFFGITLLLSLRKGKVVDIVGKVLTPILLLCI
LTLFIGVIVSPLGEVGVPRGDYQSIPFFKGVIEGYLALDGFAGLVFAILIVHSLKAFQISEHKQVVKYTIICTSIAAVLL
IAVYTILLIIGIQTSSMELFANGGNLLTYVTNTLFGKTGNLILALTVTLACLTTSIGLSTSFSDYLCNEYPKLSYLPTLI
GVCLFSFIIANVGLNQLIVIVQPLLVTIYPIVTILALVSLLTPYLKEHTANAMKCGMLFVLPFSFMDGMKTAHINIPFFS
DLMKNMPLFSVGLGWLLPAIIGCTLGYFLHYRGNKRTLPR
>WP_004799030.1 helix-turn-helix transcriptional regulator [Amedibacillus dolichus]
MNIGNHLMMARKRKGLSQESVAEKLGVSRQTISKWETCETLPDICQAKTLATIYGISLDELITFDSDVQELQDIIERTSE
ELTNKIDWTKLWRKKYPILNEYQKEVDIPYYASQILSLFLQLEKTYGYNKLNSMLVLKDILATV
>WP_004799033.1 HAD family phosphatase [Amedibacillus dolichus]
MKKAKAILFDFNGTMVFDDKEHKQAWDHFSMKYRGKPVASEEMEQAHGRPNKQIIQLILGDMSESESEKLSSEKEAMYRE
VCRSEGKDYHLVFGLEELLEEAKQQGILMTIASASIKPNIDFFVEHFQLDRFFDPAKIVYDDGTHADKTTMYQKAAQAIG
VKLEDCLIFEDSLSGIQSAIKCNPAKLIAVSGSNKSLNYQSFPQVKQVIFDYRKHSLEELLSL
>WP_004799036.1 Mbeg1-like protein [Amedibacillus dolichus]
MEKETLFCSLSLLSYFDYDTTDVSVEVMLEEIVNDQQLRLDYAAMPEFEGNIKMLEELNGSDYRDIRVKLCRNDNANSGV
VFYVFADALYDYYVFRGSEGLDSVNHRTGWQDWADNVRMFRDEPTLQQLIALHEFYKIEKKRPFYLAGHSKGGNLALFIA
LAMREDLMDLLAGVYTYNAPGITKSMMKLYAQRANDASFQALLHIYENENDTVSSFFEHLVPPCYYQSSLSCTNFTQLYH
NHNLYAIRFENGRLVPTANKSAVPRLVHIFLYNFFAGLKKEKLEKILAVCDDYFNSNLSMQELYKVMIYHISNYISLFDD
ISYDEIKTITFQDLIERRKTRHLSEKLAEDIGRLHIQELTQRFVDGYEAMMKGKAGELQQFIRENNQKIIQMIQSIHQGK
EEQAEANEDTLA
>WP_004799038.1 PadR family transcriptional regulator [Amedibacillus dolichus]
MPLKHAILGLLNYADMSGYDIDRFFKSSIAFYWHAQTSQIYKELNNLTANHYVESDIVYQSDKPNKKLFHITDEGKVELH
RWLADANIDDIMKYKNPLLIKIFFSGNLGIDQTMRLLEKYIQSCAQIIEDMNADINKISEFEAQIEQKDESFFWSMTMTY
GFMYYQNEIKWANWCIDKLKERIS
>WP_004799040.1 hypothetical protein [Amedibacillus dolichus]
MAKLEMQDYINCLQAKKQEAHDKQWLYIEVNAKDLLEECEPGVKNQNVCCKAMLDAMLEGDGFVVEPKNKSKCAASLTIR
YYVDNLSPERRKYSEVK
>WP_004799041.1 S-ribosylhomocysteine lyase [Amedibacillus dolichus]
MKKITSFCIDHDILGKGMYISRIDGDIITYDLRMVVPNGGVYLENAGLHTFEHLFATYVRNSKYSEDIIYAGPMGCRTGF
YFLTRDSISKQEAIALVQDTMKFIAEFEGDIPGAQEPKECGNYLDHNLAQAKAYAMDYKEVIQEWSVEKLRYPE
>WP_004799043.1 ATP-binding cassette domain-containing protein [Amedibacillus dolichus]
MLKLEQVSKLYRNNHGLQKTSITFQEGQITGILGRNGSGKTTLLKAILNLVPIDSGVVSYNGKSIEEQYTQIAFISEDGS
FFPYMSAEEYGNFLAMYYPSFSKDDYQKLLEQFEVDTTTHIRNLSKGQQLKVEISAGFATNAKLIILDEPFTTLDIYAKE
DTVRLLIEQLKDDVIILISTHNIEEIENVIDRCIVLDNGSIKEDVFIDELNKEGKDLRALLDTYRPKAKTAP
>WP_004799045.1 hypothetical protein [Amedibacillus dolichus]
MLKQELKYHFKRIFIVYMLLLCAFLLLSISSTHEIAYDISNYTTPLWTWTQHISDYFNRIYTLTYFFIIISGFYYILRIA
LDYRQGKTRWLLLAHTQKKRMLADIIILSIITITFYILSLMVMYLAFQYFVSLLDSLESHSSIPTTYQSFSYMFSTQEEN
LSQALYVNNYIESMLSPQEAYLFHTFYPNSFAGLLNLISCFLSFILAEVYTLHILKENVQLKEALLIIAYIVIMTIMLVE
VNMRSFVFIASLTFSLLFIIKLETVYTYRRLKLC
>WP_004799049.1 hypothetical protein [Amedibacillus dolichus]
MKEIRLFIENTSAPYIKHILILYFFILIFQPLLVLMNINVMNTNVGFPNPLMMIILYLGFLVLFILHHKRYKTFMNKGGL
TRIRLLPIAKTSFLYSELLFQFISYLGLFCANIIAWTLLYFLLRNQQPFQEHSYLFFMLSNTTSATYLPMTWNTLLFDLL
TLINLTCISVFLLLGKDSDKYERNSLLYISMLALIFLFNWICKIENQLTELFEIMPLLSALALLTLHPLILKSSFLWKRR
KPK
>WP_004799050.1 GntR family transcriptional regulator [Amedibacillus dolichus]
MNFKDIQFNKKEPVYPQLSRYIKKSILSNELTHYEELPSRRELAMQLSINPNTVQKAYKQLEDEGIIKTISNVKSVVIVN
EEVLKKLHEEMIKETVHRFVKECQSSGLDFQQTISLLTEAWNN
>WP_004799052.1 ATP-binding protein [Amedibacillus dolichus]
MIIQREQYFNKLKALKDKKIIKVVTGIRRCGKTTLLNIFQDYLRSSGVTDEQIISINFEDLDFEEYRDYKKLYAYLKSRL
VSGKMTYIFLDEIQHVEDFPKVVDSLYIKDYVDLYITGSNAYMLSSEIATLISGRYIQIEMLPLSFKEYMISTGDMTNKA
EKYIEYLENSAFPYTIELKDQPEQIKDYLEGIYNTIVLKDIVNRKKITDVMMLKSVLRYVFDNIGNPLSSKKIADTMTRN
GRKVDSRTIEKYLEAFMESYIVYKAKRYNIKGKQYLKTLEKYYVVDIGLRYMLLGNRSFPNKRILRNNLCLPACKNIIFQ
LGRDTTRLS
>WP_004799054.1 helix-turn-helix transcriptional regulator [Amedibacillus dolichus]
MSNKIAPLEKSIQELSNKYHIVSYDLYKGIKLAFMSLTGNKHTDTHEPLRHILEINYCHKGRIGWKMSNGNSVCLGEHDF
SLHTMEYCSNSTITLPNEYYEGITIYIDLNTLSEEPPELLKNTGITGNSILDKFCKDGNFSAFIGNEETDAIFSSFYHQP
KEFQLAYWRIKVIELLLYLSKLSFDTENRLSEYQSEQVELVRSIHKYLLDNISQRITIDETARKYLINPTTLKSVFKAVY
GTSIASHIKEHRMKMATRLLIETPKSIKEIAKEVGYESQSKFSKTFKGYYDVLPTEYRMFHSNKSK
>WP_004799061.1 MULTISPECIES: cation transporter [Bacillota]
MKKTYKIEVDCANCANLMEDAAKKTAGVANATVNFMTQKMIVEFEDGKEPKAVMNDVLKACKKVEPDCEIEL
>WP_004799063.1 MULTISPECIES: heavy metal translocating P-type ATPase [Erysipelotrichaceae]
MNKKQKKMLTRIIIAAVMIIALNLIQVTGIVQLLLYLATYLIIGYDILKKAGKGIINRQVFDENFLMAVATVGAFALAIY
SGSGDYNEAIAVMLFYQIGELFQSYAVGKSRKNISALMDIRPDYANVERNGKLEKVDPDEVGIESIIVVQPGEKVPLDGI
VIEGSSSLNTSALTGESLPRDVKQGDEIISGCINMTGVLKIQTTKEFGESTVSKILELVENSSSRKSKSENFISKFARVY
TPAVCYGALALALLPPLVQMLFLGQTAQWGVWIYRALTFLVISCPCALVISIPLSFFAGIGGASKEGVLIKGSNYMETLS
QAKYVVFDKTGTLTQGVFEVSAVHHNEMEEKKLLEYAALAECASSHPISKSLQKAYGKEIDRSRVSDIKEISGHGIIAKV
DGHEVAAGNSKLMKQIGVEYYDCHRVGTIIHMAINGEYAGHIVISDILKPHSKEVIAELKKAGVEKTVMLTGDAKRVADQ
VAQSLGIDEVYSELLPADKVSKVEELLSVKAEKDKLAFVGDGINDAPVLTRADIGIAMGAMGSDAAIEAADVVLMDDDPL
KISKAIKISRKCLRIVYQNIIFALVIKFACLGLGAIGIANMWFAIFADVGVMIIAILNAIRALRVHNL
>WP_004799066.1 XRE family transcriptional regulator [Amedibacillus dolichus]
MNDKNFIEVLRQKREEYGVTQTKLAVACGISREYYNRIEKGKQPLNDELREVIEKQIERFNPQEPLFLLIDYFRVRFPTT
DALKIIRDVLQLKADYMLYEDFGKYGYESKYVLGDINIMCSMQEHLGVLLELKGRGCRQMECYLLAQERSWYNFMLDCMT
AGGVMKRLDLAINDKAGILDIPKLKEKYKAGECISYFRMQKDYSGTEKCGSDLPKNTGETLYLGSTSSELYMCAYQKNYE
QYAKNGTEIEDTEIKNRFEIRMKNERAYYAVVDLLTYRDAERTAFSIINHYVRFVDREDDKPKSQWITNDDWAWFVGENR
EPIRLTTKPEPYTLQKALHWLQRQVAPTIKMVQALDKENHTTILKDMIEQAELKGKHKHLLQLEKSTIEERIDTAVPQEN
DGIF
>WP_004799112.1 recombinase family protein [Amedibacillus dolichus]
MKQQIYNTALYLRLSRDDELQGESSSITTQRSMLRLYAKEHHLNVIDEYIDDGWSGTNFDRPSFQRMIEDIEAGKINCVV
TKDLSRLGRNYIMTGQYTELYFPSHNVRYIAIDDGVDSEKGESEIAPFKNIINEWVARDTSRKVKSAFKTKFAEGAHYGA
YAPLGYKKHPDIKGKLLIDDETKWIIEKIFSLAYQGYGSAKITKQLRAEKVPTASWLNFTRYGTFAHIFEGNPESKRYEW
TIAHVKAILKSEVYIGNSVHNMQSTVSFKSKKKVRKPESEWFRVENTHEPIIDKEVFYRVQEQIKSRRRQTKEKATPIFA
GLVKCADCGWSMRFGTNKANKTPYSYYACSYYGQFGKGNCSMHYIRYDVLYQAVLERLQYWAKAVQQDEEKALNKIQKVG
NAERIREKKKKASTLKKAENRQSEIDRLFAKMYEDRACEKITERNFVMLSSKYQKEQIELEQQITSLREELSKMEQDMIG
AEKWIELIKEYSIPKELTAPLLNAMIEKILIHEATTNEDNERIQEIEIYYRFIGKVE
>WP_004799114.1 ATP-binding protein [Amedibacillus dolichus]
MNAGHILENIVYLELLRQGYDVYVGKIDTFEVDFVAQNQKGNHYFQVALSVRDEKTLER
>WP_004799116.1 helix-turn-helix domain-containing protein [Amedibacillus dolichus]
MRYSYEFKLECVQFYKETGTYPPTPEKVKQHSFRYKIREWTRMYDKHGPNILKHSNENYKWTPDAKLVLINQYLTGKSMT
SVAIDAGIDKGLLYSWIRKYEELGYNGLVESKKGRKCKNPDMNKKTIVQRDLNETELEELIRLRAENEYIKAEIEVLKKS
IALRKEKEAAHLKAKKQRSSKNLESKDTN
>WP_004799119.1 IS3 family transposase, partial [Amedibacillus dolichus]
MRLSKSTYYFEVSKDDKVAIRNEELTKEIVKLFNKHKGRYGVRRIYHALKAKGIHVNHKRVQRIMHINGLLGKCIIRCTR
L
>WP_004799152.1 HAD-IC family P-type ATPase [Amedibacillus dolichus]
MARNIDNHTSITYGLSAKEVNQRIEAGFSNQQSNQETKSYQDIFRDNIFTLFNLINAILAGLIIFIGSFKNLLFLGVVVS
NLVIGIVQELRAKKVLDRLRLITQPYVQVLRDGNIVELTTQELVLDDIMLLASGSQICADAFVCEGRLEVNESLVTGESD
IIIKQVGDTLYSGSFVVSGNAKVQVYHVGDDNYAQTIVKDAKVFRKHKSQLRDSINFIIKTIGIIIIPMGILLFSKQMFL
TQSGLEDSIVSTVAALIGMIPEGLVLLTSIALAVGSVNLARRKTLVQELYCIETLARVDVLCLDKTGTITEGNMRVENMI
LYDERWDMPDILSNMMKVLTDDNATALAIRQFAKQPKTNKIAVHSIPFSSARKLSAVSFQEEGTYTLGAYEFVCNQEDPT
IRKQIDEQTKLGNRVLVLAHSDDDILEETLPHKQKVLGLLILSDPIRKEAPQTLDYFLAQGVDVKIISGDDPKTVHAIAR
KAHLKSYDRYIDMSTVEDSQISEVVEQYTVFGRVSPQQKKMMLHALKENGHITAMIGDGVNDVMALKEADCSISVAQGSE
AAKNIANLVLLNNNFANMPHIVKEGRRVINNIQRSASLFLVKTTFSTLLSFLTLFFMRNYPFEPIQLTLISTLTIGIPSF
FLALEANYARVEGNFLINVFSKALPGALCVVLSILYVNMLSLVLPLSKDVISTMCVIMTAATLIVVLYRVCTPFSKKRFL
LFSIMTSAFLLAILCIPSFFNLVRLPLYAFILTLIGIFAIPFVMNALRQIGHFFHLKERILRIAKS
>WP_004799155.1 hypothetical protein [Amedibacillus dolichus]
MEKSKIQEDIPTKAQQLSERMAYARSCKRLLCNKQILAYLFKEFIEEYKQLSPEEIVKYLGNGTKETIADISNHDVCVRG
TMISFDMLFEAMLPSRNQSQLFNIEFQMDIIERLPTMKICRKTSKVFDA
>WP_004799156.1 glycosyltransferase family 2 protein [Amedibacillus dolichus]
MGYFLFVIALFLLFLSSIYLLYLSLFYVLHQKRYASKNHAPTYEDQRFAILIPARNEANVIEASLKALHQLDYPKNQYDI
YVLINNTCDDTLERVEHFGDHAYLCQNTIRCKGDVLEEFFSKTAILESYDAFVILDADNRIDKDFLHACASSIHNGYRVA
QGMKTAYNPYQSWVAGASSLYFSLANHFINIPRGTKTYSGMIFGSGFYITSDFLKKHGGWHTTSVTEDIDMTFLCLSEEE
TIGVMNDAITYDVQPLHFADAWKQRKRWISGDMQVRKKFQKQLWKTFCKRPNIANFDHLMLLYVGDMASIAGLLMLLLIV
LLAIYAPTLLLLIFFLQWIFSILLGLYYAHKAHFAVSKMWNSFLWLWVYMLSFYIIGLLSFFHKETDWKEIKHI
>WP_004799158.1 glycerol-3-phosphate 1-O-acyltransferase PlsY [Amedibacillus dolichus]
MNWYWILYIGLGYVLGSIPFALVIGKFFYHTDVRNYGSGNLGGTNAGRVLGKKAGISVIVCDILKVVVAVGIVSLYDQEA
SIWAGFAACLGHCYPLFAHFHGGKAVATMFGFLVSTSLFTFQNAWYVVIPLIAFLIVLYIGKMVSLASMCAAVVSTLYIT
FMQASISMEVVIASWLLTILVIYRHRSNIVKIKNGNENKITWL
>WP_004799162.1 DNA topoisomerase IV subunit B [Amedibacillus dolichus]
MAEKVYDGSSIQILDGLEAVRKRPGMYIGSTDRRGLHHLVWEIVDNSIDEALNGYGDTIRITLEEGDVICVEDHGRGMPV
DMHASGVPAVQVIYTVLHAGGKFTSEGGYKTSGGLHGVGASVVNALSEWVEVTIHRDGKIHQIRFEDGGSKVGKLKVLGK
TNKTGSIVRFKADKHIFSTTKYSFSQIAERAQEDAFLLEGLCLEVRDERVGKEREVRYHYANGLTAFMDYLHEDKQTFHQ
PVAFSGMVNDIKVDCAFQYTDEYQENIFSFVNIVRTKDGGTHETGAKNAFTKVFNEYARRNGILKDKDKNFEGSDVREGL
TIILSLGIPENLLQFEGQTKGKLGTPEAKNAVDQLVSEKLSFWLEENKELALTLIKKMQRASQAREAARKAREDARKGKA
KGKSEKILSGKLASAQSKDARKKELYLVEGDSAGGSAKQGRDSRYQAILPLRGKVLNTEKASIANIEKNEELNTIIHALG
AGVGANFHAEDASYHKVIIMTDADTDGAHIQTLLLTFFYRYMKELIEKGMVYIALPPLYKLQKGKEIQYAWSDEELDRIR
KTFPKGYTLQRYKGLGEMNADQLWETTMSPATRTLIQVTIDDAFLAEKRVSVLMGDKADVRRTWIEDNVSFTMEDTYETE
AKR
>WP_004799163.1 DNA topoisomerase IV subunit A [Amedibacillus dolichus]
MKKKDDIFEHDNSTIIATPLEEIMGSRFGSYSKYIIQDRALPDARDGLKPVQRRILYAMYEDGNLWDKAYRKSAKTVGLV
IGNYHPHGDSSVYDAMVRMSQEWKIRHPQIDMQGNNGSIDDDPAAAMRYTEARLGKISEYLLKDIEKDTVTWSLNFDDTA
YEPTVLPASYPNLLVNGITGIAAGYATNIPPHNLNEAIQATIYRIRNPKCSLEELMEYMHGPDFPTGAIVQGIDGIKDAF
RTGKGRIMIRSKVSIEQTKTIQQIIVHEIPYEVVKSNMVKKIDEVRLNKKIEGILDVRDESDRNGLRVVIDIKKDADAQL
ILNYLYKNTDLQVSYNYNVVAIVNKRPVQMGLVAMLDAFIAHRVEVIEKRSRYDLDKKEKRCHILEGLIRAISVLDEIIA
LIRSSKDKADSKRKIIEAFSFSEEQAEAIVTMRLYRLSSTDITLLQEESEQLQKEIAHLHCILDDPKVLRKVMIQELKAV
NTAFPTPRLTKIEETIEEIVIDKLAMINEEQVMFTLSRDGYAKRVSLRSYNASSDSLCGLKEGDRLIGCGEVSTLDKILF
FTNMGTYGYVPVYELEEAKWKDVGTHLNAGIRMRGEEKITDAFVVKSFQSQAYVVSVTRMGLIKKSALSEYEVSRNNKTM
SNMKLLDGDEVIRSFIAYDGDEIFIASETGFAVRYPLDMVPLTSPRSKGVKAMKLVDDVIGDACIYHQDNKQLVVFSKNG
AVKRMKLSEIEITGRPAKGNMLCKKVKSKPYKIAHLQMYDLNDEVYIMGKDICSVVSKDIALMNKEATFSAPLVRDEEYY
LFTPTLHVEEIELLKKEEADKEAEAEHIKEFTLFE
>WP_004799169.1 NUDIX hydrolase [Amedibacillus dolichus]
METKLTSETIYEGKIFRVNKDQVILDDQMVVQRDIVHHHGGVGVLAISDNKLLFVKQYRYAIAQTTLEIPAGKLEKGENP
YDSALRELEEESGYTCKQLHRLCEIYSTPGFCSEKLYIYYTNELIPVEQPRAMDCDERIELVWYTLDEALSKIQTTEITD
AKTIIAIQFAKLHETELCQKEPKQ
>WP_004799173.1 stage V sporulation protein AD [Amedibacillus dolichus]
MTTIHFHNVYVASRGTSVGLLEKQGPLGNRFDYTHEDNTCQQDSFEKAERYMLQEAVDATIRKSDYSIKDIEVMIGGDLI
NQLTSSHYFAKEFPISFLGMYAACASSSLVIGQAALWVEHQLAKTALAFTSSHVATAERQFRFPNEYGIQKKETTTCTVT
GAGAVLLSRKKSKLKVASFTVGKVVDWQYNDANDMGVAMAPAAYDTLTTYFKDTNQSFQDFDLIVTGDLSKLGFAFLRDL
LLQNGYCCEEKLQDCGLMIYDIVKQNVFCGGSGCACSMCVSMTKLLDLLEQQEARRIMVLATGALLSPIAIQQKESIPCI
AHAIVYERS
>WP_004799177.1 GNAT family N-acetyltransferase [Amedibacillus dolichus]
MDIEMKKCQIEDEQVVYELVSELQQELLARAYFHKVWLVNRQGVDKQCYLVYYRGVPCAFASLSIRYPLHHSFPVAEIEE
FIVKEEFRHQGIGSYMFSQLISIAQACKAQLLELSSKDTRTQAHVFYRKHEMTMRHYKFTLDIGKKT
>WP_004799181.1 SMC-Scp complex subunit ScpB [Amedibacillus dolichus]
MPSLHAILEGLLYLSGDEGLSIKQLLSCFETEAVNEEELLKALDAMMEEYLQADHGIELVCYGGNYKFVSKEMLHPYAEK
LFAATKMATLSNAALETLAIIAYKQPITRVEIEEIRGVGCDMMIRKLLARSLIKECGRSDAPGRPFLYEVTKEFMDTFQL
ESLKELPDLPDFKEQVDEELFDEEIINSETDTK
>WP_004799186.1 nucleoside recognition domain-containing protein [Amedibacillus dolichus]
MNLIWLLLILLALSYCLVTNQVEAVNTVLLEVGKETFDFVIPLLCAMAFWNGILYVAKEAGILHFLGQMFHPFLKRLFPD
LREDKETLGLIATNIVVNMVGLGSAATPAGLKAMEGMQKHNPNKDTASRSMITFLVLNTAGVTLFSTTLIALRASFHSQN
VTGFMPYAILATTFASLIGLLVDRWWNYRK
>WP_004799189.1 pseudouridine synthase [Amedibacillus dolichus]
MERLQKVMAAAGIASRRKCEELIVQGRVSVNGQLVSELGYKVKKGDQIAVDGKMIEKEGKVYYLMNKPKKSMCTSNDEFG
RKTVIELVEGTERIFTVGRLDYDTSGVLLLTNDGDFANEIIHPRYHLPKVYNLTINGILKPEDMRKLKNGIVLDDGYKTM
PAKFKITEKDLKKNQCSFDLTIYEGRNRQIKRMMEALGYEVRRLHRKQIAFLGCSDLRQGEYRTLKPFEVKKLRTLATQG
KHIE
>WP_004799193.1 hypothetical protein [Amedibacillus dolichus]
MKHLYELLNKKYDKKLVEDKEYRKAWKKRKQRLEACGVEVKDLDDVAMLYYELVAYSIDVKERFEEVFFDTYVRMYDYWY
DLTYQERKKQMNLDIMRLKQELTCFVWDTQEIYMPCFQAKFNHLYTDEIILLDLKQYHTFIRSYQDQLKGDLYGCLPYEL
GWTSAACIAKDEHCFVLYHESNHRFYRYTDKGYEKCLSLPLKQKLTQDLKQSLANAFLQDDEGRLGEILLQSELLSKRMQ
RKLIKLRKKQAKRVEKKKQKQE
>WP_004799194.1 tRNA (N(6)-L-threonylcarbamoyladenosine(37)-C(2))-methylthiotransferase MtaB [Amedibacillus dolichus]
MKTFAIATLGCKVNTYESQGYEAALLERGYTEVSFKEKADIYIINTCAVTNTAASKSRQKIHQAHALNPTACIAVVGCYV
QSNHDQVADIDGVSILVGSKGKSMLVDQIEAYLQGQSVCEERIDARSISAFEALKVERFEHQTRAFLKIQDGCNQFCSYC
IIPYARGAERSLAEDQVIESAKQLVNNQHLEIVLTGIHTGRYGNGTGRNLLDLLKRLVAEVPKLRRIRISSIEMNEISDE
LIAFMKEEPRIARHLHIPLQAASNTVLQRMRRPYTVEWFMERVAYIRSQIADISISSDVITGFPQESEEEFMEGYRNIEE
MQLSFLHVFPYSKRDFTDAAKMPGHLDRKTKKARGAKLAQLSKELYTSYKQRFIGQKISVLFEKEVEGMLFGHSSEYLEV
YAKKEAGALHTLCDVLISELKDDVLYGVCVKEETL
>WP_004799200.1 YabP/YqfC family sporulation protein [Amedibacillus dolichus]
MRAYSAMVKRILLHRGESVLSIHNNKILLEHYEQILFISTNRVKVVTDAAEIEFVGEHIQVLALEKNELLMEGILSQVRF
QHVQ
>WP_004799203.1 sporulation protein YqfD [Amedibacillus dolichus]
MFNRRAMGLDAWRVDMPVETFLRIVKVFDLELYDISFQKTAICFYAHVWQRRNIVHALKEAELVATTGAIAYLLRSLRKP
YRLLALLISMLLWYVCSQTVLTIDIRGESEKHRQLIASTLQELGYRTPFYDKDLAEMKAKLKKRLENDIAWLEAYQEGSR
YVITYTPKEFAKLQVLKQDALIAQEDGVIAQFEVSHGSKCRRVNEFVHKGDILVDNVLLDSKGQEAKTDVEGRVYAYVWK
DVRVTMPSNRLPKSFQFFDLLMEARRIASLDFRIGDKISKENILQFSTDMGKIEMVVHYTLYKDITTPR
>WP_004799210.1 cell wall metabolism sensor histidine kinase WalK [Amedibacillus dolichus]
MKSRRYVAYALLVLVLISVQIATEASALTMVLVMSIVFFVFWEYFDKKSELLVRKENKELQEKVKSSAKDAHLNYKQLLT
VVSSIPFPLLLLDPFGNIVMSSNVDEISEGEIQENMTYANNSFVYPVQEFIKDCFIMERAMDTILHIQGIEYQSICVPVT
AKGKYRGCLLLFQDVSKTLEGEKMQKRFIADASHELKTPIAVIKGMVEILNRDDFDDPQMEKEFLTQIESEINRLDGLVK
DLLILSRLSLSNVLLTKEFNDMNEIINKAIQSFKKQINEKGLKLVCDYQYQSPIRCDAMKMSQVIINLLSNAIKYSDQGT
IRIQTYRENNFFVCTVADEGQGIAKENLDKIFHRFYRVDDARTRSKGGSGLGLSIVKSTVEAHGGNVEVDSELNKGTKFI
VRIPL
>WP_004799215.1 substrate-binding domain-containing protein [Amedibacillus dolichus]
MKKTLMLGLACLMSVSLMACGSNEGSSNGVSGEIAVYTRDSSSGTREAFEKGVGFEGELTKHATEVTSNDDMAAKVGGEA
RGIGYTSLSTDFEKNNVKPLKYEGVEASSETVLDGSYGLQRPFMFVTRASGDFESEEKEQLVAAFLDYLQNSAEGMAVVQ
KAGGEVDLSKAVAWEELASKYPVLQQDNSDITITTAGSTSVEKTLKAALEAFSPLAGNVKFVMNQNGSGDAVPRTLGKEK
DGANKADIGFASRAFKEDGSEDIASAMVSGQYCIDAVVAVVHKDNPLEDITQAQLKDIFTGKITNWEDLNK
>WP_004799216.1 phosphate ABC transporter permease subunit PstC [Amedibacillus dolichus]
MELYVRKHTSSKKNNKKLKHDKAMKKVFMSAALLSSSMLAVIVIFIALKGITPFVGTDTYEAVNVFDFLFGNMWRKDQGI
YGVGFIIINTLISSFAALLIAFPLAVLSALFICKIAPKKLATMMTSIVELLAAVPSVVYGVFACGTITVIVKELGAMLGF
ATVGGASLLAVILLLAIMIFPTITSLSITAINAVDTEMELGSLALGATKTQTNFKVVLASAKSGIFAGAILGIGRAFGEA
TAVAMVAGNKMFGPTFHLFDTTRTLTTTMLSGLKETSGLDYDIRFSVGLVLMAVILLSNLILNYVKKRVGKL
>WP_004799218.1 phosphate ABC transporter permease PstA [Amedibacillus dolichus]
MNKITSGNLKKRRIKDTILNGITYLSSGISVLVLAAIFIFVFTQGFSSLSLDLLTGNYWANNYLTTVEADRNAPDCFQVP
KELGEEVAFSEAWGVGFVDALDENKEPIVLIEYIDEASPFASLIDKSVHDRETKLSAEVGYQVERINYMGKDGHIKIVGN
LMSNDAKQVAQALDQNAQSIQEMYFKTPGGGIRGSILATLYLIVVALLVSLPLGIAAAIYLREYASKNKLTGWIRSAVEM
LSGVPSIIFGLMGVTVLFPITQLFGATTTNILLGGLTLAVILLPTIIRSSEEALIVVPQSLRDASLSLGASRSQTIFKVV
LPNAIPGILTGVLLSIGRVIGESAALIYTMGTYVNDAPQLLSQGTSLAVHIYNIMSSEQPNFELACAISIVILVFVLILN
ISIKWISRRFHKAMQ
>WP_004799219.1 phosphate ABC transporter ATP-binding protein PstB [Amedibacillus dolichus]
MQNNTIFHIENVDLFYGEKQALKQIQMNIQKNSVTALIGPSGCGKSTFLRCLNRMNDLIDDCRIEGNILFENTDIYKGDM
NVVDLRTRVGMVFQKPNPFPMSIYDNIAYGPRCQGIKDKTILDAIVKQSLEKAALWEEVKDRLKDSAFGLSGGQQQRLCI
ARAIAMEPEVILMDEPTSALDPIATAKIEALMEELKNEYTIIIVTHSMQQASRVSDYTAFFLMGEVVEFDKTSTIFQQPK
DQRTEDYITGRFG
>WP_004799221.1 phosphate signaling complex protein PhoU [Amedibacillus dolichus]
MVKLDAELAAMEQNLLKMAQRVIAMHEKVVAALKQPSKEIELDIVQADDVINHLEEEINDQAIRSLALLSPVASDLRKVI
ADIKIASELERIGDYAKNIAIFLIKNESLDATIRSYGIAMEEQLMEMLKDTITAYEQRDVDMAFEIAERDKAIKELYYKL
KSKLKEQEDLLQHIFEISAMMRNMERAGDHTKNICEHIIYMMKGQHYDFG
>WP_004799222.1 rRNA maturation RNase YbeY [Amedibacillus dolichus]
MEINIINQTAEKRWNRYKKDFLTIAQKTEELLKLKQRYCASVIFVTPQKIHEINREYRHIDRPTDVISFALLDEADEYEI
MEDSIELGDIFINIEAIVKQASEYGHSMRREVCFLFTHGLLHLLGYDHMEQEEERVMFALQDDILYDIVPKKSST
>WP_004799224.1 diacylglycerol kinase [Amedibacillus dolichus]
MILFLKKAVRKFSYAFAGLLDGIHNDASIRLQFVLGVCTLLAGLLLHLSLIEWSIVLILVALVIAMEYINSAIETLTDVL
FPNYDRRAKKIKDYSAAAVLVVSIVALLFGIIIFGGRLWIILM
>WP_004799227.1 GTPase Era [Amedibacillus dolichus]
MKYRSGFIAIVGRPNAGKSTLLNAILKEKVAITTPKPQTTRNNISGILTTEDTQYVFVDTPGIHKPKHELGRTLNKNAYT
AISEADVNFWVVDATQPYGSGDEFMLEKMKSAHIPVFLILNKIDLLEKEKLLKVLARWQERMEFAEIFPISALTNDNIEH
LLEITRSYLSEGPKYFPDDMISDHGLSFQIAEIIREKVLYKTNEEVPHSVAVVVENMEETDKKVYLQAVIVVERTSQKAI
LIGKQAAMIRAIRLAAQKELKEKLHKKIELELYVRVEKNWRNREGKLQQLGYSEKFDE
>WP_004799229.1 DNA repair protein RecO [Amedibacillus dolichus]
MNSEYCAIVISYREYREHDAIIKLLDENGTISSLIARGVQKINSKNAAGCQQFTYGRYFVNERQSTVLHSLCSAECLRTY
RDIREDLYMQSIASYMCEVIEKSDFEENAFPLLKTMLEHLSKKEQPFGVLCLFQAIVNRMHGIEPCVEGCVHCGTTKRIA
SISVQAGGFLCQSCMRMEDQLHTVERLKKFRLLVKAHLEHISLVLESACFDFDDFLIQYCFFAEYAGVSVKSIRFLKHLY
ALHIDKT
>WP_004799237.1 DNA primase [Amedibacillus dolichus]
MARLREEEINEIRAKADIVDVIGRYLPLTRKGKNYVCTCPFHDDHNPSMSVSSDKQIYKCFVCNAGGNVFTFVSNYEKIS
FIEAVYKVADYTGISIEQPLQLPQRNVDPQLAPLHRACGEAIEFTHYQLDTPQASDVKKYLTSRLIDDSIIKKFSLGYNP
PNDSLYKFLHAKKHSDDTLIKAGLCRLTAVGMKDVFAGRIMIPIHNEFGEPVGFSARRFVENSDAKYINTSETDIYVKGN
LIFNYHRAKSEARKAKKAILVEGAMDVLAFEKVGMSNALATLGTACTKEQLRLLKQLHVPIIVGYDGDRAGQSATYAFGK
LAREAQIPFEIVDNKYGLDPDEIIEEFGKEELRQISEKTISWIDFLFTFLMTKYNLENYTQKKEFAMEMAEEIYLLKDDF
EKESYYIRLRELTDFDMHGEEAKKQPKAKTEYVKRSYLAFPKSGRNHAEFEILSQMLNGVAASNHYKEELGFLQDDTCNR
LALYIIDYYRTHRKLEVADLFDKIKEEAVKQLLLDVSSWELGKAEVNLKVLNEAIHKVKECLLDDRIRILNEQIAKIHDP
MEKARLAVEKNGLIKEKEEWRNAGRK
>WP_004799238.1 RNA polymerase sigma factor RpoD [Amedibacillus dolichus]
MKSTKKKTKLTEYKTLEEIKVDFLEQSHLEGLELSQSDVMDAIEHLDMSDSDLDELFDWFAENGIDVKSDEADDVNLLDD
DALASEDDDLDFIDDDDDGDDTLASDIEHLEQSFANSSHTKINDPVKMYLKEIGRVELLDPKEEPEIARRIQAGDEEAKK
KLISANLRLVVSIAKKYVGRGMLFLDLIQEGNMGLVKAVEKFDYTKGFKFSTYATWWIRQAITRAIADQARTIRIPVHMV
ETINKLTRIQRQLVQDLGRDPTAEEIAAKMENISPEKVREIQKIALEPVSLETPIGEEDDSHLGDFIEDKEALSPDEYAN
NQLLKDEINTVLQGLTEREEKVLRLRFGLYDGRTRTLEEVGKEFNVTRERIRQIEAKALRKLKHPTRSKRLKDFVDKP
>WP_004799239.1 class I SAM-dependent methyltransferase [Amedibacillus dolichus]
MALSKRLFAIFSMVEKGSVAADIGCDHGLLSIALIKEGICSHVYACDLRKGPLDRAKQAIECANLSEQITPILSDGLQLV
PQDCDTIIIAGMGFETIQGILERDFARLSSFQRIIVQSNRHVDELRRWISDHHFTILQEDIIEEDHFYEVICFSTQWHEA
YDEDTVLFGIQQKHALFVPYWKQRLAKIEGILTQLPKQDSSYAQFAQLYKRIAAKLKECTSIEDHT
>WP_004799240.1 4-hydroxy-3-methylbut-2-enyl diphosphate reductase [Amedibacillus dolichus]
MEIIKVVPRGYCKGVTRAISIAKETAQKYPDKSIYVLGMLVHNRYVMQALKALNIHAVDDPHKSRLQLLDELPKDCIVIF
TAHGIAPQVIEKAKQMGLICIDASCPDVVKTQQLVYEKLNEGYDVFYIGKRSHPEAEAVLSLSSHVHLITSKEDIDTITN
VTNVFVTNQTTMSIFDTQALFNYIKQKYPNAVLCEEICNATRIRQEAVANLKNQAIDVLYVVGDKHSNNSNRLAQIAQEN
KIANVYLIDDVNDIEEAQFAKAKRIGITSGASTPTYLTSQVIHYLEGYEQNKQKPCIEIEKIL
>WP_004799247.1 deoxyribonuclease IV [Amedibacillus dolichus]
MIIGSHVSMSAPDYVLGSVKEALSYGANALMLYTGAPQNTRRKAMEELKVKEALALLDEHHIPHEHIIVHAPYIINLANC
QKQETFELGVEFLRKEIERVKALGAKYLVLHPGSHVQAGEEAGLTRIVEGLDLAMENIGEVEIAIETMAGKGSELGYNFE
QIRYLMEHAKHGDRLRVCMDTCHLHDAGFDVSDFDAILEAFDRVISLERLVCIHVNDSKNVRGARKDRHANIGFGEIGFD
ALNRIVHHEKLQHVVKILETPWVDGVAPYKHEIAMLKAGIFDQEIMTKLKNQE
>WP_004799248.1 hypothetical protein [Amedibacillus dolichus]
MRVLRKLLVVSVFFLFITGCTQEETENHVALAKYAVILNKQDHIYTTDDEIVILTYTHDGKMLDEYTINAAANNKVEDEN
ILMLYEDSGYIAKYRKDQNTWDSIKLPEPSVDHLDLADDEYAIVQNIGYQKSWDRYNSRILVFNQKNEEVERIERMNSKL
QVFAVKLTDEFIYYIADDLNNQDPTHYLVSYHRASKTETKRAIKSQGYRFVTFENGQYYVSENGLANVASDEEICFPQEI
IEKLQNDFLSDVYVEDGYLTLVIQPGTFNDRTDSILYELKRQEHSFVIQRKVTILNLRSISQIHDDMFLIICEKGQDHFN
FYIMDREGNKKEILFDDSLQPYVDKYVLTDIFDIS
>WP_004799250.1 flavodoxin-dependent (E)-4-hydroxy-3-methylbut-2-enyl-diphosphate synthase [Amedibacillus dolichus]
MKRNETRSVQVGKLTIGGQNRVIMQSMCNTRTKHVKETVAQILALEQVGCELVRLAVIDMEDAEAIKEIKKQVHIPLVAD
IHYDYRLALACVASGIDKIRINPGNIGERKNVEAVVEACKEKHIPIRIGINSGSLEKDIHEAYGKPTAEGMIESAYRHVR
ILEDLDFHDIVLSFKSSDPLLCIEAYRLAAKTFPYPLHLGVTEAGTYIGSAIKSSMALGTLLNEGIGDTIRISVNGDPVD
ELTIVKQLLKCCKLRNNTPNLIACPTCGRTAWDMQPVVKEIEQFLQTIDCDINVAIMGCAVNGPGEAKHADIAIAGGNKE
GLLIKKGKIIEKLPQDMMVSRLKAEILAFAKQHAS
>WP_004799252.1 penicillin-binding transpeptidase domain-containing protein [Amedibacillus dolichus]
MLRNPFRNLDHKKLSRSSDVLKAQNDYFKIVNRRIFVFSIIITVCFAMIVVRLGYLQLIAQEDYARKLENYSSNTEKDAS
SRGQILDRNNQAVAKTVSSHNIVYFPPQDVSSEEQWELAQKFAKRFEVSIDAMTNSDYQDLYMFLHTDKNGEKDGGKNLL
KEEELNYSADEKEKLIRNRITKEMVDELADENTKKAFVVYLAMRKLPDTQTKVVIEDANENDVAYLTENKEEFPGFNVDL
SSWKREYPYGDTLRDVLGSVTTSKQGIPSELRAYYEAKGYALTSRVGKSGLEQQYEELLAGTPRVSEIAYDEDGIALLTP
ISSGKKGYDLHMSIDIDLQQRVDAILNQTLETYAGTAGREKFNKLSVILMNPMTGEIYAMSGKYKDEAGKIQNFSSAAYL
DSYASGSVVKGATVYMLLEEGAESKTSIEIDAPMRIANDKERSSYQNYGPVDAVKALQVSSNVYMWKGVLKMAGTTYQEG
QPLNISNERQEEMLHTMRNYYSMFGLGTKTLLDVPNEAVGFKGFLSQGGQLLDYSIGQFDNYTPIQLAQYVSMIANGGKR
IQPKLVNYATEINSDYRVMENKTNVLSAISTPQKKKT
>WP_004799263.1 MBL fold metallo-hydrolase [Amedibacillus dolichus]
MKKIDVFVLGMVQVNTYVLWNDNHVLIVDPGTANAQLMQKIEEAGAIVDGIVLTHGHFDHIGGVDKLVERYHCSLYINAN
DQAMLNDPVLNFSYGEPVIVQTKPLDLLPGKQTIGAFDLFVIDAPGHSEGSSMIRWDDCLFCGDVVFQGSIGRTDLATGS
NSKMMQSLKMMKETLDGDLKLYPGHGPTTTWKQELLTNPFLQF
>WP_004799264.1 MFS transporter [Amedibacillus dolichus]
MKKMQTKLLYALNFTVFLSISIVNTQMLPLLKKLDYNVVERGYILAGSAIIAILGQFLFGYLCDRLKKTKPFFYLAYLCL
LIASIMMFLKSGKLFFYHFSAASIILGMVKVIMGLTETWMLEIQEDSYGKLRACGALGFTLGSPLTGMLIKMLGYRSLLY
GFCIIGGLALVLIYVVNDKNKKNTQPFHKNDIAKLIKNKDYCLLVCIFLFIYMIGTADQYVVVDKLLSLDASNTQIGIKW
AVQSFMEIPLFLGANWILKKWNIYQLLVFGTGMYILKFVLYGYFSKPLLLILTSALQLVTLPIVMLTSKLFIKAVTPQQL
FHSAQMFAMAVFVGGSGLITPIITSYVANRVGYDLTLYLTAAFGILPLVLIGYYHRRQNSDKKG
>WP_004799265.1 30S ribosomal protein S15 [Amedibacillus dolichus]
MLLKSEKTRIMQEYARFEGDTGSPEVQIAVLTARINQLTEHFKEHKHDYHSQRGLMKMVGRRRNLLAYLKDKDLNRYKSL
IERLGLRK
>WP_004799268.1 helix-turn-helix transcriptional regulator [Amedibacillus dolichus]
MTILNETKLSSELKRKLTGALLRYYREDENMTINFVAESLGINKGYLSEIERGRKEPSSQMLEKLTNFMDIRFNTDESLY
FNLKDKFQYLYQLYVDLKEEEEKALYQEILKHSSMYENSYGFFYYKLIEYMYCVHFKKTIAEEKILNYYLMFKKILHLFT
NDEIGIFYDVFAAYYIGKNNTTKTLEQLKIAEHYLLTCTSKSLKAMVLYHHISAYENRNKAAKALIYCDEASKLFMETMN
FSRIIQIALRKAACYSCMRLYSEAEELLLDTIEKMKQNPSRFIAVAYNNLSWNALVNKEYDKALEYAHLAIEHDTRYYEI
PLFISYSLYKLKRYEECKQYIASTLDTCELRIEIKIFLEMLQYALANDHQSYIRYALNYYELMKKDNNQEMSLFILKIIC
DYYRKRNNFKELCYYQEQEINLLT
>WP_004799271.1 hypothetical protein [Amedibacillus dolichus]
MKKRIVHIVWVAFIFVGGLTVCETSIKALENDKAGCAITVCDCTSSSDDECSCYGFDHDRE
>WP_004799272.1 FtsX-like permease family protein [Amedibacillus dolichus]
MKKFIYILTILCSFFIFLTNFENQSIIQTSKIGHASESFAEHEDLEILNFQYHLGNDVSTRKERYGQLIDFLEDKDCYAL
FYTSTSQENYKDENYLYIMGSNALYTFDFFDTLHTKRIDFTKESNLYFSNMVNDPNAYDYIAYIDSVNNQPYQDTLEIRH
FSSYKQYATVREGIDIDLELNLLSKDRLLTQAMVMNSEIYNYVDAEVGFKEHVGSSYKGLLKDRSFAFQMIGLCVLAIAI
LLTCQIFRSKKEIIIRKMMGHSFVRIFKEMFITQLFLCILFYIVVQILSYAFYVHSFNSVTFPLLMKSWHDFLIFLIFLI
ISCFYICFCIVKVKDSGEMKRQGNRNFFSYASIVVKIVFIVVAFAPFVNYVLEWKNIAYNAYALRAYQEHLRGYVGVSGI
ASFDYDPTKIMQFFDEQGAVYQDFEQNILFENMKEFDTSLQHTTIYPYIIVNKAYLKDYSVIDVKNVAVDIEKLPPDTLL
IPQKYEGVDTSYYCPNTSCDVVMIKNGNRFINHHAYSVDMTLNRKDPIVLVVGEIPNWSATNMLLKNTDKNKQALHSYLK
TNGLLETVHLKTTDDYYELAKNESNTLFVRYSIVFLLYILLAFIFQYQSIYIQFDQCKHEYAINYLLGKTFWQRYGNILN
NNILMYSFVLIYGIFFAQMTYFQLLAYLLCAIIVDILVAYYMIHYFEKHKVIAILKGEQS
>WP_004799275.1 hypothetical protein [Amedibacillus dolichus]
MKNKANIFLFTACLFTFGLIAYNMLTYEKNQIEFKEIEEVITIDWEEREQAINPKDFVSAYDEDAVYLASNFEIMLVNVE
QPLVISAISQEDRHTFAKKEYRLLIKDEKDPVIEYHGPKVIKHADMNDFRLEDYLEVYDIGDTTAEKYPLTCKDSLTESV
YNLSDDKQMYVTDAGYMYRCDGNSTCDFDEGIHHVKIIADDGHGRTSEKDLVLEVEWY
>WP_004799277.1 dipeptidase PepV [Amedibacillus dolichus]
MDWKKCFTSYQDAFINDLRGLLAIDSTRDDSSATINAPFGKGCRQALDYMFALAKRDGFMYQDYDGYAGVICYGDGEESV
GVLAHLDIVPIGEGWSKDPFGGEIVDGYLFGRGSEDDKGPAMAAYYAMKMLKDQGIQLQRKVMLILGCDEESGMQCMEHY
KKHGEIPTLGFTPDADFPVIYGEKGGLHVDLLGEIDNSVIEEIHAGEALNIVIGKADMQVHNWKEEYAALFDFYLQCYDL
KGEVTYENSHATLHIEGKAAHAMEPYMGVNAALHLFNFVGTAMGDTFAKKTYQLLANWQGKELGILIDGADMGFLTMNLG
KVDIENGKAKLQLDIRYPNDADVHTMRKAIEEACQGYELTPHVYNKANPLFVDPNSELVQTLTSVYQAYSNDYETKNMTI
GGGTYAKKFEHFVAYGPLFPKQDKPKGLVVGGCHQADEGIALSDLFTATAIYTEAIAHLAGGNQYENA
>WP_004799278.1 tRNA (guanosine(46)-N7)-methyltransferase TrmB [Amedibacillus dolichus]
MRMRKLPWAEEFLAEAEVVVKKPQDNAGKWKQLLACETLHVEVGTGKGDYWIQMAQQYADEGWIGIEKNSSVAALAVRKY
TKLENPGKNMLYIQNDAESIQSWFAEGEIDVLHLNFSDPWPKKRAHKKRLSNRKFIEQYAHILNENGEIQMKTDNSSLFE
YSLLEFQNAGWFLWDVSVDFRRCEHAEDVITEYEHRFMEKGQPIYRAVWKKKMKENA
>WP_004799282.1 hypothetical protein [Amedibacillus dolichus]
MSIFQKITNLLFEENDVDVIAEDELEDISLQEEEKQKEKRLAKAAAAEKEAKQTAANQQPQPKKQEAKLEDSSELKKAVR
IDLKEEKDSKKATASKRSYSSVSHRSTVLEEQKEFEFTPVISPIFGASDVETDKAKKNTSVLLPKSKKQNPLGTVISPYY
GLGELEEMEEQAKEDILRKAEEEMESEEDFVAFEESEKIELDETDLDSIPLDDLIVDNDTEEDEEDMMQISLFGDSTPIK
ESDNENKKV
>WP_004799285.1 UDP-N-acetylmuramate--L-alanine ligase [Amedibacillus dolichus]
MHYHFIGIKGSGMASLATIVADRGDEVSGSDIAKYIFTQKPLEERGIVIREFAKENICENSVVIIGNAFDESNPEVKQAM
SMPSVTTYWYHEFLGKLIEEYTSVSVAGTHGKTTTTGMVSHMMSLVAPTGYLIGDGTGEMPQDSKYFIVESCEYKRHFLA
YRPNYAILTNIELDHVDYYKDLADYCDAFEAFANQVKKGIVMFGDDANVRSLKVTTKHLYYGLEEDNDVRAVNVIQNENG
MSFDVIYQNTVFGSFKLPFVGKPLLWNSLGVIALGIMEGLSAQILQEGLASFPGVKRRFTIEENHGNVYIDDYAHHPTAV
QYMIEAARTKYPNRKIIALFKPDRYSRIYYFMDRFAQALNLADEVFLCNFPENAAKEEGIDITIQDLADKIEKAVVIEED
EAAARMLAKRGPAVYLFMSSKDIYKLKNIVKTFQ
>WP_004799288.1 hypothetical protein [Amedibacillus dolichus]
MNNTHDFKENIDAAEQETKFNIITLAEDENEESKRIVDDVLEQISRLYRDFREWLKNNASNEEAAIYFARVKQESARLLA
QAKEKIDAFQERDDVHAGKQKAKAFGAKMVDDFNNGVEDLLQNEHVSKVVDGISDTIEQVRQDERVKSGIKKLKKGTLSV
AKRAYEGLKHVLDEDEQED
>WP_004799290.1 LacI family DNA-binding transcriptional regulator [Amedibacillus dolichus]
MKRITIYDVAKEADVSLATVSRVINGSEVVREDTRIKVQEAIEKLGYKPNAIAQGLALSKTTTIGLIVPEASYFYTGQII
NGLIDVAKIYKYNIMLHTTTEGITEMNDIIENIIKSRVDGVVIFNDKLNKEELNQLTRYQVPIVVIGNRMSDETVGSVYV
DYAKLAFDYACDCIKQGKKQIALIEDRKNPAMIKQLREGLTRAFEENGMTFENYIEIPKEYRSSYLFLKEYLTKENRPEV
VITYRDSQAMAVMNTAKEAGISIPEEMELVCILDSKYNAMARPQISGFKIPDYDLGAVAMRLLTKMLHEENEVSDKEIEL
SYIFTPRKSTK
>WP_004799293.1 tyrosine--tRNA ligase [Amedibacillus dolichus]
MKLFDELKWRGLIDNVTSPELEEKLNNGGLTFYIGTDPTGDSLHIGHYSSLLCAKRLKEHGHHPLMLVGGATGFIGDPKA
TGERSMLTKEVLEHNYHCLSKQIEELFGFEMVNNLDWTKDITIIDFLRDIGKLFNVSYMMNKETVKRRLESGISYTEFSY
MILQAHDFLHLYEEKGCTLQIGGQDQWGNITSGLELIRKKHGADVECYGLTMPLITKADGTKFGKSETGTVWLDKNKTSA
YEMYQFLLNSEDEKVIDYLKKLTFLKKEEIDTLEECVKTAPHLREAQKALAKEVVTFLHGENEYNKAIKISEALFKGDVK
TLSSEEASDALKGFEKREVADHITLTEALVSSGIASSKREAREWIKGNSIQVNGEKITDVDFVVSSEHALCHKDTLIKRG
KRNYFVITQK
>WP_004799296.1 dipicolinate synthase subunit B [Amedibacillus dolichus]
MKNKHILFGICGSFCNHQAILKQLKKLCMDNDVQVIVSENVYTCDTRFFKHDEFLKTLETISTHKVWHTIIEAEAIGPSN
QQDIMVIAPMSATVAAKLANGIYDHPITLAAKAMLRNGKNIVFGIATNDGLGISGVNIMKLLSFKQFYAIPFRQDAPFQK
ERSVVAKWELLEESLDQALINKQLQPLLLGSKQ
>WP_004799298.1 4-hydroxy-tetrahydrodipicolinate synthase [Amedibacillus dolichus]
MKKILTALITPFDKNGNVDDTALICLVKDQIKKGVDGFVICGTTGEAATLSKQERLHVLDTVIECNQGRVELWYGCGTNN
TQTTIEALKEVEEKAIQGVLLVVPYYNRPNQAGLCQHFEKAAHSTKHAVMLYNVPKRCGVGLELKSICYLIEHCANIKAL
KHASCDLTLIKELHAIYPSFQVYSGEDSLVKEGIACGMCGIVSVMSHIILPNMRELLMGKEAAGTICKECAALCFCDASP
APVKYMLYRKGFCTPKVRLPLVEIDAEKQRFIDQWLQKNDNLLS
>WP_004799300.1 sporulation protein Cse60 [Amedibacillus dolichus]
MRVKVFQEEDEDDLSEVINTFLQEHADIRVCDIKLSTDILEDEEDTLTLFTVLLIYL
>WP_004799302.1 DUF1540 domain-containing protein [Amedibacillus dolichus]
MQKKTEILCSVASCVYHKDNRCEAETISVACDNCVLPHRCSETECKSFRNKIER
>WP_004799304.1 hypothetical protein [Amedibacillus dolichus]
MRKFGVLCLVAAVLLMGCSYPRTGDEESMKTYESYIDAVISNQGIESTMIPFDYDFHVYKMEDDTYEYEIAIFDPSVAMY
NITAIAVNPELDSNTNVHPCLGILGADAQESFHMVPYQSNPQKGFYRGFVLEGISTESQFTLQVMVCWKDSALLKEQRVF
FNVHFALEADDTAVGEKETRVRSEE
>WP_004799306.1 oligosaccharide flippase family protein [Amedibacillus dolichus]
MSENRKTMSSRSQSLIAGGLISAAGLFLSKFIGLFYMSPYSIILGGAGSENLANYGLGYNIYAYLLMIATAGFPFAIATL
VAKYASRGDYKTVLLIKRLSSRLMIALGFTTMIIVILFSSPLAKLMMGDGNSDISVTRNVLIIISFALFFVPFLSSIRGF
YQGMKEMQVYAISQIIEQLVRVGFLLATSAFAVYVLKLDRVWGVYLGLAAASISAIVAYLHLKYHDRTKLRELKHLAAKQ
ECVPNKDKAELIKELIFITVPFLLVSVFGYSDMIVNTLFMKSGLLAHGNTFQEYTTITGIINSNVSKIINIPQILAPGFS
SAIIPHITIALEENNLKLIRKNIRDCIDIVLYIGIPVCFCLFLFSKGIYGVLYPAGGKQAMDILNLGADITAWFSLEALF
STIAPIITSLMMALRLRRVGLRNLLIFAVCKVGSSYFFLKWLGYPGLVVSSALGYTLLISLNIYALTKQYHVQWVYTLRK
LAFIVLGLGGMAAIATLFNLFGINGYGGSWVTNFTELAVVGLCSVLVYFGITYCFQLPQLLLHIDLTTMISKRKRG
>WP_004799307.1 pseudouridine synthase [Amedibacillus dolichus]
MRLDKYLAHAQLGTRKEVKKLIRSKRVRVNDEICTKEDRQLQKEDCVYVDDELLVYDELVYLMLYKPQGVISATEDRVHT
TVMDIFDAPLPKNCFPVGRLDIDSEGLLLITNDGQLAHQLLSPKKHVDKTYYVECEKTLSSEDLQLLESGTIQLDKEHVL
PAQAKRISANSLYLTIQEGKFHQVKRMLQACGNKVCYLKRISMGSLQLDKSLAPGEWRYLSEEEIRGLKQ
>WP_004799309.1 dihydrofolate reductase [Amedibacillus dolichus]
MIAMIVAVDKNGLIGNKNRLPWHCPEDLKHFYRTIKNHELLMGKRTFDSIRLKDNVVHVVTHQTIKEQDNIRICTDLSAF
LKQWQTSEKTLFVCGGASIYQQAFPFCSEAYVSVIDGEYQGDCYLPPMDFSLFQQKQKIPMNGFVLYHFKDRR
>WP_004799316.1 ATPase, T2SS/T4P/T4SS family [Amedibacillus dolichus]
MNDEMELLITFMLKYDASDAHFVLRKERLDVQLRTAYGMKEIKHMALSAAFFRYLKFIANLDLAAASLPQSGNFTFSYQE
KPYYFRFSTISNMDTETGVLRILNNHDEILLEDLSREERQYESFLRWTRMRSGLCILCGPTGSGKSTTLHALLKRIATTH
RLQVVSLEDPIEIHDDAYLQLQINEKNNFTYEQGIRQLLRHDPDVIMIGEVRDPSTAQMVLRCALSGHMVFTTLHAKCCS
EAIKRLNEFGISNEELLHTLTAVCAQRLYPSLQTEGRVCIYEILELDELQYYLQKKELSNTHATIFDKIQEAVECQWISK
EAALIDLENTP
>WP_004799317.1 type II secretion system F family protein [Amedibacillus dolichus]
MKIPLDEWEFLAHILRNGYPLEVALDFLELPSETIKQRLKQGYKVSDALFCDGQGSFYEHVRFFVKLLPLEDAIIQSVQL
SAAFENIKSTLKKSAVYPCVLLLSAFVLLFFFTNAIIPTMMQTFSDMNDFKTLSLLVQLVRSICLLFVFLLVLMGIALLY
LYSHKPLLLRLLMKYPIKPVKEYLSYRFATYILQLQRCGISTQQMMCYFDTLAKQQLFSMYMKRLNQLLSEGNELYQSLM
QLECFTSRFLQIFPIGMASNRLDDFLEGYQKQQLHQWQKQLKKVSIWIQLIAYSFVGLVVFLVYQIMLVPLSMLENM
>WP_004799318.1 competence type IV pilus major pilin ComGC [Amedibacillus dolichus]
MKNEKGFTILEMMIVLSIIALIFLLTLPNIQQKEDIIRKKGCEALVEVVNAQILLYEIDHLVPPTNISQLIKGGYLKESQ
KRCPDGASIQIRDGQAYAK
>WP_004799320.1 type II secretion system protein [Amedibacillus dolichus]
MQNKGYTLVEMLVVLSILSMLTLLFAFSYRSLKENTTYWSQSIYERLLQAQTTAMTQKRRVFVDFQGNRMSIDGASLKLS
TDCGYHQFHFNTFGNPSKALSITCAIGSEQRVIVVELGSGRLYVR
>WP_004799323.1 hypothetical protein [Amedibacillus dolichus]
MFDKKGMILLESCLFFMLCMLLTALIFRCALALHQRDSVKRDWFHDEEIREIYES
>WP_004799325.1 prepilin-type N-terminal cleavage/methylation domain-containing protein [Amedibacillus dolichus]
MNRKGYTLLEMLVAMFCIAISLLLLTGILKPLLSIQEPSYISEDILGIRQLRLLLAQSYHLQVDEDKLTFRYHGNEAKLL
LHNHRLVRQEGYIIYLKDLDAIHFKQKGNQIYLYWRREQDEKHALLTYRE
>WP_004799332.1 elongation factor P [Amedibacillus dolichus]
MISSNDLKPGMTIQQDGEIYTILEQSQNKTARSAMVVKAKVRNLRTGANVELSWGGGDKVTPALIDKREMQYLYDTDEAL
VFMDNETYEQIEIAKERLKWEINFLKANDNVNISMYESEILGIILPDKVALRVVECEPAVKGDTATAASKNAVVESGLEV
KVPLFISQDEIILINTSDGKYSGRAKD
>WP_004799334.1 hypothetical protein [Amedibacillus dolichus]
MEKLSRVKKYAELRKSIETENAISDVSRDAMSSEQQEALKKFDSSILKRANIENETTPKREKNEPLQQREASDVEDTFTN
EYLDDFIREVREYNIKKGTRENEDTQIDILSQLSAANRAKRAHYVEQIEDIKEAVPSDLAQAVANLVEDDNNSSQASVEH
EDLYATTEMLLDNDTNSQTSLEDMVESLQKTQPLPTADEETAVSEDTEDIDNEETNFENDTMHRKLMEETQQLRVQMDEY
EEELTDLSDGVEKNNRILNFILAFLIFILLAIIGFIAYYIWKGGMLS
>WP_004799336.1 ribosome biogenesis GTPase Der [Amedibacillus dolichus]
MIHGVVAIVGRPNVGKSTIFNRIIGERKSIVEDTPGVTRDRIYGKAEWLTKEFRLIDTGGIQLEDQDFQQEIQMQVEIAI
EEADAIVFVVSGREGVTRDDEYIARLLQKTNKKIILAVNKIDDESLQPSIYEFYQLGVGDPIAVSGSHGIGIGDILDEIV
HSFPKKAFNEYEGMTRFCLIGRPNVGKSSLVNAILDQDRVIVSNIEGTTRDAIDTPFTREGKDYVVIDTAGIRRRGKVYE
NIEKYSVLRAMSAIERSDVVLVVIDGETGIREQDKHVAGYAHEAGKGVIIVYNKWDAVEKDERTMVKIEKEIYAHFLYLN
YAPIVFVSALKKQRIHTLLPMIDEVHDYSLLRIPTNVLNEVIMDAQLMTPPPTHKGQRLKIYYASQVSTAPPTLVLFVND
PELLHFSYSRYLENRLREAFGFKGTTLRIIAREKNN
>WP_004799338.1 peptide chain release factor 3 [Amedibacillus dolichus]
MANIIEEIKRRRTFAIISHPDAGKTTLTEKLLLYGGAIQQAGSVKGRKANKHAVSDWMEIEKQRGISVTSSVLQFEYDNC
CINILDTPGHQDFSEDTYRTLMAADSAVMVIDASKGVEAQTKKLFKVCLLRKIPIFTFINKMDRQAKDPFELMEHIEQEL
GIATYAMNWPIGSGKEFKGVYERDHQRIIAFHGGDHGQRAADISEGSLEDESFRDILGDHFFEKLKEDSELLDIAATEFD
PEAIAKGELTPVFFGSALTNFGVQPFLEHFLSMTSSPLPRESSKGMIDPFQDNFSAFVFKIQANMNKAHRDRIAFMRICS
GKFEKGMEVTLVQQNKKIKLSQPQQFMAQDREIVEEAYAGDVIGVFDPGIFSIGDTLCSKEKFEFKKIPTFAPEHFARVT
QKDTMKRKQFMKGITQIAQEGAIQVFQEINIGMEEIIVGGVGVLQFDVLEQRLKSEYNVDIKLEILPYQCVRWIDDQSLD
PNTLNLTQDSKRVRDLKGRNLIIFMNNWGIKWALDQNKNLSLSDVGTIE
>WP_004799341.1 HU family DNA-binding protein [Amedibacillus dolichus]
MSEILNKKALAESLAEKLEMTKKDAGVAVDTVFEEITAILAKGGKVEISGFGKFEVAERPERMGINPATKEQIKIAASKA
PKFKAAKALKDAVK
>WP_004799345.1 MerR family transcriptional regulator [Amedibacillus dolichus]
MLQINKFAKLCHCKASLLRYYDSHGILVPCYIDDLTGYRYYQSEQALDFYRIKQLQSCGLSIKEIKACKNKSDDEVIGIL
NMKLNEQKQIVNSIENLIHTYQEDKMKLEETVNKFNKQHLLNVESKHNKLNLSIHGNNLCLNFNKKTDKIAELLNTMQKQ
SLIYFEDFDDLTMYENETWNYTKIASGWNTKNELLKMIEQSQIDKKICIHLFNINESINLFDIADIMNLADENGYHTDTS
LFNVSLSLDGINNYAIVYVDK
>WP_004799346.1 type 1 glutamine amidotransferase [Amedibacillus dolichus]
MDLKICWLYHDIMDLYGDKGNMLVLRKRCEDRGIQVIIDTLSIGQECDLSSYDILFLGGGADKEQMILISDLLARKDNIQ
KAMEEGSFVLLICGGYQLFGQYYINAHHEKIEALKFFDYYTDTGENGRRCIGDIAISCDLDGNTYTVVGFENHGGQTKNV
NSTLGKVLHGFGNSFEGKQEGFYNGKVLATYMHGPLLPKNPEIADFVIYKGLKKRNPNIRLQDLQPLDDTLELKAKQAML
KRLNILK
>WP_004799351.1 phosphoribosylaminoimidazolesuccinocarboxamide synthase [Amedibacillus dolichus]
MKKIYEGKTKDVYALENGNVMLKFKDDCTGKDGVFDPGENAVGLTIEGIGKANLETSIHFFEILKDAGIKTHYVSADVEN
ATMEVLPAKVFGKGLEVICRLVATGSFIRRYGDYMEDGTVLEGGYVETTLKDDAKGDPLITSDGLAALGIMTTEMYESMK
EQTLKITKIVAGDLKKKGLDLYDIKFEFGYNNDEVILIDEIASGNMRVYKDGSIVDPVDLTNIILGK
>WP_004799352.1 hypothetical protein [Amedibacillus dolichus]
MQDNKDFDKSKQIPKVDEKKDDDESKNIIVLFGHRISKKKAILAGIAMLLIACLIIGGVWYAMHNQPQDKPSTKQSEKQK
HQTTSNKEKNNKQNKASKPDNNKAENQSNTNDSSDKQDQSSHANNNTVNSNSVDSSQNQNHTNNASNSNPSIGGNNGGNT
TKPQHIHNWVPQTTVVHHDAVYGTVCVCNGCNAQFETDNAWGVHSESQLLAGNYNCGSYHTINIVVQEAWDETITTGYIC
SGCGAVK
>WP_004799354.1 Mrp/NBP35 family ATP-binding protein [Amedibacillus dolichus]
MSNCNTCPSKGNCQKSEDACGITNNPKNKIKHVIGVMSGKGGVGKSSMTTLLAKELNKQGYRVGVMDADITGPSIPRLFG
LEKEAAYGSNDAIQPVVDKDGIEVMSLNFLMEDEMQPVIWRGPIVGNAVKQFWTDVIWGELDFLLIDMPPGTGDVALTVM
QSIPLNGVVMVSTPQPMVSMIVSKAINMCKQANVEVLGIIENMSYVQCPDCGKRIEIFAHKDVEHFLEVNGVELWAELPM
MDSVSQIYKDDDFTSEYREQIRSSIAPAVEKLLAKFEK
>WP_004799356.1 tyrosine recombinase [Amedibacillus dolichus]
MKLTDVCQDYLHYIQAIDRKAEATIASYTNDLRQYVQYMQTCKIEEVENIDYSHVQDFLEYLRQDHYDEKGQCIHKKKSS
ASINHMITSLHVFHRYLSMTYPKLLNPVQNIRTKKAVQHLPVYFNMQDIERLLDSFRDSDAEIMDKAIVELLYGCGLRVS
ECCSLMLQQVYLEQGFLRVIGKGNKERMVPMHARCKKALENYLTKVRKQRYARSNFVFINAKGQEITRQYIHVMIKKRLL
ALGLDERLSAHSFRHSFASHLLDGGADLRVVQELLGHSDISTTQIYTHVQNKRLQSVYTSFHPRAKKHKED
>WP_004799359.1 tRNA1(Val) (adenine(37)-N6)-methyltransferase [Amedibacillus dolichus]
MDKNLTYEYLHGTDIYLYQRRDMFRMNTDTALLAEFMKINKGERVLDVGTNNGALLLAANRYEPSYLYGVEIQEEAAELA
RMNMRHHGIVHADILCADYKEASLPAVDVVVCNPPYFKVGEHSHLNERESLKIARHEAYLSFPEFCEKTSSLLAEKGRCY
IVHRAARVAELCTELTLHRLSPKTLQFVYDENKEEAVSVLIEAVKDGNNGCHVLKPYYLRR
>WP_004799360.1 stage II sporulation protein M [Amedibacillus dolichus]
MKKHRYHGFLRKYKNVYLYIAVLVFCGSLMGLFLSSFINLSDIQQLSSFLTTIDAGVEKYDYFISQFFLGILFILFVFLL
GTSFIGIPLISLVIFTKGVQIGFSCALFILTYEWKGILGILLALIPQVLFDLMFTFLIAASAIQLSMYIIYSTTNRERLD
YKRLLNSILNDIFLCFVIVLIGSYLKSTIGIECIRLFNLL
>WP_004799362.1 DNA polymerase IV [Amedibacillus dolichus]
MAGRVIFHIDLNSFFASAEVLKNSALEGQPVVVAGMHRRSVVSTASYEARNYGVHSAMPLHMALEKCPQLVVVQGDYAWY
EELSRRFFNYVKRFSPYLEPASIDECYIDVTEAIRAYKRPLDLAWRIQKGVYEDLRLPCSIGVGPSKFLAKMASDMRKPM
GITVLRRQEIERKLWPLSIADMFGIGKKTVPLLERQGIYTIGDFANPANEAKIMALMGKHAYQLIQNARGFGSNRLDYNT
SVQSISQSTTLDTNIVEYEEVKSVFKRLANKLSQRAKQEDLRGALISISIRYADFTNAVRSTTISEYTNDADVLLEHALL
LFDQHNNGKEIRHLGIGLGSLFSKTRTVDQINLFQDVKAEPTDSTDILKQLNKQLSTGKLMKASELLKK
>WP_004799364.1 sporulation transcription factor Spo0A [Amedibacillus dolichus]
MENKMSVYAVDDSTEILNSIKEVFKNSNYRIIGSAANGEDCIRELRGKHIDVLILDLIMPKKDGISVLYDLKKQHIEVDH
IICTTPFINDMIVSAIHKFRVDYILMKPFEISQLLARLNGIVGYQGAAQSLADNQLDLNADEGKRRAKLELESEITELLH
EIGIPAHIKGYMYLRTAILETYINVDFLGQITKVLYPEIAKKYATTPSRVERAIRHAIEVAWNRGNIDAIDDIFGYTISA
SKAKPTNSEFIAMISDKLRLEHRMKNKMHVMESYR
>WP_004799366.1 SpoIVB peptidase S55 domain-containing protein [Amedibacillus dolichus]
MRKYFMAVILAASICFGNFLPLHAADEIYLGGDSIGIELTYDGVMVSGTYRFTIDNTTYDPSNVLRSGDIIESIDGKRIH
SIDELFAVLRSFNKQGSPLVSIGFLRNNEHLEASIPIVFDTASNSYKTGLYVKDKLTGVGTLTYYDPSNQSYGALGHEIY
DVEIKQLAQASQGSIYPAIVTSIQKAQNNVPGEKHANILYSDRLGDVKTNSTLGIYGTYTALPKQVKRLPWAKQEEIELG
EATLYTVIKGQKIEAFTIEITKLHKQSEPSVKGIEFVVKDERLKQASNGIVQGMSGSPIVQNGKIIGAITHVVTSNPMSG
YGLYIEFMLNASRNL
>WP_004799369.1 DNA repair protein RecN [Amedibacillus dolichus]
MILEMYVKDFVLIDEIRISFDEAMSAFTGETGAGKSLLMDAIGILKGDRIQTSLIREGSEKAIIEGVFRVRENSRCYQLL
SEAGYDLEDTTFIASREFTRAGKSVARINQRMVNVGFLKEVVSGVVDIHSQHDTQYLLNQRYHLQLLDAFADCAQQKKET
AAAFKEYRMLADELESALHNDYNEEDLELLTYQLNEIDQAQLSENELEQIDEEVKRMQAHEKITSRVHSALSLLEDEQHG
TASIYEAYRELDSLSEDRFFQEQAQRLLDLYYNLDECIGDIREHYETLSFDEERFHELQERSFLIHKILRKYGGSFQAVM
RKREDLEQKIDRILHRNDFLKKHEVLCEKAHRQYMQKAKTLHDIRVAKAKDLETQILAQLHDLQLENAKFHVQIDEFEGN
RDGIDRIAFYISMNPGEALKPLSQTASGGELSRFMLGLKTVFSELQGIETIVFDEIDTGVSGAVAFAVGKKMQELGKHIQ
VFCVTHLASVAACANHHYMVEKHQAAASTSTTIRLLSEQERFEALALISNNSLSSSALEAAKELYNAAQQNR
>WP_004799372.1 TlyA family RNA methyltransferase [Amedibacillus dolichus]
MRIDQYLVEKGYFTTRTRAQDAIKKGCVSVDGKTIMKNSFVIEEGKEVTVFQEELVLASRAGFKLYDVLKDFEICLQDRI
CIDVGASTGGFSDVCLRQGAKRVYAVDVGHDQLLEHLKQDPRIVNMEGVNCRYLTKDMFSPQPDFACMDVSFISVKLILP
ALISCMKHKELVILIKPQFEAGNAYVNKHGIVKEERVHVQVLKDMLAYVCSLQLYVHHLQASSILGRGGNKEFVMHIKEE
PCHRSFDLVKIVREYHVKRW
>WP_004799373.1 1-deoxy-D-xylulose-5-phosphate synthase [Amedibacillus dolichus]
MNLYDIKEPCDIKSCSFEELNELAGDIREFLIQSISKTGGHLSSNLGIVELTLALHYVFDSPKDKFIFDVGHQSYVHKML
TGRLKDFSNLRQYKGIAGFQKRGESVHDPWEAGHSSTSLSAALGMAVARDLDGSHFHILPIIGDGALSGGMAMEALNQIG
SEQRNMIIIFNDNNMSISKNVGAMDEAFTRLRTSRSYTHLKDDLKHSLSTTRLGSNVLDTMKRVKNAVKDNIVDTSIFGE
FNIDYLGPVDGHNIKNLVKVLKIAKQHEGPIVLHVITQKGKGYSFAEHDEEGAWHGVSQFDPKTGQSLAKNPPQHKSWSE
VISATVLDLAHDNQDIVAITPAMKSGSKLQKFFEAYPQRSFDCGIAEEHAMTFAAGLAAAGKRPFISVYSSFLQRAYDQI
HHDVARMKLPVVIGIDRCGLVGEDGETHHGVFDIAMLRPIPNMILAQPKDSEEAQNLIYSAFQQNQYPYAIRYPRGSVPY
KKLSAYSYIEAGTWSYQDTGEPQLVVISYGSDVDKIVQKAEANQLSLRVVNARFFKPFDTEMLEELCAMQLPIIVYESDV
QIGGLSSAIVEYANDHGLKNTFVRIGLRDHFVEHGSIPKLRKVEQVDLGTLFQVIKDMLKEHSCE
>WP_004799375.1 polyprenyl synthetase family protein [Amedibacillus dolichus]
MNSFEEYLQNCLNDIKDSKVKEAMLYSLLAGGKRIRPQLLFSALKAYGIAEEKGFPCAAAIEMIHTYSLIHDDLPAMDDD
TLRRGRPTCHIQFDEATAILAGDALLTQAFHEVLKSDATASQLVSLESLISSYSGANGMVLGQIYDLEAEGRCDVSIEAL
QRVHEYKTGKLITLPLLCAAVLANHEEDFEVWKSIGYAMGLSFQIQDDVFDVTSTCEELGKDIMSDAGNHKSTYVSLLGV
ERATQLAQEYYDQAWQHCLALRIDHSAMKPVFDALIKRKK
>WP_004799377.1 exodeoxyribonuclease VII small subunit [Amedibacillus dolichus]
MEEKLAFRASMTRLEEIVSLLEKNDIELEEAIALFEEGLKLVNSCNTQLQGFESRVNELIHTYQKVNGDE
>WP_004799379.1 exodeoxyribonuclease VII large subunit [Amedibacillus dolichus]
MSQVMHSVTSLVHYIKSSLDQDMRLRSLKIKGEISNLTKHRSGHWYFSLKDTRAKISCVMFASNAARCTIDVKEGMQVIV
SGSVSMYEAGGSLQLYVTAIQNDGLGDLFLQLEAIKKKLAAEGLFAPERKKPLPLYPMSIGLVTAKSGAALQDMIATIAR
RWPIANVSLYPAQVQGIQASQSIITMLKEADAMGHDVILLARGGGAIEDLWCFNDESLARVIADMQTVLVSGVGHESDTT
LVDYVSDARAATPTAAAELITPDIYEVKQQLAQIQTKLLHKIENQLILQRQHLEHIKASRYLQDPLSYIDQERLKLAMHI
KAFGYMQQNLAVTRKQLSKLQNDLAVYSQKMTVSSSQHLKEQKRAMSLQMEKLYADAQANIIKNSALLDAYSPLKILSRG
YQIVYQKDQVIKSIHDLDLQKMIRIRMQDGFATASVLEKEEIEWKKN
>WP_004799380.1 transcription antitermination factor NusB [Amedibacillus dolichus]
MTLSRHKLREIAMTSLYQHFLLSKDIKECVYENTQSNEIDPFLYTITIDAIRYKDTYVGHIDETLRDDWTFERLGYVEKA
ILLMAACELDFETAPKAIVIDEAVNLAKKYCDEDTYRLINGVLDRL
>WP_004799384.1 Asp23/Gls24 family envelope stress response protein [Amedibacillus dolichus]
MAQEYIVLKDNNKIGVIALNKSAFQTIAKNVIEEDERLKLAESNAPFKYAITCKIVNDQLLLSADVKVNYNANVNQVCVD
VQGKIFENIEHMTGYTPDMIDIRVVGFIF
>WP_004799386.1 ABC transporter permease [Amedibacillus dolichus]
MNFFTFLIKKNGKKKLNIILLLLVIFFITFMYKGEINVAYTFENTENREQELAGIEQSIKGSEEWLDTYEKGSETYNLIS
KQLDILQKEKKYHEIRSQSLLDRDWKSYYEADAKLIDLGVEFNESVGHIDEEMNDVNRVNKKFALYMAENGSYFETRFGS
IHGFSFLVDMINNYFPLIFAILIVFLASNLYCSSYVDRIDVHKTLPLSKFKKLGSKMLANVALGFGLFIFFATFILLYAG
VIEGIGTIHSPVLTYTLKGDDVYVSFMTLLPQLALLGTLVVLFIINTVSVISTFLKRNIVCLLFSLAVILGGMWVTTNIV
PLYDVAHLFPTTYFNSLQVISGEMMFTLGNANINFINGVIVLTISNLVLMAAYYFFCDFSWKKKEKVMVVSNESKETYHN
DKATKGIWGYIKFTSKRVLCRKSNIVMILLTVVVAVVFLLMNMGNQSKLEETIKGQIINNEKYIQEVQKEQSEHKKGSAE
YINYGNLIKDSKNDNEDYKKVLSSIEKEDWETVYTLYPKILEKQITDLKHNESENIDGIQFFQQQIAYFEYLQEHDLAYE
NIDFPIYGLSFTTSLTKLILPIILTICCIYLLAQFFTLDYVKGLDISVLYPLQSKKTFLTKLMLGIVFTVAMYSVLLLSI
LLITTLFTGNAGLQQPFMLQNSEGVWQAVSMISMFKKWFFLGVLFTINLSIFVYILSFLIREDMFVLITALLVILGFVYL
PKLVRGIAQYAHLFPTTYMDSVNVADGFLAQQYGNTSISISTGISVLLVSIVVQFIICIILNNAYKLRKIRKR
>WP_004799392.1 hypothetical protein [Amedibacillus dolichus]
MNKQALAFLTMFSFVLMLSVYYVTLPDDQVTASIQNTSEKEVAKTKDTSENQKQEDPVGKLQETINQKLEVEYNKQSESV
ADENASEEVKKQAIAAMDDVEKRKQMQEEIVKKLEESGYKCAVEIKDTTCIVNVFEPKESKEVAKDILIKTSSITNNAYF
VEVTFKK
>WP_004799394.1 hypothetical protein [Amedibacillus dolichus]
MRLKVFDTIDDTLRLLDSNMPLYREAVEEIHDYLKYLFVGQDMIVDMNSRIKSKESLREKIIRNRFYVENDTAQQILDHL
SDLIGFIIECRFIEDEFHVLKHLRETLNQKNAEDGYYYHEQNPNFFLDVQSRQPQIQKNGFAIYRIDGYYLKNGHKINVE
LQIKALVHSFWGDIEHKLVYKNTNYYVYDDFMKELLGSIKANLTLTDHQLKIIYDQMQEESRLDTGITENSFEQLISKEI
NDLFALKLNESIGFTLNLKKTSAILGHYIFIKDIRYDGGNNDRISALFRTFRKMNAIKMDFENEIEMDANFHSQDIFIHT
LGNHLISVLNKDYDWFVFFKMLFAIEPGNNMEDFTLFLNVIKNYLVDNYWLNTSFLKLPMEEAELVHNECAKILAVSLCE
IGRIDIIHDDKMIAINKAFVTFIEELETRVISYHDFMQYQQAYYEEWLNRLKEIFS
>WP_004799397.1 tRNA pseudouridine(55) synthase TruB [Amedibacillus dolichus]
MDGVLLIRKEAEMTSHDVVARLRHILKTKKIGHSGTLDPNATGVLLVLIGRACKVLPFLEDTDKEYIAELELGKQTLGDD
IWSEVLAEKEITPIIDLQALLHTFLGKQKQLPPMLSSIKVNGKKLYEYARNKEAVEVPMRDVTFYELEVLDEESMRFRVA
CSSGTYIRSLCRDVAQASGNLGCMKSLVRTKVGRFSLADCVTLEDVEAGHFSLHSVAEVLAHLPQITYEPMKDIYNGKHV
RLDCKEDRAVIMDHLEAVAIYERDHGNVFRCVRGLW
>WP_004799399.1 ATP-binding protein [Amedibacillus dolichus]
MDLQTILRSIRRADIDYDLIADGDRIAVGVSGGKDSMVLLSALHMYSKFKGKNFQVVGIHIKLGFPNMDFREVVSYCEQL
GIEFHIIDSKVYEILQKHPDANGNIKCSLCSKFKKATVIEAAKQFNCHKVAFGHHSDDAVETLLMNAIFGGKLAVFLPKM
YMSRTDITFIRPLIYAFEEDILIAQQKNNIPYVESTCPNDGFTQRQEMKEMLHEFYKKYPMARYNFQNMLSNEEQVELWH
KTTARVAKRNHDKPMQILLEEQDLQLGQRGRHFFLIYSPKQLPDLRHHKKIPHSDADRLLSKQLTLHDYMESIKAELDL
>WP_004799401.1 sensor histidine kinase [Amedibacillus dolichus]
MSFFTYLEEKITELLFQLFFLSLVSVVLLFYGVDMLFVVLLIIVFISIQGLLEWCMYQKKRSASRQIIDLVDGLQEAYYI
ADILPKPKEFQNEAYYYALKKACKAMNDEISRITEEKQAYQDYVEGFAHEIKIPIGALSLTFDNMKNYSLKKETDKIFQL
VEQMLYYARSENTEKDYFVKQLYLDEVIHKVILKFRYSLMEHKVTIDIRDIEKIVYTDEKWLIFILSQIMQNAIKYFDKQ
ENKLTIYSQDNETNILLMIEDNGCGIEASDISRVFEKGFTGSNRNKANAMGMGLYLSKRLCDRLGLHLDIASKEKEYTRL
IITFPKGTVHNFSK
>WP_004799406.1 response regulator [Amedibacillus dolichus]
MKIAIIEDDEITRLELSKLLRTQGYETLLLTDFEKLIEELRKYSVDLVLLDINLPYENGYEVCRKIKQVMSVPIIFVTSR
DTNADELKSIQAGGIDFITKPYDTLILLEKIKRALKLSNLNNFRKLVKKGLHS
>WP_004799407.1 FtsX-like permease family protein [Amedibacillus dolichus]
MLGKLALRNTKRNLKDYLIYLITITISFSLILAFNLIVSSEEVVKLSSGMDSFKNVLTFVNIVIVFVVCFLINYTTRFMF
EKRSKELGTYMLLGIKKKEIARLLVLENILLGFLAFVLSIPLGFLFSQFVSLVIVKMLGIPEVIFISLNLISIGLLAIYF
LVIYVLVLLNLLRRIRNMTVHDFLYFDKQNEKKMFRNDKKRNVIFMVSAILGIFSLLLWNSRCSFENFSDESTMTYLMIC
VIMLIISIYGISATCADMLLSILLKSKKMKYQKDNLFVTRTFASKARTMNFTFGTLSMLCLNFSSINKGVYKSSIEQTAP
YDVHVFDPKQPFDDFNEYVAVIDEDYTINKTFEYNVYKDSNHQLQSLYGDEQFYKFDPVMKLSDYNTLLKLRGMDTIELK
ENEYFLLTDSQSLYIVEDNNDIKNLKISNRDLHLKGIDTKSFWLSMTSRGRFIAVIPDEYVEGLEILEEHLIVDTKEETT
AKLEEKLATELNHLLVVEDEGGTTHNEYYRVSIRGTVIEEQNTMTAIMASICLYIAFILISAVGTILAIQSLSDSTKYKY
RYQTLQRLGVNDKSLFKTIRKQLLILFGVPVVYSILASFCMLASLNNVYKVLLANEFIYLFYFIGGLAIFFFVYGIYWIA
TYIGFKRNINEES
>WP_004799415.1 aspartate--tRNA ligase [Amedibacillus dolichus]
MNRTHTNGELRLSDVNKKVTLLGWVAKRRNFGSLVFIDLRDRSGITQLVFDETSSEAIKEVRNEYILEVEGTVHERKDKN
PNLETGEIEVVVDKVEIINSAKTTPLIIADETDALEDTRLKYRYLDLRRPIMQKKLLMRHAITKSLRGYLDDHGFVEIET
PVLGKSTPEGARDYLVPSRVHPGCFYALPQSPQLFKQLLMISGFERYYQFARCFRDEDLRADRQTDFTQLDMEMSFLSDV
EIQTMMEEMLAKLMKDVKGLDIPTPFLRLSYEEAMNRYGSDKPDNRFGMELQEITDIFTDCGFQVFKDCIAKGGSIKAVV
VPDKADMTRKEIDKITELAKKNGAKGLVTLKYMHEEISGSIVKFLTEKELNALKETLALKENDLILIVSDAWETTCNVLG
ALRNHFGTVLGLKKKDEFSFLWVTDFPMFEYSEEDGRYYAKHHPFTRPKQEDMKYIDEDPSKVHAIAYDVVLNGYELGGG
SLRIYDSKMQEKMFEVMGFTEEQIHERFGFFVDAFQYGTPPHGGLAFGLDRIAMILSESDSIRDVIAFPKNANAKCPMSD
APTPVDPQQLEELHIKIDNE
>WP_004799419.1 YebC/PmpR family DNA-binding transcriptional regulator [Amedibacillus dolichus]
MGRHFEVRAASMQKTANAKAKLYSRFGKEILVAAKAGVPDPEMNMPLKKVIERAKANQVPADVIKRAIEKAKGGSTENYS
SATYEGFGSGGGATVIIDCLTDNANRTIADLRACFNKSHAKLGVAGSVSFNYEHVGLIVIKYNDEEAMMDALIMGEVDLK
DIEVDEDMMTITVEPTDLNKAKDAIEELIPDVEFDVLETTMLPNEYITLEGEDLKLFQRLVTLLDDVDDVQQVYHNVQNI
NDPVE
>WP_004799421.1 leucine--tRNA ligase [Amedibacillus dolichus]
MGFDHKSIEKKWQAYWEENKTFVCDVWDFSKPKFYAVDMFPYPSGHGLHVGHPEGYTASDIVCRMKMMQGYNVLHPMGFD
SFGLPAEQYAIQTGNHPEGFTLENIATFTRQLKMLGFGLDWERQVSTCDPSYYKWTQWIFKQLYNDGLARLVNIPVNWCE
ELGTVLANDEIIDGKSERGGYPVIRKNMLQWVIDIPKYADRLLEGLEEIDWPNSTKEMQRNWIGKSIGAHVDFKVDGFEE
GFTVFTTRCDTLFGATYCVLAPEHDLVEKITTPQQKAAVDAYVKLCATKSELERTELNKEKTGCFTGAYAINPVNQKKIP
IWISDYVLASYGTGAIMAVPAHDTRDYAFAKAFGLEIIPVLEGGDISKEAWTEDGVHINSDFLNGLNKEDAIAAMIAFLE
THKCGRQQVNYRLREWIFARQRYWGEPIPIVHMEDGTTQVLEDDELPLVLPKLDDYSPSKSGASPLEKASAWVNVERNGM
HGKRETSTMPGSAGSSWYFLRYIDPQNDQVFADKKLLEHWMPVDLYIGGSEHAVGHLLYSRMWNNYLYDKGLVPVKEPFK
KLFHQGMILGENNEKMSKSRGNVVNPDDIVHAYGADTLRLYEMFMGPLESAKPWSESGVEGARKWLDRVYRLFIEMDVLS
DENDGALDYSFHFTVKKVTDDFESLNMNTAISQMMIFINDAYKAGKVYRPYAIDFIKMLSCVAPHVCEEMYQIITGKTCL
VHESWPTYDESKLVKNEVEVIVQVNGKLRGKFSVPTGSDDDVLKEEAMKIPAVVSQLEGKTVRKVIVVKGKLVNIVAN
>WP_004799425.1 NADPH-dependent glutamate synthase [Amedibacillus dolichus]
MANMSLKKVEMPLLDPKQRSTNFEEVALGYSEEMAMEEAGRCLHCPTKPCVSGCPVSVKIPQFIEKVAQGKFEEAYHIIH
ETSALPAVCGRVCPQETQCEQKCVRGLKGESVAIGRLERFVADWYREHIDTAIQKPQSNGHKVAIVGSGPAGLTCAGDLA
KEGYQVSVFEALHVAGGVLMYGIPEFRLPKDIVQNEIEGLKQMGVDIQTNVVIGRSESVDDLFEAGYEAVFIGSGAGLPN
FMNMPGENLNGVYSANEFLTRCNLMKAYKEDSDTPIQRPKKAVIVGGGNVAMDAARCAKRLGVEEVMIVYRRSMEELPAR
KEEVEHAMEEGIQFHLLTNPVRVLGDEQGWVCGVECVEMELGEPDESGRRRPVEIKDSNFVLSADCMIMAIGTSPNPLIR
STTANLETNRKGCIISDEQGQTTREGVFAGGDAVTGAATVILAMGAGKKAAAAIDGYIQNKK
>WP_004799426.1 sulfide/dihydroorotate dehydrogenase-like FAD/NAD-binding protein [Amedibacillus dolichus]
MYKIIKKEVLNPTVTKMIVEAPLVAKKAKAGQFIILRVHESGERIPLTIADYDRKEGTITIIFQVVGKTTMLLNQLEEND
LIHDFVGPLGKPSHIEGLKKVCVIGGGVGSAIAYPVAKALHEQGSEVSVIAGFRNKDLVILEKEFAAVSERFYLVSDDGS
TGTKGLVTDILEQLIQQGECFDEVIAIGPLIMMKFVCELTKKHHIKTIVSMNPIMIDGTGMCGGCRLSVGGEVKFACVDG
PDFDGHLIDFDEAIKRSATYRDFEMHQREAACNLFHKEV
>WP_004799428.1 type I 3-dehydroquinate dehydratase [Amedibacillus dolichus]
MKQYNIKGYRIDCTQPLLCAPIIGTSVEEVKAEIKRIEESDVEVVEWRIDLFLTHEPAYKLLEMSSYLYQELSDRILLYT
LRSQAEGGECGLSAQEKAELLKELISYHHADLIDLEDAFLQTGNTALLQKAHKQQMKVIVSHHDFLQTPKREELCEKLLV
MSKRGGDIVKLACMPQSHEDVLTLAQVGQWARKELDCALIMISMGTLGMPARVFPTLFSSVLSFAGVSGSSAPGQLSVQE
MRSIWKSLQENEKKGVDEYV
>WP_004799430.1 shikimate kinase [Amedibacillus dolichus]
MNYGLIGEKLGHSFSKEIHEALADYSYELCPLNPKEFHAFMQARQFKAINVTIPYKKEVLPYLDEIDTAAKTIGAVNTIV
HKNGKLKGYNTDYDGFRYMLIKHHIKVSDKKVLILGNGGASAAVQAVIKDADAKELIVVSPSAKNGAISFAEVYAKHRDV
QIIINTSPKGMYPHVDEAPIGLQDFPSCEAVLDIIYNPLVTRLGLQAKKYGIPFVGGLEMLVAQAVYAVNYFLDASFTNA
DIDRLYQKILWEKINIVLIGMPSAGKSSIAKELSKAMQMTYLDSDEEIVKTYRQSIPEIFTQEGEAGFRQKEQAIIASIA
LRNHCVLATGGGAILNEANMNALAQNGIIVFLDRNIEKLTCDATRPLSKDPQTLKQMYRQRLPLYQRYAMITIKNNEDLA
TCVKAIRTQLKQWITSRKDENI
>WP_004799438.1 TIGR01212 family radical SAM protein [Amedibacillus dolichus]
MTYQNPFPYSDDNKRYHTWNYYLKHRFHSKVFKVALNANFSCPNRDGTCGVGGCSFCGALGSGEYAGNIHDDLAIQFTKG
QEMMLKKWPNGKSIAYFQAYSNTYAPCDVLKATFDPFAARKDICAISIATRADCLDEEKITYLQSLTKEKEIWIELGLQS
IHDSTAKRINRGHTYQQFLDAIALLKDTDLKICVHLINSLPNESEKMMLETASAVGLLPIHAVKIHMLHIMENTKLAEEY
LTSPFPVLTREEYVDIVIKQLERIPAHIVIQRLTGDGVKEALITPDWTLKKVVVLNEIDKEMKRRNTWQGKLLKK
>WP_004799440.1 gamma-glutamyl-gamma-aminobutyrate hydrolase family protein [Amedibacillus dolichus]
MKIIGIIMRKESFEQCEKWFVNEAYITALQKLNAIIFPICDYASLSYAQEICHGLIVPGGYDISSGYWQEEQSSTAKLYP
YPMDHFDFCCIDAFMKQKKPILGICRGMQLLNVYFHGTLHQDIDKATHASNDTHSLQISKNGFLSKLYATNITVNSFHHQ
AVHSLGKQLICCGTSEDGIMEAIYHTTYPIIAVQWHPEKLSNDRILPYFIHLLNDYHVSV
>WP_004799442.1 YqaA family protein [Amedibacillus dolichus]
MELADAFLLWQDIGLLLYATLKAFLPLPSLEVMLVPLCLSQPSHWILYSLEGALGTCVGGMIGYAISYRYGRRALRHLAN
EKEMNKGEELMQRYGLWAVFIGGITPIPDFLLAYLAGLSRMNLWRFSLCDGLARLLRSLLVCYMFNRLGILLDFDQIGIW
LSVLVVVWLLLRYFKQKRDSHSKGG
>WP_004799444.1 hypothetical protein [Amedibacillus dolichus]
MEFHIQKQEQKYLIKEDGRIVFYGDYEIEEKLISLYLRNIYSDEAIGLYQVKKWYTGIFPKLSQAYTIYEQENKLGELQN
ASKGIRLMEYQGVTYRFYGGVHGSSYEMLCYERNRLCAKMLFDDEVTVEFYNSSMGALFAALAVLCKEFRLYEGLSQTAF
MEKLRTIKE
>WP_004799446.1 radical SAM family heme chaperone HemW [Amedibacillus dolichus]
MSFVYVHVPFCKTICSYCDFVRCGYHQGLADKWLQAIQKEIKEKLRNEKITTLYLGGGTPTSLTIAQMEVLLECLGEYSA
DVEEYTVEANVESLDDSMLELLAGYGVNRISLGVQSIDATLIKRMNRHHDKQMVIDTIQRIHHHGIHNISCDLIYGLPAQ
TPALWQEDLRVLCEQDIQHISLYALTIEEHSAFGREKVAAMEEDEEADFYEAAITYLQSQGFEQYEISNFARHKHYSKHN
QAYWHYEDFIGIGCGASGKQKHARYDNTRNLETYLRQGPSPSYIALTSKDERFEMIMMGLRLTQGISLSKFSKRFGCELL
SCYENAVQKNIKLDLLRMENGFIKATDKGLHVLNSVLLDFMEG
>WP_004799450.1 hypothetical protein [Amedibacillus dolichus]
MELIERFTEEKYYSLQELYKEYNATIANAMWKEITAYRKGFQMCFSFFSTSVFIVLCKQVMMKTILAEESFMRFLLTAAD
DVALSKSEQLLYELHLDYENVEELRYACNLLGMDHVLECLTLLSMEIPFLLRVFLILQSDFQYKEQLLFLACNKQHNLSI
LPILLTLSLPMTSKKDKTRDYLTFLADFDLQIKQAMVSCNHSDSCYCELSAAALGQRYPDISQQALQFFVAHRKTNHYYT
IAQYMEVCDVCYETARKSMERFVAMQWYNKRKMGKKFVYYIRKQ
>WP_004799452.1 translation elongation factor 4 [Amedibacillus dolichus]
MDQKHIRNFSIIAHIDHGKSTLADRILEITETVEQREMKEQLLDSMDLERERGITIKLNAVQLKYTALNGEDYIFHLIDT
PGHVDFTYEVSRSLAACEGAVLVVDAAQGIEAQTLANVYLALDNELEIVPVINKIDLPSAQPDVVRQEIEDVIGLEAEDC
PLISAKNGLNIRDVLEAVVERVPAPNGDINAPLQALVFDSLYDAYRGVVAFVRVKEGNIRVGDKIRFMATGAEYEVLEVG
IRNPKEVKKDMLECGEVGWLCASIKSIRDVRVGDTITSAARPAQNPLVGYREMNPMVYCGLYPIDSAKYNDLRDALEKLQ
LNDASLQFEAETSQALGFGFRCGFLGLLHMDVVQERIEREYHIDLIATAPSVVYHVYTTDGNMQHIENPSMMPEVQKIDH
IEEPFVRASIMTPNEYVGAIMDLCQRKRGNYKDMIYIDANRMNVVYELPLGEIVFDFFDKLKSCTKGYASFDYELIGYQT
NKLSKMDILLNGEIVDALSAIVHRDFAYPRGRAICEKLKKLIPKQQFEIPIQAAINGKIIARADIKSLRKNVLAKCYGGD
ISRKKKLLEKQKEGKKRMKAVGSVEVPQEAFMAVLSMDDDEK
>WP_004799454.1 methionyl-tRNA formyltransferase [Amedibacillus dolichus]
MKKVNILFMGTPEIAVAMLSRLLEDKYRIVGVVTQPDKKIGRKQLLTMPPVKELALAHDIPVYQPGSIKEEYEQLMELDI
DVLITCAYGQFIPKALLEYPKFGSFNVHTSLLPKLRGGAPIHRAIMTGESFSGVSIQRMVAKMDAGAVCAQQKVEITQED
TMGTLYDKLAQVGADLLAKTLPKIINNEACFVEQREEEATFAYNITKEEELVDFECDVQTVYNHIRALIPQPCAYAYVHQ
KKLKFHKARMIRDNQPHVCGQIEGLIDQGIAIGAMNGYVLIDELQMEGKAKTDAKSFYNGIGKNLIGYIINSEQ
>WP_004799456.1 hypothetical protein [Amedibacillus dolichus]
MKRFLADAVLVFILISIGSYMLEKDERSGYNQLELEKDRFEESIAKEKNLPIHQRKVVLNDIEENKAGQFAKTSSELVID
VMEGGVKLFSAIFGSITK
>WP_004799457.1 stage II sporulation protein P [Amedibacillus dolichus]
MKTSIKITAKLLLLCLFLLFTPFVHGLKQSLEASSDWLQSLVYRQRTYTQNMHLKESLNILSYNTNITLPKEEISVETTK
EHPSVVPNTAVPSTKQQKKIYIYNTHQSEAYQDGKTVLDAALILGKKLEEKGYKVVVETNDFIAYMRSQGWDYNSSYKVS
YKYLNDALVNYGGFDLVIDFHRDSVPRSASVLTYNNKNYAKTMMVVGGLGKNAQSATAVSTTLTDIINTKVNGMMKSVMI
REAYYNQEVHENIVLMEVGSDANTFSEVQNSIDVLAEGIDELLKGEDR
>WP_004799459.1 GPR endopeptidase [Amedibacillus dolichus]
MKKGYTVRSDFADEFITKDIHSKTYEHVEKVNDYIQMNTIHVLSDENELGKAKGDYVSIESQSINDRIAREYMIEALYES
LIDMQMKMNLEPHKILVVGLGNRFITSDALGPRVASNVLVTSHLYRLQSTKKWKGTKNVAVLQPGVMGQTGLETFTIIKS
VAEAFEPDLIVAIDALATRNIARINRVVQINNTGIQPGSGVGNHRHALSYETLKVPLIAIGVATVTSIGAILTEALENSG
IDSKELFEHFQETTRLELVVTPKSMDDELKHLVYVVSQGLNRFLHPDFVNL
>WP_004799460.1 30S ribosomal protein S20 [Amedibacillus dolichus]
MPQIQSQKKRVKTNNKRHMMVSAQKSALKTSIKAVLAAVEANDATAAVAALNNANSKLDKAVAKGIHHKNYAIRQKSRLA
KAVHSISAN
>WP_004799463.1 Imm70 family immunity protein [Amedibacillus dolichus]
MKNEKWGTKFSIIMNELYLSELNSSHIPVAINKLRQIKQGLTKYSFDKVVRDIQNSSAQPPWETTISDTITDLSNYFITI
FNHALLKAEKLKITSI
>WP_004799465.1 RIP metalloprotease RseP [Amedibacillus dolichus]
MSVIVSLIYFILILSVIVIVHEFGHLIAAKKFGVYCKEFSIGMGPVIWKRQKGETQWSIRALPIGGFVAMAGEDEEGEEE
KLEIPFERTIPGIKKWKQIVVMAAGAIMNVLLAWVLFIGVSAYQGQVVIDKGAVVGDTAVGQPAEKAGIQKGDVIVEISQ
RDTHETINSWTDVSSFLLYNQGEVTLTIERDGNRMQVALTPYQDKETGGYLLGVTQGAGSYEVKDISFLEAVKYGTLEMF
DGMTTIFESLGKLLQGIGLNNLSGPVGIYKATAEITQQGWISTIAFTALLSVNVGIFNLLPIPILDGGRILILVLETITR
RKFSEKTQTAIMMVGLFMLIGLMVFATWNDLVRLFM
>WP_004799467.1 1-deoxy-D-xylulose-5-phosphate reductoisomerase [Amedibacillus dolichus]
MKRIVLIGASGSIGEQSLNVMEHHREDFELVAVGVGRQVDKLHAMIKKFPSIRHIAFAEAKHLSKFEMQYPDICFYVGDD
GLKQLAALQDYDLFVNAVVGFRGLIPTLTAIEHDHDVALANKESLVAGGDLVKKALKEHQRTLYPIDSEHSAIFQCLQGS
KHEEIDKLIITASGGSFRDKKREDLANVSVQEALKHPNWNMGGRITIDSATMMNKGFEVIEAHYLFDIAYDDIDVVLHKE
SVIHSMIQFCDHAILAQLGTADMRLPIQYALSYPKRLAMLDAKPFCFWDYPQLHFAKPDEHFYPLLKLAYEVGRKGGNLG
AVLNGADEEAVALFLKEEIAFLDIERLVKAAVEHADYISDPTLDDVIEADRYAREFVREMAKGGPVSA
>WP_004799469.1 phosphatidate cytidylyltransferase [Amedibacillus dolichus]
MKTRILTALGIILCVIPPLVFGGWLMALLIGFIICAGAVEWLSLKHSNTPLPIFPKLLAIACVVGLLFLEDSYISSVLAV
ICLLFLSIPVFTDEFAATDSFLCITYVVFFYTVARAVIHIYTSDALLVWYIIIATYGTDTGAYFCGRFFGKHKLNERISP
KKTIEGSIGGCIMGIVLSFAFAYFMLPKLSTTAMLIGSIVMSITGQIGDLAFSAIKRNFKIKDFSDLLPGHGGVLDRVDS
LLFNFVCFYMVMVVFML
>WP_004799470.1 isoprenyl transferase [Amedibacillus dolichus]
MTDKIMPRHIAIIMDGNGRWAKKRGLPRTAGHKQGAENIRKIAIACNDLGIEALTCYAFSTENWKRPEEEVDYLCKLPKL
FFHRYLAELIKNNIRVTFLGEIERFPQETRNVIETAVEKTKMNTGLNLCLAVNYGGQREIVLAVRKYTREVIDGKRKNDV
TEEEFSSYLMTKGMPEVDLMIRTSGEERISNFLLYQLAYSELVFTETAWPDFDRDALEKAIEIYQHRNRRFGGLAS
>WP_004799473.1 ribosome recycling factor [Amedibacillus dolichus]
MTVMQTAEHKMQSAVEVLEQELKTIRTGMANAAILEHVTFEYYGSPMPINQMAGIKVVEGRQLMITPYDKGTLKDIERAI
AMSDIGLVPQNDGDCIRLNVPALTEERRKEFVKDASKMGENAKIAIRNVRRDANDTIKKDKELTEDESKDLQDKIQKLTD
KFVKLVEQAVDAKSKEILKV
>WP_004799477.1 translation elongation factor Ts [Amedibacillus dolichus]
MITASQVKELREMTGAGMMDCKKALTECDGDMTKAVDWLREKGIAKAAKKSDRIAAEGLSRAAVEGNVAVVFEVNSETDF
VAKNEQFLGLLDTIQNVLLTQKPADLDAALACTVDGASVADLITNATATIGEKISLRRIAVVEKADDEFFGSYIHMGGKI
SALAVLKGKEDAKVAKDVVMQIASMNPKYITRDDMPADVVEHERKVQTEIVANDEKLANKPEKVLAGIIEGKVSKNLKDL
CLVEQEFFLNPDQKVGQYLKENGAEVVSFVRYAVGEGIEKREDNFAEEVMSQAFGG
>WP_004799479.1 30S ribosomal protein S2 [Amedibacillus dolichus]
MSVVTMRKLLESGVHFGHQTRRWNPKMKPNIYASRNGVYIINLEKTLEQIETAYAAMKEIAENGGKVLFVGTKKQAQATV
VEEALRSGSFFVNQRWLGGLLTNYRTIQKRVKRLVEIEEMEANGTLDLYPKKEIAQVKKQKARLENFLGGIKEMKKLPNA
IFVIDPKEEHNAVAEAKKLGIPVFAMVDTNCDPEMVDYPIASNDDAVRSVKLITTLMADAIVEAKGGLLSVAHNVDENEA
DVTMADVIVNVEEQIAENERRRRQRNEERRNRRPMNRGGRGNGRAPFVKRENKPAEEKAEAKTEGTASAE
>WP_004799482.1 site-specific tyrosine recombinase/integron integrase [Amedibacillus dolichus]
MEDLLERFLQYIMQVNSGSEHTKAAYQRDIQEFIMYIREQAIDSFEDVDRIVVMNYIAFLRDKGGKGYSGMKNTTIARKL
SSLRSFYHYLNEYIGIANNPFVYFKTPKIAKRIPEFLFYDEIEIFLESFDLNSMQGLRDRTMFELMYACGLRVSEAVSLR
TRDVDFADNILHIHGKGDKERLVPFYDLAKELLVSYIKDVRDVWATSDETALFVNQRGKKLTTRGVQYLMNKAVEKCDLH
VHVHPHMFRHSFATHLLDNGADLRYVQELLGHSSLSTTQIYVHVSKERLKAAYEHAHPRAKE
>WP_004799483.1 methylenetetrahydrofolate--tRNA-(uracil(54)-C(5))-methyltransferase (FADH(2)-oxidizing) TrmFO [Amedibacillus dolichus]
MKNKVTIVGAGLAGSEACWQLVKRGIPVRLVEMRPQKSSLAHHSELFGELVCSNSLRSDSLLNAVGILKEEMRKFDSLIM
KCADATRVPAGSALAVDRHSFSKMITDTLKSHPLVEVVHEEMKYIPDGPVIIASGPLTSDALSQAIKDYTHADYFHFYDA
AAPIVEKDSIDFDKAYIKSRYDKGEAAYINCPMSKEEFDAFYEALIHAETAELHDFEETYFEGCMPFEEMARRGEKTLLF
GPMKPVGLEKNDGTLPYAVVQLRQDDAVASLYNIVGFQTHLKWGEQKRILSMIPGLENVSIVRYGVMHRNSYLCAPKVLR
PTYQHCTRDDLFFAGQLCGVEGYVESAASGLLAGLNMANLIRGKACVELPSTCVMGSMVNYITHANPNYFQPMNANFGIM
QLMEKVKKKDRKEAFARQALKVIEESLEEFA
>WP_004799485.1 type I DNA topoisomerase [Amedibacillus dolichus]
MKNLVIVESPSKSKTIEKYLGNDYMVVSSKGHIRDLATTGKGGLGIDVEHDFEPTYKISADKRSVVKELKDLAKKSDHIY
LASDPDREGEAIAWHLAQVLGLDVNDENRIVFNEITKGAVTEALKHPRTIDIPMVKSQETRRMLDRIIGFKLSKLLQSKI
KSKSAGRVQSVALRLIVEREQEIRAFKSEEYWTLAALVDKDSKKFNANLIRIGGKKAELKTQQEVDAIISRCHEFKVSSI
EKKVRKKEPRMPFITSTLQQEASTKLGFGAKKTMQIAQKLYEGIALQGGNAEGLISYMRTDSTRLSEQFVRDAEQYIEDT
YGKAYCGRARQKNSENAQDAHEAIRPTNIQHTPESIKNYLTNDQYKLYKLIYARTLASLMAPSKSNVVNAIIVSEDCEFS
ANGSILAFDGYLKIYHDYETVKDEMLPVLEEGEKLEKVRLEGKQHFTEPPLRYSEARLIKDLEEKGIGRPSTYAIIIDTL
QARGYVSLEKSSEGSKTKVFFPSEQGELTDAKLKEFFSNLINVTYTAEMEAKLDEIAANTLDNIEELKRFYAKFEPLLEN
AYEHMEKKELERTGELCPECGSELVYRVGRYGKFISCINFPSCRYTKSEEEEENASDEVCPHCGSKMVMKKGRYGSFLAC
SNYPTCKYIKNNKPKEEPVPTGENCPECGHPLVKRKSRFGTTFVGCSNYPKCRYIKKEPKKAKEKKSDKEAVGEKNEE
>WP_004799487.1 DNA-processing protein DprA [Amedibacillus dolichus]
MREQILCYAIRYHGEWHAIKQAILRNEEWERCDYDGYYVTIYDKEYPQCFLQLEYPPWILFYAGRLELCSLPSCAVIGSR
MPTQRSIHITQQVVKQLADRYVIVSGLAKGIDAGAHTAACNKHTIGVIGCGLDVVYPKENARLYAYMKQSQLILSEYPKG
TKPLAYHFPWRNRLIAALSDSIVVIEAKKRSGTLLTVNEALNLSKPIYCIPHAFADPAGYGCNLLISQGANILVDETDIA
LI
>WP_004799488.1 ribonuclease HII [Amedibacillus dolichus]
MKTANEYEKAWYKEGKQAIVGIDEAGRGPIAGPLVVAAVSFPDDYDDDEIYDSKKLSEKKRELLFRKIIKEAREYHILIV
DTKTIDTENIYRATQNAMQRLCDEFQMIDGVLTDAMPLPFCKQDCISLVKGDQKSVSIAAASILAKVTRDHIMMAYDLQY
PQYGFAKHKGYPTKVHLEALHRYGVIDGLYRHSYGPVAKMDQLQLSLD
>WP_004799490.1 ribosome biogenesis GTPase YlqF [Amedibacillus dolichus]
MEEQNGSKINIQWFPGHMTKAKREMQEKLKMVDFVIELRDARIPNASRNPMLDELCKQKPRLIILSKRDKAQASYTKQWI
AHLSNETTKVLALDILKDSVTQMVVDASQQLMKAKIERMIRRGIRPRAMRAMVVGVPNVGKSTFINRISKKKIATTGDRP
GVTKALQWSRVNKDLELLDTPGVLWPKFEDEQVGLLLAVTGAIRDEVLPIDEIALWAMRWLLENHSEALTKRYDIPLKSD
PYTMLEAIAWKRGFLKNGQEVDWKRTIETFLREIRDDRLGSITWEIPDENSK
>WP_004799492.1 signal peptidase I [Amedibacillus dolichus]
MKKKRDTAFELGKVYSTLSFLRTFLICFVIACLLLTFVVRREVVKGGSMEPTLHDGQSVFINVLASYTQEIERFDVVVAK
NYETDSLWVKRVIALPNETVAYKNDCLYIDGKKVEESFLDMDYVEQRKKTGNSRLFTEDMEAKKLGDDEYLLVGDNRMDS
LDSRFESVGAFKREQIIANGMLVVSPFEDIRWVGK
>WP_004799494.1 signal peptidase I [Amedibacillus dolichus]
MNEAARRKHRQDSKETLGKVIVSNVLSLFKIILLCFVLVFFVYGYGVRPVRVDGASMYPTLDDERDRFVLTNAFAGKFLD
IERGDIVVAYEEALHRNIIKRVIGLPGDTVHAENETVYVNGEVLFEPYLDNEFANDVLSSNTTFTRDFGPVTLDEDEYWL
LGDNRWISKDSIDFGPVEREDIKARGAFVLIPFSRMRVVK
>WP_004799496.1 50S ribosomal protein L19 [Amedibacillus dolichus]
MNMQLVNEVTKSQLKKDVPFFKPGCTVRVHVKIKEGDKSRIQVFEGLVIEKHGGGISEAFTVRKISNQIGVERTFPIHSP
IIDKIEVIRHGKVRRNKLFYLRGRSGKASRIKEIRK
>WP_004799498.1 tRNA (guanosine(37)-N1)-methyltransferase TrmD [Amedibacillus dolichus]
MKITIVTLFPEYFDSFQTTSIIKRALEHQRVELELVNFRDYTLDKHHNVDDTPCGGGAGMLLSVQPVADCLKAIREKDSL
VVMMTPQGKVFHQGLARELVGSYEHIILLCGHYEGFDERIRSYVDMELSLGDFVLTGGEAAALVISDALIRLVDGVIQED
SHLDDSFENGLLEYPQYTRPVEFDGQRVPDVLLSGHHENIRKWRLKESLRKTKLKRPDLLAKRTFTKEERKLMAEIEGEM
>WP_004799501.1 ribosome maturation factor RimM [Amedibacillus dolichus]
MEKIKIGILTNTHGLRGEVKVKITSDFWEERFAKNAVLYIDVDGHTKELCVVNARLHKGMLIVKFKDYDDINQVEHWKGN
ALYIFKEQLHELNEDEAYYHEMMNARVQDIDGNEIGTVVELIETGANLVLRVRGEKREFLIPFVKAFVTMFDKEKKIMQV
TMMEGL
>WP_004799503.1 KH domain-containing protein [Amedibacillus dolichus]
MIDYEKALLDLVTPMVEDKTNVSVKLMPTLEENEVLLYVYANSEDVARLIGRRGMMATSIRQMMSVASRKEDKRVMIKFE
AY
>WP_004799505.1 30S ribosomal protein S16 [Amedibacillus dolichus]
MAVKLRLKRMGSKGKPFYRIVAADSRFPRDGRFIETIGTYNPTTNPASVSVDEELAMKWLKNGAQPSDTVRNLLSKQGVM
KRLHDEKNAK
>WP_004799507.1 signal recognition particle protein [Amedibacillus dolichus]
MAFESLSDRLTKAFKNITGKGKLTEKNMNDMLREVRMSLLEADVNYGVVKDFIARIKEKALGEEVLGSLNPGQMVVKIVH
DEIVDLLGSEDAPINYKANGITTIMMVGLQGTGKTTASAKIANVMQKKQARKPLLVACDVVRPAAIEQLKTLGKSIGVEV
FSLGIETKALDTAKAAMEYAREHGYDTVLLDTAGRLHIDDALMQELADIKSFVQPDDILLTVDAMTGQDIVNVASSFHEQ
LQVSGLVVTKLDGDSRGGGVLSVRSITGVPVKFVGLGEKIEDLDVFHPSRMADRILGMGDIMSLVEQAQEKMDIEAANKT
ANRMMSGTFTLNDMLMQFQQMKKMGSLGNLMKMIPGMNQFAGQIDEAKADDKMKKNEAIILSMTPEERENPDIMRASRKN
RVANGSGTTVADVNRLLNDYNKMKTMMKQMGNLSKGGMPAMGNMSKLGAMKQMRNMNKMMRQSKKGGRRF
>WP_004799509.1 putative RNA methyltransferase [Amedibacillus dolichus]
MYRCPKCNKKLLQRNNSYQCENRHTFDIARRGYVNFVVGSSRQHGDDKEMIRSRTEFLTLDHYAILRNKLAQLLVELQPS
TVVDAGCGEGYYTNYLAKQIPDAEIYGFDLSKVGIDYACRAKTKVHYAVANVVHLPLVNDFADVLLSVFAPYEISEVKRI
VHKDGYFIKVGPGARHLYQLKEILYKEVYENVEDTLDCEDFELWKEICLTDEIHVVGQKAIHALFQMTPYYWKSPKEGSE
RLRQVEVLDSEIAFVIQIYKRK
>WP_004799510.1 hypothetical protein [Amedibacillus dolichus]
MERKNQHNRNQIEQDLFQYEMGIELGAEIEQEKRKHQKEFDRERASGDFKEQRNNSINQRNRK
>WP_004799511.1 tRNA uracil 4-sulfurtransferase ThiI [Amedibacillus dolichus]
MSIEQNKLVYDHILVRFGELSTKGKNKKDFIKKLQINVKNALRSFEKLSYERTHDRLYIMLHGEDPQAVAKPLSKVFGIS
SFSFALRVDSDIEVIKECALHVAKFSDAKTFKIEARRSFKQFPMISDEINRTVATEILRHTDLKVNVKTPDLRIQIELHE
THTYIMTNKIHGAGGYPVGVGGKALVMLSGGIDSPVAGYLTMKRGIAIECIHYASPPYTSKAAQDKVLELARLIAPYQGH
IRVHIVPFTDLQLAIYKNCDESYAITIMRRMMYRIAEKICEKQNALAIVNGESIGQVASQTLESMQTINCVTQLPVIRPV
ACMDKLEIIDLAKHIGTYETSILPFEDCCTIFTPKNPVTKPTKRRSQALEARFDFEALIDECVEKCEFVDVYPNQKMAED
IEDIF
>WP_004799513.1 cysteine desulfurase family protein [Amedibacillus dolichus]
MIYLDYASTTPIRKEVLNTYEKLLERYYANSDSLHDLGRESAKLMEQSRANIAQLFHVLEEEIIFTSCASESNNYAIKGY
AWKYMHRGKHLITTCVEHSSVHSACKQLAEHFGFEVTYLPVLENGCVDVKALKKALRKDTILVSIMMVNNETGAINPIKE
CADYVHANSRAAFHVDAVQALGKIPVDLSYIDMATFSAHKIYGLKGSAILYKKKMIELLPLISAGQQEFNLRGGTSNVCT
NIVFAKTLRLILEEQQAHFDYVSRLNKRLRKSLKEENDILINSDIQGSPYILNVSARYVGSEILLNALNERGFAVSAKST
CASKSKAISHVLMAMGLGEQRATHSIRISLSHLTTDAEVDSFASALKEVCHVYRTK
>WP_004799514.1 septation ring formation regulator EzrA [Amedibacillus dolichus]
MDKLVSNMKNIITPRILLYMGIALVAILILSIVMMVMRKKQTIKQLEQLEQRYNTLKGIPLAFKLNKAVALSRVNEAMST
VVEECKTDFDEVQEKLKTCSVDLAECDDLIYGHKVKAARRRLNELSDDLALCETDVNKIHTVLDDILEQENEQRVHINAL
KETFRKVKKTIHENRTAYSQSYEYLETEIIAIEKMFSKFEEWMFASEFNKAADQQKEIKESITRLNEIVEALPSLYERAK
GILPRAIDEVGYNYARAKNKGVLLEHLEVSKNLDVISDMLKNDLNRLHSGTPENVKEDLDDLEVRIAQLAEQIRLEEEAF
DEVNDGLTALFDSIREVNCEFDDIKSLYARVYERFGFENWTQRLQDTQTRLDVLNDMQRRLDKIVLDKQVPYTTILIAYK
ELAQSNAGFSKEVELMKEKLNNACSDEERAKKQLIKLQLIINEIRVKMLKHRLPNVSAQYEKDLCKGEDMMHDVRDILEH
SPLDVTQLNAKLREAIDFIYTLYNNVNNLVGMAIMVENTIVFGNRYRSSCPEIDSELTRCELCFRDGQYTKALKIGIQCI
EKMHPGAYEKLVNRKDPSIMNMEG
>WP_004799515.1 30S ribosomal protein S4 [Amedibacillus dolichus]
MSRINGPVWKTSRRLGFSILETGEELQRRAYAPGQHGPTKRVKLTQYGLQLREKQKIRFMYGLNERQFYNLFTKASKMKG
VKGDNFLALLESRLDNLVYRMGFARTRRAARQLVNHGHILVNGKKVDIPSYIAKPGAVIEVKEKSKNLQVINEALEASLN
TVAFVDVNKDAKKGTYLRLPERNELNSEINELLVVEFYNR
>WP_004799516.1 DUF3800 domain-containing protein [Amedibacillus dolichus]
MWRDRPTVIEEWIEGATHVAFFDENGDADMSYITKCKLKGKKIDEFSKYFGLTSVLLEQNNFIDIMFSINAFKEKYWPDN
GCYDFNGKYQKVCLHSREIRKQTGPFSKNIIGATNFMEDLNSLMGSLPMSITSSFIDKERLEQRYGSYAQSPYNISVTFI
LERLVERQLKDTDKVIIILESRGRKEDAIILDTIVRLIKYGTRYVSEKQFKKIIGVYFNPKRCQSDCKKSYFGLEIADLC
AYPIFKYCRNHKEDKAFEIIKSKIYGYPEHLNYGIKRFP
>WP_004799521.1 phage holin [Amedibacillus dolichus]
MNNINWEVRIKNKQFWITLIPAVLLLIQVIAAVFGFTLDLGDLGNKLLAVVNALFAVLSILGIVVDPNTEGIADSERALQ
YRVPAKNCNHVGE
>WP_004799522.1 hypothetical protein [Amedibacillus dolichus]
MTTFEMLCRSIEAKKKRGQLTQEYIEDTEMKMDVFLMNDRITQDQYNELVAMLK
>WP_004799524.1 hypothetical protein [Amedibacillus dolichus]
MDIELIVYAKYDEQGSVIAIDSNIFLDDLKEWKEIDRWKDGDRYLYSHAGNGDYVMQKHGKPLYDEQGKPNFHDDFVEWS
VEEKKQHYPTPVPAATFEETQNDINIDIDYRLSMLELGI
>WP_004799527.1 hypothetical protein [Amedibacillus dolichus]
MSILKGQLETDKGDVLFPRTSADMVEGINTKQLLLNNDFQVNQRGQNIYDYTNKSGHTVDMWLASILKVSVLSDGWVKVE
NLHTAGHYFQQKFGFLRKGKYAVALNVRNIKGSVSLHYEQEGGSVIKIGNLKNGRNTFTFTAANMKNIAIYINTGSSVEI
EYIDLFEGDAAFHHVKELYDIELLRCQTTLLPICSGENFIPCQKMIGGGLYAYVYAPNMIRNPKLISSNIQVMDNTGKFK
NTTIISSMYIGGYVRIEITSSGLSVDPKMNYAVRGINFLTCEPI
>WP_004799529.1 collagen-like protein [Amedibacillus dolichus]
MAKQKVQIQLLNESSGEVIGDVDPLTSADCVSFSDGKTFQQKYDAGELRGATGAKGDKGETGPQGPQGAKGSTGERGPQG
VQGPQGPAGEAFKIAKTYASVSAMNAGFASDGVKQGQFVMIDTGNVNDADNAKLYVKGASSYTYITDLSGATGLTGPQGP
RGLQGVKGDPGAAGPKGEQGIQGPAGPKGATGAQGATGPAGPRGATGAKGDKGDPGGSIKVGTTPESATSRKLFFKVIN
>WP_004799536.1 phage tail tape measure protein [Amedibacillus dolichus]
MAVDGSLKFDTKLDSNGLEKGIEKIGNMAAKGMAVVTTALAGASTYAIKVGADFEEGMSKVSAISGVTGEELTALTEKAK
EMGAKTKFSATESAEAMKYMAMAGWKSADMLSGIDGVMNLAAASGEELALVSDIVTDALTAFGLQAKDSAHFADVLAKAS
SNSNTNVAMMGATFKYAAPLAGALKYSIEDVALATGLMANAGIKGEQAGTALRSMFTRLAKPTDECAEAMAVLNISIKNA
DGSAKPLKQTLLEMRESFAKLTDTEKTQYASMIAGQEAMSGLLAIVNASESDFNKLASAINDSDGAAQEMAETMQDNLKG
QIVILGSSLEGLGIQAYEKFEKPMKKAVQASIEKVEDLSKEMESGKLSKSLDTCADGLGTMAEVAIDLATDAIPLVIDGF
AFIVDHGKQIVTTAGAIGGAMLGMKIADPVLKGVKAFKAAKDAVDLYNIKLIASTAAGKKFAGSLTLGQAAVGVLTGKVT
LATAATTAWNAACTALGGPIGVLVTAIAAVGAGIVAYSFATRDSIEETNANVLATEKIISEYEKLSETFKTNKEARQDAM
ASSQAEIESADILSQKLDELSNKENKSNAEKEMMKYYVEELNNILPDLNLQYDAEKDALNMSTEAIRENITAQKELVLAK
AAQQNLQKIAEDMASAEIALDKATQQHIKNEKALNEAKKETIKTAKAWREAGKPFDGEIADAYYKASNAEADLRSAYEES
GEIVDKYKNKVKGLNKEFDDTSKYAQTKLNSAGIQKQLDEMIVNAKAQGIKIPQAVASGILEGKYALPQSVEEMKSLVTY
DDLLKKTSDAGIVLPSMFAAGITSGEIVPSQAVKQMNNLITFSDLLAKSSAAGIKVPESLSQAILDGKIQPSAAVEQMKD
LVTYYDMVAEADAAGIAIPKEISDGVTSGKLLPADAAKKLAKLTKDELNKIPDGMYSVGISAGDGLANGLWGSVGKVANA
AADIIHSAIESAKRAQDSHSPSRVWRDQIGLMAGEGYAVGLDNSIPTVKKTIIRFADTAISTMSDGVKKMPGFNIKAIEM
LEDAARMRNMRPFDTLNTASGYSSNTNDNSVKYEVHQTFNGNGPIKPSEAAREMQDTIRRMEWERK
>WP_004799541.1 Gp15 family bacteriophage protein [Amedibacillus dolichus]
MFNALLENYPDELVISGRNYPIYTDFTVWLGLNEAMQDITLTQEEKGYIILGVFKETIPEDYESMIVAVMQFLQGNIYYD
KRKTKKKNKSRYVFSFTYDQDYIIGGFMECYGIDLLSTSMHWWKFNALLNALNDSCELKKRIYYRSICLSEIKDKKERRQ
IQKIQRQIAIPAAELSDEDIASAF
>WP_004799542.1 DUF6673 family protein [Amedibacillus dolichus]
MSQFKIPQWEVNGMKLPFDFDDADTMDRYMEAIMQLQEDAKNIATEGTRADEIRSYCALFDKMYDHIFGAGTADKIFEGR
KNIRLYDKTYDDFIGFVKRCRMQTQQAMMNKVNKYSGKRNQQKRNFH
>WP_004799544.1 hypothetical protein [Amedibacillus dolichus]
MSKLVTREKKVAFMGCTKELTTTFHRMKHFTSMSRSSNPNEYSRKYVDEKGENTDVTGYSPSIAYGFDQYTEDPVHEEII
GITDGEKVGDDAIRTIINVDFTRKGKKDGNFVGIKREYAIIPDSDGDDENTYTYSGNFKSKSDMEEVEVSSKDEWQTCEI
VTSVEEP
>WP_004799546.1 hypothetical protein [Amedibacillus dolichus]
MQASRVEAIRSFFGKCPFLKDGALNIDYSGEKPIQYSIDTMPVADPVVRKYSDGGTLRQQAFAFTSTEFYSEDIIDQINA
CGFYEQLEEWIEIQSKKGNLPSIKGIQSMEVLSPGYLFDAEQGIARYQIQCRILYLKEI
>WP_004799548.1 minor capsid protein [Amedibacillus dolichus]
MIKTPKNTTYQRNTKNGKIQCQLKWRADFGMTKTKAYHKAQIFVDSEVLRLNDPLTPMRSKELIRSVMRATDVGSGLVEY
RTPYARYHYYGKLMVGRAPKRLTNKTMTYQGAPQRGPKWFERMKVQHKKDILKGAGKIASK
>WP_004799552.1 hypothetical protein [Amedibacillus dolichus]
MEAITYKYYQEKYYGNILNEEDFKRYEKKARRKLSSFTFGRIDCLQNVPDEVGDCICDMAEKISLEESKENFSGIVSEST
DGHSVTFEKKQSIEQMNKELYLIAVGYLNNTGLLYGGVCLCSTARNW
>WP_004799554.1 P22 phage major capsid protein family protein [Amedibacillus dolichus]
MNEILTPQIIAREALMVLENNLVMANLVHRDYNDEFVAGVGDTISIRKPAKFVAHNFTGEINVQDAVEGKTSVKLDHFRD
VSFTVSSKEMTLDIKNFSEQFLQPALMAIAQTMDEDLLNTVAEVTNSVSATAKPTNLEDIAKIAKHMDINKAPMSMRRLV
LNPEHKYRYALTDNLSKVSYAGTGDTLRNAELGKIYSLDTYMDQNAPYSYSDKPGTMTECNVTGKVNAKEVAVSGAKAEN
ATLKKGDGLIIDGRMYRIEEDATAASGAIAKVKLDMPLHLTMDSPMKAYIVNKHHSLAFHRNAICLVTRPLELPMGNKNA
AVIQHNGLGIRVVYDYDQKTKKDYISLDILYGIKLLYPELACKLVG
>WP_004799557.1 phage scaffolding protein [Amedibacillus dolichus]
MEFLKELLGDDLYSQVEAKLKDNKDVKLANLASGEYVSKAKYDDKEAELVKANNTITSLQDAASKFEGTDIENLKTQITD
NKAKYDADIAKLQEDMKKRDAIDAWLDAHPTKHRALIRSQFDYSKLQIENDTVKGIDEIGKTLTESYADMFESTNDGGNG
GMPHGKPPVEKDPSKMSMEEYKAWRSKQ
>WP_004799561.1 hypothetical protein [Amedibacillus dolichus]
MVKLRKEEIEFIKGYINDAENLLNSNDPNELIEALHDFTVEYLMQDIVNDKVRTAERIIDRIVYEE
>WP_004799563.1 phage minor capsid protein [Amedibacillus dolichus]
MITHNQMESYGYGGEAIFIKLEQRIMLDIVRRIYNAGVITRSADFQINQLYNIGYSSEDIKKMLKETIKYSDEYVDYLYD
MAIKTDYIGNKELYKQINGNFIPYEKNTFLQGIVKAAKQKTHEKMQNLTQSLGFVLNEKNGLVEVSLTEYFKKVLDRIVV
DIQTGAFDYNTTLRKAVQEMTNSGVRWIDYESKYHNRITVAARRAVMSSISDICNMTARDTAAKLGIDTFEVTAHPNARP
THAIWQGGIYTSAELESTCGLGTVTGLQGANCYHLYYPFVPGVSKRAYTEHQLREWRSQDVKMYLGKTYTGYEATQHMRR
METNIRAMRERITLLKEGKGDPLDIMYAQARYRTAMDEYVKFAKVMGLKQQKERIYMDGLGRISNSISNKQLEKNILLYE
GYKKAINKGDISSFITFEIYQDTAKQIEKELVGVTTKDGIMITGYKTHFVDRIIGQYESSNYPVKGKRKGVSVGDVLATL
KNPDKISEKNTASGKSRNYHSNSCIITVNPNTGNLIQTTPKK
>WP_004799566.1 PBSX family phage terminase large subunit [Amedibacillus dolichus]
MTSNKKTVKLSDIIIPKFQPLVNDREHMHQILTSGRAGTKSSAMAIMADFLIVSEDDSAAVIMRKHHNKLRKTVYQECVR
AIGRLGLSKKHFTITRSPMQITYKKNGNTIYFTGSDSIDDTKGMIDEKNHIRLVVLDELTEFFDKGEGEDEILNIVATFV
RGNDEDFRMMYLYNPPKNPKAPVNEWCRKMEQRADCIHIHTDYRDVPMKWLGRKLIDEAEAMKLADFKMYRWIWLGEAVG
LDDLIYYMFDEEHHVRKTNSEDNITLYGVGVDYGQMNPTTYQVVGLDFSNKRIQGLDEYYHCGRTSGRQKSPSEYAKDFK
DLIDSIYEQYGHKPVFCFIDPSARGLKEEIKRLCPEIQFPDVDNSVELGISRVQKLLIYNALSFTNKQKELKSEIYIYGY
DPDSIERGIEKPLKENDHCMDALRYVVMGLWKYIVNMLPILRKE
>WP_004799568.1 terminase small subunit [Amedibacillus dolichus]
MPRQRSPNRDKAKELYISGKGKLLLKDIAEQLNISDTQIRKWKSQDKWDEELKGNVTKTKSNVTKQKKGINIQPLNELNP
EDIETLEADGLNEKQRLFCLLYSRTFNATKSYQKVYGVSYQVAMACGPRLLGKDRIKAEIMKLKQERCKRDLLTKEDIFQ
KYMDIAFADLNDYIEFGQEETIVMSAFGPVMEDGNPVTKMVNTVRFKESDEVDGTILSEVKKGKDGVSIKLADRMKALEW
LADHIGWATDEQKAKVELLQAQKKKLEVESVQEDDEGVVIINDIK
>WP_004799572.1 hypothetical protein [Amedibacillus dolichus]
MNWKEEETQTSRITRESLQKRFIKEELMRYYFYLGRVKDINADIEEFKLEYQEELNNPSVGGSIIKMPDGSMCSDNKVMI
LMRKLNDMEENLKYYINKMNVLDSWLNFITKSQQKIVKIYVIKYQCQERSHAAAELKCSEELIMKQTNRAINRIYANFKE
FS
>WP_004799577.1 hypothetical protein [Amedibacillus dolichus]
MLADIEKFIYNDKIYSKCSAADKEMIDTCLHGVRQQLETFKEAYKQAQEEIALLKRENKALADDNEMKCNEIAKLKAENR
ELRGGRR
>WP_004799579.1 hypothetical protein [Amedibacillus dolichus]
MTNDGKILDDINLTDEQLEKIKPILEQEKIKTKVIEKPKPNRKEYDFTKVNLKSFSKKHLIKIIYGLQAELNQYKEVFNN
AS
>WP_004799580.1 hypothetical protein [Amedibacillus dolichus]
MLNKEEFKKENLLSALKALDCSRNCPCCKCFDNNTQKCQDPTPYAVDLLEEFIQEHFELVEKYEMLDNTYSMICEDYLNP
QPYKFEDLKEGMWVWDSKEMWIRNIVILFKPCKQYPKGSFKAWADSCEETLDFVEFEENRFYPVYIAK
>WP_004799584.1 hypothetical protein [Amedibacillus dolichus]
MNKYQDAFEKASLCCLCTDTVEEAHEYLDVLKELVDKAVPKKPDYEADGYDENGELIYDTWICPNCDKKYEVDYDEYDHC
PNCGQAIDWSDENVE
>WP_004799586.1 single-stranded DNA-binding protein [Amedibacillus dolichus]
MINRVVLVGRITKDPVLRKTTSGISVVAFTLAVNRRIKKEGQPDADFINCQAWQGVADVLHKYTKKGSLIGVEGRIQTRS
YDDRSGKRVYVTEVVVDSVQFLEPKDSASANANVSTNTYVPQNSYEPTYEPGAGTTPSYSNDFASSDTLDIASDDLPF
>WP_004799587.1 hypothetical protein [Amedibacillus dolichus]
MKQIIFRADTISEDIEVLKVDENGNEYFSAIDIQSLMDKLKKMKPIATDNKRQKLIFLDDQYIAFNDKCVVINQQEHKRI
VTYQNKAYNILFPNSIYFIDYVDGKIKNIEAYSYKEYEGKETELFKYPMPNMLTENRICIGSAPRSIVNNDYVKALENII
FTQYTHSHVDNIKSFKETIKYFEYLSSNKFPYDLLISTGYKLKDIL
>WP_004799589.1 hypothetical protein [Amedibacillus dolichus]
MYEDLRKYITKEELLKRTEAWYIKRLCECSKDEKYVTEFIESLVENGNQIDTDFGPFECMLEFAYHWEDIFNEEYPILKL
ILSCFLDKFEIHTSSTDPFDIFLDHTTRGRKIIGLTHSNPIVNVFDHWEEFISLFEELSDEDIKENYNNPVFRDEVCEDL
YFNHIALNFDELEETAELDMVLDELCFCKVKPGQYVYASMNFSGEFSGYDTLGKSTLEYIDSQINKKRDLSEFDRMFSYF
VVDLNPYFYDLFELKGSNREVIF
>WP_004799592.1 ThiF family adenylyltransferase [Amedibacillus dolichus]
MKYVFVIVGVGGTGSLLARDIPKLILHQEHRIVLVDGDRVEEKNMVRQSYQEHDINENKAIALARKINAFYGNRCGVIDK
YVTKDEILLMLRKQYPTFLPVLIGCVDNDKTREILEHTFHQLDRCVYIDSANSEYEGNVYVVAKEDGQRAGHLRSEVYAL
DKDIHPTEKSCEAQAAAGNTQYMVTNLKMAMTIIEHVSSILHGEIKEGVTNVRRFEEVHY
>WP_004799593.1 hypothetical protein [Amedibacillus dolichus]
MNLMDMIKPVEETKSESKEKRVAAKKTESKKTESKKADKVFKYPFEIYLAAEKKDVSYIFEEGVEYAPEQITKKMLEHGF
YEFSGNVTYDFIEKDNVLVPTFQQHKKG
>WP_004799595.1 hypothetical protein [Amedibacillus dolichus]
MNLNGYMFKNAMMYNFITVKDQVISIHNTDEEGYGFITYIKTDERGELTFTLSKKDYQMLSRFDVFDLTVSKDVIKVKAK
NSNINLANLIDVKAVIPDTKNARTVDVKPNDFLKGKSFVGNSKTKIQVNGVNVSPDGYLLTDSYHFYMQRINTGVSESIC
IPKEIFGFIKDMATCMTDNKTVVFINDAGNQLFYSSLLLKAQPLLKLDIDTPVVLKCKTNDLLHQLCIMKGYTDYVNLKQ
YDNILHLYSHEETDVFDLEVESKFIKGSKLNVTVSLEHLIRIIELETNTDIELRFADRMMLYVCGNISAGDMYVAQQEPR
EVE
>WP_004799597.1 DnaD domain-containing protein [Amedibacillus dolichus]
MQPNGFIKIHRKLREWKYYDVPNMVAVWLELLLRASYEGTTYRGVELKKGQVVFGRKELAETLGLSEQNIRTCINKLISA
NQITIETTNRFTVATIVKWEEYQFCNDNDNQQNNQISNQQVTSNQPTTNQQLTTIKKEKKDKKDKNNTFIGACAQDDVWS
IPLLSLFEEEFARTISSNEAMLISQMENDYDDLLIRYALREAMTRGKKSVQYIDRILGDWKQRDFTTKDYEEGKR
>WP_004799599.1 hypothetical protein [Amedibacillus dolichus]
MAKTKIIGNYKRKSINEEGNLEITFEVSNYNYRNYCEGLEKKAYSLEINEVKSKRSINQNNYLWALIHEIAGQHNASSND
EWEMYCYLLSQAGAKYEYMVCLESALETLKQEVRAVELLGYERRENGTLWARCKVFIGSSKMNKEEMGKLIDTTLEYAEK
LGIDTMYYRQMLT
>WP_004799602.1 hypothetical protein [Amedibacillus dolichus]
MAKSIMQTERECYITHSTSNLHKHHIFGGNANRKKSEQWGCWVYLRADYHNASNQGVHFDKSLDLALKQECQAKFEQLYG
HNTFMMVFGRNYL
>WP_004799605.1 PD-(D/E)XK nuclease family protein [Amedibacillus dolichus]
MKITNEYNLPQPIMAAVMREHTYTPKQYSVTALLKGTCQTILERRHDNEIEQDVSEMIWLIFGTAVHGVLEQSQETENQL
KENKIVVELTNGYKLSGIFDLYDDKTGTVTDYKTASVNKVLFNDWDDYRKQTLIYCWMLRKIGFHAHRGEIVAMLKDHSK
TKALQGGDYPQHPVYPINWEFTEEEFNQIDEWIHDRFEELSDCEQMTDDDLPACTPEERWHKEDTYAVMKEGRKSAVRVF
KTHGDAQAYIDSKMLDNKHSIVKREGTDNRCENYCNVNKWCPYYKSKHAA
>WP_004799607.1 hypothetical protein [Amedibacillus dolichus]
MIDRRDPDYVAPKYSDEELIDMKAEYLEEIEKERKLENENYK
>WP_004799608.1 hypothetical protein [Amedibacillus dolichus]
MKQIILDETENKILNCLKVGKSNAVRRETIVQLTNTHDRKVRSCIASMRRKGVAIISSSSCAGYWLAENDDEKKEYLKMM
ESYGKHCFGVGTTMRQELKNTGQMSIEELL
>WP_004799609.1 3D domain-containing protein [Amedibacillus dolichus]
MPQEGRTIATDWNIIPAGSEVMINGNIYIVEDRGGAIKGNVIDVFVGTEAESIERGVYYTEVYIKEQP
>WP_004799613.1 hypothetical protein [Amedibacillus dolichus]
MDVKKDRKITVLTISLTCSVALNFGLGIISHSNANKAADAIDQIMIAEEKVSDVRQELASLKEVKQVEEAK
>WP_004799616.1 hypothetical protein [Amedibacillus dolichus]
MSTFIKTSEAVEILNHEITKETLQTWIRYGDCPLGVYVVKEGNSRGLYFCFKDVCEYVRDNGMLKLLLEREIKHGREKG
>WP_004799618.1 hypothetical protein [Amedibacillus dolichus]
MNLIRDAILKAQGKDKDTFSVRKIAEACSTSESTVYNYMSDRNAPPEFVVSLSAYLHDLNMRDRYCAQECPIGRCKNPNG
YCQRDLQTLGFMSGKAADDMEKVFHEIYQMYADGQRTTEEELLFKENTLPTLYKIYEIVRNLINVGEEF
>WP_004799620.1 hypothetical protein [Amedibacillus dolichus]
MEEITLTKEQLEELKEQIKIEILAEKKISVYNKPLVSVQRKYWEQLIRINMGSTWEVIRRMTAYLLGYKKSKDIPETRFE
EAANIAETLCIKVIEAFSKGDESNLIQTERKEK
>WP_004799622.1 DUF1778 domain-containing protein [Amedibacillus dolichus]
MTNKTMGRPKVENPRNERLNIRLTKEEKEKILSNAKKSGMSLTDYVVSKLLK
>WP_004799623.1 ribbon-helix-helix protein, CopG family [Amedibacillus dolichus]
MAGATKKKMGRPIIGKPKDIRLQIKIDEDTKNKLDVLCEQKKISYAELIRQLIKKAK
>WP_004799624.1 type II toxin-antitoxin system HicA family toxin [Amedibacillus dolichus]
MPMTSKEMCKLLKKNGFIEMKHAPTGHRKFHNPTSKRTTIVPYHNKELGKGLEQAILKQAGLK
>WP_004799625.1 type II toxin-antitoxin system HicB family antitoxin [Amedibacillus dolichus]
MSKFYYPAVFHVADDVGGYWVEFPDLPGCFSQGEQIEDTMEHAKEALGLYLDTSDDIYERTIPDPSSITKVMEQFPKEIV
VLVEYDDIKYARMYKNKAIKKTLSIPEWLNDEATKEGVNFSQALQEALLAKLNLL
>WP_004799627.1 helix-turn-helix transcriptional regulator [Amedibacillus dolichus]
MREWLIDKRNKKGLSKAEVGREIGVDATLIGKYERGERTPRPATAQKLGKLLGFEWTKFYS
>WP_004799628.1 helix-turn-helix domain-containing protein [Amedibacillus dolichus]
MLAENLKKLRKQKEQKEHRRISKSNVSKELGLDLSAYGKWENGDRNPDMFSLIKLANYFDVSIDYLLDNEKSTPLCDEVL
EINKAMEKVNQEDRQRMVETLKAAFPYAFDDYLWAMNVLQQNDYVMYNSIKAGNSELSKQDIIRIANELKK
>WP_004799630.1 hypothetical protein [Amedibacillus dolichus]
MTDAEARVLINELKELVTKRFEIPQIGLSKEYEIKGINNPKFKFIFVMQRKGTVNPNKCTYIVRDKNTGINLLRLDIGSR
PHRNPNGTVLNGPHLHIYKEEYYYTNTNLPYAIEFDINDPSLMENCIAFLKEFNVIEYPVLIEQPALLLN
>WP_004799633.1 DUF1828 domain-containing protein [Amedibacillus dolichus]
MIDSLIQNYYDFIKSNIQVKEIHGYHEITTPLLDHSNDFIQVYVSIDNDDITITDDSYTISNLKACGLNFSDKRNKVVAG
VCAQFGVKVENEEIFVKTDKNNFGLKLDSLLQCIVKIDDLCYVSRESVASFFDEDVKQYFEKNNLYFTENISLMGQSGYQ
FKIDLSFQRTKDNPTRWVNIINKASKSNCMITSFGWLDTVSQRNHTEKMYVIINDSNPIDKGVLEGFRNYDITPILWKDI
ETKISLFSN
>WP_004799635.1 ImmA/IrrE family metallo-endopeptidase [Amedibacillus dolichus]
MLPNKIQSALSYCEGKNVYEIMEDNNIELLSIPLESAYGVILINDDKSIIIIDKALPWQCKEFVLWHEIGHFLLDHKNGE
FHFLKNSKGERDINVFACLMLGGNMREWTYKGVPIEIAVNVYDYLSQNVYVKELLSDVYFLKR
>WP_004799636.1 site-specific integrase [Amedibacillus dolichus]
MQKKRKTYRRGNGEGTVYNLGKGRSKPWVAKVFMQNELAETKRGMRQVYKTIGYYFTKQEAQMALLEYNKNPDDINFAKQ
VENKTFNDVFEEWFDMLPKDISENTVKGHLFAYQHCKKIVNRKIKSLRTIDFQNVINDCSLSDSSKIKIKSLMVSVCKYA
EMNDYINKNYASFLPAINEKQSDLHQPFTKEELRILWEHKDMPYVDTILIMIYTGFRINELLEMENCKNIDIENKTMKGG
FKTDAGKDRIVPIHSSIMPLVMNHYDPAQKYFIRNKRNGSRMKYQNYRNNYFDKIMIKLKMEHLPHDCRHTFATLLNDAE
ANSTSIMKLIGHSSFDITEKIYTHKDIEELRKAIELI
>WP_004799638.1 single-stranded DNA-binding protein [Amedibacillus dolichus]
MNVVAFVGEIAELPVVKETVNGNKYANMVLKVSRPFMNNEGVYEQDELSCTLWRGIAETTASVARLGDYVAIKGRLQSRS
FEGNDGNMHRSIDIIAEHVSFIGQRKA
>WP_004799640.1 EF-P 5-aminopentanol modification-associated protein YfmH [Amedibacillus dolichus]
MEKHINEKYQESYYSETLSNGLHVVLWKKEDYAKSLFMMSTPLGAMDLEQVDEAGKHYCYHAGIAHFLEHKMFEMGEQDV
MELFSRMGANVNAFTSYNETAYYFSTSNDIKKPLELLMNFVQTLQISKESVEKEKGIIVQELNMYQQMPDNRLLMETFSS
LFQNHPLKYDIGGDAESVCATTLEELQQCYCRNYHPSNMVLFGIGDFDVEAVMQLIRENQDKKEFSNQPRLYRKEVVEPH
EVARKEYRFAMDISIKKQAITYKLTGLKDSSMRNRMEWCFKIMLDAYFSSLNPEFQAWIDGGIINDYIGSEVDFGEDHGL
IMFYGESNDEMRFKDIVAKIWKRMQQEAVDKEMVERLKRRYFGQSLRSLNSFDDIAITYIRNYFEGLDMFDALECIDHIC
EEDFEQAREMLKNADMAYVVIEPENS
>WP_004799642.1 DNA translocase FtsK [Amedibacillus dolichus]
MANTKKRKTKKKKQGLENEVLVYIYSLLLITLSIIGGLRIGFIGEITTGFIQYIFGNLYGVIYGIIIVFCVLFMLKKSVQ
DIPMKYIVAVGVLMSAWLLAAAVPKDSGLKGMDIVSQYLADSVLIFKGEVASKGGLIGAFLVSVCTFLFDYMGTWIVIGA
MVILGVILLLHGALSQYLANGFASMRKPFEEAKKSNAKRKAEKKQKSIEKKKQQEKSSEQETIFAPIDLEERIKPGQLSF
VDLDDEFDGEKENESDEGKESNDDLIIGFDSSNKTNLQDAQNQQVIEATIGMEDTFVSAFTQDYSKYRLPKLTLLKDIAK
KQRSSKNIAIANENGRRLIEILDQFGVKTTLVATHIGPTVTKYEIKPDLGVRVDKISNLHREIKMALAAKDIRIEAPIPG
KSAVGVEVPNIEKTTVSMRELLKNVPQRYQDSKMLFALGKDLMGNNVYGELNKMPHLLIAGATGSGKSVCVNSIITSILM
RAKPDEVKLLLVDPKKVEFTPYKEIPHLLGPVITDGEEANRALKVIVHIMDERYKLFAKVGVRNFVGFNEYIEQHPKEQI
NKLAAIVVIIDELADLMLAAAKEVEASIQRITQLARAAGIHLVVATQRPSVDVITGVIKANIPSRIAFAVSSAVDSRTIL
DEAGAEKLLGHGDMLYIPIGETNPIRVQGVFVSDEEVAEISDYVSSQAKPKFEDAFLRLEMLDGSSGIAEAGSLSVDPLF
EEVKEFIRITQKASTSLIQRKFSIGYARAARLIDTLEENGFIGPARGSKPREVYLSAENETDKE
>WP_004799644.1 ribonuclease J [Amedibacillus dolichus]
MDQVRIFALGGLDENGKNMTVLEINDVIFVVEAGMKFPESDQLGVEFIIPDFQYLIDNKDRIGGIFITHAHDDVAAALPY
LLKQIDAPVYTGNLTANIIHERLKKEGIKRSKIHRLKRVSRQKINGIEVRTFPMTHSFPDNFGIAFGSSQGYIVYTGEYI
VDYDMLKDEYLCDLNELSEIGKKGVLCLMSESQAVERDGHSAPNHRITNLIEPVFERSNSRIIVSCYTDSLFRVMEIIDL
AKKHQRKIYFHDKDLRDLLKHLEQVKYYQVPKEMELTDKTFHNDMEDVMVVISGSGKNLFRKLSNIANKEDAKISFRTSD
NIIIASPVVSGTELDYNNMENNIYREGGKLITLDSKKALSMHPSSEDLKMMMYLFRPKYYIPVKGEYRHLYMNANLAMKV
GYGADRILVLDNGQVAVFENKILTSVSERIELEDTLIDGKENWDVTGVVLKDREVLSTDGVMIVGVGVNFKNKEIINGPD
VQTRGLIYLKDADYIIKEVGNMMEECIIAAVKEKRYDNLAVRAEARDKITKYLMKETGKRPMVLPVILEINL
>WP_004799646.1 tRNA (N6-isopentenyl adenosine(37)-C2)-methylthiotransferase MiaB [Amedibacillus dolichus]
MVKKQPGWALPDLKEAQKRSHHQTVIEKALFAIPPHIQMIGQGKKYYLRTYGCQANERDSETLAGILESMQFTPCSEPSE
ADVILLNTCAIRKNAEDKVLGELGSLKRLKSDKPDLIFAVCGCMAQEEEIVTLLLEKYRHVQLIFGTHNIHRLPELLYEV
MSEGKRVVEVLSKEGEVIENLPVRRFGKHKAWVNIMYGCDKFCTYCIVPYTRGKERSRAMEDILDEVRILKEEGYKEVTL
LGQNVNSYGKDAGIVGGFASLLEETAKIGIERIRFTTSHPWDFTDEMIDVIARYDNIMPFIHLPVQSGDSEILKIMGRRY
TREQYLTLFHKIKERMPNCAISTDIIIGFPNESEEQFENTLSLVDECQFDNAFTFIYSPREGTPAARMADNVSLEVKQHR
LARLNERWNQYAKLKNDAYLGKTVRVLVDGASKKNDQIMSGYTETNKLVNFVAKDAKAGDIVTVKITGCKTFSLDGEQCE
>WP_004799653.1 ribonuclease Y [Amedibacillus dolichus]
MENTLIIFLSGLAGLAVGIIIMMIVSRAGLNRNQQKAALLLKEAESKADSVVKQAVLDGRTQAHELKIVAEKEIKERRQE
ITDMENKLLRREDNLNFRDETLTSKEKQIDLKNAQLADKMAMLDEKDKVLQAKIDGQVEELERIAAMTTSEAKEELLAIT
EKRMDKELVSYIKEREEEAKAKADETARNIVALSIQRIASDESVDRTVSVVALPSEEMKGRIIGREGRNIKAIEQATGVD
LIIDDTPETITVSCFDPIRREIARLALEQLIKDGRIQPGRIEEVVNKIKNEMEANIMKTGEDTVFKLGIGKIDREIIRLI
GRLKYRFSYGQNALQHSVEVAHLAGMMAAELGLNQQLAKRAGLLHDIGKALDFEVEGSHIELGYKFCKKHGERDVVLNAI
QSHHGEVEPAFLISNLVIAADTISAARPGARYESLQNYINRLEDLEKITKSFDGVESAYAIQAGREVRVMAVPDKMDDLA
CHKLARDIRDKIEAELTYPGQIKVTVIRETRASELAR
>WP_004799655.1 recombinase RecA [Amedibacillus dolichus]
MEKVNEKANQEKNALLDDAIKKIEKQFGKGSIMKLGDRSGVEVDAISSGSIKIDEALGIGGYPKGRIIEIYGPESSGKTT
LALHAIAQVQKQGGRAAFIDAENAIDPNYAKNLGVNIDELILSQPDSGEQGLEITDLLIRSGAIDLVVVDSVAALVPQAE
LDGEMGDMQVGAQARMMSKAMRKLSGVMNRSECTAIFINQLREKVGVMFGNPETTPGGRALKFYSSVRLDVRRSEAIKNG
TEIIGNKVNVKVVKNKVAPPFKTAAIEIMYGEGISYVAELLDLCVDHEIVMKSGAWFSYNGEKIGQGKEAAKNYIKARPE
LMEELAAKLKEKTTNKVEE
>WP_004799657.1 CinA family protein [Amedibacillus dolichus]
MESLVALLKSRNLTISSCESLTAGMFSAAIAAVPGASGVLQGALVTYQNHIKEEVAHVEKEIIDTYGVISAQCAQAMAIH
TRELMHSDLCVSFTGNAGPGCMEGKEAGLVYCCIAGEKGLKTYEFHLSYERNRLREEVVKRMAENVISYIK
>WP_004799658.1 CDP-diacylglycerol--glycerol-3-phosphate 3-phosphatidyltransferase [Amedibacillus dolichus]
MNVPNKLSLFRIALVPVIAVVYLFCDFGNTVWSVSKVSLEVPIKDLVVLALFAIASFTDFLDGSIARKRNLITSFGKFID
PIADKLLVNTMFVLLAVDGTIPVIATLLMIWRDTMVDGMRMNASAAGKVVAAGLLGKLKTVLQMFAIIFLLLHNAPFVFL
SIPIDEILLWAAVAVSLISGVQYFMKLKDILLESM
>WP_004799660.1 RodZ family helix-turn-helix domain-containing protein [Amedibacillus dolichus]
MEDFSKLLKEKREQAGLSIDDVCEKTRLTQKHIKALEDGNMEFFRDDLSYMRFFVKSYCEAVGMDYEDIKDLLRDSIDDY
TQTISISALKDHEEMEKNIAHSEKLTKVRNTQEHAHVRTSFKQNKDKKIHKRIDFSLLSFVGAAAVVVLVVGISLWTLGQ
SDDKDSEVKKEQPIADKQETNEKKDSPTEEKEDKKTQDIEITKVGLSQYTVENVKAGDELDIEIYFGNASSAFSMSVNGE
VLSDPAAKVYQWKETIKTKITAKENMKMTLYFGWFNQIQVKINGKIVNIDESIMNSDSACNLEFTMVEDKS
>WP_004799663.1 transglycosylase domain-containing protein [Amedibacillus dolichus]
MSVKKANVSKPQTKKKTKQKRSLFQKILIVLITGTLLVGVSGFFMLSNIIADVLRDNAADSIMNQEPSPVYADDGTTKAG
EFGGISRENVTYDQIPQSVIDAFLAIEDSRYFKHNGFDLPRFISSAITNLRSGSLAQGGSTLTMQLVDNAKMKPVEEAMA
KEGKHFNTIEKIERKVQEIYLSMKLETDWTKELIITKYLNEINFGGGALGIQKAAQYYFGKDVTALNLSESAFLAGVINA
PYNFNPYNGYSAYLGDESNGKYNFYEAATQRRDETLYMMKYHGYISETEYDLAKSTKLAFQLNDTSVISDNEKYKYYLTQ
VQQEVINLTGKDPATTPMKIYTSLNIAAQDEANSLASGNGVTLPNNQYYQLGGAMVNNTNGEIMAVIGGRTDIDSGLDTG
EFRDRSKEPKQPGSTAKPLLDYAMAFEHLGWCTTRVMSDDGPFAIDSQHKVANSDGKYYGDVSLERALAQSLNTIALQTM
DEYLNREGKESQIEYLKKLGLSDTTAEAFDIQYAIGGSSLQLSPIELASAYAIFGNGGNYHKPHMVRKVVMEDGTTYETK
TETTKALSEQAAFMVSDLLYKVVNGSYKGYNLLGMVDFSSYPVYGKTGTTNWSDEEAAKYGGAMKDEWTVTYTSEYTVAT
WTGFDYGVAGGNTNINDYLMMNVNTLINKALLDKCTTSNVKKIARPSGISEYGGGYIKTEFLKNAAKNNPKTVVNTTNET
QELENLIKTIEALNSEEYTAESYERLLQALEKAKRVLEDDSADMDDVKQALSDLQAAYNSLEKNAPKVDNSALKNLIETA
KTYVDTSKYNAAQVDALQKAISNGIQLAANSNATQAEIDAAVNAINIAIQDCINNPLPSNPEELPNPDTPESEDSDD
>WP_004799668.1 transglycosylase domain-containing protein [Amedibacillus dolichus]
MNFKKTTSKQTEKKAKKAIKHKKRRLSVLDRIVIVFLTIALLCGAGGLSVIGYIIATTDTDNLISQMNNTEPSTFLDQNG
EEFAELGLESRENVSYQQVPQSVIDAFLAIEDSRFYKHNGFDLPRFISSALTNLKSGSLAQGGSTLTMQTIDNFFIKKQE
QELEEQGIQQNTLQKIESKMREIYMSMRIEQELSKAEIMERYLNQINFGNKARGIQRGAQYFFGKDVEDLNLSEAAYLAG
CINAPNTFNPYNGYSSSGIGIGNFSKLTTVISTYSQLSSDGYTQESWNAFVQALDRAKRLAEKESESQATYADGLAALQA
AYEGLAKSDASADLVRLQQSVNMYATFTNNAGSSFSDESWQTYAIASEEANQLVVDNSTNQEAVTAALKKLNHAFTALSP
IKFNYYEAATKRRDETLYMMKYHGYISQTEYELAKSTQLAFQVVGESASAQDPYDNYLKAVTKEVMELTGLDPATTPMVV
HTYLDKEAQLAANEAAEGKVVSLDTNKNYQIATSVIDNKTGGIVAMIPGRSDYESEFYRNRADDQERMPGSSVKPIFDYA
YALDHLGYCTSRVYNDKKMTVDGTVIRNSDGKYYGKVSMERALAQSLNTPAMKTMEDILNRGYEQDMKEYLQKLGFSKEQ
ADQFNIRYALGGSLSTSPRQMAGAFSALANQGIVKETHYVRSIEFKDGKKDPITVTPKETQAMSPQAAYMTSELLYKAVH
GKYQGWNLMGRLGWSIPVYGKTGTSDWASDGLDRGIPETAMRDEWMINYTSEYTIATWSGFDQEVADGNNYVTEQLLLEN
IPGWINKHILETISKNPQKIQNPGGIASYGGGMIKQEFLKDAAKNNPMTEANQTQEMDKLQALYDQVKGYQAADYTAESF
AAFQSVLEEVARMLDEDTASDDEVYAAITKLQNAVNNLVKTVHKDTLLSVINQAAALNPNEYTADSYRFLASVVEEAREI
YQNPNASQAEINSAVNQVQNAIQALVKKSSQASKGALANAINIARRKAAEWSVSDPNRANRLRQLIASAQSVYNNPNASQ
AEVDAQTNALYAAM
>WP_004799670.1 endonuclease III [Amedibacillus dolichus]
MHTDEILDILEAMFPDAHCELIHKNPFELLVAVVLSAQTTDEAVNKVTPGLFAKFPTPEAMANASLEDIEACIKRIGLYR
NKAKSVQALSKALVERFHSEVPHAHKDLTSLAGVGRKTANVVQSVCFDIPAIAVDTHVERISKRLGLAKVYDNVETVEKK
LKRKIRKERWNKAHHLFIFFGRYYCTAKNPHCEGCPFVSICKKDKLDTYKSNKKK
>WP_004799672.1 DnaD domain-containing protein [Amedibacillus dolichus]
MEKWWRERFIDRRAWILDHLEDLSLSSEEAMTILLIDFFNEHDMPVHHGVLANKLKLDMDQVDDLLARLGAKGYVSIETN
HGEVQFCIDGIFADEKETSSFDLSLFEVFEDDFARPLSQMEVELLSQWTMEYDQTLIVYALREAMTKNKRSFDYIDRILL
DWKRRGFSAEDYERGER
>WP_004799673.1 hypothetical protein [Amedibacillus dolichus]
MKINYKSILITVLLLIVLGVVFFVETGMFISGPQRKYEDDIRKIETTIMKNYRGIKNIQRHVFYYTVYVGENDKNIVWFN
ELGEDIVTRKLKTKDFEKVERTVEERYHAKHIEVSLGYGYDNPVYVVECDKGLILLDYDTLKEVYYLKDGDV
>WP_004799674.1 5'-methylthioadenosine/adenosylhomocysteine nucleosidase [Amedibacillus dolichus]
MIAVIAAMDLEVTAITEIMDRVCKHTHSGIDFYEGSIYDKELLVMKSGVGKGNAAMATTILMENYPIDAVINIGTAGGLR
EEQDILDAVVSERVVQYDMDTSAVDGEEGIGLYFDANQELLERCQQALEHLKVKVHCGLIASGDQFVARNDQLQMILTKF
PQSVCAEMEAGAIAQVCTHYHKPFVVMRSLSDVAVKENSHMDFCEYAQKASERSAALCKELFR
>WP_004799676.1 class I SAM-dependent methyltransferase [Amedibacillus dolichus]
MMYGTLAHYYDALVKDEDASMAWVAFIEQHVKKGKVLELACGSGEITIALAKKGYEMHASDLSAEMIKVAKQKPGADIVE
WNVMDMRNMAMQECYDGILCLCDSFNYLLKNSEVEQLFQDVYDHLKSDGCFVVDMHSMDRLAEFTEEYNEAGHAYDVDIQ
WTIQSEEDRIYQNFAFYYPDGTMDLEQHIQRVYEPKYILAALRQVGFEVSIYTDFIHKGICEGEKQFYICRRK
>WP_004799678.1 ribosome silencing factor [Amedibacillus dolichus]
MELLDVIKKAIDEKKGEHVIKYDFRSLNPFIDNVILCSAGNIRQVHAIAQNVKERAREYGYPVRSMEGNHDSRWVLVDLD
SVVVHVFLEEERKHFQLEKLYADLPCEDFTL
>WP_004799679.1 nicotinate (nicotinamide) nucleotide adenylyltransferase [Amedibacillus dolichus]
MRIAILGGSFDPIHLGHLQIAKTALKKLAIDEVWFMPTFSTPLKQGQQASFADRCFMIKRAIYGYRRMKVCTLEQQLGGT
SYTIDTVKRLKKQYPMHEFCWLIGMDQAIRFPDWKSSEELKQEIDFYVFSRGSEEIEAPNDFHKVAMELYDVSSQEIRQG
KKLYMLPKSVRMYIGKKGLYIEGMVQNVMSEKRYRHSVSVARLCVELAKAHHLDEHTAYLMGLVHDVCKELPYESAAVEM
KYYYPQLQQEARAIWHGYIGAHYIRTQYAIYDKHIGQAVFHHVKGRNRTDYDRILFVADKLDPSRGYDSSKEIAVCRKDL
KIGYELVKKQQEEYLEKERKG
>WP_004799681.1 YhbY family RNA-binding protein [Amedibacillus dolichus]
MLTGKQKSELRGIAQTRKALFQIGKDAISENLIKTLQDSLEAHELVKLSLLKTCPITPNEAAIELSAATHSEVVQIIGHT
VILYRRSKKNKLEI
>WP_004799688.1 hypothetical protein [Amedibacillus dolichus]
MNSKHRIQNFWKSFMLVKADLQKAMKEENIAEYSHILKDLNEKLKTVCACGMEIEMSDTGFYEMTFDTAGNKTAQLCAAL
LKKDAPKELAEDWIINSYRQPLSDKAMHTVLDIQGKSYTGADFKVYYTIEDALGTLSLKVYCEGLKELAQERKESIVAYM
LELFIGELEFEARISHVDILDAPCDEENVCLLPNLYEDICDIIIDKDWVEYHDPLSIYTAYKLDEKPVSETLRNDRKLIV
TTNAPLQEELMRKEDGMCRDFLALGGEYGFLYYEVLYEDEKEALVRQQLEKEINDLLYPMSIARTMGGAVGEYYSYIDIA
VFDKDGFMIALEKINEHMNFKIYYKSFL
>WP_004799690.1 SigB/SigF/SigG family RNA polymerase sigma factor [Amedibacillus dolichus]
MNQQSNEALLAAIRYGDEEALEQFVEANQPLVYAIVKRFHNRRISQEDLFQIGCIGLMKAIHNFDAAYEVKFSTYAVPII
MGEIKRFFRDDGSIRISRSLKEGYLQMLKIKEQLTQTLGKEPTYAQIAQAMNIEVGEVILAFEANQFMYSLDEPIYENDG
SAIVLEDRVEDPKQTDIVMKLSLRKEFARLEQREQLILHYRYDLNMKQEDIAKRLHISQVQVSRLEKKILWKLKERLVAN
>WP_004799692.1 anti-sigma F factor [Amedibacillus dolichus]
MNEMKLSFLSRLENEAFARTSVVAFLMPLNLTQEALMEVKTMLAEAVVNAMIHGYENTIGTINVSVAYDDTCIYMKIEDQ
GCGIEDIEQAMKPLYTSKEHLERSGMGMTIMQAFSDEFQVLSKPQGGTCVKITKLIRHEPAKQ
>WP_004799695.1 hypothetical protein [Amedibacillus dolichus]
MMIFWIVFVVALLLISVVSFLYALAKVAHDSDLYAGYDEDLLKCEYGSELTELEQKEDESA
>WP_004799701.1 post-transcriptional regulator [Amedibacillus dolichus]
MCNAGEFDEKYVHLAIALKVNELKRELSSLTYEHVESMLQDKWKHKKPSSIAQALADINELTVGEVVAFLSMQAIILGSK
MKLKDFDDMFTH
>WP_004799703.1 oligosaccharide flippase family protein [Amedibacillus dolichus]
MKKTILRSTLLLIIFSVVSKVLSFLVRILLARTLSEAAMSYYTLASPTMVFIITLAQMGIPSALSKVIAQSSQPKKPIKA
AILLSIANNLIISLAFLFVLPIMAHLVLRQDAILPVLHAILMLIPCVTCSGLLKGYLYGMQYHHQATASSIYEEASRIAF
LMIAFHLLPQLHAVQMAQLAMLSISVGEIASSLYMFCVLLRKKKLSLHVPKLFSQLNRQAFDEVLSVSIPMTGSRFIGSL
TYFLEPIVMMAGVSAADSLGMMQAYGQLHGYVLPIITMPSFITVTLSNVLLPSFTYHYARGNQAKARKLFDTILGCCFFI
GLSCSLVCYVYSEEILQLFYHSSNGALLLRQLAWPFALYSLQAPLSSVLHALSLSKKSVLDTFLGSFMRILCIFLLSPLL
KEKALMLGIVGGMLITTISHAIRLTLAFRHDEKKTHFLSMFPS
>WP_004799709.1 Holliday junction branch migration DNA helicase RuvB [Amedibacillus dolichus]
MERIVSADTQALDDEATLRPQHLDEYIGQRQLKENLQIFIEAAKQRNEALDHVLLYGPPGLGKTTLSYILANEMGGNIKT
TSGPSIEKSGDLAAILSTLQPGDVLFIDEIHRLPKQVEEVLYPAMEDYCIDILVGKDSTTTRSIRLDLPPFTLVGATTRA
GDLTAPLRDRFGIVSQLEFYELEELQQIIARTARVMNTEIESSAVTEIALRSRGTPRIANRLFRRVRDFAQVMNDGVISK
EIAAMALDRLKVDHLGLDNVDHKYLKGIIERFKGGPVGLEALASSIGEETMTLEDVYEPYLLQIGFINRTPRGRIVTEKA
YAHLGYDLREGLFKEA
>WP_004799711.1 Holliday junction branch migration protein RuvA [Amedibacillus dolichus]
MIAFIKGIIHSYSNDSLIIENNGIGYRIYISNPQSVRLNSEVILYTYQHVREDAITLFGFTTMEEHDLFLQLISVKGVGP
KTALAMLAVCPVKQMIEAIEHNDVKLLKSLPGIGAKSASQIVLDLKGKLVEEVSEIQVKENAELVDAIEALKALGYKNAE
INSIKKELSEESFATSDQYIRKALSILAKRKGV
>WP_004799714.1 exodeoxyribonuclease III [Amedibacillus dolichus]
MKLVSWNVNGIRACMKKGFMDFFQAIDADIFCIQETKMQPGQLEIETDGYVQYMNSADKKGYSGVMVFSKKEPLSVSYGL
GIDEHDHEGRVITCEYDTFYLVCVYTPNSKDGLLRLDYRMQWEDAFRAYLQRLKESKSVVVCGDLNVAHQEIDLKNPKTN
RRNAGFTDEEREKMTTLLSSGFVDSYRYLYPDKENVYSWWSYRFSAREKNAGWRIDYFLVSEDAKERIEEAQIHTDIYGS
DHCPVSLSFKDL
>WP_004799716.1 GTPase ObgE [Amedibacillus dolichus]
MFVDRVKLHVKAGKGGDGIVAFRREKYVAYGGPSGGDGGNGGNVVFMVDEGRTTLLDLRYQKKVLAENGGNGKTKKMHGA
SGNDMIVKVPQGTIVKDAKTGRMIADLTRHGQKEIIARGGKGGRGNFHFKSSKNTAPQYSELGAPGEEFDIQVELKVLAD
VGLVGFPSVGKSTLLSVVSKARPEIAEYHFTTIAPNLGMVQVPDGRSFVMADLPGLIEGASQGKGLGHQFLRHIERCRVI
LHVVDMGANDGRDPLEDYRIINEELANYEYRLMERPQIVLANKMDLEHAEENLKRFKEVYPDVEVFETTTIIAEGLEPVL
YRAADLLETTPQFPLYNDEEVDAQAEGVLYKFEPEAPAFEVRNLGNGQWELVGEELERSFKMSKLNNEEDFMRFARKMRK
MGIDEALRNAGCQDGDIVCICDIEFEFID
>WP_004799717.1 50S ribosomal protein L27 [Amedibacillus dolichus]
MKFVLDIQLFASKKGVGSTKNGRDSESKRLGAKLADGQYCHAGSIIYRQRGTKIHPGTNVGRGGDDTLFAMVNGVVKFER
LGKDKKKVSVYPQA
>WP_004799719.1 ribosomal-processing cysteine protease Prp [Amedibacillus dolichus]
MIKVEVLRDKKLVKTLVVKDHAGYAPSGQDLVCAGASSIVVGMMNALDLMQSGACELEVKEGYTRIQVICEGHGVQMLLE
AMLIQLKTMVEAYPDYITISEQEV
>WP_004799724.1 DNA polymerase III subunit alpha [Amedibacillus dolichus]
MSVHLHVRSAYTLLQSTLTIPKIIACTKQHGYQSVALTDKNVMHGAMAFYHACIKENIKPIFGMEVEAAYDNDSLGFILL
AKNDQGYVDLMKLSTLLNTGEHAKQVSFEELCLYTKDCVVLTNGDQNIMETYLVKEEIGLLSKLLQLCTQSFTDFYVSIA
RNDSGLLKSKNPRLKSLCKEMKIRTVALSRIYFQDEAEEESYKTLCAIHQQVSVDDRMLNFSPKRYYRSQAEMAQLYDEE
DLLASEEIAAKCNVKMQFPQAILPKFKNKYGVSSEEFLRNLCHKGLAKRMHFQAIPKVYQQRLEYELDVIINMHYADYFL
IVWDFIRFAKSQNIYIGPGRGSAAGSLVSYCLGITHVDPLQYNLLFERFLNPERVSMPDIDTDFPDNRRDEVIEYVKGLY
GSHRASHIITFNTLAAKQVLRDVGRAMNISLREIDSLCKMVPSMPKVTLDYTYENSARFKQKINSSQLYRKLFAISKQLE
GLPRHASLHAAGIVLSNDAISSVCPLIDVDAGISATQFTMDYMEELGLIKMDFLGLRNLTIIDEVVNLINRDHENKLDIM
HIPLNDKKTFALIQAVDTVGVFQLESEGMKNLLRKMKPTCFEDIVATVALFRPGPMENIPEYLERRANPQKVDYIHPLLK
PILENTYGIMIYQEQIMQVAQVMAGFSLGKADNLRKAISKKKGEELARLKNDFIQGAKQKGFEEQLAIHVYELIMKFANY
GFNRSHSVAYGMIAYQMAYLKANAPLYFFVSLLNSMIGSESKTSEYIFEAKKRGISILLPSVNFSGNGYRIEKRSLRFPL
NGIKGIGNAVCSQILKERNSHGKFRDYFDFVARMSAIHIGKKTMEILIYAGALDEFNINRSSMIATLEDALRYGELVKIE
DADQILFAFELVSKPAIISVKEHRSMLVEKEKECLGFYLSSHPIELLRKRMNAQLAPLIALKAQRGYVRFLCMIERVKQH
RTKNGALMAFAVSADETSKIDLVCMPNIYEIYHEKLVRGKYFYIEGVIDKENSCLVKKMTPIEDEEA
>WP_004799725.1 bifunctional oligoribonuclease/PAP phosphatase NrnA [Amedibacillus dolichus]
MDTKLLFQRIEEFDTITLFRHVSPDADALGSQFGLKQWIVDHYPNKQVYALGEERSTKSDAFPGSDYCDDVTLLNSLAIV
LDTSTSERVDDQRFLSAKHILRVDHHINAENFGQEAIVADMFGATCEILGYLMMKEEKSLSAMCAQYLYSGLIADTLRFS
IPTTAPRTLEVAAYLVGFGVDVAKANADNFSTSLRLFRFENYIRSNATFLEEGFAYMIINQEDYERFGLNFNEAKDKVFV
LGGVDEFKAWAIFTQKEIDDEGNRIYNGSLRSKNIQINDIAERYHGGGHRFACGVKGLHDEDIKNLIQELCERIG
>WP_004799727.1 acetate/propionate family kinase [Amedibacillus dolichus]
MSKIISVNAGSSSLKFQLFEMPTEEVLTSGIIEKIGFEDAIFTIKVNGEKVKKVLPILDHTKAVALLLEALVEHKIVNSL
DEITGAGHRAVHGGEIFTESVAVNDEVVEKFSSLNDLAPLHNPAGLIGYNAFKENLPNCKHVFVFDTAFHSTMPRESYMY
ALPRKYYDEYKVRRYGFHGTSHMYVSQRCAEVMGKDIKDTKIITCHLGNGASITAVDGGKSINTSMGFTPLAGVMMGTRC
GDIDPAIVTYLMKKTGMTPDEMDNVMNKQSGMLGVSGISSDARDIEDGYMAGNDDAVLTTEMYVNRVINVVGGYYAQMGG
ADAIAFTGGIGENDTNIRKLVCNRLKAAFGVVIDEELNAKSRGKEVLLSKPESKVQVWLLPTNEELMIARDTYRLIEA
>WP_004799729.1 YlxM family DNA-binding protein [Amedibacillus dolichus]
MIDETQRINLLLDLYEPLLTPKQQHVMDLHFKEDFSLSEISEQLGISRAAVNDHIKRSTAFLENYEKKLQLVVNLEKRKQ
IYDKIKAVSNQEVICLVEQLEQME
>WP_004799730.1 signal recognition particle-docking protein FtsY [Amedibacillus dolichus]
MGIFSKLKKSFQQKSDSDRYLSGLDKSKRSFSERIRRLSLGFRGIDEEFLEELMVALLEADLGIKTAQKVVDEVENRALD
RKLSSFDEISECLVEVLRDMYVSYEDEAMHINEQGVTVIYMVGVNGSGKTTTTAKLTKSFLDEGKKVVLAAADTFRAGAV
DQLATWADRLGVDCIKGRENGDPSAVIVDAARFAKEHHADYLICDTAGRLQNKTNLMNELSKMRRVVEREIEGAPHEVWL
VLDATTGQNGISQAKIFTETTNVTGIILTKLDGTAKGGIVIAIRDLLGLPVKYIGLGETLEDLRPFDIDSYLYGLCEGLV
QHD
>WP_004799733.1 chromosome segregation protein SMC [Amedibacillus dolichus]
MFLKRIELQGFKSFADKSIITFDSDVIGIVGPNGCGKSNINDAIRWVLGEQSVKSLRGNSMSDVIFNGSAQRKPVNMAEV
TLVFDNSRHLLNVDFEEVEVTRRLHRHSGEGEYFINKTPCRLKDILNLVMDTGLGRDSLSIISQGNISAFADAKPEERRA
LFEEAAGVAKYRKRKSESLSKLHRMEENLARLEDIIIELERQVNPLKRQAKKAEIYLEKKQELETIEVSVLVDEIETLNE
SIEMLRKKAFDFEAQKAMHETTIQVADTKNQELRNEMYQLDREINHLQGEFAKLNEESRILETRKVELDEKRKYALEFAS
NAEKAKELKTMLEEAHYEYEDRNKRFKDLERDIALAKENLQKLEADLASCMQEYTQAANILNRLENRKSVLENLVKEPFN
HQHAVRAILDAKNTLDGILGVVSQIFKPQTNYETAISSALGGAMYHIVTKDEASARHAIGFLKRNQSGRATFLPLTVMKP
RRMQREHEVLAQNLTGYLGVATDFTECEETFYGLRESLLGNVIVADNLVNANEIAKVLRYNYKIVTLEGDIVNKGGSMTG
GKNRNASTPMTLQKELTQVEQSLEGQRLKSEGLYQQQQALSAKKEAVRASLVQMQISHAQLDQIVKAKWSKYEHLRADYE
QYAPAEELSDTSLLENDLVVRLSALHSRLDEVAATMKAKRERRMRAGSEVERKEASIRQLRRDLNVLQNEEREVEVAKAK
EETRLEASMERLSSTYEMTFEYAQSQKLDTDMKEARKKVLQLREEISALGNINLDAPSEYQEVRERFEFLTHQKEDLQQA
KSKILDAIDEMDEIMVRQFKAMFDKINSELNDVFRSLFGGGKARLFLVDPSDILNTGIDIDVQPPGKTVQNIRLFSGGEK
SLIAICVLFSILKARTMPLCIFDEVEAALDQANVERFAKYIAQFRGESQFIVVTHRPGTMAQCDALYGVTMQQNGVSQLL
KVKLQDAINFIDKKEVKA
>WP_004799734.1 hemolysin III family protein [Amedibacillus dolichus]
MSGSMREMYHLRFGEEVANCVTHGIMALLCLFALPASAIYSYTKGGTILAAGVSIFILCLFLMFTVSTLYHCMPYDTTHK
YIFRKLDHICIYFAIAGSYTPIALTLIGGWQGFLILAIEWIAVLCGVLLKAISTKSLPKLSMTIYMVMGWTAIFFLPTLL
SKASIPFLALIIGGGLMYTIGAFFYSKPQKAYFHSIWHVCINIASILHFIAIVFVM
>WP_004799736.1 L-serine ammonia-lyase, iron-sulfur-dependent, subunit alpha [Amedibacillus dolichus]
MKSLKELYRIGPGPSSSHTLGPQRATVLFKRKYAQAVRYEVELYGSLSLTGKGHLTDYIIKKTMEPKPCGIFFKNREDLK
HPNTMHLMAFDAQDTLLGEWTVYSVGGGAIEIEGEDNGEGKEVYPHQSLAQIEEYCKQHTMKLWEYVNAFDDLDDYMEEI
LSQMLTTVEQGLTREGVLPGKLELSRIAKSLKQKADQATSASEKEKLLLCAYAYAASEENASGNMTVTAPTLGSSGIIPS
LIYYFYKDLGYSKEMILNGLKVAGLFGNLIKENATISGAQGGCQAEIGAAVAMGAAMCAYFWGLETSQIEYAAEIGIEHH
LGLTCDPVGGYVMIPCIERNAVGVLRALDAALLAKHISDVREHRVTFDMVVNTMNYTGKKIPLELRETSLGGLARVVPLK
R
>WP_004799738.1 DNA polymerase III subunit delta [Amedibacillus dolichus]
MNYVLYGTESYLLKESLAKILLQHGIQDEMNKVVYDARKTDAYTVMEDAQTYPFFSEYKAIIVQNANFLSPSDDTNWDLH
VLEEYLKQPLESTILIFIGNFEKLDARKKIVKKLQSVCKVLQFRKLDEQGKRRFVDEQLKKRSISIERNARELLLSRMPF
DILMIQNELSKLELYGDTITTEVVSSIVTRPLEDDVFQLVNAVVEKRIKEAFHIWEDLSTLNKDAVFLIALLAGQFRFLY
QVRELLDEGKQQKEITAVLGAHPYRVQRSIQTVMHLSTNAILNILERLATLDQQIKSGKLDKNLGFEMFLLHLRGV
>WP_004799740.1 ComEC/Rec2 family competence protein [Amedibacillus dolichus]
MNGSYLFIGLVTLLAIWVPYKWLLCVFLIGMLIFYLRHFKVKIAMLVLLLSLLLPVFPKPIEPLMSKILKVHEVHTNYVI
AQAGKTKALVYTDTPLGFDDIIQVSGNYESINTIHNINDFHFQTWLARRNIHYQIQNKNVRILKEGTSFRHRILSNIQKK
KDQQAATWLEAMLFGIHETELSYFITSSGMHIAFLMSALERFLTRYIHRQKAMLCVIVLSGCLGICTSFTTAIWRILCFR
GIRLVFDRLSYKDQVGLGMVVLLRIFPYMAYELGFLLPVAFMLVGIFHRAKRPRWALSLSIMIPFQFLFFHSCNPISILI
FPYLRKAYAFLYILCLLYGIFPYPYFTVFFTWLSNALSTFETIGFESFYRVSFPWLLLWLVSLIHYIEGERKAKYKLCIL
FLYTFFAPYLNPFGEIYIIDVGQGDCTLISLPYGQGVMLVDVMGSKYKNIPKDIIMEQLRMRGIRKIDTVLLTHDDYDHS
GGLKELQECIPITQIITEKQEKGSIRNYEFPIVLYDYQHPDSNENSIITYFDFYGLRVLLMGDAGVGAEAELMKKYPKLE
VDVLKLGHHGSKTSSSLPFLHQLQPSLALISAGRNNRYGHPHQEVLKHLKQEHITALMTPKEGGISIKFCKFFAFFKTAS
GEFGIIKHR
>WP_004799743.1 transcription elongation factor GreA [Amedibacillus dolichus]
MAQEEKFLVTKEGLDELVKEHDHLIHVVRDEVIIELQEARAQGDLSENADYDAAREHQAQVEARIRDLEAMIAKAEIIEG
DKKTKKKAVTLGSTVTILDMDSNEEETYTIVGSIEADPLNGKLSNITPLAVALMDHKTNDIVEVSGAETPYEVKILSIK
>WP_004799745.1 endolytic transglycosylase MltG [Amedibacillus dolichus]
MNKNFWKQKKVFIPIGIVIALVCIIIGFMIYYNSSTAAVSDEKDPIVFVVESGESSEVVLNKLAEQDLIKNSFAAKLCMK
FNGLSDIKAGNFSLNRSMSTKEILITLNDITKAKDDQIAITFKEGMWAKEVAQLIEDNMGISKETLLNLWNDDDYLRSLM
GKYAFLSEDILNTNYKVKLEGYLFPETYMFKKDATAQEITETFLEHFNKIYLKYQGDIEASGYSVQEIITLASVVQYEAA
KKSDMDMIAGVFYNRLQEGMMLQSSVTVCYALYDDLTSGEDCEVNTHIESPYNTYLHEGLPIGPILNPGEEAIHAVLNPK
DNDYLYFVADVYGDGSVHYAKTLAEHEANVDKYNLRK
>WP_004799747.1 DUF1292 domain-containing protein [Amedibacillus dolichus]
MLDSNSLYVTDELGNEKRMEILFTFEDEEHGKKYVVFADPDVESEEVFASAYDDAGNLLPVESDEEWAMIEEVILAFQED
EEASDE
>WP_004799750.1 Holliday junction resolvase RuvX [Amedibacillus dolichus]
MRVLGLDLGSRTLGVSVSDALGMIAQPVTTIRFEEEDYDSAFGQVQTYIKEYQIKTVVLGLPKHMNGDVGIRGDISIMFK
ERLETLGVTVVLWDERLTTVAAQRILIAADVSRKKRKKVIDQMAAVQILQGYLDSQS
>WP_004799751.1 IreB family regulatory phosphoprotein [Amedibacillus dolichus]
MKDITETMAFSAEELKRDNIKHVLRLVKEALDERGYNSVNQLAGYLISNDPAYISSHNNARTVIQSIERYEIIEELVRAY
LEEEK
>WP_004799754.1 alanine--tRNA ligase [Amedibacillus dolichus]
MKELTGNQIRQMFLDYFASKGHMIEPGASLVPHNDPTLLWINAGVAALKKYFDGSEKPKNNRIANAQKSIRTNDIENVGK
TARHHTFFEMLGNFSIGDYFKEEAIPFAWEFLTSPQWIGFPKEKLYVSVYTDDHDAYRIWTEVCGVDPSHILKTEGNFWE
IGEGPGGPDSEIFFDRGEEYDPEGLEEKLFFEEMENDRYIEVWNVVFSQFDCKPELDRSEYKELPQKNIDTGMGLERLVC
LVQGGETNFDTDLFLPIIHETEKYTSCSYQVNENKMAFRVIADHIRTVTFALADGALFSNEGRGYVLRRVLRRAVRFGKK
LKIEGAFMYKLVPVVYEIMQDFYPYLGEKLDYIAKLVKAEEERFQATLSDGEKLMREVMERNKETKTIDGATAFKLYDTY
GFPFELTLEMAEESGYFVDKDGFQAEMKQQKERARNAREEQESMSSQSADLMNCTLESTFVGYDACCCDARVIALFKDGV
KVDELVEDGDVMFDQTVFYAESGGQVGDTGTISKAVEAVVENTVKAPHKQHLHRVHINAGALHVGDEVSLKVDEKRRAVI
TSNHSCTHLLQSALKRVVGEHIAQAGSFVSDEYLRFDFTHFEKVSEEQLRNIENLVNEFIAGHYSVSKVEMPIEEAKQSG
ATALFDEKYGDVVRVVSMGDVSKEFCGGCHVNNTQEIGVCKIISEESIGSGIRRITAKTGYDAYKEFAAGDQMLHAIAAD
LKMKGIANLEAKVANVVEEANELKKQLATLQSQMLALKANDLENTIEECNGHKLLFANLSGADGNALKDIANNLKAKYED
IVVFLASASEDKITFVAAAGKAAVANGVKCGDLVRQAAMICDGKGGGRPDLAQSGGKDPSKCEEAMKFVKNMLS
>WP_004799755.1 AI-2E family transporter [Amedibacillus dolichus]
MKHFLEQVDRSARHIIFPILVILIGILILKQIDMYERIVRIYHACLPVLLGVVVAFFMQPMIDRVQLYLPKRLSVFLVYI
VFAVIVSLLLVVLVPIFYKQIIECVKMLPIWLERFKNILESYHIPYDFHSLLERNSLKEGSMFVVDTLCSTFSTAMDYGV
AYLTGFFISIDVEFWKHCIYKVFKNAHRFSTFYHTASKIIYQYLLGTFLDLLFITVSTWCILSLSGFPNAFVYALLLALL
NLFPYIGASIGLVLIVIVALLSYEHFPFLPIFLVWLLQQLESNVIQPMIFHKTMDVRPILSFAFIFVSDAFFGIPGVILS
PIFAAIAQIGFRSYLHAKENDTVGKWEDIWYDFDEVMQEENMKI
>WP_004799759.1 ATP-dependent RecD-like DNA helicase [Amedibacillus dolichus]
MNGETVLKAKHLHTIFRNAENGYSVAKFVTYDTNEEDFTATGYFHELQEDVIYVLHGAYVEHYRYGMQFQVASYERMQPN
DEESLIRYFSSSLFSGIGKKSAQDIVMTLGEEAITKIKQNPNVLLEVKSLNFKKRESIIRGINEHDEEEDSIVFFTKCGL
SVRNIVKLEAAYGEQAVAIVKENPYRMVTDIDGIGFATADKLAANLSFEKDHPYRIKAAVLSNVMELCMSSGDSYTTRIA
IQRRMQKLFGNEIELESYLEQLEMERLLIREDERIYHHTQYDAEKGIAVFLNEFAYTQETIDENELDSKLNALKERYHIS
YDSIQREAIRSFFNTPLSIITGGPGTGKTTIVQGILALAKIFLPNERIALCAPTGRAAKRLAEVCDYPAMTLHSLLRWDL
ETNTFQANAQEPLPYEVVIIDEFSMVDAWLFYHLAMACANVKKLLLIGDEDQLPSVGCGCVLRDILAANIIKTTRLHKIF
RQHEGSDVITLAHQVKEGYEDIIDDAKDVAFFPAESHEIKDMVLKIVQNAFEKGFSDTDVQVLAPMYGGVAGIDALNIAL
QKMINPADGYKKEVKVGYRIFREHDKVLQLKNQPDDGVYNGDIGTILEIISADEDIHHQHCIIADFDGVLVEYRGEAIYH
LTHAYCISIHKAQGSEYPIVVLPIVADYRYMLQKRLVYTAITRAKKSLVLLGNREVFRRSLESNEHHTRKTTLLSKILAY
NE
>WP_004799786.1 ZIP family metal transporter [Amedibacillus dolichus]
MSISNPYLLAALGCGFTFLMTSLGAATIFFIRKDIKQDLQSVFLGFAAGVMIAASVWSLLIPAMEQAQALGMVAWLQAAG
GFVLGAEFLLLLDHLLPHLHPGSEHPEGPSSSLKRTTMLVLAVTLHNIPEGMAVGVSFALSAQAGASVPLASAIALAIGI
GLQNFPEGAAISLPLHKEGVSKSKAFLYGSFSGIVELIAGVATVAIAGTAVYILPWLLSFAAGAMMFVVAEDLIPEAHLN
EHSHAGTFGVMLGFLVMMVMDVALG
>WP_004799791.1 IS1634 family transposase [Amedibacillus dolichus]
MRVTTSKSKNSESFYINYAYIGKNGKNTSKVFKKLGTLKELSEKLNTDRDGVMAWAKEQARIETEKHKLESENVSVDFHP
NRLINSNEQRSFNCGYLFLQSICKSLRFDNICRNIKTRHNYEYNLQSILQDLIYARILSPSSKKSSFEFAENLLEQPKYE
LHDVYRALSTLSVESDFIQAELYKNSHFIHNRNTKILYYDCTNYFFEIEEADELRKYGKSKEHRPNPIIGMGLFMDADGI
PLSFDIYPGNQNEQLSLKPLERKIISDFECSEFIYCSDSGLASKSNKKFNNTNGRHYVITQSLKKLNKEDREIALKPTQY
RKIGSTKFIDLTTLNEQDEEVISSIYYKEVPIERNGICETLIVTYSPKYKRYQRNIRNEQIKRAENMISNNSKFKKEKRN
PNDPGRFIKKTATTEHGEAATETYYEIDESVISNEEMYDGFYAVTTDLEGDISEIIKINKQRWQIEECFKIMKTEFEARP
VYLQREDRIKAHFLICFVSLMIYRLLEIKLEKNYTTRTIINTLRNMNVCKIDEYGYIPTYTRNDLTDKLHELFGFRTDTE
IIKKSKMRSIIKESKILR
>WP_004799794.1 4-alpha-glucanotransferase [Amedibacillus dolichus]
MNRVAGVLMPISSLPGNQGIGDFGKHTYRLINAFEQAHVKIWQILPLNALGYGNSPYQPFSSFAGDEIYISIDTLADYGL
VKQSSVRNCNKFEERVDYDAVRSFKRPYLLKAYKTFLKNFACFEEEYHAFLKKADWLYPYAVFMALKKHNHMELWTTWPK
EQKEWIKNRQLLLHEIEDDIRYEQFIQFIFYKQWNEIKAYANAHHVQIMGDIPFYVGLDSADVWQYQDEFLLDTEGYPSF
VAGVPPDYFSAFGQRWGNPIYDWNAMAQNRYQFWVKRLAWNAEQFDILRIDHFRAFDTYWKIPASCPTAVEGEWVLGPAY
DFFDEIYRQLPNIHLVVEDLGDLRKQVIKLKEHYDLYGMNVMQFEMQPKLLKKKRDEHTILYTGTHDNDTLEGFYLTLSQ
NQKIALRRYFHNLGYENRSFHDLAIRYCLDSPADIVMIPAQDILGLKSEGRLNTPSTLGSPNWEWKVKNLKGLYDLLPTF
GEWIKNSGRG
>WP_004799796.1 S1C family serine protease [Amedibacillus dolichus]
MEDKQVNNNETNETIILGEYTNTNDENKEPKPKRDSFFKTHKNAVLISTCVALSALGAFGGTMLAIQLNGGMGKAVLYQS
VDTSKNKNNNATATNVSITDIANETMDSVVEIKTESVSTHSFFQQAIVSGAGSGVILSKDGYIVTNHHVIDGASKITVTT
RSGKSFEAKLIGSDSATDLAVLKIEAEDLQPAVLGDSSKLNVGDTAVAIGNPLGSLGGTVTSGIISALDREVTIDNQKMQ
LLQTNAAINPGNSGGGLFNANGELIGIVNAKSSGDSIEGLGFAIPINRAKEIINNLIENGYVKGRASLGVTLVNGSDSFF
EEDTTQVYIYEVSKGGAADKAGLKRGDQILKIDDTSIKDISDVTTIISNHSAGDTIKMTVLRDTQTKTITVTLGEASNTN
NADAAQNAPQNNNRQ
>WP_004799802.1 DUF1700 domain-containing protein [Amedibacillus dolichus]
MKKAEYIEELRKKLEGLCEEDYEDAIRYCEEYFDEAGEGNEEQVVEELGSPSKFAAQIKAEAVIRQGEAPKKEQAKNPKT
SMKNVIAIFLGLCALPIALPLIIVAVILFVCFLFVLATLLFAAIISIGAILFSGIPLLLSGFTNFAVMENSLIAFGGGLL
CIGSGILLCVVFVWLIKIIIPAFTRLITNLYHKAKEGKAHEKA
>WP_004799804.1 DUF4097 family beta strand repeat-containing protein [Amedibacillus dolichus]
MKKHKGLKISLIVAIVCILGGFSLLGIGLAKGGSLRYLSVSNDTVSWWPWKHGNIGIWIGDDHDTLSEWDDDSDEYIRNN
TEYKQDLEKFSGIVIEANVGEVHITSGSKNQLRYHAKHEEAIQYEVKDGVLHIRMQHHGNHNENTIMYLSLTTDLLNILD
VYNKAGNISIDGVRTKKLQIHTDAGNIDLEDIYSEQSNIEQECGNIEMEGSFMNKTTISNAVGNTEITLQGNVRDYFIQA
VNALGNSEIFDKEYQGSMDTSVGSTEASNHILIKNELGNLEVSIKD
>WP_004799805.1 thioredoxin [Amedibacillus dolichus]
MSNVVHATTASWEALLKENEIVFVDFFATWCGPCKMLAPEIEKLADEYVGQVPVVKVDVDEEPELARRYNVMSIPTLFVF
KNGEAVATMMGFQPLQAMKNMIEKAK
>WP_004799806.1 DUF1653 domain-containing protein [Amedibacillus dolichus]
MQNWIQEAVFYHIYPLGFCGAQQYRQAHTTHTILKLIDWIEHLKSMNITAIYLGPVFESYEHGYDTSDYRQIDHRLGSNE
DFQKVCEALHKAGIRIVLDGVFNHVGRSFWAFLDVKEHREQSRYCSWFSNLRFDENNDQNDGFSYDTWEGHTNLIKLNLK
NPEVVDYLLDSVNMWIDEFQIDGLRLDAADVMDRDFFCRLKAFCKTKKADFWLMGEIIHGNYNVWANERMLDSVTNYECY
KGLYSSHNDHNYFEIAHSLVRQFAKGGIYEHLKLYNFVDNHDVNRLASMLKEQQDLFNVYTLLYTMPGIPSIYYGSEWAI
KGTKQYGSDAQLRPCLKLQEDSALTKHIATLGLLRKKLPVLFNGSYEQILLRNEQLVFKRQNQNEEVWVALNCAQEAYTL
SLETNEDLRDLLNNTVYLSKDQQTRMTIPAKSACILQSIPHQAQETEAPSFESLDEKKNEDLPMDIPLGRYQHFKGNHYS
VLYVSTHSETLEKYVVYRALYGECKVWVRPLSMFCEMVEHGGKKVPRFQYLGK
>WP_004799807.1 YgiQ family radical SAM protein [Amedibacillus dolichus]
MAFLPTTREEMLAQGYEQVDFVYVLGDAYVDHPSFGAAIITRTLQAFGYSCAILSQPDWHKDEEFLQFGLPRLGFLVSAG
NIDSMVNHYSVNKRRRDKDYYTDDGVMGKRPDRPTIVYTQILKRLFPDVPVLVGGVEASLRRLAHYDYWDDKVRRSILMD
SQADLLMFGMGENTIVEVADALASGMAVKDICYIRGTVWKTKSLDMIVDEYIMLPSYEEICKDKKTYAKSFLTQYENQDA
INAKMLIEPYEGWYVVCNQPPLPLTQEQMDFTYSLPYERTFHPKYHYVPAIEEVQFSITSNRGCFGACTFCAITSHQGRV
ISTRSVESVVEEAKTITQMPNFKGYIHDVGGPSANFSRPACDKQTTHGACPKKQCLWPKPCSNLKVDHTHYVDMLNAVRA
LPGIKKVFIRSGIRYDYLMYDKDETFFDQLVKHHISGQLKVAPEHISANALDKMGKPRKELYLKFVDKYYEKNKQFGKNQ
YLVPYLMSSHPGCDLNSAIELACYLKKIHHTPKQVQDFYPTPGTLATCMYYTGIDPRNMKPVYVAKTYEEKLEQRALMQF
SYPKNYDIVYRALKKAHREDLIGSSSKCLIPAKKPRDSFVHRKGAHKR
>WP_004799808.1 hypothetical protein [Amedibacillus dolichus]
MSSTQRLTRIAFVAAIFYVGFRMFADILYLEMITFLLFVFAQVLPRREVVAAAGLCALLQLLLHGIMLWNIAYLLIFPSY
ACLFSLGRNWFEKHLSIVPFVGALASFLIGQLVELPFLLVGKTITWVYLLMGLKTSLLQAGLSFVVFLFLYEPLKNKLKR
IIRS
>WP_004799809.1 DUF4430 domain-containing protein [Amedibacillus dolichus]
MKKKVWYVLGAVLLIALGVWGIGALLPHQEASAGEKSITIDIYDKTDAQKANKAIVTLHEDTDAKTLSEFMKEEKDVKAV
VEQGEYGSLLTEIYGLKQDMEKGPWLVYDSDNNASCLEAGMCPAMDEVVLKDGDHFRVELISSFE
>WP_004799813.1 ABC transporter ATP-binding protein [Amedibacillus dolichus]
MSKLIKYLKPFWFPLLITVALLFAQAQCELALPDYMSEIVDTGITKGGIQDGVVQVIRESEYQHLTLFMSEKQQALFSDN
YTLIKAQEASSEQKENYPVLKKENVYELNSIDEKAREDLNAALVKAEMAVSAVRMQANDKTSELSKLMQAQGMKDPFVML
SFMPKEQLATMMSEIDKQMEAMGDTIAQASGSAYAKSEYEAVGMELEDIQNDYILHAGGKMLLVALGSAVSAILVGLFAS
RIGAGLSRNLRKGIFEKVESFSNEEFNRFSTSSLITRTTNDVQSVQMVIIMFLRVVIYAPIIGFGAVMHVLDNGADMTWI
IALCVVILLSLIGVLMGVTMPKFKITKKLNDRINSITRGFLEGMPVIRAFNTQDYEEKSFDATNTRIMKNQLFINRMMSL
MMPAMMLVMNASSLLIIWVGGHLIESGSIQVGAMMAFIQYAMQIIMAFLMIAMVAVIWPNASVSAARIVEVLDSEVKIKD
PKKAKAYDPKQKGYIEFRNVSFRYPGAEEDVLHDISFTAKPGETTAFIGSTGSGKSTVVNLVPRFYDVSEGAIYIDGIDI
RDVKQHDLREKIGYVPQKGILFSGDIESNLRYAKEDATAQEIAEAARIAQANEIIEAKPEKYATPISQGGTNVSGGQKQR
LSIARALVKRAEIYIFDDSFSALDFKTDAKLRTELNKMIRETQATVLLVAQRISSIMHADRIVVLDKGRVAGIGTHEELM
ESCEVYQEIAYSQLSKEELGNE
>WP_004799815.1 ABC transporter ATP-binding protein [Amedibacillus dolichus]
MSREKTARPMGPHGGHGPMGARMGEKSKDFGGTMKKLIAYMRPYYASICIAITLSAASVILMIMGPKILAKATDELIAGF
TRLVQNTGGIDFDYILKIILWLLGIYLFSSIMQYLMSILMATITQKVAYRMRKQISEKINRMPIAYFDRVSHGDVMSRVT
NDVDTLQMSLNQSLSTAVQAIIQLIGYPIIMLTISWQMTLMALCVVPLSLVFVSMIVKKTQGYFKRQQQYLADVNGHVEE
MYGGHLVMKAFNGEERSIEEFNKHNENLYHTAWKSQFLSGLMMPITAFVGNLGYVGVCLLGGWLAVGGAVTIGDIQAFIS
YVRSFNQPISQLAQIMNVLQSAAAGAERIFEFLEEEEEVAETTTPKPIVDAQGNDLIKGTVTFENVHFGYTPDKIIINDF
SMYINAGKRVAIVGPTGAGKTTIVKLLMRFYELNSGTIYIDGTDIKEYSRSDLRSLFGMVLQDAWLFEGTIMDNLRYGKL
DASDEEVIKAADAAYVDHFIRTLDHGYQTEINEESNNISQGQKQLLTIARAFLADPKILILDEATSSVDTRTEVLIQKGM
DNLMKGRTCFVIAHRLSTIRDADLILVMKDGDIVEVGDHEELMKKNGFYTQLYNSQFDEGIEE
>WP_004799820.1 LytTR family DNA-binding domain-containing protein [Amedibacillus dolichus]
MKVEIDENIEYTEEIARLQCRYKTTRIRKLAYMIQQFGMQIEASKEEKTIQVDVDDILYAETVDRRTFLYSDNEIYYYKG
TLTKLEEELKVTSFLRISKTTLLNVRYLNYVKPYVNHRLKATLTNGEYLIISRNYIQNLKDYLKNSEV
>WP_004799825.1 ATP-binding cassette domain-containing protein [Amedibacillus dolichus]
MNATLSIRNLYKSFKKNDVLKNLNMTVNKGELIYIHGINGCGKSTLFKLITDIIKPTSGEIVFSADVRIGALIENPGFLE
NQTLKFNLKFLADFNKAYDKNRIIALCNLFQLDFDNKEKIGKYSVGMRQKAGIIQAFMENQDFILLDEPTRGLDTASIQA
FNELIKKSIQANKTIIIAAHDTFDELQFDRKYELKDGYLHEHN
>WP_004799829.1 hypothetical protein [Amedibacillus dolichus]
MIYSYLKNLQKNKVIFIIFSVIFIALSVIHIFYSEGYADLIKSLDPSEIHFIPISIYYYVQSSMTSIQLTLLLFIASSNI
FAVDKLIDKQSHFSILTKLRVNPNKYYKNMLLINSVYSFVYYLIIQITIIFTLFILIGTFDFSQLEQNDIQTYYNLFSNS
YQNSFFIYLIFSSLGFVIYSDFIYSLSTWIKNIYVYRGSGLIIGILLTALPAIICGSIFNLTNSDLFLYIGSLFFLPNLI
NPGLQPFVNHTIFQSPYLTYLTTLLFYCIMLLILSLLSKRKERNYE
>WP_004799831.1 hypothetical protein [Amedibacillus dolichus]
MRKKVFSLLFCAAVCFGTMGAVNASTWTEGVTFVNIPGGGNQKVNLSKGNKKTSTDIYASFVPTKMTALLGNSARLITKS
QNLASDWVALSSGKVNYALERGCKKGTTYYSAVKSNTIEWGNNNDVTMDFSADKK
>WP_004799833.1 BlaI/MecI/CopY family transcriptional regulator [Amedibacillus dolichus]
MKIKQLTKREQLVMDILWNSKTDLSANDIFLHADNVSIYTIQQVLQRLLKMEYIEVSGIGHNKKSIARKYRPTVSQAEYI
SNCVNIQTSYQLASNYIKTSDDLSLLDELEELIKAKKEELKG
>WP_004799837.1 hypothetical protein [Amedibacillus dolichus]
MKKILIFTLALGTTFMFNTNLIMIEANGKNLINYETLQPKKDIMVWKYKIINGRLYKRLFNESKERWETDWILV
>WP_004799843.1 DUF3783 domain-containing protein [Amedibacillus dolichus]
MTKHVLVYLGDHTYKEGAVTRVLGDLKLPYTLLKDSDLSQKIGYLFSLDGFDKEEKDESLHIAYDLLLFRDLQDQDILAI
NALLDALDRKIQRKAMLTEHNKNWTFYELCLEIDKEHQYFDLMEQIKQILMSSKELIKEDYTASSWEIYEKAFYHAYDCL
KKESDFNTLRLAHQALVDAQQGLTKR
>WP_004799845.1 hypothetical protein [Amedibacillus dolichus]
MHKFLSLTRVTLKNSMGMLSDGNSKKLTTILLYGFLGICMLPLMFALYFFVDTMLTNFHFLDQDATILALTFYICCFITF
FFAIFLVPSIFFFSNDGETLLALPLKPEVILGSKFITVLIYEYSFVFMVLLPSVAAIIKHGDLGIVSILAILLVFLLLPI
YPLVLSSIISLLVMCFVPFFKNRDRFNLISSGCTIGLALGFAIYVNSASFTQSNPQELMELLLSGNNSLIAVLGYLFPNA
IFAAKAIVENDILQLIFFLLISFVSLLLCLLLAKAIYFKGLIGFSETNSNRKKLSHQELGKAAHQKNRIITYTKKELKLL
FRTPAYMMNCVATTFIVPILMLLIPLVQGVTIDASLLPQEIMAMMNDYWYYFLIGGIVIGLFIGNMGLVSSTSISREGTN
LMFMKYIPMPLKDQLFAKVLSGIFLAVITDILTIVLFGFLFPIFPLPMLILTLAASLVSTVLANYIGIYLDLSHPKLVWE
QEATAVKNSISGIIAMFGGWGCAALVGIAAYMLPNEIIKYASIALLIAMLILSCILHHKMDSFAFKQFKKY
>WP_004799849.1 hypothetical protein [Amedibacillus dolichus]
MKEALYLNGELAIVNYSRAYAHSLEQLLNSSTFSNYVQNYLEYLQAHNEDLYNYALNGKTAREATFEILKLFRLLRVFRV
EELQSDYLNDKACLLEFVEEGYNFWKRHQRFSVLFNAEGSTLQDFNFVAADSNFNTMILSVYRSLEEQIQGRKNRVYRQL
QAGTNASIAVRVNSHIKLSDTYAKLKAIPFIEGVMLRTPMILHPKSNKRTGMFEETDHNPIERFSGNSDEWFCYPCKIGS
LLAFIYFHRDFISSAVSLANLFELANADECRKKPDLICLFGNKDGLDATDFYYDEQEDIWVGSVSYHERIEYFGYLKKMS
LTLHNLRKMQQGWLPIHGAFVNITLKSGKRKSIMLMGDSGAGKSESIEALKNAGKDVIKDIEVVFDDMGTIHLEDGVPYG
QGTEIGAFIRLDDLDPGTPYRDMDRSIFMNPESSNNARVITPAAPYEVVAENHRIDLFAYANNYDDKNGLQRLDIDAAMA
TCKEGKRMAKGTTQEVGISTTYFANPFGPMQKQEVCEPLIMQMFEAMRDNGVFIGEIYTHLGLDKENREGINIAAKELLE
FIEKD
>WP_004799853.1 23S rRNA (adenine(2503)-C(2))-methyltransferase RlmN [Amedibacillus dolichus]
MKSLYDFNYDEMGEMALAHGWKKFRGHQIFQWLYRKRVASIDEMSDLSLETRRVLSENYELTDLELRDKQVSSDGTTKYL
FALKDGSLIESVLMQFDYGKSICVTSQVGCNMACAFCASGLTKKKRDLTSGEMVSQVLYVQRDLDAQKERLSHIVVMGTG
EPFDNYDHVMNFLRTVNHDRGLGIGARHITISTCGVVPRIYDFSKEHTQYNLAISLHAPSNELRNQLMPINKAYPLEELM
QAIRYYTSENNRRLTFEYILLKGVNDGMKQVNELAKLLKGLNAYVNLIPYNAVDENGFLGVKYEEAMVFYDALMKRGIRC
TIRKEHGADIDAACGQLRVKHLRKEDA
>WP_004799854.1 Stp1/IreP family PP2C-type Ser/Thr phosphatase [Amedibacillus dolichus]
MTLHSFGKTHIGYKRALNQDTFLLEERDGVLLAIVCDGIGGGNGGEVASQMACAHVKDRFKSMPKCLQDVDVKRWLETTI
REANDLIFMQSAKKRSLKGMGTTLVGVLVCEQGTYIFNVGDSRTYGLYAKDFLCLTEDHSYIAALLKNGQITMEEAAKHP
NRNVLTNALGIWDQVRIDIHKIKNDYQALLICSDGLHGYVHEDVLREILAQSISAEEKVNLLIQKALDAGGFDNISAIVL
EREGSIHG
>WP_004799855.1 Stk1 family PASTA domain-containing Ser/Thr kinase [Amedibacillus dolichus]
MDKMIAERYMLVSLLGEGGMADVYLAIDTILNREVAIKILRGELSKDPVTLLRFQREASAVSKLNHPNVVDVYDVGEYEG
KHYIVMEYIRGRTLKQLISQRGALHKEEAVNIMKQLTSAVEHAHENHIIHRDIKPQNILVKDDGTIKITDFGIALAHDAV
QLTQNDAVLGSAHYLAPETTRGEAPTVQVDIYALGIVFYELLTGSVPFKGDNPVQIAMKHLREEIPSVCEFNPTLPQAVE
NIILRATVKNREQRYHSAKEMLYDLECCLKPEYAHVDKLKFTAEDDPTRIMHKETAESSSLEEEKTKRLNKTIVIAVSLI
CVVIAAVLLWFAFGHEKSIMIPNITTAQTKQEAIKTLTESGFEEENIEIKEELSDNIEKGYVIKVSPKVGEKARVSQTIT
LSISRGTYFVMKDYRNEELAQVEAELKAAMPKLKLHVTKEQRSGILPGRILAQSGIDIGEKLDPEKEYTLNVTVSEHMQY
VIEGIIGLPYQEAVALIEEKTGVKPVLEQLDASDLSEEEKAKIKPGVVVEVDPKEGTAYTQDGESVITIRFY
>WP_004799856.1 ribosome small subunit-dependent GTPase A [Amedibacillus dolichus]
MKKARIIKIVSNRYEVLDEDKQRFICVAMGKLRKAKSPVVGDMVEIEHYDDRWAIERVLARKNELIRPSIANVDQAIIVM
SAKDPDFSTTLVDRLIFQVVYANIQPILCFTKMDLVEKDDPIYAQIEDYRKSGYALYLSGKGYDDDKLVCALQGKISVLC
GQSGAGKSSLLNRIEPSFQLQTQEISKALGRGKHTTRHCELHAVAGGWVGDTPGFSSMDFQYMDIAKLAARIPDFKDYLG
MCRFKDCIHEKEPDCYIMKMVEEGKISRIRYQNYVDIVAVIKQRKIKY
>WP_004799857.1 ribulose-phosphate 3-epimerase [Amedibacillus dolichus]
MKELVIAPSILSLDFARVEEQLKELNSRHAKWLHFDVMDGHFVPNLTFGPDILKGFKKAVDMVMDVHIMVSDPVFFADVF
AKAGADIITFHLEAVEDIDACIRLCRHIRSLGVKVGVSVKPKTSPEVLLPYLQEMDMVLVMSVEPGFGGQSFMEAMLDKV
RLLRKEIDAKGYATRIQIDGGINEETGKLAVEAGCDVLVAGSYVFKGDIHERVDRLLWQK
>WP_004799864.1 thiamine diphosphokinase [Amedibacillus dolichus]
MAKVMLVAGLAKHIPIIEGMDYIGVDYGAVCCLHQKLPLVLAVGDFDSTTKEELDALKKNCKVHQLPIQKNETDSEEAIR
CAIELGYDEIILYGGLGGRLDHELANLHLLLYRDLPLTLMNEHNVMKVLLPGSYTIQKQYRYLSFFAIEESVISESGVAY
PLCEKHLRPRDIFAVSNEISQQEAEIIVHEGKVLMIQSDDENA
>WP_004799866.1 nucleoside kinase [Amedibacillus dolichus]
MLKMQTAQGELLIEKGKSIYELVEKQADKEHIYAVIINGKLHDLRYCVQEGGSLRFVYAKSETGRLIYERTLLFLLIAAA
HEYRRDLHIIAQHSLSEGVYCDVRCTNTFTPLDVVEIEKKMKAIIARKESIYRKVVSTKEAAAYFEAKGMLYKADMLAQR
KSKKSSIYTLCGVDDYFYGIMLPDTSYLKEFSICFYKQGIWLSAQGQFTAQTKLFQVFQEYEAWGRLVGISNVAQLNKRI
LNGDMNDLVLMSETMVEKKLAQLADQIVHRAAPVRCVLIAGPSSAGKTTFSKRLSIHLQLLGKQPVAISMDDFYVNRTDT
PKNADGSYNFEALEAVDLILFQHSINALLKGEEVVLPRYDFQKGVRTWHTKGIRLKRDDILIIEGIHGLNPKTSEHLPPT
AIFKIYINAFTHLNLDDHNRIPTSDYRLIRRIARDYQFRGWSAEETIASWKSVRDGEDTYIYPYQEEADVFFNSSMIYEL
SILKKLVIPLLEAIPKESAAYLEANRLSKLLEYFADGDEAAIPRHSILAEFIGNSIFDL
>WP_004799868.1 50S ribosomal protein L28 [Amedibacillus dolichus]
MSKVCAITGKGPLSGNKRSHSMRATRRNWNVNLQKVKVIVDGKPQTIRISARALKTLKNKNAI
>WP_004799870.1 hypothetical protein [Amedibacillus dolichus]
MKKLLSCLALALVLTGCGGGGGEKAPEKVTKTCQLSAGEGIVVDVVGEAADEKSKVDVIHMKTNINFEDLGVSADAFKEV
SDEQKQELTDQMKTTILTSMGIDESDGVTFVKNEFTDNGYELHATFDVDLLAKALGAEATDEMNLEAFVEGMEESGMTCK
>WP_004799875.1 cell division protein FtsA [Amedibacillus dolichus]
MNEQKEIYASIEIGDHEVRLVAGEFYETRFHILRVERCELQGIEHKLIVDEQAVVAAIRKAVHKVEEVLGFPLHRVLLAL
PSMHVERHTKRVQVVPQASSKRIRLSDIQGGLNQAIAYKPSDDLELVNVGCIKYITGGITSRKMPLDEVSELLTMSVDLL
YADKEIVYSYARCIEKAGLEILDVCLDSYAIANEAAVFEQTVDKYVILVNLARQDTTLSLFSHGKLVNSEILHQGYGEWL
KPFHEECGLSAKISYRLLQNTCTFDEARAKDNVIYIWSVGNEQKQLTEKAVCKRVMPSILAWIKTVNEACESIVENGDVR
YLISGEGCEIASLSQVLSAFNAPAQMYVPQTIGARNPAYVACLGLFYCWKEQQAIRHDERTSCESDEVNEALHISPRKNT
VDEGGFTKRLKSILLNDK
>WP_004799876.1 cell division protein FtsZ [Amedibacillus dolichus]
MNDLSFNQVANIKVFGVGGGGCNAVNRMVSEGVKGVEFYVANTDLQILNISPVENKLVLGREITKGLGAGGDPEMGKRAA
QESEQEIREAIKGSDMVFVTTGLGGGTGTGAAPVFAKIAKEEGALTVGIVTKPFTFEGPKRKRAAEAGLVELKQYVDSLI
IVSNNNLIEVIGRRPISEAFQAADNVLRQGVQTITDLIAVPALINLDFADVRSIMQNRGAALIGIGMAEGEDKARAAAEK
AIQSPLLEAQIQGARNAIVNITGGESITLFDAEDAMGLIREAAGNEVDAIFGVAINEKLGDSIIVTVIATGFEDTQEEQP
AAAKATSFTAPKQTVNTVEDTADDEEQEVIPSFFARR
>WP_004799884.1 hypothetical protein [Amedibacillus dolichus]
MELSRLRISEKKQAVLHTMNVHCVEDLLTYYPFRYETLTVVPREQWQKDMKIVIEATIVTKARVIRF
>WP_004799889.1 ribonuclease III [Amedibacillus dolichus]
MDTIFEWLKQRGIQIENKERMVEALTHSSYVNEHKASKHDNERLEFMGDAVLQLWSTRKLFHLTPALSEGQMTTLRAQLV
CEEALAAYNRTLGWGKYLLLGVGEEKTGGRNRDSLLADMFEAVLGAIYLDQGMEAVDIILESVLTPAITQPKSESVIDYK
TKLQEYIQADTRKNVHYELVSTSGPSNAPIFEVIVKLEDIIMGKGVGNSKKRAEQMAAKDAFEKMAK
>WP_004799900.1 heavy-metal-associated domain-containing protein [Amedibacillus dolichus]
MKTILHVKGMMCANCERRVAQALKEAVGVLQVEASAAKGQVCVEYDEASINEKQLQAIIEEVGYEVVE
>WP_004799902.1 TVP38/TMEM64 family protein [Amedibacillus dolichus]
MQRSAELLFLCFLVFYLIQSGCISDPQKMKLLLSDYGVFAPLVFLLLQIVQVVIPIIPGGMSSGIGVLLFGSFWGFVYNY
VGSLIGSVIAFLLVRKYGRQFILKFASQQTFDKYIGWLDKGKRFDKLFAIAIFVPGLPDDIICMIAGLTKISFQKYVWIN
VLCKPFGLLAYSWGVKELITYLAAVL
>WP_004799904.1 response regulator transcription factor [Amedibacillus dolichus]
MEYNILIVEDEVGIRETISVFMKNQGYHVYVAENGMAGLELLQKEDIHLAIVDIMMPVMDGITMTMKLRENYDIPVIFLS
AKSEDIDKITGLNVGADDYVTKPFEPMELIARVNSNLRRYQQILRLKQGKKEEEQGVLLQVGDLMLNQETKEVSIRKKSV
HLTSKEFKILELLMGQPGRIFSAEQIYENVWEEEAVNTDTIMVHIRKLRKKIEADPRNPEYIKVVWGIGYKIEKM
>WP_004799906.1 histidine kinase dimerization/phospho-acceptor domain-containing protein [Amedibacillus dolichus]
MEKKKRKNIFIVLFTVMITVMSLIAVSLYDNAKTQGVNRFKDIEYYYEDEFQLFTMNLAMQLDSTYQPFHFPASLPQEEQ
GYLSQQFHSMLDEVNNFVRNDRQFYYVAKNTKTGEVLTNLKNYSNETFQPLDYSYYIHISYDENGKCMLEGNLKEDIFSA
LDFDHYREMYAIENISDILVDTPKNIDIQYMLPKIITTYSGISGYANDWTHYSAFSCMLLMIFTCALAFFILVYPIRYVA
QSKPFALVKEWPFEINLAVWTSIACLLFVGIITLAGNSVNGLLPSLLSDYGIGMSQQLVMGFNFFVWLISLLAIAIICFL
LKWLIVCGPWKYIKEHSLIIGFFRSCKRKLYALSEIDLTSSMDKTILKYAALNGLIIVLIAVWHISVAILLAMLYSFALF
LVAKKRMVQLQADYNTLLSSIQHIISEDFDKISEQDFGVFEASKSELNQLSENFKIAIQEKVKSQKLKTELISNVSHDLK
TPLTCIKNYIALLKDDELSLENRHHYLEQLVLYTNRLKNLIDDLFEISKVDSGNITLKKQELDIVALLDQAYMQNEDLLE
PKHLQVMKKYSSDKILLELDSDKTYRIFENLFTNIGKYALSNSRVYLTVNESAEAVEIEFSNISEVAMDFSAEEITERFV
RGDKSRSKQGSGLGLAIARSFSEAQGANFKITIDCDLFKVRIVFPKDS
>WP_004799909.1 primosomal protein N' [Amedibacillus dolichus]
MKLAHVFIEHSTMHLDRTFSYGCDGFTVCRGMRVVVPFGAKIIVGFVERVEEISAQEAAAYDFEIKRIIRVLDEEPLLNE
ELFELANMMAKRYIVPRIACFQCILPAKLKPRSTAKCRKLETWVRYEKDIASLTKKQQVVLEAMKEAKEMLRTTYYQMYK
SVGKKLISLGCVTVFEREAQAVLGCEEPSGPVFDLNAQQQHAVDAVLHHSAMVTLLHGVTGSGKTEVFLHLAKAMRERDK
QVLILVPEISLTPQMIARVKQRFGAQVAIYHSALNEQEKYEQYQLVKKHQVDIVVGTRSAVFMPFDHLGLIVMDEEHDTS
YKQDRGVRYHCRDIALQRAKIHQAKLVLASATPSLESYARAHKGIYQLVEMPKRINEQFPQVKLVEMREAVKKKESYLMS
NALLDAIYTRLQRKEQVILLLNRRGYTPILRCMECGYVQMCPNCETAMSYHKEEGVLKCHICDSVMPVPTHCPSCHSAAW
RYMGMGTQKLEEFIQIKFPQAKIIRMDADTTHKKHAHENYLRDFGKHKADILLGTQMIAKGLDFENVTLVGILNGDALLN
RSDYRSAELCYDLLEQACGRSGRGEKQGEVIIQAYDTKHYAIQCAAHHDYKTFFKNEMNYRHLAGYPPYTYLISLTFSHK
QEELAYQGAQLAFSLLKAKSEVRVLGPTALHKLRGECRIRILLKGKQEELLTAYAKDVYEQHLYKKQKARLDIDLSPLYL
D
>WP_004799911.1 phosphatase PAP2 family protein [Amedibacillus dolichus]
MTKKEWIPYVLACALLLFGSYYDYTITDRLYGSLPSVGIFFERLILVPIQGVIIWTFCLLYVEKKQLWKLLCAFIASMYA
VIDAMHYWFTIDIALCVAAILVSIVLLCSMLAVLNHLPIAWIQKHRSFFLFFTCVLLSSMLITTLLKSVWGRIRYRDLHS
MAEFCVWYKPCGRISNYSFPSGHTAAISVILCFLQWKHNPYERVSLLRYVLVAGGIALMAISRMMMGAHFLSDTIAGFLI
TYTLYLIWKYHFRKRGIL
>WP_004799914.1 16S rRNA (cytosine(967)-C(5))-methyltransferase RsmB [Amedibacillus dolichus]
MNARAYAFALLKEICIDEGYSNLLLRNKLQSVDPKDKALVTQIVYGTLQNYRLVRYQWQSYVKKEPCKEVALLLDMSVYQ
LLYMDKMPAYAVIDEAVRITKKNIHPRFSALVNAVLRQVERNGKRELEGNAIEQLALETSHPTWLVAMWKAQYGWQECEK
ICHSDLEIRKQCVRVNTMKASVEELLASGEFVKGNLAEHALYYLGNDIIHSNYYKQGLVSIQDEASQLVAQYVDPQPQER
ILDVCSAPGTKACHIAERMGDKGSIVCGDIHAHRVELIKNGARRLQLQSIQAQVMDATSLKEIEGEMFDRVLCDVPCSGY
GVLARKSDIKYHAKSTDMDTLIPLQQQILQSASKHVVKDGILVYSTCTLNKKENEKQVAAFLAQHEEFECLQQQTIFPYT
HHSDGFYIAKLKRVR
>WP_004799916.1 GNAT family N-acetyltransferase [Amedibacillus dolichus]
MIRSFEKEDLCEVLQLWLSVNLEVHSFVKESYWLEHRDTVAAMMLEADIYVWEEQGIKAFLGLMDTYIAGLFVEREYREK
GIGRKLLHFAFQKHAQLTLDVYAENKAAIRFYERVGFVKVKEYDEKATRQLAYTMTAKNELIL
>WP_004799920.1 retropepsin-like aspartic protease [Amedibacillus dolichus]
MACKVKSKEATRIDEEIYAHFADIVEHRSFRDAISNAAKQLSKGSIMEKRVYASSFSLPMKRNVFGLYTIEVALNHRRCR
FLLDSGAQISGIRAYKAKELALPKTDGSLTVGSIGGTKKELFGCMVESLHLGGIEYLQRALVVLSDKDFALRFAGMDMLG
FDGILGWDILSQLDFELDDIAKRFKVIDNHWKLPNPNMLLGGFPCLIMQYEDQSYGLFGFDSGSKHSWFGEAAMRKHCRL
EARQKVLGMGVHGLEKLDMSIAKSCRLYLDKASLELKHIMSGPVQIFPNFVFDGVLGNEIFAGRRIRFINSRCMVLLA
>WP_004799922.1 peptidylprolyl isomerase [Amedibacillus dolichus]
MILHGKIVLENGAELPFELYPDDAPITVENFVKLVKEGYYDGKTFHRVIPHFVSQGGCPYGNGSGDLGYTIPCETKNNPH
RHIEGSLSMAHRGKDTGCCQFFICHEPQPHLDGVHTVFGRVTDNMGAVRNMQNGDVMTHVIIEEE
>WP_004799923.1 hypothetical protein [Amedibacillus dolichus]
MSDTKRLGMPLLVMAVSTLLFYLMNKLLPNSIAYTCITLMCDIALFLFGMALNAKRNSRGVYRKVIALVCAIILVFIQLG
VVSMPWVETLQTAFSINPYLLSMLFIYFGFLFAD
>WP_004799925.1 RNA methyltransferase [Amedibacillus dolichus]
METYIVEGNISVKAVLQAKRRVVQRIVVDAKKKDKDTSYILRLAKKQGITIQAAQRAEIDTLAQGKTHGGILAYCGERRY
QSIEDIISKENVFLALVEGVEDPFNFGYVLRTLYAAGCDGIIVGKRNWTSAVNTVTRASAGASEYINIFVSEDMEATIQQ
MKKQQITFLCAQRKDAISLYDYHFPKKCCIAIGGEMRGLSKAVMAQSDQNLFIPYRSEFRNAMTAAASTAIFAFELVRQK
NTF
>WP_004799930.1 MurR/RpiR family transcriptional regulator [Amedibacillus dolichus]
MENNEILTRIESLMPFLSKSEQKLGNYILTHPKDVTDMSTSALSQACDISEPTLIRFTRRLGFQGYKDFKLHLSANFISN
QIDSTPVKVNLNDSAIEIYRKLASFTINSLNSTLNTLDANDLENATNYIYVAAKQNRKIFLSGMGASTVLIHEFQIKMMR
LNIQTIFFEDIHLRLEACANLKKNDLFICFTTLGASKENYELIDIAHERKAKIIVITQFGNSQIAEKADIALYTSIIENN
LRLASQTSIILQSMVIDVLFLTIACKDYASITNSVKDFREKFKQLGHLI
>WP_004799934.1 PTS sugar transporter subunit IIB [Amedibacillus dolichus]
MAKIKMSRVDYRMVHGQIVAKWIKFRPVDRLILVDDLLVDDEFMADIYRMAVPDRPVDICKMADVQSTLDKTDDSIMLIF
KDVSSAYAAVQAGLKLTELNVGALQNKADRKSVIQGVSLSPEEYNLLTELKDQGVDVYLQPIPENDPVGLKSIEKKFK
>WP_004799937.1 PTS sugar transporter subunit IIC [Amedibacillus dolichus]
MEGTQLFIMAIAMGIMYWLARGMIGGYFALFFIASPIAIGVVAGLIYGDVTNGLILGGGIAAVFAGIIAPGGNLPTDSAL
AATTVIPIALATSLSVEQAIAFAVPMGLIGAFVTNLRKMLNVVFVHKADECAAKGDLKGLRNCAVIYPPLVELPLLFLPV
FLVVMFGQDAMTAFMNNVPTWVMHGMEVAGGVMPAIGFALIMNMIGKPRMIPYTIIGFILVKSLGLNNVTAGLVAGSIAF
LVVMGFARKEKEGV
>WP_004799938.1 PTS system mannose/fructose/sorbose family transporter subunit IID [Amedibacillus dolichus]
MSEEKKIVLTKKDVNKVITRWYVSNEMALNFERMQSIAFTYSLVPALKKLYPNKEDMIPVLQRHMELFNTNATAGGLILG
TTLAMEEEIANNPESMPGEAVIAVKTGLMGPVAAFGDSFSAGTLTTLFILAACSVAQEGSMMGLFILFLGSMVTLVELIL
TTKLTYTKGRSAIKGIMSSKLMKDVIEGANILGMAMMGVLSASMVNLSIAFTANFGESVFSVQEKIDGIMPGILPLSVLF
IYYYLISKKGVSIAKLVLATLVLGIVTAFIGLF
>WP_004799950.1 PTS sugar transporter subunit IIA [Amedibacillus dolichus]
MKGIVLTSHGLLADGMLDTIKIFSGEPSQIKALCLMPGDDMAKFLGDLCDAIDEVDTGDGVLVFCDLLFGTPCNCSGALL
GKKEYKERVQVITGMNLAMLLEYIGMRDNGMKPSEIIDTGKCGIVDFNELHKQRSQEL
>WP_004799951.1 hypothetical protein [Amedibacillus dolichus]
MKESDVEGILHRHGYVFQEHATIYATIKPGVAAYQIGLKQTMFSNKEHLLHVNEKGIIILVLDEMSGTILEDSIVLLPLE
DIQQVEIIPKSFAFRLVIRTKQGDLEYNIRKTTLGAPWHKHNLIYFLHAFEVSS
>WP_004799953.1 HAD family phosphatase [Amedibacillus dolichus]
MINAVIFDMDGVLFDTELVFDQIWTMLAKKYGYVIQ
>WP_004799954.1 HAD family phosphatase [Amedibacillus dolichus]
MLNNLRGTSGKQMANIIESYWKDADGFLIIDEFFANAKAYLSQKVPLKPGVCELIDFLWQHKMPMAVASGSFKDLVLSNL
KVSGLIHYFQVISSGDEVSSGKPEPDIFLLTAKRLCQKPQNCLVLEDGIHGVLAGIRTGCETYMVLDKVSPTKEILEKQV
PIYNDLTEVLADLKANVIKQDS
>WP_004799965.1 hypothetical protein [Amedibacillus dolichus]
MALSVFLPYDAADFPILSKWHVRLAMLGVASYLLLFFHLLTDIMKKDYTFYIKSMSYYTTLVILEALFFLLYGSVTALLE
VSFITIMATLLYAMSENFFMSS
>WP_004799966.1 site-specific integrase [Amedibacillus dolichus]
MAVKKDERMVKSKKRKDKLVKKITYKCEGSYIDANGSQKRYHKRGFATADEAKEWERVFLLESTTGVSSNMTVNDLYIKF
MDQKKLVIRERTFYQTDLSFKKHILPVLGNIKLSNLTLEKIEKYQHDLLTVNKQNGEVLKNSTLELIQKELKSLLAFAYE
KSYIKNMHILSFKKVINIDESKKEVDFWQPEEFYKFIEVVDDIVYLTLFNVLYWCGLRIGEALALNWNDIDFNKKTIRIN
KSYSDYKHRITNPKTQNSYRTVIMPDKCFDAVSKLFEHDKQIIGFDNQKYIFHFEKPLNQDTIKIRKDRWIAKAHVKRIR
IHDLRHSHVSLLINLGFSAFDIAKRLGHSVDMVNNVYGHWFQNAQNKMVDKLNNM
>WP_004799971.1 XRE family transcriptional regulator [Amedibacillus dolichus]
MPEKNLIDMELYAIIGKQIKNARNLKGISLDTLSELINGEKTKSTLKRYEDGSSRIEMDMLEKICNQIGLNYVDVINNAK
DELNKSGLVEIPIVYNDYFPLHYSTNLSAGTLEELLDSEPDAIVYVPIKYQMIKKKLHAFKVNGTSMNNIIADNSIVVAE
DVQSALNLKDGQIVVAWVNGLATVKRLYVNGNQITLMPDSSDKSHQPIMINTDIDTVSIIGRVIWHMNPDDIEKYY
>WP_004799977.1 hypothetical protein [Amedibacillus dolichus]
MTDNEKRAHDLTLFLLKDVMKLKQEAINQETIANATEEELASGCIETKSSVDAYVEYMEIYKTALNAFNRDFPDGK
>WP_004799981.1 hypothetical protein [Amedibacillus dolichus]
MSRINYVDGLAIEREQILLKIYLTKTDIRNFLRCGCPEASAIYEQARELCEKQGKKNLPRKAYYKNFLEIVGINEKDVHR
MAKIEIERNGYKKDAPSLTDQRI
>WP_004799983.1 hypothetical protein [Amedibacillus dolichus]
MNKYAKCALGCSLVLNVAFAIICNDMSNTASKAFDDLAIAQQKVSDIQHDIEDLKAKQEVQQLEAK
>WP_004799987.1 hypothetical protein [Amedibacillus dolichus]
MEQNDVMENLDFQLEKKYEMEQETRSYLVCDLCGEHISLNQKIIQQHDGTLVHLDCIVQRVKEEAFDAEDFM
>WP_004799989.1 YqaJ viral recombinase family protein [Amedibacillus dolichus]
METLYQDTEQYICHKYKNRDEWKEKRIQGIGGSDASTLVGLNPWKDNNTLWKEKKGVIEAVDISDRPYIQYGIEAEDLLR
KLFALDFPYYDVQYIDNVTLQSKEIPWLLYSPDGLLIDKRTSMKGIFECKTTNILQSMQKEKWNNRIPDNYYVQVLHGLL
VTGFDFVILKAQLKTEYKDGNITLVTKHYIIYRDGVLEDLEWLKQKEIEQYETYYIKNIEPPTILPML
>WP_004799990.1 DUF1351 domain-containing protein [Amedibacillus dolichus]
MEQTEARKQSFELDLRMTETGILSNVEALKTMLPNLLKPYDYVVSVNNIKDAKADRTKLNTTRDIIKNKRMQFEKNEMES
WLNAKKSIMELEKMIDEASNKLGDGIKKIEEEEKISKMEEVRQLFETILDALPVKVAFEALYIRKEYDKNSMTVKKILED
MQVKVNKLITDWKMLEAYLPTDPADIEQVKVVFANTLDIGLAKAKADELNKIRQSVSEQRVIAEPKKAMPQPQIVEQTIM
GKPTIQKINFAITAEREFFDLLNRIVAENKHLIKNLVVISKEEIEDGVTK
>WP_004799991.1 recombinase RecT [Amedibacillus dolichus]
MALQNNLSAQGTGKRKFSVVIQSESIQKLINNTLGDTKKSQKFVTAISSAVAVNPQLQECDGFSIVNAALLGETLQLSPS
PQLGHYYMVPFNDKNKGKVATFELGYKGYLQLAIRSGQYKKINVLEIKKGELINFDPLNEELEINLIQDELEREKAETIG
YYAMFELVNGFKKALYWSKEKMLSHADKYSAAFNAKSYNDLMTGKILDKDKWKYSSFWYKDFDGMAFKTMLRQLISKWGI
MSIELQAAFEGDYTFKDASGNSTYVEETNEPLINPDIEVTQVHEEVTPQAAFDTKESAQNIQLL
>WP_004799992.1 hypothetical protein [Amedibacillus dolichus]
MLFIDTKELREKGSIALLQNGALIEAIDKEMLKVLDDIEDISTNPKEKRKIKPELIISANASRTAINMEVVIAVQLAKRG
VMQMNMNLEKAVDDDGHLLSYTLQQEAEEAEGQQDIDGNETQRETVKIPYHANAVEAEFTEKETDELQGDTDKKNVGDTE
TLENEENLYNEAERSDKAENEAIDSYVDAEIEDFPNINDDTHDYF
>WP_004799993.1 RusA family crossover junction endodeoxyribonuclease [Amedibacillus dolichus]
MTTFSFTVPGKPFGKQRPKATRRGVHASVYTPKETVNYENLVVAMFKQKYPLDKPIDGEVRGTIRAFYQIPQSKSKKVKE
RMLNGEIKPMVKPDLDNIQKVIYDALNGIAYTDDSHIIAMRCAKFYSDVPRVEVLIEGAVNDE
>WP_004799996.1 hypothetical protein [Amedibacillus dolichus]
MKVHCLFEQSGTFKNEFKKLGYEAFDYDVLNDFGQTDFKVDLFDEIRKAYQEEESIFDNFKNDDLILAFFPCTKFETQIP
LHFKGEARQQRNWTDIQKLEYDMKLHNELHELYELLCMICVVVIRKDLKMIIENPSMPPHYLTTYWCMKPSLVDKNRQDD
GDYYKKPTQYWFINCEVQNNLCFEPLEIIEKKKVKKCKKNDGCSRKVERSLIHPQYARRFIKQYILEDKKND
>WP_004799998.1 hypothetical protein [Amedibacillus dolichus]
MIETVNMTKVLKQAIETYGKENQSMMVLEEMAELQKEVCKSLRGNNNHDEIVEEIADVLIMIEQLKIMHDVKYRELNEMF
NFKINRLKERLDSSD
>WP_004800000.1 single-stranded DNA-binding protein [Amedibacillus dolichus]
MINRAVIVGRLVRDPVLRKTTSGASVTSFTVAVDRKFKAEGQPTADFIQCTSWNKVADNVAKYMKKGFLIGVEGRLQTRS
YENKDGKKQIICELVAESTAFLEQKDNRNTALQSDESVGGYKYTTDTTNSLPQEQQSGYSENYGYGNDGLDIASDDLPF
>WP_004800004.1 hypothetical protein [Amedibacillus dolichus]
MVKVTEKYYIEVEADCCTVYERLWSEKRQEHYYNSVCFPRDLWGALNAIKRHIYADKLSGCDMSIGEALALLKQLNDEFT
SKLDEIKRLVELK
>WP_004800005.1 hypothetical protein [Amedibacillus dolichus]
MNKYQNALEKASLCCLCTDTAEEAHEYLDVLKELVDKATPKKVEKNIEGASYCPNCKVVVANKNIINDLNYCHYCGKALD
WSDEKNEYNK
>WP_004800009.1 hypothetical protein [Amedibacillus dolichus]
MLTKGKYLEIIKEFEDDFFLHTPRFVTYHSPRFMKNIYELNQLIKEHFELVEEYNTLLTPCNALSQPYKFEDLKKGMWVW
DNQLKWCFEIAICKVEIKGYENLKMFKVKNYDDSLTLMIFEKNRFYPVQMANVRCE
>WP_004800011.1 hypothetical protein [Amedibacillus dolichus]
MFKTDDTNLIYEQLEKIKPILEQEKIKAILEQEKIKAKVIEKPKPNRKEYDFTKVNLKSFSKKHLIKIIYGLQAELNQYK
EVFNNAS
>WP_004800013.1 hypothetical protein [Amedibacillus dolichus]
MLADIEKFIYNDKIYSKCNAADKEMIDTCLHGVRQQIETFKDAYKQAQEEIALLKRENKALSDDNEMKCDEIAKLKAENR
ELRGGRCQQLVN
>WP_004800018.1 hypothetical protein [Amedibacillus dolichus]
MKIKVTKNLLDIPERYRPRVGYVFDVLDIKCGLYKPCENNLKMIECCGHIIAVSPSECEIVKKRDKR
>WP_004800021.1 hypothetical protein [Amedibacillus dolichus]
MKKLLVTKEDIDYMKRVLSNLRYHYEKANFFKKEQKTAAKLLDEEIKGRGISYDSLPSGSRGVSTYENELIITEASYAQM
AQNELKKANNILEEEKIEDRLEVLKEKELEIYDDYFVDGMTLEQIAFKFNKKSKQWAAQKIDDIVRKMLEVEL
>WP_004800022.1 hypothetical protein [Amedibacillus dolichus]
MKSELVCWIDVKVENIYAELKRLFEEQSDKKIKSGAFKHPIICKILSMDNPSIEQAKRRKFNDPDDLEYCFRKYQDVIAE
INLYTILIPSIETFCMFMGWTAATMKIVANNASQDIQAVLDLVEDYIVDSQLTAGQSGFVRASITKFRTQVSGEHGQGLM
TAKEEQSKKHVEGQTKKRDELLADLENLGFMIELPNKK
>WP_004800024.1 hypothetical protein [Amedibacillus dolichus]
MIRKYCDKCGKEVKREIKVNFETNDDFNGCSWKDMFSVDQQFELCNECARDVIDFIEGSDKKEE
>WP_004800026.1 hypothetical protein [Amedibacillus dolichus]
MKKTYDDIENLAFELPDYPDDLKKLFKETGDFIRELPLSVKQNDILVEMLVENVKSARINGFSVGFGTALGYGGAKIKRI
DEQLN
>WP_004800027.1 Rha family transcriptional regulator [Amedibacillus dolichus]
MNELKVYDFRGKKVTDSRIVAEMIGVQHKNLLQKIKGYEEILLSSKFSSVEFFIPSEYKDSTGRNLKCYLLTKKGCEMVA
NKLTGEKGILFTAQYVEAFNEMETNMNLKSKLPTSDLELLKLAVSAIDETDKKIVALETKVEQKFDEMPLFGVDQDEIRH
AINVKVISCLGGKESKAYTDNSIRGKVYSDIHCQIRREFDVDTYKAIPRKNVETAIEVIHGYKLPISLSDKIEAVNSQQI
MDI
>WP_004800030.1 hypothetical protein [Amedibacillus dolichus]
MRNIEKTIEETIVKTGYDMKVDEVVALQEKGACESICNAFVFGYAQGMKALKAEMKQKGVAL
>WP_004800032.1 hypothetical protein [Amedibacillus dolichus]
MNVLETLYHEWCSNLQDNREVEEAANELSKFDEELKDAMKDNCFDLDCAIFNFASVSQKQGFMGGFEIARQLFLGGNL
>WP_004800035.1 ORF6C domain-containing protein [Amedibacillus dolichus]
MNKLSTFRNDELNLKIRAMENEDGSISVNLEDAARGLGFTTVATSGNVVVRWNRVNQYLKEFNVPTCGRDDFIPEPIFYL
LAMKANNDTAKKFQIWVATDVLPQVRRTGGYRLPQTPEEKIRLLLEANQSANTKIEKVEERVSNLEDNRFLNPNEYGYLN
TQVSSRIREVKDVHQMQLNRRQNSELFKAIGRDIKTITNVRCRSQIRYKDFDKVLDFVKTWEPSKATMVVISQMGAA
>WP_004800036.1 recombinase family protein [Amedibacillus dolichus]
MIYSYTRVSTNKQDYLRQDEAIKKWCADNNVEIDVSFSDTITGKTFNRDGYNRMKQAAVSGDTIIIKELDRLGRDWDGIK
EEWKYFDDKDINIVVIDMPLLSQAIYDKDGNIDLNIKFLKAIVFETLCYNAELERQKNSRRTSEKLQAMKAEGIKLGRPV
NTEVDKTVCELYAQGMNKSDIAFYAGVSRPQVYTILKRNHLM
>WP_004800038.1 type II toxin-antitoxin system PemK/MazF family toxin [Amedibacillus dolichus]
MMKPSSWEIWDAKVAFEDDPHTLKRRPVLVISPKDIFILSLKITSHEPRKMYPGEYQIKKWREAGLNKPSTVRCSKRLNL
IESDFIKKRGKLQVIDMIEVRNILHEIKSKKL
>WP_004800040.1 Panacea domain-containing protein [Amedibacillus dolichus]
MLKAVDYANFFIDLANSSDDDYISNLRLNKLLYFAQGYSLYKRGMPLFDDEIEAWKYGPVVPSVYRTFKVCGRGNIDETY
GDYNVENFSSDELEILLNVAEEFGKYSSPKLVDITHAQGSPWQQVFNVDAKHTIISKKSIADYFRDKMKLSPFNYDDVLA
LDVIGYRNEDGNYVLPKEYDEA
>WP_004800046.1 hypothetical protein [Amedibacillus dolichus]
MKLEQLKEKLTCDNLMELVDACYRCYRYNSYFGRLKVYEFDDEFFNIHFNDPMEAARATFFGNIQNWLDPYIRFNGYGNL
ESIDEDEYEMELKDNINEIVEKSLELYKDGNITLYGELEELFDEYLENEEE
>WP_004800047.1 hypothetical protein [Amedibacillus dolichus]
MRTQLEELKKYGYKIYVSDKYTWAYIITSSNNILYIEENHFYGYDVSFEYIPTDGCGDGCSCKGKGQDRIDPTVITIDLE
SIQKAERNGSNFAWELGAKRYKSVAQWFDRMWCKEDFYKL
>WP_004800055.1 hypothetical protein [Amedibacillus dolichus]
MKKYKTWTEESASRSIYFNWDFIDKALKDEFETEVGYVSQYLIRLSDHERPPVIDGYATYEHKFFYDARDEETYILAVKY
LTAALDKYCDGKINAEELGELLFNVNYNDLMELQLKEEVK
>WP_004800056.1 hypothetical protein [Amedibacillus dolichus]
MGRKLYIESVELIGDDLNGSTPLQIEKYAKENNLYFSQDDIGNCYLSKNEDCEQFEEVEGFEID
>WP_004800058.1 hypothetical protein [Amedibacillus dolichus]
MISKGSKLRVLANYHYKNHPEKNVDILLGETRNGKYQQFQVQDVNQGLNGKVNTGYAYVRAFTNVPLKVGDYVTVKEILA
IIKKYKDTIIHIKIEETMPGELVVDDSEVSEEGVYGY
>WP_004800059.1 hypothetical protein [Amedibacillus dolichus]
MGIKAAPCHAGKKEACPRSRNCDLGNRCEKYRKWLEEYRKGR
>WP_004800061.1 hypothetical protein [Amedibacillus dolichus]
MEDLSSVVRVSRDALRTCNFNDIPKLYKVAKVMYDAMILQYDYAYENNDLRQQYRICQLIDQEVLPKLKEAIVHTKDCKS
GNRLATNIVDLLKLFFALSARRILRNFALYIEQYKRKKVWDKTMDTMECVFSYADEFAISDNMNIMRTSCMPGLGKSYFG
NLFVANAHGNDPNLQILRITYSDDLVKITTRQTKAIIKSKAFAEIFPRYQNVKNIFKQEDKYSYCLCDCEDEYNLFGFTR
DGQLAHCSSDITVNPI
>WP_004800064.1 NUMOD4 domain-containing protein [Amedibacillus dolichus]
MEIWKKVENFNMYEISNLGRLRKNYKKGTTKILKPDVINGGYLRYTLSKEGITYRFIAHRMVAKHFIQNPNNYPDINHID
NNRTNNKVENLEWCTPKMNAEHREKQNRNPSCRKVYQYDKDLNLIAIYKSTRECARKTKYCKSSIQVWCQNRNIKPKNPY
IWSYSQLTK
>WP_004800066.1 hypothetical protein [Amedibacillus dolichus]
MKGQIECNNVQLHNQLTQRYYSDWSSRADDDKQKTMLLGTMWADTDLLNVLYDVAKSKGLSEDKKYPYVEITSDRSGCFI
RIPALDRNNQSTCHRRYATKYLLDIKRGMTRFLWQAVYQQNPIAPEGLEFNYNVLQTYETKPLFEQAQSRYASLDPARRG
KNYVSMPICYKIEDKHYLVDFLYRKKAMKEMYDVIVDKIIEHRINILVLENNTDTSLKEVLEERLRFKNYLHCTIIEKYS
TQNKEQRIKDHQSDVRNYIVFPCKGMFSLNSDMGLAMEEITAYSFNYPNKFDDGIDALVIYAMQFIDSGVEFPEVGTFKR
GYL
>WP_004800068.1 phage portal protein [Amedibacillus dolichus]
MSENEKQATRIDNSVYDVIDTGNPNPSRTYGDIDYSGFKIMTGRKKLEIPVSKEMLNEHIIERYLPKVFNDLSSNIYDYK
HLFNVYAGKSNIQKKERKANPDKENSIVDERHPFFMVEFKKGYLYGNDTKYSCAESGSCTDELTFLSKYMTEQKKPRKNI
DISEDVYIAGAGNRMILPRKNYAGMDVTKKAPFEIFNLEYTRSFIVYSSNYTHEMLFGGIITEIPSDIPEIPKYEIMIYD
HKYSYRFSCNTLFPSINGAKFLSKQRHYIGYVPFSEWKINSARIGIVEVVESILDAANMISSNEVDNVIDYVNSILLVYN
QKISKQSMDGVLENRAMQLNTTDPSRPADAKYLVNALNHGDVMQKYEALIKVAYSIVGVPQPTTQSTSGGDTGEARNLGG
GWASASVVADNEEIMLKESEKNMLEICLAICIKHPSCPIKTLDITDIEINFNRNRNDNLLVKTQSLQNLYSMNVPKEISL
NYVGISANSHEDAQAWDKADKEAKNNVVVTQKEETTEVEDEIEVTKE
>WP_004800071.1 hypothetical protein [Amedibacillus dolichus]
MSEVNTQTTSTTDNSANANTPDTTKEEEVVAKELLDKATSEAADYKKKWKALLSEQAQKELEAKEKEERMLEIEKENKSL
KMNNALVNSGFSEKVIKDIVKSAVEGDADALAKAITDGAKEVTKELQDKIATLELENTEHPANGSNSNNQEITLDVSKMS
LDELEKAFKEHPELAEKYK
>WP_004800073.1 hypothetical protein [Amedibacillus dolichus]
MSLNHTHSGYSNFVLQTKFEDQYKSYLDLMQFCTVDNSLVGVPGSKIVIHTYKATDGTETLKMGEGNTKNIEVSMETSEK
EIELLQNRFPWYDEELMNDPNIIKDGLNHMSVDMFNTANAKAMAEFQKATLEVKVGKFDFNAFVDGATMFNTENDKPNVF
ALCHKEDVASLRKNLKDDLKYVEAFVRQGYIGTVAGVNIYITKIATKGTIILATKKAVKYLNKKGTEIVQERTDENKRLN
TMYSRKYGVFYFADEREAVKLTIDPELSANLLKEEKNTAK
>WP_004800077.1 hypothetical protein [Amedibacillus dolichus]
MMQDIWIAPLLKEGKDNFDNPVNEYGEPYKISGVKLNSLNGSVEFYEFGERIKHMAKALLPMYAYHGVINEKDKAYLYGT
NPNDEEIYGSKANYRIDTVRPQGVKLLVYFERIK
>WP_004800079.1 hypothetical protein [Amedibacillus dolichus]
MIVELSVNGLNDYYKRLKKASEMFKKMKPKFIEKSLSYIQDKANEHIQTTTGNSSWYVLTHELENSWVINILEKSLINYC
SHAAFVEYGTGSIGKGTHPDSRNYSYDVKGHGDDGWFFYDKDHNLHWTKGMEAHAFLFDAVNDYLYRGGFDTIVNEVMNE
VFGGL
>WP_004800083.1 hypothetical protein [Amedibacillus dolichus]
MNKYEVSEQRAMKGAGGGVYKLDETDGKYAALIATTKLPFITSSMSDIDIKVVNSTIIGKIDGVETLEASETEAYMHRDA
INKLEEINGKLLHLMSVAPDFTGYKYDATITYTPNEVEMDAAWMGTIKITPKNKPQYIENCFSLLKPTIKYVDAVSPSIT
LETTTGTAKQLITTDPKDATLEVKSDSDAIATVKNESGTVTITGVKEGSTIIRYKATKDGYASAETTTLVIVPSNSVAAA
NLALEEEKTKSKTTK
>WP_004800085.1 hypothetical protein [Amedibacillus dolichus]
MLLFEFDYEGKKLEFRMSHKAKVELEKISKEKQKIFEDQEVLGATLDVMDFANVNQGDAEEKSKEDCEEKKKLIVKHASV
LSKVMNSMDDIDPVDMMYVLLHCNPKFKDITKEEWDNIEFTMEEEIGYEELMDIFYEIRDKVFTLLEKMAAPRQKAIPET
KLLN
>WP_004800088.1 hypothetical protein [Amedibacillus dolichus]
MADYDRTIGVQMQDNFDEASAALDVLLSKIDILRKRVNTITNGIQRLSTTFEALSKINNMDFSNIDNQINKMVSTVEKLE
[truncated: 398,738 more chars]
