# Supplementary material for: Development of a novel multi-epitope mRNA vaccine candidate to combat SFTSV pandemic
Source: PLoS Negl Trop Dis. 2025 Jan 22;19(1):e0012815. doi: 10.1371/journal.pntd.0012815 (PMC12788908; doi:10.1371/journal.pntd.0012815)
Supplement: S2 Data — (ZIP) [file pntd.0012815.s012.zip › protein/Bacteroides eggerthii DSM 20697.faa]

>WP_002310911.1 MULTISPECIES: hypothetical protein [Bacteria][Archaea]
MERVGMDCRRRPIPCLPPRVASRCMEPGHLDLNGSRRHLANGFTTPRIGANQFLRRTVNAQTNPWQNISIASAISSSRTR
RISGSVGSWPRVRMIVLLSLRTRLGWRGCLTG
>WP_002558049.1 MULTISPECIES: 30S ribosomal protein S11 [Bacteroides]
MAKKTVAAKKRNVKVDANGQLHVHSSFNNIIVSLANSEGQIISWSSAGKMGFRGSKKNTPYAAQMAAQDCAKIAYDLGLR
KVKAYVKGPGNGRESAIRTIHGAGIEVTEIIDVTPLPHNGCRPPKRRRV
>WP_002558051.1 MULTISPECIES: type B 50S ribosomal protein L36 [Bacteria]
MKVRASLKKRTPECKIVRRNGRLYVINKKNPKYKQRQG
>WP_002558052.1 MULTISPECIES: translation initiation factor IF-1 [Bacteroidaceae]
MAKQSAIEQDGVIVEALSNAMFRVELENGHEITAHISGKMRMHYIKILPGDKVRVEMSPYDLSKGRIVFRYK
>WP_002558070.1 MULTISPECIES: 30S ribosomal protein S19 [Bacteroidaceae]
MSRSLKKGPYINVKLEKKVLAMNESGKKVVVKTWARASMISPDFVGHTVAVHNGNKFIPVYVTENMVGHKLGEFAPTRTF
RGHAGNKKK
>WP_002558090.1 MULTISPECIES: 30S ribosomal protein S21 [Bacteria]
MIVVPVKEGENIEKALKKFKRKFEKTGIVKELRSRQQFDKPSVTKRLKKERAVYVQQLQQVED
>WP_002558131.1 MULTISPECIES: DUF2795 domain-containing protein [Bacteroidales]
MYWTLELASKLEDAPWPATKDELIDYAMRSGAPLEVIENLQEMEDEGEIYESIEDIWPDYPSKEDFFFNEEEY
>WP_002560155.1 MULTISPECIES: 50S ribosomal protein L33 [Bacteroidaceae]
MAKKAKGNRVQVILECTEHKDSGMPGTSRYITTKNRKNTTERLELKKYNPILKRVTVHKEIK
>WP_002560983.1 MULTISPECIES: DUF4134 domain-containing protein [Bacteroidota]
MNKNILKNRKAILSAALVIAATASAFAQGNGIAGINEATSMVSSYFDPGTKLIYAIGAVVGLIGGVKVYGKFSSGDPDTS
KTAASWFGACIFLIVAATILRSFFL
>WP_002561589.1 MULTISPECIES: RNA polymerase sigma factor RpoD/SigA [Bacteroidaceae]
MRQLKITKSITNRESASLDKYLQEIGREDLITVEEEVELAQRIRKGDRVALEKLTRANLRFVVSVAKQYQNQGLSLPDLI
NEGNLGLIKAAEKFDETRGFKFISYAVWWIRQSILQALAEQSRIVRLPLNQVGSLNKISKAFSKFEQENERRPSPEELAD
ELEIPVDKISDTLKVSGRHISVDAPFVEGEDNSLLDVLVNDDSPMADRSLVNESLAREIDRALSTLTDREKEIIQMFFGI
GQQEMTLEEIGDKFGLTRERVRQIKEKAIRRLRQSNRSKLLKSYLG
>WP_004288264.1 MULTISPECIES: DUF177 domain-containing protein [Bacteroides]
MGKFDKYKIDLKGMQADSCRYEFVLDNLFFANIDSPEVQKGKVNVVLVVKKTSRAFELNFQTDGIVWVPCDRCLDDMEQP
VSSTDKLLVKFGHEYAEEGDNLIVIPEEEGEINVAWFMYEFIALAIPMKHVHAPGKCNKAMSSKLSKHLRTTPDDEMDED
AFVPDEAGNELVNDDTETAVDPRWDELKKILDNN
>WP_004288267.1 MULTISPECIES: 50S ribosomal protein L32 [Bacteroidaceae]
MAHPKRRQSKTRTAKRRTHDKAVAPTLAICPNCGEWHVYHTVCGACGYYRGKLAVEKEAAV
>WP_004288268.1 beta-ketoacyl-ACP synthase III [Bacteroides eggerthii]
MEKINAVITGVGGYVPDYILTNDEISKMVDTNDEWIMTRIGVKERHILNEEGLGTSYMARKAAKQLMQRTGSNPDDVDLV
IVATSTPDYQFPSIASILCDKLGLKNAFAFDMSAACCGFLYMMETAANFIRSGRYKKVIIVGADKMSSIVNYTDRATCPI
FGDGAAAFMLEPTTEELGIMDAMLRTDGKGLPFLHLKAGGSVCPPSYFTIDNHMHYLYQEGRTVFKYAVSNMSDISAAIA
EKNNLTKDTIDWVVPHQANLRIIDAVAHRLEVPHEKVLINIDRYGNTSAGTLPLCIWDFEEKLKKGDNLIFTAFGAGFTW
GAVYVKWGYDGKKQ
>WP_004288269.1 MULTISPECIES: GTPase Era [Bacteroides]
MHKAGFVNIVGNPNVGKSTLMNALVGERISIATFKAQTTRHRIMGIYNTDDMQIVFSDTPGVLKPTYKLQESMLNFSTSA
LTDADVLLYVTDVVETPDKHNDFVEKVSHMEVPVLLLVNKIDLSNQEKLVELVEAWKELLPNAEIIPISAATKFNVDYVM
KRIKELLPDSPPYFDKDQWTDKPARFFVNEIIREKILLYYDKEIPYSVEVVVEQFKEEEKKIHINAVIYVERDSQKGIII
GKQGKALKKVATEARRDLERFFGKTIFLETFVKVDKDWRSSDKELRNFGYQLD
>WP_004288270.1 MULTISPECIES: ribosome biogenesis GTPase Der [Bacteroides]
MGNLVAIVGRPNVGKSTLFNRLTKTRQAIVNEEAGTTRDRQYGKSEWLGREFSVVDTGGWVVNSDDIFEEEIRKQVLMAV
DEADVILFVVDVMNGVTDLDLQVASILRRAKKPVLLVANKTDNNELQYNAPEFYSLGLGDPYCISAVTGSGTGDLMDLIV
ENFKKESDEILDEDIPRFAVVGRPNAGKSSIVNAFIGEDRNIVTEIAGTTRDSIYTRYNKFGFDFYLVDTAGIRKKNKVN
EDLEYYSVIRSIRSIENSDVCILMLDATRGIESQDLNIFSLIQKNSKGLVVVVNKWDLVEDKTVKVMKTFENAIRSRFAP
FVDFPIIFASALTKQRILKVLEEARTVYENRMIRIPTARLNEEMLPLIEAYPPPAIKGKYIKIKYITQLPNTQIPSFVYF
ANLPQYVKEPYKRFLENKMREKWNLTGTPINIYIRQK
>WP_004288271.1 ATP-binding protein [Bacteroides eggerthii]
MKLLGTLCMLLLFLLTGSRQVGEAEKNSALCCQAAMTLQNNQDGHPVVSEYLYEEEAQQKLMYRRILYVSVLGLLLVLLL
VLLYVRQRQKVRIIKLAQAASEKERQFLALQKETEQRLTRKYIDGLESERERIAEDLHDDVCNNLLAFEMSMRSLFEESN
ASMIDEQLDRLKEVREHLRNISHELMPPVFQYATIDEMLADYILHIALPGQEARIEYHSTGGVDWKQVPQEIGFEYYRIV
QETVGNAIRHAEATCICVDLSLEGKRLSLLVTDDGKGFVPDRKSRGVGLRTIQQRAEIIGGKIKLDTMPGAGVRIEISVY
I
>WP_004288276.1 MULTISPECIES: ABC transporter ATP-binding protein [Bacteroides]
MIELKGLCKSFEEKEVLTDINATFENGKTNLIIGQSGSGKTVLMKCIVGLLIPEKGELLYDHRNFLTMGKKEKKALRREM
GMIFQSAALFDSMTVLDNVMFPLNMFSSDTLRDRTRRAMFCLERVNLIEAKDKFPGEISGGMQKRVAIARAIALNPQYLF
CDEPNSGLDPKTSLVIDELIQDITREYNMTTLINTHDMNSVMGIGEKIIYIYEGHKEWEGSKDDIFTSTNERLNNFIFAS
DLFRKVKEVEIQNIEG
>WP_004288277.1 MULTISPECIES: ABC transporter permease [Bacteroides]
MIKALRTVGKYIMLMGRVFARPERMRMFFRQYINEIEQLGVNSIGIVLLISFFIGAVITIQIKLNIESPFMPRWTVGYVT
REIMLLEFSSSIMCLILAGKVGSNIASELGTMRVTQQIDALEIMGVNSANYLILPKIAAMVSTIPLMVTFSIFAGIIGAF
CTCWFGGIMSAVDLEYGLQYMFVEWFIWCGIIKSLFFAFIIASVSAFFGYTVEGGSIEVGKASTDSVVCSSVLILFADLI
LTQLLMG
>WP_004288278.1 MULTISPECIES: LPS export ABC transporter ATP-binding protein [Bacteroides]
MEEESKMVLRTEDLVKKYGKRTVVSHVSINVKQGEIVGLLGPNGAGKTTSFYMTVGLITPNEGRIFLDDLDITKYPVYKR
AQTGIGYLAQEASVFRQMSVEDNIAAVLEMTDKPLDYQKDKLESLIAEFRLQKVRKNKGNQLSGGERRRTEIARCLAIDP
KFIMLDEPFAGVDPIAVEDIQQIVWKLKDRNIGILITDHNVQETLSITDRAYLLFEGKILFQGTPEELAENKIVREKYLS
NSFVLRRKDFMV
>WP_004288279.1 MULTISPECIES: RNA-binding protein [Bacteroides]
MNIYVGNLNYRVKEDDLQKVMEDYGTVSSVKFIMDRATGRFRGIAFVEMEDSAAAAKAISELDGAEFFGRQMVVKEARPP
KY
>WP_004288281.1 MULTISPECIES: trigger factor [Bacteroides]
MNVSLQNIDKVSALLTVKLEKADYQEKVDKSLKNLRQKAQIPGFRKGMVPMSLVKKMYGKSVLAEEVNKLLSDSVYKYIQ
DNKVSILGEPLPNEDKQKDIDFDTMEEFEFLFDVALAPEFKAEVSADDKVDYYTIDVTEEMVNNQVKAYTQRSGKYEKVD
AYADNDMLKGLLAELDAEGNTKEGGIQVEGAVMMPAYMKNDEQKAIFANAKVNDVLVFNPYTAWDGNAAELASLLKIDKE
AVAEMKSNFSFQVEEITRFVEGELNQEIFDQVFGKDVVKSEEEFRAKVKEVIANQFVADGDYKFLLDVRKMLMEKVGKLE
FPDALLKRIMRLNNQDKDEKFVEDNYDKSIEELTWHLIKEQLVKANDIKVEQDDILNMAKEATRAQFAQYGMLSVPEEIL
DNYAKEMLKKKESIEGLVNRVVETKLASALKTQVKLENKNISAEDFNKMFE
>WP_004288282.1 MULTISPECIES: ATP-dependent Clp endopeptidase proteolytic subunit ClpP [Bacteroides]
MDDFRKYATKHLGMNSLVLDDVIKSQAGYLNPYILEERQLNVTQLDVFSRLMMDRIIFLGTQIDDYTANTLQAQLLYLDS
VDPGKDISIYINSPGGSVYAGLGIYDTMQFISSDVATICTGMAASMAAVLLVAGAEGKRSALTHSRVMIHQPMGGAQGQA
SDIEITAREIQKLKKELYTIIADHSHTPFDKVWADSDRDYWMTAQEAKEYGMIDQVYTKK
>WP_004288283.1 ATP-dependent Clp protease ATP-binding subunit ClpX [Bacteroides eggerthii]
MADSKRNKNRCSFCGRSEDEVGFLITGMNGYICDSCATQAYEITQEALGSKKGAVATKLNLKELPKPVEIKNFLDQYIIG
QDDAKRFLAVSVYNHYKRLLQKAGDDDVEIEKSNIIMVGSTGTGKTLLARTIAKLLHVPFTIVDATVLTEAGYVGEDIES
ILTRLLQVADYNVAEAEQGIVFIDEIDKIARKGDNPSITRDVSGEGVQQGLLKLLEGSVVNVPPQGGRKHPDQKMIPVNT
KNILFICGGAFDGIEKKIAQRLNTNVVGYGAVRNTAAIDKNNMMQYIAPQDLKSFGLIPEIIGRLPVLTYLNPLDRTALR
AILTEPKNSIIKQYIKLFEMDGVELTFEDAVFEYIVDKAVEYKLGARGLRSIVETIMMDVMFEVPSEHKKSLVVTLDYAR
RQLEKTNMAKLQSA
>WP_004288284.1 DNA helicase RecQ [Bacteroides eggerthii]
MAGKKINLTDQLKNYFGFDTFKGNQEAIIQNLLAGNDTFVLMPTGGGKSLCYQLPSLLMEGTGIVISPLIALMKNQVDAM
RNFSEEDGIAHFINSSLNKSAIDQVKSDILAGRTKLLYVAPESLTKEENVEFLKTVKISFYAVDEAHCISEWGHDFRPEY
RRIRPIINEIGKAPLIALTATATPKVQHDIQKNLGMVDAQVFKSSFNRPNLYYEVRPKTANVDKDIIKFIKNNPEKSGII
YCLSRKKVEELAEILQANGINARAYHAGMDSATRTQNQDDFLMEKIDVIVATIAFGMGIDKPDVRYVIHYDIPKSLEGYY
QETGRAGRDGGEGQCITFYTNKDLQKLEKFMQGKPVAEQEIGKQLLLETAAYAESSVCRRKTLLHYFGEEYMEENCGNCD
NCLNPKKQVEAQELLCTVIEAILAVKENFKADYIIDIIQGKETSEVQAHLHEDLEVFGSGMGEEDKTWNAVIRQALIAGY
LTKEVENYGLLKVTEDGKKFLKHPKSFKITEDNDFEEVEEEAPARGGGACAVDPALYSMLKDLRKKLSKKLEVPPYVIFQ
DPSLEAMATIYPVTLDELQNIPGVGAGKAKRYGEEFCKLIKRHCEENEIERPEDLRVRTVANKSKMKVAIIQAIDRKVAL
DDIAMSKGIEFEELLDEIEAIVYSGTKLNIDYFLEDIMDEDHLLDIYDYFKESTTDNIDDALDELGDDFTEEEVRLVRIK
FISEMAN
>WP_004288285.1 MULTISPECIES: IMP dehydrogenase [Bacteroides]
MSFIADKIVMDGLTYDDVLLIPAYSEVLPKTVELSTKFSRNIELKIPFVTAAMDTVTEAKMAIAIAREGGIGVIHKNMSI
EEQARQVAIVKRAENGMIYDPVTIKRGSSVADALGLMAEYKIGGIPVVDDEGHLVGIVTNRDLRFEKDHNKRIDEVMTKS
NIVTTNQTTDLEAAAQILQEHKIEKLPVVDKDNKLVGLITYKDITKAKDKPMACKDSKGRLRVAAGVGVTVDTLDRMQAL
VDAGADAIVIDTAHGHSMFVIEKLKEAKKRFPNIDIVVGNIATGEAAKALVEAGADGVKVGIGPGSICTTRVVAGVGVPQ
LSAVYDVAKALKGTGIPLIADGGLRYSGDVVKALAAGGYSVMIGSLVAGTEESPGETIIFNGRKFKSYRGMGSLEAMEHG
SKDRYFQSGTSDVKKLVPEGIAARVPYKGTLYEVIYQLTGGLRAGMGYCGAANIEKLHDAKFTRITNAGVLESHPHDVAI
TSEAPNYSRPE
>WP_004288288.1 peptidylprolyl isomerase [Bacteroides eggerthii]
MKKCMNFKFVVLFALTLLAGSTVYGQDNVIDEVVWVVGDEAILKSEVEEARMSALYEGRKFDRDPYCVIPEEIAVQKLFL
HQAALDSIEVSEAEVIQRVDYMTNMYITNIGSREKMEEYFNKTSSQIRETLRDNAREGLKVQKMQQKLVGEIKITPAEVR
RYFKDLPQDSIPYIPTQVEVQIITQQPKVPLEEIENVKKRLRDFTDRITKGETSFSTLARMYSEDRASAIRGGEIEFSGR
GMLDPAYANVAFNLQDPNKVSKIVESEYGFHIIQLIEKRGDRIKTRHILLKPHIPEAALTAGMLRLDSIADDIRNGKFSF
EEAASVLSQDKDTRNNHGLLPNPNNNTSKFEMQELPPEIAKVVDKMKVGEISEAFTMIPQKTGKEECVIVKLKSRTNGHK
ATVADDYQNLKEIVLEKRRDQMLDKWIREKQKHTYVRINENWRNCTFKYPGWIKD
>WP_004288290.1 hypothetical protein [Bacteroides eggerthii]
MGMFTMRKPRGFNHSYIYVDERKEKLAKMEEDAKRELGMLPEKEFSPEDIRGKFVEGTTHLKRRKESGRKPVHLGIILVV
IALLIYLWYAITNGII
>WP_004288291.1 MULTISPECIES: DNA mismatch repair endonuclease MutL [Bacteroides]
MSDIIHLLPDSVANQIAAGEVIQRPASVIKELVENAIDAEAGEIHVLVTDAGKTGIQVIDDGKGMSETDARLSFERHATS
KIREASDLFALRTMGFRGEALASIAAVAEVELKTRPAGEELGTRLLIAGSKVESQEAVSCPKGSNFSVKNLFFNVPARRK
FLKANSTELSNILAEFERIALVHPDVAFYLYSNDTELFNLPVMPLRQRILAVFGKKLNQQLLSVDVDTTMIKVSGFVAKP
ETSRKKGAHQYFFVNGRYMRHPYFHKAVMDAYEQLIPAGEQISYFIYFEVDPANIDVNIHPTKTEIKFENEQAIWQILSA
AVKESLGKFNAVPSIDFDTEGMPDIPTFEQSRPIEPPKVHYNADFNPFKTSSASSYGGGSYSRQSVEWEGLYSGLEKASK
MNEPAAEEPLDFETTVSDVTEPASELSQSPSLYSGESSSMEKGAQHLQFKGRFILTSVKSGLMLIDQHRAHVRVLFDRYM
NQIRQKQGVSQGVLFPEIVQLPASEAAVLESLSDDLAAVGFDLSPLGGGSYAINGIPSGIEGLNPVELVRNMVHTAMEKG
SDVKEEVRTILALTLARAAAIVYGQVLSNDEMSNLVDSLFACATPNYTPDGRTVLSTIKEEDIEKLFLK
>WP_004288293.1 MULTISPECIES: tryptophan--tRNA ligase [Bacteroides]
MAKEKIILTGDRPTGRLHIGHYVGSLRRRVELQNSGLYDKTFVFIADAQALTDNMENPEKVRQNVIEVALDYLACGLDPA
KSTIFIQSQIPELCELTFYYMDLVTVSRLQRNPTVKTEIQMRNFETSIPVGFFTYPISQAADITAFRATTVPVGEDQEPM
IEQAREIVRRFNFIYGDTLVEPEILLPDNAACLRLPGTDGKAKMSKSLGNCIYLSDTADEVQKKVKSMYTDPNHLRVQDP
GKIEGNTVFTYLDAFCRPEHFERYLPDYPSLEELKAHYQRGGLGDMKVKGFLNNIMQETLEPIRNRRKEFEKDIPAIYEM
LRKGCETARETAAATLDDVRRAMKINYFDDAELIAEQVKKFSAE
>WP_004288295.1 MULTISPECIES: carbamoyl-phosphate synthase (glutamine-hydrolyzing) large subunit [Bacteroides]
MEKNLKKVLVLGSGALKIGQAGEFDYSGSQALKALREEGISSVLVNPNIATIQTSEGIADQVYFLPVTPYFVEEIIKKEH
PDGILLAFGGQTALNCGAELYTNGVLDKYGVRVLGTSVEAIMYTEDRDLFVKKLDEIEMKTPVSQAVESMEDALAAARKI
GYPVMVRSAYALGGLGSGICANEEEFLKLAESSFAFSKQILVEESLKGWKEIEFEVIRDANDHCFTVASMENFDPLGIHT
GESIVVAPTCSLTDEQVKMLQELSTKCIRHLGIVGECNIQYAFNAETNDYRVIEVNARLSRSSALASKATGYPLAFVAAK
IALGYTLDQIGEMGTPNSAYEAPQLDYLICKIPRWDLTKFAGVSREIGSSMKSVGEIMSIGRSFEEIIQKGLRMIGQGMH
GFVGNDGVEFDDLDHELSHPTDLRVFAIAQALEKGYSIDRIFELTKIDPWFLGKLKNIVDYKNKLSQYNKVEDIPADVLR
EAKVLGFSDFQIARFVLSPEGNMEKENLMVRARRKELGILPAVKRINTVASEHPELTNYLYMTYAVQGYDVNYYKNEKSV
VVLGSGAYRIGSSVEFDWCSVNAIQTARKLGYKSIMINYNPETVSTDYDMCDRLYFDELSFERVLDVIDLEQPRGVIVSV
GGQIPNNLAMKLHRQSVPVLGTSPISIDRAENRNKFSAMLDQLGIDQPAWQELTSLEDVKGFVEKVGYPVLVRPSYVLSG
AAMNVCYDEEELENFLKMAAEVSKEYPVVVSQFLQNTKEIEFDAVAQNGEVVEYAISEHVEFAGVHSGDATLVFPAQKIY
FATARRIKKISRQIAKELNISGPFNIQFLARNNEVKVIECNLRASRSFPFVSKVLKRNFIETATKIMLDAPYSRPDKSAF
DIDWIGVKASQFSFSRLHKADPVLGVDMSSTGEVGCIGDDFSEALLNSMIATGFKIPSLEKGVMFSSGAMKSKVDLLDAS
RMLFAKGYKIYATAGTAAFLNAHGVNTEAVFWPDERADAENNVMTMIAEHKFDLIVNIPKNHSKRELTNGYKIRRGAIDH
NIPLITNARLAGAFIEAFCEMKMEDIQIKSWQEYK
>WP_004288297.1 adenylosuccinate lyase [Bacteroides eggerthii]
MELDLLTAISPIDGRYRGKTDALAAYFSEFALIKYRVQVEVEYFITLCELPLPQLKGVDKGVFETLRNIYRNFSEADAGR
IKEIESVTNHDVKAVEYFLKEEFDKLGGMDDYKEFIHFGLTSQDINNTSIPLSVKEALEQVYYPQIEELIAQLRTYAEEW
ANIPMLAKTHGQPASPTRLGKEVMVFVYRLERQLAALKACPLTAKFGGATGNYNAHHVAYPEYDWKAFGNRFVAEKLGLE
REEYTTQISNYDNLSAVFDAMKRINTVMIDMNRDFWQYISMEYFKQKIKAGEVGSSAMPHKVNPIDFENAEGNLGIANAI
LEHLAVKLPVSRLQRDLTDSTVLRNVGVPFGHIIIAIQSSLKGLRKLLLNETAIYRDLDNCWSVVAEAIQTILRREAYPH
PYEALKALTRTNQAITESSIKEFIEELNVSEDIKKELRAITPHTYTGL
>WP_004288300.1 MULTISPECIES: asparagine--tRNA ligase [Bacteroides]
MEKISRTKIVDLLKREDFGAMVNVKGWVRTRRGSKQVNFIALNDGSTINNVQIVVDLANFDEEMLKDITTGACLSVNGVL
TESVGSGQKAEIQAREIEVLGTCDNTYPLQKKGHSMEFLREIAHLRPRTNTFGAVFRIRHNMAIAIHEFFHKKGFFYFHT
PIITGSDCEGAGQMFQVTTMNLYDLKKDENGSIIYDDDFFGKQASLTVSGQLEGELAATALGAIYTFGPTFRAENSNTPR
HLAEFWMVEPEVAFNDITDNMDLAEEFIKFCVQWALDNCADDVKFLNDMFDKGLVERLQGVLKESFVRLPYTEGIRILEE
AVAKGHKFEFPVYWGVDLASEHERYLVEEHFKRPVILTDYPKEIKAFYMKQNEDGKTVRAMDVLFPKIGEIIGGSEREAD
YAKLMNRIEELHIPMKDMWWYLDTRKFGTCPHSGFGLGFERLLLFVTGMTNIRDVIPFPRTPRNAEF
>WP_004288301.1 MULTISPECIES: DUF4488 domain-containing protein [Bacteroides]
MKKNYFFTMLAVVLLAVTGVRAQDKAAFEPAHLQGIWQLCHYVSENPDIPGVLKPSNTFKVLSDDGRIVNFTIRPGTDAI
ITGYGTYRQISAAAYKESIEKNIHLPMLDNKDNILEFEMGAGGVMYLKYFIEKDLNGNELNTWFHETWKRVTMPPVFPED
IVR
>WP_004288303.1 MULTISPECIES: 50S ribosomal protein L13 [Bacteroides]
MDTLSYKTISANKATVTKEWVIVDATDQVLGRLGAKVAKLLRGKYKPNFTPHVDCGDNVIIINADKVKLTGNKWNDKVYL
SYTGYPGGQREITPARLQAKPNGDDKLLRKVVKGMLPKNKLGAQLLGNMYVYAGSEHKHEAQSPKMIDINALK
>WP_004288304.1 MULTISPECIES: 30S ribosomal protein S9 [Bacteroides]
MEVVNALGRRKSAIARIFVSEGTGKITINKRDLAEYFPSSILQYVVKQPLNKLGVAEKYDIKVNLCGGGFTGQSQALRLA
IARALVKINAEDKAALRAEGFMTRDPRSVERKKPGQPKARRRFQFSKR
>WP_004288305.1 MULTISPECIES: 30S ribosomal protein S2 [Bacteroides]
MSRTNFDTLLEAGCHFGHLKRKWNPAMAPYIFMERNGIHIIDLNKTVAKIDEAAEALKQIAKSGKKVLFVATKKQAKQVV
ADKAASVNMPYVIERWPGGMLTNFPTIRKAVKKMATIDKLTNDGTYSNLSKREILQISRQRAKLDKTLGSIADLTRLPSA
LFVVDVMKENIAVREANRLGIPVFGIVDTNSDPTNIDFVIPANDDATKSVEVILDACCAAMQEGLEERKAEKVDMEAAGE
APANKGKKKAAKARLDKSDEEAINAAKAAAFIKEDEEA
>WP_004288306.1 translation elongation factor Ts [Bacteroides eggerthii]
MAVSMADITKLRKMTGAGMMDCKNALNDAEGDFDKAMEIIRKKGQAVAAKRSDREASEGCVLAKTTGDFAVIIALKCETD
FVAQNADFVKLTQDILDLAVANKCKTLDEVKALPMGNGTVQDAVTDRSGITGEKMELDGYMTVEGTTTVVYNHMNRNGLC
TIVAFNKNVDEQLAKQVAMQIAAMNPLAIDEDGVSEEVKQKEIEVAIEKTKAEQVQKAVEAALKKAGINPAHVDSEDHME
SNMSKGWITAEDVAKAKEIIATVSAEKAAHLPEQMIQNIAKGRLGKFLKEVCLLNQEDIMDAKKTVREVLKDADPELKIV
DFKRFTLRAE
>WP_004288307.1 MULTISPECIES: translation initiation factor [Bacteroides]
MAKKPKDNDWKDRLNVVYSTNPDFNYEVDDDEEQTTLPPSQQRLRVQLDRKNRGGKVVTLITGFAGTEDDLKELGKFLKS
KCGVGGSAKDGEIIVQGDFKQKVLELLKKEGYTQTKPVG
>WP_004288308.1 MULTISPECIES: redox-sensing transcriptional repressor Rex [Bacteroides]
MNNQLQKKDSMKVPEPTLRRLPWYLSNVKLLRKRGERFVSSTQISKEINIDASQIAKDLSYVNISGRTRVGYDIDTLIAV
LEDFLGFTNIHKAFLFGVGSLGGALLRDSGLSHFGLEIVAAFDVNPDLVGTTLNGIPIFHSDDFEKKMREYDVNIGVLTV
PIEIAQKITDTMVAGGIKAVWNFTPFRIRVPEDIVVQNTSLYAHLAVMFNRLNFNEIK
>WP_004288309.1 MULTISPECIES: fumarylacetoacetate hydrolase family protein [Bacteroides]
MKIIAVGMNYAQHNKELGHTQVNREPVIFMKPDSAILKDGKPFFVPDFSAEVHYETEVVVRICRLGKNIAPRFAHRYYDA
VTVGIDFTARDLQRKFREAGNPWELCKGFDNSAAIGTFIPLEQAGGDLQQLNFHLDIDGKEVQRGNTSDMLFKVDDIIAY
VSRFMTLKIGDLLFTGTPAGVGPVSIGQHLQGYLGEEKLLDFYIR
>WP_004288310.1 2-C-methyl-D-erythritol 2,4-cyclodiphosphate synthase [Bacteroides eggerthii]
MKIRVGFGFDVHRLVAGRELWLGGVRLEHEKGLLGHSDADVLIHAVCDALLGAANMRDIGYHFPDTAGEFKNIDSKILLK
KTVELIAAKGYSIGNIDATICAERPKLKVHIPAMQQTLSTVMGIDEDDISIKATTTEKLGFTGREEGISAYATVLIVKDN
QD
>WP_004288311.1 hypothetical protein [Bacteroides eggerthii]
MANPLIPGISAAEQDLLYKKLSIYNQKKASFKEAGAYLVVLPRTDYPRYSLWVYSPLPERQSIFYIFDLNEDVHEALRIA
STLCYYSLRPLLLVEYNAKRMQNRGDDIISFGKYHGHYLHEILQIDPGYLTWIAFKFTPRIPKQERFVQIAGIYHSVYID
ILQRKARQPSAGRFLGKEGEKVENLTLTVLNVRLEDDPYKTQVKGTTPYFYVRQVLRLKDASGNLVTFRVNSRTASRYSC
QLPAMEHAYRVDETVYIASARIAATYTIGRNKWTRLYYIKFRQPG
>WP_004288312.1 MULTISPECIES: porin [Bacteroides]
MRKSALILLITLLPLTANAQSSYNNEDGKKIDKDKLETKDYLPEVHGTIRAKYEHQTTMGAGRFEVRNARISLTGNILPI
VAYKAEIDLSDEGSIKMLDAYARLFPAKGLTVTAGQMRVPFTIDAHRSPHQQYFANRSFIAKQVGNVRDVGVTLGYTLPT
DLPITVEGGLYNGSGLTNQKEWHKEVNYSAKARFLFTEGLNLTLSVQSIQPEEVRVQSYDIGAYYEFNRFHIEGEYLYKQ
YSDNAFKDVQAVNTFINYDLPLRKVFNKMSFLLRYDMMTDQSDAKTTDEETGALATTDYKRQRLTGGITFSLSKAFRTDL
RLNYEKYFYAKNSIAKESEQDKIVLELMVRF
>WP_004288313.1 MULTISPECIES: tRNA 2-thiouridine(34) synthase MnmA [Bacteroides]
MDIRDMNKAEKRVLVGMSGGIDSTATCLMLREQGYEIVGLTMWVWGDEPSEARQLAQSMGIEHYVADERKAFREVIVRNF
IDEYRQGRTPNPCVMCNPLFKFRILTEWADRLDCRYIATGHYTRLEERNGKIYIVAGDDEKKDQSYFLWRLGQDVLRRCL
FPLGTYTKLQVRDYLRGKGYALKAEEGESMEVCFIKGDYRDFLREYSPEIDKEVGPGWFVNSEGVKLGEHKGFPYYTVGQ
RKGLEIALGKPAYVLKINPQKNTVMLGDAEQLKTEYMLAEQDNLIDEAEVFGNEELTVRIRYRSKPIACSVKRLEDGRLL
VHFQTEASAIAPGQSAVFYVGKRVVGGSFIASQRGIGMYLDN
>WP_004288314.1 S8 family serine peptidase [Bacteroides eggerthii]
MGKRFIILSALALLAAGASAQPQDTLKYRISLRDKAATIYSLEHPEQFLSQKAIDRRRKQNLAVDSTDLPVCRKYIDEIR
RQGVNVVVTGKWENFVTVSCNDSALIGRIAALPFVRATEKVWTAPEMDGEIVAGMRDSVINAPKIYTDSIYGPAITQIQL
SNGDKLHDAGFKGQGMTIAVIDAGFHNLDKITAMQNIRVLGTKDFVDPQADLFAGSSHGLSVLSCIGMNRPGIMTGTAPE
ASFWLLRSEDEVSEHLVEQDYWAAAVEFADSVGVDVLNTSLGYYSFDDKSKNYRYRDLDGHHSLMSRQASRIADKGMVLV
CSAGNSGMGSWKKITPPGDAENVLTVGAVNKQALLAPFSSIGNTADNRIKPDVVAVGEGANVIRTDGNQGKANGTSFSSP
VMCGMVACLWQACPGLTAKELLELVRASGDRAGYPDNIYGYGVPDMWKAYTDYKKKAGNQGL
>WP_004288316.1 MULTISPECIES: exodeoxyribonuclease VII small subunit [Bacteroides]
MPTPKKKETYSQAMERLEKIVGQIDNNELEIDMLAEKIKEANEIIAFCSDKLTKADKEIEKLLAEKRECEE
>WP_004288317.1 MULTISPECIES: branched-chain amino acid aminotransferase [Bacteroides]
MKELDWANLPFGYMKTDYNVRIYYRNEQWGALEVCSEETIPMHMAATCLHYGQEAFEGLKAFRGKDGKVRIFRLEENAAR
LQSTCRGILMPELPTERFKEAILKVVKLNERFIPPYESGASLYIRPLLIGTGAQVGVHPAKEYLFVVFVTPVGPYFKGGF
STNPYVIIREFDRAAPLGTGIYKVGGNYAASLRANKKAHDLGYACEFYLDAKEKKYIDECGAANFFGIKDNTYITPKSTS
ILPSITNKSLMQLAEDMGMKVERRPVPEEELLTFEEAGACGTAAVISPIERIDDVENGKSYVIAKDGKPGPVCTKLYNKL
RGIQYGDEPDTHGWVTIVE
>WP_004288318.1 MBL fold metallo-hydrolase [Bacteroides eggerthii]
MSIKITTLVENSVYGKGLQGEHGLSLLVDTGEHRLLFDTGASDLFIRNAGALGIDLDDVDFLVLSHGHRDHTGGLHHFLA
MNHKAKVICKKELFFPKFKEERENGVMRPDALDRTRFRFVEEVTGLCPGVFVFPQWPIADEEDTHFEHFFTLVEGKKQAD
TFTDELALVLKQGDEVSVLSACSHRGITNIVRRVQEYFPQASLKLVLGGFHIRNAAKEKFEVIARFFEERLPQRLGVCHC
TGTDKYALFHQCFGDRTFYNYTGRIEIL
>WP_004288319.1 MULTISPECIES: tRNA (guanosine(46)-N7)-methyltransferase TrmB [Bacteroides]
MGKNKLEKFADMARYPHVFEYPYSAVDNVPFDMKGNWHQQFFKNDNPIVLELGCGRGEYTVGLGRMFPDKNFIGVDIKGA
RMWTGATESLEAGMKNVAFLRTNIEIIDRFFAPGEVSEIWLTFSDPQMKKATKRLTSTFFMERYRRFLKDGGTIHVKTDS
NFMFTYTKYMVEKNGLPVEFITDDLYHSGWVDDILGIRTYYEQQWLDRGLTIKYIKFLLPQCGELQEPDVEIELDEYRSY
NRSKRSGLQTSK
>WP_004288320.1 Mrp/NBP35 family ATP-binding protein [Bacteroides eggerthii]
MTLYPKLILDALATVRYPGNKKNLVEAEMVADNLRIDGMKVSFSLIFEKPTDPFMKSMVKAAETAIHTYVSPEVEVTITT
ESRQAARPEVGKLLPQVKNIIGVSSGKGGVGKSTVSANLAVSLAKLGYKVGLLDADIFGPSMPKMFQVEDARPYAENIGG
RDLIIPIEKYGIKLLSIGFFVDPDQATLWRGGMASNALKQLIADADWGELDYFLIDLPPGTSDIHLTVVQTLAMTGAIVV
STPQAVALADARKGINMFTNDKVNVPILGLVENMAWFTPAELPENKYYIFGKEGAKQLAEEMDVPLLGQIPIVQSICESG
DKGTPVALDENTVTGRAFLQLAAAVVRQVDRRNMEMAPTKIVETHK
>WP_004288321.1 Gfo/Idh/MocA family oxidoreductase [Bacteroides eggerthii]
MKGLKVLLFGMCMALCACSSQTSTVQTSDKGTRWQWENGTIVVETPERPAGQKSVIGLALPKMEAVRVGFVGLGMRGPGA
VERFTHIPGTQVVALCDYEQERAEQCQKYLEQASMPKAAVYSGEKGYEELCKRDDIDLVYIATDWLHHFPVAMCAMENGK
NVAIEVPSAMNLKECWDLINMSEKTRKHCMILENCCYDWFEMNTLNMAQHGVFGEVIRAQGAYIHNLSPFWNHYWKNGES
DKLGWRLDYNMRHRGDVYATHGLGPVAQALDIHRGDRMQTLVAMDTKSVVGKSLVEARTDSACGNFRNGDHTTTLIRTAN
GKVIEIQHNVMTPQPYNRLYQLTGSKGFANKYPVEGYALDADQLTASGVEPKVDDLNSHGFLPEVEMEALVAKYQHPILK
KYGDMAKEVGGHGGMDFIMDSRLVYCLQNGLPLDMDVYDLAEWCCLAELGELSMDNNCAPVAFPDFTRGEWNVVKGYKHA
YASSEDEAAAMEKAKTFTAKLKEQGAKEWVK
>WP_004288322.1 sugar MFS transporter [Bacteroides eggerthii]
MKKKLGMLALIMAFWFTISFITNILGPLIPDIIHNFNLSDLAMAGFIPTSFFIAYAIMSIPAGLMIDRFGEKPVLFLGFL
MPFIGTTLFACIHTYPILLASSFIIGLGMAMLQTVLNPLQRTVGGEENYAFIAELAQFMFGIASFLSPLVYTYLIHELNP
DIYKEGKNFFIDLLAGMTPADMPWVSLYWVFTLLLLVMLIAVGLSRFPKIELKEDEKSGSKDSYMALFKQKYVWLFFLGI
FCYVSTEQGTSIFMSTFLEQYHDVNPQVEGAQAVSYFWGLMTAGCLVGMILLKLIDSKRLLQISGVLTIVLLITALFGNK
EASIIAFPAIGFSISMMYSIVFSLALNSASQHHGSFAGILCSAIVGGAGGPMIISMLADATSLRTGMLIILIFVGYITFI
GFWAHPLINNKTVCLKELFKKKE
>WP_004288323.1 MULTISPECIES: ROK family protein [Bacteroides]
MTKKYAIGIDLGGTSVKYALIDNEGVFHFQGKLPSKADISAEAVIGQLVTACKETMASAQQLGVTIEGIGIGTPGIVDET
NRIVLGGAENIKGWENLNLADRIEAETHLPVQMGNDANLMGLGETMYGAGQGARNVVFLTVGTGIGGAVVIDGKLFNGFA
NRGTELGHVPLIANGEPCACGSIGCLEHYASTSALVRRFSKRAAEAGRSFSGEEINGELIVRLYKEGDKLATECLDEHCD
FLGHGIAGFINIFSPQRIVIGGGLSEAGDFYIQKVSERAHRYVMADCAVNTRIMAASLGNKAGSIGAASLVFSLNTK
>WP_004288324.1 hypothetical protein [Bacteroides eggerthii]
MDRRSFLKNTGWSFLGLAASGSLLGSCVAGSKEAKKIMPSASNLKMFWGDLHNHCNITYGHGDMRDAFEAAKGQLDFVSV
TPHAMWPDIPGANDPRLKWVIDYHTGAFKRLREGGYEKYVKMTNEYNKEGEFLTFVGYEAHSMEHGDHVALNYDLDAPLV
ECTSIEDWKAKAKGHKVFVTPHHMGYQGGYRGYNWKCFTEGDITPFVEMYSRHGLAESDQGDYPYLHDMGPRQWEGTIQY
GLEQGHKFGIMASTDQHSGYPGSYGDGRIGVLAPSLTRDAIWEAMRTRHVCAATGDKISIDFRLNDAFMGDVIRGNSRRI
YLNVTGESCIDYVDIVKNGQILARMNGPLTPVAPEGDTIHCKVKVDFGWNREEKYVHWQGKLSVNKGRIVSVTPCFRGAA
FTSPQEGEHEFKTHVNRILSASEKETELDLYSSKNPNTTTPAMQAVILDLEMPKDGILTADFNGKKFEHSLGELLEGSRS
HFMIGWLSEAILFNRAMPESCFTVEHYMEDKEPQRDTDYYYVRVRQRDGQWAWSSPIWAERV
>WP_004288325.1 sulfatase [Bacteroides eggerthii]
MKNNLSNLLLPLATLSLASCASQKKEEPKRPNIIFMMTDDHTTQAMSCYGGSLLQTPNMDRIANEGIRMDNCYAVNALSG
PSRACILTGKFSHENGFTDNASTFNGDQQTFPKLLQQAGYQTAIIGKWHLISEPQGFDHWSILSGQHEQGDYYDPDFWED
GKHIVEKGYATDIITDKAIKFLENRDKNKPFCMMYHQKAPHRNWMPAPRHLGIFNNTTFPEPANLFDDYEGRGKAAREQD
MSIEHTLTNDWDLKLLTREEMLKDTTNRLYSVYKRMPADVQDKWDSVYAQRITEYRKGNLKGKSLISWKYQQYMRDYLAT
VLSVDENIGRLLNYLEEIGELDNTIIVYTSDQGFFLGEHGWFDKRFMYEECQRMPLIIRYPQAIKAGSTSNAICMNVDFA
PTFLDFAGVEIPSDIQGASMKPILENEGKTPADWRKAAYYHYYEYPAEHSVKRHYGIRTQNFKLIHFYNDIDEWEMYDMK
ADPREMNNVFGKPEYAEKQKELMQLLRETQKQYKDDDPDEKINVLFKGDRRLMKNR
>WP_004288326.1 heparin-sulfate lyase HepC [Bacteroides eggerthii]
MNKNFKYILLLTLACFIGKVNAQELKNEVFSLLNLDYPGLEKVKALHQEEKDADAAKALLDYYRARTNVKTPDINLKKIT
ISKEEQQWADDALSHTFFSHKGYQPSFNYGEDIDWKYWPVKDNELRWQLHRHKWFTPMGKAYRLSGDEKYAVEWTKQYID
WIKKNPLVKVDKKEYEMTGNNQLQDDVENARFAWRPLEVSNRLQDQTSQFQLFLPSPSFTPEFLTEFLVNYHKHAIHILG
NYSAQGNHLLFEAQRMIYAGAFFPEFKEAAAWRKSGIDIMNREINVQVYNDGGQFELDPHYHLAAINIFCKALNIADLNG
FRDEFPQSYLDTIEKMIVFYANVSFPDYTNPCFSDAKLTSKSAMLKDYRNWSKMFPKNQFIKYLATDGKEGALPDYLSKG
FLKSGFFVFRNSWGMDATQMVVKAGPKAFWHCQPDNGTFELWFNGKNLFPDSGSYVYAGEGEVMEQRNWHRQTCVHNTVT
LNDKNLDQTESVTKLWKPEGNVQILVTENPSYKNLKHRRSVFFVDNSYFVIVDEMVGSQKGTVNLHYQMPKGEIANSRED
MTFVTQFEEGSNMKLQCFGPEGMTMKKEPGWCSTAYRKRYKRMNVSFNVKKDGEDAIRYITVICPIKNSADAPELSAKFK
NKTFNENGLEVEVKVNGKKQSLNYKL
>WP_004288327.1 DUF4995 domain-containing protein [Bacteroides eggerthii]
MKKKLVLLALGTLTLASCQTQPKEDYSWIKKGLDVASAQLELTAEEISSTNMLPRSIRTGYDMNFLCRQLERDSLTFKDS
LRAYPTADQMGKRRLCSVYDWTSGFYPGSLWYAYELTGNDTLKTWAIQYTNLLNPVRYYTGTHDLGFMVNCSYGNAERLS
PNDTIAAVMKETADNLCGRFNDSIAAIRSWDFGTWNFPVIIDNMMNLDLLFNVAKETGNNIYKDIAVKHAMTTMHNHFRP
DYTCWHVVSYNNDGTVEKKQTFQGKNDDSSWARGQAWAVYGYTACYRETKDTTFLNFAVKVADMIMERVKTDDAIPYWDY
DAPVTDETPRDASAASVTASALIELSTMVPDGNKYLDYAEQILKSLSSDAYLAKIGENQGFILMHSTGSLPNGSEIDTPL
NYADYYYLEALKRFMDLKGISYNNL
>WP_004288329.1 RagB/SusD family nutrient uptake outer membrane protein [Bacteroides eggerthii]
MKKLIYYIALSVMCLLPVSCSLEEEISTEVEKENYLNDASEAQNVLLGIYLTNVRDAMYGYNMSIYFSMGTDISQVEGST
TENFRILPTNAYPTTQAEVQQTWEALYTGIYRANDFLEGISAKINTYSEKDKALATIYMGEARALRAMYYFELVRRYENI
PLMTSTQMSNQSPSTFVQADPADVYKFIEDDLIYASEVLPYATDDTEREDNSFRFSKGAALGLLTKVYATWASKDASKWE
YAAKTAQVLVESGKHDLLPDYEKLWENTCNSVWDPAESLIEISFYSPTYSNNSDPVGRIGKWNGVKTTVKMGKSGSCAGN
VKVVHTFVLDWRESKNAGDLRRDLSVANYRYGDKETIGRFYWAAKVTDDEATALDKDQDPEKSQKEKQNYTPAKWDIDKY
VKTVSFINNDKSNVNWYVLRYADVLLLYAEALNEWKHGPTTEAYDAINKVRRRGFGNPDDTSICDLPAGLDEAAFREAVR
KERAYELAFEGHRRLDLVRWGIYYKTIQETSNKLSNWYSSANYVVAQYTEEGKHELMPIPQREMDLCPQFKQNPKW
>WP_004288330.1 TonB-dependent receptor [Bacteroides eggerthii]
MYKPTYHTLSKRGYITLLALLVSIITFAQGITVKGVVIDETDIPLIGATVQVKGGQAGAATDLDGNFTLTVNKNATLVVS
YIGYLTQEVKVQGKNQLTIKLVPDSKTLDEVVVVGYGTMKKSDLTGSVSSVSAKDVEGFQTSSIAGALGGQIAGVQITST
DGTPGAGFNISIRGVGTLTGDASPLYIVDGFEVSDIDYLSNSDIESIQVLKDASSSAIYGARAANGVVLITTKSGKSGKP
IVTYNGSATYRKISKTLDLLSPYEFVKLQGEVKPELLTGYYQEGNDADGTPYRYQSLDDYIGLSGVDWQGETFNPTWSQD
HNFSLMGGSDNTKYNASFSRYIENGIFKNSGFDKTTAKFRLDQKINKKVSFNVTVNYAQTNRKGTGTSGDSGRFNMLAQI
LSARPTGGLKLTDEALLESAIDPEMLETGESLAQVNPVKQTESVTNNKRAEMWSANGALTWEIIKGLTFKTAGTYNTTNN
RIDIFYKDGSKEAYRNGQKPYGRTQMGRDVRWSNNNTLTWKQKIQKHNYDIMLGHEVSYRNSEHLLGEAMDFPFDNLGNN
NLGLGAVPSKVESGYSEKMLLSFFARANYSYNNRYLLTATVRADGSTVFSQKNKWGFFPSFSAAWRVSEEEFMKDLDWMS
NFKVRFGWGVVGNDRITNYLSMDLYTDNKYGIGNNTVTVLTPKQLKNSDLKWEGSSTVNLGLDLGFFDNRLNLTADFFIK
NTKDLLLAQSLAHATGFSSQWQNIGKIQNKGIELSLSSTNIQTKDFNWQTNFNISFIKNTLEALSSGEQYRLARSGFDSN
FTGDDYIAKVGESLGLIYGYEFDGIYQADDFYTNTNGQLVLKEGITDNTRYSGGVKPGVVKYKDQDGDGKITTADRTVIG
NAMPKWFGGITNTLEYKGIDFSFMFQFNYGNDIYNATRLYATQSRSSRRNMLAEVADRWSPTNASNLVPSYDGYITNDVY
SRFVEDGSFLRLKNITLGYTLPQKWTSKFYVSKLRVYATGQNLFCWNNYSGYDPEVNSLNDPMRPGLDWGAYPKSRVFTF
GIDLQF
>WP_004288331.1 surface glycan-binding family protein [Bacteroides eggerthii]
MKTKLLTISRLVKLFAIVALALVHTSCDETETTDSTGFILHYYGVTDIGPSMTYTLEAPTYKGSAPYDFTITGVTLNDEA
CTTESFVIDAETGAINIQNTANLATGLYAISVGCYSNGKYFEFKDAIQINMLLAVPEGVTVTPAEVVVKMEDKNWWEASA
QVTTDTEKHVSITGYAIAEDESKEYLKYFTISDDGIITFNPEKKDNIIPGEKYVISLKLKTKAGEHLYADAVTFNVIFKP
LKLQYAPNEVRVEKNIAHESQLPTIQGSSEGRTYTIKSITPEISGFTIDAATGKISIAENTLTQIGNVYEVDVTVTNEYG
TSDFPKAYIVTVVDFINPIDPETFKYEVPETYEGKGYTIPLINEFKGDEVIFDFAEDNSDIIKEQIEKNRISIDKVNGTI
TIAENNTLTPEDYTVKVKAANPKGEVSSSFTLTIKENPNKFTFYYGNNIGLLPEENYANQYAYDTKEDFQAAQLIPTTTL
NKKKAKWEIITKKNGATDKNSTGVGATINETTGVIDFSNASFLDQDNKKPMMNIGMIVVKATCGEGDLAYSVTVPIFIRS
NKVTEDGIMLDYRPFVFKVNPKTGGESVQPLITCPNQDLLRVDYRRTFRFFDINMAETGYLPENKGSIMYDVWDACYKEM
NLPIGTGSKKPMSYYDTSKYINKDHLDVLLGYVKPEHKTVIINPNKWKSADGVFANGVLIGSMTCHPNGREDSNLNSGSK
LNPIAIWFDENF
>WP_004288333.1 hybrid sensor histidine kinase/response regulator transcription factor [Bacteroides eggerthii]
MSNLKKITALLLLLCTTGVSYAYSEAWRQINFSYISINDGLSQSTVFSIAQDKLGNMWFATYDGVNKYDGYAFTVYQHDE
NDPNSIANDIARIVMTDSKGRVWIGTRDGLSYYDENKDKFQNFSYEKNGKRLQVNGIVEVSVDLLLVSTSEGLTMFDIPA
SQFVDDACSTTMRRIIASSLYRHGEQIYIGTRGDGLYCYSIPQKRLEKLTYIPNSRQIQSILQQSPTRIWVATEGSGLFL
INPKTQEVKVYKHSPSNPKSISSNYIRSLALDAQNRLWIGTFSDLNIYHEGNDSFMSYSSDPVEKGSLSQRSVRSIFMDS
QGGMWLGTYFGGLNYYHPIRNRFKNIERIPFKNSLSDNVVSCIVEDRQKNLWIGTNDGGLNLYNPENRHFIHYALQENQR
EEGFGSNNIKSVYVDDTRGLVYIGAHAGGLSILHRNSGRIENFNQRNSRLVNENVYSILPDKDNTFLLGTLSALVHFNPE
KRSFTTISRESNGTPVTFQKITTLFRDSQKRLWVGSEEGISVFRQHGTEIERIPLLPASTITKSFTNYIYEAANGLIWVG
TREGAYCFNEKDKQIKRYTIANGLPNNVVYGILEDSYGRLWMSTNQGVSCFNPSTEKFRNFTEADGLQSNQFNTSSCYRT
SNGQMFFGGINGLTTFRPELLQDNPYTPPVVITKLELFNKVVRPDDETGILTKNISNTESITLKSWQTAFSLEFVVSNYI
SGKHNTFAYKLDGYDKEWYYLTNKRTVSYSNLPQGTYRFMVKAANNDGKWNSTPTILEIVVLPVWYKTWWAVLLFFATFI
GFITFVFRFFWLRKSMEAKLEMERRDKEHREEINQMKMRFFINISHELRTPLTLILAPLQEVISKINDRWARNQLEYIQR
NANRLLHLVNQLMDYRRAELGVFELKVKKANADRLIRENFLYYDKLARHKEISYTFHSELEDKEEIFDPHYLELIINNLL
SNAFKYTDNGKSITVTLKEENNWLVLQVSDTGIGIPMNKQGKIFERFYQVESQHIGSGIGLSLVQRLVELHHGHIELESE
EGKGSTFFVYLPQDPSAYKSSEQADSNIPNEEEQAYSTNSKEMYFIDTEKMENVSIETGDKKRGTILIVEDNQEIRHYLC
SGLADLFNTLEAGNGEEALEKLKDNEVDIIITDVMMPVMDGIKLCKNVKQNIRTCHIPVIILSAKTDIKDQLEGLQVGAD
DYIPKPFAIAVITSKIQNMMRTRRHMLERYAKSLEVEPEKITFNAMDEELLKRAVNIVEENIDNIEFSTDEFAQKMNMSR
SNLHLKLKAITGESAIDFIRKVRFKRATELLKSGRYTVAEVSSMVGFNSSSYFATCFKKYVGCLPTEYIKKAKG
>WP_004288335.1 heparin lyase I family protein [Bacteroides eggerthii]
MKKNIFIICMAMAAGCITTLTAQVKNAETLVPLTKRVNVQADTARLDQIIDGCWVAVGTNKKHAIRRDFTRLFAGKPSYR
FELRKEDNTLEGYGKGETKGRAEFSYCYATSADFKGLPADAYRKAQITKTVYHHGKGICPQGVSRDYEFSVYIPSALDSN
VSTIFAQWHGMPDRTLVQTPEGEVKKLTVDEFLELDKTTIFKKNTGHEKVAKLDKQGNPVKDKKGNPVYKAGKKNGWLVE
QGGYPPLAFGFSGGWFYIKANSDRRWLTDKTDRCNASPEKTPVMNPVTSKYKSSTIAYKMPFADFPKDCWVTFRVHIDWT
TYGKEAENIVKPGKLDVQMEYTDKKKTVKEHIVNNEVIQIGRNDDDGYYFKFGIYRVGNSTVPVCYNLAGYKEE
>WP_004288336.1 ABC transporter permease [Bacteroides eggerthii]
MKQLTFKQKVVQGIYDLFYIWKQEFRTTFRDQGVLIFFVLVPLVYPLIYSFIYTNETIREVPTVVVDNSRSSLSREYLRK
VDASPETSIVAYCADMEEAKLMLKDRKAYGIIYIPAHFSDDIVQGKQTQVSIFCDMSGLLYYKALLTANTNVSLAMNAAI
KMERAGNTTARQDEITAYPIEYEDVAIFNPTNGFAAFLIPAVLILIIQQTLLLGIGLSAGTAREHNQFKDLVPINRHYNG
TLRIVMGKGLSYFMVYSLVAVYILCVVPRLFSLNQIAIPGVLTLFTLPYLTACIFFAMTASIAIRNRETCMLLFVFTSVP
LLFLSGISWPGSAMPSFWRYFSYLFPSTFGINGYVRINSMGATLNEVAFEYRALWMQTGIYFLTTCFVYRRQIIQSRKNH
SSLYPARL
>WP_004288338.1 MULTISPECIES: HlyD family efflux transporter periplasmic adaptor subunit [Bacteroides]
MDTKSQNSNMLLAFLTLTGVIAIVALVGFFMLRKGPEIIQGQAEVTEYRVSSKVPGRILEFRVKEGQSVQAGDTLAIIEA
PDVQAKLEQARAAEAAAQAQNEKALKGARQEQIQAAYEMWQKAQAGLAIAEKSYKRVKNLHDQGVMSAQKLDEVTAQRDA
AQATEKAAKAQYTMAKNGAEREDKAAAAALVERAKGAVAEVESYIKETYLIAQTAGEVSEIFPKAGELVGTGAPIMNIAI
MDDMWITFNVREDLLQGLGMGTEFEAFIPALDRNIRLKVYYMKDLGTYAAWKATKTTGQFDLKTFEVKASPQERAEGLRP
GMSVILKK
>WP_004288339.1 TolC family protein [Bacteroides eggerthii]
MKKFFCFIYLACLVLPLAAQDVLSLDSCRTLAIANNKELLIGRTKIEAAHYQRKAAFTNYLPSISATGGYMRNQKEFSLL
NDAQKGALGSVGTQMSGALQNGIQGMITQNPQLAQNPQFMALVQSLGNIDIATPLNGLGQSLVDAFRTDTRNMYAGALTL
TQPLYMGGKIRAYNKITKYAEELARQQHNSGMQEVILSTDQAYWQVVSLANKKKLAEGYLELLQKLESDVDKMIAEGVAT
KADGLSVKVKVNEAEMTLTKVNDGLSLSRMLLCQLCGLDLSTPITLADEKEDDLSPTPADNSSININNVYAMRPEVRSLE
LATQIYKQKVNVTRSEYLPSVALIGNYMATNPSVFNSFENKFKGMWNVGVMVSMPIWHWGEGIYKVKAAKAEARITQYQL
DDAKEKIELQVSQSVFKVNEAAKKLIMAEKNLEKADENLRYATLGFEEGVIPASNVLEAHTAWLSAQSEKIDAQIDVKLT
EIYLKKATGSLNVGN
>WP_004288340.1 MULTISPECIES: hypothetical protein [Bacteroides]
MNNKKNTLQIVVGSLLVLLLIGVTVLLISEKRTNNELVQEFNLEKEDLENQYTDFAKQYDELKLTVSNDSLSVLLEQEQL
KTQRLLEELRTVKSTNATEIRRLKKELATLRKVMIGYINQIDSLSRLTNHQKEVIADVTRKYNVASQQISNLSEEKKNLN
KKVTLAAQLDATNINIQATNKRGKKAKKVKDVVKLKINFTIVKNITAETGERTLYVRITKPDNDVLSKNASNTFPYENRE
LAYSIKKYIEYNGEEQSVTVYWDVEEFLYAGSYRVDIFSDGTLIGSQSFNLD
>WP_004288341.1 MULTISPECIES: malate dehydrogenase [Bacteroides]
MSKVTVVGAGNVGATCANVLAFNEVADEVVMLDVKEGVSEGKAMDMMQTAQLLGFDTTIVGCTNDYEKTANSDVVVITSG
IPRKPGMTREELIGVNAGIVKSVAQNILKYSPNAILVVISNPMDTMTYLSLKSLGIPKNRIIGMGGALDSSRFKYFLSQA
LGCNANEVEGMVIGGHGDTTMIPLARLATYKGIPVSTLLSAEKLDEVVASTMVGGATLTKLLGTSAWYAPGAAGAYVVES
IIHDQKKMIPCSVALEGEYGESDICIGVPVILGKNGVEKIVELELNADEKAKFAASAAAVHKTNAALKEVGAL
>WP_004288342.1 S41 family peptidase [Bacteroides eggerthii]
MKKLLFSLAAVCLAAFTSAQDAPLWLRHCAISPDGTTIAFTYKGDIYTVPVDGGRAMQLTTNPAHDTEPVWSPDGKRIAF
ASDRMGSMDVYIVSKEGGEPRRLTTHSGSETPVAFSDAGHILFSADIMPSAETVLFPSNGQFRQVYKVSVEGGRPVLYSP
MPMECISINKEGTVLYQDKKGYEDYWRKHQVSPIARDIWMYAPGEKPAYRQLTTFGGEDREPVWAPDGKSFYYLSEENGT
FNVYRRTPGAASATQVTHHTKQPVRFLSIAADGRLCYGFDGEIYTLVPGGEPRKVNISIVSDKSDKDLIRQIKSSGATEM
ALSPNGKEVAFVLRGDVYVTSVDYKTTKQVTNTPCQERGVDFAPDGRSLVYASERGGLWQLYTSAIVRKDEKLFTYATEL
KEERLTNSEAASFQPQYSPDGKEVAFLENRAAIRVINLKTKAVRTVMDAKYQYSYSDGDQWFRWSPDSKWILSDFIGIGG
WNNKDVVLLNADGKGEMVNLTESGYTDGNAKWVLGGKAMIWTSDRAGYRSHGSWGSEDDTYIMFFDAEAYDRFLMSKEET
ALVEEAEKAEKEAKEKAEKKKETKKKTDKEDGAEKEKKVEPLKFDLENRFDRIVRLTVNSSHLADAVLTPKGDALYYLST
FEDGYDLWKHDLKENSTKVLLKDVGAGALLPDKEGKNIFLCSSEGMKKIEVAGSKVTPVEFEAFFDYRPYGEREYIFDHV
WQQVDDKFYVEDLQGTDWTGYKASYKRFLPYINNNYDFTEMLSEMLGELNASHTGARYYASGATLPTAALGVFYDESYTG
DGLKIKEIIAQSPLTKKKTDVRPGCIIEKIDGVAVKAGADYFPLLEGKSNRKTILSVYDPNTKKRFEETIKPITYAMQSE
LLYKRWVENCRRTVEKLSGGRIGYVHIKGMDSPSFRKIYSELLGRNRNKEAVVVDVRHNGGGWLHDDVVTLLSGKEYERF
VPRGQYIGSDPFNKWLKPSCMLVCEDNYSNAHGTPFVYKTLGIGKLVGTPVAGTMTAVWWERQIDPSIVFGIPQVGCMDM
QGNYLENHTLQPDILIYNTPEEMISGDDAQLKVAVEHLLKQLPRKK
>WP_004288345.1 polysaccharide pyruvyl transferase family protein [Bacteroides eggerthii]
MRNKRTATITWVKHYNFGTILQAYALQQYILYLGYENHILNDTYIIEPDQKKSNIFFIRVIQWVKLLLNPSFKLYYKNKV
KSKKLFIRFITDYLLIDYDTDWRLFDDKYDQYIVGSDQIWNPGPIWYKELNTPFYYAGFTNKKKISYASSLGVSAYPDKH
LKQFREYLSDYKYLSAREDIGCKIIADITGKEVTHVVDPTLLLPSDNWRKLIGEKPTSHEKYVLAYFLSDNKYYLDYVRQ
YASKYHISLKMFHNLKKYSCCADELVAAGPLEFLQYIDGASILFTDSFHGTLFAIQLDTPFVAFKRFNGQNEGQNQRLIS
LLSTLDISDRFIREDNCEKIEDLLPLNFKSIKQKLSMNIELSRIFLQKALES
>WP_004288346.1 oligosaccharide flippase family protein [Bacteroides eggerthii]
MKELKSLARNTGFLVIGQFGTKLLSFFLVPLYTNVLTTVEYGTFDLMNTSISLLVPIFTLNICDSALRFPLEPQIDRTEV
FSICIYHFFACVIIGTILISINYIFDFISIINDYPILFLMMFASTAINGILNCFARGIDCVKDVAISGVICSLVMICLNL
FFLLILHMGLWGFFMAYILGIISQSFYLFLAIKGWKFVKWQNLDSKLHQEMLNFSKPMILTNISWWINGLSNRYIITWLS
GIAANGIYSVSYKIPSVLMMFQGIFGQAWTLSAVHEFDKDDKNGFFAKLYSSYNVSMTIVCSILIILSRTIAELLYNKDF
YNAWKYAPFLTIAAVFGALSGYIGGIYAATKDTKAFAKTSIVGAVVNLVLTFLLVWQTGILGAAVASLVSYGLVWAMRIR
TIKKYMNLRISLLRDCLGYSILLVQTGLLFVLDNSLLFFGLEIVLLLIIIAINQSLLKTIMNKVCKK
>WP_004288347.1 glycosyltransferase family 2 protein [Bacteroides eggerthii]
MKYKSNIKVSIIVAIYNSDKFLEKLILSIIGQTYKNIEVILVDDGSPDNSGAICDKYAVIDSRIKVLHKPNGGCCDARNK
GLELVTGEFLTIIDGDDWLEPDYIEYLLRVVLQTDSDMAMSLNIFTTRERIQVKFDKIETWTSEDAAIAIIYPKVPIGPW
NKIYKTDMIRRNKVDFSVPWSGEGHYFSAMAAQYSNHVGVGRRKIYNYRLNNAGSGLTHYNVTMGTNALWNTKNIGDKLV
IRTNRLQNAVNYHIWSNYHFILKLIIATNSKNEYAKEYKECLTKVRTLLPNVIWKSEVSFKHKIKMLLISLLPIPYAIYC
IKREQATLQKDKLK
>WP_004288348.1 SDR family oxidoreductase [Bacteroides eggerthii]
MKKIELIIRKLVSIMKREQLVPVIQIETDAEQFKGRVALISGGTGGIGLSIAKTLLSSGCKVILAGTNLDKLKDTIDNLN
TSNAAILELNYLKLESFDAKIEEADKIFGNRDIFVSSAGVHTEGVDFWKVTGEEYDRVMNINLKGTFFMCKSMASYMRRR
KLKGNILLVSSTRGFEPAWSPYGISKWAMNGLTKGLAQILFEDGITVNAIAPGSTATALIGINEGDSIYTNENKIGRFIM
PTEVASLAKLLVSGSGKMISGETIRISAGRGVWDIR
>WP_004288350.1 HAD family phosphatase [Bacteroides eggerthii]
MIPGCEIKLLITDFDGTLVDTFRANYMAYRKAFEEVGLVLCETDYRCCFGYRFEKFMEVCGVTDEKKAAEIKELKSFYYP
DYFKYLQVNDVLLRLLLTFKKGGGKIAVASTARRKNLDNVLRYIGVVDNFDYILAGEDVECGKPSPEIYEKVLSYFGMLP
SEALIFEDSEIGIQSARNAGINYMVITQ
>WP_004288351.1 phosphotransferase [Bacteroides eggerthii]
MEIEIKGHSGCQVEIVNKGGNLYISKSTHNKDYVPRLYRQAVKQQMASRAVYQHIRIPEIYEIERTEEYVNVKMEYVYSK
NYIDYFEDAGFDQINYFIKALKIFIDWEIEHSSLEIIDRQVILDKFRDVCCKIQRNDFINKDKEVMEIMECSASVFQGID
EEIKIPVGHCHGDLTFSNILFNGNNYYLIDFLDSFIESPLLDLVKIRQDSHYGWSRLMYEHRWDNVRMDIISQKIDMEIA
KYYSRYDWYGKYYALFQLMNFLRIIQYAKEEKVILFLKKELKSML
>WP_004288352.1 hypothetical protein [Bacteroides eggerthii]
MSVSLIVPLCADKPEYEYNLPYLFNFSPDGLSLCIKSVQGLSLDRFDAIYFTILEKWDDKYCLSDLLRLQFRKLNWTKAK
VVVLDTPTSCQAETVYQTIKRENIEGCIFIKDADGYFTSDFTLCNSIAIYPLDRLEMVNPGNKSYVELDDQFYITNIIEK
KIISRYFNAGAYIFEDSTVFCRYFEKLSCYKNLFMSHVVYFMLLDKILFRPFIVKDFEDWGSNKAYNYFVTNK
>WP_004288353.1 SDR family NAD(P)-dependent oxidoreductase [Bacteroides eggerthii]
MMKVLITGAAGFIGSQLAHRLWKDGVELVLIDNFSYGSDDNLKFEDHDFTDEVLKIDIRDREQIAGIFRNGQIDYAYNIA
GIAPLPDCQLNPQEAIDVNVTGFVNILENARIYGVKKVIQASTNAMYENELEFPTVENEFKQPTLIYPNTKYCAELFAES
YCKTYGMNVTCLRFANVYGPHIDCLRKQPPFVGYMIRELYYNRIPVFHSDGKQRRDYIYVDDLINLAILVQKTKGFDCVN
VSSNQNYSVNEMYDITRQIMNKDIPATYTDTGNYWCKYPELYEGAFPIRNEILEHEVNKYSLCDNTLAREKYGWVPLVDM
KQGLKNVVEYIVQLLSTKVGTNR
>WP_004288354.1 hypothetical protein [Bacteroides eggerthii]
MKNIPEVVLTNVSNRIDYYQWFLYGFMLMEKKGKIVLKYRTSMTQRMLMSNLFWPLAKLVYKLRFIVMKRLGKYDPKNKS
LLRGYVKIRDERKSFCIDSADAPFLFSSKDLRERDIYFKIQCPEEFSKEGFYLGNVCIPWTDYDYVEGINKYSLRGERKK
CPEVIVYKNKIKPLLLAVRSMGRGSSFKALDAAYKNLLAARNVPQSGKAMCYFGNAKGPEPSGCKKNPDFDWEADILSVY
GERMNHPNEKRAKIATILEALGEGYDARIIERGFSDKGNKIQSSLVIPFEDFSKHVAKFQYNINISGYRMSIPGRFMDSF
VCGTAIATDNLSVKWYRPFGDEVVEMGAMGYLPDAEVDYDAIKERIKSLPPIRKQAIIDKYEEYWAPEKCAEYIVEMACM
R
>WP_004288356.1 MULTISPECIES: DNA-binding protein [Bacteroides]
MIRYKKYQFTGENHPLKGLWYARPVIEETFDTEMLAKHMANHNTPYSAGLIKGVLTDMIACTKELILDGKNVKLDDLAIF
SVGIVSKKGAASAAEFTLANNVKGLKLRARATGELSNAQINLEGQLKEAFKYNADNGSGNGGSTPGGNGEEEENPLG
>WP_004288357.1 MULTISPECIES: DUF4248 domain-containing protein [Bacteroides]
MEPFKIRTYGRTELAQLYCPGLCPQAAFRKLNQWIDFHPTLRSELHALVPSDKVRTYTPAQVQLIYNALGEPY
>WP_004288360.1 BT4734/BF3469 family protein [Bacteroides eggerthii]
MNECKMSLFQNPIAPQRDPQGRILKAATLTPAMEVTPADVYQLITCNEPLRLATLQVRNAADIRAAKASLLPYVTPCGVF
TRRNCRSLLKISGLVVVDIDHLDSLQEAEQMRRTLFDDPFLCPVLCFVSPGGRGVKAFVPYRQEHAADAAQNAAESMYWA
MNYVEMAYGGDTQDKPTGKGVDTSGKDIVRACFLCHDPEALFREQKNPLPCPINHNL
>WP_004288363.1 glycosyltransferase [Bacteroides eggerthii]
MIPKVIHYCWFGRNPLPPFAVKCIESWKKFLPGYEIKEWNEDNFDVNIIPYTQEAYEARKYAFVSDYARFYILYHHGGIY
FDTDVEVIKSIDDIIERGAFMGCENEAKPGATALAVAPGLGLGCNPGLGLGCNPGLGLYAEILGLYAGLHFLRSNGGLNL
KTVVEYTTELLSAKGLKNVNEMQCVADVWIYPKEYFCPVNYQTNEMNITDNTRSIHHYAASWHGTRQILFKLVSKIVGKD
VAHKISAIVKSFNLIK
>WP_004288365.1 glycosyltransferase family A protein [Bacteroides eggerthii]
MNLEVLLSCMYQEDMSIALRTRIQSDLLIINQCNKDESVENICDGHRIRMISSTERGLSKSRNMALENACGDICLICDDD
ERLVDNYSGIILDAFEAHPDADIIAFNFKNPYRTFPLKQKRIGYIGALRLASWQIAFRKKSIIDNHIRFDETMGAGVTMG
GGEENKFLLDCLKKGLSIIYLPIYIGSVSQEASTWDLTKENAVSYFQDRGEAYGKIMGKWLGAAYIIYSSIRKYGYYTQY
VSFMNAFILQFKGLYR
>WP_004288366.1 glycosyltransferase family 2 protein [Bacteroides eggerthii]
MKYTIVILTKNENDIISKCLDAIPYGVDCFVLDSGSTDGTKETVLSKGFHYSEHLMSEFIISEQRNWALRNLEIKTEWVL
FLDADEYISNELHEKILSVIENGTFNAYRLTPKFIFWGKWMKRLQGYPNWHDRLLKKDEVSIVGGVWESFDQSAKVGYID
IPYDHHANIKGFKYWLEKHDRYSSWDAQNTYKFLYEGKEFSTTRKVRMRRMAARLWWIRPWGRCFYMYFIRLGFLEGWRA
FYLVLLYFIYEYMIVIKIIELKRLNSHKDL
>WP_004288368.1 hypothetical protein [Bacteroides eggerthii]
MDYKAIDTRRIIDYIYSFPGSVIGVEDIIQNAGADKLRVYPALFELEQAGYIEVVECEELGAPLAVRRRRDASQFLHDSM
>WP_004288369.1 M43 family zinc metalloprotease [Bacteroides eggerthii]
MKYRNLLFIFLLSVFASCSKDPELGPDTPPSTFKVRIDNVIHETYFDSYPQGPSLFVPYLVMSGLPEGEKLLAFGGYYSP
ENPNPDGSDYTFIHDCADDELIQGWDWTQELIYSAGWIDLPIPGKTYYFKGVVRTNKAVYYSNTVTINTDGLPGYTPGPQ
DRVLPVVFHVMPRKDGTYPHPYFFDEMLACANRLYRNVWPLPGLADAGIRFVPATHTPDGTALSTPGIHYLDERYELDRD
ISYEELRQWVGDNLWEMTEVINVWVSPFINDDIVSEDTRTAGFTFLPYFAPEEMLQGCNTAVPGCFSGIFLNLEEVVGNG
YCNSGIVVFAHEAGHYLGLDHVFEEDWCDDTPQYDRARYRTEQYIPGIDTYLRYPIDASAEPYTALNVMDYDIVIYSGIT
PQQAERVRYTLQHACLVPGGKPLPGNMKSCAGPAPKVMY
>WP_004288370.1 MULTISPECIES: NAD kinase [Bacteroides]
MKFAIFGNTYQAKKSSHAENLFRLLAGRKAQLCVCREFYNFLTSDLHLNIPAADLFDGNDFCADMVISIGGDGTFLKAAS
RVGKKNIPILGINTGRLGFLADISPEEMEETIDEIYNNHYKVEERSVLQLKCDDEKLMASPYALNEIAVLKRDSSSMISI
HTAINGAHLTTYQADGLVIATPTGSTAYSLSVGGPVIVPHSKTIAITPVAPHSLNVRPIVICDDWEITLDVESRSHNFLV
AIDGRSESCKETTQLTISRADYSIKVVKRFNHIFFDTLRNKMMWGADVR
>WP_004288371.1 MULTISPECIES: pyridoxine 5'-phosphate synthase [Bacteroides]
MTKLSVNINKVATLRNARGGEVPNVVKVALDCENFGADGITVHPRPDERHIRRSDVYDLRPLLRTEFNIEGYPAPEFIDL
VLKVKPHQVTLVPDSPTQLTSNSGWDTKNNLEFLTEVLDTFNNAGIRTSVFVSTDVEMIEYAAKAGADRVELYTEPYATA
FPKGREAAVAPFVEAAKMARSLGLGLNAGHDLSLENLNYFYTNIPWLDEVSIGHALISDALYLGLERTIQEYKNCLR
>WP_004288372.1 MULTISPECIES: MotA/TolQ/ExbB proton channel family protein [Bacteroides]
MNLMLLLAQVAPALADSIAGANPVLTPVAAPDEMNLWSMAVKGGWIMVVLGVLSVVCFYILFERNYVIRKAGKEDPMFMD
KIKDYILGGEIKAAIAYCRSVNTPSARMIEKGISRLGRPMNDVQAAIENVGNIEVAKLEKGLTIMATISGGAPMIGFLGT
VTGMVRAFFEMANAGNNIDITLLSGGIYEAMITTVGGLIVGIIAMFAYNYLVTLVDGVVNKMESKTMAFMDLLNEPAK
>WP_004288373.1 MULTISPECIES: biopolymer transporter ExbD [Bacteroides]
MASMTDVIFLLLIFFMITSTVVSPNAIKVLLPQGKQQTSAKPLTRVIIDKDLNYYAAFGNDKEQALTLDRLTPFLQSCAA
KEPEMYVALYADESVPYREIVKVLNIANENHFKMVLATRPPEGK
>WP_004288374.1 MULTISPECIES: cell envelope integrity protein TolA [Bacteroides]
MDRKKKGKYVGLAGALLVHVVVIALLILVGFTLPEQSEEGGVPVMMGEVPDAWGAADPSLVEVDVMPEETAPEMPEEVEQ
DMLTQEEEETVAIKPKAEEKKKEAKKPEKTAAEKAEEARKLAAEKAERERKAAEEAARKRVAGAFGKGAQMGSKGTTEGE
GVQGSPTGNSSSGATAGTGGYGTFNLGGRSIGEGGLPRPVYNVQDEGKVVVTITVNPAGQVIATSINRQTNTVNPALRKA
AEDAAKKARFNTVSGLNNQTGTITYYFNLK
>WP_004288375.1 MULTISPECIES: DJ-1 family glyoxalase III [Bacteroides]
MGTVYVFFADGFEEIEAFTSVDVMRRAGLKVEMITVTPDEIVTGAHGVPVLCDKNIVNCDFFDADLIVLPGGMPGAATLG
ECDDLRKLIVRFAEENKPIAAICAAPMVLGKLGLLKGRKATCYPGFDNFLEGAEYTAAMVEKDGNIITGKGPGAAMEFAL
AVVELLQGKDKVAELRKAMIV
>WP_004288376.1 2-C-methyl-D-erythritol 4-phosphate cytidylyltransferase [Bacteroides eggerthii]
MVQYALIVAGGKGLRMGCELPKQFLPIGGKPVLMRTIEAFYAYNAEIRIILVLPYSQQAYWNELCRKHHFLIPHHIANGG
ETRFHSVKNGLAFVTTPGLVGVHDGVRPFVAREVIARCYSLAAEKQAVVPVTDVVETVRHLVGEGSETVSRDEYKLVQTP
QVFDADLLKQAYEQPYTSHFTDDASVVEALGKSVYLTEGNRENIKITTPFDLKIATALLESCSI
>WP_004288377.1 MULTISPECIES: ATP-dependent DNA helicase RecG [Bacteroides]
MFDLTTRDIKYLSGVGPQRASVLNKELGIFSFHDLLYYFPYKYVDRSRIYYIQEIDGTMPYIQLKGEILGFETAGEGRQR
RLIAHFSDGTGVVDLIWFQGIKYLIGKYKVHQEYIVFGKPSVFNGRINIAHPDIDPASELKLSAMGLQPYYNTTEKMKRS
SLNSHAIEKMMKNIVRQLDEPLPETLSPALLAEHHLMPLTEALMNIHFPVSPDVLRKAEYRLKFEELFYVQLNILRYAKD
RQRKYRGYVFEKVGDTFNGFYSRNLPFELTNAQKRVLKEIRRDLGSGRQMNRLLQGDVGSGKTLVALMSMLMALDNGYQA
CMMAPTEILANQHYDTIRELLYGMDVRVELLTGSIKGKRREAILSGLLTGDVQILIGTHAVIEDTVNFASLGLVVIDEQH
RFGVAQRARLWAKSTQPPHILVMTATPIPRTLAMTLYGDLDVSVIDELPPGRKPIATIHQFDSHRVSLYRSVRKQIEEGR
QVYIVYPLIKESEKIDLKNLEEGFLHICEEFPDCKVCKVHGKMKPAEKDAQMQLFVSGEAQIMVATTVIEVGVNVPNASV
MIIENAERFGLSQLHQLRGRVGRGAEQSYCILVTGYKLAEDTRKRLEIMVRTNDGFEIAEADLKLRGPGDLEGTQQSGIA
FDLKIADIARDGQLLQYVRGVAEAIVDKDPNGELPENEILWRQLKALRKTNINWAAIS
>WP_004288378.1 MULTISPECIES: M23 family metallopeptidase [Bacteroides]
MNFNWIRTALLAAAAMVSLNSFSQDLIARQAPVDRKLKSVDSLALQKQIRAEQALYPGLDLYPSWNNELVQAYGNAIVPE
SYTFDLKSFCMPTEHTRITDVFGYRPRRRRAHYGLDIKVYVGDTIRAAFDGKVRIVKNQGRRGYGKYVVIRHDNGLETVY
GHLSKQLVDINQLVKAGEPIALGGNTGRSTGSHLHFETRFLGIPINPALMFDFEKQDIVADSYTFRKTKGTSGTARSMAS
GEGLFYKVKRGDTLSKIAARQGTSIDKLCKLNRITRKTILRPGQVLRCS
>WP_004288379.1 MULTISPECIES: DUF1599 domain-containing protein [Bacteroides]
MKDTKQQFEHVIAICRDLFFKKLHDYGPAWRILRPASVTDQIFIKANRIRSIETKGVTLVDEGIRSEFIAIVNYGIIGLI
QLELGYAEAADITNEEAMALYDKYAKESLELMLAKNHDYDEAWRSMRISSYTDLILMKIYRTKQIESLSGQTLVSEGVDA
NYMDMINYSVFGLIKLEFGD
>WP_004288380.1 BT_3928 family protein [Bacteroides eggerthii]
METERKHIIKLVWVNACRFLLAALFIFSGFVKAVDPLGSFYKIQDYLTAFGMISWFPTYLPLLFAIILSSAEFCVGVFLF
FGVRRKVASTLALFLMGVMTPLTLYLALANPVSDCGCFGDAWVLTNWQTFGKNIILLIAAVIVFKERKLIIRFITLKMEW
MVSLYTILFVFALSFYCLEYLPVLDFRPYKIGVNIKAGMEIPEGAKPSVFESRFVLEKDGRQQEFTLDNYPDSTWTFVET
RTVLKEKGYEPPIHDFSMISLSTGEDITDSVLTDKGYTFLLVAHRTEEADDSNIDLINEIYDYSIEHGYGFYALTSSPDE
EIEAWRDRTGAEYPFCQMDDITLKTIIRSNPGLLLIKDGTILNKWSDSQFPDEYVLNDSLDKLELGQQKQENNLHTIGYV
LLWFIVPLMLVLGVDILVIKRREKKNKSD
>WP_004288381.1 MULTISPECIES: triose-phosphate isomerase [Bacteroides]
MRKNIVAGNWKMNKTLQEGIALAKELNEALANEKPNCDVVICTPFIHLASVTPLVDAAKIGVGAENCADKESGAYTGEVS
AAMVASTGAKYVILGHSERRAYYGETVEILEEKVKLALANGLTPIFCIGEVLEEREANKQNEVVAAQLASVFSLSAEDFS
KIILAYEPVWAIGTGKTATPAQAQEIHAFIRSAVEAKYGKEIAENCSILYGGSCKPSNAKELFANPDVDGGLIGGAALKV
ADFKGIIDAFN
>WP_004288382.1 MULTISPECIES: SPOR domain-containing protein [Bacteroides]
MKKLGLLLIACFSFTLVSVAQNNIVKSLERNVPGQGKVSIHQDARIEALIGSEYIPTGSEDQKVIKSSGYRVQVYAGNNT
RQAKNEAYSVASDIKERFPDLPVYTSFNPPRWLCRAGDFRSIEEADAMMRQLRATGVFKEVSIVKDQINIPL
>WP_004288383.1 MULTISPECIES: GTP cyclohydrolase I FolE [Bacteroides]
MLGKEEIVSPSLDELKEHYHRILTLLGEDPEREGLLKTPERVAKAMLTLTKGYSMDPHEVLRSAKFKEDYNQMVIVKDID
FFSLCEHHMLPFYGKAHVAYIPNGYITGLSKIARVVDIFSHRLQVQERMTLQIKECIQETLNPLGVMVVVEAKHMCMQMR
GVEKQNSITTTSDFTGAFNQAKTREEFMNLIRHNS
>WP_004288384.1 DNA primase [Bacteroides eggerthii]
MIDQATIDRILDAAQIVDVVSDFVTLRKRGVNYVGLCPFHDDKTPSFYVSPAKGLCKCFACGKGGNVVHFIMEHEQMSYP
EALKYLAKKYGIEIKERELSNEEKLVQGERESLFIVNQFARDYFQDILRNHVDGRSIGMAYFRNRGFRDDIIEKFQLGYC
TESHDAMAQEALKKGYKKEFLIKTGLCYETDDHRLRDRFWGRVIFPVHTLSGKVVAFGGRVLASATKGVKVKYVNSPESE
IYHKSNELYGIYFAKQAIVKQDRCFLVEGYTDVISMHQSGIENVVASSGTALTPGQIRLIHRFTNNMTVLYDGDAAGIKA
SIRGIDMLLEEGMNIKVCLLPDGDDPDSFARKHNSTEFQQFIQEHETDFIRFKTNLLLEDAGKDPIKRAELIGNLVQSIS
VIPEAIVRDVYIKECAQLLRVEDKLLVSEVAKRREMQAEKRAEQTERERRNAVRSAEGAPNTPKVEGSNPATPTTTNGTA
LPTGEAAGYDTNAPFPPEDNYISFIPQEGKEGQEFYKYERLILQMIVRYGEKIMCNATNDEGQEVPISVIEYVINDLKED
ELSFHNPLHRQILTEAAVHIHDEGFTAERYFLAHPEAAISKLSVELISNRYQLSKYHSKSQKIVTDEERLYELVPALMIN
FKYAIVSEELKHMMSALQDPAVANNEEKCNAIMKRYSEMREVQRIMAKRLGDRVVLP
>WP_004288385.1 prephenate dehydrogenase/arogenate dehydrogenase family protein [Bacteroides eggerthii]
MRILILGAGKMGSFFTDTLSFQHETAVFDVNPHQLRFVYNTYRFTTLEEIKEFEPELVINAVTVKYTLEAFRQVLPVLPK
DCIISDIASVKTSLKKFYEESGFRYVSTHPMFGPTFASLSNLNTENAIIISEGDHLGKIFFKDLYQTMKLNIFEYTFDEH
DETVAYSLSIPFVSTFVFAAVMKHQEAPGTTFKKHMAIAKGLLSEDDYLLQEILFNPRTPGQVENIRLELKRLLEIITNK
DAEGMKKYLTKIREKIK
>WP_004288386.1 MULTISPECIES: bifunctional 3-deoxy-7-phosphoheptulonate synthase/chorismate mutase type II [Bacteroides]
MELQLESILLPGIEEKRPLVIAGPCSAETEEQVMDTAKQLSAKGMKIFRAGIWKPRTKPGGFEGIGVEGLSWLKEVKKET
GMYVSTEVATAKHVYECLKAGIDILWVGARTTANPFAVQEIADALKGVDIPVLVKNPVNPDLELWIGALERINNAGLKRL
GAIHRGFSSYDKKLYRNLPQWHIPIELRRRIPNLPIICDPSHIGGKRELVAPLCQQAMDLGFNGLIVESHCNPDCAWSDA
AQQVTPDVLDYILNLLVIRKDTQSTENLSELRKQIDECDNNLIQELAKRMRVAREIGTYKKEHDMTILQTGRYNEILEKR
GSQGALCGMDPEFIKKVFEAIHEESVRQQMEIINK
>WP_004288387.1 aminotransferase class I/II-fold pyridoxal phosphate-dependent enzyme [Bacteroides eggerthii]
MKMENQISKIKPADRLASVSEYYFSKKLKEVARMNAEGKDVISLGIGSPDMPPSENTIQTLCDAARNPDGHGYQPYVGIP
ELRRSFAGWYRKWYGVELDSNTEIQPLIGSKEGILHVTLAFVNPGEQVLVPNPGYPTYTSLSKILGAEVINYNLKEENGW
MPDFDELEKMDMSRVKLMWTNYPNMPTGANATPELYRKLVDFARRKDIVIVNDNPYSFILNEHPLSILSVPGAKECCIEF
NSMSKSHNMPGWRIGMLASNADFVQWILKVKSNIDSGMFRAMQLAAATALEAGEEWYEGNNRNYRGRRRLAGEIMHELGC
TYDENQVGMFLWGKIPDSYADVEELTERVLHEARVFITPGFIFGSNGRRYIRISLCCKDGKLAEALKRIKEMK
>WP_004288388.1 MULTISPECIES: prephenate dehydratase [Bacteroides]
MKKVAIQGTLGSYHDIAAHKYFEGEEIQLICCANFEDVFAAVKKDSQTIGMLAIENTIAGSLLHNNELLRQSGAQIVGEY
KLRISHSFVCLPEEDWDDITEVNSHPIALMQCREFLGQHPHIKVVEGEDTALSAEIIKKENLRGHAAICSKAAAERYGMK
VLQEGIETNKHNFTRFLVVADPWQVDELNRHRNKEVNKASMVFTLPHTEGSLSQVLSILSFYRINLTKIQSLPIIGREWE
YQFYVDVVFDNVLKYKQSIVAITPLTKELKILGEYEDGKSNI
>WP_004288390.1 tetratricopeptide repeat protein [Bacteroides eggerthii]
MGFFKSFFSGKPANPEEEKQKNNQKNFEIFKYDGMRAQRMGRADYAIKCFTEALALQEDFETMGYLAQVYIQSNELDEAH
QLLERMIRIEPEHTSTLLTLANVCYMQEDYTAMAEAAQKAIAIEEGNAMAHYLLGKAGNGQNNGIMCIAHLTKAIVLKDD
FTEARLLRAEALTKMHQYKEAMEDIDAILAQDPDDESAILLRGKIKEATGTEGEAEADYLHITELNPFNEQAFLYLGQLY
ISQKKLTEAIELFDEAIELNPNFAQAYHERGRAKLLNGDKEGSVADMKRGLELNPKDIQEFNGQYANQPGNNTTNILGL
>WP_004288391.1 ATP-dependent DNA helicase RecQ [Bacteroides eggerthii]
MPAQSDNSQLSTLNAQLLKQYWGYDSFRGIQEEIINSISENKDTLGLMPTGGGKSITFQVPALAKDGLCLVITPLIALMK
DQVQNLRKRGIKALSIYSGMSRQDIITTLENCIFGNYKFLYISPERLDTEIFRTKLRKMKVSMITVDESHCISQWGYDFR
PAYLKIAEIRELLPDVPVLALTATATPEVVKDIQARLHFRRENVFRMSFERSNLAYIVRKTDNKTGELLHILRSMPGSAI
VYVRNRRRTKEITELLNNEDITADFYHAGLDDATKDIRQHRWQSGGSRVMVATNAFGMGIDKPDVRIVIHMDLPDSIEAY
FQEAGRAGRDGQKAYAVILYAKADKTTLHKRIPDTFPEKEYIKDVYEHLQYYYQMAMGDGLDCVREFNIEDFCRKFKYFP
VPVDSALKILTQAGYLEYTGEQDNTSRLLFTIQRDELYRLREMGDDMDKLIQTVLRSYTGVFTDYTYINEDSLAIRTGLT
RRQIYEQLVHLAKLRIVSYIPRKKTPYIIYTRERIEAQLIHISPEIYEERKARYETRINAMLEYVTNDTLCRSRMLLDYF
GEKNEHNCGLCDTCIGLRKQTATCQPDREELYEKIHEILSGAPQTPAGLLEQLPIEKELLTEALHRLLDEGKIIVVDGIL
QIKK
>WP_004288392.1 single-stranded-DNA-specific exonuclease RecJ [Bacteroides eggerthii]
MTHKWNYLPITSEQTEASQRLAQELGISPILGELLVERGITTAAAAKKFFRPQLPDLYDPFLMKDMDVAVERLNKAMGKK
ERILVYGDYDVDGTTAVALVYKFIQQFYSNIDYYIPDRYNEGYGVSTKGVDYATETGVGLIIVLDCGIKAVDEIAYAKEK
GIDFIICDHHVPDEVLPPAVAILNAKREDNTYPYEHLSGCGVGFKFMQAFAISNGIEFHHLIPLLDLVAVSIASDIVPIM
GENRILAYHGLKQLNSNPSVGLKAIIDVCGLAEKEITVSDIVFKIGPRINASGRIQNGKEAVDLLTEKDFLLALEKAGQI
NQYNETRKDLDKTMTEEANQIVAGLEGLADRRSIVLYNEDWHKGVIGIVASRLTEVYYRPAVVLTRTDDMATGSARSVSG
FDVYKAIEYCRDLLENFGGHTYAAGLSMKVENVPAFTQRFEEFVSRHILPEQTSAVIDINAEIDFRDITPKFCNDLKKFN
PFGPDNTKPVFCTHNVYDYGTSKVVGRDQEHIKLELVDNKSNNVMNGIAFGQSSHVRYIKTKRSFDICYTIEENTHKRGE
VQLQIEDIKPN
>WP_004288395.1 MULTISPECIES: thioesterase family protein [Bacteroides]
MEEEIKFNHTLPIQLRFNDVDKFGHVNNTVYFSFYDLGKTEYFASVCPHVDWQKDGIVVVHIEADFLAQIYGSDHIAVQT
AVTKIGTKSFNLAQRVIDTETQEVKCTCTSVMVTYDLSKHESKPLTEEWIEAICKYEGRDLRKKS
>WP_004288396.1 hypothetical protein [Bacteroides eggerthii]
MKNKSVILLLFLAICGLTEAKAVANDEGANTSNFIYRGTGNPYLPLWEHLPDGEPRVFEDPDNPGKYRAYIIGSHDVRFK
SYCGADIRMWSAPVEDLSAWRDEGPIFTYQIGGKWDVMYAPDLVEVRRKDGKKEYYLYPHSRGRHREAMVAKGERPDGPF
TPINLTADGTKTLPGSIMGFDPSVYIEYVTDPDDPDYEIGFRAYGYWGFQRSLAAQLDQKTMYSVRPGTDVIPYFMPAGR
RNGMVRDSISYPHIYPGEDLGAFNFFEASSIRKIGNKYVTIYSGYSGREYGLGMTNSTLRYAYGDSPLGPWKSGGVLVDS
RAPVLNQDGTHLETSNAAHNTHGSIEQINGQWYVFYHRPPRGFGNARQAMVAPIHVEWDEKAVSEGGKVSIKGYDPYAKD
GIWTAKDAQGNEYKGAEVTSEGFHIFGLDPYQYYSAGFACYLSDVALQQDAWDIWNNHASITNVKNGNIIGYKYFGFGGL
DKDKLGLKAFKGTQKGNKTAFNLFLTPKTSKAFKVNVWLDGPWSNAVWKGTKIGEISVPGNSAQEITRFTVDVSKFVDHL
DKKHAIFLVAEGEGGEELFDLIGLGFSSKKKDIARPVVPEVNIAVNGKQIELPATPVRSTESNGVLGYDLYETVYELPSN
AAGLPKVSATATDKSVKTTITQADSNSKTAVVKFDYKGLVKTYKIKFNASMP
>WP_004288397.1 MULTISPECIES: L-threonylcarbamoyladenylate synthase [Bacteroides]
MIEDIKKACQVMREGGVILYPTDTIWGIGCDATNEDAVRRVYEIKQRQDSKAMLVLVDSSVKVDFYVQDVPEVAWDLIDL
ADKPLTIIYSGARNLAANLLAEDGSVGIRVTNEDFSKRLCQQFRKAVVSTSANISGQPSPRNFSEISEEVKSAVDYIVGY
RQEEMSNPKPSSIIKLDKGGVIKIIRE
>WP_004288398.1 MULTISPECIES: chloride channel protein [Bacteroides]
MVGEERGWLQRFIIWRERNIKEKRFILLLSFLVGIFTAFAALILKVLIHWIQNFLTENFDTTEANYQYLIYPVVGIFLAG
LFVRYVVKDDISHGVTKILYAISRRQGRIKRHNTWSSIIASSITIGFGGSVGAEAPIVLTGSAIGSNLGSLFRMEHRTLM
LLVGCGAAGAVAGIFKAPIAGLVFTLEVLMIDLTMSSLLPLLISAVTAATVSYIVTGTEAMFKFHLDQAFELERIPYVIM
LGIFCGLVSLYFTRAMNSVEGLFGKLKLPYKKLLVGGSMLSILIFLFPPLYGEGYDTIELLLNGTSNVEWDTVMNNSFFY
GHSQLLLLYLILIILFKVFASSATNGGGGCGGIFAPSLYLGCIAGFVFSHFSNDFEMTAFLPEKNFALLGMAGVMSGVMH
APLTGVFLIAELTGGYDLFLPLMIVAVSSYLTIIVFEPHSIYSMRLAKKGELLTHHKDKAVLTLMKMENVVEKDFVAVHP
EMDLAELVKAISASHRNIFPVTDKEDKLIGIVLLDDIRNIMFRQELYHRFTVGKLMTSVPARLYDTDSMEQVMRTFDDTK
VWNLPVVDTEGKYLGFVSKSKIFNSYRQVLVHFSED
>WP_004288399.1 MULTISPECIES: methionyl-tRNA formyltransferase [Bacteroides]
MVMRKEDLRIVYMGTPEFAVEPLRCLVEGGYNIAGVITMPDKPAGRGHKVQFSPVKQYALEHGLPLLQPEKLKDETFVEA
LRALNADLQIVVAFRMLPEVVWNMPRLGTFNLHASLLPQYRGAAPINWAVINGDTETGITTFFLKHEIDTGEVIQQVRVP
IADTDNVGIVHDKLMMLGGRLVVETVDAIIAGKVKPVPQEEMAVVGELRPAPKIFKDTCRIDWNMPVKRIYDFIRGLSPY
PAAWTELVQPDGTVVVLKIFETEKMEQPHRFSPGTLQTDGKTYIRISGTDGWISVRALQLPGKKRLKTDELLRGFKLTED
YKVR
>WP_004288400.1 MULTISPECIES: ribulose-phosphate 3-epimerase [Bacteroides]
MKPIISPSILSANFAYLANDIEMINGSEAGWVHIDIMDGVFVPNISFGFPVLKYVAKLAEKPLDVHLMIVQPEKFIPEVK
ALGARIMNVHYEACPHLHRVVQQIREAGMLPAVTINPATPVAMLRDIINDVYMVLVMSVNPGFGGQKFIEHTIDKVRELR
ELITVTGSEALIEVDGGVNLETGARLVAAGADVLVAGNAIFSAPDPVEAIHALRNL
>WP_004288401.1 ComEC/Rec2 family competence protein [Bacteroides eggerthii]
MPLAGGIVYGDKYPYILPVGLWVAGALLLIGAYILSRRYYVLCRFYGVVVFFSLFVLGGALVSLQLKQAEYQFPDTETLS
VYQVSLAAKPEIKANSILFRAVLKGEVRDDTLLHTSSEKVFLFYFPKDSAADSLKRGDELLVRTRLSAPVSNGNPDEFDY
ARYLLRKGVCGTAYVHAGRWRVIGCDSSSTFRQQALDCRDMVAGLYRDMGLQGDELAVLSALTVGDKEELSEHIIETYSV
AGASHVLALSGLHIGFISALLLFFLSPLWNRWRGLKPLLLLMVIVFLWGFAFLTGLSPSVIRAVIMCSFWLLSTLFSACG
KMALNTLGATAFLMLLFKPVWLFDVGFQLSFSAVAAILLLQPGLYGLVSVKNTVLRKIWGLATVSVAAQVGTAPLVMFYF
SRFSTHFLLTNLWVIPLVSLIVYAAVVLLVLTPFPGLQQVVADMVEGLVRVQNLSLRWIEQLPWASIDHVWVDMWDVVLF
YFCLLLVCRVWARRTALNVYIALSGLLLGAAYHSYSFVADAPRRSIVFYNVRGCPSVHCLADNSRSWLVCADSLSDTSYL
QRALSPYWNRLHLECPAVIAGDYSAPDISVRNRIVFYAGKRICLLCDDRWRNKVSGATVTIDYLHVSQGYKGSIREFVSL
FDVGTVVADSSLSGYYRNRLIDDCISLGIPYLLLSEKGSVRILL
>WP_004288402.1 DHH family phosphoesterase [Bacteroides eggerthii]
MLTKVIEQSKIDHFAKWMERADKIVIVAHVGPDGDAIGSSLGLWHFLNTQDKDVNIIVPNAFPDFLRWMPGSKDILLYDR
YKEFADKLIAEADVICCLDFNAISRIDAMAEAVLASPARKILIDHHLNPEDFCRIIISHPEISSTSELVFRLICRMGYFD
DITKSGAECIYTGMMTDTGGFTYNSNNREIYFIISELLSKGIDKDDIYRKVYNTYSESRLRLMGHVLSQMKVYPDHRAAL
ITLTKKEQSHFNYIRGDSEGFVNIPLSIKNVVFSCFLREDTEKPMIKVSLRSVGSFPCNRLAAEFFNGGGHLNASGGEFY
GTLGEAKKVLELALEKFKPLLNAKG
>WP_004288403.1 MULTISPECIES: heparin-sulfate lyase HepC [Bacteroides]
MQQIMKSTIILFVSFLYCAIVQAQILNKEVFNLLNLNYPGLEQVKRAYYEDKLETAANELLKYYRKRTHVVNPFLDLANV
TITPIEQGWADDAMQHTFFVHKGYQPSYNYGKDIDWQYWPVRDNELRWQLHRHKWFTPMGKAYWLTKDEKYAKEWVYQYL
DWIKKNPLQQIDPVLYEVYDIDGVKGPAENVRFAWRPLETSGRLQDQMNQFTLFLHSQAFTPAFLTDFLVNYSKHAHHTI
ANYSQQGNHLLFEAEYVLCAGIFFPEFIEAPNWRKSGIDILNREIKKQVYDDGGQYELDLGYHGGCIGIFSNALNMAKVN
GYGKEFPDSYANTIKKMMMFSINTYFPDYTFPCFSDAKRAKPFSLVRNYQRWSELFPEDEQLRYFATQGKKGKQPTWLCH
ASANSGFFTFRNGWGQDATVMILKAGPKAEWHCQPDNGTFELWFNGKNLFPDSGAFIYGGDEEVWKQRNWFRQTAVHNTL
TLDNKNIETTQSVTKLWKTLPDAQVLVTENSSYKDLTHRRSVFFVDNSYFVIVDEAIGNALGIVNLHYQLCDGKVELDKS
KGLLCTRYPGNSNVVLRCFGPDNLQIEEEEGWYSIAYRQRTKRPAVTFNAEKSTGETIRYVTVIYPQEQVKKSMKISASI
KNATTDRMKVEVNVNGRKRTLSYEL
>WP_004288404.1 alpha-L-fucosidase [Bacteroides eggerthii]
MKKKILLLLTLTLFLQNGFTQTEEHDRKMKWWREARFGMFIHWGPYSILGGVYNDYLQRVGGTEWIMNRCKIPVKEYQEI
TKTFNPVKYDAEAWVKMAKDAGMKYLVITAKHHDGFALFKTKASKYNIVDFTPYGKDVLDALAKACRKHDMKLGFYYSQI
QDWNNPGGTTGRRTMDQGWPNPKANEIDEYTQAHNGSWDPLQQTATRKEYFNNIAIPQIKELLTNYGDIAIFFWDTPTGM
TEEYAKKINDLFKDYPHIITNDRLIRGSKKYTGDYKTPEQIIPTVKQLDGTDWETNMTLNDSWGYKKRGCVWKTSETLIL
NLVDIVSKGGNYLLNIAPDGEGGIPEINYHRLKEIGNWMKKYGESIYETERVKTSQPMWGRCTQKIVGNKTYVYLHVIDW
PEDQQLLFRLYEKAISAKLLHNGQTLKFKNTHDGIYIDLPKYAPDKYVSVIKVEFDKQLPRFKIRPMNQSNYEIVDADKE
SQKK
>WP_004288406.1 MULTISPECIES: sulfatase-like hydrolase/transferase [Bacteroides]
MPYLLDFWTAFLLIYLFTFMKNVLHSYFTQKMGIKIGISILGYTIGGTIDLIAQNAKQENCRPNIVLIISDEHNGNIMGC
MGDPYIHTPNLDALAENGILFKSHYCASPISGPSRQSLTTGKYVSHHNVWGNTVGCPNDITSLPRIMQQQGYETVLTGGM
KYNGLNYGWNSYKANDGYKIAYDKKKKAGTDIAQKRERIKAGVFVNNKEDIGKEFTPMGATDMNLFTDIQRSQDAIAYIK
NRAHVKQPFFLLVGLMAPHYPLQATQELVDKYKDKIPMPKIPKGYIENLPLNYKHLRNTRKLENVPKEIVKKARECYYAR
VEWADSQIGKIIKTINESPMADNTIIIYTSDHGENLGEHGLWWKNCLYDCSAKVPLIISNPKRWKGKQTRSKNTESVDLV
QTIADLGGTKVPNDWDGESMLPLLEDSTYNWKDFAICEYYAGYIASGITMYRQGKWKYVYHARMDENHGPEIELYDMDND
PEELTNLARDNQYKMLIQDLHQELICKLGEDPELIEKRYRAGAIPEAPLGIKSE
>WP_004288407.1 MULTISPECIES: RagB/SusD family nutrient uptake outer membrane protein [Bacteroides]
MKNKLIYALCALITVGFASCELTENPDSKYEKDTYFTTEEKARMAVVSIYDCLETGKYYGQYAMACFGSDDIFMIKGVGS
DGTRRDISHYKCSASNTWLTTIWQYAYQGIDRANLAITNIEKMVGYEENEILKELVAQAKFLRAFITFDLIKFWGDVPFT
TEPTSGYDMTSKPRTDRELIYDQIINDLDFAKTHLKPGNDMASSEIPCQGAARALLMRIYLQRAGYSLDRKTRTLTRPSD
TERKTYFEAVIKEWKTFKTENYHNFYNGGYEQLFKNYSQLVLNNQESLWEIAFEPNQGEADNSGAWATWMGPEVDAPGKY
SGTSNYMGRANGYIIVLPYWKSFYESNANNTSKDIRRDVNFVDYFYKWDKNSEMHYKSYTCDEIAKSLRRYPGKWRREWM
ALGFVNPNNTGVNYCPLRYADVVLMAAEAYNETGNTPEAWNLLNDVRRRAKATPINNSNYASLLKAPKVYDLPFIADGDD
AGKFRTALYWERAFELCYEGQRKYDLLRWGILGDALRATQSYLETWQPGPEEHIDQGTLDTWNPVTWASSNYVAGHTFVD
GKHELYPIPLAEIQSNAALENQNNPGYD
>WP_004288408.1 MULTISPECIES: TonB-dependent receptor [Bacteroides]
MGIRNYILVFILAFASISAYAQSLTVTGKVIDSDGYEVIGGSITVKGIPGTGTVTDVNGNYSLKVNDAFKDVLVFSYVGM
TSQEIKVNGKSIINVTLKADAVMLDEVVAIGYATVKRKDLTGSVASVGSQELSKIPVSDVTQALSGRMAGVMVQQSEGAP
GSSVSIRVRGGISITQSNEPLYVIDGFPSEDGMSTLDPAEIETIDVLKDASATAIYGARGANGVVVITTKNGSKAGGKAT
VTFDSYVGIKKIANELDVLSPYEFVKLDYERTLWRMSTGDADVNGMDIWESRYGKYNDIASNYLSRKGINWQDETLGRTA
LTQNYRVAVSGKTEKINYSLAYSYFNEEGAMVYSGNQKHNISFNMNHEVNKWLTINSRISYDQMRIEGMGTSEGGDRFNK
MQHILQYRPTIGIQGVDADLLASEDPLFIDDSGNVMQNPLISAAEETNDREWRTFQANAGATIKLLKGLSFRSTVGMRYQ
TRRNDVFYGDESITAKRSSIYGSITNIESNSFQTSNVLTYAWKNKIHDITAMMGHEYVTKWIRNFSASANQFPNDEIGLG
DLSLGTPSTPTSNENYDDKLLSFFARVNYSLMDKYLFTASLRTDGSSKFGKNNKWGYFPAFSAAWRLSEEEFIKDLNIFS
DLKLRIGYGLSGNNRINSYQSLAIMSSVTAANANGAQAGYASSQVPNPDLKWEANKTFNLGLDFGFLNQRITFSPEFYIN
RSSNLLLDAKLPYSSGYKSMVINAGETENIGIDLTVNTINITNKNFTWGTSVTFSHNKNKVNKLTGEDVQLYLANFGYDG
AGASHQIGVGQPVGQFYGYVTDGLYQISDFNYDATSNKYTLKDGIPYRGDKSNVQPGYWKFKNVDGSEDNLITENDKTVI
GNASPSFYGGINNTFTWKNLDLSIFLTYSYGAEVLNATKMTNTKTANTNKNVLAIANEANRWVTINNNGERITNPDELDA
VNRGKTIAHFGDMNNTYIHSWGVEDASFLKLSNITLGYTFPKQVISKIGLSKLRLYATGNNLLTWTPYTGFDPEVSTMGS
ALTPGVDFGAYPKSRSFVFGINVAF
>WP_004288410.1 MULTISPECIES: L-rhamnose mutarotase [Bacteroides]
MAEKKTKEAIQTNYGYCMHPYDIPTKRYCQTLDLKDNPELIAEYRKRHSKEEHWPEIRKEIRETGILEMEIYIFKNHLFM
IVETPLDFDWDTAMKRLSTLPHQAKWEEYMSCFQICEPDANASEKWKRMERMFYLY
>WP_004288411.1 MULTISPECIES: AraC family transcriptional regulator [Bacteroides]
MNLQVEQLHPLVLNVGKAVHDADWNWKNVSSPFTRLYYVEAGTARIELPDGVHVLSPGYMYFIPAFTKHSNICDSHFVHY
YLHIYEEYHLDENWLDQLDIPFEIQASKLDYFLFERLCEINSHMSLKQSDPVTYDNNPTLMKNLLVNKQRTFYDKIESRG
IVFQLLSHFFRQAQSKVEIKDQRIRKAVFYIRQHIHENIDLDALVAKSCLSKDHFIRLFKKETGIPPLQYINQRKIEKAQ
LILVTETLTVKEIAYSLAFEDYSYFNRLFKKITGVTPQQYRYSYQ
>WP_004288412.1 MULTISPECIES: zinc-binding alcohol dehydrogenase family protein [Bacteroides]
MKAVQITAPSEMRVVEVEKPAVSAGEVLVKIKYVGFCGSDLNTFAGRNPMVKLPVIPGHEVGAIIEEVGPGVPAELKKGM
NVTLNPYTNCGKCASCRSGRVNACEHNETLGVQRNGVMCEYAVLPWSKIIPAGDITPRDCALIEPMSVGFHAVSRGQITD
NEYVMVIGCGMIGIGAIVRAALRGAKVIAVDLDNEKLELAKRVGASYVINSKTENVHERMLDITEGFGADVVIEAVGSPV
TYVMAVDEVAFTGRVVCIGYAKSEVAFQTKYFVQKEIDIRGSRNALPADFRAVINYMKSGNCPIEELISKIVSPENALNA
MEEWAAAPGKVFRILVQL
>WP_004288413.1 L-fucose:H+ symporter permease [Bacteroides eggerthii]
MKKNKYIVPLILVFSLFFLWAISSNLLPTMIRQLMKTCELNTFEASFTETAYWLAYFIFPIPIAMFMKKYSYKAGIIFGL
LLAAGGGLLFFPAAMLKEYWAYLCIFFIIATGMCFLETAANPYVTALGDPKTAPRRLNLAQSFNGLGAFISAMFLSKLIL
SGTHYTRETLPMDYPGGWQAYIQVETDAMKFPYLVLALLLIAIAVIFVFSKLPKIGDEENKANASGEKLIDFGVLKHSHL
RWGVIAQFFYNGGQTAINSLFLVYCCSYAGLEEDTATTFFGLYMLAFLLGRWIGTGLMVKFRPQDMLAVYAVINIILCGV
VAIFGGMVGLYAMLLISFFMSIMYPTQFSLALTGLGNQTKSGSAFLVMSIVGNACLPQLTAYFMHVNEEVYHLAYVIPML
CFVFCAYYGWKKYKVVD
>WP_004288414.1 amidohydrolase family protein [Bacteroides eggerthii]
MNYTIIDAHAHLWLRQDTTVDGLPIRTLENGRSLFMGEIRQMLPPFMVDGVNSAEVFLSNMDYAQVSAAVITQEFIDGIQ
NDYLKEVATRYPDRFFVCGMCEFRKPGYFKQAEQLIDNNFKAIKIPAHRLLLKEGRVMLNCEEMMQMFGLMEERNIILSI
DLAEGSTQIAEMEEIIAQYPRLKIAIGHFGMVTLPEWKQQILLARHPNIMIESGGITWLFNEEFYPFKGAVKAIREAADL
VGMEKLMWGSDYPRTITAITYKMSYDFITKSPELTESEKALFLGENARNFYGFSNLRTLPYIKNMSE
>WP_004288415.1 MULTISPECIES: aldo/keto reductase [Bacteroides]
MQYHEIGKTGMKVSSLSFGASSLGGVFHDIKEKEGITAVFTAIESGINFIDVSPYYGHYKAETVLGKALKDIPRDRYYLS
TKVGRYGKDGVNTWDYSAKRATESVYESMERLNIDFIDLINVHDIEFADLNQVVSETLPALVELREKGVVGHVGITDLQL
ENLKWVIDHSPAGTVESVLNFCHYCLCDDKLVDFLDYFEEKGIGIINASPLSMGLLTERGAPAWHPAPKSLAAACRKAVQ
HCKAKNYPIEKLAMQFSVSNPRIATTLFSTANPQNVKNNIAFIEAPMDEELVREVREIIGDQQRVSWANS
>WP_004288416.1 DUF4827 domain-containing protein [Bacteroides eggerthii]
MKKLTLFFLSLLALSLGFQACDNSKTYAEMLEEEKDGINDFIKDRNIKVISQSEFYGQDSTTKCKDRGDAVDEYVQLTSG
VYMQIVDKGSENKADTVKSNDQVLVRFMEYSILDKDTTLSNLAAAETVDEFRYTVTSSSIAGTFLQGYMMTYYSSPAVPA
GWLVPLSYVRDMAHVRLIVPSKMGHQTAMQYVYPYYYDIRKYQIWK
>WP_004288417.1 MULTISPECIES: phosphoglucosamine mutase [Bacteroides]
MTLIKSISGIRGTIGGSAGEGLNPLDIVKFTSAYATLIRKTCTVKSNKIVVGRDARISGEMVKNVVVGTLMGMGWDVVDI
DLASTPTTELAVTMEGASGGIILTASHNPKQWNALKLLNEKGEFLNKEEGNEVLRIAEAEAFDFAEVDKLGSYRKDLTYN
QKHIDSVLALDLVDVEAIRKAGFRVAIDCVNSVGGIILPQLLEQLGVQHVEKLYCEPTGNFQHNPEPLEKNLGDIMELMK
GGKADVAFVVDPDVDRLAMICEDGKMYGEEYTLVTVADYVLKHTPGNTVSNLSSTRALRDVTRKYGREYYASAVGEVNVT
TKMKEVGAVIGGEGNGGVIYPASHYGRDALVGIALFLSHLAHEGKKVSELRATYPAYFMAKNRVDLTPETDVDAILAKVK
EIYKNEEINDIDGVKIDFPDKWVHLRKSNTEPIIRVYSEAATPEAAEEIGRQIMKVIEDLAK
>WP_004288418.1 MULTISPECIES: NUDIX domain-containing protein [Bacteroides]
MNSDNNQEMFPLVDEQGNIIGAATRGECHSGSKLLHPVVHLHVFNSQGELYLQKRPEWKDIQPGKWDTSVGGHVDLGESV
EMALKREVREELGITGFTPEAVTRYVFESAREKELVFVHKTVYDGEVRPSDELDGGRFWSMEEIKENIGKGVFTPNFEGE
IEKVVKL
>WP_004288420.1 MULTISPECIES: S-adenosylmethionine:tRNA ribosyltransferase-isomerase [Bacteroides]
MKEDPRHIRISEFNYPLPDERIAKFPLPVRDQSKLLLYRHGEVSEDVFTSLPDYLPADSLMIFNNTKVIQARLHFHKETG
ALIEVFCLEPIRPNDYALNFQQTEHAAWLCMIGNLKKWKEGVLKREMVVKGKPLTLTAERGACHGTSHWVDFRWNNPEIT
FADILEVFGELPIPPYLNRETQESDKETYQTVYSKIKGSVAAPTAGLHFTPRVLDALRKKGVELEELTLHVGAGTFKPVK
SEEIEGHEMHTEYISVSRNTLEKLIAHEGKAVAVGTTSVRTLESLYHIGVTLLNSPDATEEELHVKQWQPYELTPEMASV
SPVDALQAIVAYLNRHNMETLHTSTQIIIAPGYEYKIVKAIVTNFHQPQSTLLLLVSAFLRGDWRKIYDYALAHDFRFLS
YGDSSLLIP
>WP_004288422.1 MULTISPECIES: DUF2027 domain-containing protein [Bacteroides]
MKIGDKVRFLSEVGGGVVTGFQEKDIVLVEDADGFDIPMPVRECVVIETDDYNVPTPAARAAKKRLENQSAARTDAATTE
ASSSALGSGWKAEHPVKPQVSVYRQPEVKGGDVLNVYLAFVPEDIKAVSTTPFEAYLVNDSNYYMYYTYLSAEGKSWTTR
SHGLLEPNTKFLLEEFEKSELNDREHVAVQLVAFKDNRAFAMKPAVNVEIRIDTVKFYKLHTFRQTDFFETPALMYDVVK
NDLPAKQVYVSAEDLQDALMKKKTVEHPSAPRTIVKRGGKNEIIEVDLHIGELLDDTHGMSNREMLNYQLDKFREVMEQY
KNKREQRIVFIHGKGDGVLRKALLDEMKRKYSACKTQDASFQEYGFGATMVTIK
>WP_004288423.1 MULTISPECIES: hypothetical protein [Bacteroides]
MKRLGLTLVAAVCLTAGAFAAGNQPTTAKWEGNINVNKLGKYLNLSANQQEEVTNICDYFNEQMSRAASSKKSQEKLVRN
AVYGNLKLMKKTLSEKQYADYAKVLNVTLQNKGIEVK
>WP_004288424.1 DUF4249 domain-containing protein [Bacteroides eggerthii]
MKQTIFHFIIYACITGSLSSCENEIPYNPEQKAPLLIMNALLDAGETENFVYLNLSGTGGIGHVDDATVTLTVNGKVTET
LEELPPLKPVGNPDSDNPLNFIPEINKRKKFRIHTALQPGDVVRLEAVAEKSKYHVSAEVNVPQPISTIHVDTTRILLKS
YGSWNAYLQFKINMQDRKGEKNYYRLDIRQDITVYGQDIAGKDTIIYMRNTEFINREDIILTDGNPISSDNDNNDFFGTD
IKNKYNVFNDSRFTDTGCTLKVYTSLYNNNEPPHIHNVSRRSKTFTVRLLSITEAEYRYLKALNFIESDDYESALVEPVI
IPSNVKNGLGFVGASSETRVILKLPDEITDNNNPATTDR
>WP_004288426.1 DUF4974 domain-containing protein [Bacteroides eggerthii]
MKDNNENLERTLDKLIASTRSPKGKYLAENSWQLLENRLFIRRIKRRFRLRAVSAAAVVFLCVASWATYHALSFESASSV
PVSAEMETIAPSEQREIMTFRQQPLEEIALQLSKTFHKVIQINNDTLKNYRITATFGPEESLREILDLLKGTGHFEYKES
NDTIIITKLN
>WP_004288427.1 hypothetical protein [Bacteroides eggerthii]
MKNLCTIGTSILFILLILSACDDNKSNYPKNYVGFGKGIESYTVNRQSAEQDINIKIITAEKSSKDREVTLSSHWKPGTQ
PAFKLLDTQIIIPAKKKSATARIRIYPKQIKRTQEIRIICTPKDKEIKRSQLTIKLFLK
>WP_004288428.1 RNA polymerase sigma-70 factor [Bacteroides eggerthii]
MTEQEVRRYLRQMKDESSEQAFRGFYDLTYDRLFRIAYYYVKREEWAQEIVLDVFMRLWDQRKKLPEINNIEDYCFILTK
NASLNYLEKEAKHMPQSSGQLSESTSHTDSPEETLISDELFARYVKALDRLPERCREVFIRIREEKQSYAQVADELGISV
KTVDAQLQKALTRLREMLFP
>WP_004288435.1 MULTISPECIES: elongation factor G [Bacteroides]
MKVYQTNEIKNIALLGNDGSGKTTLTEALLFESGIIKRRGRITAKNTVSDYFPVEQEYGYSVFSTVYHVEWNGKKLNIID
CPGSDDFVGAAMTALNVTDTAILLLNGQYGPEVGTQNHFRYTEKLGKPVIFLVNQLDHEKCDYDMVLEQLKSIYGSKVVP
VQYPLATGPNFNSLIDVLLMKKYSWGPEGGAPTIEDVPAEEMEKATALHKALVEAAAEHDETLMEKFFEQDSLTEDEMRE
GIRKGLASRGMFPVFCVCAGKDMGVRRLMEFLGNVVPFVDEMPPVHNTRGEVVKPDANGPTSLYFFKTAVEPHIGDVQYF
KVMSGKVHEGDDFTNADRGSKERIAQIYTCAGANRIKVEEMVAGDIGCTVKLKDVHTGNTLNGKGSENRFNFIKYPNSKY
SRAIKPLNEADTEKMMAILNRMREEDPTWVIDQSKELRQTIVHGQGEFHLRTLKWRLENNEKLQVKFEEPRIPYRETITK
AARADYRHKKQSGGAGQFGEVHLIVEPYYEGMPMPDTYKFNGQEFKMNVKGVEEVPLEWGGKLVFVNSIVGGSIDARFMP
AILKGIMSRMEQGPLTGSYARDVRVIVYDGKMHPVDSNEISFMLAGRNAFSEAFKNAGPKILEPIYDVEVFVPSDKMGDV
MGDLQGRRAMIMGMSSEAGYEKLSAKVPLKEMSSYSTALSSLTGGRASFIMKFASYELVPSDVQDKLIKEFETKQAEE
>WP_004288436.1 MULTISPECIES: HAMP domain-containing sensor histidine kinase [Bacteroides]
MKKSTIWILGVVMGLSFISLLYLQISYIEEMVKMRNEQFDESVKRALMAASKDVESAEVDRWLREDISEAEKRAWEQSSQ
GKGVVQTQRFTVTAPDGTKYSAIELKTFSNEASELPRAMISRKHGTKTIPQTSRSLADAIKNRYLYQRALLDEVAWQMIY
RASDKAIEERVNFKNLDQYLKSGLIDNGIELNYHFKVIDRDGREVYRCSDYSDEGSESSYSQPLFLNDPPARMSIVKIHF
PGKQDYIFDSVSFMIPSMIFTFVLLITFIFTIYIVFRQKKLTEMKNDFINNMTHEFKTPISTISLAAQMLKDPAVGKSPA
MFQHISGVINDETKRLRFQVEKVLQMSMFDRQKATLKMKELDANELITGVVNTFALKVERYNGKIESELKATDPIIFADE
MHITNVIFNLMDNAVKYKRPDVDLQLMVKTWNEPGKLMISVQDNGIGIKKENLKKIFDKFYRVHTGNLHDVKGFGLGLAY
VRKIIQDHKGTIRAESELNVGTKFIIALPLLKN
>WP_004288437.1 MULTISPECIES: response regulator transcription factor [Bacteroides]
MDEKLRILLCEDDENLGMLLREYLQAKGYAAELYPDGEAGYKAFLKNKYDLCVFDVMMPKKDGFTLAQEVRAANAEIPVI
FLTAKTLKEDILEGFKIGADDYITKPFSMEELTFRIEAILRRVRGKKNKESSIYKIGKFTFDTQKQILSTPDKQTKLTTK
ESELLGLLCAHANEILQRDFALKTIWIDDNYFNARSMDVYITKLRKHLKEDESIEIINIHGKGYKLITPEADA
>WP_004288438.1 MULTISPECIES: hypothetical protein [Bacteroides]
MKGLLKNLGLILILVGAVILVACSFTGNVNNNAILGTSAVLVVIGLISYILINKRIAD
>WP_004288439.1 MULTISPECIES: MarR family transcriptional regulator [Bacteroides]
MIEQFNFDIRLIFAILNGKVSAAINRKLSRNFRQNGLEITPEQWTVLIFLWEKDGVTQQELCNATFKDKPSMTRLIDNME
RQHLVVRISDKKDRRTNLIHLTKDGKELEERARIIANQTLKEALQGITLEELSVSQEVLRKIFFNTKD
>WP_004288441.1 MULTISPECIES: 30S ribosomal protein S6 [Bacteroides]
MNQYETVFILTPVLSDVQMKEAVEKFKGILTAEGAEIVNEENWGLKKLAYPIQKKSTGFYQLIEFNAEPTVIEKLELNFR
RDERVIRFLTFKQDKYAAEYAAKRRSVKSTKKED
>WP_004288442.1 MULTISPECIES: 30S ribosomal protein S18 [Bacteroides]
MAQQVQSEIRYLTPPSVDVKKKKYCRFKKSGIKYIDYKDPEFLKKFLNEQGKILPRRITGTSLKFQRRVAQAVKRARHLA
LLPYVTDMMK
>WP_004288443.1 MULTISPECIES: 50S ribosomal protein L9 [Bacteroides]
MEIILKEDIVNLGYKNDIVTVKSGYGRNYLIPTGKAVIASPSAKKMLAEELKQRAHKLEKIRKDAEELAAKLEGVSLKIA
TKVSATGTIFGSVGNIQIAEELAKLGHNIDRKIIVVKDAVKEVGSYKAIVKLHKEVSVEIPFEVVAEEA
>WP_004288444.1 MULTISPECIES: hypothetical protein [Bacteroides]
MKKLVLMAVAIVAVSFASCGNKAANAEQATADSIRIADSIAAVEAAAAEAAASVADTTAVDSAAVVAE
>WP_004288445.1 long-chain fatty acid--CoA ligase [Bacteroides eggerthii]
MIQENFIKLYEHSFRENWDLPCYTDYGENESYTYGEVAQEIAKLHLLFKHCSLRRGDKITVIGKNNARWCIAYMATITYG
GIVVPILQDFNPNDVHHIVNHSESVFLFTSDSIWEHLEEERLTGLRGVFSLNDFRCLYQRDGETIQRFLKHLDNEMHKTY
PKGFRQEDVVYTDLSNDKVMLLNYTSGTTGFSKGVMLTGNNLAGNVTFGIRTGLLKKGDKVLSFLPLAHAYGCAFDFLTA
TAVGTHVTLLGKVPSPKILMKAFEEVKPNLIITVPLVIEKIYKNVIQPIINKKSMKWALSIPLLDGQIYGQIRKKLVDAL
GGRFKEVIIGGAAMNPEVEEFFHRIKFPFNIGYGMTECGPLISYAPWNEFVPTSSGRVLDIMEARIYKENPDDRLGEIQV
RGENVMVGYYKNPEATKEVFTEDGWLRTGDLGTLDENNNLYIRGRSKTMILSSSGQNIFPEEIEARLNNMPFVLESLVIE
RNKKLVALVYADYEALDSLGLNNPENIKTIMDENLKNLNNSVAAYEKISQIQLYPTEFEKTPKRSIKRYLYNSIAED
>WP_004288446.1 MULTISPECIES: tRNA (N(6)-L-threonylcarbamoyladenosine(37)-C(2))-methylthiotransferase MtaB [Bacteroides]
MIDTNIFQDKTAVYYTLGCKLNFSETSTIGKILREAGVRTARKGEKADICVVNTCSVTEVADKKCRQAIHRLVKQHPGAF
VVVTGCYAQLKPDVVAKIEGVDVVLGAEQKKDLLRYLGDLQKHETGEAYTSALKDIRSFAPSCSRGDRTRFFLKVQDGCD
YYCSYCTIPFARGRSRNGSVASLVEQARQAAAEGGKEIVLTGVNIGDFGKTTGETFFDLVKALDEVEGIERYRISSIEPN
LLTDEIIEFVSRSKRFMPHFHIPLQSGSDEVLKLMRRRYDTALFASKVKKIKEVMPDAFIGVDVIVGTRGETEEYFEQAY
RFIQGLDVTQLHVFSYSERPGTQALKIEHVVSSEEKHRRSQLLLELSEEKTRSFYARHIGQTMPVLLERSKPGTPMHGFT
PNYIRVEVPHDDALDNRVVPARMGEFNEDGTALLGLLGDAGGR
>WP_004288448.1 glycosyltransferase family 2 protein [Bacteroides eggerthii]
MDKVAVVILNWNGCEMLRSFLPSVVRCSDTEGTEIYVADNGSTDASVEMLRQEFPSVHLIILDKNRGFAEGYNLALQQVS
AEYVVLLNSDVEVTGHWLAPLVDYMDAHPEVAACQPKIRSWRYKERFEYAGAAGGFIDRYGYPFCRGRIMGVVEEDNGQY
DTVVPVFWATGAALFIRLKDYQDAGGLDGRFFAHMEEIDLCWRLRARGRMLVCVPQSTVYHVGGATLKKENPHKTFLNFR
NNLVMLYKNLPEEELGYVMRVRTVLDCVAALSFLLKGQFANMWAVLRARRAFHSLRPLFAADREENLKKTSLPVIPERTK
SSILVQFYLHGKKFFSRL
>WP_004288449.1 MULTISPECIES: methylglyoxal synthase [Bacteroides]
MDKLVRKIGLVAHDAMKKDLIEWALWNSELLMGHKFYCTGTTGTLILEALKEKHPDVEWDFTILKSGPLGGDQQMGSRIV
DGEIDYLFFFTDPMTLQPHDTDVKALTRLAGVENIVFCCNRSTADHIISSPLFLDPTYERTVPDYSNYAKRFENKPVVAE
AVESAKKRKKRK
>WP_004288452.1 DUF6562 domain-containing protein [Bacteroides eggerthii]
MKKLLIAVCSLLSISLLGGCSVRELPEDGGVDPTIVHTEIVLLPGADMTPFDVPEFSTRAADPREYKVRYIVEVYADDKF
DQSLQFRRQLICDEGDTEDVTLECDLHARNYRVVAWRDFVLASGVSGNVADDCFYTTSDFSAVKLKGDYTGGTDYKDVFC
GQAALDLSPYRCQSEAGHREEMQLERPLAKVELITTDIVKYLNKLEQTKSIRDAAIDDFTVQVLYTGYFPVGFNVVSNRP
NEAVMGIKFTSNLLVLSDNEACLAFDYVLVNGEESSVTLEMIIYNEEGQEVNRVTGVEVPLKRNKITMVRDEFLTREFAP
GIGIDPGFDGEINVVVP
>WP_004288453.1 DUF6562 domain-containing protein [Bacteroides eggerthii]
MKKYFSLLAGLILLVFTACQSDELVNGGRNGEVAASFSVQLPDDGHSAVTRAAGDGVQVNRCIMEIYLNDELYKREVSAV
QADGLTAKFDVRLVTSQTYNFVFWADHVASAEGEDIKTDLHYNTADLRNIAMIGTYNGSSKDDTRDAFSASLEKLVTNAF
SESVELTRPFGQLNIKTEDLALIPENQREALTPTTATLSFKNLYTGFNAATGDLIGEPITLAYEKAADVVDATGNLTVDY
LFAPKAVGEQHLVNMTLAVNNAAGKLITTKDLNTIPVQRNYKTNVTGNLLTVDGKVKVTVKPTFSSPDLSETVKEVALVS
EVTEALKTNTNVVVTTPPTQAETISLPKYEEEDVAVSITLPETAQDITINYSSEGGEESKNAPKELKITTPSASKVIIKA
EKSTVTLNGQSYTAVEAATAENTLIVESGVTIGTLTLKKGNVKLYGKITAAVTKETGWNGTIIRCLDNQQSYDNLITDAI
SGYTGILIEREATFDAAKVSANSSATVGKPMKIAANATISNLKIHVDQAAVSPIEIIDGAANVTFDNLTVSSTNEYPLVK
VLGTNQKITVRNSSLLLTSGKSNQSGFNIQNGGTGNVITALLENSYIGFGATKLNVDKSQDYDYTSEKSDNFKNSSYSRA
ITVGRNSNKAYDGTAVTNLTVNDCVFEGVYYAINTLHNVSLNINVDNSILDGRAAFNIWSTANAGSVFNVKNSKLIGRNC
FSGPTEVFATVVLNDYNATDAAPVKYVRNNTITLDNCDVVSDNVPQTETNYQYGVSMRSPYYNKLILKNNTKFRETRTPR
LPHVVDFNANAWRNEVVDDGSINLDGCATGATVLPSHKWSGHSYASVGTVADDGKIYIGDPDVLAGFIQSGADGKSVEVV
LVRDLDMGSHNITLSTSFESISNCTFNGNNHTIANYTLSNKQYAGLLPNAIRVTVKNLTLKNANITAVNDGSNNAYAGGF
IGRAYGTNVVENCTLENSIVQGINKVGGIAGFQAENGISIRKCTVKGSTIKVDTENQEYGQCGGILGYIGSVAVANEVSG
NFIINTKVEAPANTNIGEEHRKSSICVGTLQGVKGQSLVIDMPFSYIQSSTFNGKTIDKTEYMGLLGGIRYEETQPSLTI
NGTRF
>WP_004288454.1 DUF6562 domain-containing protein [Bacteroides eggerthii]
MKKSFLLLAGLILLAFTACQNDELVNGGSGNETAVSFSVQLPGANAPSTRAAGDGTQVNRCIMEIYLGDKLYGERQVVPV
AGNKTATFNVRLVTSQTYDFVFWADVSGEGGIKTDRHYQTTNGLQNISLLGNYAGNDDSRDAFTGVLLSKLVTGAFNEAV
ELTRPFGQLNIKTTDLGSIPTDRTALIPATASLAFKGVYKGFNAHTGAVTGDLAALSYNENAAVVDGDGALTMDYLFAPK
EGQLLTNMVLTMNNAAGEKITDKELSNIPVQRNYKTNVTGSMLTVSGQFVATLEPAFTGDLDKKIVEVANIADVADALKT
CDNVVVTTAPAQDATIELPKYTATDKAVSITLPETTNKTVTINYTNDAGNSNPPKELTIIAPQTKKLVIDAKQTTVYLNG
TKYDEIEAGTAENTLVINDGVTVDKLTVNAGNVKVFGKGTITTILKSTENTGITYIYASNQAQLPATLPQGFEKVSLEAE
NLKEAMAEGGVYQLKEDVDITGRSIEIPANKTATLDLNGNTITAANRGVDGIAVYGNLTLKDSKGNGRIIANKDYTGGAY
GAGLIRIIGENAAMIMQSGTIYAARENATNNGQYGVAVYEGGDFTITGGKIEAGWSAVLGNGKYKTQNSVIRIEGGELIS
TSDYAVYLPQSGTTTISGGKVYGVGGGVCINRGTLNVEGTALITSKGTGDTGDWGDGTGNMESAAINVAAKYGDCVVNIK
GGTLTAEANALVSTGNAGYTPAINVSGGTFSDPSLLGHLSAGANVKVKLLKDYEGPGLGIFYGKDKNNKEENGSRATVEI
DLNQHAWNLTNDPLFGSTGYQNQYFHLEKDAFVTFRNGTVQPKEVASGRMLIQNYCHLTLDKVKLIGGSSCKYVISNNNG
SCTISNSTITAAAGQCAFDVYSYKPYPGGVTVTVNGQSVINGRVEFDGDSGKKNGNLVINGGTINGNLSANNDYYDSINK
NIIIKEGVTFGADVTGWDDYK
>WP_004288455.1 hypothetical protein [Bacteroides eggerthii]
MYFIKNKTQQQLAGVEKGYLALNNIEVGFRNEIPLWLFGLTY
>WP_004288457.1 4-alpha-glucanotransferase [Bacteroides eggerthii]
MTLSFNIEYRTNWGEEVRVSGSIPELGNGHPSKAFPLQTIDGIHWAAEADIAVPESGYVLYSYYIFRDGHPIRVEWNSLP
RTLYLSGNSKKTYRIQDCWKNLPEQQYFYTSAFTESLLAHRERSAAPKGHKKGLLIKAYAPCIDSDHCLGICGNQPIFGN
WNPDKAVLMSDANFPEWQIEADASKIHFPLEYKFILYNKKERRAVCWENNPNRYMADPQSGANETLVIGDRYVYFNLPVW
KGSGVAVPVFSLRSEKSFGVGDFGDLKRMIDWAVSTRQKAVQILPINDTTMTHTWTDSYPYNSISIYAFHPMYTDLKQLG
ALKDKKLMAAFNKRQKELNALPSVDYEAVNKTKWEYFHLIFKQEGEKVLASAAFHEFFESNKEWLQPYAVFSYLRDAYKT
PNFREWPKYSSYDIQEIEKLCQPESADYPHIAIYYYIQFNLHRQLLAATEHARANGVVLKGDIPIGISRNSVEAWTEPHY
FNLNGQAGAPPDDFSVNGQNWGFPTYNWDVMEKDGYAWWMKRFRKMAEYFDAYRIDHILGFFRIWEIPMHAVHGLLGQFV
PALPMTREEIESYGLPFRDEFLKPYIHEYFLGQMFGPHTDYVKQTFIEPTDTWEIYRMRPEFDTQRKVEAYFAGKTDEDS
IWVRDGLYALISDVLFVPDRHDPYKYHPRIGVQHDYVYRSLNDWEKSAFNRLYDHYYYHRHNEFWREQAMNKLPQLTQST
RMLVCGEDLGMIPDCVAWVMNDLRILSLEIQRMPKDPTQEFGHPEWYPYRSVCTISTHDMSTLRGWWEEDFQQTQRYYNT
MLGHYGAAPATATPELCEEVVRKHLQSNSILAILSLQDWMSMDGKWRNPNAQEERINVPANPRHYWRWRMHLTLEQLMKA
ESLNEKIKELIAQNGR
>WP_004288466.1 MULTISPECIES: chromosomal replication initiator protein DnaA [Bacteroides]
MSEQDHVGLWNRCLEIIRDNVPEQTYKTWFLPIIPLKYEDKTLVVQVPSQFFYEFLEDKFVDLLRKTLYKVIGEGTKLMY
NVMVDKSSRPEKTVNYESTHRTIIPQKPTIDKAIPQIPVPDLDPHLNPEYNFDTFIEGYSNKLSRSVAEAVALNPAKTIF
NPLFLYGASGVGKTHLANAIGTKIKELYPEKRVLYVSAHLFQVQYTDSVRNNTTNDFINFYQTIDILIIDDIQEFAGVTK
TQNTFFHIFNHLHQNGKQLILTSDRAPVLLQGMEERLITRFKWGMVAELEKPTVELRKNILRNKIHRDGLQFPPEVIDYI
AENVGNSVRDLEGIVISIMAHSTIYNKEIDLELAQRIVRKVVNCESKSITIDDIITTVCKHFGLENAAIHTKSRKREVVQ
ARQIAMYLAKNHTDFSTAKIGTLIGNKDHATVLHACKTIKQLKEVDKSFRAEIDEIQTALKKGN
>WP_004288467.1 MlaD family protein [Bacteroides eggerthii]
MKYITKEVRIGIAGIAALCILVYGINYLKGINMFKPSSYFYVKFQNVNGLTKSSPVFADGFRVGIVRDLYYDYSQPGKVI
AEIDVNTDLRIPKGSTAELAAEMLGGVKMNLLLANNPREKYQIGDTIPGTLNNGMMEKVAAMMPQLEKMLPKLDSILGSL
NTVLADPAIPTTLHNVQTLTANLAVTSGQLQTLMNKDIPQLTGKLNTIGDNFVLISNNLKEIDYATAMQSIDSTLANVKM
ITDKLNRKDNTVGLLLNDPSLYNNLNATTANAASLLEDLKSHPKRYVHFSLFGKKDK
>WP_004288468.1 MULTISPECIES: N-acetylmuramoyl-L-alanine amidase [Bacteroides]
MKLYRRYILYINICLGLLISPFCSSSAEAKDFVVVIDAGHGGHDPGAVGKISKEKNINLNVALKLGKQIQKNCPDVKVVY
TRTRDVFIPLDRRAEIANNAKADLFISIHTNALAKNRTAKGASTWTLGLAKSDANLEVAKRENSVILYESDYKTRYAGFN
PNSAESYIIFEFMQDKYMSQSVHLASLVQKHFRNTCRRVDRGVHQAGFLVLKASAMPSILVELGFISTPEEERYLNTDAG
TTTLANGIFRAFLTYKREQEIRLNGSSQTILPEDLPEEKDTTPAGTTPNATEKTVRQDSNSTPRRTEKNAVAQTEDNAPV
FKIQILTSSRPLAKNDKRLKGLKNVDYYKEGGLYKYTYGASSDYNKVLRTKRSITAQFKDAFIIAFKNGKKVNVNAAINE
FKNKKK
>WP_004288469.1 hypothetical protein [Bacteroides eggerthii]
MLLRFIKNWTLPLAMLAGTAGYFFFARVPLLAPVKPCLNGLIALLTPTLIFAQLLLTFCKVEVHELKPKAWHGWLLLFQT
VSCLAVAALLVCCPMEEMYREVFEGAMVCLICPTATAAAVITGKLGGSASSLTTYTLLSNLLAAVAVPLVFPWVEPHANI
TFFAAFLKILSKVFPLLLLPFFIAWFLRVFVKKVHRYLLEFHDAAFYLWAVALAIVSGQTVRSLANSDAPVFVEVLIALA
GLITCCVQFYLGKKIGGHYNDRISGGQALGQKNTVLAIWMSYTYLNPLSSVGPGSYVLWQNIINSWQLWKKRKKELKN
>WP_004288470.1 MULTISPECIES: ACR3 family arsenite efflux transporter [Bacteroides]
MEKKQGIGFFERYLTIWVALCIVIGIAIGQYLPAIPQTLSKFEYANVSIPVAILIWLMIYPMMLKVDFQSVKNVGKRPKG
IVITCVTNWVIKPFTMFGIAYLFFYVIFKSLIPAGLAEEYLAGAVLLGAAPCTAMVFVWSHLTKGDAAYTLVQVAVNDLI
ILVAFAPIVAFLLGVGGVSIPWDTLILSVVLFVVIPLSAGIVTRIMVIRRKGIDYFNTVFVRKFDNYTVGGLLLTLIILF
SFQGETILNNPLHIVLIAVPLVLQTVLIFFVAYGWAKWWKLPHNVAAPAGMIGASNFFELAVAVAISLFGLQSGAALATV
VGVLVEVPVMLMLVRIANNTKSWFPEKLS
>WP_004288472.1 arsenical pump-driving ATPase [Bacteroides eggerthii]
MKAFNLSDIELTKYLFFTGKGGVGKTSIACATAVGLADKGEKILLISTDPASNLQDVFNQTLNGHGTAISEVPELTVVNL
DPEQAAAEYRESVIAPFRGQLPESVIQNMEEQLSGSCTVEIAAFNEFSDFITDADKAKEYDHIIFDTAPTGHTLRMLQLP
SAWSTFISESTHGASCLGQLSGLEERKGIYKQAVETLSDTNATRLVLVSRPEIAPLKEAARSSHELQLLGIKNQLLVING
ILQQLDEADNVSQQLHDRQQKALQSMPVAISEYPMYSVPLRSYNLSNVANIRRMLYSDSLTDNSCYQPITDAKSIDELVN
DLYTSGKRVVFTMGKGGVGKTTLATEIALRLTKLGAKVHLTTTDPANHLNYDFAIKSGITVSHIDEAEVLEKYKNEVRSK
AAETMTAEDMEYIEEDLRSPCTQEIAVFKAFAEIVDKAENEIVVIDTAPTGHTLLLLDATQSYHKEVERTQGEVTGAVAN
LLPRLRNPKETEVVIVTLPEATPVFEAERLQKDLQRAGINNKWWVVNACLSLTNTKNSFLQAKAQSELTWINKVEELSKG
NTALIEWKNL
>WP_004288473.1 MULTISPECIES: arsenite efflux transporter metallochaperone ArsD [Bacteroides]
MKTIEIFDPAMCCPTGLCGTNINPELMRIAVVIETLKRQGVVVTRHNLRDEPQVYVSNKTVNQYLQKNGAEALPITLVDG
EIAVSKDYPTTKQMSEWTGINLDLIPIK
>WP_004288474.1 aromatic aminobenezylarsenical efflux permease ArsG family transporter, partial [Bacteroides eggerthii]
QSLLDNSSIPAITAFILGILTAVSPCPLATNITAIGFISKDIENHHRIFINGLLYTFGRIVTYTALGFILIPILREGASM
FMVQKAVSKYGEMLIAPILIIIGIFMLDIIKLNIPKINIGGESLKKKTKGSWGALLLGILFALAFCPTSGVFYFGMLMPL
SAAETGGYLLPVIYAIATGLPVILVAWILAYSVAGLGKFYNRVQIFEKWFRKIVAILFIAIGIYYAVILYL
>WP_004288476.1 MULTISPECIES: glycosyltransferase family 2 protein [Bacteroides]
MKKVTLLIPVYNEEAMLPTLYQRLIELINRNSAYEWEILFINDGSSDRTLEVIRRLRQTDSRVNFVNLSRNFGKEIAMLA
GFDYATGDCCVVMDADLQDPPELVDQMLQYWEEGYDDIYAKRRNRGEESWMRRRLSLAFYKLLQNMSRIDILPNVGDFRL
LDRRCILTLRQLREQERYTKGLFCWIGYQKKSIEFDRGDRLAGHSSWNFFQLLNLAIEGITSSSTAPLRIATVCGIICSI
SSFIYAIYFLIKTVIYGDQAAGFPTLIVVILFLGGIQLFSLGVIGEYIGRIFKETKGRPAYIASDYNEKKLGYDE
>WP_004288477.1 GtrA family protein [Bacteroides eggerthii]
MKQLRRLPEFIRFVLVGVFATALHYGIYFLLQKFINVNIAYTLGYAFSFIANFYLTAYFTFGKKPSWGKAFGFGGAHLFN
YLLHIGLLNTFLWLGLSKTTAPAPVFAIAIPVNFLLVRFVFKHKG
>WP_004288478.1 glycosyltransferase family 39 protein [Bacteroides eggerthii]
MSDKKIAFWFIALLSVLVLVPFLGETIFYSKGEPREAIVAYTMLESGNWILPMNYGVEIAYKPPFLYWTIAVISSILGGV
SEFSARMPSALAFLAMQLVFFSFVAKRKNVKTAFLTSILLLSSFEVHRAAVACRLDMLQVSLIVISLCLLFRWDEKNCKG
GPWLAVLLMACATLTKGPVGSIFPCLCIGIYQLLRGRSFGKAFFSLLGIGLLSLIPLGIWFWAAYQQGGEPFVNLMLEEN
TGRFFRKMSYESHENPLWYNFLTLIWGWIPWTLVLLVSLFGLKWKEMHVLPEGDSVGERLKKVWDKFRSQSPLQLFIWVV
ILTIFIFYCIPKSKRSVYLLPIYPFMGVLLAEYLLALVQRGAKVFKISAWIFAALAVLLTVTFFTVRLGLVPESIWGTGR
HAAENIAFMNALQTVPLSFSKWLIVFLPLMSAACLLYTLLKCADARPLLYGVAGCMLCIFVALDGVYQPTVLAVKSDKHL
AVRLNDLEPEEPVYSYGDWVKFYSINYYLGDRVRIFDMLHPAEGYVLVIDELQEKFLQNNQNAYRLDEVYRTPLRSCDMR
KKVIVYKFSRK
>WP_004288479.1 HD domain-containing protein [Bacteroides eggerthii]
MPSIKLIDKYYPEENELKHILLTHSRSVADKALWIADNHPELSLDRDFLYEAAMLHDIGIFLTNAEGIYCFGDKPYICHG
YLGADLVRSEGYSRHALVCERHTGAGLSLEDIVKQDLPVPHRDMLPVSMEEQVICFADKFYSKTHLEQEKSVEKARKSLQ
RYGEAGLQRFDHWCELFL
>WP_004288480.1 putative LPS assembly protein LptD [Bacteroides eggerthii]
MTPLKANTFISFILLFVLLLLSGEAASQRRRRGVVPPERLQTDSLRRDSLQVDTLAVTEKKKQPLDAPVTYEANDSIVFA
QGGYAHLYGQGKVNYQQIELAADVITMNMDSSTVYAHGVEDSLGVKTGTPVFKDGETPYETNTIRYNFKSKKGVISNVVS
QQGEGYVTGNNAKKGANDELYMKSGRYTTCDHHEHPHFYMQMTYAKVRPKKNVVTGPAYLVVEDVPLPLAVPFFFFPFSS
SYSSGFLMPTYMDDSSRGFGLTDGGYYFAISDKMDLKLRADIFTKGSWALNAESNYIKRYKYSGLFQASYQVTKTGDKGL
PDYSVAKDFKIVWSHRQDAKANPNQTFSASVNFATSSYERTNIGNMYNSNAMSQNTKTSSISYSRYFFDRKLTVAATTNI
AQTMRDSSVNVTLPDLNISLSTIYPFKRKKAAGEERWYEKISVRYTGRLTNSIQTKDNLLFKSNLIKDWKNGMKHEIPVS
ATFTLFKYFNVTPSVSYTERWYTRKVMKDWDPNYGTNGREVATDTIYGFHRVYNYNASLGINTKIYGMYNPIFFPKKKIQ
IRHVITPSVSISAAPDFGSSRYGYYDSYIKNYADGRRDTVIYSPYSGQAFDVPGRGKQGNITFSISNNLEMKYYSSKKDT
VKKVSLIDELGANISYNMAAATRPWSDLGLNLRLKLSKNYTFSMSSSFKTYGYKFDENGNVVDNDRTEWSYGRFGIFQGY
GSSFSYTFNNDTWKKWKEKLSGTRDSDKKKEEEAASDEEGAETDTDGNGIPKKKVEKAAVDADGYQVFKMPWSLNFNYSF
NISEDRSKPINRKKMRYPYRYTHNLSASGNIKLSNKWAVSFNSGYDFEAKKIVQTTFNITRDLHCFSMSASLSPFGQWKY
YNFTIRANASILQDLKWEQRSQTQSNIQWY
>WP_004288481.1 MULTISPECIES: uracil-DNA glycosylase [Bacteroides]
MNVQIEDSWKTHLQPEFDKDYFYKLTNFVREEYGKNTIYPPGKLIFNAFNLCPFDKVKVVIIGQDPYHGPGQAHGLCFSV
NDGVPFPPSLVNIFKEIKADTGADAPPTGNLTRWAEQGVLLLNATLTVRAHQAGSHQNHGWETFTDAAIRILAEEREHLV
FILWGAYAQRKGAFIDRNKHLVLTSAHPSPLSAYNGFFGNKHFSKANDYLRAHGEEEIKW
>WP_004288482.1 aspartate--ammonia ligase [Bacteroides eggerthii]
MSYLIKPEGYKPLLDLKQTELGIKQIKEFFQLNLSSELRLRRVTAPLFVLKGMGINDDLNGVERAVSFPIKDLGDAQAEV
VHSLAKWKRLTLAEYHIESGYGIYTDMNAIRADEELGNLHSLYVDQWDWERVITDQDRNVDFLKEIVTRIYAAMVRTEYM
VYEMYPQIKPCLPQKLHFIHAEELRQMYPNLEPKCREHAIAKKFGAVFIIGIGCKLGDGKKHDGRAPDYDDYTTSGLNGL
PGLNGDLLLWDDVLQRSVELSSMGIRVDKEVLLRQLKQEGEEKRMGLYFHKRLMEDALPLSIGGGIGQSRLCMFYLRKAH
IGEIQASIWPEDMRRECKAHNIHLI
>WP_004288483.1 DUF1080 domain-containing protein [Bacteroides eggerthii]
MKRVYLLLLCLFSVLVIQAQNWEYIFNGKNLKGWKKLNGKAEYKVMDGTIVGISKLGTPNTFLATQEQYGDFILEFDFKI
DEGLNSGVQLRSESKKDYQKGRVHGYQFEIDPSERAWSGGIYDEARRNWLYPLTWNPQAKTAFKSKEWNKARVEAFGNSI
ATWINGVPCANIWDDMTLSGFIALQVHAIASAADEGKTVRWKNIRICTTNVERYLTPVKAPEINVISNTLSPDEVKNGWT
LLWDGKTSEGWRGARIDAFPKKGWVMENGILKVLKSGGAESANGGDIVTEQEYKNFILKVDFKITEGANSGIKYFVNPGM
NRGAGSAIGCEFQILDDDKHPDAKLGVKGNRQLGSLYDLIPAPANKPFNKKDFNTAMIIVRDNHVEHWLNGVKLIEYTRQ
NEMWNALVAYSKYKNWENFGNSEYGNILLQDHGDEVWFKNIKIKVL
>WP_004288484.1 MULTISPECIES: Gfo/Idh/MocA family oxidoreductase [Bacteroides]
MTTRRDFLKTMTMASAGLALGTGDLLGAPISVSQRKAAADKVKIAYVGIGNRGEQIIGDFARTGMVEVVALCDVDMGAPH
TQKVMNMYPKAKRFRDFRQMFDKAGNDFDAVAIATPDHSHFPITMLALASGKHVYVEKPLARTFYEAELLMQAALKRPNL
VTQVGNQGHSEANYFQFKAWMDAGIIKDVTAVTAHMNNPRRWHGWDSGIYKLPSGQQLPNDMDWDTWLGVVPYHEYNKDY
HLGQWRCWYDFGMGCLGDWGAHILDTVHEFLELGLPYEVSMQYANGHNDYFFPYSSTILFRFPQRKGMPPVDITWYDGLD
NLPPIPEGYGVSGLDPNIPKTNQGDTPAAKLNPGKIIYTKDLVFKGGSHGSTLSIIPEEKAKEMAGILPEIPKSPSNHFE
NFLLACMGQEKTRSPFEINGVLSQVFSLGVIAQRLNTRLFFDSRMKQITNNEFANAMLIGTPPRKGWDEFYKL
>WP_004288485.1 hypothetical protein [Bacteroides eggerthii]
MKDTLITAHRKKVELLTWLVCFVMANLLNLYAIIAYKTSFLEVLTSFFYVIMFSCVLYVIWSVLRLVIYGVRTFLVFLKN
RTYNK
>WP_004288486.1 Gfo/Idh/MocA family oxidoreductase [Bacteroides eggerthii]
MKDALINRREFLRNLGVIGAGALLSMSPWLSVFSEVVETSGEKCRLAIIGTGSRGRFLMSFLLQNPKVEIVALCDIYQPS
MEKALNLVREAKVYTDYRKVLENKTVDAVLVATPLNLHCQIVLDAFDAGKHVFCEKSIGFTMEECFRIYKKHISTGKVFF
TGQQRLFDPRYIKAMEMIHAGTFGEINAIRTFWYRNGDWRREVPSSDLERLINWRLYREYSKGLMTELACHQLQIGSWAL
QELPVKVMGHGAITYWKDGREVYDNVSCIYVFENGKKMTFDSVISNKFYGLEEQIMGSLGTIELEKGKYYFENVPPAPGF
LQMINEWENKVFDSLSFAGTSWAPETANGNNGEFILGERPKSDGTSLLLEAFVEAVITRKQPKRIAEEGYYASMLCLLGD
RALQEQRTLSFPDEYKIDYLNHHSKADKQI
>WP_004288487.1 RagB/SusD family nutrient uptake outer membrane protein [Bacteroides eggerthii]
MKTHFKHILIVGLLGFSLTSCSDFLDEKGYNADYSHYETAAGVESLVASCYQNGRSMFSTSNTPSGIIFQEIGTDMYTIG
GDGGTDFALYTSTMNPSNETFSAFWTSCYNGVARVNLGLQYLASNTEMKEDIKNIREGELKFLRAYYYSVLAIHYGDCPL
VLEPVDQPTFNFTRAPQKDVWKQIIDDATDAYNLLPWADAEGKVTGDYGRASKGAAGHLLAKAYMFRYSQKWAGSQSDTH
MNEERGGENTDLDKAIEYASAVCHFGAEAGSGSLHNLAPDYSDLWRFDPKTGGPTPDDYAGSEVLFNIQFSTDHFYNNQL
ATDVNTGGNWLHMMFTSQAEGMPLNTVNGNGSETVKWGISNGIGRDLITGRPWRRASPTPFLYEDNGLYGPQYYKSNKHG
KLIDARLYKSHIWVYYCNSEPNVPWESFSNAVGNFDPINIGKIKGENRYTIGDTAIVFSMEDVNKRFSTGTRSEKLAYAR
AIEPYWYIPMQSINRPGLNERGDRDGIRNTYPSLIKYLDSRRTSANDQSGYRDYFCYRLAETYIILAEAFALKGDYANSA
AALNIVRERAAWKEGEMKTPNFYKYDGGDPADISKSTIEDMKVSADFISQMDEEEKLIFFLDEYGREMEGELHRFEQLVR
NGADFFVKRIKERNELARENIKPFHRFRPIPQKHIDRLEPADPNPQNYGY
>WP_004288488.1 TonB-dependent receptor [Bacteroides eggerthii]
MKNTIFYFKQLILSFLLCFVAIWANAQNQVVKGTVKDVLGEAVIGANVTEVGTTNGTITDINGDFSLNVSPKGKLRISFI
GYQVQTVDVAGRKSLEIVLKEDTETLDEVVVVGYGTAKKRDLTGAITQVKAENLMATAPTNIQEALRGKAAGVMVAGGGL
NDTPMIRIRGNRSISASNEPLFVIDGVPVNGGSDVLNPSDVASIEILKDASATAIYGARGANGVILVTTKKGEVGKVNVE
YNGYLSIGKVDEYRRVRNGAEYLEYLREADRNYIYDGEGGYSIDPSCTYPSMTPNWEYDQRLEYVGSRDISGYVLESVKR
AWEGGTYDPSKLRTFDWQGAGMRDETISQNHNISIRGGNENTKVFISGSFMDNKGITPRSYRKRYTLRMNLDQNLGKYIT
MGATTNFAYWEYFNGTGVGGNWNPLGTPYYSPGGSGDYGVGGDITQDGDPALGLVPHPTGEGMLWNPFYDFTGTEGKTKR
NRIDATLYAMIKLNNGLSYRVNFGTDYYSGQEQMFYAKASTSQGFGNAKAEQKAVFDRGWTLEHILSYAKTFGQHSLNLT
AVQSAQKFTQEPLTASGVGIPLESQLYYNLGSATTQGVTSNFTQWTLMSWMGRAIYGFKDNRYMVTASLRYDGSSRLADG
HKWVAFPSVAVAWRISDESFIKDNISNISNLKLRFGYGKTGNSAVNPYETVGKISSSRYTWGNIGALGYAPSSLSNKVLG
WETTGQYNVGLDFGFFNGRISGSIEWYKQNTYDLLMPRALPEVSGFGSITENVGETENKGLEVTLETVNFQTKDFAWTTS
LQFATNKEKIVKLASGLKEDVANMWFVGHPVDTFYDYVNTKYVWGYSKEDMTEMAKFNANGHSYKPGDLRFVDLDGNYKI
DAYDRTFRGQKMPKWTAGMGNTFRYKDFDLYIFMYGMFGHTIYCDPGVGHDGRMNTRYADYWTPENTQTQFRKPSKGDAD
QPNREAYWYNKGDFVRISDITLGYSLPKSIIKYAGLERARFYVQLQNPFTITGYPNNDPEGSVKAGRTWDRKQEAYSDPI
TMRNYIFGINLTF
>WP_004288489.1 hybrid sensor histidine kinase/response regulator transcription factor [Bacteroides eggerthii]
MIKKQLIFLLLCITQSVFAQNAIFYDKATIGSQCINVLCQDQNNYLWIGTRNGLRRFDGSQFVSYYHAKQDSTSLADNEI
HSLYIDDENNLWIGTANGLQRYLPEKDSFQTVTLHTIKAKGRITGIFQRNTGEILCNVSDVGIFSVDIQTMVAHPVITES
KLFHPPFVTCLFEDSRRQLWLGTDRQGIVRIDSTGQEEKIYPLNNMAVRNILEDYDRRVFMVTAQTVFLWDQENDKLVPF
PYSGKKKNIRFHSVVITANGDIMLGTYGQGITCIKRGDKKITDADGIQSSFININQAKVSSLFEDKQQNLWIGCLYQGFL
MLPHKPLLFSFWNQPIMLSDMPGWLNALYCDKTDTMWCSVEDNGIYQLDCNGNISRHIYTDGVVFSMFEDSDGVFWVGIN
GKGLYSFNRKKGKLELKYPLQGDFSIRCITEDKHKNLYAAILGEGILQYHLPTGKYQLLSRKNPIKGENNITNYWIISIL
CDSEDRIWFGHFGNISCYDTRNERFLDLPFEPEIKSSSFYTIIEGKDHTIWMGTKNGLVHYNPQNNQYSVITTEQGLPDN
VICGLVQDKHGNLWCSTIQGICHILVDGKQVVNYYTGNGLQEKVYLEGRYTQSKKGKIYFGGNRGITGFNPDDIQLIKPD
TPPFITDMYIRDQKVTMETCSGNKRVVDTELVHADCFNLSYMDNTFVFMVSTMDFRDAGNVLYEYRLEEFNENWNKTQPG
ENRIQYHHLAPGNYTLQIRACENGFHSPIRSVRIHVIPPWYLSTGAKIVYILLVICAGYLLYTVYRRKKQEEISEMKLQF
FINIAHEIRSPLTLILGPLEKLQRMQCEPDINKMLLTIKYNTGRILNLINQLLDVRKIDKGQMPILCEEVDIRSFVNELL
LVFAEQARLKKISLETKFPEKLPTVWIDPNNFDKVLVNLLSNAFKYTPENGVICIEVKTGSNPKSSGLLQKYMEISISDT
GKGVNEKELKKIFNRFYQGDGSHTMHSLGFGIGLNLCQLLVKLHHGIIFAENRTDTQGCRFVVHLPLGCKHLKKEEMVKV
ETGLVPHGVMADQYIPYHPSREKVKYRKTNYSVLVIDDDDELRSFLKDNLAAYYHVDVAIDGVEGRKKAITQQPDIIISD
VIMPNMDGIQLLKELKKNANTSHIPIILLTSQVEFSNRIEGLVQGADGYLCKPFNTEELMVLITNLIANRVRLKGKYSGS
QTQEGKIAPVELQGNDEALMERIMNIINENLSNPNLNVEMLTQEIGISRTHLHRRMKEMTGTAPSDFIRNLRLQQATVLL
ENKDLSITQIAYAVGFTSQTHFSSAFKKVYGLSPMEYAQSNRNR
>WP_004288490.1 alpha-L-fucosidase [Bacteroides eggerthii]
MKTYLIVLFFAVCAAGAWAQEYKVPVTNEKEQMVEGQYKPQWESLRKHKTPEWFRDAKFGIWAHWGPQCVEGSGDWMARN
MYKEGTYAYNYHKEHYGHPSEVGFKDILPLFKAEKWDPDKLVERYKRLGAQYIFVLGNHHDNFDLWDSKYQPWNSVNMGP
KKDLIAGWAKASKKYGLPLGISFHADHAWLWYEPAQRYDINGPKAGIHYDGKLTKADGKGKWWEGYDPQDLYAQNHPMSE
KSWANNRVHVQWAWSGGACLPTLEYVTNFYDRTLDAINRYNPDLIYFDVTVAPFHDISDCGLKIASHFYNKNPRAVMFGK
MLNDEQREALTWDVERGAPNEIVEEPWQTCNCLGNWHYNTSIYERGSYKSATEVIKQLIDIVSKNGNLLLSIPLRADGTY
DEKEAAILDGIEAWMTVNKESIFNTRPWVRFGEGPVAESDIKLKAQGFNDGMYSNMTSADIRFNQTKKYLYVTPLGWPED
GKVVVRSLAKGNPHFKKNITTVELLGYGCLKVVQTDNGLEIQLPIVTNAIAPVLKISK
>WP_004288493.1 glycosyl hydrolase 115 family protein [Bacteroides eggerthii]
MKKKMFCLGILFLFACDLSLNAQQTMSVIPPIVHDYATAIKDFPVVDVHRECATIRYDSHDYKGVIRAINDLHKDIERVT
GAKTNVSADTVSGKYEIIIGTLGKSKVIDALAASGKIKLRNLQGKWESFVIATVENPSPGIRQGLVIAGSDKRGTIYGIY
ELSQQLGVSPWYWWADAPVQKRKSAYIKSGYYESGEPKVKYRGIFINDEWPSFGNWATEKFGGVNSKMYVHLFELLLRLK
ANYLWPAMWASAFNEDDPMNPILADEYGIVMGTSHHEPMMRAHKEYTRRKEEVGPWDYKTNKERLDNFFRKGMERNKNFE
NVVTIGMRGDGDVAMSKEGDEANMQVLKKVIEGQRQVLKEVYGKEPSEIPQLWAIFTEVQRYYDAGFTVPDDVMLLFCDN
NWGYIRRTGPDKEKKRKGGMGLYYHIDMNGGPWNDRWVTTTTIPKLREQLHLAYQSGIDDLWVVNVGDIKPKELPIDFIM
RYAWNPDAIPADKTKDYMIDWARHIFGKEYAGEIADIVSKYTKYNLLRKAEVQLPDVFSIVNYHEADRMLAAWKELTVKA
EELEHKLSPEAKDAYYQLVLYPVKASAGVAEIYLSVGKNRLYAKQGRVSANDYADRAKELFNLDWHLSHRYNNETANGKW
KHMMSDKHIGYTKWYMPKDNELPELSMVNPLGSPSLGVAVEGSEAAWPLMAKQLSLPVFDALNNQTHYIEVFNRGVGEIE
YTVLTSQPWIKVDESEGKAAKDNRLHVSIDWSKAPQGTVEGNVEIVCGKSKAEVKVTIVNTALPHSKETFFGTLAHSEFS
IPAHAYNANISGKQAAWVFIPDLGRGKGCMGITPVTASSTLTHKKAARLEYKIYLPSAGKTTVALGILPTQDVNPARGLR
IAVGIDEKKPIVLDARKGFVDTFEEYNSQNLALSKVLKALPTKSTLGLSGKGMYLRNEVFDNIRWLDVEIDVEKPGFHTL
KVYMVDPEIVLEKIVVNPDNSRPSYLGAPSKQHSITTIEEKPLSTILYK
>WP_004288495.1 ATP-binding protein [Bacteroides eggerthii]
MNIQERLNLERENVQLKKELSVLKRKMELLESNRSLNSFSQHLIDKMQAIIFIKDVTNGFRYYRVNDAFCSIQHLSRQEV
IGKTDYDLFSLEEAEKYRRDDEATVSMRGDFTLREMVHFQGEEKIILQTTKSYVETSEGNQLLVCVSYDITEHIQKERMM
ESLMKDEQEAHQMMKAIFHKLPSAILIKDIEDDYRFYIINQKFEQMCNMPKELLIGKTDYDIFPKEEADKYRQDDVAATS
CEESDPMLIHEIVTSPDRGTHTHLQTIKFSFTFKRKKLLVCVGNDVTLQYQMMEQLRDALSKAEQADTLKAQFIANMSHE
IRTPLNSIIGFSQLMAEAENQTDRDEYNRIISLNNNLLLNLFEDVLNLSMLDSDNMSFKNDEFDFSAMFDELAVLMREKV
SNPEVEFICENPLQTLMVKTDRERLTQVIGNLITNAAKFTGQGYIKMGYARKNDGVQIYVEDTGLGIEEKNLVEVFDRFK
KLNVFIQGTGLGLPICKSIVNQMGGEIWVESEYGKGSTFYVWLPCLC
>WP_004288498.1 MULTISPECIES: glucose-6-phosphate isomerase [Bacteroides]
MISLNIEKTLGFISKENVFAYESQVKAAQDALENGTGKGNDFLGWLHLPSSITQEHLADLKATAQVLRDNCEVVVVAGIG
GSYLGARAVIEALSNSFTWLQDKKSTPVILYAGHNIGEDYLYELTEYLQDKKFGVINISKSGTTTETALAFRLLKKQCED
QRGKDMAKKVIVAITDAKKGAARVTADNEGYKSFIIPDNVGGRFSVLTPVGLLPIAVAGFDIEKLVAGATAMEKLCGKDV
PFAENPAAIYAATRNELYKHDKKIEILVNFNPKLHYVSEWWKQLYGESEGKENKGIFPAAVDFSTDLHSMGQWIQEGERT
IYETVISVEKTNHKLEVPSDAQNLDGLNFLAGKRVDEVNKMAELGTQLAHVDGGVPNIRIVIPALNEESIGGLLYFFEKA
CGISGYLLGVNPFNQPGVEAYKKNMFALLNKPGYEEESKAIRARL
>WP_004288499.1 MULTISPECIES: NAD(P)H-dependent glycerol-3-phosphate dehydrogenase [Bacteroides]
MKLPGKIAIMGGGSWATAIAKMVLAQEDTINWYMRRDDRIADFKRLGHNPAYLTGVKFDTKRINFNSNINDVVKESDTLI
FVTPSPYLKAHLKKLKTKIKDKFIITAIKGIVPDDNMIVSEYFTKEYGVPTENIAVLAGPCHAEEVALERLSYLTIACPD
IDKADKFARRLASSFIKTSVSNDVAGIEYGSVLKNVYAIAAGICSGLKYGDNFQAVLMSNAIQEMNRFLQTVHPLNRSIS
DSVYLGDMLVTGYSNFSRNRTFGTMIGKGYSVKSAQIEMEMIAEGYYGTKCIKEINKHYHVNMPILDAVYNILYERISPM
IEIKLLTDSFR
>WP_004288500.1 lysine--tRNA ligase [Bacteroides eggerthii]
MNVLELSEQEIIRRNSMNELRAMGIEPYPAAEYVTNAFSTDIKDEFKDDAEPRHVSVAGRIMSRRVMGKASFIELQDSKG
RIQVYITRDDICPDEDKEMYNTVFKRLLDLGDFIGIEGFVFRTQMGEISIHAQKLTVLAKSIKPLPIVKYKDGVAYDSFD
DPELRYRQRYVDLIVNDGVKETFQKRATIIRTMRAALDEAGYTEVETPILQSIPGGASARPFTTHHNSLDMDLYLRIATE
LYLKRLIVGGFEGVYEIGKNFRNEGMDKNHNPEFTCVELYVQYKDYNWMMGFTEKLLERICIAVNGGTETTIDGKTISFK
APYRRLPILDAIKEKTGYDLNGKSEEEIRQICRELKMEIDDTMGKGKLIDEIFGEFCEGTFIQPTFITDYPVEMSPLTKM
HRSKPGLTERFELMVNGKELANAYSELNDPIDQEERFKEQLKLSEKGDDEAMFIDQDFLKALQYGMPPTSGIGIGIDRLT
MLMTGQPFIQEVLFFPQMRPEKVTPKDAPAKFMELGIPEEWVAVIQKAGYNMVGDMKDVNPQKLHMDICGINKKYKLELA
NPTVKDVEGWVEKI
>WP_004288501.1 MATE family efflux transporter [Bacteroides eggerthii]
MVGQKTPTALGTENIGKLLMQYAVPAIIAMTASSLYNMVDSIFIGHGVGTMAISGLALTFPLMNLAAAFGSLVGVGAATL
ISVKLGQKDYDTAQRVLGNVFVLNILLGVAFTVIVMDFLDPILYFFGGSDETVGYARDYMYIILLGNTITHLYLGLNAVL
RSSGHPQKAMYATIATVIINTILDPVFIYGFGWGIRGAAIATIVAQIISLMWQLWIFSSKEELLHFHRGIFRLKRKIVFD
SLAIGMSPFLMNMAACFIVILINQGLKKYGGDLAIGAFGIVNRLVFIIVMIVMGLNQGMQPIAGYNFGAKQYERVTKTLK
LTIIYATGVTTFGFIIGMLFSDTVVGIFTSDAELIELSAKGLRIVVMFFPIIGFQMVTANFFQSIGMASKAIFLSLTRQM
VVLLPCLLILPRFFGAAGVWYSMPISDLLASLIAGTMLVWQFRKFRVQAQGR
>WP_004288502.1 sulfatase [Bacteroides eggerthii]
MKNLPLLMCTAFCGLNAVQADAADNKKDERPNILWLTFEDTSAYEFGCYGNKGVHTPNADSLAVHGIQFMNAWSVAPQSS
AARSSLITGCYSSSYGMDVHPVPYDTPENIFFPQWLREAGYYCTNNSKTHYNSTTDNKSCWDECTPKASYNSTKRGKDQP
FFAVYNTVTSHMGRIRTFHTDGRRDYTTEGIYPELLTLPSYVPDLPEVRSDYAGHLEAVQDVDTWLGFFLKDLKEKGLDD
NTIIFFFSDHGGCVPRGKGYLYESGLRVPMIAYFPPKWQHLAGKKASGKEYSLVNFTDLGPTVLSLAGVKPPKHMQGKAL
YGKYASDEKREIQFALAANQLHHFMPVRAATDGRFKYIRSYIPYRQFALRNYYQWGMPSNKAWDTLVLGGHNTNPDWAQT
FNAHPAEMLFDLEKDPGELHNLSDSPEYAEVLAKMRKALSDHIRSTKDLGFFMPTSRVNTTLYDKVRKEKYPLNELYNLV
ELAGTAKASDASVFEKALSSQYPEMRYWASVGLAQLGIKGELQVCPPTLLTLMNDADPYIACEAAYAAAYLGETSKGIER
LNHPAKEADRKVGYSLLECLSLDKTMQPAIRTHLADLKEKAEILPRKANEDAGLMARGILVNLGEMNIKDLHGPESYKLG
LKLNHGRRPMVPLPN
>WP_004288506.1 two-component regulator propeller domain-containing protein [Bacteroides eggerthii]
MKTFRPLLTFFGVLFTCIGYANNLDGIRFTHIGLEEGLSHCTIFGINQDKEGNLWFATYDGVNKYDGYNFTVYRHQYANP
QSIACDISRCVTVDDSGRVWIGTREGFSLYNRDQDTFSNYFYKENGYKATVTCIAPMNKDYLMLGTTSGVLLFDIGKERI
LNDTLPHPLHLLRPTAMVRQSDKIYIGVEKGLYVYSLANGTLEKLVDMPKATRIHSVFCQMFTRIWIATEGEGLYMYDTK
SKELKNYRHEDGYSGLNSNYVRSLAVDQENRLWVGTYGGLNIYEGGKDRFLSVRNSAIQEGSLSQNSVRSIFMDSQGGMW
LGTYWGGLNYYHPLCNRFQHIKHVPFANSISDNVVSCIVEDNAKNLWIGTNGGGLNFYDSASKTYKYYLQNSDLSKEVSF
KDIKAVYVDELHDNIYVGIHAGGMIVLNRRTGNQRFFNTQNSDLPSNNIYSILSDGHGGLWIASLGTLIHYDIAGNHFQT
VDKDSKGKRLQESNSVLFRDSKKRIWAGGEMGLTIYNQTGTSLTINTEYDIAPILKQSFINCFCESTSGYIWVGTRNGLF
GLKENAKELLQYTTVDGLPSNVIYGILEDSYGRLWISTNQGLSCLTPGSRKLRNFTIVDGLQSNQFNAGSYCRINNGNML
FGGINGITSFRPETLIDNPYSPRPFINKLYVSNKEVLPGDETRILKKCIENEDHITLTSSQNSFSISFVVSNYIAGKHNT
FAYKLEGYNDSWYSQDNINLVSYSNLPAGDYTFFLKAANNDGKWSEEPAILHIRVLPVWYCTWWAISIFIILCAGLLFGV
LRFFWLRKNMQAEILMERLDKEKQEEISQMKIRFYIDISHELRTPLTLIVAPLQELIERIKGHWEHEKLSYIQRNTNRLL
HLVNQLMDYRRAELGIFELRPVYANAYKKVLNCFLNYENLSKRKDIDYNLYTELQDEELLFDETYLDLIVNNLLSNAFKY
TEKGECITVRLYKEDNNLVLQVIDTGVGIPAEKQKKIFERFYQAESGHEGSGIGLSLVQRLVELHHGHITLESKVGEGST
FSIYIPQDKSMYTSEELLAQEKGAKEQRAYYTNAHDVYIDDEELLETSALADGEKEKRGKILVVDDNQELRQYLVSGLSS
DFNLLEADNGQKALDILKGQEVDLVITDVMMPVMDGVKLCKAIKQNIRTCHIPVYMLSAKADTKYQLEGLQVGADDYIPK
PFSMPILKTKIQNVLRTRYRVFERYSNTTEVEPEKLANNTMDEELLRRAISVIEKNMDNVEFSTEQFAREMNMSRSNLHL
KLKAITGKSAIDFIHKIRFNRACQLLKEGRYSVSEISFMVGYNTPSYFAARFKKYMGCLPTEYGKNNA
>WP_004288507.1 aldose epimerase family protein [Bacteroides eggerthii]
MDKRIVLFIMQVWISLALWGQTSMCGFSITKEDSLRYEGKPVELIKIVNKNGMTIKVTNYAASLAYVSAPDRNGVFEPVV
LGLDSLRYYWGRQPKLGATVGRFANRIKNAEFRLDDKIYYLDRNNKGHSIHGGIKGFNLQVFETDTCYIAEDTAVVVFKY
LSPDMEGGFPGNLNLSLAYKFTNDNEVILDYIASTDKPTVINLTNHSYFNLTGCKESVLNHCYMIMGDSITPVDSTGVPT
GELMPVAGTEYDFSTLRTIKHHVEQLGKGYDINYKLNKALDTLALAAKVVDPVSGRVLKAYTTEPGMQFYTPASDLSYLK
AADSLCYRKYFGFCLEMQHFPDSPHHAQFPTTVLLPGETYRQTTIYKFETL
>WP_004288509.1 MULTISPECIES: cupin domain-containing protein [Bacteroides]
MKAKDWKMYVCLIVFSLFMFPGIYAAQEGNGKTACEPVRKTRSETFISGEKAWEPAGTGVTRQIMGYDGQVMLVKVKFEK
GAIGTPHTHYHTQTTYVASGKFEFTVGNEKKIVKAGDGIYIEPDILHSCVCLEPGVLIDCFAPMRADFLK
>WP_004288510.1 MULTISPECIES: TonB-dependent receptor [Bacteroides]
MYKLKELFLMFILVFVSMSAYAQSLTVTGKVIDSEGYEVIGGSVTIKGAAGVGTVTDVNGNYSLKVNDASKDVLVFSYVG
MTSQEVKVDGRSVIDVTLKADAVMLEEVVAIGYATVKRKDLTGSVASVNSKELSKVPTSDITQALAGRMAGVQVMQSEGA
PGASISIRVRGGISITQSNEPLYIIDGFPSEDGMSTLDPAEIETIDILKDASATAIYGARGANGVVVITTKSGGKEGKAT
VTFDSYVGFKKVAKKLDVLSTREFALLDYERRYYSAFTAKNSTQEDLDKAVANFEALYGKYADIDANYANRAGIDWQDQT
LGRTALTQNYRVGVSGGTDKLNYNLAYSYYDEEGAMVYSGNKKHNISFNMNHKLNDRLSITARISYDQMKIYGMGTSEGG
DRFNKMQHILQYRPMVGINGTDDLLLGDEDPLLVDDTGNVMQNPLLSAAEETKDREYRTFQANGGFTLKLIKGLSFRNTT
GMRYQTRRNDTFYGDKSITAKRSSINGSIQNIENSSFQTSNVLNYNWAGKGHDITAMLGQEYVNRWNRSFSAAAANFPND
DIGLGDLSLGLPTAVSSSENYDDKLLSFFARFNYGFKDKYLFTASFRADGSSKFGKNNKWGYFPAFSAAWRLGEEEFIKN
LNIFSDLKVRLGYGMAGNNRIDSYVSLPMLTSVTYPNGDSTQPGYVSKQIPNPNLKWEANKTFNFGLDFGFFNQRLTISP
EFYINRSSNLLLNAKLPTSSGYDSMVINAGETENKGIDLTINSTNIMTKDFTWNTAVTLSHNKNSVKKLTGEDVQLWEAS
FGYNQNTHIIGVNQPLGQMYGYVTDGLYQVSDFDYDEATKTYTLKDGVPYSGKKTDVKPGMWKFKNVDGSEDNKITENDK
TVIGNAYPKFYGGINNTFTYKDFDLSIFLTYSFGNDVFNATKLTNTKTALQNKNVLDIANSSNRWVVVNKKGELITDPQE
MADINKGKTVAAVYDNEIGDTYIHSWAVEDGSYLKLSNITLGYTFPRKMLSKIGISKLRLYATGSNLLTWTKYTGFDPEV
STMGSGLTPGVDFGAYPKSRSFVFGINLAF
>WP_004288512.1 MULTISPECIES: RagB/SusD family nutrient uptake outer membrane protein [Bacteroides]
MMKKYKMITFCALIAAGVTSCELDEKPTSYYEKDAYFQTYNHAKMAVVGIYDCLAIDKHYGQFEMATPASDDTYYIQGTG
TDNTRRDIAHYMVKTTNTWIADLWKYKYMGIDRANYAIANIKNMEGYEEDVELQELVAQACFLRAFLAFDLIKYWGDVPF
KTEYTFSYGDIANGRVSREEIYKSIIDDLNFAKNNLQQGDAELSPEVPSQGAAHALLMRVYLQRAGYSLQQDGTLTRPAD
DKRKEYFDAVITEWTAFQNKGYHGFYDGGYVELFKGYSGGVLNSKESLWEIAFNPTGSGYKDNSGTWATYNGPLVEAPGA
GASAEVMGRANAFFRVMPAWKDFFEAGDERRDVMVCDYQYKWDATEKKHKKTVNRKVADWYPGKWRREWMPLGFLDPNNT
GVNYCPLRYADVVLMAAEAYNETGNTPKAWELLNDVRERAKATKVNSLQEYKNVHKKLYDLPFFNGGDAADNFRTALYWE
RGFELAFEGQRKYDLLRWGILAETLQLFQSKMDKSLKGKYVAGDNFVKGKHELFPIPLGELQANPALNNQNNPGYE
>WP_004288513.1 DUF4995 domain-containing protein [Bacteroides eggerthii]
MKKVSLSYFVIGIALYTLSGCSSKHAEKADYTWLKYAIETSAAQLEYTVSEIGDSVLLPRSIWTGYDVNSLCQQLEKKQL
IGKDSARLKPIHDNLGSRRYCFSIYDWTSGFFPGNLWYAYQLTGNEDFKKEAVKFTNYLYPLREYKGTHDIGFMMNCSFG
NSYRLCPVDSVRQALIQTADNLCGRFNPEIGCIRSWDFGKWNFPVIIDNMMNLDLLFYVSHLTGDDKYKELALKHAETTM
KNHFRDDYSSYHVVSYNNDGTVEKKCTHQGQKDDSSWARGQAWGLYGYTSCYRESKNAEFLRQAENIAALIMRRVKTEDA
IPLWDYDAPDMPQTPRDASAASITASALIELSTLVEDGQIYFDYAERLLKNLSSEAYLAKVGTNQGFILMHSTGSLPNGS
EINTPINYADYYYLEALLRYMKVKGLNYKNI
>WP_004288514.1 MULTISPECIES: heparin-sulfate lyase HepC [Bacteroides]
MKIMKFILSVFLLTIAIIADAQQLRKEAFDLLNLDYPGLEKVKTACSRQQWEEAAQELLAYYRNRTDIAHPDIDLKNLAI
SKEEQKWADDAMDHTFFVHKGYQPSYNYGKDINWEYWPVKDNELRWQLHRHKWFTPMGKAYRISGDEKYAKEWVFQYIDW
IKKNPLVKMEKENFELVSAGEVKEDADNVHFAWRQLEVSNRLQDQTCQFLLFCPAEAFTPEFLTEFLVNYHRHGAYLFKN
YSAEGNHLLFEAQRMVYAGVFFPEFKDAATWRESGINILNREIKKQVYDDGGQYELDPHYHLAAINIFCKALRMADCNGF
RNEFPAEYLDTVKKMIEFYTNICFPDYTNPCFSDAKLGDYKSELANYRDWVTLFPDSEWIRYYATEGREGAPLPYLSHGS
LASGFFTFRSGWKKDAAVMVVKAGPKGEWHCQPDNGTFEFWFNGKNLFPDSGAYVYAGSDEVMKLRNWFRQTRVHNTLTL
DGRNFETTQSVTKLWQPEGREQILVTENPSYQGLKHRRTVFFVDQTYYVIVDEAVGDAKGTVNLNYHFCEGTVNVDVKKN
MATTAYAGPSNVKLQCFPEKKASLKKEEGWRSIAYRQRVPRTSLSFDIHKDDAEAVRYITVIYPVKDTASYPVLKAKFLN
KDFDEKGVKVEVSVNGVARQLMSQLK
>WP_004288515.1 MULTISPECIES: sulfatase [Bacteroides]
MNRLSYILLPLAATGISACTSRKAEVKRPNIIFMMTDDHTTQAMSCYGGRLIQTPNMDRIANEGLRMDNCYAVNALSGPS
RACILTGKFSHLNGFTDNASTFDGSQQTFPKLLQTAGYQTSIIGKWHLITEPQGFDYWCILSGQHEQGDYYNPDFIENGK
HVVEQGYVTDIVTDKAIEYLEHRDKSRPFCMMFHQKAPHRNWMPAPRHLGMFNNTIFPEPGTLFDTYEGRGRAAKEQDMS
IEHTLTDDWDLKLLTREEMLKDTANRLYQVYKRMPAVVQNKWDSVYAQRISEYRSGNLKGNALVSWKYQQYMRDYLATVV
AVDENIGRLLNYLEKTGELDNTIIVYTSDQGFFLGEHGWFDKRFMYEECQRMPMIIRYPKAIKAGSTSNAIAMNIDFAPT
FLDFAGVEIPEDIQGVSLKPVLTNEGNEPSDWRKAAYYHYYEYPAEHSVKRHYGIRTTDFKLIHFYNDVDEWEMYDMQND
PHELNNLYGKPEYAAKQAELMLLLKDVQEQYADYDPDEKVKELFKGDRRFMENR
>WP_004288517.1 cytidylate kinase-like family protein [Bacteroides eggerthii]
MDNKFVVNIGRQLGSGGREIGEKLAVRLGIDFYDKELINLASEESGLCREFFEKADEKASQGIIGGLFGMRFPFISDGAM
PATNCLSNDALFKVQSDVIRKLASEKSCLFVGRCADYILRDNPRCVNIFISSSREDRIARLCHLHSISEDAAEEKMNKAD
KRRAEYYNYYSYKTWGAAATYHLCIDSSVLGIDETVSYIEEFVRKKLKL
>WP_004288518.1 MULTISPECIES: putative transporter [Bacteroides]
MNWLESLLWDPSSVAHIVCLYAFVISVGVLLGKIKIFGVSLGVTFVLFTGILMGHFGFTGETHILHFIREFGLILFVFCI
GLQVGPSFFSSFKKGGMTLNMLAVGIVALNIVVALSIYFIDGNIDLPMIVGILYGAVTNTPGLGAAQEALNQLNYTGDPI
ALGYACAYPLGVVGIIGSIIAVRYICRINLKKEEEELNTQEADMKHMPHMLHLEVRNEAIDGKKLIQVKDFLGRPFVCSR
IRHEGHVSIPNQDTQFHIGDQLFIVCSEEDAEAVTAFIGKEIQVDWEKQDTPMVSRRILVTKSEINGKKLGSMHFRNMYG
VNVTRINRSGMDLFADPNLVLQVGDRVMVVGQQDAVERVAGVLGNQLKRLDSPNIVTIFVGIFLGILLGSLPIAFPGMPT
PVKLGLAGGPLVVAILIGRFGHKLHLVTYTTMSANLMLREIGIVLFLASVGIEAGEHFVQTVVEGSGLSYVGYGFLITTI
PLLIIGIIARLYCKVNYFTLMGLIAGSNTDPPALAYSNQASGNDAPSVGYSTVYPLTMFLRILAGQMILLAMM
>WP_004288520.1 MULTISPECIES: methylmalonyl-CoA mutase small subunit [Bacteroides]
MADSKEKLFSDFSPVSTEQWMEKVTADLKGADFEKKLVWRTNEGFKVKPFYRMEDLEGLKTTNALPGEFPYLRGTKKNNN
EWFVRQEIKVECPKEANAKALDILNKGIDSLSFHVKAKELSAEYIETLLKDICAECVELNFSTCQGHVVELAELLVAYFQ
KKDYDLTKLQGSINYDYFNKMLAKGKEKGDMVATSKALIEATSALPKYRVLNVNALTLNNAGAYIYQELGYALAWGNEYM
NQLTDAGLPAALVAKKIKFNFGISSNYFLEIAKFRAARMLWANIVASYNPECLRDCENKGEHNECRCAAKMRIHAETSTF
NLTLFDAHVNLLRTQTEAMSAALAGVDSMTVVPFDKTYAVPDEFSERLARNQQLLLKEESHFDKVIDPAAGSYYIENLTV
AIAKQAWELFLAVEEDGGFYASVKAGKVQAAVNESNAARHSAVAKRKEVLLGTNQFPNFNEKAGDKKPLEATCCCGGHST
CEKDVPSLNFDRAASEFEALRLETEASGKRPKAFMLTIGNLAMRQARAQYSCNFLACAGYEVVDNLGFTTVEEGVEAAMA
AKADIVVLCSSDDEYAEYAVPAFKALNGRAMFIVAGAPACMDELKAAGIENFIHVRVNVLETLKEFNAKLLK
>WP_004288521.1 methylmalonyl-CoA mutase [Bacteroides eggerthii]
MRKDFKNLDIYAAFQPANGAEWQKANGIKADWKTPEHIEVKPVYTKEDLEGMEHLNYAAGIPPYLRGPYSVMYTLRPWTI
RQYAGFSTAEESNAFYRRNLASGQKGLSVAFDLATHRGYDPDHERVVGDVGKAGVSICSLENMKVLFDGIPLNKMSVSMT
MNGAVLPIMAFYINAGLEQGAKLEEMAGTIQNDILKEFMVRNTYIYPPAFSMKIISDIFEYTSQKMPKFNSISISGYHMQ
EAGATADIELAYTLADGLEYLRAGVAAGIDIDAFAPRLSFFWAIGTNHFMEIAKMRAARMLWAKIVKQFNPKNPKSLALR
THSQTSGWSLTEQDPFNNVGRTCIEAMAAALGHTQSLHTNALDEAIALPTDFSARIARNTQIYIQEETYICKNVDPWGGS
YYVESLTNELAHKAWELIQEVEKLGGMAKAIETGIPKMRIEEAAARTQARIDSGSQTIVGVNKYRLEKEAPIDILEIDNT
AVRQEQIQNLKILKEGRDEAAVQKALDAITKCVETKEGNLLELAVEAARVRATLGEISYACEKVVGRYKAVIRTISGVYS
SESKNDSDFHRACELAEKFAKKEGRQPRIMVAKMGQDGHDRGAKVVATGYADCGFDVDMGPLFQTPAEAAREAVENDVHV
VGVSSLAAGHKTLVPQIIEELKKLGREDIVVIAGGVIPAQDYDFLYKAGVAAIFGPGTPVAKAACQILEILLDEE
>WP_004288524.1 RagB/SusD family nutrient uptake outer membrane protein [Bacteroides eggerthii]
MKTIRAIISLGLLVTMIVGCEDLKFGNSFLEKPQGDEKSIDSVFSQKRYADQALNQFYKSLPDYMPALGGYHDGAFTLDL
YSDLGYTTRLSWTHGAITSASGTSNFPYQLSNKAVTGDPTYGIRKAYIYIENVDKVPDMSADEKKVRKAEAKVVIGYHYM
DMIRYYGGMPWIDHAYTADELFQFPRLTLEETVERTVNLLDEAARDLPWFTTDAEYGHMTAAVAKALKFRLLMFVASPLF
NNVTPYYEGQAATEHLTWYGDYQESRWEAALEAGREFLKMNEENGNYYRVENTGNPRTDYINGYFTKGNREVVMASFRWP
IYVSSYKAFRMFDQGYGMPRSNHADMFLWHDGSKFDWDNPEHRAHPFFDASGNPTRDIRLYETLVVNGDKYKGRKAEVFV
GGSEGFGPGAKEGQKFQFGYGFRKFIRDKKNEMEKKPYSCPLVRMPEIYLYMAEAMNKLGQASVKDEFERDAYDYLNLVH
TRAGLPEVTAAEVPDGEPLLNYLLDERAREFGQEDIRNHDMRRYLKGAEWATRPLEELVTTKVGENSFNYQVNVREEKYY
WYDHWYLLPFPLAEINKKYGLVQNPGW
>WP_004288525.1 SusC/RagA family TonB-linked outer membrane protein [Bacteroides eggerthii]
MKKILYTVGLAFTLSLGAMAQQTLNGVVKDASGKPFPGVKISKAGEFRINSITDESGVFSLELEEGDYIDLNYADVVLKR
VKVTGETMNIVLDSHKDGMSDLGFMKRTEENRTQSVSTIYADQLMKGATSTNRVNNALFGLIPGLQLSQNAGWRTNAGMK
IRGVSGSPLVLVDGFQRGLTNMTLEEIESVQVLKDGAATALYGARAANGVLLINTKRGVYNSFDIDVNYRHGFNFPINQP
EMADAYTYAMAQNEALHYDGLPLQYTAKQLENFKQGTNPNFYPNTDWVKEGMRDFSQNNQFNIMVRGGGQRVRYMALLDY
KNEFGLLNEDYTHYSDRYNSQIRNYELDLRINLDVDVTPATKVKFSLYGIIAEDKRPNTGIDAIFQNLYNVPSAAFPIKT
ANGNWGSNSVFKMNPIAAIADVGYVQENRRLLEGDMRLTQDLSMFVKGLNAEVAVAYDNSATYQDIGSKTYLYEIFNQTA
AGLPTTKTEGSNSTLQVSSSKLSDQFIRASVEAKLNYDRTFNKHQVAASVVYRQEMEEPLGVNGAYYRQNVMGFAGYNYD
NRYMLDVVANYYGTSVLLEGDKFRFYPAVSAGWNIANEAFLEDVSQLDMLKLRASWGRSATDGLDYGLGNYFWISDKTSG
KYAFGESLGTPVNGLREQQLPMYRLELETADKYNIGVDLRMWKNFTASAEVFYDRRTNILVDNNRTSGMLGVTPAKSNIG
ENETRGLELSMGWNQQLKDFNYYVNANWGLNDSKVIENGQAYQPYDYLYTKGHKIGQLFGLEAIGYFNDEEDIANSPEQT
FSVVRPGDVKYKDQNGDKRIDSEDRVAIGKSTSIPDMVYGLNLGFEYKGFGIDMTFNGVSGLTKQLNVSSVHQPLRNGNT
NIATWYLKDKVRWTESTKDIANVPRLSTLSNENNYQTSTQWIADGSFFKLRNLNVYYTLPQAWSKKMKMDKCQVYAKALN
VFSIDKIDYFNCEDIALGYPDLFSVYVGLNINF
>WP_004288526.1 RagB/SusD family nutrient uptake outer membrane protein [Bacteroides eggerthii]
MLNIKKYMVMACALLSLNGCDYLDYNETSGKTKEEAYAYYDNMNQLVAYVYTFLPSDLGSGYIMEAATDNCIYTQENANI
NYMTNGVWSPLKRVDDAWNLWDGIRSANSFLENYDPEALKRFEYNDDYKEIMEKSSKFPYEVRFLRAFYLFELAKRYGDI
PLLTRTYTQEEINSVKQTPFNEVIDFIAEECSEIAPELPVNQMDFWDETGRITCGAALALKSRALLYAASELHNPDNDLS
KWEKAARAAHEVIALNEYSLPEITADPLYSDKGGNEIFKSKQLILERRNTDLTNSFEARNQPMGYAETSAKGGNTPTQNL
VDAYEMKDGTPFDWSNPAHVSNMYYDAEGKPTRDPRLYKNVLTNGSVWLEQKVETFEGGKNKIMEGSTKTGYYLRKWMNP
SVSLDPVKPNKIEHHYILFRYAEILLNYAEALNEWKGPDVKPEGCTLTAIEALNKVRASATMEGVAAAGQDDFRKKVRNE
RRVELALEGHRFYDIRRWKIAGDDEVRNLYGVKIRKSGDDELSFEKVLIGTMYWANKMYLYPYPQNELYMNENLVQNPEW
>WP_004288527.1 DUF4962 domain-containing protein [Bacteroides eggerthii]
MKMKFINICLFTAGCLFVTGCNDDNEIFFEDLTGNKALEMVHPNDRDQPYPREEHELFVNPAPLIVPKILRGEDEFLEFE
LSQDNSFPEKGTYRSGKLNWDLYNVHEQLATGDWYWRFRKVDANDKATIWSEVYKFTVTGKEEVFVTPKWEVFQQNIPAT
YPRINCFLEEDIAKVSPIADTHPEYKSMISRANGKDGLGVKLPANPHDYGMEALANNTRNYLNTAWRLTKDRKYYDKILE
IGRTLINYGITDDQLKKYENFAAGGIVDVVSLCYDLCQESLTEDEKTKAEQLILKIVNYYYRSYTGRIENHIFDNHTWQI
VLRNMTQGALVICQEYPEAMNALEYFYELWTGRAPASGFNRSGAWQNGISYFGTNCYTLYWMPMLFSHLTQTDFLKHPWY
KNAGKAIAYTWLPGSGNCSFGDGVEKWMTEPGRVQVGFMDFLARETGDSYAAWYAKECAVVLKDNFDMRLYRIAQGDTDY
TAAELDDSAFENFIWHKDIGEGVAHSDMRNLNSNLSLAFRSSPYGSGSHTLADQNGFKLLYKGRPVYISAGYYQNFADKH
NLLQYRNTRGHNTIMINGIGQPFTTKAYGNICRGLNGENIAYFLGDASNAYCGTSDYWESNFVAAGISQTPEFGFGDNPL
NNYKRHIFMLRPNKIVIYDELGADEAATWQWLLHSPVEMHVAGNKVTTDYTYEGRGSFTSVAQIYSEQTPDITATDEWFP
GGEPADQDPVKYPKQWHLTANFGPSLNNKILTVIQVTENGSVDEIWQVNNRFTLGDWKIEAEMAADKPAAITISNKLTGA
MFSYGTPEVIVGGAPYKRQQENSSVLYDNVQGMMQVQESTDKPLQTTRALK
>WP_004288528.1 DUF6562 domain-containing protein [Bacteroides eggerthii]
MKKLYFIITLLFTVLLASCSQEEPVNGETDNSRVSISAELPGDIAATRAQITIPTTHKLRCIIEVWTKSDSPFLKYREEI
AVAAGTVPTFDFPLRPGDYTCLMWADFIAADAAVSEVTSVDGVIYTHFEDTYYDTSNLHQLTVKDEFASNLFDTDLCDGF
YAKLEVKKNATAVNESMKLTRPFAKLIVQETDAEKFATLTGLTVSFEMPKTFSVATGEPGAEMLTAVYDKNFASAEDAPQ
ILYTGYVFTPSTGLSLGSSILTFTTAAGKSTREIPGESIELKRNQQMTAGGKLMGDGALDPGTDPDPEPSKDPQVGDYFF
IDGTWSSELTEENKANCVGIVYAVGAQGGDDISLYGDAFQGKSIKGYVMALKNVVVANDEREDGVRDISGRPYLYRHSSK
KIDPGVTLFTGVEPDKKNFTGYSKTKELLESSQFTGHAIDWSYPVLQVLSTWKKNTAKKPQNVSEWYIPSVAQLYAAAGG
CYGVESKSGYPAVTKVDALNTAFANAIDMKVAEVFTGNANKGYYVYTSCLNNDAGPCFVQINKSGSEIAPKEHPVNGAQG
VIRPFLTIIK
>WP_004288531.1 MULTISPECIES: DUF6250 domain-containing protein [Bacteroides]
MNRQLIYRILAGSLFLLFPFIMQAQVILKNWAIEDHSGEMQIMVSGDTLDITAPKGLTLWYNKRLTGDYEISYRIKMLMQ
GGKYDRLSDLNCFWGANDPEHPENLHAQAAWRKGIFQHYKSLKLFYVGYGGNHNSTTRFRQYYGGGPSLNDSIARPVIKE
YTDPAHLLFPNQWYHIQIRVQKGITTYRINGEELFRLSIKRNEGDGHFGLRLLQNHVLFTDFQVHHTFTGGFRKKAGRL
>WP_004288532.1 DUF4995 domain-containing protein [Bacteroides eggerthii]
MKRNSLLFATALLIGLTGCKNTPAPQEAWMSNALDAASYQLKLTAEELSGTGKLPRSIYSGYDVNFLDTQLQREDKSYID
SLHPNPPALQLGQRYLCSIYDWTSGFFPGSLWYAYEMTGDEELKNRAIEYTNLLNPIRELKGTHDIGFMMNCSYGNALRL
APNDTIKAVLIETADNLCSRFNPEIGCIRSWDFGEWNFPVIIDNMMNLDLLFNVSKLTGDNKYKDIAVKHAQTTMKNHFR
PDYTSYHVVSYNNDGSVEVKQTHQGKNAESAWSRGQAWGVYGYTSCYRETQDVVFLQEAVHIADMIMERVKTDDLIPYWD
YDAPAGEKTPRDASAAAITASAFLELSTFVPDGKKYADYAETILKSLSGPGYLSAKGSNQGYVLMHSTGSLPHGSEIDVP
LNYADYYYLEAMKRYMDRHQ
>WP_004288534.1 alpha-L-fucosidase [Bacteroides eggerthii]
MKSKLKIIFLFLLFSFNSFAQQSEQDKKMAWWREARFGMFIHWGPYAVWGGDYHGYLSRVGGPAWMMNRCKIPVKEYQEM
TKTFNPIKYNPEEWVLLAKNAGMKYIIITAKHHDGFAMFKSNASNYNIVDFTPYGKDVLDGLAKACRKHKMKLGFYYSQA
QDWNNPGGATHRRPMEQGWPNPDAEKIDAYTAAHNGSWDPVQQARTMEEYTDSVAIPQIKELLKNYGDVAVIWWDTPSGP
PTLARKINEVIKKYPHIITNDRLVRNEEDITGDYKTPEQAIPTEKQLDGTDWETCMTLNNSWGYQCRGVVWKSPQTLITN
LIDIVSKGGNFLLNIGPAPDGSIPEGNIQRLDTIGKWMKKYGNSIYGTERCKVKKPDFGYCTQKVIANKTHVYLHVIEWP
EDGELLFRLYQTASSARLLHNGQILNFENTHDGIYINVPSKAPDNIASVIELTFDCILPRYPIKPMNKNNYDIIDGNNDT
H
>WP_004288536.1 alpha-L-fucosidase [Bacteroides eggerthii]
MNIKALLFIFSCTTLTVQAQQEDFGQDALINPSAATFNFDIASGPIEPTDESIAAHYQCPEWFRNAKFGIYMHWGVNSVP
GHDGHYGRWMYWYQEPDSCLRKYPILGYRAHAPKVYQHHLKTYGHPSKFGYKDFIPMWKADKFNADSLAAFYKEIGAKFI
GVMAVHHDNFDLYDSSHQPWNSVNMGPKLDIVGAWQKACKKVGVHFAISSHLSNYCHEHMFYQGTNADPEGPYAGIPYDY
MDPAYEGLYGKRTPDRIMRLEPEFAQSWYLRTKELIDKYEPELLYFDGPLPNGIYGQQLAAHFYNKNLSRKGVQNGVLTI
KRIRKGYTLDRECSGEDDLQKNPFLVDTTVNPGWFYMGNSLNINKEGGDAGMGSVIQGKTKDQLRMTAGQIVDNLVDIVS
KNGNMMLNVGLRADGSLPETFRDELVKIGNWLKLNGEAIYDTRPFKVYGEGTFNMNVASGKKQYADYLYKFTAKDIRFTT
KKNVIYIFTLDWPGNGETLKVQKLNNQELKNIQSISFLASGEKVKWTQDESGLYITTPAAPVGEYAYAFKVTMQ
>WP_004288537.1 SusD/RagB family nutrient-binding outer membrane lipoprotein [Bacteroides eggerthii]
MKLHKILIALFSAAVISSCTNGFEDMNRDPLAVNEISPDLSLPNMQYHGFHIVYGDYQRAALLYSFLYCQYMSNTSSSFT
SGNYVYNTSWAERGLWTPYYRQMVKRIREIEPTLENHPEYDDMYQIMRINLAISTIRMTDTFGDIPYFKAGRGETLIPYD
SQKDIYYDVFKELTEAVDELKQQKSNQLKYSTEDLIYQGDVDKWIKLANSLRLRAAIRLSFIDPEKAKAEGELALKEMLL
ASNADNAGVTPPQPNVWANPLLRSLVVDEARASKTMVDILQGYGSVPDPRLTLILSKSQAWVQGKDGAEEWKGVPNGLPV
TELSLPEYDNNHNSCIWGYMWGYDWNSAEKGDNISKPKTDADFTPLGLMNYSEVCFLKAEAALRGWQGAGDAKTNYENGI
RASFEEMRANAPKDSYSKSNDDKYISEGNVAWNNADSFEAKLEKIITQKWIGIYPNSEEAWAEFRRTGYPKLNPVKQSLE
PTINPKNGEFIKKLRYVDNELSNNKEYATDPTLNGGQGDGLSVRVWWDTARYK
>WP_004288539.1 DUF4962 domain-containing protein [Bacteroides eggerthii]
MKKQLFILLTFCLTLIAAQAGNIICIHENVRETPYPQQGHTLYINPAPLLVPQSTKQSDYLQFNLSRSKDFSDASTLLSQ
PKPWCMFNPHKVLESGTWYWRVRSVSKEGKELPWSKTYSFTVTDDIPQFVTPEANVFLNNIPQAYPRIYCFLNGNLEKAR
KKVRSNPEFENMINDSRNALGSNYTNDTKPYRQITRMAAECDNLNTAYQMLQLDVYADKMVQNVRCLLAVEPDKKVINND
FNAGELIYTLACTYENCYDRFTPQERKQMEGIIMDVLSLYYKKHMIEKEETHIFDNHFWQFAFRHFMQAALVMYDKYPLA
KEYLEYSYELWTARAPASGFNRDGSWHNGTSYFSANAVTLAYVPSLFSYLTKTDFMQHPWYKNAGLALLYSWQPRSLSAG
FGDGHEKNNGKPLRIRSAFADFMARTTGDPYAAWYSSINNRYKTESETRLYRMACGKQRPPKAELPSDAPKAVWFKDTGE
MIANNDLKNYKHNISLSFRSGAFGSGSHTHSNQNAFNLHYGGKAIYHAVGHYMNFSDPHNLLSYRNTRAHNTLLVDGIGQ
PFTTRAYGDIVRMFNGEHISYALGDASNAYCGISEYPMWQKNFANHNLEQSRENGFGETPLKKYRRHIFLLHPNVVVIYD
ELEAGKAVRWDWLLHSPVKFQIDEATSTLTTRNKKSRYTSVARLFSEQKCTISQTDKFAAEPNTKAGVRGEDFTSPWSLT
ASYAPSKTNRILTIIQVEADGNRIVDIKHADSNSFQCGDWKIEAELNTKRPASLYIRNSKTQATFSYGKEKPVMNGQVYE
SKDKNSSILYDSFDGKWEVQEMKDRPAQATGKIK
>WP_004288541.1 hybrid sensor histidine kinase/response regulator transcription factor [Bacteroides eggerthii]
MTKYILFFIGCCILFAPLRSQNVEPIKFVHIGLNEGLSQSTIFGITQDKQGNMWFATYNGLNKYNGYDFTVYQHDEHNPH
SISNDIIRSCTADRLGKIWIGTDSGLSFYNADKDRFENFSSEDRGEQVPINGIVEFNDHELLLFSNKKKLLLFNTETSQF
SCKMPESSLESLSPTVVARQGDYIYIGSNNKVYTYSLAANTLSSFVLSDNLKDKNITAILQQSPTRIWIGTEGGGLFLYN
PQTGTIKNYSHTPKTANCISSDYVRSLALDSQHRLWIGTINSLNIYNEQEDNFNIYTSDPLENGSLSQMSVRNIFMDTQG
GMWLGTYFGGINYYHPLKNRFRNLQFTAKPNSLNSNIINCIREDAQKGLWIGTNGGGVNYYNPQTGKFTHYTQKEGLGSN
DVKAIYIDEANKQVYIGTHTGGLSILHRRSGQIETYNRNSREKNIYAIEPTETGDFWMSGMSSILRFNPSQLSFSSITTQ
SDGRPFLRERVSNFFRDSKHRLWLISEKGLFAYTEQNGKLHNYPIPALDSISRKFINCLYEAHDGTFWIGTRSGICRLNE
KSQEVTLYTTAHGLPNNVVHGILEDSYGKLWISTDKGISCLHPSTGKFRNFTNNDGLQSNQFTAACQRTADGQMYFGGIN
GITTFRPEEVVDNPYIPPVVITQLRLFNKIVFPDDETGILERNINETRSITFTAQQSMFSLEFVVSNYASGTHNTFAYKL
DGYDKEWYYTNSQRVVSYSNLPQGTYRFLVKAANNDGKWNETPTELEIIILPAWYKTWWASLLFAAAFIAATVFVFRYFW
IRKSMKAEIQMAQIDKERQKEVNEMKLRFFINISHELRTPLTLILAPLHEMLNKVNDRWQHKQLELMKQNATRLLHLVNQ
LLDYRKAELGVFGLKVKPSQVHRIIEKNFRFYEALAQRKGIQYDFCSEVEDKEILCDPNYLELIVNNLLSNAFKHTEEGQ
SITVSLKDTGNNLLLQVKDTGNGIPLEEQKKIFERFYQVKSSHTGSGIGLSLVQRLVELHHGHIELDSAEGVGSTFSIFL
PIDKKFYRPEEFQQESTIAEIEQSYSVNLQEMYVADAEEASEEETEEEPEKPTKPRQKESILIVEDNSDIRQYLCEELGK
LYNVLEAKNGKDALEIMKEQEINLILTDVMMPVMDGLQLCKQIKQNLNTCHIPVIILSAKADLEEQLEGLHMGADDYIPK
PFSLTLVTTKIRNLFRTRYRAIQYYSNSLEIEPEKLTLSPLDEEVLKKAMEIMEQHLDDVEFSTEEFAREMCMSRSSLHL
KMKALTGESTNDFIRKIRFNRACKLLKEGRYTVAEISVMVGFSTPSYFATSFKKYFGCLPSEYIKNK
>WP_004288542.1 DUF4962 domain-containing protein [Bacteroides eggerthii]
MPEQPASTDTEPPEALDAYHDKIREKPYPKADNELYLNPSPLIVPQTMKTGAKLQFSLSRSKNFDTPETVTSQAVAWCMF
NPHKKLENGTWYWRFRNISADGTEEAWSEIHPFEVKETTPVFVTPPFETFRQYAPHTYPRLYCFLDDRIQEARQEASSHS
EYQRLIQNAADALKADLTAIGNPYSQINVIKRYVQSLYQAYYLTQQETYAKRLHELLQLLLNTPVSDAVLFADNFGSTNI
AYCFLKPYDLLYKRLSSEERQSVENLLMRVLRFYYPQQQGTQENRIFDNHFWQQNLRVLFQTTFLLYDNEALQDEVLPIM
EYYYELWTARAPASGFNRDGMWANGTGYFNNNVYTLFYMPMLLSHITRKDFLLHPWYRNAGQALTFTCPPESRNIGFGDN
SEKYTTSTYQYAAFADFLARETEDGYAGWYARQAAKTLVRDNDMRLYRMASNTLSYVTELPADCPKLIWYKDAGEVAIHS
DLTNPRNDLALAFRSSTFGSGSHTVSNQNAFNLLYRGANIYRSSGYYTSFSDAHNLMSYRHTRAHNTILVNGIGQPYSMQ
GYGNVMRAMGGDNLSYCLGDASKAYSGISTDPMWVEAFEAAGITQTPENGFGSTPLTLYRRHVLMLHPDIVVIYDELEAK
EAVRWDWLLHSPTEFSIDSNRQTVTTCNTEKAFTATTSLFSNEQITLSQTDRFTVPPPGASDTTYPNQWHLTACIDGKAK
TRILAVIQIKPDNDTPVKIQRNGNILTCGYWTIEAGLDASSPAMLNVTHSMKKSSFHYGNASLVLGGQSYVPADRSSSIL
YDKINGEYLVMEQADHRPLSTRASSR
>WP_004288543.1 DUF6562 domain-containing protein [Bacteroides eggerthii]
MKRSLLNITMAAFISCFAACSEEEIIATQDGTPKEVTVMAQVPTNPATRSVGVDNVIGDNQLRCILSVVNSANNSELARI
EKLVGADDTKISFTFTVGSDVDYNCLFWADYVDNNVSKSGERYADKYYNTTNLQGISVKVDADTPANNAKLFNNAAADAF
YGVLPKAYIDDSQTPSITLKRPFAKLNLKPESNDGWANQITTMDIEFNMPGEFNMLTGKAAGSKTPVKATGVSKAENAYF
STFLFIEDPETAKFNDDIKISFVKPGSEPSETVTRTIKGGFNIKPNNEINGEANLSKEQDITVDVTVDGKPEDPNAPKVG
DYFYTDGTWSTELNGEKTVAGVIFDLAADDVLENYEGSNLQDKVRGWVVALNDISAKWYDGSSNLTGNNLTNTIEGVAVP
TSTGPEQIAKELLGYKNSKAITAVTTDSEKFPANTECSNWSPKITSNTTSGWYFPSIAQLQRIYQAETTITDKLIAASGK
AVNTGVYLSSTLYKTKELSYAPLGINLKEADKAEQANSYGIARTQRANGGYYVRAVLTF
>WP_004288545.1 DUF3575 domain-containing protein [Bacteroides eggerthii]
MKSNRFMQRGFTLTLCLMVSLLVGAQTPKKPRMQTSASPKETIYKSWEDMQAELKTKSTPAKAPAQTGKSNAAKNKTVNK
APKEKKTATPTKSYIALKTNVPFLAVGIQNLAIEIKLHKHISIDFPVMWSIGDIEREHGLHTIAFQPEGRWWLKSAGEGH
FFGLHAHAAWFNLKWEDTRYQSEQYPLLGAGISYGYKLPFSEHWGAEFTLGAGYANMKYNTYYNIENGAKLDTRKRNYWG
ITRVGASLVYRF
>WP_004288546.1 DUF4962 domain-containing protein [Bacteroides eggerthii]
MRKTLLIALSLTLTIAMVKAQAPATIRLTDVTLMHEMRETGIPEDKAIISDRNVSFQWPLLADLKTQDSELKALAAQAAL
KKADKTKLRYKVRWSQDATFKKGTMQAETRWPFFNPEQALAPGTWHWQFGYVLNGATKWAPVQQFTVNKNPAMFCPPALK
TVLTKLPKVHPRVYMDKSDWDNLIKRSQGSADRKTYITRADKALATPMKSVNDINTKLAEKLTNAAQREAMMTRESRRVI
DAEEGNIDVLARAYLLTKDRRYADEALKRVKEIITWGGNKNIVGNFNEATMLSLCSTIYDTLYDLLDDATRQLFLEHIKK
YGNNLFKMYNNRLENFIADNHVWQMNFRIFTMAAFTVYGELPEADTWVDYCYNLWLARFPGLNKDGGWHNGDSYFIVNVR
TLVEVPYFYSRITGYNYFNDPWYQGNALYIIYHQPPFSKSAGNGSAHLNVTRPRGSRVGYADALARMTGNTYAADYVRII
QASRANILEEDNVGKEAGLGWFRLQCNKPLPTGAGLKDLPFGYVFPETGLASFSTNLERVGRSAMFSFRSSPYGSTSHAL
ANQNAFNTFWSGQPLFYSSGHHISFIDKHSMYCHRATRAHNTILVNGIGQRIGTEGYGWIPRYYVGEKIGYVLGDASNAY
GKVISKSWLARAKKEEVSFSPEAGWDDVKLKTFRRHIVELGKTGFTFIYDELEAEEPVTWSYLLHTVTNPMNVNMVNEFV
HVQATSKNGISDAYLLGSDELKTDTTSHFFTPATNWLRADDKGNFKKYPNHWHFTATSGKHKVYRFVTIIHTHINKTTPD
KPFSIPQRLKDGSIKMGSWIIKANVSSEGKPSFDVRFPRPQYDAAVTYDGDVTVVREDGYETTLRDKLPELEI
>WP_004288549.1 TonB-dependent receptor [Bacteroides eggerthii]
MKSMQRFFLLAVCLLSTLSIHAQSFTVTGKVIDNTGLEVIGANISIKGSAGVGTITNIDGQYTLNVNNPAKDVLVISYIG
MKTQEIAVKGQKQINVTLQEDSKVLDEVVVIGYGTAKRGDLTGSVVSVKNEDLMQTPTSDVAQALAGRVAGVQIMQSEGE
PGASVSIRVRGGISITQSNEPLYIIDGFPSEDGMSSLDPGEIETIDILKDASSTAIYGARGANGVVVITTKKGTKDASKM
NVSFNSYIGIRKVNKKLDVLSSKEYVLLDYERNLALYGESGIRRFQNAYGSFQEIEENYGNRKGVDWQEEAFGRVTTSQN
YRVNISGGNKELKYSLSYNYVKDLGAMIKSGMDRHNVSFNISHKASSRFQANARLSYDESKTYGMGTSEGNNRFNKMEHI
LQYRPVNSLTGNDRDLITGDDDLIDDESNPMQSPILSAQEETKIRKVRSMQANGGFTFNFTKRFSFRNSTGMRYQTSRQD
IFYGEKSVAGKRSSINGNIAYNENGSFQTSNVFTYDYRGKTHKLNVMAGQEWISRWSKYLGAYATNFPNNDIGLDDMGLG
TPSEIRSSVNDDDRLLSFFARANYNFREKYLLTATVRADGSSKFAAHNKWGFFPSVSAAWRLSEEEFIKKLNLFSDLKLR
VGYGLAGNNRVASYTSLDLLTSTRYPIGEALSPGYATSGIPSADLKWESNKTLNVGIDMGFLEQRIIVSPEFYLNKSSNL
LLNSRVPTSSGHKTMMRNIGKTSNIGFDLSITSVNIQKKNFTWTTNFNVSHNRNKIEALSGEQYFLEEARFGYDQKTHKI
EVGKPIGQFYGYKTLGLYQVEDFDYNAKDQTYTLKEGIPYMSGTFNRSDIRPGMWKFDDRNGDKVIDDSDMSVIGNANPD
FYGGLNNQFKYKGWDFNFFFTFSYGGEVLNATKLTNTKTATTNYSVLNIANSSNRWMTVNSEGQLITDPEEMAAINAGRT
VACIYDMEAGDKYIHSWAVEDASYLRLSNVNLGYTFDRKKLRNFNIQSLRLYFTGSNLFVWTPYSGFDPEVSTKGNNLTP
GVDYGAYPRNRSYVFGLNITF
>WP_004288550.1 DUF4962 domain-containing protein [Bacteroides eggerthii]
MNKILSTVLLFLPAVCAQAQTAGKVTVRLTDTTLMHEMRATPSPSDGATISDRAVSFQWPLPAELNILRSGLDGTEESTP
KKEVDKSKLRYFLRYSQSPTFGPGNTMQIETRWPFFNPEQDLAPGTWYWQYGYVTGGKTEWSDTQRFTVEPNPMKFCPPA
LKTVLEKLPAHHPRVWLDKDEWDSFIENSQGKPERRTYLKRANKVLATPMKSVNDINSDLAKGLTNKVQQSAMLTRESRR
IIDSEEANTDVLIRAYLLTKDRRYADEAVKRVKEMATWGDNKNVVGDFNEATLLSLCSMAYDALYDVLDNATRKFLLNEI
KEFGSSMYKHDINRLENHIADNHVWQMTFRILTMAAFTVYGELPEADAWTDYCYNLWLVRFPGLNKDGGWHNGDSYFHVN
LRTLVEVPYFYTRLTGYNYFSDPWYQGNALYVIYQQPPFSKSGGNGSSHQNILTPNGTRVGYADALARMTGNTYAADYVR
HISERQPDILEQGSTSKAGGLAWFRLQCDKPLPNGPGLKDLPMGHVFPQSGLASFSTDLDDTRKSAMLSFRSSPYGSTSH
AIANQNAFNTFWNGQSLFYSSGHHISFTDKHSVYCHRATRAHNTILVNGMGQRIGTEGYGWIPRHYVSDRISYVAGDASK
AYGKVISPLWLLRGKQSNLEYSPENGWDDTGLKIFRRHIVTLGKSGYSFIYDELEADKPVTWSYLLHTVTNPMNVDKTKE
YVHIQATSKDGVSDAYLFSAGTLKTDTTGRFFVPAVNWLRADENGHFKPYPNHWHFTATSGKQKVYRFATIVHTHAKGTD
ANTVQAAPQRQKDGSIQVGDWNIKANISTDGKPSFEVRNTRKGYDASVSYKDYGPTVIHDGNKKTELKDEVPELEI
>WP_004288551.1 sulfatase-like hydrolase/transferase [Bacteroides eggerthii]
MAYAAERPNIIYIFTDQHTANAMSCAGNPDVHTPNLDRLAAAGIMFQNAYCTAPLSGPSRGAMFTGHYPGSVELLTNGAP
LPEALQTQTLGTLVKNAGYECAYGGKWHVPELDIPDEVRGFDQIHRHSDDGLAEACVQFLSRKHDKPFFLVASYDNPHNI
CEYARSQNLPYGNMEIPEIRNCPGLPPNFAKNPYDADVIEEERDNNFNVYPTATFTPEDWRMYRYTYYRLVEKVDREIGK
IIDAIDKNNLWKNTVVIFSSDHGDGIGAHHWNQKSALYEEVVNIPLIVTLPGKKHAGEKLPQLISNGVDFFATICDWTGA
EKPESTTGKSFRKIAEEGNPQAPHQDYVITETRFDGSKTRGWMVRTERYKYVLYDKGRHREQLFDMQNDRGETRNLMMEN
AYAKVAQQHRDILENYMNTYKIKPTRPKLHDVPGKALPKKANSHSSN
>WP_004288554.1 DNA topoisomerase 3 [Bacteroides eggerthii]
MIVCIAEKPSVARDIADVLGARDKRDGYIEGNGYQVTWTFGHLCTLKEPHEYTPNWKSWSLGSLPMVPPRFGIKLISNPT
YERQFHVIENLMQHADMIINCGDAGQEGELIQRWVMQKAGARCPVKRLWISSLTEEAIREGFAKLRDASDFQPLYEAGLS
RAIGDWLLGMNATRLYTMKYGQNRQVLSIGRVQTPTLALIVNRQLEIQNFVPKQYWELKTVYRDTTFSAILRKSDEELVL
EAEKQKEGAAAKAAKPEENRGIEPITDRERGTALLEQIRNAPFTITNVTRKNGKEAPLRLFDLTSLQVECNKKFAFSADE
TLKTIQSLYEKKVTTYPRVDTTFLSDDIYPKCPGILKGLRDYQALTAPLEGTTLLKSKKVFDNSKVTDHHAIIPTGQPPQ
NLTDMERRVFDLIARRFIAVFYPDCLFATTTVIGEVEQIEFKVSGKQILEPGWRVVFGTPSAQSQEEKDEKGGEEENVLP
AFVVGESGPHLPDLYEKWTQPPRPYTEATLLRAMETAGKLVDNDELRDALKENGIGRPSTRAAIIETLFKRNYIRKEKKN
LIATPTGVELIQIIHEELLKSAELTGIWEKKLREIEKRTYNAGQFLEELKQMVSEIVMSVLSDNSNRHITIQAPAPEKGG
KNSASSASASDKPKKEPKKRAPRKSAAKKTETATTDSLPAAAEQPASVVQADELVGQPCPLCGKGTVIKGKTAYGCSEWK
SGCTFRKPF
>WP_004288555.1 NUDIX hydrolase [Bacteroides eggerthii]
MKPNNDSEKPWEVISSEYLHKNLWLTVRKDHVVLPNGNHIPSYYILEYPNWVNTIAITRDGQFVFIRQYRHGLRKTSYEL
CAGVCEKEDASPLVSAQRELLEETGYGNGTWREFMQISPNPGTHTNITYCFLATDVEKISEQHLEDTESLSVHLLTLTEV
KELLEKGEIKQALMAAPLWKYIAEKGL
>WP_004288556.1 dipeptidase [Bacteroides eggerthii]
MEIKKYIAENEPKMLEDLFSLIRIPSISAKPEHHDDMLACAERWAQLLLEAGADEALVMPSAGNPIVFGQKMIDPKAKTV
LIYAHYDVMPAEPLELWKSSPFEPEIRDGHIWARGADDDKGQSFIQVKAFEYLVKNNLLTHNVKFIFEGEEEIGSPSLEG
FCQEHKELLKADIILVSDTSMLGADLPSLTTGLRGLAYWEIEVTGPNRDLHSGHFGGAVANPINVLCGMISKVTDADGRI
AVPGFYDDVEEVPQAEREMIAHIPFDEEKYKKAIGVKALFGEKGYSTLERNSCRPSFDVCGIWGGYTGEGSKTVLPSKAY
AKVSCRLVPHQDHHKISQLFADYIMSIAPDTVQVKVTPMHGGQGYVCPITLPAYQAAERGFTKAFGKKPLAVRRGGSIPI
ISTFEQVLGIKTILMGFGLESNAIHSPNENIPLDILRKGIEAVVEFHLNY
>WP_004288557.1 chorismate synthase [Bacteroides eggerthii]
MFNSFGNILRLTSFGESHGKGIGGVIDGFPAGITIDMDFVQSELDRRRPGQSRITTSRKESDKVEFLSGIFEGKSTGCPI
GFIVWNENQHSNDYNNLKEVYRPSHADYTYNVKYGIRDHRGGGRSSARETISRVVAGALAKLALRQLGIRITAYTSQVGP
IKLEDNYTAYDLDLIETNPVRCPDPEKAKEMEELIFKIKGEGDTIGGVVTCVVKGCPIGLGQPIYGKLQSALAAGMLSIN
AAKAFEYGEGFKGLKMKGSEQNDVFFNNNGRIETHTNHSGGIQGGISNGQDIYFRVAFKPVATVLMEQHTVNLDGTDTTL
KARGRHDPCVLPRAVPIVEAMTAMTLLDFYLIDRTTQL
>WP_004288558.1 PCMD domain-containing protein [Bacteroides eggerthii]
MKKNLFYLFALICSMSLFTACSDDDPDYSKVIEEEIAGNYKGTLTVTVEGTTMPSEPQKIKIEKASPSAINLSLANFSFM
GIAIGDVELKNCVLSQNGDTYAFTGTQKLEVEALSCTINAKGTIKNGAVKVDMDIDAVAGGVKQSVKVVYEGTRLTGTES
SEAKITAFSFDSKLVTEQPVINEENGTITFKVSDTAVDDDLKALVPTITFSEKATVTPASGVAQDFSKGKNVVYTVVAED
GTIKTYAVSISGRAALYSFEKDEWNFELMVEADEKNPLNYWDFSSNGWCTSNGALYLLKVLLNAVPADAPYAVTPTEAGY
KGGAAEVRSTDSKGMWMLTTVPKVTAGTLFLGKFETDLENTLKSTRFGIKYDEQPVSLKGYYKYQAGETYYKTIVNPDNP
MDVSSEIVQGKTDKGLISAVLYEVTGDESLDGTNIYDETKLTAIAKQVCENTAEFKSFEVELQYLKEYDANKKYKFAIIC
SSSAEGDKFEGAPGSVLTVDELTVSVK
>WP_004288559.1 MULTISPECIES: porin family protein [Bacteroides]
MKKYHFICIIAALLAMVTNVQAQEERNKSLINSYLHGWEYGIKAGFNIGGTSPIPLPKEIRKIDSYAPGIAIAIEGNATK
WFDEKKKWGLTLGLRLENKNMTTEATVKNYGMKIINTNGGELAGLWTGGVKTKVKNSYLTIPILANYHISKRWILSAGPY
FSYLLEGNFSGHVYEGHLRTPDQTGSKVEFTGESIATYDFSSDLRKFQWGVQFGGEWKAFKHLTVHADVTWGLNNIFQKD
FDTITFNMYPIYLNLGFGYAF
>WP_004288561.1 MULTISPECIES: L-serine ammonia-lyase, iron-sulfur-dependent, subunit alpha [Bacteroides]
MTEAERKQIIDLVQREVVPAIGCTEPIAVALCVAKATETLGTRPEKINVLLSANILKNAMGVGIPGTGMIGLPIAIALGA
LVGKSEYQLEVLKDSNPAAVDEGKRFIAEKRINISLKENISEKLYIEVCCESGENKATAIIAGGHTTFIYIARNGGILFS
RQNASSEETKEQTVDLTLRKVYDFAMDAPLDEIRFILETARLNKAAAESSFDKNYGHGLGRMLRGTYEHKILGDSVFSHI
LSYTSGACDARMAGAMIPVMSNSGSGNQGISATLPVLVYAEENGKSEEELIRALMLSHLTVIYIKQSLGRLSALCGCVVA
ATGSSCGITWLMGGTYEQVAFAVQNMIANLTGMICDGAKPSCALKVTTGVSTAVLSAIMAMENRCVTSVEGIIDEDVDQS
IRNLTKIGSKGMDETDKLVLEIMTGKQ
>WP_004288562.1 FKBP-type peptidyl-prolyl cis-trans isomerase [Bacteroides eggerthii]
METVENKYITLAYKLYSIENGEKEFTEEAPAEHPFQFISGLGLTLEAFESQVKDLKKGDKFDFTIKAEEAYGEYDEEHVI
DLPKNIFEIEGKFDSERVVEGAVIPLMTSEGQRINGSVVEVKDDVVVMDMNHPLAGCDLNFVGEVTENRPATNDELAEMA
RMMSGGGCGGGCNGGCDCGDCGDGCCK
>WP_004288565.1 biosynthetic-type acetolactate synthase large subunit [Bacteroides eggerthii]
MENLITGAEALMRSLEHQGVKTIFGYPGGSIMPVFDALYDHRKNLNHVLVRHEQGAAHAAQGYARVSGKVGVCLVTSGPG
ATNTITGIADAMIDSTPVVVIAGQVATGFLGTDAFQEVDLVGITQPITKWSYQIRRAEDVAWAVARAFYIAQSGRPGPVV
LDFAKNAQVDKTEYVPTKVDYVRSYLPVPEMEPEAIQQAADLINAAERPLVLVGQGVELGNAQNELRAFIEKADMPAGCT
LLGLSALPTEHPLNKGMLGMHGNLGPNINTNKCDVLIAVGMRFDDRVTGKLSTYASQAKIIHFDIDPAEIDKNVKTDVAV
LGNCKDTLAAVTELLKPAGHKEWLDSFLPYEQMEEEKVIRPELHPAGDTLSMGEVVRAVSEATNNEAVLVTDVGQNQMMS
ARYFKYSKERSIVTSGGLGTMGFGLPAAIGATFGRPDRTVCVFMGDGGLQMNLQELGTVMEQKAPVKMILLNNNFLGNVR
QWQAMFFNRRYSFTPMMNPDYLKIASAYGIPARRALTRKELAEAIEEMISTDGPFLLEACVEEEGNVMPMTPPGGSVNQM
LLEC
>WP_004288566.1 MULTISPECIES: acetolactate synthase small subunit [Bacteroides]
MDKTLYTIIVHSENFAGLLNQVTAVFTRRQINIESLNVSASSIKGVHKYTITAWTDKDTIEKVTKQITKKIDVLQAHYFT
DDEIYQHEIALYKLTTPTLEEKPEVSKVIRKYNARIVEVNSVFSIVEKNGMSEEITNLYEELSALGCVLQFVRSGRVAIT
TSCFERVNEYLADRETKYRQSKEQQGQ
>WP_004288567.1 acyl-ACP thioesterase domain-containing protein [Bacteroides eggerthii]
MSENNKIGTYKFVAEPFHVDFTGRLTMGVLGNHLLNCAGFHATERGFGIATLNEDNYTWVLSRLAVELDEMPYQYEDFSI
RTWVENVYRLFTDRNFAIIDKDGKKIGYARSVWAMISLNTRKPADLLTLHGGSIVDYVCDEPCPIEKPSRIKVASAEPAS
SLNAKYSDIDINGHVNSIRYIEHILDLFPIELYKESRIRRFEMAYVAESYYGDELTFYKDYAGDGAYDVEVKKNGSEVVC
RSKVIFVKK
>WP_004288568.1 MULTISPECIES: ketol-acid reductoisomerase [Bacteroides]
MAQLNFGGVIENVMTREEFPLEKAREILKDETIAVIGYGVQGPGQACNLRDNGFNVIVGQRQGKTYEKAVADGWVPGETL
FSIEDACQKGTVIMCLLSDAAVMSVWPTMKPYLTAGKALYFSHGFAITWSDRTGVVPPKDIDVIMVAPKGSGTSLRTMFL
EGRGLNSSYAIYQDATGKALDRTLALGIGIGSGYLFETTFIREATSDLTGERGSLMGAIQGLLLAQYEVLRENGHTPSEA
FNETVEELTQSLMPLFAKNGMDWMYANCSTTAQRGALDWMGPFHDAIKPVVQKLYQSVKSGNEAQISIDSNSKPDYREKL
NAELKALRESEMWQTAVTVRKLRPENN
>WP_004288570.1 aconitate hydratase [Bacteroides eggerthii]
MVYDLTMLKAFYSLYEGKIGRIRTVLQRPLTLAEKILYAHLYDERNVKNYKRGEDYVNFRPDRVAMQDATAQMALLQFMN
SGRNEAAVPSTVHCDHLIQAYKGAKEDIATATKTNEEVYRFLRDVSSRYGIGFWQPGAGIIHQVVLENYAFPGGMMIGTD
SHTPNAGGLGMVAIGVGGADAVDVMTGMEWELKMPRLIGVRLTGALSGWAAPKDVILKLAGILTVKGGTNAVIEYFGPGT
ASLSATGKATICNMGAEVGATTSLFPYDERMATYLKATGREEVADMATAVAAELRADDEVMANPQKYYDRIIDIDLSALE
PYINGPFTPDAATPISEFSEKVLKNGYPRKMEVGLIGSCTNSSYQDLSRAVSLARQVTEKNLHMAAPLIVNPGSERIRAT
AERDGMIGVFEEVGATIMANACGPCIGQWKRVTDDPVRKNSIVTSFNRNFAKRADGNPNTYAFVASPELTMALTIAGDLC
FNPLKDTLISADGKKVKLSEPVGEELPPKGFMAGSEGYTAPSGVKADIVVDPRSQRLQLLTPFPAWNGEDLLNMPLLIKT
QGKCTTDHISMAGPWLRFRGHLENISDNMLMGAVNAFNGETNKVWNRSTNTYETVSGTAKLYKSEGIPSIVVAEENYGEG
SSREHAAMEPRFLNVRVILAKSFARIHETNLKKQGMLALTFADKADYDKVQEHDLLSVVGLRNFAPGRNLEVVLHHEDGS
KESFEVQHTYNEQQIGWFRAGSALNAR
>WP_004288571.1 NADP-dependent isocitrate dehydrogenase [Bacteroides eggerthii]
MEKITVPFITGDGVGAEVTPSMRTVVDAALKKAYGGSRSIEWKEVLAGERAFHETGSWLPEGTMEAFRKHKIGIKGPLTT
PVGGGIRSLNVALRQALDLYVCLRPVRWYKGVVSPVKEPQKVNMCVFRENTEDIYAGIEWEAGTPEAEKFYRFLHEEMGV
AKVRFPETSSFGVKPVSKEGTERLVRAACLYALQNHLPSVTLVHKGNIMKFTEGGFKKWGYELAEREFGREIADGRLVVK
DCIADAFLQNTLLVPENYSVIATLNLNGDYVSDQLAAMVGGIGIAPGANINYATGHAIFEATHGTAPDIAGKDIVNPCSI
ILSAVMMLGHLGWKEAASLIEDALESSFAEGRATADLARFMPGGVSLSTSAFTQEIVERIERCGR
>WP_004288572.1 MULTISPECIES: citrate/2-methylcitrate synthase [Bacteroides]
MKKEYLIYKLSEDLKEATRIENELFKKFDVKRGLRNEDGTGVLVGLTKIGNVVGYERIPGGGLKPIPGKLFYRGYDLEDL
AHAILKEKRFGFEEVAYLLLSGRLPDKEELASFRELINDNMPLEQKTKMNIIELEGNNIMNILARSVLEMYRFDPDADDT
SRDNLMRQSIELISKFPTIIAYAFNMLRHATHGRSLHIRHPQENLSLAENFLYMLKKDYTELDARTLDLLLVLQAEHGGG
NNSTFTVRVTSSTGTDTYSSIAAGIGSLKGPLHGGANIQVTDMFHHLQENISDWTSVDEIDTYFTRMLNKEVYNKTGLIY
GIGHAVYTISDPRALLLKELARDLAREKGKEREFAFLELLEERAIEVFGRVKNNGKTVSSNVDFYSGFVYEMIGLPQEIF
TPLFAMARIVGWCAHRNEELNFEGKRIIRPAYKNVLEEVAYIPIRKR
>WP_004288573.1 DUF1295 domain-containing protein [Bacteroides eggerthii]
MSEEGFHLFLGAMCATALFVFIALYFIKAGYGMFRTASWGYSINNKLAWVLMEAPVFIVMFWLWGRSGVGFSVPVYLFFL
LFQLHYFQRSFVFPFLLKGKSRMPVAIMAMGIVFNVLNGMMQAGGLFYFAPEGLYAGGWAYLLKPHALLGVLLFFAGMFI
NLHSDHVIRHLRKPGDTRHYLPAKGLYRYVTSANYFGELVEWTGFAILTASPAAWVFVWWTFANLVPRSDAIYRHYRAEF
GDEAVGKRKRIIPYIY
>WP_004288574.1 NADH:flavin oxidoreductase [Bacteroides eggerthii]
MESKLFTPVTFGPLTLRNRTIRSAAFESMCPGNAPSDMLLNYHRSVAAGGIGMTTVAYAAVTRSGLSFDRQLWMRPEIIP
GLRRLTDAVHAEGAAAGIQLGHCGNMSHKSICGCTPVGASGSFNLYSPTFVRGLRADELPELARAYGRSVNLAREAGFDA
VEIHAGHGYLISQFLSPATNHRKDEFGGSLQNRMRFMDMVLEEVMKAAGNDMAVLVKMNMRDGFRGGMEMDETMQVARRL
EQSGVHGLVLSGGFVSKAPMYVMRGEMPIRSMTHYMTCWWLKYGVRMVGKWMIPAVPFKEAYFLEDALKFRAELKMPLIY
VGGLVSRSKIDEVLNEGFDAVQMARALLNEPGFVNRMREEEDARCNCKHSNYCIARMYSIEMACHRHLGEELPACLKKEI
EKIEAKG
>WP_004288575.1 SDR family oxidoreductase [Bacteroides eggerthii]
MKLAVITGADGGMGTEITRAAAKAGYRIVMACYRPEKAEKVKDMLVRDTGNPHIEVLGVDLSSLASVAAFAEILLKRGDA
VGLLMNNAGTMETERRITEDGLERTVSVNYVAPYLLTRKLLPLMGEGSRIVNMVSCTYAIGHLDFPDFFLRGRRGGFWRI
PIYSNTKLALTLFTINLAARIREKGIVVNAADPGVVSTNIITMHMWFDPLTDIFFRPFIRTPKQGAATAIHLLLDEDAGK
RTGTLNVNCHPKRLSGKYTGHVQMQELWNRTEKIVEKWL
>WP_004288576.1 MULTISPECIES: 6-phosphofructokinase [Bacteroides]
MGTIKCIGILTSGGDAPGMNAAIRAVTRAAIYNGLQVKGIYRGYKGLVTGEIKEFKSQNVSNIIQLGGTILKTARCKEFT
TPEGRQVAYDNMKKEGIDALVVIGGDGSLTGARIFAQEFDVPCIGLPGTIDNDLYGTDTTIGYDTALNTILDAVDKIRDT
ATSHERLFFVEVMGRDAGFLALNGAIASGAEAAIIPEFSTEVDQLEEFIKNGFRKSKNSSIVLVAESELTGGAMHYAERV
KNEYPQYDVRVTILGHLQRGGSPTAHDRILASRLGAAAIDAIMEGQRNVMIGIEHDEVVYVPFTKAIKNDKPIKKDLVNV
LRELSI
>WP_004288577.1 MULTISPECIES: 4-hydroxy-3-methylbut-2-enyl diphosphate reductase [Bacteroides]
MAKVEIDEGSGFCFGVVTAINKAEEELTKGGTLYCLGDIVHNSREVERLKAMGLITINHEEFNRLHDVKVLLRAHGEPPE
TYTIARRNNIEIIDATCPVVLRLQKKIKQEYIQEDDEEKQIVIYGKNGHAEVLGLVGQTTGQAIVIEKLEEAGMLDFSKS
IRLYSQTTKSLDEFQKIVEYIKEHISPDVTFEYYDTICRQVANRIPNIKKFAASHDLVFFVSGKKSSNGKILFSECKKVN
PNSHLIDSAEEIDNELLLGAESIGICGATSTPKWLMEEISEAIKSRI
>WP_004288578.1 (d)CMP kinase [Bacteroides eggerthii]
MKKITIAIDGFSSCGKSTMAKDLAREIGYIYIDSGAMYRAVTLYSMENGLFTGNDIDTEKLKEQIKDIHISFQLNPDTGR
PDTFLNGVNVEKKIRTMEVSSRVSPIAALDFVREAMVAQQQEMGKSKGIVMDGRDIGTTVFPDAELKIFVTASPEIRAQR
RYDELKAKGEEAGFDEILENVKQRDYIDQNREVSPLRKADDALLLDNSHMTISQQKEWLAAQFEKVCKA
>WP_004288579.1 MULTISPECIES: energy transducer TonB [Bacteroides]
MEIKKTPKADLENKKSTWLLVGYVIVLAFMFIAFEWTKRDIKIDTSQAITDLVFEEEIIPITEQPEQAAPPPPPAAPPIA
ETLTIVEDDADVEETTIATSEETNQAVEIKYVPVAVEEEEPEEQTIFEVVEQMPEFPNGGMAGLMQYLSKNIKYPTIAQE
NGTQGRVTVQFVVNRDGSIVDAKVLRGVDPYLDKEAIRVISSMPKWKPGMQRGKAVRVKYTVPVMFRLQ
>WP_004288580.1 MULTISPECIES: polyprenyl synthetase family protein [Bacteroides]
MFTASELLEKINSHIADLQFVRTPKGLYDPVTYVLSMGGKRIRPVLMLMAYNLYKEDVESVFSPATGIEVYHNYTLLHDD
LMDRADKRRGKDTVHKVWNDNAAILSGDAMLVLAYQFMAQCPVGHLKEVMDLFSLTALEICEGQQMDMEFERRNDVKEEE
YLEMIRLKTSVLLAASLKIGALLGGASAEDAERLYDFGVNMGVAFQLKDDLLDVYGDAAVFGKNIGGDILCNKKTYMLIK
ALDHADKEQLSQLEHWITIADFNPVEKIAAVTDLYNQIGVKGLCENKMVEYSDKAMGSLAAVSVSDEKKKELEKLIKELM
YREV
>WP_004288581.1 hypothetical protein [Bacteroides eggerthii]
MPYRRLPNTDQARIRALKAVVVKGDIYNVYDLAVSLKTLTDARNFLMKFEAAQAYYAECFERQSKAGRKHQSNVKIARLY
ISHFIQVLNLAVIRSEIRTAHKEYYGLDMKSNNVPDLSTETALAEWGRKIVEGENRRISQGGIPIYNPTIAKVRVHYDIF
MESYEKQKNLQALTARSLETLASMRAEADALILNIWNQVEQKYAGITPNEKRLDLCRAYGLIYYYRTGEKEEITK
>WP_004288582.1 MULTISPECIES: TatD family hydrolase [Bacteroides]
MRLVDSHSHLFLDEFQSDLQQVMARAQAAGVTHIFMPNIDSTTIEPMLRVCSEYKGYCFPMMGLHPTSVNADYKKELAIV
SEHLAMPNDYVAIGEIGMDLYWDKTFLKEQQFVFEQQIQWALEYELPIVIHCREAFDYIYNVLKPYKTSPLKGIFHSFTG
TLEEALRILEFPDFSIGINGVVTFKKSNLPEVLSSIPLARIVLETDSPYLTPVPNRGKRNESANVKDTLLKVAEIYGKPP
EEVGCITSENALKVFGILK
>WP_004288584.1 MotA/TolQ/ExbB proton channel family protein [Bacteroides eggerthii]
MKKLFAIVAVMGVLTFGSTQLAQAQDAPAAEQTEQAAPAAQAAPADEVAAPAVEAEEGGIHKEIKTKFIEGTASFMSLVA
IALVIGLAFCIERIIYLSLAEINTKKFMAAIEAALEKGDVEAAKDIARNTRGPIASIYYQGLMRIDQGIDVVEKSVVSYG
GVQAGYLEKGCSWITLFIAMAPSLGFLGTVIGMVQAFDKIQQVGDISPTVVAGGMKVALITTIFGLIVALILQVFYNYIL
SKIEALTSEMEDSSISLLDMVIKYDLKYKK
>WP_004288585.1 MULTISPECIES: hypothetical protein [Bacteroides]
MAKLSYKVSYYVLYVMFAAILVVLGLFYFGGDAQGDAVLMSVDSEMWQPAQTDALIYLMYGLFGIAVVATVAAFLFQFGT
ALKDNPGNALKSLIGVIILVAVVVIAWAMGSDEPLVIPGYDGTDNVPFWLKITDMFLYSIYILFAATVLAIIFSSIKKKL
S
>WP_004288586.1 MULTISPECIES: biopolymer transporter ExbD [Bacteroides]
MAKGKRKVPDINSSSTADIAFLLLIFFLITTSMDTDRGLARRLPPPPEQEQNNDDIKLKERNVLQVFLNMNDQLMCGNDY
ITTDQLRAKAKEFIANPYNDDSKPEKYSKDIPFFGNMMITEKHVVSLRCDRGSSYKAYIAVQNELVAAYNELRDELAQEK
WQKNYADLNEDQQKAIRDIYPQKISEAEPKKYGEKK
>WP_004288587.1 MULTISPECIES: biopolymer transporter ExbD [Bacteroides]
MGKFNKTGKREMPALNTSSLPDLIFTLLFFFMIVTTMREVTLKVEFKVPQATELEKLEKKSLVTFIYVGKPTAEFRKKLG
NESRIQLNDSYAEVAAIQDYIIGERASMKEEDQPQMTVSLKVDQDTKMGIVTDIKEALRKAYALKINYSAQPRQ
>WP_004288588.1 GNAT family N-acetyltransferase [Bacteroides eggerthii]
MIKFQRITTKDATLYNYMEQLMTASFPSEEYRPLEELRNYTDTKTHFYCNIILHHDTPVGFITYWDFGHFYYVEHFAIDP
SLRNGGHGKNVLNHLCQQLNKPIILEVEMPEEEMAIRRINFYKRHGFTLWEKPYMQPPYKVGDNYLPMLLMAHGNLECEK
DFEQVKKCIYREVYKAE
>WP_004288590.1 glycoside hydrolase family 97 protein [Bacteroides eggerthii]
MYLPRNIWFVLVVIMISSCSTETLDVTSPTGKLGVTVEPMEGKAYDKITFSVNYDGKTILSQTELGLETDVQKFYGNLKL
KSVSKAKRIVDDYKMITGKRSHCINEAFERTYSFENQEGNALDITFRVYDNGVVFRYEINTIADKEYVVDEYTAYNIPQG
AKRWMQQYDPGYEKFFPVSTDGKLPGRPKVNSWGYPGLVELQDSVFMLITEANIRRGHCGSLLFNGDNNDRYQVKLADKK
QVAEKTWVSPWRVLIIGGLSDIVESTLVTDVSDPSKVEYTEWINPGMVSWIYWAYNHGSKDYQKVKEYIDLAAEMHWPYN
LIDWEWDEMSNGGNLQDAVKYTLNKGIKPLLWYNSSTNWIGPGPLFRLNKKQDREKEYAWLSEMGIAGIKVDFFSGDSVS
TMNYYIDLLEDAIKYKLMLNFHGATIPRGWQRTYPHMMSVEGVYGAEWYNNAPILTNRAAEHNATLPFTRNVVGPMDYTP
GTFSNSQHPHITSYAHELALPVIFESALQHMPDRPSVYYGLPEPVKRLLSELPVAWDDTKLLAGYPGEEVILARRKGDVW
YIGGINGTNETKTLHISLDKIAVSDKKISIFKDGIDDKHFAIEENIPLANVKSDLTIECLPRGGFVAVIK
>WP_004288594.1 MULTISPECIES: Lrp/AsnC ligand binding domain-containing protein [Bacteroides]
MGHHQLDTLDEQILQLIADNARIPFLEVARACNVSGAAIHQRIQKLTNLGILKGSEYVIDPEKIGYETCAYIGIYLKDPA
TFDAVTKALEAIPEIVECHFTTGKYDMFIKLYARNNHHLLSIIHDKLQPLGLSRTETLISFHEAIKRQMPIVVEDEEE
>WP_004288595.1 dihydrofolate reductase [Bacteroides eggerthii]
MISIIAAVDRHMGIGYENKLLFWLPNDLKRFKALTTGNTIIMGRKTFESLPKGALPNRRNIVLSTRPDTQCPGAEVFPSL
EEALKNCAQDEQVYIIGGASVYHQALPLADALCLTEIDAEAPHADAYFPEVDLKIWQEKSRDSHPIDEKHPCAYAFVDYI
RR
>WP_004288596.1 thymidylate synthase [Bacteroides eggerthii]
MKQYLDLLNRVLTEGIEKSDRTGTGTISVFGHQMRFNMDEGFPCLTTKKLHLKSIIHELLWFLKGDTNVKYLQENGVRIW
NEWADENGDLGHIYGYQWRSWPDYKGGTIDQISEAIETIKHNPDSRRIIVSAWNVGDLDNMNLPPCHAFFQFYVANGRLS
LQLYQRSADIFLGVPFNIASYALLLQMVAQVTGLKAGDFVHTLGDAHIYLNHLAQVKLQLSREPKALPQMKINPDVKNIF
DFKFEDFELINYDPHPHIAGKVAV
>WP_004288598.1 DUF5056 domain-containing protein [Bacteroides eggerthii]
MTENDDKLLTAFFAGNRQEIPDNGFTRRVMRHLPDRTHRISQVWVTFCFTLALVLFFAFDGLQQVLGTLRETFTTAAQSG
MTELDPKSLLVAGIVLLYLLYRKICSLA
>WP_004288599.1 sigma-70 family RNA polymerase sigma factor [Bacteroides eggerthii]
MSQLNDISLVAQVVVFHNTRAFDRLVRKYQSPVRRFFLHLTCGDSELSDDLSQDTFIKAYTNLASFKNLSSFSTWLYRIA
YNVFYDYLRARKEMDSLETRQVDAQCCTQQNDIGQRMDIYRALSMLKDMERTCITLFYMEDQSIEKIAGITGCPAGTVKS
HLSRAKDKMAAYLKQNGYDRKR
>WP_004288600.1 DUF6249 domain-containing protein [Bacteroides eggerthii]
MIMKRIIFALMTAIMLCTLAQGKNRTVTENDSLGNPKRVIELKDTMINGKSVTDTLSIMTYENSTHRHTESDNDYKSRND
AYDFGWNIGHNTREAIIAIVAIVSVFGLPLVVVFIVFFFRYKNRKAKYRLVEQALASGQPLPEHLFKDTESIDTRSKGIK
NVFAGIGLFIFLWAITGEFGLGCIGLLIMFTGFGQVVIYYTQQHKAPQSNGQPDNTKTGFPEKNEEK
>WP_004288601.1 rRNA cytosine-C5-methyltransferase [Bacteroides eggerthii]
MELPVLFTDYTRNLLGDEDYMRLTAALESEQPVSIRLNPLKPFAFQLGEDEVPWCASGFYLKERLTFTFDPLFHAGCYYV
QEASSMFVEQVLRQHWGEEPAVMLDLCAAPGGKSTHVRSILPENSLLIANEVIRNRSQILSENLAKWGHTGVVVTNNDPS
DFTPLKDLFDIILTDVPCSGEGMFRKDPVAVSEWSLENVEVCWRRQRRIISDIWPCLKPGGILIYSTCTYNTKENEENIR
WIRDEFGAEVLPLDVAEDWNITGNLLPGEHFPVYRFLPYKTKGEGFFMAVLRKPGMSSRKAWDERLSVRGKVSVTPGVRG
ENAKGKGRKSQGKGMKTPGLSKEQLSVFRNWIPALDEYEFIQSDGSVSAFPKCYLPELSALQSSLRIVQAGVGIAEQKGK
DWIPNHALAMSRILGPDAFPREEISYGQAIAYLRKEAVTLSDAAPRGVVLLTYKDIPLGFVKNIGNRANNLYPQEWRIRS
GYLPEKVRGISD
>WP_004288602.1 MULTISPECIES: TolC family protein [Bacteroides]
MKQIFILTAALLTCMGMRAQDTGIDSVLRQIEANNKELQANAQLISSQKLENKAENNLPDPTLSYAHLWDSKNSDETVGE
MVVSQSFDFPTLYVTRGKMNRLKTGALDAQAATMRQQILLQAKEVCLDIIMLQQQQELLNARLKNAEELAAMYAQRLSNG
DANALETNKINLELLNVRTESRMNSTALNNKIKELLVLNGNQPLTPGNNLSENPAIPTAQALGLTDYPIVPLPADFYQVC
NEQLAADPSLQSFDNESAAARKFISASKQGWLPKLELGYRRNTESGHPLNGVVVGFSFPLFANKGKVKIAKAQAMNIDFQ
KDNAKVKASSELWQLYEEARNLNVSMQEYKETFQDQQDLTLLKQALAGGQISMIEYFVEVSVVYQSKTNLLQLENQYQKA
MARIYKNEL
>WP_004288603.1 efflux RND transporter permease subunit [Bacteroides eggerthii]
MLNKIIHFSLQNRILVLVASVLLLIGGTYTAMHTEVDVFPDLNAPTVVIMTEANGMAAEEVEQLVTFPVETAVNGATGVR
RVRSSSTNGFSVVWVEFDWETDVYLARQIVSEKLAVVSESLPSNVGKPTLGPQSSILGEMLIVGLTADSTSMLDLRTIAD
WTIRPRLLSTGGVAQVAVLGGDIKEYQIQLDPERMRHYGVTLTEVMNATREMNLNANGGVLYEYGNEYIVRGVISTDRVE
QLAKTTVKLQGGDTSSASPASMPDVPVLLEDIADVRIGAKLPKLGTASERGKPAVLLTVTKQPATSTLELTDKLETSLKD
LQKNLPPDVKVSTDIFRQSRFIESSIGNVQKSLFEGGIFVVIVLFLFLANVRTTVISLVTLPLSLIASLLALHYMGFTIN
TMSLGGMAIAIGSLVDDAIVDVENVYKRLRENRMKPQEERRPILEVVFNASKEVRMPILNSTLIIVVSFVPLFFLSGMEG
RMLVPLGIAFIVALAASTVVALTVTPVLCSYLLGKEKIKDEKRSTGDSPVARKMKEWYGAALTFVLGHKKSVLGGTIGLF
VIALACFFTLGRSFLPPFNEGSFTINISSLPGISLEESDKIGHRAEELLLTIPEIQTVARKTGRAELDEHALGVNVSEIE
APFELKDRSRSELVADVREKLGTIVGANVEIGQPISHRIDAMLSGTKANIAIKLFGDDLNRMFSLGNEIKNSIQDIPGIA
DLNVEQQIERPQLIISPKREVLAKYGISLPEFSEFVNVCLAGESVSQVYEKGKSFDLTVRVKDDLRDEMEKIRNLMIDTG
NGQKIPLNYVADIRSAMGPNTISRENVKRKIVISANVADRDLRSVVNDIQERVDKQIKLPEGYHIEYGGQFESEQAASRT
LALTSFMSVVVIFLLLYHEFRSVKESAIILINLPLALIGGVFALLITTGEISIPAIIGFISLFGIATRNGMLLISHYNHL
QKEEGYGVYDSVIRGSLDRLNPILMTALSSALALIPLALSGDLPGNEIQSPMAKVILGGLLTSTFLNGFIIPIVYLMMHG
KKKVTNE
>WP_004288604.1 efflux RND transporter periplasmic adaptor subunit [Bacteroides eggerthii]
MKKFIFMGVIGLFLLGSCNSKSGEGHNHETEEHAHAGHDHEGHDHESENHEHEGAGHEHEHAAEAAAGHSDEIILPPAKA
QAAGVETSIIEPGTFNQVIKTSGRVMAAQGDESVAVATVAGVVSFHGKVIEGMSISKGTPLVVLSSKNMADGDPVQRARI
AYETAKKEYERMKELLPNKIVSEKDFAQARQTYENARISYEAVAQNHSAQGQAIPSPISGYVKSLLVKEGDYVTVGQPLV
SVTQNRKLFLRADVSEKYYPYLRTIGSANFCTPYNNKVYTLKELNGRLLSYGKASGENSYYVPVTFEFDNKGDIIPGSFV
EIFLLSSPMENVISLPHTALTEEQGSFFVYLQIDEEGYKKQPVTLGADNGEKVQILSGVKAGDKVVTQGAYQVKLAGATN
AIPAHSHEH
>WP_004288605.1 DUF6769 family protein [Bacteroides eggerthii]
MKTKRYIAYFLFFISMIMLTVPVIPHHHHEDGMICMKNDLPSDGCCHHQDACNEHCCCDTGCMTTHFFQQTPNPNNSDIQ
PCFVWVTTLFVEPLLKLPTLPDETGIRQEFIYLESLHGTFITRATGLRAPPSVLA
>WP_004288606.1 FAD-dependent oxidoreductase [Bacteroides eggerthii]
MKQYDAIIIGFGKGGKLLAAELANRNWKVAIIERSSQMYGGTCVNAGCIPTKTLIHESEQAEWLYRDNYDSQAKFYTSAV
SRKNKLVSFLRDKNHEHLKSYPNITLYDGEASFMSNDTVKVAHDKKEILLQGKEIFINTGSTPILPDVEGLNESKHAFTS
ETLLRQSVLPKHLLILGAGTIGMEFATMYAGFGSKVTLLESGNRFMPKSDRDIAESMLEALKRKGIEVRLNVHALSMYDT
ANGMTLTYTDNSDGTPYFLEGDALLLATGRRAMTDGLNLHAAGVQTDAQGAIVVNGHLQTTSPHIWAMGDVRGGAMYDYL
SIDDFRIITNHLFGNKKRNMDDRLPVPYVIFTDPPLAHIGTTEEEAVKRGYSIQVSRLPAAAIPRARTLQHIDGMLKVIV
NAHTGRIMGCTLFCVDAPEVINLVALAMKNDLHYSVLRDFIFTHPSMSEGLNDLFKAF
>WP_004288607.1 MULTISPECIES: ABC-F family ATP-binding cassette domain-containing protein [Bacteroides]
MISIDGLAVEFGGTTLFSDISFVINEKDRIALMGKNGAGKSTLLKILAGVRQPTRGKISAPKDCVIAYLPQHLMTEDGRT
VFQETAQAFAHLHEMEAEIDRMNKELETRTDYESDSYMELIEQVSALSEKFYAIDATNYEEDVEKALLGLGFTREDFDRQ
TSDFSGGWRMRIELAKLLLQKPDVLLLDEPTNHLDIESIQWLEDFLINNGKAVIVISHDRKFVDNITTRTIEVTMGRIYD
YKVNYSKYLELRKERREQQQKAYDEQQKFIAETKEFIERFKGTYSKTLQVQSRVKMLEKLVLLEVDEEDTSALRLKFPPS
PRSGNYPVIMENVGKTYGDHIVFKNANLTIERGDKVAFVGKNGEGKSTLVKCIMGEIEHEGTLTIGHNVQIGYFAQNQAS
LLDENLTVFQTIDDVAKGEIRNKIRDLLGAFMFGGPEESMKKVKVLSGGERTRLAMIKLLLEPVNLLILDEPTNHLDMKT
KDILKQALMDFDGTLILVSHDRDFLDGLVSKVYEFGNKRVTEHLSGIYEFLEKKKMDSLRELER
>WP_004288610.1 TonB-dependent receptor [Bacteroides eggerthii]
MNNKLRFFLTSLFILFVVALRAAATGDIRVSGVVMSEGEPLPGASVLVKGTHNGTVTDVDGRYTLTVPADATLVFSFIGL
KTTEQKVNGRSVVDAELLPDSEQLDEVMVVAYATAKKYSFTGAASTVKGSEIAKMQVSNVSRALEGTVSGLQASAPSGQP
GTDAEIRIRGIGSINASSAPLYVVDGVPFDGSINSINPEDIASLTVLKDAASAALYGSRGANGVIIITTKQGQTDSKTTV
SIKASFGGSNRAIRDYDRIGTDQYFELYWEALRNQYALNTDKYTPQTAAAQASKDLVGKLMGGGPNPYGAGYPQPVGTDG
KLVDGAVPLWNVDWQKEMEQQALRTEIGVNVSGGGKTNQYYFSAGYLDDKGIALESGYQRFNLRSNISSEITRWLRGGVN
MSYAHSVQNYPVSSDTKTSNVINAGRLMADFYPMYEMNVDGTYKLDSEGHRIYDFGSYRPSGSMANWNLPATLPNDKSER
MRDEFSGRTFLEVTPVEGLKFKTSFNFDLTDYNTLDYTNPKIGPAVNTGGGASRSYTRTFSWTWNNIVTYDKTLGEHHFN
VLAGQEAYSYRYDVLQASRSNMAVPDMPELAVGSLVTAGTGYRIDYSLLGYLVSGQYDYRNKYFFSASYRRDGSSRFAPD
TRWGNFWSLGASWRVDREEFMQNTADWLSALTLKASYGAQGNDNLGTYYASSGLYSIVSQAGENALVSDRLATPDLKWET
NLNLNVGIDFSLFNNRFSGSFDFFQRRSKDLLYSRPLATSLGYTSMDENIGALKNTGFEIDLKGTLIHTRDFMWRMGLNL
THYKNVVTELPLDDMPVTGVTRLKVGRSVYDFYLREWAGVDPANGDPLWYKNVKDAQGNITGRTTTNDYAQADYYYVDKS
SLPKVYGGFNTAFAYKGFELSAIFAYSIGGYIVDRDVTMLWSNGSNPGRAWSTEILKRWTPENRDTDVPALRTVSNNWNS
NSTRNLFNNSYLRMKNITLSYDFPQPLIKKVSLNSLQLFVQADNLLTFSKNQGLDPEQGITGLTYYRYPAMRSISGGINV
SF
>WP_004288611.1 RagB/SusD family nutrient uptake outer membrane protein [Bacteroides eggerthii]
MNTSIKNIAAFTAGLLFVLSSCSGDFLDHKPTDAVDSGIVPVPSNAGRIFNGAWYNLFEYSSTYANIGYRALMLQDDMMA
DDVVSRPMYGFNSSYQFNDVVMPANNRTAFAWYLMYRTIDNCNTAISITATGDDDTPDFRYSQGQAYALRAFCYLHLAQH
YQFTYLKDPAAPAVPLYTEPTVSTTKPKGKATLEELYTQIFKDLNRAKELLKGYVRPDDNSKFKPDVSVVNGLLARACLL
TGQWGGAADAALEAAKGYALMTDAKTYMGFNDLSNTEWMWGHPQSVSQSDASYNFYYIDVVTPDAYNSFMADPHFMDLFE
AGDIRLDLFQWMREGYLGYRKFRIRADQTGDIVVMRSAEMYLIAAEALAREGQLGEAVKPLNTLRNARGLADYDLTGKTQ
EQLIGDILLERRRELWGEGFGITDILRTQRAVAREALTKEEAEKKYDCWQQDGSYKEYNPEGHWFTSFPDGTRFVPNSTY
YLYSIPEKETNANPNL
>WP_004288613.1 MULTISPECIES: HD domain-containing protein [Bacteroides]
MIELTTEELKQRFSDNIFGRISETADELGLECYVVGGYVRDIFLQRPSKDIDVVVVGSGIAMAEALAKRLGRGAHLSVFK
NFGTAQLKYHGTEVEFVGARKESYTHDSRKPVVEDGSLEDDQNRRDFTINALAVCLNRQRYGELVDPFGGMEDMREKTIR
TPLDPDITFSDDPLRMMRCIRFATQLNFYIDDDTFESLCRNKERISIISRERIADELNKILLSPVPSKGLIDLDRSGLLQ
LIFPELVALQGVETRNGRAHKDNFYHTLEVLDNISKKTDNLWLRWAALLHDIAKPATKRWEPRAGWTFHNHNFIGEKMIP
EIFRRMKLPMNEKMKYVQKLVSLHMRPIVIADDVVTDSAVRRLLFEAGDDIDDLMTLCEADITSKNMERKQRFLNNFQLV
RQKLKDLEERDRIRNFQPPVSGEEIMKTFNLPPCRQVGALKSAIKDAILDGVIPNDYEAARAFMLQRAEKMGLK
>WP_004288614.1 inorganic phosphate transporter [Bacteroides eggerthii]
METIYLCIVIFLFVLAVFDLIVGVSNDAVNFLQSAVGAKAASFKTVLFIAGIGVFIGASLSNGMMDIARHGIYQPEHFYF
AEIMCILLAVMLTDVVLLDVFNTMGMPTSTTVSMVFELLGGTFALALIKVHGSDTLGFGDLINTDKALSVIMGIFLSVAI
AFFFGMLVQWLARVVFTFNYTKKMKYSIGIFGGIAATSIIYFMLIKGLKDSSFMTPENKQWIQDNTTLLIGCFFVFFTLL
MQVLHWRKVNVFKVVVLLGTFALALAFAGNDLVNFIGVPLAGYSSFIDYTTNGAAAGPDGFLMDSLLGPAKTPWYFLIGA
GVIMVYSLCTSKKAHNVIKTSVDLSRQDEGEESFGSTPIARTLVRFSMTIANGLSKTMPESSKRWIETRFRKDEAIIADG
AAFDLVRASVNLVLAGLLIALGTSLKLPLSTTYVTFMVAMGTSLADRAWGRDSAVFRITGVLSVIGGWFITAGAAFTICF
FVALIIYFGGTVAIIALIGLAVFMLIRSQVMYKKRKEKEKGNATIKQLMQSTDNMEILELLRRHTREELCKILEFTEDNF
ERTVTAFLHENLRGLRRAMGAVKFEKQLIKQMKRTGTLAMCRLDNNTVLEKGLYYYQGNDFASELIYSVGRLCEPCLEHI
DNNFKPLDAVQKGEFADVTEDIVYLLQVCRHKLEHNDYSDFEEEVRRANELNGQLAHLKREELQRIQSQSGSIKVSMVYL
TMIQEAQNIVTYSTNLMKVSRKFQAEE
>WP_004288615.1 hypothetical protein [Bacteroides eggerthii]
MKKPGISVVLSAILGFVLFKKGVIMELVVLFGLIAVGCGGFLLYIVTPKGKRWFGSL
>WP_004288616.1 RNA degradosome polyphosphate kinase [Bacteroides eggerthii]
MESRYFKRDISWLSFNYRVLLEAEDDTLPLYERINFISIYSSNLEEFYKIRVADHKAIATGAAHSDEESVQSAMQLVTEI
NEEVNRQLEERIRIYEQKILPALRQHHIIFYQSRNVEPFHKEFLRRFFREEIFPYLSPVPVSKDKVISFLRDNRLYLAVR
LHSKGTLPGDPDHTQYFVMKLPYSKVPRFIELPKQDKNYYLMFIEDIIKANIDTIFPGYDVDSSYCIKISRDADILIDES
ANTSEIIEQVKTKVKKRKIGAVCRFVYDRAMPDDFLDFLVDAFRINRQELVPGDKHLNMEDLRHLPNPNNAVRPIRKPQP
MKLACLDERESIFRYVEKKDLLLHYPYHSFEHFIHFLYEAVHEPTVREIMVTQYRVAENSAVINTLIAAAQNGKKVTVFV
ELKARFDEENNLATAEMMKAAGINILFSLPGLKVHAKVALVLRRDKQGHKLPSYAYISTGNFNEKTATLYADCGLFTCNP
VLVNDLHNLFRTFQGKENPVFHRLLVARFNLIPELNRLIDHEIELAKSGKQGRIILKMNALQDPAMIERLYEASQAGVKI
DLIVRGICCLISGRKYSRNIRVTRIVDTFLEHARVWYFGNGGKPKLFLGSPDWMRRNLYRRIEAVTPILDPDLKRELSDM
LSIQLSDKRKACFVDDHLCNRWKSARPQKEKIRSQYTFYEYLKG
>WP_004288617.1 MULTISPECIES: metallophosphoesterase family protein [Bacteroides]
MTKVGLLSDTHGYWDEKYLQYFESCDEIWHAGDIGTLEVAQKLAAFRPFRAVYGNIDGQDLRKLYPQVLRFTVDGAEVLM
KHIGGYPGKYDPSVQGSIMVRPPKLFVSGHSHILKVKFDKTLGMLHINPGAAGIYGFHKVRTMVRFTIDGGVFKDLEVIE
LAG
>WP_004288618.1 glucose-1-phosphate thymidylyltransferase RfbA [Bacteroides eggerthii]
MKGIILAGGSATRLYPLSKAISKQIMPVYDKPMIYYPLSTLMLAGIREVLIISTPRDLPMFRDLLGTGEELGMSFSYKVQ
EKPNGLAQAFVLGAEFLNGEPGCLILGDNMFYGQGFSAMLKRAASIEKGACIFGYYVKDPRAYGVVEFDADGKAISLEEK
PAQPKSNYAVPGLYFYDSTVTEKAAALKPSARGEYEITDLNRLYLQEGTLKVELFGRGFAWLDTGNCDSLLEASNFVATI
QNRQGFRVSCIEEIAWRKGWIDLDQLYHLGEQLGKTEYGKYLMELADSYR
>WP_004288619.1 MULTISPECIES: dTDP-glucose 4,6-dehydratase [Bacteroides]
MKTYLVTGAAGFIGANYIKYILAKHDDIKVVILDALTYAGNLGTIAKDIDEERCFFVKGDICDRILADELFAKYKFDYVV
NFAAESHVDRSIENPQLFLMTNILGTQNLLDAARRAWVTGKDEQGYPTWRKGVRYHQVSTDEVYGSLGAEGFFTENTPLC
PHSPYSASKTSADMVVMAYHDTYRMPVTITRCSNNYGPYHFPEKLIPLIIKNILEGKPLPVYGDGSNVRDWLYVEDHCKA
IDLVVRKGVEGEVYNVGGHNEKTNLEIVKLTIATIRRLMEEKPEYRAVLKKQVKGDDGQIDISWINEGLITFVKDRLGHD
QRYAIDPAKITEALGWYPETKFETGIVKTIEWYLNNQDWVEEVTSGDYQKYYERMYGKK
>WP_004288620.1 1,4-dihydroxy-2-naphthoate octaprenyltransferase [Bacteroides eggerthii]
MKAITTNSFHAWVLAARPKTLTGAIIPVLIGSALAFADGKSDLIPALLCALFACGMQIAANFINDLYDYLKGSDRTDRLG
PERACAQGWITPIAMKRGIMGMLVFSCLIGCALLRQCWGQLPHGGWELILLGLLCVIFAFLYTTVLSYRGWGDLLVLVFF
GFIPVGGTYYVQAHAITADVWIASLICGLVIDTLLVVNNYRDREQDALSGKRTLVVRFGEPFGRYLYLGLGVSAVLLSLW
FVHAGKIEPLAFIWAPCVYLYLHVLTWRKMAAIRNGRKLNSILGETSRNMLFFGLLLSAALMQA
>WP_004288622.1 DUF4493 domain-containing protein [Bacteroides eggerthii]
MKQYLSLILFLFLLAACDSSDAPEATGYGYINLNIGTNPEISVATTRAGDTDTDVSTYLITIKSGTTTYLSQKPYSIIQS
TPLRFEAGTYSIIAESCISTDAESANDRWGKARYYGSQDITVVTSQTVNADIICTMQNAKVNVEYDQTFKDIFGKNPEEP
YSVTLYREGRQERLLKFDENASFSTRSAYFNILENASNKLIYTITGYYNGKKVMKEGEINSLEPQKWVKLTIKATQTGKI
ELGVAVDSSVTEENKDFDVNPYA
>WP_004288624.1 PCMD domain-containing protein [Bacteroides eggerthii]
MHQKVYIQIRLGCFLLMAAFLSACIENDVPYPYIKLFVTGTEIDGQIGSAVISNDDRTVTVNLEDTVNMKKVRVKSISVT
EGGRCSLPDDTIIDLSNPYPLTLSLYQDYQWTLKANQTIERRFTVEHQVGAATFDEKEHFASVNISTKGSLKDIRLTDLK
LGPTGSTVNMSSGIPYLEWQQMGNYAKANVVVNFRDFIVMEEWTLYVFQVETNVVTKSADGWVNVAWLYGEGVEGMENGF
ELKEKDAEEWQPVDASYITANGGSFTARVPHLKAGTSYVCRAYSGEDKGEEIEFTTGTAVELPNGSFDEWHKVNKVWEPW
AEGGNPIWDSGNDGATTLGESITVPTSDTWSGAPAGGQAAQLGSKFVGLGGVGKFAAGNLFIGEYVRTDGTNGILSFGKE
FTARPTKLKGYYKYATAPITYLPSKSNTDDYNRFLPYKDKPDTCAIYIALGDWDKPVEIRTNPRDRKLFDKNDPHVIAYA
EFNSGTSVDSYTPLELTLQYKSTSRVPTHLIVVCSASKYGDYFTGGAGATLTIDEFSLEYDY
>WP_004288625.1 hypothetical protein [Bacteroides eggerthii]
MKKRTILTYVLCGMASICFAHTQTGDTLRSISGRDSLIRETVFVHDTVYLQAPKTTAKPEDIIRTKAIGRYDRGIINYRF
IPKGKWIGGATASYVDFDSQDSRLLFSLLKDFDCHARTVSVKPFIGYAVRNNIVIGAKLGYNHTVAQLDNLALNMDDLDF
SLKDIRYTEDTYSLGLFHRSYVGLDAGRRFGLFNETTLSFNTGTTRFSRGTENAEAAATDSENAFKSTETTLYELHLGIN
PGVAVFIMQNVSAEVSFGVIGFKYSSETQKNNLGETGKRHNSGANFKINLFNINIGITLCL
>WP_004288626.1 MULTISPECIES: hypothetical protein [Bacteroides]
MQAQEFKRSIELKTFVPKGQWILGNSISYSEHNESNYNFLIIEGINSDGYTFKVSPMLCYAFKDNLAAGGRFSYARTLTK
LSGVTINVDDDNQFDLDDMYQLKHSYAAMAMMRSYISLGNSKRFGLYCDIQLQMGGSQSKVVSGTGEDVTGTYSTSTDLN
IGVAPGMVAFINNYTAVEVSVGVLGFDFSKTRQTTNQVYIGERSLNSANFRINLFSIGLGIAFYL
>WP_004288627.1 DUF4493 domain-containing protein [Bacteroides eggerthii]
MKRTIYNISALLFLILATTGCREKDLNESGLLRLSIGIKDKVETVTRTLSDEEQNALKGNAKIRIYSGKGLVRKYNGTAE
MPAEMQLAAGDYNIKVAAGDSVAASFDKTFYRGEKDFSIHAGQSSSVSVECIIANTLVTVEFAKSLTQAFQSYEVQVASS
AGSLTFTADNPNAIGYYMIPADDAQLSWTFKATTLSGNEYTRTNTLTVAPTTRYDLTFGYEDSGESYDDGGSTLTLDINT
EPLETSTVEVPVYRRPSITGKNFGNENELFVELNKGTEQEFWIATSSILTKALVSCDQFTSLGLPVNSFDILAMNAEDKS
LFSSYGVNIVSKYNVNTGQGNTKIGLSEAFMQKLSQKEGVYDIQINATDDNKLQRSSVFRFIVSDAIVVTTNVIDAEVWA
TKATIRASLAKETEEALAFKYRIKGTTGEFTVPAQRVNGSKLLYANIKNLAPGTTYEYWALAGASPSTIISQFTTEATTQ
LENAGFEYWTDGTPMLVFGSGQSMWWDSGNHGSATASINITTYSTEYKNSGNFSAKLQSKKAGMMGVYQFAAGNLFAGKY
IATEMSGVRGNGVLGWGRPFSSRPVALKGYIRYEPKAVDMTNNCSYINAGDMDKGCIYIALGDWVGETANGETWPVIVKT
NFKDGNSAKLFNPNDIHIIAYGEKTWDEATAGDGMVEFEIPIEYRNMDTKPTSIVLVASSSKYGDYFTGGVDSTMWLDDL
KLVYE
>WP_004288628.1 MULTISPECIES: DUF4493 domain-containing protein [Bacteroides]
MKKSVCIIVLSLVYVLAFVSCEREQYSTEEGNKVETVSEGQINLSSLKLTVNVNANAATRADIDTKNYIIRIYNRDNDNK
LVQEWKYSEMPEIFSLKVGNYTVAAFSHDVLPAEFEHPYYYGKEDFEILKDQITDIIDLQCVLRSVMVTVEYDEKLLTLL
GNDVKANVTLGQGSLDFVKDETRAGYYQAINENANVITTRLTGTVEGESVDISKGFPQVKAGAHKIIRYTLKDVDENGSS
EGGNADISIRIDVTCTTVEQDIIVDPDEDIVPDEPDEPDNPDNPSGEQPTIKGDGFNISKAIVLPETTSPDNPYPVVVNI
AAVNGIANLKVTIDSDVLDEDALADVGLKKDFDLAHPEELKDALEGLGFPVGEDVAGKTELIFNITKFTGLLTMLNPGTH
NFIITVVDTKNNKTTETLTLVWSN
>WP_004288630.1 PEP/pyruvate-binding domain-containing protein [Bacteroides eggerthii]
MLSKFKLNQLYFKDTQFANLMTRRIFNVLLIANPYDAFMLEDDGRIDEKIFNEYTSLSLRYPPRFTQVSTCEEALAQLSS
MPYDLIICMPGTGDNEGFDVARTIKGQYEHIPMVILTPFSHGITKRIANEDLSSFDYIFCWLGNTDLLVSIIKLIEDKMN
LEHDVSEVGVQIILLVEDGIRFYSSILPNLYKFVLKQSQEFSTEALNAHQRTLRMRGRPKIVLARTYDEAIGIYEKYKNN
ILGVITDVRFPRVERGEKDALAGIKLCAAIRKEDPFVPLIIQSSESENVLYAAKYDAAFIDKNSKKMDVDLRRIVSDNFG
FGDFIFRNPDTLEEIARVKNLKELQNILFAVPAESFLYHISRNHVSRWLYSRAMFPIGEFLKPITWNSLQDVDAHRKIIF
EAIVKYRKMKNQGVVAVFKRDRFDRYSNFARIGDGSLGGKGRGLAFIDNMVKHHPEFEEFENARVAIPKTVVLCTDVFDE
FMDTNNLYQIALSDADDDVILRYFLKAKLPDRLVEDFFTFFDVVKSPIAIRSSSLLEDSHYQPFAGIYNTYMIPYLDDKY
EMLRMLSDAIKGVYASVYFRDSKAYMQATSNVIDQEKMAVILQEVVGNQYGDRYYPSMSGVARSLNYYPIGDERAEEGIV
NLALGLGKYIVDGGMTLRFSPYHPNQVLQTSEMEIALKETQTRFYALDLRNAGHDFSIDDGFNLLKLHVKEAEKDGSLNY
IASTYDPYDQIIRDGLYPGGRKVITFANILQHDVFPLSRILQLALKYGQQEMRRPVEIEFAATMSREKDKTGTFYLLQIR
PIVDSKEMLDEDLTAIPDEQLLLRSNNSLGHGIMNELQDVVYVKTDDYSASHNQDIAWEIEKLNQQFLNEGKNYVLIGPG
RWGSSDTWLGIPVKWPHISAARIIVEAGLTNYRVDPSQGTHFFQNLTSFGVGYFTINAFMNDGVYNQDFLNTQPAVHETK
YLRHVHFEHPIVAKMDGKKKQGVVLLPDS
>WP_004288631.1 MULTISPECIES: NADP-specific glutamate dehydrogenase [Bacteroides]
MNIERIMSSLEAKHPGESEYLQAVKEVLLSIEDIYNQHPEFEKAKIIERLVEPDRIFTFRVTWVDDKGEVQTNLGYRVQF
NNAIGPYKGGIRFHASVNLSILKFLGFEQTFKNALTTLPMGGGKGGSDFSPRGKSDAEVMRFCQAFMLELWRHLGPDMDV
PAGDIGVGGREVGYMFGMYKKLTREFTGTFTGKGLEFGGSLIRPEATGFGGLYFVHQMLETKGIDIKGKTVAISGFGNVA
WGAATKATQLGAKVITISGPDGYIYDPNGISGEKIDYMLELRASGNDIVAPYADEFPGSTFVPGKRPWEVKADIALPCAT
QNELNGEDAQHLIDNNVTCVGEISNMGCTPEAIDLFIENKIMYAPGKAVNAGGVATSGLEMSQNAMHISWSAAEVDEKLH
AIMHGIHTQCVKYGTEPDGYINYVKGANIAGFMKVAHAMMGQGII
>WP_004288634.1 DUF3843 family protein [Bacteroides eggerthii]
MKPTLISMKQWLSANERTRTLPGDQWYINFAAKVFPIVKQSLLFKENDYMQKNVTISLCMYFQDAIAQTGGWKIFSESYY
SLYNTYLPFYQLSDGYIPDEINKEDIAFVLWTLKSHAALYEPDEYTLQDPYDKDLLALAQEVYTLMDEDFEKAPINEEPS
SMLWVMGPDLLEMPLTPLPEITPETKLSKNAEYCLEYSGGKPLLYFATYKELCKFFVDVLKWENSPSSLLPDLQDKKEFV
VYANAKGMLIAHNVAAYFCEEHNPMYNAERAAAEGYKLFCRPEACPFDLIKYGMAKGILPDVQLPFPNGKEILHRNWDFI
ARYYLCEYYEGD
>WP_004288635.1 MULTISPECIES: Holliday junction branch migration protein RuvA [Bacteroides]
MIEYIKGEIAELSPANAIIDCNGLGYAVNISLNTYAAIQGKKECKLYIYEAIREDAYVLYGFIDKQERELFLLLISVSGI
GGNTARMILSALSPSELINAISTGNANLLKTVKGIGLKTAQRVIVDLKDKIKPGGIAAGTTDISAFTAANAQVQEEAIAA
LTMLGFAQAPSQKVVMAILKEDAGAPVEQVIKLALKRL
>WP_004288636.1 MULTISPECIES: diaminopimelate dehydrogenase [Bacteroides]
MKKVRAAIVGYGNIGHFVLEALQAAPDFEIAGVVRRAGAENRPAELSEYSVVKDIKELKDVDVAILCTPTRSVEKYAKEI
LALGIHTVDSFDIHTGIPALRRTLDAEAKAHNTVSVISAGWDPGSDSVVRTLLEAIAPKGITYTNFGPGMSMGHTVAVKA
IEGVKAALSMTIPTGTGIHRRMVYIELNDGYEFDKVAAAIKADPYFVNDETHVKLVPSVDALLDMGHGVNLTRKGVSGKT
QNQLFEFNMRINNPALTAQVLVCVARAAMRQQPGCYTMVEIPVIDLLPGDREEWIAHLV
>WP_004288638.1 RIP metalloprotease RseP [Bacteroides eggerthii]
METFLIRALQLIMSLSLLVIIHEGGHFLFARLFKTRVEKFCLFFDPWFTLFKFKPKNSETEYGIGWLPLGGYVKIAGMID
ESMDTEQMKQPVQPWEFRAKPAWQRLLIMVGGVLFNFILALFIYSMILFTWGSEYVPLQKVALGMDFNETAKAVGFRDGD
ILVSADGVPLERYNSDMLTSIVDARQVTVLRNGSEASIYIPEDMMERLLADSVRFASFRTPFVIDSIPAGTPASLAGLLP
GDNITHVDGKAISYSDFEEDKMRRKQTNASHDLHLTYIRNGVTDTLTLTSDSLYNIGVYPTMQTSKLLPIVKEEYSFFAS
IPAGISLGVSTLKGYVSQMKYLFSKEGVKQLGGFGTIGSIFPATWDWHQFWYMTAFLSIILAFMNILPIPALDGGHVLFL
IYEIVARRKPSDKFMERAQMVGMFLLFGLLIWANFNDILRFFF
>WP_004288639.1 1-deoxy-D-xylulose-5-phosphate reductoisomerase [Bacteroides eggerthii]
MKKQIAILGSTGSIGTQALQVIEEHPDRYEAYVLTANNRVDDLIAQARKFKPEAVVIANETKYQQLKDALADLPIKVYAG
EEALCQIVAETPIDIVLTAMVGYAGLKPTMNAIRARKVIALANKETLVVAGELINDLARFSGTPILPVDSEHSAVFQCLT
GEADNPIEKVILTASGGPFRTCTMEQLATVTKAQALKHPNWDMGAKITIDSASMMNKGFEVIEAKWLFGVRPDQIEVVVH
PQSVIHSMVQFEDGAVKAQLGMPDMRLPIQYAFSYPERLKASFPRLDFKLCTDLTFEQPDTKRFRNLALAYEALHRAGNM
PCIVNAANEIVVAAFLRDEISFLGMSDVIEKTMAHVSFIQKPTYEDYVATDAEARRIAKELINGN
>WP_004288640.1 MULTISPECIES: M23 family metallopeptidase [Bacteroides]
MTANKKKKRRKAFWSNIKFKYRLTITNENTLEDIITLRVSKLNGLSVLLSVLTILFLVASLIVAFTPLRNYLPGYMNSEI
RAQVVENALRVDSLQQLVDRQNLYIMNIQDIFQGKIKADTIHSIDSLTTVREDSLMERTQREAEFRKQYEETEKYNLTSI
TSRPDVDGLIFYRPTRGMISSPFNAEKKHFGTDIAANPGESVLATLDGTVILSTYTAETGYLIEVQHNQDFVSVYKHCGS
LLKREGDIVKGGEAIALVGNTGQQTTGPHLHFELWHKGRAVNPELYIVF
>WP_004288641.1 ribosome maturation factor RimM [Bacteroides eggerthii]
MIRKEEVYKIGIFNKPHGIHGELSFTFTDDIFDRVEAEYLICLLDGIFVPFFIEEYRFRSDTTALVKLEGVDTAERARMF
TNIEVYFPVKHAEEAGPGELSWDFFVGFRMEEIHYGKLGEVTDVDTATLNTLFVVDYKGEELLIPAQEDFIIDIDRKHKV
ITMDLPEGLLALDDMEEV
>WP_004288642.1 UDP-N-acetylglucosamine 1-carboxyvinyltransferase [Bacteroides eggerthii]
MASFVIEGGHSLSGDIYPQGAKNEVLQIICATLLTAEEVTVHNIPDILDVNNLIQLMRDMGVNVSKKDIDTYSFQAANVD
LTYLESDEFLKRCSSLRGSVMLVGPMVARFGKAMISKPGGDKIGRRRLDTHFIGIQNLGADFAYNEKREVYEISARQLQG
TYMLLDEASVTGTANILMAAVLAKGKTTIYNAACEPYIQQLCRMLNRMGARIEGIASNLLTIEGVDELHGTEHTILPDMI
EVGSFIGMAAMTKSELTIKNVSHENLGIIPDSFRRLGIKMEQRGDDIHVPAQETYQIESFIDGSIMTIADAPWPGLTPDL
LSVLLVVATQAKGSVLIHQKMFESRLFFVDKLIDMGAQIILCDPHRAVVIGHNHGFRLRGGNMTSPDIRAGIALLIAAMS
ADGISRIHNIEQIDRGYQDIERRLNSLGARITRI
>WP_004288643.1 MULTISPECIES: DUF4290 domain-containing protein [Bacteroides]
MQYNTQQKRMPLPEYGRSIQNMVDHALTIEDRSERQRCANTIINIMGNMFPHLRDVPDFKHKLWDHLAIMSDFKLDIDYP
YEIIRKDNLITKPEVVPYPSTKIRYRHYGRTLEVLIKKAIDFPEGEEKQNLVALICNHMKKDYMSWNKDTVDDRKIADDL
AELSDGKLQITDSILRLMAERIEQNYRPKMNNQNNRNNNRNNKRKY
>WP_004288645.1 YicC/YloC family endoribonuclease [Bacteroides eggerthii]
MIQSMTGYGKATAELSDKKINVEIKSLNSKAMDLSARIAPLYREKEMQIRNEISKMLERGKVDFSLWIEKKDAEQMATPI
NQDLVEAYYKRIKEISAAAGIPEPADWFATLLRMPDVMTKNETQELSAEEWEVVHVAVMEAINHLVDFRKQEGAALEKKF
REKIANIAHLLETVAPYEQERVGKVKERITDALEKTLSVDYDKNRLEQELIYYIEKLDINEEKQRLSNHLKYFISTLESG
SGQGKKLGFIAQEMGREINTLGSKSNHAEMQKIVVQMKDELEQIKEQVLNVM
>WP_004288646.1 guanylate kinase [Bacteroides eggerthii]
MGKLIIFSAPSGSGKSTIINYLLTQELNLAFSISATSRPPRGTEQNGVEYFFLSPDEFRSRIANDEFLEYEEVYQDRFYG
TLKAQVEKQLAAGQNVVFDVDVVGGCNIKKFYGERALSVFIQPPSVEELRKRLVGRGTDTPEVIESRIAKAEYELSFAPK
FDAVIVNDDLETAKATALKVITQFLNQ
>WP_004288647.1 MULTISPECIES: hypothetical protein [Bacteroides]
MKQTRRRSLSPGANKFLLVLNIVLFLGAIVLAVLNIDLKEYIPAVAMFIVMLISGINIYGCWKRLKGQL
>WP_004288648.1 MULTISPECIES: nicotinate (nicotinamide) nucleotide adenylyltransferase [Bacteroides]
MDIGIFSGSFNPVHIGHLALANYLCEYEGLDEIWFMVTPHNPLKEETLLMDDALRLKLVRLAIAGYPKFRASDFEFHLPR
PSYTVHTLDKLKEAYPQDTFHLIIGADNWALFPRWYQSERILAENPILIYPRPGCVVDEETLPQNVKLASSPTFEISSTF
IRQAMEEGRDVRYFLHPAVYEALR
>WP_004288652.1 alpha/beta hydrolase [Bacteroides eggerthii]
MKQLFLLLFGLALFVLPYCQAQPLTSEEHPVTLNTASGSINGKLLLPAHAKSCHVVVLIAGSGPTDMDGNNPMMKNNSLK
FLAEGLALKGIASLRFDKRGIASSASAGKEESKLRLEDYVNDVTGWIDLLAKDKRFTGITVAGHSEGSLIGMLTCRKRPE
VKGFISIAGAGSPAYDLIEKQVAAQMTPESIRKEVASINESLKNGKEVAQVPAYLQTLFRPSVQPYLISWYKYNPQTVIA
SLKMPILILQGKKDIQVQEEEAARLKKASPQAELILIDKMNHVLKDCESINPQQQMAVYNNPSLPVNAALINAIAEFIKK
NK
>WP_004288653.1 NADP-specific glutamate dehydrogenase [Bacteroides eggerthii]
MNAAKVLEDLKRRFPNEPEYHQAVEEVLATIEEEYNKHPEFDKANLIERLCIPDRVYQFRVTWVDDKGNVQTNMGYRVQH
NNAIGPYKGGVRFHASVNLSILKFLAFEQTFKNSLTTLPMGGGKGGSDFSPRGKSNSEVMRFVQAFMLELWRHIGPETDV
PAGDIGVGGREVGFMFGMYKKLAQEFTGTFTGKGREFGGSLIRPEATGYGNIYFLLEMLKTKGTDLKGKTCLISGSGNVA
QYTAEKVLEMGGKVLTMSDSDGYVYDPAGIDREKLDYIMELKNLYRGRIREYAEQYPGVKYVEGAKPWGEKADIALPSAT
QNELNGDHARQLVANGCIAVSEGANMPSTPEAIKVFQDAKILYAPGKAANAGGVSVSGLEMTQNSIKLSWSSEEVDEKLK
SIMKNIHAACVQYGTEEDGYVNYVKGANVAGFMKVAKAMMAQGIL
>WP_004288657.1 NADP-dependent malic enzyme [Bacteroides eggerthii]
MAKITKEAALLYHSQGKPGKIEVVPTKPYSTQTDLSLAYSPGVAEPCLEIEKNPQDAYKYTAKGNLVAVISNGTAVLGLG
DIGAMAGKPVMEGKGLLFKIYGGIDVFDIEVNEKDPDKFIEAVKAIAPTFGGINLEDIKAPECFEIERRLKEELDIPVMH
DDQHGTAIISSAGLLNALEVAGKKIEDVKIVVNGAGAAAISCTKLYEALGATHENIIMLDSKGVITSDRQGLNETKRYFA
TDRRDIHTLEEAVRGADVFLGLSKGNVLTQDMVRSMAAHPIVFALANPVPEISYEDAMEARPDVLMSTGRSDYPNQINNV
IGFPYIFRGALDVAATAINEEMKLAAVRAIASLAKQPVPDVVNEAYHVNNFSFGPDYFIPKPVDPRLITEVSMAVAKAAM
ESGVARKQITDWEAYRQHLKELMGQESKLTRQLYDTARRNPQRVVFAEGIHPTMLKAAVEAKAEGICHPIILGNDEAIEK
LAKQLDLNLEGIEIVNLRHPNEAERRERYARILSEKRAREGVTYEEANDKMFERNYFGMMMVETGEADAFITGLYTKYSN
TIKVAKEVIGIRPEYKHFGTMHILNSKKGTYFLADTLINRHPNAETLIDIAKLAEHTVRFFNHTPVMAMLSYSNFGADKE
GSPVSVHEAVEYMQQNYPELAIDGEMQVNFAMNRTLRDAKYPFTRLKGKDVNTLVFPNLSSANSAYKLLQAMNTDAELIG
PIQMGLNKPIHFTDFESSVRDIVNITAVAVIDAIVDKKKAGK
>WP_004288659.1 MULTISPECIES: O-acetylhomoserine aminocarboxypropyltransferase/cysteine synthase family protein [Bacteroides]
MAKQFKPETLCVQAGWTPKKGEPRVLPIYQSTTFKYDTSEQMARLFDLEDSGYFYTRLQNPTNDAVAAKIAALEGGVAAM
LTSSGQAANFYAIFNICQAGDHFVCSSTIYGGTFNLFGVTMKKLGVDVTFVNPDAPEEEISAAFRPNTKALFGETISNPT
LEVLDIEKFARIAHKHGVPLIVDNTFPTPINCRPFEWGADIVVHSTTKYMDGHATSVGGAIVDSGNFDWDAHADKFPGLC
TPDESYHGLTYTKAFGKLAYITKATAQLMRDLGSIQSPQNAFLLNLGLETLHLRMPQHCGNAQKVAEYLSRNEKVAWVNY
CGLPDNKYYELAQKYMPNGSCGVISFGLKGGREVSIKFMDSLKLAAIVTHVADARTCVLHPASHTHRQLSDEQLLEAGIR
PDLIRFSVGIENAEDIIADIEQALNA
>WP_004288660.1 N-acetylmuramoyl-L-alanine amidase [Bacteroides eggerthii]
MTNNGNMKRIFCLLAFFFCAFLVFDVSAQGEYAAPKSGEGISAFLERNKRPGKAYYNEFIRLNEKRLRGKEELQLGVKYV
LPPLRKGASATASSKPAANKKGTVRERLFGRKLADVEVTSNRLQGACFYVVSGHGGPDPGAIGKIGKVELHEDEYAYDVA
LRLARNLMQEGAEVRIIIQDAKDGIRDDRYLSNSKRETCMGDAIPLNQVARLQQRCTKINELYRKDRKIYKYCRAIFLHV
DSRSKGAQTDVFFYHAPKSVLGKRLAVAMKGTFESKYDKHQPNRGFEGTVSSRNLYVLLKAAPASVFVELGNIQNAFDQR
RFVISSNRQALAKWMMEGFIADYKRTK
>WP_004288665.1 type 1 glutamine amidotransferase family protein [Bacteroides eggerthii]
MKQEILFIILNEYADWEGAFIAACLNAGVMPGSEVKYTPKVVAPTLDAVRSIGGFRTLPDYCFQTMPTDYAALVLIGGMQ
WNSPEAEQAVPLVKDALQRGKIVGAICNAASFMAKHGFLNNVKHTGNTIQQLKLWGGQEYTNEAGYEEKQAVSDQNIVTA
NGTGQLEFCRELLLLLKADTPENIHASYDFYKNGFVR
>WP_004288667.1 MULTISPECIES: TIGR02757 family protein [Bacteroides]
MTEEIRLKLLEWAREYHCAAFIQGDPVQFPHRYMRKQDIEISGLLTALMSFGNRKQILKKADELHGLMGASPHQYVLSCR
WKEDFLPADRSSFYRMLSHADFYTYFARLHDAYSRFDSLEDALSGYPGIPMEKLCAFLEVSAKSPQKKLNMFLRWMIRKE
SEVDFGIWESFDRRDLLIPLDTHVCRVARLLGLTDTETFSLKNVRNITSALAEVFPDDPCLGDFALFGCGVNGVL
>WP_004288669.1 DJ-1/PfpI family protein [Bacteroides eggerthii]
MAKKVAVLAVNPVNGCGLFQYLEAFFENGISYKVFAVADSKEIKTNSGIVLTVDDVVANLKGHEDEYDALVFACGDAVPV
FQQNAGKPYNVTMLEIIKTFGEKGKIMIGHCAAAMMFDFTGITKGKKVAVHPLAKPAIRNGEATDNSSEIDGNFYTAQDE
NNIRTMIEKIVTALKA
>WP_004288670.1 MULTISPECIES: helix-turn-helix domain-containing protein [Bacteroides]
MENFHHTGGCPIRDVLSKLGDKWTMLIMVTLKTNGTMRFCDIQKTIGDISQRMLTVTLRSLETDGLVIRKVYAEVPPRVE
YSLTEMGHSLMPHIESLVGWALEHMADILERRGVQQEVD
>WP_004288671.1 MULTISPECIES: hypothetical protein [Bacteroides]
MKKVLVALAMVLGTGSSVVFAQEVNNSSAVVAEAQVPQDEFVKMDPTELPQAILLTLAKNYEGSSVKEAYVKVKDEAKIY
KIIILTQDGQETETILNEKGEAVKE
>WP_004288673.1 MULTISPECIES: PepSY-like domain-containing protein [Bacteroides]
MKKFIMMLVCTFAMHTMVMADNDKPIQVSQLPAKAQTFIKTYFKDHKVAMAKLESGVFYKSYDVVFTNGEKVEFDKAGEW
KEVRCRQSEVPAQIVPEAIRNYVKTNYPDARILQIEYDDNEYEIKLSNRWEITFDSKMRVIDIDD
>WP_004288678.1 MULTISPECIES: hypothetical protein [Bacteroidales]
MNNMKDLIALFDNHKIYDTDIWTNVLILLVFTDLYLGVCCPQKEPGITFQDLTLINLIPFVILGIVCIWTVKFFTCILFA
LCTLAVPLIGKYIFLFKDEEVSIFMLKEYAMKTNNTVIAQIVSDIEIQKSRKVKSALGKVGAIILCLVDLFAGAFMPKSV
PNFLAPSEIVVICIFALLVLLVYSCKIKIQGVYLSNDLRSKISNFKVNTPNNK
>WP_004288680.1 MULTISPECIES: toprim domain-containing protein [Bacteroidales]
MNIQEAKNIRLVDFLAGFGYEPVIQRGNSVWYKSPFRTEKEASFKVDLHKELWYDFGLGKGGDIITLAKEIYRTQDIGYV
LQCIGDKRAVLKPVTVSCPFEKAYLAFQDLKIIPLANRILLTYLKERCIDLETARKICREAHFKRNGKNYFAIAFPNISG
GYEIRNRYFKACIAPKDISRIISTPESRICYIFEGFMDFLSFRPAFPSLEEGDYIVLNSVSNLQKAFSFLSQYDGIRCCL
DNDTAGKNAVQALKDKYGIRICDFSHEYSGYKDLNEYLCRKNNLLHI
>WP_004288681.1 MULTISPECIES: DUF4121 family protein [Bacteroidales]
MIQTTNKYSKETFIRLNYWYDRIHGLVQEDIDKVNTMVEHIEKTRSDRYPRTGDNLFFVSGYGERSRLFFIDAVYGDNII
LRDFSRVPFVSRDKEGIKCDMHGGECLLVKAGDVRFKAWTTGRFKHWGHYGACENGEVYYDAKIALWECGAPEQPESREW
FKIHIRKNTRPSEDMYVGEISCKDEDGLKQFVNDHEGTIFAEEDSQEMVMLCFRHSDMRISPEEWEKMDCPVSMREIYGQ
MHEVKIVKDHKTHLTTFYY
>WP_004288682.1 MULTISPECIES: helix-turn-helix domain-containing protein [Bacteroidales]
MTQFILTKESPEIIRFFRNISTLSKMLDDQEKNFRPVLNGERYITDSELAEKLKLTRRTLADYRMNGRLPYYKVGGKLLY
KEKDILVLLEKNRVETFDHW
>WP_004288683.1 MULTISPECIES: helix-turn-helix domain-containing protein [Bacteroidales]
MEFVCIEAKAFMEMNEALEAVEKKMRETCGGGICSMDDWIDNQEACMLMNVSPRKLLQLRRSRIIPYSHIDRKVYYRRQD
IIRYLENSIHHVTPESL
>WP_004288686.1 MULTISPECIES: helix-turn-helix domain-containing protein [Bacteroidales]
MMYIDNEVLEKMIMTIVEGFDRIEKKLDRMGRVKDCLNGDELLDNYDIAKLLNVSLRTVARYREKGLIRYYQTDDNGKNF
YRSSEIQEFLQKRGKKDKGGNTNMGKLC
>WP_004288687.1 MULTISPECIES: NYN domain-containing protein [Bacteroidales]
MKTNANSRYTVAVLIDGDNASFERMEDIMGFVSRYGDAVVRRIYGDWTRKALSAWKESAREHGFRLVQASSHVPGKNTTD
IALVIDAMDILRDGQVDCFCLVASDGDYSLLAQRIREAGVKVLGYGEGKTPVSLVRSCSVFLYADRKESKAEENTPEFFI
RRDMEYFDKAFEQAADGKEEVSLSLIGGALKKMMPKFKVRRYGCKTLGKLYEKLDRYELVMTEKGVANAVRLKY
>WP_004288689.1 MULTISPECIES: PRTRC system ThiF family protein [Bacteroidales]
MKKIHYTDRYLLNPHHPVTVFVIGAGGTGSQVATNLARMSIALQALGHPGLHVTVFDPDTVTEANIGRQLFSESELGLNK
AVALVTRINRFFGFSWEAKRQCYPSGTSDSVLANIIITCTDTTRSRTGLWRFLKKHRERSYDDEKSPIYWMDFGNAQTTG
QVLIGNVKSKIPQPSSIEYLPIPKMNVITEEVPYSTIREKDSGPSCSLTEALQKQDLFINSMLAQIGCDVLWRMLREGRT
FYRGAYLNLDTLRVNPIPV
>WP_004288691.1 MULTISPECIES: hypothetical protein [Bacteroidales]
MQTAFRTSQGWTGTADYSLSKFVPHPKGNLGTEKKDTSATGKHNAFLTGRITPLAPDYWHQDMDNDSPINLTTPENFDYL
YRSASRYAELMGIKLPFRYRKGGCPRLNITELYRVMEECVPECINLEKKSGRLHFCLFRHHDWPEPALFWIPVDFTERLP
APLKDIVREFIRQFVRHHGLYDVTETFYYDFAIEELEDWGNRDSDASPKEIRANRRLADSYQSGKRMKALRRMSGKPFCK
SLEEAVRNYRTKKEKELKLLELIEDGMALITPESPVLTGYQYDWAYEEECDFPPVGMESQVMLVYSTGDTLAECVKEYMN
SDYREVYALTPVTYKLLTPETDCLFQMDDYPERLSRWLVRFTDYIDDNF
>WP_004288692.1 MULTISPECIES: PRTRC system protein C [Bacteroidales]
MALEIKGLQRVFKFKKDSMELVLDDPNSELSVNEVMDFYSMTYPELTTATVYGPEWEDDKAVYRFKTTIGVKG
>WP_004288695.1 MULTISPECIES: hypothetical protein [Bacteroidales]
MKLKFIENICRQVVALVLLTGICLLYCKGVIPVYLSVLFLMSGTLVRLAFRTFTFVLKTILVLIVMGMLV
>WP_004288696.1 MULTISPECIES: DNA topoisomerase [Bacteroidales]
MIAIVTDKPNVGREIARVLGADRKENGYMSGNGYMVTWTYGNMLSLAMPKDTGTAWVERENFPLLPPPFLTVRHVKTDTG
WNPDINAVLQLKVIAGVFDACDTIVAATDASREGEMLFRYLYRFLGCRKPCLRLWISSLTDEAIAKGMENLRPCSLFDNL
FLAADSRNKADWLLGVNSSYAVCKAVGFGNNSLGRVQTPVLAAISGRYRERENHIPADSWPVFVSLCKNGKIIKMRHVED
FCNRRDALELYEDCKAAGYARITAVSSRTEEITAPALYNLTGLQKDANRYHNLTAIRVQEITQSLYEKKLISCPRTSSRL
LPGDMYDMLPPVMEKLLSGKEFRQYAGMIDLAARKGVTGNQDTAEHHAIVITGIQPGELDREERLVYTLVVGRMLETFMP
PCKVEYTTVEAVCAARKFRIRTYRILETGWLGIFQRERLVAEDNDLCPVPPELFREEKLPVTGCSLIHRKSLPAAPYTDE
ELADYMDKTGLGTASTRTNIIRTLLERKYIRYSGKYIIPTPKGLLLYETVRGMKVADSSLTSGWEAELARIERGELTQKE
FLDGVLETVNEVTGEIFRKLSEDERPHGSI
>WP_004288697.1 MULTISPECIES: DUF4099 domain-containing protein [Bacteroidales]
MNTDQNTRHIYKTEDIDWDGLKAAGISKKQLEAEGNMELLLQGKETGIVPLKLHISVLSLTMDATLKLVPDGNGRPVMEI
NGLRQKEEAAV
>WP_004288698.1 MULTISPECIES: DUF3945 domain-containing protein [Bacteroidales]
MAQEKTPNEKPKRTRKPKAGSDALPVEQITELMLVHNKNDPKFGVQAVSEIDKDGKAKTVPADEKNENSFLKFDKNSSIL
ENFIKNFWSQLKEPTHFRLLRMTYHDYKVNKQAIRDLSEGKQTDAVKEFLKRYEIRPRENKKEQSVNQKETTAMADKETQ
PQEPLQQSEVQQAAQQQQQPQAQQAAQESQGPRYRYNENMVNWEELEKVGISKASLEQQGLLDSMLKGYKTNKLVPLTIH
LSGLLTAKLDARLSLIPQQDGQVGLAIHGIRKEPQLERPYFGFNFNEEDKKNLRETGNMGRVAELNLRGSEYTPCLISID
KSTNELVAVRQEHVYIPQEVSGVKLTAEEIRLLKEGQPVKVEGMTSKAGKEFDATLQYSAERRGLEFIFPKNQIFNERSI
GGVPLSPTQIKMLSEGHTILVEDMKFRNRNDTFSSFVTIDKVTGRPNYTRHNPETGEIYIPKEICNVQLTAEDRETLRKG
QPVYLENMIGRNGEEFSSFVKLDMNTGRTMYSRTPNGFNEQQAPRIPAEVYGHVFTAQEKANLQDGKTLLVEGLKNNGQT
FSSYLKVNPYSGQLQYFQENPDIRRDTSRRATQTETAQGQQQEQKKGASQAV
>WP_004288699.1 MULTISPECIES: hypothetical protein [Bacteroidales]
MRRQGASAPSVLHGFLSCPPALFLVSDAQAFSLLPHVSSLFPFIHFPSSPFTV
>WP_004288700.1 MULTISPECIES: sigma-54 dependent transcriptional regulator [Bacteroidales]
MRVIVVEDNVLFCNYICNFLQKADLDTVRTYRLAQAKKVIGTSVREDDIVLADLRLPDGESTTLLQWMRENGYMHPFIMM
TNYEEIHSAVHTMKLGAEDYILKPLVETRLLPVIKKIRTVNEAFTKVIYERKSTPFCELNRYIHMVAPTDMTVLILGSTG
TGKEHLAKKIHRQSLRSGKPYVTVDCGSLSKELAPSAFFGHVKGAFTGATEEKAGYFQEAQGGTLFMDEVENLSIETQRM
LLRAMEERRYRPVGGQRDRLMDVRIIAATNEDLQEAVAEKRFRKDLLYRFQDFTITVPALHNCLEDILPLADFFREQSCG
LLRKEVLDFDEPAKKMLLGYSWPGNVRELKQVIHAAVLICKGKLITPNSLRLQYTGESVSDPMGKEKIDKCLQKDERRNI
EQIKTALSISKGNLTQAAALLGISRPTLYKRMSLHGISR
>WP_004288704.1 MULTISPECIES: StlD/DarB family beta-ketosynthase [Bacteroidales]
MKKDVFITGLASFFPNSPVSNDEMEEFLGLISGKHSKVQRIVLKQNGIKRRYYALNKNQEITHTNAEMAMLAIRKLLALT
NKSQKDIELLACATATPDQILPSHASMVHGLWEEPVEIFSSAGVCLSCLQALKIAYLSIAASEKQNAICSTSELVSAMLL
SKNFDIEYERCCNLGTNPYMALEKDFLRFMLSDGASCALLENHPGEKGVSLKIEWIEMDSYANETPTCMFAGAVRREDGE
LKSWKSFESQELVDESLMVIKQDIKLLGTKLMPLWIRHIKSCLNKHGMTPDDVDYVIPHSSSMVIYGNLIEAMKNESFEL
YKREWFTNLTWVGNIGSSAILAALDEFCSTRKLKSGEKILLLVPESGRFSYGTVLLSVV
>WP_004288707.1 MULTISPECIES: hypothetical protein [Bacteroidales]
MDYIQKIKLLNELMLNATPQNVDFTPQNGNYCVALIATRPVHTWGYQKRNFKIKGRLEEGKTVSADLIAENEMLFGVENL
PYVAHEGDRTPIFKIIRASIFCAYAGLQLTDLHLGMRKIAWSDYPFKRPDKEEQAKAEIRFMKRLASVMTVPDHCVVGRS
VVTHLTSTRLRDVMLYNKEYEPSLYGKIKDSIESLSPFIPAKDHADNVVPDVFVSQQDWENPRDTYEHQVIILNAKSKKK
EQFWWDYLKLNIFLSDLEYYFGYYILMNRWQIPMIQRWIAEYREKGFFESQRAKDYLLFYLKAGEKTPVRVLNSQGVQVK
MKMPSR
>WP_004288708.1 MULTISPECIES: hypothetical protein [Bacteroidales]
MIDFFPTQHISSSNRRKFGICDRPAPAAEKAYIAEKQGQDWIAAVDNYPQVKVNFVPVDHCIELRRADGSMDNRCDGCLF
YRDTIIFVELKQRKGKGNQWIKDGEQQLRSTIGYFEQQEEARNFPIKKAYIANSEKPLFRTGQAVRMERFFSETNYILRI
ENRINIE
>WP_004288709.1 MULTISPECIES: AAA family ATPase [Bacteroidales]
MSRIKIKNFGPLKETASVTDGWIDIKKVTVFTGNQGSGKSTVAKLVSTFTWMEKVLTRGDFKEKEFTASKFKNKYCGYHR
ISNYFIKEQTEIFYEGDSYKFTYTKQGELVMEKNENALDSYALPQIMYVPAERNFISMVNKPDLIKDLPDALLGFLTEYD
KAKQRIKSSLELPINHAQLEYNKQNDIVYVKGEDYKVKLMEASSGFQSIVPLYLVSLHLSESVKSQANSAQKMSSDEAKR
FEAEVANIWNTPNLTDEQRRIALSAVSARFNKSAFVNIVEEPEQNLYPESQWMIMKQLLAFNNALETNRLVVTTHSPYLI
NSLTVAVKAGMLLTVDNLSCEVQERINAIYPIEAAIHPDEIAIYEFNEIEGTVTVLDTYHGLPSDENFLNRMLERTNEDF
ADLLEIQQEL
>WP_004288710.1 MULTISPECIES: hypothetical protein [Bacteroidales]
MDIFSKEIIIPITAAILGIAVPLLIGVIQRIDDKYESTRLIQLFMNERSTKHFLGLLAITIFLLFYQLVAPPNYFDFGVL
TKCIDYSAIILATIFCVLLTFSIFMIFRLIYIYNVPEKLQKHLIKRNDIPRNTRKAWFELFIAMLKQNNVDVLRDCFQEL
YNWTMSLREGRQWTVMEYPPELYEGIISINEQLCMQQKEAVSIKNGNDIVNVMLDGVQFTIMHQNTYRTIWTCLNQQLFY
KRSEWIIKYWNAANSLLLLHLADFQLNERIYVSYTPSGQAVADSKMVELRQKERKEFKEFHIALGGLLLFRKEHELLNQI
LYYTNSQPPHYVLIPGSLAEIIPLYMNLLSFSPDSMYKYEQKYPFFGLQAGVRNNSIINGWIQKYLYILMLRLATLNRTY
VYEDFYSLPALPESLSEKNEWLENVPIILKQIEQNSIPLEDITTILPLDQSRIYRAKHKLKNALESLSNSLTSAIQHQKV
TQQLSEDEIQDFYQIASDSIGREMKWITEVSVITDDEYKSCNKFNCVGRIRQLMPAEAFCTDKTIGYVNFKESFSAATLY
SFKNCWLRSFQYQPKSEYRVFPENLDKVFQTLRLTDKQIIIGFHFNWYNAYPQNLRKENEYKFKSPDNRLLYSLPGDHTV
EFTNTVIILNKSDLPKLKLLDPPSTLKDKFHLKCINKQYKLYASVIKLSENEPLLNEYISSGAYLEKELKQMALVCTELD
AQILWKQKIPVVMIKVLDRFIDSGNENLSEIRPFNAD
>WP_004288712.1 MULTISPECIES: DUF6531 domain-containing protein [Bacteroidales]
MSDVFKNIADAAGSSSVRRGFADLFSASKAALDEIQAGLGGILPSMPGMPVAKFGDLSIGIDMHPTVTPPSPIMPVPHVG
KVYDLMADLMAGMAAAMPSAADGVAGVACNILKSMAPSVKVHNQWIAQAGIGIVHLPAFVLHPAPLVSGMSESEMWMGSS
TVLADGAPCSSLTHPALSCNIVGIPTIPRKGKPRKVSKALLAPTSMLSTITSVGNPVIVGGPPTIDVFALAMKLGLKGLS
KFGKKISHLLHGLIDKAGLNPRLARILKKTACIIFGEPVDAATGRVYHTNVDFELPGPIPVVWERTYYSDAAVDGPLGYN
WHHSYNLGIRQLEEGAFAFRHADGRESFLPALKLGESHFDRREQLAWTLDDRGYMLTDIRGLQYRFDGPENRSGYRMVSG
ISTKDGFRIRFEYASGGRLAGIISSRGEFLKVETDESGRVLCVSVHQDGEEVKLVRYRYDDRGDMVETIDALDVSKHFVY
SGGHLLVQLTNQGGMSFHWEYEGKGENARCVHTWGDGGVMEYFIRYGKGYTHIRNGENAETEYYYGEDKLIYKIVDANGG
ITRRQYNSFQELEVTVNPEGYTHKTSYNEFGQPVRITDENGEDTFLDYDGNRNLVSLYTPGGKRLSWDYDGLDRVVSRTT
PGGETVKYAYEGGVLRTITDGQGRVYTLTFNDRYDLELLQFPNGLFRRWEYDGRGRLVQAVDVKGNVTRYAYDRADNLVR
LEEPDGNVHRFEYDAMGNMVHASDNIREVRFTYGALGVLKSREQERHHITFGYNSELQLRRIGNEAGDNYFFELDGLGLV
VTETGFDGMRREYERDGAGRVTRVNRPGGKWTEYQYDGLDNILKEEQYDGEVSLYTYDKDGMLVKAKNSENLLEFTRDRK
TGLVTEERQGEYTVSRTYDGEGSCTRITSSLGADIRHTYDREGNLQTMQAGEGWQASWVRDNTGLEVQRTFSGGVTVCTE
RDCFGREVRKSVRSGGIERGAYRYEWGIANRLLSKENELTGTVMRYDYDRFDFLIRQEITQGSETDVIYRVPDFVGNLFG
TPDRKDRKYGAGGRLLEDPDCFYHYDDEGNLIFREFKRLQETGVRYDRKRMEKERGVRCLATGTGWLYEWSSNGMLKKVI
RPDGRPVEFRYDALGRRTAKQYLSKVTRWVWDGNVPLHEWSYKIPDMQPDKEENVPSKEPTENITTWVFEAGTFVPMAKI
QHGKQYSIVSDYLGTPIQMFDEHGNKTWDCILDIYGEIATFFEGHSLNECPFRYQGQYEDEETNLYYNRFRYYSPKTGSY
LLQDPIGLVGNNPTLYGYVYDTNSWLDPFGLTAEIYKLVATKSGYYDVYEWGSDTPVGKTWLNEGDIWKIGETADFRRRK
NGSEIQNRYSKKWLDNNKLDYQPLQRSPNKSAKPSFQNFETSRIKKFEKRFGKKPAGNKCYH
>WP_004288713.1 MULTISPECIES: DUF5458 family protein [Bacteroidales]
MIVMSEQNTQREAAVQQQQAVAQSRNLNAELQILAKFGGFNVLESSVDGIQNMNPERKARRNIFLSDPERAAERKELEKR
LEMWVDMLKGNKSISEMVELCQKKSAAVSGLLSQNQLKAVEEVRQLEKSYRTVMLFYKNTDSDKIKNISIVNASMSQLTD
LDNSFFIDAIANELRANYDRLDLRTNYSLLVIPGYLGSNKVVEKWAKIAHDNKVMIYTDFADLEKPDDVIEMFFDSNLSG
GDVYKSNVCMTCNYLVGRGRYAELGETEDLLIPPSAALAGSVYKTVMAQVTAGKKYGSMSEVDGVAFNLKKSEISEIEKI
GLIPMVKEYGKVMAFSAKTLFNGDNLGLQTYSVVRVFDWVTKVLMDFLNRRAFENWNSKAERDLRGQISKFLDSIQGPGR
LIEKFKILRFERDPKQKDRIFLDIHLTPYFPAKSFVIKLEGTKGDDENDWNSDYAQDA
>WP_004288714.1 MULTISPECIES: hypothetical protein [Bacteroidales]
MDLGNYGIGGNEVKIDASEGIAEIPQNRTLLVEQLTKDEAVAPEVVAGLTNIDEVFAHFRPEIDIEFADADGAPVEENFR
FHNVGDFSVKKMTEQSSFLSGLNAEKQFADRMEKSLRSNKVLQRVLENPETRGAFVNAISAILDDLKNNEKSNSTNE
>WP_004288715.1 MULTISPECIES: hypothetical protein [Bacteroidales]
MGASASVIQEYYKAVDYWADIVGNKDWKLSVWIVGQNDVDLVDRFLEIERSPVGQFDDIFFRFDTPYRGDDEEYTEQLWQ
EYAGWFSEKVEEKYDILRALRHDGLLKEEYIPDVSVEHTAGNLWREMLRFKACISRLDDAFFCLYFPPEQERGYSRTGWF
GNVLKEGVPQGIRMTTIDLKKNRSIRLGESREVVCIRPRFDMAAALHNRMARSDSGNDLIAPENRFKQQVTVVMDSTQKQ
DWKLLDREIRKLLDIAQEIKDTNIRISALLIASEACYAIREYKHSMKYSDETVREAEKAMQGGETAGYSYWKMAVSMKAA
ILTAGKKREEAVALYDMMAKKAVMQKDPYYVMEGYRMCGFLRYEDGKMEQAFEYFLLALAGGSYLSAEIRRSSTFVYAAY
LALHTGRLVRAPIDVGILERQLCEWIGEDWKELVDNPDMQQAKARRRGSFFS
>WP_004288716.1 MULTISPECIES: phage baseplate assembly protein V [Bacteroidales]
MGASFLNLVTTKVTVKGEEQKFVSLHLRQGFNRHHTFTVVVNYLSPNNTFQQTPEKFIGYIGETASISFVHRQTGESYDF
EGIITQVEMVGSMGETGGVAIHGTSPTILYENNRTLDSWMDQSLSTIIKEATQEYGKVNLVSNPKYAAPIPYMAQYNESV
FDFMNRLSALYGEWFYYDGTKVYFGKPDRDNTEKIVYDMDLEEVRLVANLVPGKSARYDYVAQENKQHNADTPAKPDGMN
DLQSIAHSCSEKAYTAKTTSAADPHVTDKAELDEQMRIVKNASGANLLNIKGIGKTCRIRIGEIIDVSFPDRMKLPPLGK
FRIVGIEHEVCRDGHYSNSFVGVPDSTVHIPVPDAKRPLALPELATVKENNDDKGQGRVKVAFDWQKNGKTTNWIRVQTP
NAGVSGAVPKNRGWVFVPEVGDQVMVSYEHGNPDRPYVTGSVFHSGSGKGGDKDNKVKSIITRSGNAIVFDDETGSIVIT
DQTGKQLIMLDGTDAITVMAKKSITLTNEAESVIVMDDKSIGLQADTIALEGRKSVTLLSGNECMVLSSEKSIISSSGTN
IKQEATKDYDVAAKNGTVNGVNLMIEGKGNVTVSGGIVKFNS
>WP_004288717.1 MULTISPECIES: type VI secretion system tube protein TssD [Bacteroidales]
MAFKASFKFSDSREFDVLTWRVKFNRDVDPKGRPASDIYGGTIYVEIESTPDTIVLDKMFKQYQPVNGNIVFKKADEDAK
MKELVFENGYVVDYEEALNVANPYPMTIKFAISAQTVKMDEATFVQDWPENN
>WP_004288719.1 MULTISPECIES: type VI secretion system tube protein TssD [Bacteroidales]
MFGYTVFLKIGNLAASSLTDMYKDSYQLIGCEFGFAQGIDIKGQVQTEVKGGTFYVTYPHLPNRDMIQWMLDARKYQSGA
IVVHDNQGSTLEKILFEKATCVDMEISYIRQGKSYIATKLTVQAQKLAFGTEEFENQWVF
>WP_004288720.1 MULTISPECIES: type VI secretion system tube protein TssD [Bacteroidales]
MGLFNFPQVDSNVNVIFSVDGDEYAVEQFKIGFHQPVDNLKNQPEGEVRGGRIMITLSQTVKSNIYGWAVKPWVKKNGAV
LFKTGTSGVIFEVAFMNAYCIRLHRSISFGQGLSTTLTISPETLTVQGVDFDNRWV
>WP_004288721.1 MULTISPECIES: hypothetical protein [Bacteroidales]
MELDDFRVSCIQGYPYEGFVIGCGYAYVENIPSEMAILENSSYIYNPIKVQQIDTSLLAIIKSLHLTPDDIRNKLVSEKG
DMYVLNIPEGPLMIPKKDSEIIISTDESDTYFNIKIEVKSKDINETYNYEYNHYYIDRWSIELLKLLGTKDTNTLIDSFI
DYSKEVCGYVGNFAEGLTKTGKTRISNKNLRLYFEKQSGYIFYGNQYVKTYSLFRIGEKIGNAIKPIEYGLNALEIGYAL
AKDKGFGDNTQNTILKIGGGMAGGAAGLYLGTKIGTFLGATVAGLFTAGIGIGAGAAIGGFIGSAIGGYLGGELGEDIII
DISNSLILK
>WP_004288723.1 MULTISPECIES: hypothetical protein [Bacteroidales]
MRQYKVLVIYIIANGQLEKSFEEELEKYGLERVGEQGIFALPLEEYRTKVQAFKAYLRTYVRKHLDSQDTVLFVESRMNE
ERTLTTMLQTNLMSEEE
>WP_004288724.1 MULTISPECIES: type VI secretion system tube protein TssD [Bacteroidales]
MSAQSYIKFWTAEPSEHEEVQAYDLLGYEYDFRKETTSNGKVTGKTYGGKIRVSIAGFPTEELLEWMFNSRILKDGEVMN
TSGLPGTPKEIIRFKGAKCLEFNVHSTTKESRISLFIHFREMETGDSCHLNL
>WP_004288725.1 MULTISPECIES: type VI secretion system tube protein TssD [Bacteroidales]
MNWFTSLFKNKKSSMPDDRYVMRLSVCHEAYSIEEFDLQFKRNTDRDGLPEGEAYGGFITCTLIGMPGDELLRWAAYSHS
HEDGEIRIYQKEQPDQQAAFALRFVDGNCIRLQRKVDRISNSSSIVLLFAARTLKFIDEEFENEWH
>WP_004288726.1 MULTISPECIES: GPW/gp25 family protein [Bacteroidales]
MALTSMETKFCKLPLDFEALLSEDVENSRLASCSEIESIDQFIELLISTAPGEHAFDKEFGCEIFFLDFESIVSHTRWEG
QFSEYITKAITRHEKRLTGVNVRVIIDDTTRQDNVFDAPAVKKRVQVYVYGTLVHTGEKRCFYYVIYLGPISTR
>WP_004288727.1 MULTISPECIES: type VI secretion system baseplate subunit TssF [Bacteroidales]
MSTEKYNKEQIRNRMLKYAAAFWGIKKAENFDPVVKLLLEALSNEIYMLGEDFTAIETRLLEKTARILTPDILTSPFPAH
GIVHAYPIEPCYLITRESGMYYESDSLTRKLSTGSVSFYPACDTLLHKADVKYMVCDDLLYRIAPTLEKTMIARAETRMP
PRTVWLGMAVDESISDLEDFSFYLDFPNLTESYEYLLLLPCTEWSVEGKTVVMEGGIHEKTTIQKEPTRAFFQDYDVMSV
IDKEVMDIYSKHFLKVSQSFPLDGSCRKNLPDTLRSCFKEAVLEKMQDKLVWVKIQFPAHFTAEVLEELHAGINIVPVEN
KTLHEQTTTLEETFRVIPLRTGSYESLLSVHSVKDSDGKNYHELLYPAKDSTESYGTYSIRKGGCERFDSRSAKELLGYL
SDLLDDETHAFNAVSSIKLQALTIQMEQLMAQMKQTADNMNEFRETPYYLMIDELSGKGQITVKYWTTNCEVGNRIQAGV
NLSPNATTYLDPKTLALVSTTYGGKQAPQNRERIDIYKYAFISHGRVLTQNDIASFCKKELGELLVRTEIRNGVEISPMP
HEGLIRTKEVHLILGTKLDEPSQEKQIKDNLRTKLSACSPDTFNYRIFIEYNKA
>WP_004288729.1 MULTISPECIES: hypothetical protein [Bacteroidales]
MIGKQSQKKKYPLVNWADGMPVNKGHFTQQEDHFTDRLCEYQSFHLNRNTYGLLPFKKGEPVSGDFSITELVTGTLEVRL
KRCHALTSGGYLIDYDAGEDDELTASFHIPTEEEEEKDKRWDVILMADPFEHLPSGIPNEKEISPRQPNALPKYALSVLP
SGQTDGSELGRHFLLIGRLRKNGNRCEVDGNFIPPCTSMSSHPDLKGYYTKFGQLVDSIEKASFDILAKVENAEKQTSLA
TNIGMLCRHVMLFISDIYFSFRNEGQYYSPLHFLNVFSTLAHRLYVCLSFMDKEDKEDLLKYFNEWNGITPGAYEGLLRE
NCGLLYNHHNIRQLMVTAERFLYLFNDLWTTLSRLEYIGKHKENIVVAERSRQPKESSESRWNILD
>WP_004288730.1 MULTISPECIES: type VI secretion system baseplate subunit TssG [Bacteroidales]
MTEEQDKIVRFDEHSHSFNLPDTDFKAEVVASGLKEAGYDAERTLIFRRGDIRRGFSKDIHDIHPEYSHYDLTDYLYLYV
NRRSLYDELPEGIFHKNLYQSEKISKEQVLDEIRIHREEEFFARRFFKPFEISLDHMLVAFQNKERRIDEMNVHPDFVSI
FSGQWPVLELLPTHLAVMLVHMLAYMEQITASLSKTGECMTILTGVPVHIKRGDKCVVEVDPCLIPKLGSCILGDDMVLG
NSFADGTYQMLVEIGPLSARRMESFFPGAADSKILNALTELFLPSDKEIQIRYIIQQEDARFRLGTPTEQGAYLGISTYL
>WP_004288731.1 MULTISPECIES: type VI secretion system TssO [Bacteroidales]
MKPKNNTEVRKAYLRFAGYLTCCTILAVSIFACFLKTSGIEVKRITEQALEYDHIYAKELSLSNSMDSIYQYMKLMNTSP
QINDKLLQSVVSTRKMNLLKYVQGMDTKDCRLYRQLLENLNIFLGVKDSIRLLNIQEEMVKKDLMQCIQDNWKTRRNLNV
GSGGNKQ
>WP_004288732.1 MULTISPECIES: type VI secretion system transmembrane protein TssO [Bacteroidales]
MDNNRKTMNKREIFMGHAYVFLFFFLTTVACCLVIFMWNSDFKMFEQKEFVKIKMNRIKDFQQEQAESQLPVDSLFRKIE
TFEPGVYAQYEEDDIHYLINNLRNTYERNSWDKRYKLFMHIADFYAMWLSDRKQLWSIGQNISLFKANLEECEIGLQKKE
EDLRSGTKNK
>WP_004288733.1 MULTISPECIES: PKD domain-containing protein [Bacteroidales]
MGKIYTRKILFVIAAMLLCILVAILIRLFFSSRTVRMTLTPIEVETGETVHYADSTRNARSWLWEFGNGDISHERSGEYV
FKKPGRYQVRLQVDGGLERKQIITVHRSRDDYGSDELVRMKAPATAFQGEIVSFKGYGPSKEWRWQFGESGIVDSREQNP
LYAYTEPGIYEVLLTTENTQYPVRHTIEILPQYTENDSTDVLVIIGNDIREHLQAIVDGKPFNTHYNYILKKYLCGNPDI
AVTVNNSKKNDFYSYCQGLKIIARRKTLIDEVFVDMGDNLNNECVMQLMVTQHERFSEQKNK
>WP_004288735.1 MULTISPECIES: type VI secretion system tube protein TssD [Bacteroidales]
MIYETILKIRGMEVPILYYNYRCHIRHYDDPNLRKIIQLHIQVCEEIGNRECLPVEGDLITLAFECKGEEQFFYDWLNEG
AMHNGEIHFIYNEVEIVDIFRFWDCFCVKIEEYMSVGNSPMMMVLYLSPGIIKRNNLEVREKVWKVSDISQQPFISIAPE
SKEEKQAEIVEVYWMDAEGTRRIEELPESGIATLCAKVKNANAGETVKFEIEYDDGSIIKLLGKVNLQGEVKIENVKLNQ
KQESK
>WP_004288736.1 MULTISPECIES: M23 family metallopeptidase [Bacteroidales]
MIKVKGCLAGSTKYSILRPVSMEAYWADQENGKFDSLYWGTKVRLYISRKFLYDAMVKIYLKSVPDEKIIINEDSIVNLI
PSFFQSEVNYYEFYLEKYEHYNTLIKNMGNVRLCCEVSSTLGFYFNDCIASIKIESQFCDPLVEMQIRRNRASNLFGKVR
NNSTKNHQGFDYYANQGTNIIAVANSIVDRIVDSEKGDYGKQLVLKLDRCNYYAFYAHLSEITVKVGDIVHKGDIIGKTG
ITGNAKSMKGADQHLHFECRTSSNLGIGLIGRISPNNVVLTKFYSQDESKPNQSNLGVKKIDNNGNVTLMNIQW
>WP_004288737.1 MULTISPECIES: hypothetical protein [Bacteroidales]
MVVIILCFFFVFGNCFVANSASEEVICEKNDTLIIETEMQEYQEVYELYFKSMNKCFLIFKLETQDGSSIEFGKKISDGK
RKIDCFVIYNGSADGNQFLLFDYQSKIAYITDIIFANFYPIISSMDESKLQILLVNHDIEQMNATDTLRITDEYKYIPYN
IKYGVVKCPLRILQRVNIN
>WP_004288740.1 MULTISPECIES: hypothetical protein [Bacteroidales]
MENSIQIQGIRNMLSHSGCPEDLLESYLQFLQTEGQQVQIVRGEVFMMFEKEAQYRKRRNEKMKGTVTFCKNTKNDTEEY
NTGVFIGMEFIQCCFNHGIPARVLNVRRVHGEMTEIVVEFGK
>WP_004288741.1 MULTISPECIES: conjugal transfer protein MobC [Bacteroidales]
MQQEDDLRALAKIMEFGRAVSIFLLVVHVYVYCYPSITAWNLNLAVMDRILVNFNNTTGIFNCILWSKLLAVLLLAVSCL
GTHGVKGEKITWPKIYAALVAGCALFFLNWWLLELPLPHAANTAFYIFTLTAGYLALLMSGLWMSRLYRHNLMEDVFNME
NESFMQETRLMENEYSVNLPTRFYYKKRWNNGFVNIVNIFRACMVIGTPGSGKSYAIVNSYIRQLIAKGFAIYIYDYKFD
DLSTIAYNSLLKNMDKYEVKPRFYVINFDDPRRSHRCNPINPEFMTDISDAYEASYTIMLNLNRTWIEKQGDFFVESPII
LLAAIIWYLKIYKNGIYCTFPHAVELLNKPYSDLFTVLTSYPELENYLSPFMDAWKGGAQDQLQGQIASAKIPLTRMISP
QLYWVMTGNDFSLDINNPKEPKLLCVGNNPDRQNIYSAALGLYNSRIVKLINKKRQLKCAVIIDELPTIYFRGLDNLIAT
ARSNKVGVLLGFQDFSQLTRDYGEKESKVIQNTVGNIFSGQVVGETAKTLSERFGKVLQQRQSVSINRQDVSTSINTQLD
SLIPASKIANLSQGTFVGAVADNFGEKIEQKIFHAEIVVDHAAVSAEEKAYRKIPFINEFKDKDGNDIMMQQIQRNYDQI
KSDAQAIINEEMDRIKNDPELCKRLGLDNEKTSKKE
>WP_004288742.1 MULTISPECIES: conjugal transfer protein MobB [Bacteroidales]
MVAKISHGTSLYGALAYNYDKVTAGTAEILSGNRMISDRLGLPSEDIRLALLSFENYLLANRNTEKPVLHISLSPAPEDR
LTDGQLVELAERYMQKMGYGNQPYIAYKHADTHNAHIHIVSVCVDGQGKKISDAYEHRRSMTACRELETDFGLRNGADTE
RRNPKAELKKVDASLGDVRHQVGNTLKAVLESYRFQTFGEYNALLSTLNIEAKQVRGEYNGIPYTGIVYSVTDDTGKVVS
PPFKSSRFGKRFGNEQLEKRMLMNLKDLKDGKWAPSIQADIVRALRQADSRKRFVELLGQKNIDVVFRENERGRIYGVTF
IDHNRREVFNGSRMGKEFSANVFNDYFQWLENIPEKERGGHSATELRQHHRHESGSTLELAAGILSMETNPRDYEEEAFA
RRMKKKKKTGRKRGI
>WP_004288745.1 MULTISPECIES: DUF3408 domain-containing protein [Bacteroidales]
MTTKRRTDYQVDEEALKRMMAGDVTALERTVPPEEEPETKSQAGPCPEKQEKKSGSSRQQIKKTPDGAADSDEYRSRFLK
VKLSGARRQTYINDTLYRTVAKVLPVIAPEMSVPMFLGSVLSDHLERYQHIINEIYNQEATQKPIEWKK
>WP_004288746.1 MULTISPECIES: DUF4122 family protein [Bacteroidales]
MEEIVYLSIRFGCTAYLLYKVWKQKERIGKICDLLYTPRNRPQAEKDNGEPGNAQDVMGATRFVYLDENAGKTVAPYMSQ
QLETGSDFIGADKDIPEDEVECKLPLEEMRMLKEEQEELDSRSPETEAIAPMVTPADLLNVGDVLLNLNGAGSDENKSYR
AAMTLHSIRETDMFELFSSQVENKKLIEELMGKYVDKEGNALPLKRERKENPVDYEWRQFL
>WP_004288747.1 MULTISPECIES: hypothetical protein [Bacteroidales]
MASLNMVGPYLLTEHEINANVEFGRIGNYAFGYLNDKGVFIVRYVGRSDTNLHTKIMLGLIDNKKNPAKYRYEWFKFSYA
DTPIEAYIKECKNYHDFGGDRGKLLNITHPDSPDNLIKCPFCQ
>WP_004288750.1 MULTISPECIES: hypothetical protein [Bacteroidales]
MKQNFIIRGLRGSVFMPQITFNWEFISAIQTMLPNYIPSVISDTPQVIKGMLLSPGDWILSSPDDNIRIVFQAQKVDYII
NTNIEYTQDIVSTLANNCNQIFKRIMEITGMRASRLAIAPTLEYKGDTTLFKNFVNKIYAKNTFKESKVDNCDFSQVFRV
DEEINGKQFIVNYLSKFYVATPIVVVNGINTIQEVNMVDFDINTFVNPEYSFDTNATSDFFQKGAGFCSEFLLWYIGE
>WP_004288754.1 MULTISPECIES: DUF4133 domain-containing protein [Bacteroidales]
MEYPVNKGAGNPVEFKGLKSQYLFVFAGGLAMVLLMVVFLYLTGVDQWICLSFGILSGSLLVWVIFRLNARYGEHGLMKL
LAEKRHPRYLIHRKRVFRLFTRRRKKQQS
>WP_004288758.1 MULTISPECIES: DUF4141 domain-containing protein [Bacteroidales]
MKARTLLIGTAFVLGVTGARAQWVVTDPGNLAQSIINMSDNIAHTSKTAVNTAESFAETVKIYEQAKKYYDQLKSVNNLI
QDARKVRDIILMVGDVSDIYVTNFGKMMNDENFSPRELDAIAFGYTRLLEESNGVLQDLKQVINVSTLSMTDKDRMDVVD
NCYYEMRRYRNLVSYYTNKNIAVSYLRARKKNDLERVMRLYGNETSKYW
>WP_004288759.1 MULTISPECIES: conjugative transposon protein TraJ [Bacteroidales]
MMPLSIDFANLHTILATLYDEMLPLCEDMMDVGKGLAGLGALFYVAVRVWQSMARAEPIDVYPLLRPFAIGICILLFPTL
VLGTLNNILSPIVQGTHKMLEGQTMDMEQYRNQKEELEKEAMLRNPETAYLVSDEEFDRQLDELGWSTIDTASRLGMYVE
VGMYNLEKKIRDAFRSLLELIFAAASLLIDTVRTFFLVVLSILGPVAFAFSVWDGFQSTLGQWFTRYISVYLWLPVSDLF
STLLAKLQVLMLQNDIQELQNNPDYSIDNSNSVYIIFMLIGIIGYFTVPTVAGWIVQAGGAGNFSRNLNRTATKTGGLAA
GAGGAVLGNIGGRLRGK
>WP_004288760.1 MULTISPECIES: conjugative transposon protein TraK [Bacteroidales]
MEFKSLTNIESSFKRIRLMLAVFACCCALVTGYALWSSYRFAEKQREKIYVLDGGKSLMMALSQDLSQNRPAEAREHVRR
FHELFFSLSPQKDAIEHNINRALQLADKSAYHYYVDFAERGYYNRLISGNINQVVHVDSVVCDFAAYPYKVRTYARQLII
RESNVTERSLVTSCSLQNTGRSDDNPNGFIIEQFTVLENKDIRSAER
>WP_004288761.1 MULTISPECIES: hypothetical protein [Bacteroidales]
MRGKRGFFGHADSRVRLFCRRLTGKQRILLAGTASFLLAASCLYSILSCVSRFGEPGQRPAMGHIRSVVFRPERTRNIHS
NIHKHENGLSENQGMARSVK
>WP_004288762.1 MULTISPECIES: conjugative transposon protein TraM [Bacteroidales]
MKMDFQKIREWLGVSNDKPLTPEEKRRRAKYIVYPFFCLLCMGFLLLVFSPSEKEKAEMEKGRGFNVEMPSPEDSEMEGN
KVSAYEQEALAKKEKWRRGTFQEMSELLNKDGQDTAGLTAGKANMELPPEPEKGKAPGSIRSSAEAYRNMNRSLGTVYTR
NENQPNADLLRRIEDLEKERKPAEEQAEGQTLEEKMALLEKSYELAARYNGKELDASSTTNAPNSRKERTAVRPVKRVQN
RMVSSLAQPAGNEDIASGYAGERNTGFHTPVGKMPSSGRNTIAACVHGTQTVSDGQALRIRLLEPMAVDDLLIPKGTVLV
GGTRVEGERMGILIETVEYRGTLFPVELEVYDADGQQGILVPNSMEYDAAREIAAGMGTSIGSSINISTDAGAQIASDVG
KGVIRGVSQYVGKKMRTVKITLKAGHRLLLHSPEK
>WP_004288764.1 MULTISPECIES: conjugal transfer protein TraO [Bacteroidales]
MNAMKRNFLFIILLLALFTGQAEAQRRLPGMKAVRFTTEMTDGFYSRANRHDAGYAFSLAVSTCTGNGNQWMFGGEMLKR
NIPYRSTHIPLSQYTGEGGYYHTFFSTPGKSFFLNLGASALLGYETVNEGDRLLDDGAVLQQCESFIYGGAVTLEAEGYL
SDRVVLLVRLRERFVWGSASGICHFQYGIGVKYIF
>WP_004288765.1 MULTISPECIES: DUF3872 domain-containing protein [Bacteroidales]
MKRKILDFMLTACCMAFSFLGLVACDNELDIRQEYPFTVETMPVADEITDGETVEIRLEIKPEGNFAGTVYTLRYFQPDG
KGSLKMEDGTVLKPNDRYLLNEWKFRLYYTSQSGKESQTIDLYLEDNWGNLQQLTYDFNGKDTDEENNKEAA
>WP_004288767.1 MULTISPECIES: helix-turn-helix transcriptional regulator [Bacteroidales]
MNVRPLNRLKVVLVEKQRTSKWLAEQLGVSTVTVSKWCTNMHQPDLQTLAKIADLLGCEKRELITE
>WP_004288768.1 MULTISPECIES: DNA cytosine methyltransferase [Bacteroidales]
MPKSKIHKRRGKLPSIEVVDLFCGIGGLSYGMKSKGLKIKAGFDLDWTCLYAYETNNEAKFIFKDIRTVQKEDIIPFYSK
KSIKVLAGCAPCQPFSSYAFKNKNKDKKKYNLLYEFGRLVKDVQPDIVTMENVPAIASFKLQSVLGDFVNTLEAEGYYVS
YHVVYCPDYGIPQTRRRLVLLASKLGEIELISPTHQKDNYVTVGDVISNLPPLQAGEECPTDKLHRCRALSALNMRRIEA
TPYGGSWRDWPEELMLNCHKKEGGKSFGSVYGRMTWEEPAPTMTTLCTGIGNGRFGHPVQNRAISAREAALFQTFPIKYK
FFPNEQEVSLVKASRYIGNAVPPKLGEVIAESIKKHIRTHK
>WP_004288769.1 MULTISPECIES: sensor histidine kinase [Bacteroidales]
MDDNHKLKWRFDVSTFRLIGRDLITDRVTALFELVKNCYDANAQNVNVIFENVGAGKKQAVIRVEDDGYGMSFEDIRDKW
MVIGTSSKRARPYSPKPFNRKCVGEKGIGRFAVDKLGDKVSVITKKEGEEKWLKVDIDWTAYYTETEKEADIRLFTDMEN
VYTYNDAENPDVSGTKLIITSIREPWTKKEIEHLMREISKIVSPFANLSYPFKVRVIAPEFDIDQESIRTLDDFNNATIS
LSIDFDETKKLQQSIFYDKEKSTFNYHLIPLKPFGGIRMKIFFFDEPARRNYRKAFPNDPIDGFKVYRDGIIATPFAETN
EIQDLKRDILGIDKRVYQDIFNRISTREFLGVIDITKNGNPQIIDATNRQDFVDNDEYREMKKFIITQLNALQDYKVEMR
QAKRDNAQEGLKAASDDINSLVEAFNDIVAQKPELKLTVEPLIKQVRKTGRSVKTAISEQKKALEDFTRKENIYMSIMSL
QQFAINITHAVRTTLNQIRDRVEFFYRYYPDPEEEDLFILYSKEMYERFKVLNRVINYMLSYSQSNLTPEEVDLKNTFEE
ILGEYDDVFSREGISLQTDFPDKLVLNANRQFFRDILQNLIDNSVKAMAKSEQKVIRCSYEVQNDMLEILVSDTGIGIPQ
EDNEQIFALYYTTTELQGGAGVGLYIVKTRVQSLGGSVAVVDSEFGEIGTTIKITIPFKK
>WP_004288770.1 MULTISPECIES: hypothetical protein [Bacteroidales]
MDFKIVFIDDNMSEKEPFVQNIRKHYKDADCNHVFQNPDKGLEFVLENLNSKMLVFIDWNFSGHHKKGIDLLKEIRKKTS
LLYIVIMSANQLRTDIPLDSIIEMMNEENFFYLDRSNDDFESVISIIDRVRSQWSTKFDCVLEQWLLRHPEDNDREAFSE
VSTGTTFTWADILVELRQQTPIGKSFEQKLNEYYIYQLNRSKK
>WP_004288771.1 MULTISPECIES: hypothetical protein [Bacteroidales]
MDKVLIAYNNDSTTILHDFLESCADEAKQICADNGIEYSSVYPPNLSEQNVIGAMPEHQFCFFAGHGDANGIYNEDEDAV
VSIHTTNYNFKNKGLYSIACSCAQKLHPHLKAHDLRFFVGYNNTFNVRGEHEPFINSAIAGLKSFLNGDTLKVAKEKMIT
TYDTQIAALDITDPMAAVELVHNKEALVFDGNDDLLFSDLQ
>WP_004288772.1 MULTISPECIES: tyrosine-type recombinase/integrase [Bacteroidales]
MMKLKSESIVISQAVNEWFTSYLPIARGCSSHTQRSYFTALSQYMQFLQEEKKVTPNTLSAESYSKSNLNDWLLWLKKTR
KCSNSTCNDRLSGVKSFIKFLSIKDIRFNAVYISSKEIKPMRTVKVIHEEITQKAIKSLFSTIRTDTRTGKRDLAIFYLI
YSIGARIDEILSVKICDLHLHEYPNPNYLTIIGKGYKCRTPPILKDVTKILLRYIEVFHNNDFASHSYLFYSFYNGEKKK
ISQEAINKRLKMYAAKANEIDKCVPRNLHCHSLRHARASHWLEQGLNIIAIQRLMGHADIRTTMRYIFVSVEQKNKALAT
LESKSTLKLEKKWKKLPKGQSLLEYVGLKK
>WP_004288773.1 MULTISPECIES: tyrosine-type recombinase/integrase [Bacteroidales]
MIDLIKLEFLYRKYRNELRNDGKSYRFSRLKTFISFCAKRGCNYLSKDLIDEWCIKHPTESINSANHRIAELRNFIAYSN
KQRYTNIPLPLLLPEVRKQRKGIPMTEMPIQNSVVSEMLEKYILYLKTLAPRICDTTHKNLIRFNNFCARVHPEAKELTE
DIVNSWCDRRPFEKCKSRNTRVLPVSQFLRYAIRHHWTKVSVPPSLPRGGNKPRIPHIFTEDELANFFNATILLRKPVNI
SDFDFKLRSMQIPVFFRLLLSTGMRTNEARLLDCEDVDLKNGIINIRHTKGWAQHRVALHLSIWELLKRYDHAVEKLLPK
RKVFFPTSDGKYHDIKWQGYAFSEIWRRISKTDARPYDFRSNYAVKNINSWNYDGTEWFDKLLVLGRSMGHKTLQSTCYY
YQLAPMFPDMLETLSGSYLHDILPNLEDFYNDET
>WP_004288774.1 MULTISPECIES: tyrosine-type recombinase/integrase [Bacteroidales]
MDIRKLKQEYPVLLDYMKQQGYGKVSIGGVQVRLKELFEQEGNYASYGDFYEKLLKRKGISKGDERSKYYRLSIRRIEAF
DEYGHLPNRFAFIPTLQQKSSMNQLEGLFKTIIEHYKEVSLQTGKASSSIIVESNYAAAFFAYMQSKGAYTLADVTEPLI
LSYFYDRGRQLRGYTCQKSIIRVLRSSKGLLCQKECKYLCDIMPPLKNIRKNFAILSDDETAIIASTLENDNSNLTLRDK
AVISIAMYTGLRGSDIAKMTVDTIDFERDLITLEQSKTHQKLVLPLRAVVGNVVMEYLKKERPKEVNIQRLFTHLYDPEK
PISPGVIGKIARRFFNKLGIRKGECQNGIRLFRRYLATKLLRNGVTPRYISEIMGHISPESLNPYIDADIVHLRECGIDI
SKYPVREEVFDV
>WP_004288778.1 MULTISPECIES: alpha/beta hydrolase [Bacteroidales]
MVRIKITSKQTNGSAIINAEKKIIVFFIGGAGDKNSYYGYGPTKLVKNSILHVFKGRIAAYSLISPHIEYLGYEEIRGED
DIKKNVIDKIASKDIPIYIVGHSLGGWNSAHLCKHLVNNGYNIRMLVTLDPVGEGVIVYVGSDIYKEPEANPGAKIWINI
SCNPIYEDQSDKVADFGERWFPKNGPTIYYESKCSHAEVLRMFMENILQDKSALDLLIEDIVK
>WP_004288779.1 MULTISPECIES: hypothetical protein [Bacteroidales]
MGILYLIFSLLIVSITSICIIGYVVKTRKYHFLWIIVALIVLLYSANGLYNYYRTCQIPSITLLSFRQVNADEIHSIIPY
NKNYPVYVLEFNSDKKLEDFSRAPKIAFLSPFIERKDYQSILEIGKDSVFESIYIYPSKKTNRYDYIALFQNDNESIERL
QHYNTLYFRLFFLGYLAPIYGTLSVPVPMFDTHSRDSDQLFLDKYIIQ
>WP_004288780.1 MULTISPECIES: LysM domain-containing protein [Bacteroidales]
MSQYNNIFISREDFLDYKTKGIPYTGFVIGEGYAYVQYQDYYEDTDGTVIDMNDNILPYQICIPNIVQIQCIDTSKEMIK
KSLRGLFSKNGCARYVVCEGDTLVYIAEMFDVTVEELKRWNDLSSEYSISTGQRLLIIDITERRIIDIPRQVYHGEIKEL
RGLAAFEMDINSPSSNILGEGLRLFTKFFYDGVNAPVIWITGHTLGGFSQTPQERAQAFMDFAPTAFIGGTLRILGPCSK
INSGLNGYNAYVKSSMYKQNLYKPKGQGWQKEAGKMFQQAKQRFKMSEEGVSFIDMIETFNFWNDTSEEHFNWYKTSTDT
LNNKNNK
>WP_004288783.1 MULTISPECIES: IS21 family transposase [Bacteroidales]
MKTMVERQSIIHMYRVCGYSKRRISRELHVSRHTVDNILSKYESAIRTDNPEEALSDLLTIQPRYDSSRRRPRRLTQEIK
DKIGFCLKKNAVKIATGLRKQRMLKKDIHQFLLSQGYTISYATVCSYIKNIESYKEKKKSEAFIRLFYEPGCIAEFDWGE
VLLFIDGVKTKFYLAVFTFGHSNGRYAYLFRHQNTLAFMESHRNFFRDIHGVPAMMVYDNMRVAVKSFVGGDKKPTEALM
KMSGFYCFEYRFCNVRAGWEKGHVERSVEYVRRKAFCLTDHFGDIHSAQEHLNRVCMQVNNEQGSLSTAEKTSRLEADLS
SLKPFPGNLGCFEVYEYIVDKWSTISMKNVHYSVPDSLVGEKVHVKVYSEKIVILHGKEKVASHQRSYCGGDWCIKLEHY
LRTLSRKPGALPHSVVWQRAPEELRRLYDIHFKEDNRTFVLLLDYARKNGFSGTDIVTACKELTGRGVRKISPDQVKAML
HGSVQGETEETMEPPVLPAQQENIEREAVDMLEGITALMTGYNEVHDIIPTI
>WP_004288784.1 MULTISPECIES: IS21-like element helper ATPase IstB [Bacteroidales]
MKSEKETIYDYAAELKLLAFKEELECTLSLAAEENWNHLQFLTELLGKESARRRECRRRSRIRSAGFPQMKYLHELVMED
MPKEAQVILPELETLDFIRQGRNLVLYGNPGTGKTHIATALGIKACQQDFTVLFTSVPVLLTQIREAKSAKTLRTLQLRF
EKYDLVICDEFGYVSCDKEGGELLFNHLSLRAGKKATIITTNLAFNRWNEIIKDKVLVAAMVDRLTHKAYLVNMTGLSYR
LKETQKMRQDK
>WP_004288786.1 MULTISPECIES: hypothetical protein [Bacteroidales]
MVNPNTKGFDHFTDEAFYYGWCENCGLGVALTDKEEIRNEILEKYHRFKKENACEPHYANCRIVQRDSGQVKDVRIMLSP
DTGMADDGIFFYCHTLERLIGLSVPGRESFTLTECFGFALLTDREKMERQVFKHEADGKPVIVTGREVLLFYGEHYGIRP
EELKQYATEYCCHIKHYREYGYPLLDRSLVKKMLEEEERTTKGETRSFTLRIHFPWHVKITKEDNSEYAPYRYALNAYCL
DNPQCFNRRYTTLEKALLHCLNGFNENATIKDRYHSIGEYLLQK
>WP_004288787.1 MULTISPECIES: hypothetical protein [Bacteroidales]
METTVMPATASVQKQQGLNQVVINKVQRMIEGRQGGVMDTINRLLSEGRIAQDFIAPIGVSQRSKERPVISFKAEGRVQM
AMPEGNFNLHGNAISQISEKMGIPAKYLRELSAGDVWQKQLCATILNEHSGWTERTRVLIRAVGMEVRGVLSDSYRRLNS
VDILTAFIREAGGQGAVVSDAYMNDTKVWCETILPTPIEIPTRKNGTVIIFAGARFSTSDYGNGSVDMRSFLLNGACLNG
MVRESVMRQIHLGGRLPESLSLSQKTYELDTQTTVSAVSDLTKGLYSKDTIMQKAIEIQGASEIDVDFDKELKNLVQKGA
LLKNEGREVEKLLMNNNPDDGVTGGATLWKLTQGITAFAREQQPERCRELHEISGQLMNRVKIN
>WP_004288788.1 MULTISPECIES: hypothetical protein [Bacteroidales]
MEKLMALYGISSPSGREGKMAKFIIEELKRMEIPFRQDRYGNIYAVKGNRESYPCVVAHMDEVHRRKTGSYAAHLVADSM
IVGYDHKRKRMTGIGADDKNGIWICLKCLEDCKTVKCAFFVQEEVGCIGSSHADMSFFSDCRFVIQCDRKGNGDMVTQIN
GMKLCSNEFISAIDVRKYGYKPAQGLNTDVAALKRNGLEVSCINLSCGYYEPHTDNEYTVVADLCKCYRFVRHIICCHKG
TSMHIPEAGKKTFPGYYELFGLTGYSEEDYIRLSEETYMGHAKTTKTSSKNKF
>WP_004288789.1 MULTISPECIES: hypothetical protein [Bacteroidales]
MIMKLNVSNELKSRLTHAAENGSVIAKDILSEVKKNVPVEEVIRGSYNFFSTKRKRTETGTFKKIRIVFTACNKDLAHPN
FPDRNNPQAPWFPENRTDLEPSTFIELFKNLGPYQPDEINYFCSAISLDSKVTIRLHDSMNDFMEAYLESNYSPISDGSE
SSLHNSCMRYEDKARNAADFYANFAGAKILVAKDDSSNVVGRAIVWNEITLWKSINTPIAASLLDRIYSSHAFVVELIRK
QAQEAGILLRRRYNDYTHTTDFTVLNPIEGQEWAAGDNIQVSLTVKVPACRWHKKGVPYLDTFYSLHLTDGNLELRNTEG
DTSIATCRSTEGCANRKKYVCPKCGKIHTFPDAAFCKNCQDMYYVSTVFGKVLKGLSVEYKGKKYPSFLFRKGRPVPEFR
RYLQIEKLFIS
>WP_004288790.1 MULTISPECIES: N-6 DNA methylase [Bacteroidales]
MAPYNTPQAIRPLEKMVCDFAYSNGYDPISVFNDFLRYVIHGFSPGAPPLMDWKYKRQQNRHFMEMLTGWIRLMQRELQS
GGWFDAFGDLFMAISSKSGRQVNGQFFTPPDICDLMVLCTDSGETAIGKRICDPTCGSGRLLLAYHVRHLGNYLVAEDVS
RTCCLMTVCNMLVHGCIGEVIHHDSLCPENFMDGWMVNHTLTQTGIPSIRRMSEEEYRTSRNMSVDLLRKRKEKLRQMQP
GKKQLPYKQQNL
>WP_004288791.1 MULTISPECIES: DUF4121 family protein [Bacteroidales]
MKYGNFYDLESLTLLNRHEGCACSIKECDVEKVNRLISRMREDRERVGLPTAGDVVTYITRGGDYYPQAHIERGDDREVH
ICLLPQTPFCHENEKCTGYNTEGGPWVTTDPELLIPDGIRSKQFRMWGHTGRHRNGAVLFHTFVRAWKYTEPDPLYGKYT
TKEWTRYLIECQPDIEPADAFVYRNEAFTLYSREELERLVGILHGKLFNGFRPGLFILWAYRMEWKELPTWEWNMLKADT
HLSFLGISPVRIQTDHKRHIVTIYKKSE
>WP_004288793.1 MULTISPECIES: DUF4120 family protein [Bacteroidales]
MKILNEEHFENVKRYAESIGDTSLQKCLERLKSWEGNPDYPSEISLYYDHAPYSFGFTQHYADGRIGIIGGLLYHGIPDK
SFAVTLQPFHGWQIHT
>WP_004288795.1 MULTISPECIES: hypothetical protein [Bacteroidaceae]
MKKEKQSWTDYVPHSVSLYYVDYRENLDSHDDLQEQCIRRNSLSPLEEQILEWYADQEHGNLQGYLSEIRNEMEADGKSA
EYIRHEEKIKDLLYERNNTDPAEELIDNSAVTNMFYSLGVEIEGYVYGGCGRGESETVSLHKIRRALQLKEGLFTDELHE
LLFNAPYGGELRIYFNAIFSRLITGDTSHDFKRIRFYGGVIVAIVDSRNGAGYHVSLQTDITLPFYRDNLFVDSQVHYSY
ANEICGLLNSWCDSTRWETGMMSLEVTLQKSHINEYQKQEALYEKRFREGGCTFGDMNHKRHRDTYYINSFPCGTKCPHC
GTFWID
>WP_004288801.1 MULTISPECIES: hypothetical protein [Bacteroidales]
MIGSMEPDFRFLTCRAVLCRGLSKAWQKKIPQRSEDDFLLANQPLKGAALRNQPDKWLYLQVRN
>WP_004288802.1 MULTISPECIES: site-specific integrase [Bacteroidales]
MKQGTMNILFFVLKTKLLKNGEAPVLMRITINGDYDDVRIQRSVPLNLWNAAKGCSKGRDRASVALNAYIAELHARALEK
HKELVLEQALITPKLILKRVFGKDTEMRTLLGTMREGIKEMETLAGIDYSPVTINRYKNVVKKLQLLIPSYYGKEDVTFH
ELTPEFIRAFDIYLKTEAGLCRNTIVRYMKCFKKFTNMALAKEWMRKNPFYGYKMEQDETDPVFLTYDELQTVMKKKFTI
PRLELVRDVFVFACFTGLAFSDVASLNKENLVQDNLGDWWIRKGRVKLEHRRKASSISNIPLLPVPLAILEKYKEHPTCI
KKGCCLPVMCNQKMNSYLKEIADFCSIKKNLTTHVARHTFGTTVTLANNVPLQDVSVMLGHASTRMTQHYARVMNSSLKE
AMNSVKERLAQ
>WP_004288804.1 thiamine-phosphate kinase [Bacteroides eggerthii]
MRTEIATLGEFGLIRHLTEGIELKNKSSQYGVGDDAAVLSYPADKEVLVTTDLLLEGIHFDLTYVPLKHLGYKSAVVNFS
DIYAMNGTPRQITVSLGLSKRFSVEEMEELYAGIRLACEEYGVDIVGGDTSSSYTGLTISITCIGEGEKGKVVYRNGAKD
TDLICVSGDLGAAYMGLQLLEREKSVLKGGDKDLQPDFAGKEYLLERQLKPEARRDIIRKLAKEGVQPTAMMDISDGLSS
ELLHICTQSKAGCRIYEEHIPIDYQTAVMAEEFNMNLTTCALNGGEDYELLFTVPIADHEKVSEMEGIKLIGHITKPELG
CALITRDGQEFELKAQGWNPLKEDSSTPEETE
>WP_004288805.1 purine-nucleoside phosphorylase [Bacteroides eggerthii]
MLERIQETAAYLKGKMHTHPETAIILGTGLGSLAGEITEKYEIKYEDIPNFPVSTVEGHSGKLIFGKLGNKDILAMQGRF
HFYEGYSMKEVTFPVRVMRELGIKTLFVSNASGGTNPDFEIGDLMIITDHINYFPEHPLRGKNIPYGPRFPDMSEAYNKE
LIRKADAIAAEKGIKVQHGVYIGTQGPTFETPAEYKLFRILGADAVGMSTVPEVIVANHCGIKVFGVSVITDLGVEGKIV
EVSHEEVQKAADAAQPKMTEIMRELINRA
>WP_004288806.1 tetraacyldisaccharide 4'-kinase [Bacteroides eggerthii]
MRDASVKIHHWLYPLSWLYGIGVCLRNKLFDWGWLRSKSFDIPVICVGNLAVGGTGKTPHTEYLIRLLQNEGINVAALSR
GYKRKSKGYILATAESSAGKIGDEPYQIKSKFPDIRVAVDEDRCHGIEQLLKLKNPAVDAVLLDDAFQHRRVKAGLNILL
TDFHRLLCDDVLLPAGRLREPAGGKNRAQIVIVTKCPDNIKPIDFNIITKRLHLYPYQQLYFSKFRYGSLIPLFPEIGKG
TVCTGNEQVLLVTGIASPAPLVEEVKSHTPNVSLLAFGDHHDFSTKDLQFIEERFLQLEKDKRMIITTEKDATRLKNHPA
LSETLKPYIYVLPIKIELLQNQQYIFNQNIIGYVRTYSRNRSLSER
>WP_004288807.1 signal peptide peptidase SppA [Bacteroides eggerthii]
MKDFLKFTLATVTGIIVSSVVLFFISILVVFSMVSSSESETQVRKNSVMMLDLNGTLAERSQENPLDILMKDDYKTYGLD
DVLSSIRKAKENENIKGIYIQANSLSAGYASLEEIRHALKDFKESGKFIVAYGDSYTQSLYYLSSIADKVMLNPQGMLEW
RGLAANPMFFKDLLEKIGVEMQVFKVGTYKSAVEPFIATEMSPANREQVNVYLSSVWGQITGDIAESRNLSVEALNKEAD
RMLMFYPAEESVKNGLVDTLIYKNDVRDYLKTLVGIDKDDDMPVLGIQDMVNVKKNVPKDKSGNVIAVYYAYGEIDGGSS
ASTEEGINSEKVIRDLRKLKDDENVKAVVLRVNSPGGSAYGSEQIWYAVEQLKKEKPVIVSMGDYAASGGYYIACNADTI
VAEPTTLTGSIGIFGMMPNAKGLTEKLGLNFDVVKTNPYADFGNLTRPMNDGEKGLMQMYVNNGYKLFLTRCSDGRGISM
EELDKIAQGRVWTGSTAKELGLVDELGGLDKALEIAVAKAGVDAYTVMNYPKKEGFLESLMNTNPGNYIKARMLNGKISD
VYRQFGIIENFDKIDRIQARVPFELNIQ
>WP_004288808.1 ATP-binding protein [Bacteroides eggerthii]
MKFYNREDEMKLIRQTEERSRSTACFTAIMGRRRVGKTTLLRKALEGKKYIYLFVSRTSEVLLCDAFKREITDTLSIPIY
GTPTRFRDLFELLMQHAASEHFTLIIDEFQDFDRVNPSIFSDIQNMWDRYSPLAKINFIVCGSIYSLMKHIFEDHKEPLF
GRLTSKFVLKPFKTSVLIEILRDYNPAYTPDDLLCLYTLTGGVAKYVTLLMDAGAVTLETMIDFVTQPDSPLLTEGRDML
VQEFGRDYSTYFSILQLIASGYTRQGEIDGIIGKNSGPYLNNLSEGYSLIQRRLPLLSKPGTRNLRWYIADNFLNFWFRF
IYPHQSAIELEKYAELNTYIKSHYVQYSGGMLEKYFRDRVAETTNVTLVGNYWDSKGENEIDLIALNDFEKKGLVAEVKR
NPDKINYTLLAQKMANLPKEFSKYSLIQKGLSLDDMEM
>WP_004288810.1 MULTISPECIES: site-specific integrase [Bacteroides]
MDLRNKKKKLSIHVILNPCKASGDEIYSLAIRVLYCRKKKEYSLGRQVHRSNYRVDGERVVYSPEGILKRRDPGSINRLI
MEEKEGIVKSFLFLERTEPGFGLERLMQRHHKERHDQYVEKFILQYIDSLREEGKLGTADAYMSGLRSLLRFCSPRKIKF
KDVDYVFITDYMHYLRARGVAENTVHMYLSNFRAICNKARKQGVKVGKDNPFADLDIRRRETVKRALSKEEIALIASVNL
RRHPRLEQARDLFMFSFYCRGMSFVDVIHLRNDWVVKDTIFYARSKTGQRLQVGLLPDLQKIIEKYRTDSPYIFPYIDSG
SSRSVYTQYRYALGMINRYLKQLGRLLHIDLPLTTYVARHSWATIAKNEGIPISLISEGLGHTSEKTTQIYLASFPVDAV
NRVNESVAAAVGNCIKKGGGISSV
>WP_004288813.1 helix-turn-helix domain-containing protein [Bacteroides eggerthii]
MELNYIKEHTSCVNYKTEEYSGFSLGQALTGENFDNQEQEIKANHLIFILSGEVEITKDENEKARVHANEFVFIPISSHY
VGKVILPGRYINLTFFHNNISLCDKHMLSSYLKEESDVPLYFEALPIKEPLNLFLGLLETYLQAGVSCKHLHEIKERELF
IIFRTTYTKREMIRLFHPIMGKEFDFKIAVLQHKDQVYSKKELAQLLGMSNSDLQRKFIQEFGEPVSVWLQKQKNQKILS
RLSYDSISIKEIAHEFGFLSASSFNKYCKCNFGYNPTELKKQIKERRIESSVFQCIK
>WP_004288814.1 DUF3575 domain-containing protein [Bacteroides eggerthii]
MLKKVTIFMITLFALLSGTASAQEFAVKSNLLYDATSTINLGVEYGLSPRWTLEVSGNYNAWTFSDNKKMKLWMLQPGVR
YWTCSRFAGHFWEAHLFGGEYNYGGMLPFGIKPSASGLGSKRYQGWLAGAGVGYGYSWVLGKRWNLEATLGLGYVHFSYD
RFECKTCGDKLGSGNKNYFGPTKAAVSLIYIIK
>WP_004288816.1 fimbrial protein [Bacteroides eggerthii]
MKKIKFLAVALAAFTMFSCTNDEVENLGNNVPGEQAVLTIKLKGDGDNQAQSRAAGPATDTEDAVINNYLVFLFREGGAL
DCAPYEGSSNAAATITTGTTAAKKAYVVANTGALAGGLFATVKTETDLLAVTGSLMDNTDNASTQTKTNLWMSGESEVKF
NGGTNAQVTVSLSFVAAKIQLIVKDNRKNMTGGTITITDDAAVLLFAGKKGRFFGSAAEKVTQNEFYTGFNQYTGAFDSG
VTTSTALSDAVSPGDFTINAGSTVFNHFYTFGNDGTTQPTILAIKSTKTVGGTSSPIFYPILFTNTDARHTIEPGKSYTV
TVTLNGDVAAGGGGGTTDPEEPVVSSSIEVTVTAAQWVTQPVDKEFN
>WP_004288819.1 fimbrial protein [Bacteroides eggerthii]
MRKIRNTIPFLHALLLSALLLAGCVREEFPGAGSVAEGEPARIELNLIVPTMSSGSSTRALTPEQENKIENLRVMVFRAD
GSVVSNGKYVSSGSKFTIDSYSGSNYTLFFIANVSNAEIEAKLQSAASLPEVEGIVTTATQLDFGMNTTHPLMMTGKQEN
VTFAPGNSTYGTPVQLHFIAAKVTLKVMDKTPGGQEIIFIGWDVENVPLRSYLFSNATDINQPGTTADKDDYWLTTDADY
PFEVEDKPKKTVSQTLYVFENRRGGRVNRSLPGDRYQGMAFDDQDHRGKAWFKPARATAIVIKAMHKTTWETKQVKAHIY
LGADNHSDYNIERGKHYTFTVTVNGLNDIKVDSNVEYYTGDFSVDFEKRNFDAHPDFSPMRINAVKGKMTMEILDDAGRA
YNEPGFDATWLKISPLDLMWHQVKQASPHDEWQQQVGEVGSFVRAKYIPHKSVREKLEQQGITGWNPIPTGQEDDDVMAF
ADATHRMCYKITDIPFTEITATSKMLYVYADEYLNRKGDRGASVQLTFYKDGGDPNTPEVRTFHFTQIRGGHIYTEYVND
PGLLMINEDGSLGTVKKPFFTERIKECELYSLYPGVLDFRTRNPRWGFYGMLLYNGPDKSRNGKFLTENAVYTDVRRVNN
EVVGFGTAFDSYRPMYGTGDQPLPKYTGATSGAPYYYPDASANIYHPIYKTSAARYCHEKNRDLNGDGMIDASESHWYLP
SIDEMKLIFLSRVLDHDIHGILNLMTSTEKEADSYLSIGLYVDTQYYRFAEYFNGSLSKDTQTWTYCVRRL
>WP_004288824.1 DUF4373 domain-containing protein [Bacteroides eggerthii]
MPKTAKKGFTYFRFETDHFYDPKVKRLKNKFGMEGWGVFHFIVNEIFRVEGCYMVMDADGLFDIADYSRMDECRIAAIID
YCTDLGLFDKRLWQEKQILTSEYIQELYTGICKAIHRRPAIPGELLLYSPENLPETVPASYPVPEEPVSTMEANVSVLPE
KEKASRPESPDTHPLPASGVSHEVLREKAEILRENKPQNKNKENISSPNPSNIPSGNSDEENFLSRKLKSMGVSENNIRW
VHFLRGYYPDFPVKTAIREIEQSHFQLTTFNYLEPLINNYIAKYNAEYGQADRERKQAETMRSMRKTLELLGIAARDQLE
IMQLASAAPVVLASVLKETWGNRRIKSPTRFILSRMRQAVPMSA
>WP_004288825.1 toprim domain-containing protein [Bacteroides eggerthii]
MTSQEANLIPLEDILSYYGHNPSRHFGGYDMYSSPFRRDSSPSFKVFKDENRWYDFGEGTHGRAVDLVMRIENCSFPEAM
RRIGEMGLTGQAGATSGQTSVREKKALSGSSMKILGTVPLGNRHLLEYAASRGIDADVIRKYCVEVHYCFEKNPREKYAI
GFANDHQGFELRNSMFKGCANAKDITSIAEGNRSCAVFEGFFDLLSFKQYAKDHPELPALRKLDVCVLNSTAIVERSKDF
LSRYEKVHAFLDNDGPGREAFRKMQRFLPKGAVLVNESERLYPSCNDFNEFLQKMKCPVSGHEM
>WP_004288828.1 hypothetical protein [Bacteroides eggerthii]
MYFIHYIQTYASVNRKGSELQEYILKFKDCLLKDRNALDDLKEEIHCRIEELDAKYPRTKPLHFDAGKDAEPQWYIHVEG
KPDKLVCIISVTKVKCLLGEGTVIFPGEEPGNGKP
>WP_004288829.1 MULTISPECIES: hypothetical protein [Bacteroidales]
MRNTFWFAVDYDGTGHLFTYKPERDTGIWIGKEALHIPQGAFKEMFPGITWQDIPIAVTLEVLPREETFRLRLSKSCSYL
FRKYIRIPRKGE
>WP_004288830.1 hypothetical protein [Bacteroides eggerthii]
MNKSDAERIFLLATKKSAERDGTTYCIGVFKLGTSNMEFIVGETDNDREYKAGDEVTYIYSADYTNDMQKALNWLNSIK
>WP_004288832.1 hypothetical protein [Bacteroides eggerthii]
MKANIPANDVAVNHPTSKMQKPKSKEPKQDPMINRNVRQRVNVFARERFKVKLLQEIEFDLMVCQLEGWSMGSYVCEIKQ
LIDDIFQKMTKEMNKTVL
>WP_004288833.1 DUF3127 domain-containing protein [Bacteroides eggerthii]
MEIQGKIIAVLPIRDGIGKTSGNEWKSREFVLETEENKPQSLCLQLMNANIDRYAVEVGQTVHVKFDCTARQWENRWFNT
LTAWEVVVIKEKEEKPV
>WP_004288834.1 DUF3575 domain-containing protein [Bacteroides eggerthii]
MIKKAFLLAGFLACGLAVSAQSYSLRTNIIGLATANLNLEASMTLDRKWSLHLPLQYNPFKFSKNRQFRNFYASPGVRYW
LLESYMGGFIGMHGTAGTYSVGNLFGSKYRYEGEGYGVGISIGRAYQLGRRWNLEWEIGAGAVWLGYDKYLCKRCGDLVE
KDYGWHFLPTRAALNMVYLF
>WP_004288836.1 hypothetical protein [Bacteroides eggerthii]
MNYINKLASFAVLVTALSGCDFNEDFCIRNGELVAWCDFSGIKEPLPIPAQRHMIAFPLGHTDIPSGTETAFTQDTLRWS
IPQGEYRFLFYTGNYKVSDIQNYHEACLTVQTDTVEGGAYIPGIQDFCSSAMFSEHLEYQNTKRVEVSPSAFVQRLNIQI
NVSGNTVPLSSLKGTLSGISTGRYLVSRERTGNASLTTIFARKQDFNRWRTSLYVFGFSPVAENILTVKVEMDEEDSAFN
EEQTVDLTPYVRGFEGEELSLELNLHVGKELTIDQPVVIPDWEDIPETEL
>WP_004288837.1 fimbrillin family protein [Bacteroides eggerthii]
MKTRFFLSAVMTAGLLASCSNSEETFIENETGREHTLAQLNILPTVGTETRAGFIPKTDWAAGDALGLFMYKATGWGDAY
PRYDAQNNKSTRETNGWSQASPVYLLSDEATIWAYYPYNGAVTDGTKIPVPINAGTSVDYMWGKSSNQVSVIETEAKIPM
RHALSQFVIRLKVSPEYHNDGNLTSAKLKASAAKFATVGTMNLNDEGRITFQPTNTELSWSPNTTVPAQGEQAVDYAAAI
YPMNISGGEVSLEVVIDGATYTYSIPQILWEAGKRYIYSVTMRSNDAEIGGENGQSVTIEGWTSTEEDITLVPVK
>WP_004288838.1 fimbrillin family protein [Bacteroides eggerthii]
MIRSIKPIVCAVLLFSFSSCGDDAAEKEAVAGSGLVTFTAVTGDTETRNTQESSFETGDAIGVFAIEPKTGVYWAVNNEY
IYDGNTFKPATEADNIIVTVGTDFDFYIYYPFKEGQTDITAISHSAGDQAEKSGWLSADFMTATYTEPVLNYTIPLNFRH
RLSTVEVRIERNEGVREATIENVKRTSRFNLLTGEVVTDESRGNCRMYRYSQQGDATTVFRVTIPAQTLTTSSNYVALTG
DTDIKLRGTSDMVTLAGQIHNYSIDYKKQITVLDYTAGGTTTGAGLYNIGSTCTVRANVNGGYEFAGWYEAGRIVSDAVQ
YSFEVLTDRTLEPKYRNYGGWSVTLTANPSSLGWKGGNSTLTAGASRDVFVNGIKESSQTGYPSVTGGSDGFFLSGNTVT
VAENNTASARSCVFTASYGGNSATATISQEAAPVSYYFSYTDGSTTHSERTEASAGSFTLSITSYKVTGNSRRDLSWSVS
GDSWIHVSGSSVSYDENPGKEIRSGNVTLTQAESGKTITLTVRQKGKTSVDIDP
>WP_004288839.1 fimbrillin family protein [Bacteroides eggerthii]
MIKAYKCIMTAMLLCPTVLTGCSDEKDSLEQEGEKELRVENCFSRGVGTDVDGSLVKDFGMVLLDDAGDTYTGVPGPVHV
TYDDGWIFPEVTLTEATCRLFAFSPFQKIPGKELPVSLVSQTDYLASEELRLNWQNHRASIEMKHLLSLLEFTVEGSDAC
TLNMEGLPVEGAYDLTSGSLSVKDNNGSIASKGNMLLLFPGKTEERRIQIHYRDNVYDWYLPANTFEAGKRYTYILSLSK
EGMLILSGVSVRPWQAGGDYTGSIKPNE
>WP_004288840.1 hypothetical protein [Bacteroides eggerthii]
MTTKKNVLLTLMFLLTTVQVSAQDMNSTVNTMLDGWARPIYLAGMLIGLIAGLVRNYDNIAAKNDNGNRMDGVIAVVWMV
GYGLAGSVVINAIRAAAMGINLSV
>WP_004288841.1 hypothetical protein [Bacteroides eggerthii]
MEYKVRKGLETPCRIGVFLSGDYWVVYSASVAAIGLCVLAAAQGLTEGRWEFFWSMMGICSVAEPLLCYMFWRKTLSRKF
KNRNREITLSNLEMTRTLYRIRERHRKEQL
>WP_004288844.1 hypothetical protein [Bacteroides eggerthii]
MKKTLILGLMTLLLSGTVRAQWIVSDPENTYQGVLSVQQLKNTVSSLKEQKKILDESLDYMRKVNATVSSCMTVKYLIER
QLKLSTECGKLLGRAGKSGMKSSTLSSLTSCVGQIVSNNGRLISLVKSVLSTSLRMNDAERLTLLRDIEKQTEQDERNIW
KINRLVGEYETLKRALQ
>WP_004288845.1 hypothetical protein [Bacteroides eggerthii]
MMEKGEFSVLFHSYRELREAVAVNGFYSLVAGLIIATFIFKLLDMANDMIKEEKGFNAKHFFELGREYIFCSALIAILPL
LLGWLEAIFAMGADKVVESIGGKYNSDNIWRATLLGDLENMVEEGSWNVAGTIFTHILTSQVGTLFALAYDYITTLFLAT
RYVILLLLEIVSPVAIACLYNKDLRNSFFVWAKNLFGCYMLYPAFVVVSVFSDLIVKNYIQQDSWPIWIMLFFSIILKTS
LLAAAKATVNKWL
>WP_004288847.1 conjugative transposon protein TraM [Bacteroides eggerthii]
MTQSEKSRIIILGGAGIVTALLVWGIIASLPAGQDKGEDTEEVTLRGRIKESFTLEDMLKSVEKDNRGMMNPSTVYEGVP
GRREPSGTDAENEEEIRRIRELIRQNEAEITGGSAAVTGGMQPSFPGKENTPIPEKKKEEKKEELHTDTLESAPEAKPRR
SFNSVRLVRQDEKNVIRAFVHSTQTVMTGSTLKMQLAENCLTDDGQRIRKGTPVFGEVMKIDGERVLVRITSVNLGGNIL
PFEKEVYSEDAMEGIYVPGNAKAETIQEAEAAGVSGAGTNIAGGLDVGSQLVAGAANSIISATKSAASKNIRKIKVTIKT
NYRILLRQPKE
>WP_004288848.1 MULTISPECIES: hypothetical protein [Bacteroides]
METIKEFIVEAIKLPEVWIYMITLAIVGWNLPAIRKGLNKDTHSSNKQKKER
>WP_004288851.1 hypothetical protein [Bacteroides eggerthii]
MKRYKSIVFTFPEKTHPMEISGERRGSMPKQKQYKNSVLFSRTGRNETTQILEYFIYDVAGAKIGILIRTEK
>WP_004288852.1 hypothetical protein [Bacteroides eggerthii]
MAKVYVASSWQNEYQQSIVSFLRRKGHEVYDFMSPEGKTDFHWSQVSENWQQMDTDEHLDALEHPLAQTGFKSDFDAMRW
ADVCVLVLPCGASAHSEAGWMKGAGKKVVVYQNRPQKPELMYKLFDGIFPMAADIARFLKELDNMNDLKSM
>WP_004288854.1 conjugative transposon protein TraN [Bacteroides eggerthii]
MIQNRTYITVIFLLSLLSGKAQKIEELTAIPLEIGYEKTLHLIFPTEVKYYSIGGDYVIGEKVTNCPEIIRLKAAEENFP
GETNLSVVTADTKFYSYAIRYNAHPKESYMRINGEAPVPHILPVGRDKQLFLIFPSAVSYVDYGSTNVEVEKAEGVDNIL
AVKAMRAYTEDTNISVVVESGKFYTFDLRYVPAPERFSFVIDKEDTQKVAILDEKERSSEQKERIREAIGKRLPLDLGLK
DKNAGMEFEIGNIFIDADILLLRMTLTNRTQIGYTTDFMRFYIQDAKIRKKTAVQQLEQNILFTFDYPEEIPAHESRTFT
VAMNKFTIPDKKRLVIEIQEKNGGRHFLYKLKNKSLLDAEEVFRNREQQETEEEADRILRRIAR
>WP_004288855.1 M23 family metallopeptidase [Bacteroides eggerthii]
MRVLLFILFFPFSFSGHDDGKELLDMALDKCERLESLKDYRDILSRYGMTDKLPLACPLKEKFRISSTYGGRIHPVTKKR
SFHSGIDMAVELAAPVYATASGTVTFAGRKGGYGRCVVIRHSYGFETLYAHLAAYYTTKGEKLVKGAVIGFAGSTGRSTG
YHLHYEIRKYGKTIKPYWYGYDNQR
>WP_004288856.1 MULTISPECIES: hypothetical protein [Bacteroides]
MDMTIKDEIEQLILRCIASDGLKACPKDLAFLEKYGLKNLFFFSVEYGMEGADTQSLDGRAKSQIRWNLYVTDFPLLRRM
YEREGKGALMECLYLEERYFRKFLSITGQEDKP
>WP_004288857.1 HTH domain-containing protein [Bacteroides eggerthii]
MTNLSVVNYIERINRTYRFIRMESTGSLSELAAKVRVSERTISNYLEELRLMGAEIKFSRVRNTYYFDNQFVLYATFEAR
IEAEVLNDSE
>WP_004288858.1 hypothetical protein [Bacteroides eggerthii]
MRKVKFLLLAALTAMFVGCQSDEVLEQDSDNDRPTPTGDTRITIEGEGMKDVTTRSSDGRVDFAGGYATGAGLYNGTSTP
TVAAYPNPGYEVNYFYGGPANEPQKYDYAQSSASSFEVKLDGQDHRFHCGFKEKKRNLTVNAGSGGSVSPSGTNSYQVEN
AINITATPNTGYRFSGWTVTGGDVTIANSGSSSTTATLHSSNSTITARFEQESVHVKLHMTYGNGGSIVVEDFYITAEKP
LPFDVRVTVNQDVIEYDDREDPPIYNTYTTSESVTLYTGSTISNHNKLDSGTSGVDQLGSFWTYIVINGKTYNPFKDTIT
YTYNGIIYIFE
>WP_004288859.1 hypothetical protein [Bacteroides eggerthii]
MDNVIGARFTLGPGSRITVEVSADYPIASPITISYSAQGTFTYDNDPHEPSQPPIDYFSSRTHTKTLNVGESEWEFWFIP
DVSPEEGMGMPSDAILLTISSAWIDFDNFSDSQYNYICAE
>WP_004288860.1 DUF3440 domain-containing protein [Bacteroides eggerthii]
MNKKNVYDLIQERLNVIFKEFDNVYISFSGGKDSGVLLNLCIDYIRQHHLERHIGVFHMDYEIQYSMTIDYVDHVFKSNK
DILDIYRVCVPFRVTTCTSMYQDYWRPWDETKKDSWVREIPKDAMTVNNFPFYNCQMWDYDFQLEFSRWFHQQKGAQRTC
CLVGIRTQESYNRWRAIYRQTKEKYKDCEWSTRIDEGIYNLYPLYDWKTEDIWVANGRFHWDYNRLYDLYYQAGISLDRQ
RVASPFISEAIESLALYKVIDPNTWGRMIGRVNGVCFAGLYGNTHAAGRKSIRLPKGYTWKSFMEFLLSTLPERTRNRYL
AKLDTSIKFWKEKGGVLSDEVIQKLKDRNIPIQVGDSTNYKTNKKPVRMDYLDDIDIEEFKEIPTYKRMCICILRNDHTC
KYMGFALNKEENEMKNKAMQKYSHIL
>WP_004288862.1 hypothetical protein, partial [Bacteroides eggerthii]
MDEGGFKVYPIANSGYYFNEWICRIPSAISYESVPDWMIQNDGSLWFNNSQYGEDYPSGTEFRAVFSDSPNRKQYTVTIT
VAEWINDKWVQKGDYSLYWAGNDISSGKRSISKTFFEGDICHFNFIAGSDSHGYYEYRGVKDSNRNTVSGIAEDNGLSFT
>WP_004288863.1 site-specific integrase [Bacteroides eggerthii]
MKRIDILATKIRNCITDFLSQTDISEIKGNIYLFNGDKEINISISEVWEIAEEVSLEDKELGGYYDQVKSTLPEKDTGKN
YNTFIDFFSDICHDINIKDSTRKNYFRTLDTLKEYAPAARFCNIDKAFVCGYELFLLSLKMRANTIIKHMKHLKKAFHQA
CRKGYLKLSIEELFSLCSVKQEKTFKESLTSKELLILYQYLQTEFETMADREKEILAGFLFSCLTGLRYSDICSVEYSNI
KRIRNKRWLFLTMKKTGQKVFVPIEQMFSGRALGIMRLFHRTRGKLFHMPSNAVCNRIIKRIYKKLFRGKKNISFHTGRH
TAATLLLYHNTPLTTIKEILGHTNIRTTETYADINEATIYNSISKIRFRELEKAEKRIARTFSFRS
>WP_004288864.1 hypothetical protein [Bacteroides eggerthii]
MYISSSVILPFEVKLTAWQTIIEWDDRYDPPQETSYERTTTVTLKAGQKESDHNNFWLGVSNGGSWGWNIYVNGIEKTNG
DTYVYNGVTYNIIVL
>WP_004288865.1 hypothetical protein [Bacteroides eggerthii]
MSVYSSKSLQLKVTSGFPITSPITIKYSARGMFYVDEQDEWGGMQPPDQYFDCRVWTETLTVGQSAWEFIFMPDEMGTNI
PYLPGKAVITSLDDWYMDFKEFSDDRYNYLKW
>WP_004288866.1 fimbrillin family protein [Bacteroides eggerthii]
MKIYGYILVASLACTLFSCGEDGVLPEPEPPVVGPGDKDEPDEKPDKIQLGITASLQSMSQTRGIIEAFMPGHDMGVFVA
TSGTGQTTKNASYLFDGKTWNADRDVPVEGDADVVAYLPYDKAVTDYAKVAFDLTDQDDILYGTAKVTKDIPTASLEMKH
AMTLVRVRLMKDEYMGTGLVSDMTFKNVYTAGTLDATAGTITKDYGTGRGIIKAGGNYMLNDANPVIVDAILMPKPAHDE
PVYVSFTIDGQEHTYTFPVLHEWQAGMKYTYTLKMTGNYNSPVNKEQVDIDVEYWSRYGKTDEIILNPNPEDYEFTIWPN
YTEYGYDCYQNEGKVFGTFYYPWCGTSEGELRFVFMREGTNEIVEKFQPIDIKTNGAWDGKRIQCYITSAPGTYQLVPLF
RKKGETMWCKAVDYDYGSTDEEWLYEVKAPAPDNLPALRDIELEGQDNTTFLSYRIPFNQSFNIVFTLSNKGEKALKGKI
KAVWEREFKLASNSYRPSIQKKEAVNDNEWNDEIGRVDINIQPGVRFWKGIIECKVTQYYPMPHVDGTQYAGPIIHLYWL
PEGASEWQLLRLDADYLFNRNHVNGDIWDETLNYINVSLAEWYN
>WP_004288868.1 ParA family protein [Bacteroides eggerthii]
MKTLTTACVNHKGGVAKTTSLLNLAAGIAKFYGKKVCIIDADPQANTTIATFGEEMASLSQDSLLESVLQDCMQDKPLRL
KPQKWLEKVDVIPTSLDLAAMEVVMNTAPGREFLFREIIKGLEGKYDHILIDCPPSLGIITQNALMASDFVIIPTDGNYF
AMKGIEKIHYIISLLKRKLGAGVRILGYFMTRYNAKRKLDLDIRESLKETLGESVFEVVIRNNVALGEAQYNAMSIFDYA
PSSNGAEDYRKLTEEFLLRIEKLNAK
>WP_004288870.1 MULTISPECIES: hypothetical protein [Bacteroidales]
MTLFEILNLNKELLELLAEMGSKPDDYKYISLYKEYEKMRNTGDKVTYCVTVLSARHGVCERKVYEIIGRFKKKCMHHAV
>WP_004288871.1 MULTISPECIES: DNA adenine methylase [Bacteroides]
MEKTYSQAPLPFVGQKRMFASEFRKVLKRFSDKTVFIDLFGGSGLLSHITKRERPDATVIYNDHDNYRERLGNIHRTNEL
LEDLRETAKGYPRHKKITGSMRDVFLERILQDEQNGFVDYLTLSSSLLFSMKYVLNFEELKKQNLYNKLRQNDYNCDGYL
DGLEVVCCDYKELADKYNADTDVVFLVDPPYMATDISTYKMDWRLQDYLDVLLVLSGHPFVYFTSGKSPILDFCEWMEQH
PGIGNPFRGTCKSTLTARMNYNSSYTDIMLYKGTAEAA
>WP_004288872.1 hypothetical protein [Bacteroides eggerthii]
MLNKSSALPGTARLKAILEDPDTILQIEKPTEKMQLAAVQKKPELIGHLPFATEKVQLSAVITSAESIFLIHNPSPTACF
VAMEGILGLSLFPGRTVLEAAKELVLQMQKDKAGERSSTAAIEKFMKEVEPFKN
>WP_004288873.1 hypothetical protein [Bacteroides eggerthii]
MPTVLERLAALFSRDMRAVLRNPRAISMIENPSERVQMAAIRRDRSVICFIDKPAEKVQLAAIKGAPHNIHFIATPSEKV
QLTVIRNRPVYIGFISSPTEKAQIMAVERKPECISLIKKPAEKVQLMAVLRNPQYIASIKEPAEKVQLAAVQKAPEYIRY
IEEPTKKVQHMAVQGDPGVFRYIKSPSETVQLAAVQARGENIGYVSAPSEIMQFAAVRENPGNVRFIEEPAEKVQLFVLH
TDKKAAQLIRHPSEKVKRQAEEMYGVKLEGVAEIKNETETEAGTATSKDKDNADANENASAGKKSRETQKPSAKTVKAAT
EKLDGEIKDINMEYDKAVREIRQKEDAGSRQSALRSAGANRDRQLAKAVGQFSESSTSGKKGYDMENIIKDLRKEGVKVE
NMQATEWNALLKGKSISSSAGSTTRKAATKSRALMLSKTPVGYTLKAIGTTNRMSRQASADM
>WP_004288874.1 LPD23 domain-containing protein [Bacteroides eggerthii]
MENTSENVFTNEEQDIIARSKAAGCYMQAPNGQPTNLNERQWVQVRTGAFKAWFGDWEKAARIKKLYNARPVEITGNEIA
AGDDLKQYKKNALEYGKNLRGEYTNKDTNTPISLTGGNSRGGIREILQHDYKDKEHLQSIAAIPRIIEDSIFIDELPNED
VGKYPGIKSFSYYVCELKIGGSNYTVKAVIANQNNGIRYYDHRLSSIEKSELLSIIPTIQKAGIESNPLLSDFKDKRLFS
ILQTNSSKVVDENGEPLVVYHGTSLSREQEGHKTRFRIDDDWVIDVTDAPFHTFRGGAYGGLIFTSFDEGKASSIGSIRS
MELPDDENGEEQWTEVSYVYDLFANARKPFDVKDGNAVREVLDELGENITAYDFYLGLELPVSREDAEKMLAGGNSWRIV
ETPTMQKVIRAKGYDAIRSMDEGVECLAVLAPNQLKAAGKYLYSERNTGAFSPDIDDIRFRQVYHGSPASFEHFDRAFTG
TGEGAQAYGWGTYVTEVDAIAKRYAAIGIKRGNHITYDGEPLSSVLDNEYYFDGVWRVWKRQILSSTDVDSLKRNISSVY
MDGRAAGTYSRRRKAFEQQKKDLLSDIDAGRICIELPRHLYTVEIPESNGTNYLRWESPVSPEQQGQIFLQLRKEHILFP
GVTSDFWNGKSHVWNSGKEFYGFLDYMFIDLETDTDSGRLASEFLSRAGFTGIDYPAEYSTGGRADGARNYVIFNEADLK
ITAHERFRFIGEKGASNLDRFEGVCSRLENLAVAREMEKSGKDAGTIKMATGWERGADSKWRYETPDFEYHPAGDLGYSR
LLEKQSWYGEFENLLDRQIEGKVLSEAEWKRFAELTELAAGLKEQDALRERIYLDDYVKDDELFHAYPEMKQTRLEFVDL
PSADYGGTYLHSDNRIVVNISRTDDVKSVLAHEIQHAIQRMEGFARGSSPEEFKNTAENVILDIVQATDGRILEGGGFDN
TPKGIFAALGREVPYGTILRHYDYPLSLVAEKYGYENIFDLVNDIDRFKSSIQKYRSTAGEVEARNVQARMNFTSGQRRN
TLAVSTEDIARSEQIFLSREARMDELARHASFLAGKQHIPLEVVRRADEVSSPDVRGLLSCGKDIRGWYDIPSQHICLYL
PHARGKEDIERTLLHEGVAHYGLRRLVGDGHMDAFLDEVFAGCGEKLRGEITRLAGTEKLDIRVATEEYLAHMAENGIGL
SVWERISLAFRNLLRKLGFNIEIGTKELRSILHASGENLKKAETAAAPEKIRISGGELILGPKHGSACIRKRGSEVDVTP
VLEKMREAGVKPVSFTPEQWRMLFSGKSLQLADGRMLMVVKEPSGYGVRLTGMAALKRKVTEMEL
>WP_004288875.1 MULTISPECIES: hypothetical protein [Bacteroidales]
MKTDRHKFLDKAEPENEPAGICSFSWGNRELRIFGEQMTLQVNGISHDMTSVLDELRDIGAKPEKTSPARWISLLRGKPT
NLPGYDRPLMIVKTPSGYTVRCLETTSCRDDKSLQMDLL
>WP_004288876.1 TraM recognition domain-containing protein [Bacteroides eggerthii]
MENCVIYIKLFILAVASLITGVSTISRKWYINFFVFLLCIIVETSLAYLFFPAYVFYPACASLVIFVLSWLWERGKPKSP
GENNNPIRLPVQSGISKNYLEFYYYYSNFLIYGGAGSGKTKSIGKWLLEEYIRLEFAGFIYDFKDIDYTRTAYNLIEKHG
YPHKFYYVSFDRPERSYRFNPLKVVKDRTELLQLMEDILLALLPKKEQQNEWVAGGLGILRGVAFRFWDEFPEYCTLPHI
MAFIMTASSRQLSMFLQQNLVSEMMAGAYLKAEGSEKTQASYLSTLCNNLATISQNEEIAYILSGDDFDFNLIDPENPKL
FAISNSFSKNSVYAPVIGMLMSISARQFTMQNKIPFVYVLDEMTTVNIKNFETLPSVLREYLCAFILLTQSGSKLENLYG
KLDRASVEANFGNLFLGRTKDVEALKYYPSIFGKEEKERKSRSTGKSGGGTNRSVTVSSQKEDIYQGRDFADLEPGEFIG
SATRANVDYFKVKLKEFNQKNEKPLPDVRVLEPEEISRNFARILDEVRELFPCE
>WP_004288877.1 DUF5712 family protein [Bacteroides eggerthii]
MYCKVHRPVNTPGVSDNKGKCTQLVEYLSKESQDVRPYYDNFFSQQKDFVTPRTVMHHIDNNHRTLKRNDDKFYMLSINP
SGEEQRHLIEKVTGKKVGEFSELTAGEQEEVLAELKKFSRGCMDEYARNFYREKIKSGDDLVWYGRVETERHYKGDDPEV
EAGRAKAGDRKPGLQLHVHIIVSRMDKTQTVSLSPLSKSRGNRQILDGKEVIVGFDRSQWSTRCASCFNRQYDYFPYYHS
QDESLRKYSENWQLRNELKNQAVSQLKQEVLHGELKEERRLYTNTFRLYRFVVNPKKAIIRELKKMGTDLLTGREK
>WP_004288878.1 BfmA/BtgA family mobilization protein [Bacteroides eggerthii]
MKQKGTEKLTCFLRVSPSVKYRLDVNSGTQSNNSYISQMMEYFEVSGVTPQQITKQPIVQIQKRIEDVVKILRSYERDYF
KQVIDRDNKEEKIPEDYARLMNELRDLKEKNRQLQQQVSENEKAVSDDNAGYADKLKRLAELVKYQLNPDRFVKVKFSDE
VKIPINTLQLLIKKIDEEYVL
>WP_004288880.1 amidoligase family protein [Bacteroides eggerthii]
MNEEIRNILAENGTKTSKIRKLLLLGLTHREIAELVTRGNRGFVWNVYKKMRDEGLLSATQTSVVTVPELDYSFRRKFGV
EIEAYNCTRERLVHELREAGIEVNSEAYNHHLRSRWKLVTDSSLNGNDTFELVSPILVGEDGLEELEKVCWVLDACNVKI
NGSCGMHVHMSAEDFNITTWQNLLLSYKHAEIEIDKFMPVSRRGNNNNFCTSLCRFSDERIRSARNIEELQNLFPNRYMK
VNLKAYSRHKTVEFRQHSGTISFTKMENWVRFLDRMITFASVSALPTGVRLENFPFLGEKQKLYYKLRTKKLVV
>WP_004288881.1 MULTISPECIES: hypothetical protein [Bacteroides]
MNKKTYMLPGDERIVAGNAKEFVHELRVGSWMDSDCTDEQYMHNFAERYVVQSGVRIATDTPEKFLADLIRTGYAKEM
>WP_004288884.1 IS21-like element helper ATPase IstB [Bacteroides eggerthii]
MIKRKKELVEYARRLKLASLAEHMTEIIHEAQEKQPTYSEFLFSCLAKEVGERDRKSFLSRIKVAGLPARHTLDEYDFNR
TEGLDGRQLRELRELTWMSRAYNLLLIGGPGTGKTFIASGLVHEAVKEGYNAALISLEDLLVCLKTKDVSRHAMKTYKRI
MKTRLLAIDNVTLYPLKREDILLLFKLVNALQEKVSLIIIANRGLAEWLEELGDEAVAAALLDRLLYCCEVINLSGKSYR
LENRKTIFSNQT
>WP_004288888.1 hypothetical protein [Bacteroides eggerthii]
MENNLLKKGYVMVSRALLQKVCEKQGAACCDEAAFLRVLINVNFKPTVVFCNGVELQCARGESVISFLGWADLFGWTRGR
TRNFFKNCFRTGLIEMVSDDCPSHIRIPGYDAWTMKLASAPKPKAPDAFEESLKDFLAYYSRTTHLPIENGSYVRSLWRK
LSSGERQLAYKKVEDYYFSLNNTNYCYQVAKYLEYRMFENEFPGFN
>WP_004288889.1 MULTISPECIES: type II toxin-antitoxin system HicA family toxin [Bacteroidales]
MSYKSVKDVVTMLQENGFVLKSQKGSHMKFEKDGKVVIVPNHNSKGVEKGTYYSILRQAGLK
>WP_004288890.1 MULTISPECIES: hypothetical protein [Bacteroides]
MKTVEVIVEHAGKNLSAYIVGAPVITVGNDMKEIEDNMKEAIELYLEDNPNPCAVLSGEFELKFKIDAATFINYYSSIFT
KAALSRITGINERQLWHYAAGVHKPRRQQLEKIQRGIDALTKELSAINLV
>WP_004288891.1 replicative DNA helicase [Bacteroides eggerthii]
MSEILNPHDDDLESVILGACLTETTAMVLVGDKLSPEMFYETKFGEIYSALLSMYHSGKAIDLVTVRAELASRGKLEAVG
GAYELVRLAGRVASSAHLEYHALILRQMYIRREMIAGLHTLLASAADESVDLSDALADLHRLAGHLESGAVSNNCLRDME
RLMQDTLEQMDKRVENNRNGITGIPTGLRELDRLTAGWQQGDLNIIAARPSVGKTAFALHLALAAGRAGKHVLVNSLEMQ
GERLGDRWLCAQAANVDAGHLKTGQLDAGERQQALEAARLLSALPVYVDDNPKMSMDHIRSSALLQKSKGRCDLLIIDYL
QLCEMKSGQKNRNREQEVAEASRKAKLIAKELDIPVILLCQLNRECEMRADKRPALSDLRESGAIEQDADVVMLLYRPAL
YGLTSERRSKFPSEGLGMVILAKHRNGETGDVYFGHNPAMTKIGEYVPPTEWMMRNAK
>WP_004288893.1 MULTISPECIES: HU family DNA-binding protein [Bacteroides]
MDVLVERFKRRKIVSDKNSPQLYYLRQKPKTCGTVDVDVLAANIQKNCAMTKGDVKHVIEALVEEIQTNLANGDKVKLNL
LGTLHMTFRCPGVEKSEDCTVRNISKVNIRFVPDKELKLVNGSTAATRSPANVAFALDKPADGSSSGGSGSENPGDGEEN
DPLG
>WP_004288894.1 N-acetylmuramoyl-L-alanine amidase [Bacteroides eggerthii]
MRFINLIVVHCSATRCDRSYTEHDLTTDHLRRGFSGAGYHFYIRKNGDIKTLRPIGQPGAHVKNHNAHSVGICYEGGLDE
RGHPADTRTDFQKHSLRVLVMLLLRDYPGSRLCGHRDLSPDLDCNGEIEPEEWIKACPCFDAASILQDSVPPNPAYL
>WP_004288899.1 MULTISPECIES: MotA/TolQ/ExbB proton channel family protein [Bacteroides]
METTQKKAASFKGIRSAGWVIVICFIIAVLIFNFVLGNPSNFMNNDPNNHPLPGNFLGTIYKGGFIVPVIQTLLLTVIAL
SIERYIAIRAAFGKGSLVRFVANIKAALAAGDMRKAQEICDTQRGSVANVVNATLRKYAEMERETELTKDQKLLAIQKEL
EEATALELPMMEQNLPIIGTITTLGTLMGLLGTVIGMIRSFAALAAGGSADSMALSQGISEALINTAFGILTGALAVISY
NYYTNKIDKLTYSLDEVGFSIVQTFAATHK
>WP_004288900.1 biopolymer transporter ExbD [Bacteroides eggerthii]
MGRAKIKKKSTFIDMTAMSDVTVLLLTFFMLTSTFVKKEPVQVTTPASVSEIKIPETNVLQILVDPNGKVFMSLDKQSDL
RNVLEAMGQEYGVTFTPEETKKFMLASTFGVPMKSMKKFLDLPQDQQDAVLKNEGIPIDSIDNQFKAWVRNARATNADLR
IAIKGDADTPYSVIKNVMNSLQDLRENRYNLITSLKTTAED
>WP_004288901.1 MULTISPECIES: biopolymer transporter ExbD [Bacteroides]
MAEIQESGNKKGGKNKQKKMTVRVDFTPMVDMNMLLITFFMLCTSLSKPQTMEISMPSNDKNITEEQQTKVKASQAITLL
LGDSDKLYYYDGEPNYKDYTSLKETSYQADGLRAMLLQRNRTAVNEVNKLKQQKLELKISEDDFRKQLSEIKSGKDTPTV
IIKATDAASYKNLIDALDEMQICNIGKYVITDIADADQFLIKNYESKGELSQNIAE
>WP_004288902.1 MULTISPECIES: energy transducer TonB [Bacteroides]
MAKVDLSSLEWCDLIFSGKNKAYGAYKMREDSPRRHNIAVILVIVIALIGFSIPTLIKMATPKQKEVMTEVTTLSQLEEP
EVKQEEMKRVEPVAPPPPALKSSIKFTAPVIKKDEEVRDEDEIKSQTELTETKVAISIADVKGNDEANGKDIADLKQVVT
QAPEEEEKVFDMVEQMPTFPGGTNELMKYIADHLKYPTIAQENGVEGRVICQFVVSSDGRVRDAKVVKTLDPYCDKEAIR
VIMSMPKWIPGKQNGKAVSVKYTVPIVFRLQ
>WP_004288903.1 substrate-binding domain-containing protein [Bacteroides eggerthii]
MKMVKLLQLSGLIVMLAFISACRHKPKDGLTDTYTSGVIAIAADESFRPIVQEEIDVFEGLFPLAGIVPRYVTEVEAINL
LLKDSLRLAITSRRLTPEEMGSFNSRKFFPQEIKIATDGLALITNRGNPDTLIGVKDFRRILTGEAGQWKDIYPSSRLGD
IHLVFDNKNSSTVRFAVDSIAKGAPLSTRVKALKTNKEVIDYVARTPDAMGVIGVNWLSDRNDTTGLSFSREVRVMSVSA
ADKATPANSYKPYQAYLFYGDYPLARSIYVLLNDPRSALPWGFASFLASDRGQRIILKSGLVPATQPVRVVNVKDE
>WP_004288904.1 tetratricopeptide repeat protein [Bacteroides eggerthii]
MEANMKRKLLLCMGAMLLAGTLAAQVPVPEWETGVEQIKSLIKTDPGQASATAGELLKGKNKKNVSLIISIARAYLNVGK
LPEAESYLKMAQKVDKKDAGVSVLEGDIALAQKDVGRACQFYEQAIYFNPDCKEAYLKYARAYRSASPSQAIDKLQQLKA
LAPDFLEADKELAGVYYATNRFGKAAETYAKFIDTPVATEDDILKYAFALFLNHDFEKSLEVVQKGLQKNGRHAAFNRLA
MYNYTDLKRYDEAEKAANDFFNASDNADYSYLDYRYYGALLSALKKYDRAIVEYGKALEKDSSQIDVWREIADAYELKND
YAQAIAAYQKYYDTLSQDKKTPEALFQLGRLYYGQGTSQDTLTVQPADRMTALQAADSVFALVARQAPDSYLGDMWRART
HSAMDPETTEGLAKPYYEKVADMLLAKNEPRYNSALIECYSYLGYYYLLKSDYSVSKEYWNKILAIDPTNATAKKALDGI
K
>WP_004288907.1 MULTISPECIES: glycoside hydrolase family 43 protein [Bacteroides]
MKKFICLIWAVLTLLFISCNQNEKQLYVFTSFHEPATDGLRFLYSEDGMHWDSLPGTWLKPEIGKQRIMRDPSIVATPNG
VFHLVWTTSWRGDLGFGYAHSTDLVNWSEEKFIPVMKHDTTTVNVWAPELFYDDCNNELMIVWASCIPGKFERGIEDENN
NHRLYYTKTKDFTTFTPTKLLFDPGFSVIDAVITKRAEKDYVMVLKDNTRPNRNLKISFAQQPEGPWSPASQAFTESFVE
GPTVVQVDTNYLIYFDVYQKKIYGAMRTTDFVNFTDITNEISVPKDHKHGTIFRAPESIIEAMKKIAY
>WP_004288908.1 amylo-alpha-1,6-glucosidase [Bacteroides eggerthii]
MKNKIIILLSTLTFSTTIFAQTWIWYPGDYEIWLGNKMNNRRTERGAFFPPFWKTDSHFVVVEFSKQLNLPQPEEIEIAV
EGTFNIKLDGKLQFGMPTRFKLPAGIHSLNIKVWNQATPPTIFVNGKTVKSDRTWRVTYEDKEWIDESGKASDTSATVYL
DADCWNFNTKDQRPSLYQLPRKPMEAVTSERKRDGILYDFGRETFGYLVLKQLKGNGTVNVYYGESSEEALDTEHCETLD
RVLLSTADSYTFSNSKAFRYIYVVTDKGISVDHVEMDYEYAPVDYRGSFRCNDKEMNRIWEVGAYTMHLTTREFFIDGIK
RDRWVWSGDAIQSYLMNYYLFFDSPTVRRTIYLLRGKDPVTSHTNTIMDYTFFWFLSVYDYYLYTGDRHFVSQLYPRMQT
MMDYVLGRTNKNGMVEGMTGDWVFVDWADGYLDKRGELSFEQVLLCKSLETMSLCADLAGCAQDAEKYNNLATDLREKLL
PAFWNEKKQALVHNRRNGQQSESITRYSNMFSVFFGYLDQSKQQAIKHSVLLNDSILKITTPYMRFYELEALCSMGMQTE
VLKEIKAYWGGMLREGATSFWEKYNPEESGTQHLAMYGRPYGKSLCHAWGASPIYLLGKYYLGVKPTKPGYAEYAISPCL
GGLEWMEGTVPTPQGDIYVYMDQKKIRVKSPGGKGYLSIPSSKGIKVVEIPAGKEVEFKY
>WP_004288910.1 glycoside hydrolase family 2 [Bacteroides eggerthii]
MKKIFSMLLFGFLSLSVSSQTAVSVAGFFPLPEQVSRGSGRTVYNFNLGWRFHRGDVAGAEAAVFDDLQWEVVSIPHSVQ
LMPSEASGCRNYQGIAWYRKRFVVPEASEGKDVSIHFEAAMGKQVLYLNGDKVGEHQGGYLPFNLNLTDQGVVAGDTCVV
AVMVDNSNDKTFPPGKPQYTLDFSYHGGIYRDVWLISKGRTALTDAVEANRVAGGGVFVHAENISEQHAEVVVKSEVENK
ENRNRTVTIETVLVDAGQRIVGKKRRKLALKAGEVGIVEQRLAVRKPKLWTPETPYLYHVQTRVLDGGILLDGGVTRIGI
RSFVFDAEKGLILNGKPYGQLVGANRHQDFAYVGNALPNSQQWRDAKRLRDAGCTIIRTAHYPQDPSFMDACDELGLFVI
VATPGWQYWNKDPKFAQLVHRNTREIIRRDRNHPSVLMWEPILNETSYPLDFALEALKITKDEYPYEGRPVAAADVHSAG
VAEHYDVVYGWPGDDEKPGRPKQCIFTREFGENVDDWYAHNNNNRACRGWGERPQLVQALSLAKSYDEMYRTTGQFIGGA
QWHPFDHQRGYHPDPYFGGIYDAFRQPKYAYEMFRSQSPAHLNHPTAESGPMVYIAHEMSPFSDADVVVFSNCDSVRLSV
YDGTKSWVLPVVHAKGHMPNAPLVFKNVWDFWEARELSYKQKNWQKVNMVAEGIIGGKVVCTTKRMPSRRSTKLRLKLDT
EGKQLVADGSDFIVVVAEVTDDSGNVRRLAKENIVFSIEGEGEIIGDASIHANPRPVEFGTAPLLVRSTCKAGKVKVTAR
VQFEGTHAPASAEIEFESIPCQLPFCHIEQQQDTVLKRVVSDHEQDSVNSRRFSEEEKKQMLDEVEKQQTEFGIGK
>WP_004288913.1 DUF6298 domain-containing protein [Bacteroides eggerthii]
MNRLFFLTLLLTASLSVRAQQFPLSVKEGKITYHADKQGNRIPDYSSCGYENSNKPIPDVENRVFVSWQEGDCSARIQQA
IDYVSILKPDAQGFRGAVLLDEGTFCLHQPLRLTTSGVVLRGIHRDRTILKKMGTDRGAAIYVEGNNDLLITDTLQITND
YLACNSTKIAVNGKVEQGEEIMVYRPSTKAWIDLLDCDHFGGGLGYLGWKPGDIDLRWMRTVADVNGMEVTLDAPLTMAI
DKQLGAPLLLRYEWKGRIERIGVENLTIDSDYDTCYPMDEDHCWEGVYMDNATNCWVRRLSFRHLAGSAVVLQKTTSKVT
VEDCVSTEPVSEIAGHRRWTFHTRGQQTLFQRCFSSKGIHDFSAGALAAGPNAFVQCEASEALGFSGSVGSWACGLLFDV
VDIDGHMLSFSNHGQDMYGLGWNASNSMFWQCTAAEIECYSPAVDARNYAYGCWSAFKGNGEWGESNNHVSPRSLFYAQL
QERMQMGDMGEMEPNQLECQARILPRAVNASSSPTVEKAMQLAREAYAPLLTLRSWIEKAPYTASVSSAGLMTIDALKPA
HIKQIKNLHPQQNRPEKTQDVPQFALNKGVLSVNGALLAGGKLDVQWWNGWLKENRIHSYKPHVTRFVPGREGFAYTDRI
DSTVNYMKRNNLVVLDHNYGLWLDRRRDDHERIRRRNADSWAPFYEQPFARSGQGKAWDGLTKYDLTRPNRWYWSRLRQF
AEKGAEQGVLLYHENYFQHNILEAGAHWVDSPWRSANNINNTGFAEPVNFAGDKRIFVADMFYDVTHPVRRQLHRQYIRT
CLNELADLPNVVQLVSSEYTGPLHFVQFWIDVIAEWEAETGKDALVALSATKDVQDAILDDPVRSKIVDIIDIRYWHYNT
KELYAPKGGVNLAPRQHARKMRVGKVTYAEAYRAVSEYRLRYPEKAVTYYAQNYPAMAWAVAMAGGSCPQIKGVSEELLQ
AFARTVPMERKAGDVYEMVKSDTDIIIYSHSKSKFTIPVAAGKYMLKQVNVESGEELVIDNRLRISGQCEVPAASQEECV
YWLHRL
>WP_004288914.1 MULTISPECIES: sigma-70 family RNA polymerase sigma factor [Bacteroides]
MTNSDFIEQTRLLVARTQQGDHKSFAQLYDMYVNQLFNFGLRLTTDRELLKDCIHDVFVKIYVKREELSEVVNFRSYLFI
SLKNRICDELRRLVFGSDVQVDSLQRVAEDADVEEDYLRHEAEFFQSVKVESLLRQLSKRQRQAITLYYMEEKKYEDICV
IMDMNYQSVRNLVCRSLNRLRELAMAV
>WP_004288917.1 glycoside hydrolase family 88 protein [Bacteroides eggerthii]
MKHHYLWPILLLISCSPAKKEKCEPIYSQMMVETHGLGDFYCNRHHQAKLDTTGWDYVSGLVAHSVLKAWSAYPEKKAYY
DAVKAFADNSLNEDGTFIHNKKGKGALRPSNIDDLPAGNIFFGLYEEEMRQGDTLEASKYKTAATLIRNRLKYDHSRIKA
PLPGAGCFFHKAVYPNQVWLDGLFMGSPIYAQWQAKFGKEDTKDNNESWSDIALQFKTIHQYSYNAEKQLNYHAWTATPE
DENSFWAQQDGKFKGCSPEFWARSMGWYIAALVDVLEFMPREHADYPAMHRILNEVAAGLKRWQDPKSGVWYQLLQYDHS
MAADGKGDTISGKVYNVGTQPNYLESSASAIFTYAFLKGIRLGLLDKDEYLPVAEKAYNGILKQFVRQEGNKTHIIQVCA
SAGLGPKNSPSRTGTINYYLAGKDVTITENEGKAIGSFIMASVEWELMKR
>WP_004288920.1 glycoside hydrolase family 2 TIM barrel-domain containing protein [Bacteroides eggerthii]
MMKMNIFFISLFLLSAPAVSQVVKADNFSHDWENHHVLHINRLPARAAFVPYRQKVGDSSYSLNGEWKFRWTPVPDERVF
DFYRTEFDDSGWEDFLVPSNWENRGYGTPIYVSAGYPFRIDPPRVMGTPKEDYTTYKERNPVGQYRRTFTLPAHWEGDGE
VLLRFDGVMSAFYVWINGEKVGYSQGSMEASEFNVTRYLQKGQNQIALEVYRYSDGSYLEDQDFWRFGGIHRDITLIHTH
KVAFRDYTVRTLPAKPGCYDDFILQVDPAFVVRQGELGVGYRAKAELKDMQGNVVEMTDLEGRQVFGLEVDVPEVLDLEH
KASRMNLWYPQRGPRRMGRMQAIVKSPHRWTSETPNLYKLHLTLMNEKGEVVQQIEQRVGFRIVEIKNGQMLVNGAPIRF
RGVNRHEHHPVNARVMDEQTMLQDILLMKQANINAVRTSHYPNVTRWYELCDSIGLYVMDEADIEEHGLRGTLASTPDWH
AAFMDRAVRMAERDKNYASVVMWSMGNESGYGPNFAAISAWLHDFDPTRPVHYEGAQGVDGAPDPVTVDVISRFYTRLKQ
DYLNPGIPEGEDKERAENARWERLLEIAERDNDNRPVMTSEYAHSMGNALGNFQEYWNEIYSHPRMLGGFIWDWVDQGIY
KQLPDGRTMVAYGGDFGDKPNLKAFCFNGIVRSGRETTPKYWEVKQVYSPISLGIIRGKVEKEVLKGSRLTVTNRHHHVG
LENYRCLYTLLKNGRSARQGEIILPEVAPGQATDVALPDFRIDTEADVRLHVRLVLRKDELWAKAGHEVAAFRFALNEAM
MAMTDRRPLKPLAIGESPRHDVLGMLSGLRMQAFRAPTDNDKSFGNWLAKDWKNHRLNAPVVENIVPLRDTMRADGIPHQ
YKVEKYCYEKGAIVVTTDYLTYTDGTVDIEQNYRFEGELPELPRLGLNFMLGEQYGNISWYGRGPIESYPDRKEATYIGR
WESTLEEQYTPYPRPQDGGNHEEVTDLRLTDHRGHGIRISAIDTPFSFSALPYTAEDLAGATHDCELVPRKQVVVSIDAA
VLGLGNSSCGPGVLKKYVIEKKKEHRLRVRISPL
>WP_004288922.1 glycosyl hydrolase [Bacteroides eggerthii]
MKIKYLLVLIVLLSITFVGCGTRQNMPTEEQSVRYTADDVRPWTFWYWMYGAVTPEGITADLEAMKQVGLGGAYLMPIKG
VGQGPEYEGQAQQLTPEFWEMVDYSMKEAKRLGLRLGMHICDGFALAGGPWIAPQESMQKIVWSDTIIRGGNIERLPLPQ
LEGYEGYSEDIATYAIPLGKQPADVVMRPVISLATLPGTEVKDKKKAVNMDEKGVIRSSYPCRIDYTYEQPVTVSNVEIV
LSGNNYQAHRLKVLVSDDGRNYRFLKQLKPARHGWQNTDCHSTHGLPPTTAKYFRFEWTPEGSEPGCEDLDAAKWKPNLK
IKEIRLHTAPRIHQWEGKAGFVWRVADASTSQEIPDEACVQLNEVRRLTLTEGALTAKLPEGEWRILRMGHTSTGHVNAT
AGGGKGLECDKFSVAAVRKQFDNWFAQVFEKTTPEVAREVLKYMHVDSWECGSQNWSATFAAEFKSRRGYDLMPYLPLLA
GIPMESAEKSEQVLRDVRITIGELVTDVFYTVLAQCAGEYDCRFSAECVSPTMVADGLCHYDKVDLPMGEFWLNSPTHDK
LNDVLDAVSGAHIYGKNVIQAEGFTEIRGTWDEDPAMLKPLLDRNYALGINKLFFHVFTHNPWLDRVPGMTLDGIGLFYQ
RDQTWFRESSAFVDYATRCQTLLQKGTPVVDIAVFTGEEMPRRAILPDRLVSMLPGIYGAERVESERVRLANEGQPLRVV
PVGVTHSANMADPDKWINPLRGYQYDSFNKDALLRLAKVEDGHIVLPGGGRYKVLVLPTARPMDPTAVPLSKEVEQKIAE
WKEQGVIIPELPYKAESFAVMGLERDVELPAEVAYAHRTADDMEIYFIANQKNEARNFTASFRQKGLAPKLYDAVTGRTY
IPEQWAEREGRTEVSLSLPAYGSRFVIFFKSKDALELFAGDSLLHEENVAAENMAKRLVRHEWKEESRTPLENSEWTVHF
EKTDVKLVRDELFDWSKESDAKVKFYSGRACYTSSFVVQDEFDGSVLLSLGRVANVATVRVNGKACGIAWTPPYQVDITS
ALVAGANRLEIELVNTWANALRGMDQGSAPFDGIWANAKYRLPGDDLLPAGLLGPVELVRMK
>WP_004288923.1 sialate O-acetylesterase [Bacteroides eggerthii]
MNKKCIMIACAFFVAVALQAKVSLPAFFSDGMVMQQQSQASLWGKASKGKIVEVTTGWDGQTYTTRADEQGKWKLTVQTP
AAGGPYDITFDDGERTWIKDILMGELWICSGQSNMEMPMKGFKNQPVEDANMDVLRSRNSQIRLFTVKRNSQFAPVDDVT
GCWNHAEPKTVREFSATAYYFGRLLQEQLQVPIGLIVAAWGGSACEAWMRPEWLKAFPAAKIPQSPEDIKSKNRTPTVLF
NGMLHPLIGLAMKGVIWYQGEDNWNRASTYADMFTTMIKGWRAEWKQGDFPFYYCQIAPYDYAIITAPGEPVINSAYLRE
QQLKAETMVPNVGMAVLMDAGMEKGIHPARKRVVGERLARLALVNDYGVEGVMAQSACYKKMEVKNDTVTVFFDRADMWI
NCKEKFASDLFEVAGEDRVFHPAKAWIERSKIKVKSEAVKSPVAVRYAFKNYAKGDLYCEDLPVSSFRSDNW
>WP_004288926.1 malectin domain-containing carbohydrate-binding protein [Bacteroides eggerthii]
MKKFLILMQLFFSTAFFASAQVQTEISQDELARIYEEVKTPYKYGMVIAPQDNGHKIDCPTVFREGDSWYMTYVVYNGKT
GQDGRGYETWLAKSSDLLHWKTLGRVLAYRDGKWDCNQRGGFPALADMEWGGTYQLQQYKGRHWMTYLGGSGTGYESVRE
PLYVGVASTDKPITEAHEWQASDKPILHIDDKDAQWWEKLTQYKSTVYWDKSKRFGKQFVMFYNAAGVHPQTGKKAERVG
IALSDNMKKWTRYAGNPVFAHEIAGGITGDAHIQRMGDFYVMFYFSAFDPKRTYKAFNTFAVSRDLVHWTDWQGADLIIP
SKEYDELFAHKSYVVKHDGVVYHFYCAVNNADQRGIAVATSRPMGQSDVRFPVRDIKSRRIFTDLNRGWKTWLTESTQTN
QPYVKLHHPVTVNLPHNWDDYYGYRQLTHGNLHGTALYTRSFEVRKQEGRRYFLQFEGIGTYATIALNGKAFSRQPVGRT
TLTLDVTDVLVDGENRLEVKAEHPELIADMPWVCGGCSSEWGFSEGSQPLGIFRPVTLVETDEVRIEPFGVHIWNNEKAD
SVFVDLEIKNYSKHLQEIEVVNKLSDADGRQTFRLTQKLTLKPGELRIIRQQSPVKDASRWSTEKPYLYKLASVIKRSGR
TTDEVSTPFGIRTLSWPVKRFTPEGPVVGSHDGRFFLNGIPTFLNGVCEYEHQFGQSHAFSKEQVLARVKGLKAAGFNAF
RDAHQPHHLDYQTYFDREGMVWWTQFSAHVWYDTPEFRENFKKLLRQWVKERRNSPSLSLWGLQNESTLPREFAEECCDI
IREMDPTAVTMRPITTCNGGDGSDWNVIQNWSGTYGGDIYKYGHELSRPNQLLNGEYGAWRSIDLHTEPAAFDAKGIWSE
ERMCLLMETKIRQAESVKDSVCGQFQWIYSSHDNPGRRQPDEALRRIDKVGPFNYKGLVTPWEEPLDVYYMYKSNYRLPE
EEPMVYLVSHTWNNRFEKSGRRRATIEAYSNCDSVLLYNDATNDVYLGRKVNHGRGTHFTWENRDIRYNVLRAVGYYDGK
PVAEDVLVLKGLERAPHFEALYCPSAIVPTAADNNADLLKPASGYTYLYRINCGGDAYTDSYGEQWMQDSRMFSHSWAEK
FDSISPYQASQRTTFDPIHGTRDWALFQSFRFGRHHLNYRFPVSEPGRYRIELYFTEPWHGTGGGEKTDCEGFRIFDVAV
NGKTLIDDLDIWAKSGHDGAFRRVVEAEAVNGELLIDFPEVKSGQAIICAIAIAKKGEVEKRPMLPLVKASDVFSWSAMG
ADTLVKMPKEMLPEDKNTRSVVKYQAEEALVKGNFEKREYKKETGIFFGKSKKESCIIWEINTGLAQVYALRFKFMNSNK
QPLPVRLQFIDAKGVVLKDDWLRFAPTPGKWRMLSTTTGTFINAGHYKLILSADSLDGFAIDGVEIQ
>WP_004288927.1 hypothetical protein [Bacteroides eggerthii]
MRIIKLLLLVCVIFLQMGCSKTEVTILMPRTASTRVIYAGGQLKDALAGFGYDPVVVTDSLQSTKVIGQDKGICISLLQA
SDTTGLKKEGFTITSDGNLIRVVGNDGTGVIYGCREIIDRLEANEGSFDLPATFTDAPEMVLRGGCVGIQKMEYLPGRGV
YEYPYTPENFPWFYDKAQWIDYLDMLVENRMNSLYLWNGHPFASLVRLKDYPFAVEVDDETFKKNEDMFLFLTTEAEKRG
IFVIQMFYNILLSKPFADHYGLKTQDRNRPITPLVSDYTRKSVAAFIEKYPNVGLLVCLGEAMDTYEDDVEWFTKTIIPG
VKDGLKALGRTDEPPVLVRAHDTDSKMVMDAALPLYKNLYTMHKYNGESLTTYQPRGPWAKIHTDLSSLGSIHISNVHIL
ANLEPWRWGSPDFVQQTVNAMHDVHGANALHLYPQASYWDWPYTADKLSDGKREKQLYRDWIWYKTWGRYAWNCRRDRTD
EINYWNNQFAGFYGTSDGDGAAIRMAYEESGEIAPKLLRRFGITEGNRQTLLLGMFMSQLVNPYKYTIYPGFYESCGPEG
EKLIEYVEKEWKKQPHVGELPLDIVAQVAVHGDKAVDAIDRVAPKVKENQEEFLRLQNDMHCYREFAYFFNKKVHAAQHV
LNYQWGKDMAELDAAVPLLEESLVYYRRLVELTKDTYLYANSMQTAQRRIPIGGDNGKNKTWAEMLVHYENELTNFKANI
ATLKAKAAGEFIEEDKQITAMTPAQVTLITPLKSVRLQVGASIYSDRDVKVQALAPELEGLTAYVMSSARQRAEGTAIEF
EAKEPVSLLVGYFRDDQTKYAKAPKLETDASANDYKQAEAKLTAAVRMNDMPLSNVHAYQFAPGRHTLLLPKGFAQLLGF
VKTASLPEKSRNAGLAGDDEAMDWLFYR
>WP_004288928.1 MULTISPECIES: sugar phosphate isomerase/epimerase family protein [Bacteroides]
MKKRGNLKYCVIVLILSWVLSPVLAQQANTLSHRYKVAACDWMMLKRQKLGEFKLSHEIGADGVEMDMGGLGKRDTFDNK
LHQVYFQELFKKTAAEYQIEVPSIAMSGFYGQSFLKHRNYRVLIDDCIKTMQVMGAKIAYLPLGGCGNDWKTDDEQRRRL
VSRLHVAGEMAHSEGLVIGIRTGLSAKEDIKLLEQINSEGIQIYFSVQEALDNKRDLYKELKTLGRKRICQIHISETDGV
TLPHSKNIDMHRVKEQLDKMGWSGWLVVERSRDAGDVRNVKKNFGMNIRYLKEVFQDAK
>WP_004288929.1 SusC/RagA family TonB-linked outer membrane protein [Bacteroides eggerthii]
MKQKKSFLCRHNRCLNTAKAICVSFLFSIPAGTAVAAVHAAEVDIVQQNETVKGTVLDEQGIPVIGANVKVVGTTVGAIT
DLDGNFSINAPKGAKIEVSFIGYVTQVVTAPSRGALKVVLREDAQLLEEVVVVGYGTQRVKDLTGAASNVKMDEIPDSPG
SSLIDALAGQIVGLDVNQGDGRPGSTGSFTIRQPMSFDKTSNFNQPLIVIDDVVQVNAEGEPSMDAFNMLSSSEIESMTV
LKDASAAVYGSRASSGVILVKTKRGSVGTPKISYSGKIDFSDAVSHAKTMNSYELGVFTNRLFDQTDRVKGDNSNAYYKY
SDEELQAMKGLNYNWLDKAWDPAVSHRHSLTVNGGSDKVTYFAGVNFQDQGSNLGKVQSYNKWSFRAGGDVKVASGLKLS
ASVSGYNTDKVGNNIQVNIGSGPWGNQSPSRDYVQLNHMPKFIPWDTQIVDPLTGETKRHFVSPWGGPKLLDTKPDSQVT
GYPLWNYFAEEESTSRKYNTSNGYNANFSLNYDVPFVRGLSLKGTYSITYANTHSEEAGAYYALARAGNTNKEGMHLLGD
HTEWGYINYGDPEGDNLDKKPRVKYGKKSTKSEQMSFAINYARVFGKHDVAATAVVERAESEGDDLSQLYRGMSMSYGGT
SATAGTLSSDAQGTYYRRYESGALSYIGRASYKYDNRYLAQFVFRSDASTKFAPENYWGFFPTGSFGWVASEEKFFKNLK
LDEIFDFFKLRYSIGKTGKDNVAAWQWLQIYKIEPTGGMGFGSLGGSFASGAIINGTANRDIKWDTTIKQNFGIDMNMLN
NRLSVSADFYYDKTKDLIMMISSDEEPIVIGAKLPSINYGKKNAWGLEFSVNWKDQINQAILPKWGPIKYQIGMDYGISW
NSTVLGDEPTFDYPAEIANQKNWTGYHGMGGTYGFKTWKHTSSGDGILRNQADIDKYWDYLTKLAEAAGTSPNFLGITSK
EKMYPGMLVYEDVNGDIDTKNKTIAGPNGVISRDHGEDYVELADNRIHTINTKLRLQWGNFSWSAQLATSWGGFTDFRGI
AAKADDFIWSQYSFVTDMFDEVENPNGRYPIMAAGNAWGETSDFWQVSSFRMYVRNMSFSYSLPKSLLKKAKIDALSVSL
SGNNLWDFHNPYPDHFVNMYDGISTGYPTLRTWSLGVNLTF
>WP_004288930.1 RagB/SusD family nutrient uptake outer membrane protein [Bacteroides eggerthii]
MKNLFKTYIGVACLMVGISSCSDDFLKEKKDYNNMTTVDVYSDKGQATAVLAKLYKQCFETYNSPLCGADPIMRHDKNTG
GQQAKFSEEMTGWKGSYYDGSVQKQVKAGNHISNPPYWNAPRSDTKNYNNFDKKTLYPTVYVINNFIQEIERSRSLIADN
VFWDRLKGQAIFMRAWLFFDAAREWGGFPYYCTDIDMPDMDTKSPRMPMQECIDKVCEDFKQAASLLPAKWDNENYGRFT
SVAALAMSARARIFMASPIFNANWDNPDSQRWQQALEASLAALKAADDAGYGTSVTDINSWDKAFYGFNNTFNPESIITL
MMCDDPLVPGVFNKWENKIRPSAVASNDGAGIPAPEEILRVFPMKSGKEATPANGYDDEKFYRDRDPRFYRTFAFSGCEW
PGVEKPLWLFAYKYSDKDGNMYRYTDGRKGDSGVSGKSRAIVWKMSDPKTAIGAENSSSTDIMEYRYGELLLNVAECYAA
QGKAECLTYLGKVRSRVGILSTDNYGLGSISGRYELIKAVLTERQIELAYEGKRPWDLKRWLLFEGGAGFDPNIGGGYNS
GTGAYDPELAWGAGWKIYDGQNGRPNYTRTDNVLTRLGMKPLSGTKHTSKIWAYDIDNIHAVDEYEGDKVNHPLIDNELY
KKVPAIKRDMNETEREVALNKLDEFYEGVNMKTYDPIEKLGDKYGMDSGATEKDRNFLFAWRGWYYIYPIHYDMYDAGKG
NTWIEQTAGWMIENRTPSCTTVDEQNGTYYYCTVEE
>WP_004288931.1 MULTISPECIES: DUF3826 domain-containing protein [Bacteroides]
MNRIFCTFVLFFALSVTVYATDATLNTRNLRVADIAKAEAKAKAIVAGLGQLCDSTRENVHIVIANRYLELCAIHNRYDN
RNDSIRALKLPKQKEANAFERSYYNYNNDLYRTRFDFIAWLNFYLTDAQVETVKNLMTNNYLFVRYNDFIDLLPSLTEAE
RERVYHWLVEAREFSMDFLDDRKMRQMFTKYRGRINNYLAKRGYDLRKATEEQEARKCILK
>WP_004288933.1 MULTISPECIES: thrombospondin type 3 repeat-containing protein [Bacteroides]
MKKRNLFVMAAAFVSFFVSERAWAQYPQLTSEAGQAYQKMRKELYAHSDSAWAVAYPIVMKEAQNGRPYVPWASRPYDLP
QAKIPAFPGAEGGGMYSFGGRGGKVITVTNLNDAGPGSFREACETGGARIIVFNVAGIIKLKTPIIVRAPYVTIAGQTAP
GDGVCIAGESFWVETHDVVVRHMRFRRGETNVYHRDDSFGGNPVGNIMIDHCSCTWGLDENISFYRHMFDESEGQYEVKA
KKLPTVNVTIQNTISAKALDTYNHAFGSTLGGENCAFARNLWASNSGRNPSIGWNGIFNFVNNVVFNWVHRSSDGGDYTA
MFNMINNYYKPGPATPKDTSVGHRILKPEAGRSKLDHKVYGRIYAAGNIMEGYPEITEDNWKGGIQIEETNGVEGHEGYV
RQYEPFVMPYVNILSAKSAYDFVLKNVGATLPCRDIVDQRIVEEVTTGVPYVDPSYTDKKKMKKLPEDAFGCKWGLSPKS
QNEDGLFKYRRLPKDSYKIGIITHPNQMGGYPEYKGTPYVDTDKDGMPDEWEKANGLNPNDASDANEDCTGDGYTNIEKY
INGISTVNRTDWTNLNNNYDTLAEKGRLM
>WP_004288934.1 MULTISPECIES: DUF3826 domain-containing protein [Bacteroides]
MLKKIFLSIMFCCVALSASAVELDSLGRDPNYVKSILKRSEKIVDNLGITDPAVKQNVLYILANRYFKLNDIYEVRDQKV
KYAKAVLTGASKQAAIEAAELEKDATLYRCHFEFPASLSLYINDKQIDAIKDGMTYNSLQVQYESLVDMVPSLTEEEKKQ
IYAWYKEAREFSMDAENSDKKHAAFNKYKGRINNYLTKRGYDLVKERNEWYKRLKAAGKKI
>WP_004288937.1 glycoside hydrolase family 140 protein [Bacteroides eggerthii]
MRKISMIAMAVLMFMGSGVMAQKAKTYIPWENGKLKVSDEGRYLRHENGTPFFWLGETGWLMPERLNRDEVNYYLQKCKE
AGYNMVQVQVLNSVPSYNIYGKSSNPDGWNFKNIDKKGEYGYWDHMDYIIRTAASKGIYIGMVCIWGSPVDAGLMNEKEA
VAYGEFLVNRYKDDPNIIWIIGGDIRGDKKTEVWDALARSIRQQDKDHLMTFHPRGRTTSAAWFNDREWLDFNMFQSGHR
RYGQRKGDGDYPIKENTEEDNWRFVEASTLNPLKPVIDDEPIYENIPQGLHDPNETRWNEHDVRRYAYWSVFAGSFGHSY
GHNDIMQFIRPGVLGSFGADGMKKAWWDALEDPGFHQMKYLKYLMLAFPFFERIPDQSIIAGANGERYDRAIATRGNDYL
LVYNYSGRPMQIDLSKISGDKKKVWWMSAATGKLEYLGEFDSKITSFQHDSGYMSGNDQVLIAIDTSKEYVKKEWKELPE
KH
>WP_004288939.1 glycoside hydrolase family 127 protein [Bacteroides eggerthii]
MRKTILFLFVVASVLNNLMAQRNGLVDMGQSKFAKMTNTQLGAVKWTGGFWGERFNVFSRHSLQGMWNTWKNPDVSHGFR
NFEIAAGECEGTHWGPPFHDGDMYKWLEGVAAVYAVNHDPELDELMDYFIARVVKAQRADGYIHTPVIIDEKNKGIDTHA
VANKQTVIGTKVGAENEKGAFANRLNFETYNLGHLMMAGIIHQRATGKNTLFDVAVKATDFLCHFYETASAELARNAICP
SHYMGVVEMYRATGNTRYLELSQNLINIRGMVENGTDDNQDRIPFREQYNAMGHAVRSNYLYAGVADVYAETGEEQLMKN
LTSIWSDIVNRKMYVTGACGALYDGTSPDGTFYEPDSIQKVHQSYGRPYQLPNSTAHNETCANIGNMLFNWRMLEITGDA
KYAEIVETALYNSVLSGISLDGLKYFYTNPLRISADLPYTLRWPKVRTEYISCFCCPPNTLRTVCQAQNYAYTLADKAVY
CNLYGSNTLQTELEGLGKIALAQHTDYPWEGSVRLVVESLPRASRKTAFSIYFRMPEWCDKATLTVNGQAVAGNWKRNEY
AHVNRIWKEGDIVEWVMDMSVRLLEAHPLAEEIRNQVVVKRGPIVYCLESMDIDGGKRIDDVQIPTNIKFTPRKMQIAGS
DVMVLEGIASLNEAESWEGMLYREVNPTQKPVHIRLIPYYAWGNRGKSEMTVWMPVKR
>WP_004288940.1 right-handed parallel beta-helix repeat-containing protein [Bacteroides eggerthii]
MKKLIFSILLLASTLLQASDIYVKPGESIADAIRQARELRRLNDPSIEGGITIHVAAGNYRIYEPLFLRPEDSGTPSSPT
IIKGEGEVIVSGGVTVTGWKRQGKLMVADVPDFCGRPLDFRQFYVNGKKAVRARDVADFEDMYRIIRVDKQKRVLWVPAA
AVRKIQKAPYAEMVLHEMWCVANLRIKDIMFAGDSAAVSFHDPESRIQFEHPWPCPMVTTDGHNSAFYLTNARELLDVPG
EWYHDIRAGKLYYYPRQGELIEEAVVPAVETLLRVEGTLDRPVRNIRIEGLTFSYSTWMRPSLKGHVPLQAGMYLTDAYK
LRPQIVRSKNHKLDNQGWLGRPVSAVVVKAAQNIDFIKCDFRHLGSTGIDYEWGTKGGSIERCCFEDISGNGILTGSFSP
EAHETHLPYDPADEREVCRALNIVNNYITDVTNEDWGTHGICAGFVRDINIAHNTISGVSYTAISLGWGWNRTVGCMRNN
TVHANLIHHYAKHMYDVAGIYTLGSQPHSFITENCVHSIYKPGYVHDPNHWFYLYTDEGSSFITVRDNWTEADKFLKNAN
GPGNVWENNGPTVNDSIKVKAGVASID
>WP_004288941.1 glycoside hydrolase family 28 protein [Bacteroides eggerthii]
MKQITITVLMAFFVALQVFAERVDMREAGVDNQEALKNTEIINNTINRLNKAGGGTLFFPSGDYLTASIHMKSNITLELE
AGATLRFSDNFDDYMPFVEMRHEGVMMKSFQPLIYATDAENITIKGEGKLDGQGKAWWKEFFRVLIDLRDNGKRDINKYQ
PLFEQANDMKTLYAETNVDWHSTLDRRFLRPPFIQPLRCRNVRIEGITIVNSPFWTVNPNFCDNVTVKGVTINNVPSPNT
DGINPESCSNVHISDCHISVGDDCITIKSGRDLQARKIGRPCENITITNCTMLSGHGGVVIGSEMSGGVKKVTISNCVFD
GTDRGIRIKSTRGRGGVVEDIRVSNVVMSDIKREAVVLNLKYSQMKMEKKSERTPVFRNIFVTGLTVRGTQTPLKVDGLP
EAPIEGIVFRDIYVNDAKEECLFRDCKDLVIDDVYVNGEKIKYEK
>WP_004288944.1 MULTISPECIES: TetR/AcrR family transcriptional regulator [Bacteroides]
MAVSKTKAKLVDVARQLFAKMGVENTTMNDIALASKKGRRTLYTYFKSKEDIYMAVVESELDMLSDMMKRVAEKNISPDE
KMIEMIYTRLDAVKEVVFRNGTLRANFFRDIWRVEKVRKRFDAKEILLFKDVLREGVEKGVFRIDDIDMTAELVHYCVKG
IEVPYIRGHIGAKLDDETRDKYVVNLVFGALHRT
>WP_004288945.1 MULTISPECIES: 3-oxoacyl-[acyl-carrier-protein] reductase [Bacteroides]
MGLLDGKTAIVTGAARGIGKAIALKFAQEGANIAFTDLVIDENAEATAKEIEALGVKAKAYASNAASFEDTAKVVEAIHA
DFGRIDILVNNAGITRDGLMMRMTEQQWDMVINVNLKSAFNFIHACTPIMMRQKGGSIINMASVVGVHGNAGQANYSASK
AGMIALAKSIAQELGSRGIRANAIAPGFIMTAMTDALSEEVKAEWCKKIPLRRGGTPEDVANIATFLASDMSSYVSGQVI
QVDGGMNM
>WP_004288946.1 MULTISPECIES: RNA pseudouridine synthase [Bacteroides]
MTVVYEDNHIIIVNKTASEIVQGDKTGDTPLSETVKLYLKEKYQKPGNVFIGVTHRLDRPVSGLVVFAKTSKALTRLNDM
FKNGEVKKTYWAVVKNQPHEPEGELVNYLVRNEKQNKSYAYDKEVPNSKKAILHYRLIAKSQNYYLLEIDLKTGRHHQIR
CQLAKMGCPIKGDLKYGSPRSNPDGSICLHARFVRFIHPVSKELIEVEAPVPTGNLWNGFEMI
>WP_004288947.1 prolyl oligopeptidase family serine peptidase [Bacteroides eggerthii]
MKKILILSGLSLLAAFAVRAQDKVTEYNVRPAIVVRTPIQGDSINFTGEKFTADKLLKTDIDLDFDGRSYERVPVDTAGY
VRVAKADKDNLFYLFATNLRAERFMKGKLNIYSPARFEVFVNGVSKQSKTTAEDSLSQVSPSVLGLRLEPEVDYEIVIKL
LSVAADKTAPVLKCEFEKDKEFADVGYQIAPDLKRRFALHNTAFGSRVRSVSLSPNGKYLLTCYADNYSLKRSRTRCELT
ELKTGKVILPDADEKMRWMPRSNKLYYTVTGKKRNDLVVFDPATMHEEVLLKDVPEGYFVWSPAEDYLIYSPDDKGEAVS
GPLKRLLHPDDRIPDARSRNYLVKYDPATGLSERLTYGSHAVYLNDISSDGKKLLCSTSKSDITQCPFSLTSIFEVDLAT
LQVDTLVAWDPYVNRGAYSPDGKRLLVVGSPSAFGGVGKNCGEHPIANDFDTQAFIVDKATKKVAPITRDFNPSVDFLQW
NRTDGCIYFNTTDEDCKHIYRYIPQTDSFEMLPLQEDVIASFDLAENNPTVAAYVGGGNTSVGVAYTYDVKKKTSALLAN
PMKPALDKIEMGTMKEWNFTSEDGTEIKGMMCLPPAFDPNKKYPLIVYYYGGTMPTTRGITSPYCAQLFASRDYVVYVIQ
PSGTIGYGQEFSARHVNAWGERTADEIIEGTKKFCAAHPFVNDKRIGCIGASYGGFMTMYLQTKTDLFAAAVSHAGISNV
TSYWGEGYWGYSYNSVAAAESYPWNNPDLFTKHGALFNADKIKTPLLLLHGTVDTNVPVGESIQLYNALKILGKPVEFIT
VDGENHFISDYPKRELWHNSIMAWFARWLQDSPAWWNELYPERHW
>WP_004288948.1 sigma-54 dependent transcriptional regulator [Bacteroides eggerthii]
MKSILIVEDDITYGMMLKTWLGKKGFRVNSVSSIARAQKHIESENVDLILSDLRLPDRDGIDLLKWLGEHSLRIPLIIMT
GYADIQSAVQAMKLGACDYIAKPVNPDELLKKMDDAFLPSGLPVSSTPAMRAEAGSNSLREEAESASSDYLEGESDAAKQ
LYNYVNLVSPTNMSVLINGASGTGKEYVAQRIHKLSRRSKQPFIAIDCGSIPKELAASEFFGHVKGSFTGALTDKTGAFV
AANGGTIFLDEIGNLSYEVQIQLLRALQERKVRPIGSNKEIQVDVRLVSATNENLEQAIEKGTFREDLYHRINEFTLRMP
QLKDRREDILLFANFFLDQANRELDKHLIGFDEKASKALLEYQWPGNLRQMKNIIRRATLLAQSKLITLDELSELRNQTI
QPTGMPLRNEEAEKQHIIEALKQTGYNKSRAAQLLGIDRKTLYNKLKLYGIEL
>WP_004288949.1 MULTISPECIES: peptidylprolyl isomerase [Bacteroides]
MKRNLIVILTILACSLVACKPGQKKDGNMEKETKLKIETTAGDIIVKLYNETPKHRDNFIKLAEEGTYEGTLFHRVIKDF
MIQAGDPESKNAPKGKMLGAGDVGYTIPAEFVYPKYFHKKGALSAARQGDNVNPEKESSGCQFYIVTGKVYNDSTLLGME
HQMNQARLNNAFNALAQKHMKEIYKMRKDGDQEGLMNLQDTLIAQAEAQVADEPEFRFTPEQVKAYTTVGGTPHLDGEYT
VFGEVLEGMDVVDKIQQVKTDRSDRPEEDVKITKVTVME
>WP_004288950.1 pitrilysin family protein [Bacteroides eggerthii]
MKINKHCFPNGLRLVHHEDTSTQMVALNIVYDVGARDEHPEHTGFAHLFEHLMFGGSAHIPDYDTPLQLAGGENNAWTNN
DITNYYLTVPKTNVETAFWLESDRMLELTFSEQGLEVQRGVVMEEFKQRCLNQPYGDIGHLFRPLAFRVHPYRWPTIGKE
LSHIEQATLDEVKSFFYRFYAPNNAVLAVTGNISWEETVRLTEKWFGPVPRRNVPVRRLPQEPEQTEERRLTVERNVPLD
ALLMGYHMCDRGSADYYTFDILSDILSNGRSSRLNRRLVQEQNIFSGIDAYISGTRDAGLLQISGKPAAGVSLEQAEAAV
RRELEELRQSPVGEQELEKVKNKFESTQIFGNINYLNVATNLAWFELTGKAEDIDLEVERYRSVTTEQLHTVAQRAFCEN
NTVVLYYKSDK
>WP_004288952.1 MATE family efflux transporter [Bacteroides eggerthii]
MMNLIAGYKQHYKALIFLGLPIVIGQLGVIILGFADTLMIGHHSTEELGAASFVNNVFTLCIIFSTGFSYGLTPIVGSLY
GNRRFAEAGQALRCSLVANVLVALLLTFVMTVVYFNVERLGQPEELIPLIKPYYLVLLASLVFVMLFNGFKQFTDGITDT
KTAMWILLGGNALNIVGNYILINGKLGFPELGLLGAGISTLFSRIAMVAVFAMIVLRSRRFLRYRVGFLRMGWSFPVFRQ
LNALGWPVGLQMGMETASFSLSAIMVGWLGTIALASHQIMLTISQFTFMMYYGMGAAVAVRVSNFKGQGDMENVRRSTYA
GFHLIMAMEIILLSIVFVLRGQMGGWFTDSAEASALVASLFFPFLIYQFGDGLQINFANALRGISDVKPMMIIAFISYFI
ISLPVGYFCGFVLGWGLVGVWMAFPFGLTSAGLMLWLRFRYKTAR
>WP_004288953.1 hybrid sensor histidine kinase/response regulator [Bacteroides eggerthii]
MNSVSKVKIVVGYTLLLGVLFFSLFFVHREMENLMHSENQDVHWTDSLITLLREKDENTIYMLRVLSETSESMVSTSAIE
NIIATRQDSVVTNRRVQRRIITHRDTVVTKPKKKGFFRRLGEVFVPPKKDTAIQVKTSLEYATDTVIDVYNPVDSLQEKL
RAVAQQKKVSDSIVRRRRLTLQRMDKMLTARIDSLLKGYEQETLQRAREEADYRQSVRGHSVKIISSIAVGAVLLSVFFL
IIIGRDIARSNRYRRELEEARKRAEDLLAMREKMMLAITHDFKAPLGSIMGYADLLSRLTVDERQRFYLDNMKTSSEHLL
KLVVDLLDFHRLDLHKAEINRVTFHPARLLEEIHVSFEPLTSAKGLELHCNIAPELEGTYISDPLRLRQIINNLLSNAVK
FTDKGCVTMTACYENRRLVVAVADTGKGMGPADRERIFQEFTRLPGAQGKEGFGLGLSIVRMLVQLLEGTIDVDSVPGKG
STFTLRVPLFPVRMPERTGEEMQEKEEEPLPVPSSPSLRVLLIDDDSIQLTLTAAMLQHSGITSVSCMQPDELLDALRSG
TFDVLLTDVQMPAISGFDLLKLLRASNLPQAQTIPVIAVTARSDMKPEEFKAYGFAGCLHKPFTVAELFRELDMEGIGQM
PASQDERVSESAAEHPAEHTSGTSAPGCPYNFSALTAFSGDDSDAADSILKSFISETRLNAGRLQKAVDMADMDEVAAVS
HKMIPLFTLIGATELVGELKILESLRGASFTEEQEQRALRSLALIEDILRSQTRTDLG
>WP_004288954.1 translocation/assembly module TamB domain-containing protein [Bacteroides eggerthii]
MRRKWLKGALWVLLTPIVLFVILMILLYVPPVQNFIRKQATAIASDATGMNISVERIDLRFPLNLLVRGVQVVQSEADAA
DVQHPDTLLNLGSLNVSVQAWPLLQGRVEVNAITLQQVAVNSSNLLEGMHIKGTLGRFFLESHGIDLKKEDAILNNVELS
NTHMQVMLADTTETPKDSTETAVNWRIALHNLKLKNVSVDLQMPLDSMALGANIGDASIEDANVDLKRQFYGWRRFTLTE
SAVNYDSGMAAPVEGFDASHIALRDIRIGIDSVMACGRDMNAIIREFSMYDRSGLTVTSLTGRLFADSTLIRIPYLQLKT
PHSDMDLTAQTYWKLVDIPTTGHLSARFNANIGKQDVLLFAGGLPETFKEAYPFRPLVIHAGTEGNLKQMQISRFTAELP
GAFFLSGGGELWNLTDSLTRNGGLDFEMQTQDLNFLTGLTGVTPDGSIIVPDSMNLVARLGLDGPQCNAILKIKEGEGSL
GLDAAYNLNTEVYHADLAIDALQLHHFLPKDSIYTLTARVTAKGQGVDVASHKTIARVEAKLDELQYARWNISGVDLDAG
LKSSVASVHLTSDNALLKMQTEADMRLDRKYMDGKLNVNVEELDLYKLGVAPKPLEHPFAFSLGAEARHDSIKLQMDAGD
MNLQFRARSTLKELLEQSDEFVAILTKQIEDSRLDHAALRRVLPSAGMQLTAGQANPVSYFLKTKDITFNDFILRFGSTP
TRGINGRTAVHGLRVDSLQLDTIFFTVKQDTSRMMLQSGVINGPKNPQFVFRSTLTGEIRSEDAELTVNYVDGEGQTGVL
FGVNARPLTEGQGKGNGVLLNLTPAEPVIAYRKFHFVDNSNWVYLHKNMRVYANIDMDSDNGLGFRMQSDRNDSVSLQNM
NVELSRLQLGELSEVLPYMPRLTGLFSAEAQYIQTPTSLQVSAEANIDELTYERQHVGDVGMGATWLPGDKGATHYLNTY
FSYDNQEVLVADGMLTQKNGRDTLEVTTTFEHFPMKIANAFIPDQMVSFTGDIDGGVHIYGPLEKPKMDGDVTLDSVSVY
ARQAGARYWFDDRPVQVKDNQLIFDKFAIYTTSKNPFTIDGKVDFRNLERPTANLKLLAENYTLLDAPRTRESLIYGKVF
VDLNATVRGPLDALTMRGNMNLLGNTDVTYVLTDSPLTVEDRLEGLVTFTSFADTASVSADEVPAMSLGGMDMIMSVHID
NAVRLRADLSPDRSKFIELEGGGDLNMQYTPQGDISLTGRYTLSGGIMKYSLPVIPLKEFQINNGSYVDWRGDPMNPTLN
LKATERMRASVADGNDGGSRVVNFDVSIAIKNRLDAPELIFDITAPDDATVENELQAMGAEERSKQAIAMLATGVYMNSG
VKGGGLSMGSALNSVIQSQINSLAGSAFQSINASFTMGMEDRTAAETGDKQTDYSFRYSQRLFNDRVQIVIGGKVTTGAN
ATNDAESFIDNISLEYRLDTSGTRYVRVFYDKNYESVLDGEITETGVGLVLRRKMDRLGELFIFKKKKKQTVE
>WP_004288955.1 BamA/TamA family outer membrane protein [Bacteroides eggerthii]
MKRLILYIAGVLFLAGCSTTKHLPEGEILYTGQKTMIVENRSTTPVGEIAMEEVEAALATAPNNSLLGSSSIRIPFPMGL
WIYNGFVKYEKGFGRWIFNRFAAKPVLMSSVNPDIRQKAAANLLRDYGYFNGTVSYKTFLNPKDSLKAKIQYTVDMRNPY
FIDTVYYHGFSKRTLQIMNMSRRRSLISPGEQFNVTDLDGERTRISTLLRNVGCYYFRPDYLTYQADTTLVPGGHVTMRM
VPAPGMPAVAEKPFYVGKRAFYLYGKQGQAPNDSMDYKGLRIYYHDKLRVRPNMVYRWLNYQAYRQKRQVQDSTGISRKR
SMQNLYSLYRQTRVQERLNNVGIFRYLEMQYTPRDTTFVCDTLDVNIHAALDKPYDAELDFNVKMKSNNQTGPGASFTVT
KNNVFGGGEAWNVKLDDSYEWQTGKDRSSAMNSYEMGLSTSLMFPRVVFPRFGDKEYDFPATTTFKLYVDQLNRAKYYKL
LAFGGNATYDFQPKRTSKHSFTPFKLTFNVLRNPTEAFKELQAENPALYVSLRDQFIPVIEYMYTYDNAPLSHVRNPIWW
QTTVSSAGNLTSCIYRIFGKPFSEQDKKLMGVPFAQFLKVNSEFRYHYKIDKNQLIASRIAGGVIWSYGNALAAPYTEQF
YIGGANSVRAFSARNIGPGGYAPDKESKYSFINHVGDIRLEANLEYRFRIIGDLHGAVFLDAGNVWLMRKDDSRPNGEFS
LKNFAKQIALGTGAGLRYDMDFLVFRLDCGVGLHDPYETGKSGYYNIPKFKDSLALHFAIGYPF
>WP_004288956.1 MULTISPECIES: hypothetical protein [Bacteroides]
MKPTLFLLAAGMGSRYGGLKQLDGLGPNGETIMDYSIYDAINAGFGKLVFVIRKDFEQDFRDKIISKYEGHIPCELVFQG
LDALPEGFTCPADRTKPWGTNHAVMMGADVIKEPFAVINCDDFYGRDSFQVMGKFLSALPEGSKNVYSMVGFRIGNTLSE
SGTVSRGLCGTDENNLLTSVVERTKIQRMDGEVKYIDDNGEWTATPDTTPVSMNFWGFTPDYFAYSEEFFKTFLSDPKNM
ENLKSEFFIPLMVDKLINDGVATCEVLDTTSKWFGVTYPEDRQSVVDKIQALVDAGEYPAKLF
>WP_004288957.1 ABC-F family ATP-binding cassette domain-containing protein [Bacteroides eggerthii]
MISVEGLKVEFNATALFEDVSYVINKKDRIALVGKNGAGKSTMLKILAGLQQPTAGVVAVPRECTIGYLPQVMVLSDERT
VMQEAELAFEHIFEMQADIERMNQQLAERTDYDSEEYQKLIDRFTHENERFLMMGGTNYRAEIERTLQGLGFSREDFDRS
TSEFSGGWRMRIELAKLLLRRPDVLLLDEPTNHLDIESIQWLENFLSTRANAVVLVSHDRAFLNNVTTRTIEITCGRIYD
YKVKYDEFVVLRKERREQQLRAYENQQKQIQDTEDFIERFRYKATKAVQVQSRIKQLEKIERIEVDEEDNSSLRLKFVCS
SRSGSYPVICEDVAKAYGSHVIFHDVNLTINRGEKVAFVGKNGEGKSTLVKCIMDEITDYTGKLTLGHNVQIGYFAQNQA
QLLDENRTVFDTIDRVAVGDIRLKIRDILGAFMFGGEASDKKVKVLSGGERTRLAMIKLLLEPVNFLILDEPTNHLDMRS
KDVLKEAIRDFDGTVIIVSHDRDFLDGLATKVYEFGGGLVKEHLGGIYDFLQKKQIENLNDLQKSPSLSSSPAVGKTVAG
SNAGAAASQTSAAKLSYEEQKELNKKLKKLERRVADCEAEIEQTESAISILETKMATPEGASDMALYEQHQKLKAQLDNV
MEEWDAASSELEEARK
>WP_004288958.1 M13 family metallopeptidase [Bacteroides eggerthii]
MKVFHFLPIAAFCLMTGACSTGKKQAELTAGIQLANLDTTALPGTDFYQYACGGWMKNNPIPAEYSQYGSFTILAENNRK
QIQGLIEELAATQHEPGSVAQKIGDLYKIVMDSVKLNKDGVAPIKAELDQLGALKDKKELYALLGEMQKKGIVAYNILYV
GADEMNSSMNAVQSYQGGLSMGERDYYLENDAATAKIRDAFRTHVQKMYQLAGFDEAAAKKGVEVVMDVETRLAKAFRSR
TELRDPHANYNKMSLEELKKNYPTFDWDAYLSAMDLRDVKEIIIGQPASLKAAAEILDTLPIEQQSLYLQWKLIDAAAGT
LNDAMAEQNFDFYERTMSGTQEMQPRWKKAVGTVSSALGEAVGQMYVEKYFPAAAKERMVDLVKNLQESLGERIKNLAWM
GDSTKIKALEKLATFHVKIGYPDQWKDYSTLEIKDDSYWANMERANEWSHAEMVAKAGKLVDKDEWLMTPQTVNAYYNPT
TNEICFPAAILQYPFFDMNADDAFNYGAIGVVIGHEMTHGFDDQGRQYDKEGNLKDWWTAEDSKRFDERAQVMVNVFDSI
EVAPGLYGNGRMTLGENIADHGGLQVSYQAFKKATAANPLPVMDGFTPEQRFFLAYAGVWGNNIRPEEVLNRTKSDVHSL
GKWRVNGALPQIGAWYEAFNITENDPMFVPVEKRVSIW
>WP_004288959.1 bifunctional phosphoribosylaminoimidazolecarboxamide formyltransferase/IMP cyclohydrolase [Bacteroides eggerthii]
MSETKRIKTALVSVYHKEGLDEIITKLHEEGVEFLSTGGTRQFIESLGYPCKAVEDLTTYPSILGGRVKTLHPKIFGGIL
CRRGLEQDMQQIEKYEIPEIDLVIVDLYPFEATVASGAEEPAIIEKIDIGGISLIRAAAKNYNDVVIVASQAQYQPLRDM
LMEHGATTSLEERRWFAKEAFAVSSHYDSAIFNYFDGEAGSAFRQSANNQKTLRYGENPHQKGYFYGNIDAMFDQIHGKE
ISYNNLLDINAAVDLIDEFTDTTFAILKHNNACGLASRPTVLEAWNDALAGDPVSAFGGVLITNAVIDKAAAEEINKIFF
EVIIAPDYDVDALEILGQKKNRIILVRKQAALPKKQFRSLLNGVLVQDRDLKVETPEDLKTVTTKAPTAQEIEDMLFANK
IVKNSKSNAIVLAKNKQLLASGVGQTSRVDALKQAIEKAKNFGFDLNGAVMASDAFFPFPDCVEIAGNEGVKAVIQPGGS
IKDELSFDYCNEHGIAMVTTGFRHFKH
>WP_004288960.1 MULTISPECIES: rod shape-determining protein [Bacteroides]
MGLFSFTQEIAMDLGTANTIITTNGKIVVDEPSVVALDRRTDKMIAVGEKAKMMHEKTHENIRTIRPLRDGVIADFYACE
QMIRGLIKMVNNRNRLFSPSLRMVIGVPSGSTEVELRAVRDSAEHAGGRDVYLIFEPMAAAIGIGIDVEAPEGNMIVDIG
GGSTEIAVISLGGIVSNNSIRIAGDDLTADIQEYMSRQHNVKVSERMAERIKINVGAALTELGEDAPEDYIVHGPNRITA
LPMEVPVCYQEVAHCLEKSISKIETAILSALENTPPELYADIVHNGIYLAGGGALLRGLDKRLTDKINIPFHIAEDPLHA
VAKGTGIALKNVDRFSFLMR
>WP_004288961.1 rod shape-determining protein MreC [Bacteroides eggerthii]
MRNLLNFLIKYNYWFLFLLLEVTSFVLLFRFNHYQQSVYFTSANGVAGKVYEISGGISSYFHLKSVNEDLLDRNMWLEQR
VAFLEKSLQERGLDSVKLYSVARLAPADYRIYKANVIKNSLNKADNYITLDRGSADSIRPEMGVVDANGVVGIVYKTSPR
YSLVIPLLNSKSSISCKIVGSDYFGYLKWEGGDSRFAYLKDLPRHAEFNLGDTVVTSGYSTVFPEGVMVGTVDDMSDSHD
GLSYLLKIKLATDFGKVSNVRVISRSGQEEQNILEKEE
>WP_004288962.1 rod shape-determining protein MreD [Bacteroides eggerthii]
MIINYLHKIGWFICLVLLQVLILNNVHIAGYATPFLYIYLILKFESDVSRNTLMLWAFFLGLTVDVFSDTPGMNAAATVL
LAFLRPIFLRLFVPRDTLDTLIPAVRTMGIFPFLKYLVICVLVHHGMLLTLEFFSFAHIGTLLLRIVTSTLLTVTCIMAV
EGIRKK
>WP_004288963.1 penicillin-binding protein 2 [Bacteroides eggerthii]
MKDYTLEKRKYVIGMAAVVIVLIYVIRLFDLQIMTDDYKKNADSNAFLNKIQYPSRGAIYDRNGKLLVFNQPAYDITFVP
REVTQLDTLDFCHALNITLEQFQKRMKDVKNRWMNPGYSKYTHQVFMTQLSAEECGVFQEKLFKFPGFYIQRRTIRQYTY
DAAGHALGDIGEVSKKDIEADNYYIRGDYIGKQGIEKSYEKYLRGEKGVEILLRDAHGRIQGHYMDGKFDRPSVPGKNLT
LGIDIDLQRLGERLLQHKIGAIVAIEPATGEILCMVSSPTFDPHLMIGRQRGKNHRMLQRDRRKPLLNRAIMGAYPPGST
FKTAQALTFLQEGIIHEDYPTFPCAHGFNYGSLHVGCHGHGSPLSLIPAIATSCNSYFCWGLFRMFSDKKYGSPQNAITV
WKDHMVSQGFGYRLGTDLPGEQRGLIPNAKFYDKAYRGSWNGLTVISISIGQGEILTTPLQIANLGATIANRGHFITPHI
VKEIQDHELDSIYRTPRVTSIDREYYDEVAEGMRAAVTGSTGSATCRMVGTILPGVEACGKTGTAQNRGKDHSVFMGFAP
MNNPKIAIAVYVENGGFGATYGVPIGAMMMDQYLHGKLSPENEIRAEEFSNRIILYGDEER
>WP_004288964.1 rod shape-determining protein RodA [Bacteroides eggerthii]
MVRRENIWKSLDWVTIAIYLILIVFGWFSVCGASYDYGDRDFLDFSTRAGKQFMWIVCSFGLGFVLLMLEDTLYDMFSYI
IYIGLILLLIITIFIAPDTKGSRSWLILGPVSLQPAEFAKFATALALAKYMSAYSFTMKNWKNTLMLAFLILLPLVLIIL
QRETGSALVYTAFFLMLYREGMPGVVLFSGICAVVYFVVGIRFDQVLIADTPTPIGEFAVLSMVLLFAGGMVWVYKKRWE
PVRNIIGGSSVVLLIAYIISEYVAPFNLVWVQWGLCVVVTFYLFYLSLRERHLSYLLIGLFAIGSIGFLYSSDYFFNKVL
EPHQQIRIKVVLGMEEDLTGAGYNVNQSKIAIGSGGLTGKGFLNGTQTKLKYVPEQDTDFIFCTVGEEEGFIGSTAVLLL
FLALILRLIVLAERQQSAFGRVYGYSVLSIFLFHLFINIGMVLGLTPVIGIPLPFFSYGGSSLWGFTILLFIFLRIDAGR
NRRLV
>WP_004288965.1 gliding motility lipoprotein GldH [Bacteroides eggerthii]
MTNRFKNKTKHLKYIILLFIVGALGACDKQTVYHAFRSVPQEGWKRQDTLFFDVAVPDSQTYYKLTVEIRNRNTYPYQNI
NLSVGYEDPESKRVQVDTLKAVLASKEGIWKGDGWGGLYQSAFSAGSIKIGRSGNYLFKIAYTLPDEILPGINDVGIKLR
R
>WP_004288966.1 regulatory iron-sulfur-containing complex subunit RicT [Bacteroides eggerthii]
MEFKLHNGSGGLCCKSCGRQDKQLNTYDWLADIPGNAEESEMVEIQFKNTRKGYFRNSNKIPLEKGDIVAVEATPGHDIG
VVTLTGRLVPLQMRKANIKSEADIKRIYRKAKQVDMDKYNEAKAREHSTMIRARQIALDLNLNMKIGDVEYQGDGNKAIF
YYIADERVDFRQLIKVLADAFHVRIEMKQIGARQEAGRIGGIGPCGRELCCATWMTSFVSVSTSAARFQDISLNPQKLAG
QCAKLKCCLNYEVDCYVEAQKRLPSKEIELETKDGVFYFFKADILNNQITYSTDKNIPANLVTISGRRAFEVIGLNKRGI
KPDYLLEETHRSEPKKPVDLLEQESLTRFDRNRKNKNSGDGNNGNGNNNGNRNKKKKKSSNNRPQGSEQPATPQPQEQQS
KPQGNEKRAQGDERRPQRNNNNRKRPHNNKPKPQGDKPVRDDKPVQE
>WP_004288967.1 MULTISPECIES: DNA polymerase III subunit delta' [Bacteroides]
MFFKDVIGQEAAKQRLIQEVQEGRIPHAQLFCGPAGTGKLPLALAYARYICCPNRTETDACGTCPSCVKWNKLVHPDVHF
VFPIVKSAKGKKEVCDDYIADWRHFVLNNPYFSLNHWLNAMGAENGQAIIYAKESDEITRKLSLKSSEGGYKVTIVWLPE
KMHEVCANKLLKLLEEPPEKTVFLLVSEAPEMILSTILSRTQRFNIRKIEETSIADALQRKYGVQPIDSQTIAHLANGNF
IKALETIHLNEENELFFNLFISLMRLSYQRKIREMKQWSEQLAAMGRERQKNFLEYCQRMIRENFIYNLHRKEMNYMTLP
EQNFATRFAPFVNERNVIGIMDELSEAQIHIEQNVNARMVFFDFSLKMIVLLKQ
>WP_004288969.1 fimbrillin family protein [Bacteroides eggerthii]
MKNQKDLFKKGSILLCFVFAIAAVSCVNQINDEIRESNIPISFVAKASKGNTKITKNTFETGDRMGVFAMLTGNGLSEQR
YIDNLLLECGEGTTLIPKKEVFYPEGDATLDFISYYPYQAAGMGGGSSLLHVTVQADQSKSSNYSLSDFMTARTENIANS
KEAVRLTYKHQFAKIKIVLTPKDGENVNDMLKANPRIIATGFRTQALYDLQSDELSEVDEESETDIIPSGVWKETGNGLS
GKEFIVIPQTHSDSKQAFSLEWNGKIYACSLPSAIIKEDTELEIQINALQNAGESLTGVIASIKEWGASEQGDSENEYDI
TAIHTASLSFKTSGVYRVYRQGKPVAEICREYLHTPADDAINSKAIVVYPVSDNGRTDLNNGTVLQLPDKTAATHGGKVS
WNETDNSLAYTGGHSGPIEKFYIDGDLKIVTEKPDKALTVNVSSYTIRDIRNGILQSYPIVKIGTQYWMREDLQTAYYND
SKNIPIQKILGTGDRCFQYSVPGFLLYNGEAVLTGKLAPLDWRIPSDNDWNRLKEYIAGNASALKKTGTWSSDTNPATNE
TGFGIAPKGLLLERDNATTLVNPASSTAYWTRNGMQEQLDKVVIITNSNNDIEFKNSVKPEGKKYYNGFSVRCIKE
>WP_004288970.1 MULTISPECIES: homoserine O-succinyltransferase [Bacteroides]
MPLNLPDKLPAIELLKEENIFVIDNSRATQQDIRPLRIVILNLMPLKITTETDLVRLLSNTPLQVEISFMKIKSHTSKNT
PIEHMKAFYTDFDKMRDEKYDGMIITGAPVEQMDFEEVTYWDEITGIFDWARTHVTSTLYICWAAQAGLYHHYGVPKYPL
DAKMFGIFEHRTLQPLYPIFRGFDDVFYVPHSRHTEIRKEDILKVPELTLLSESEDAGVYMVMARNGREFFVTGHSEYSP
LTLDTEYRRDLSKGLPIDMPRNYYVDDDPDKGVLVRWRAHANLLFSNWLNYFVYQETPFNIEEIK
>WP_004288971.1 U32 family peptidase [Bacteroides eggerthii]
MIKQRKIELLAPAKNLECGIEAVNHGADAVYIGAPKFGARAAAVNSLEDISALAEYAHLYNVRVYVTVNTILKEEELAET
ERMIWDLYRIGVDALIVQDMGITRLNLPPIPLHGSTQMDNRTPEKVRFLTDAGFRQVVLARELSLHEIRNIHEACPETPL
EVFVHGALCVSYSGQCYVSQACFGRSANRGECAQFCRLPFSLVDADGKTIVRDKHLLSLKDLNQSEVLEDLLDAGASSLK
IEGRLKDVSYVKNVTAAYRQKLDAIFARRREYVRASSGSCRFDFVPQLDKSFSRGFTHYFLQGREREISSFDTPKSLGEE
MGTMKEQRGNYLTVAGVKPFHNGDGVCFLDEQGRLKGFRINRVDGNKLYPAGEVPRIKPRTRLYRNFDQEFERILSRKSA
ERKIGIEWELADTPSGFALTAADEDGNRVTLSFPCSKELARTPQQEHLRTQLGKLGNTPFEVVALGGMDDTSVKAAPAVV
INLSHNWFIPASVIADWRRQVTDRLIAARRITYRRELHVWKPTRHCFPMKSLTYLGNVMNTSARSFYLEHGVVSVEPAYE
KQAVPEAVLMFCKHCLRYSMGWCPTHQKGHSPYREPYYLVGTDGKRFRLTFDCKNCQMKVSGE
>WP_004288972.1 hypothetical protein [Bacteroides eggerthii]
MWEMHKAELNRSNRKHNVTVRSVSRTLCLILHPLYLLLLLLPCLASCHYPRPDLENRELGERTRDSLRYLYERHYTWDTN
LELLDDSVTIACLPVKDCYNTLYRGDRVVVAEFAIHPADSVDSVWVKLAHSQEVQGWIREKDMMRAFVPTDSISQAIYLF
SETHASYFIVIFALFVAVWLFRAFRRKQLQMVCFNDIDSVYPLLLCLLLAFSATVYESMQVFVPETWQHFYFNPTLSPFR
VPLVLSVFLMSLWMFVIVLLAVLDDLFRLLSPAAAVFYLLGLASCCIFCYFFFILTTQIYIGYLFIAVFVCVFFRKLRSS
LAASRYRCGNCGQKIGTKGVCPHCGAINE
>WP_004288973.1 TonB-dependent receptor [Bacteroides eggerthii]
MKQYKIITLILMLLTSGNMLAEELDTLKVVDVEEILVIAAPKENRKLREQPTAVTLLSQQDMQAAQVNSIKNLTGLVPNM
FIPDYGSRLTSAVYIRGIGSRINTPSIGLYVDNIPYIDKSAFDFDYSDIERIDVLRGPQGTLYGRNAMGGLIKIHTKSPF
SYQGTDFRMGAGTHNAYNTSLTHYHRVSERFAFSTGGFYDYEGGFFRNAALNNKKIDKGQSAGGRFRGIYLPSDNWKADL
NVSYEYSDQGGYPYYYTGSVNPAAQSEEMKPYVGTISNNRESDYYRNLMNAGLNLEYQAQHFTLSAVTGYQFLKDRMSID
QDFTAKDIYTLEQKQRIHTLSEELVMKSKGNGRWQWATGVFGFYQWLKTDAPVTFRKDGMDMLDQMLGSVIPSKIEVTMM
PGMGLNILPSLQLGGNDLLINGDFDTPLLNGALFHQSTFRDLFGLRGLSFTAGLRLDYEKMKMNYNSGTAMDYTVGIKGE
MVRGGQIIKEIPMMPETSLTVQSRYQGSIDKDYLQLLPKFALQYDFKDNLGNVYATVSKGYRSGGYNIQMFSDLLQSSLK
NDMMRQTKEEVLKAIENSPGASYKDLISEKFPDAGKNPDARSATEYKPEQTWNYEVGTHLNLFNNRLRTDAAFFWLETRD
QQISRFAGASGLGRETVNAGKSRSLGAELALAAAITTDFTVNTSYGYTYATFKDYATNARVNGQLQEVSYNGHYVPFVPK
HTLTVGGQYIFRINAGYWLDRIQLNVNYTGAGRIYWTEENTVSQSFYGTLNGRVSFQKGRGQIDLWVRNALDKDYAAFYF
ESMGNGFMQKGRPIQAGIELRCRF
>WP_004288974.1 LuxR C-terminal-related transcriptional regulator [Bacteroides eggerthii]
MTTPEIAIVAPNTLTSLGLQNLLEEIIPMATIRVFHSFAELMDDTPDMYAHYFIASQIYFEHTAFFLPRKPKTIVLAGGD
NQPQLSGVPTLNIYQDEKSLIKDILRLHRYGHQQGHVAANTPDNHDLSAREIEVLALITKGLINKEIADKLNISLTTVIT
HRKNIVEKLGIKSVSGLTIYAVMHGYVDADRI
>WP_004288975.1 dihydrolipoyl dehydrogenase [Bacteroides eggerthii]
MRYDIAIIGGGPAGYTAAERAAAGGLKTVLFEKKAIGGVCLNEGCIPTKTLLYSAKLWDTMKGAAKYGITVPDAPAFDMG
KIIDRKDKVVKKLTGGVKMTVGSYGVAIVEKEAVIAGEENGMFRIVAGGETYEATYLLVCTGSDTVIPPIPGLSDTDYWT
SKEALESKELPRSLVIIGGGVIGMEFASFFNSMGVKVSVVEMMPEILGAMDKETAGMLRSEYLKRGVNFYLGTKVTAVSH
EGVTVEKDGKASLIEAGKILVSVGRKANLGQAGLDKLNVELLRNGVKVDEHMQTSHPRVYACGDITGRSMLAHTAIRESE
VAVNHILGVEDAMNYDCIPGVVYTNPEVAGVGKTEEELKALGTGYHIQKLPMAYSGRFVAENELGNGLCKLVLDDGDRII
GCHLLGNPSSEIIVAAGIAVQHGYTVEEFQKSVFPHPTVGEIFHETLFA
>WP_004288976.1 lipoate--protein ligase family protein [Bacteroides eggerthii]
MFCIDNRCTDVYFNLAAEEYLLKKKKDNFFMMWQSVPSVVIGKHQSVRKEVDEKYIHENNILLARRFSGGGAVYHDEGNL
NLSFMETVERPDFEYYLQQTVDFLESLGIVAYTDKRMGIYVDDRKVSGSAQCIHKNRVMYHCTLLYSANLQALDAALCGR
SDGEDLLPSSRVLRAVPSVRSAVANISEYLLPAVPLKRFARLLFHFFFEGGDNRVYRFTPEDLAAIGQLKAEKYACGEWI
YDRVALAPA
>WP_004288977.1 MULTISPECIES: dihydrolipoamide acetyltransferase family protein [Bacteroides]
MSGFEIKMPKLGESITEGTIVSWSVQVGDVIREDDVLFEVNTAKVSAEIPSPVAGRIVEILFKEGDTVAVGTVVAVVDMG
GDDEPSEPSAGTKESVKAPVADNTGAGTSPVPVQELPKAQAAGSENERWYSPVVLQLAREARILQEELDRIPGTGYQGRL
SKKDIKQYIIQKQNGAAGVAAAKPAVAAVPQSSPVTATSVAEGIEVKEMDRVRRMIADHMVMSKHTSPHVTTLVEVDMTK
LVKWREKNKEAFFKREGVKLTYMPAITEATAKALVAYPQVNVSVEGYNILFKKHINVGIAVSQNDGNLIVPVVHDADRLN
LSGLAIAIDGLAAKARINKLMPDDIAGGTFTITNFGTFKSLFGTPIINQPQVAILGVGVIEKKPAVMETPEGDVIAIRHK
MYLSLSYDHRVVDGSLGGNFLYFIKNYLENWNE
>WP_004288979.1 MULTISPECIES: flavodoxin [Bacteroides]
MKKIGLFYAANAVKTSQVAKKIRKVLGAENVDIIPAEQAWGNDFEAYDNLIIGVSTWFDGELPTYWDELIPELETLDLKG
KRVALFGLGDQVNYPDNFADGLGLLGDAFEKAGASLVGFTPTKDYSFNRSKALRGNEWCGLVLDFENQSEMTDGRIKAWC
DRLRAELL
>WP_004288980.1 FAD-dependent protein [Bacteroides eggerthii]
MIQEYQLRVLPETAANEQRLKEYLIQEKGLNVRDITATRILKRSIDARQRTIFVNLTVRVYLNEMPKEGEYRETIYNNVS
DKPQVVVVGAGPGGLFAALRLIELGLRPVIVERGKNVRDRKKDLALIGREQTVNPESNYSFGEGGAGAYSDGKLYTRSKK
RGNVDKILNVFCQHGASPSILVDAHPHIGTDKLPRVIENMRNTIIACGGEVHFETRMDALIIENDEVKGIETNTGQTLLG
PVILATGHSARDVYRWLAANQVEIEAKGIAVGVRLEHPAELIDRIQYHSRDGRGKYLPAAEYSFVTQVDGRGVYSFCMCP
GGFVVPAASGPRQIVVNGMSPSNRGSRWSNSGMVVELRPEDLANDELRIMSEEPTAQQDGVADPRLSTLNSQLSMMYFQE
SLEYLCWQQGNMKQTAPAQRMADFTKKKLSYDLPESSYAPGLVSSPLHFWMPPFIANRLSKGFQQFGKYSHGFLTNEATM
IGVETRTSSPVRIIRDKDTLQHVRLKGLFPCGEGAGYAGGIVSAGIDGERCAEAVGRLLL
>WP_004288983.1 MULTISPECIES: type I asparaginase [Bacteroides]
MIPNNTSVLLIYTGGTIGMIENTETGALENFNFEHLQKHVPELQNFTFRIDTYQFDPPMDSSDMDPDAWRKLVRIISDNY
ERYTGFVILHGTDTMAYTASALSFMLEGLNKPVILTGSQLPIGVLRTDGKENLLTSIEIATARHPGGRPFVPEVCIFFEN
HLMRGNRTTKINAENFNAFRSFNYPVLASAGIHIKYNNVQIHTESTQGGLQPHYLLDTNIAILKLFPGIQESVVDAILSI
EGLKAVVLETYGSGNAPRKEWFLRRLHDACEQGIVIVNVTQCSAGTVEMERYETGYRLMQAGVVCGYDSTTESAVTKLMF
LLGHNYSPAEVRELMNRPIAGEITIT
>WP_004288985.1 MULTISPECIES: bifunctional aspartate kinase/homoserine dehydrogenase I [Bacteroides]
MKVIKFGGTSVGSANSILSVKRIVEAINEPLIVVVSALGGITDKLINTSKMAASGDASYENEFREIVYRHVEMIKEVIPA
GESQVALQRQVGELLNELKDIFQGIYLIKDLSQKTSDTIVSYGERLSSIIAAQLTGAEWFDSRRFIKTEKKHSKHVLDAE
LTTALVRETFKDMPKRVLVPGFISTDKTTGEVTNLGRGGSDYTAAIIAAALDADALEIWTDVDGFMTADPRVISTAYTIN
ELSYVEATELCNFGAKVVYPPTIYPVCHKNIPIIIKNTFNPEGAGTVIKQEVSSPQSKAIKGISSINDTSLITVQGLGMV
GVIGVNYRIFKALAKNGISVFLVSQASSENSTSIGVRNADADLACEVLNEEFAKEIEMGEISPIQAEKDLATVAIVGENM
KHTPGIAGKLFGTLGRNGINVIACAQGASETNISFVVDSKSLRKSLNVIHDSFFLSEYQVLNLFICGVGTVGGSLIEQIH
SQRQRLMQENGLQLNVVGIADASKAMFGREGFDLGRFREELAEKGKESSLDTLRDEIIGMNIFNSVFVDCTASAGVASLY
KDLLMHNVSVVAANKIAASSEYENYRELKQIARQRGVKYLFETNVGAGLPIINTINDLIHSGDKILKIEAVLSGTLNYIF
NKISADIPFSKTIKMAQEERYSEPDPRIDLSGKDVIRKLVILAREAGYRIEQSDVEKNLFVPDDFFEGSLDDFWKKVPGL
DADFEARRKVLEAGNKHWRFVAKLENGKASVGLQEVGVNHPFYGLEGSNNIILLTTERYKEYPMMIQGYGAGAGVTAAGV
FADIMSIANV
>WP_004288987.1 threonine synthase [Bacteroides eggerthii]
MKYYSTNKQAPDATLEEAVVKGLAADKGLFMPFAIKPLPQDFYDSIDTLGFQEIAYRVADAFFGEDVPADTLKQIVYDTL
SFDVPLVKVTENIYSLELFHGPTLAFKDVGGRFMARLLGYFIRKEGKKQVNVLVATSGDTGSAVANGFLGVEGIHVYVLY
PKGKVSEIQEKQFTTLGQNITALEVDGTFDDCQALVKAAFMDKELNEHMQLTSANSINVARFLPQAFYYFYAYAQLKRAG
KADDAVICVPSGNFGNITAGLFGKRMGLPVKRFIASNNRNDIFYQYLQTGVYAPRPSIATIANAMDVGDPSNFARVLDLY
GGSHAAISAEISGATYTDGQIAETMKEVWKDNHYLLDPHGACGFRALQEGLQAGETGIFLETAHPAKFKDTVEKIIGEAV
QIPEKLQAFMRGEKKSLPMSKGFEDFKRYLMSI
>WP_004288988.1 thiamine diphosphokinase [Bacteroides eggerthii]
MKEEYKGTTKLYSRCTEVEAVVLANGEYPTASLPLHILESAPYVVCCDGGADEYIRQGHIPNLIIGDGDSICEENRRKYG
HLLHCISEQETNDQTKAVSYLLSQGKRRIAIVGATGRREDHTLGNISLLMDYMRAGADVCTYTDYGVFIPCRNTCTLPCR
PGQQVSIINFGARRLHGIGLVYPLSDFTNWWQGTLNECTGTEFTVEAEGEYLLFLNFPIEP
>WP_004288989.1 nicotinamide riboside transporter PnuC [Bacteroides eggerthii]
MEQTLEIIGTLVGLLYLWLEYKASIYLWIAGIIMPAIYIFVYYNAGLYADFGINIYYLGAAIYGWMMWKYGAFLRRTILK
KTAANIENPQQKPPITRMPLHYLLPLTAVFAATFAGIAWILINFTDSNVPLLDSFTTALSIIGMWMLARKYVEQWWAWIG
VDAVSAGLYVYKGLDFTAALYALYTIIAIFGYFKWKKMMKE
>WP_004288990.1 MULTISPECIES: TonB-dependent receptor [Bacteroides]
MKKYAMAACLFMAALNVCAQTKEKDSLRVIDLQEVEIISTRATGTTPVAFTNINKDQLKKQNFGQDLPYLLSMTPSAITT
SDAGAGIGYTTLRVRGTDGTRINVTANGIPINDAESHNVFWVNLPDFASSVKDMQIQRGAGTSTNGAGAFGASINMQTGD
FSLKPYAELNGSYGSFNTHKETVKVGTGLINDHWSFDARLSNISSDGYIDRASVGLNSYYLQGGYYNDNTSVKLITFGGK
ERTYHAWNYASKEEMKEYGRRYNSCGYMYTDDNGTAHYYEDQTDNYVQKNYQLLFNHNFTSAWNVNAGLHYTKGDGYYQE
YKDNRKLVEYGLLPYEHDGETVKKSDLIRKKAMDNWFGGGIFSVNYKGSRLHASLGGGLNRYDGDHFGKVLWVKNYIGTL
DPDKDYYRNNATKNDGNLYLKADYELCDGLNAYADLQYRHISYKMYGQNDKWNSVTGDGLQQLAIHEKFDFFNPKAGLSW
QINRNNRVYGSFSVAHKEPTRNNYTDGKFTEHPKAERLFDYELGYTFANSWLNLGANLYYMDYKDQLVLTGELNEIGEAV
AANVPDSYRMGIELMAGLKLPCGFQWDINATLSRNRVENFTETLYENEDPAGEKWSTYLGDTHIAFSPDFLLNNRFGYTY
KGFEASLQSQYVSKQYMSNLDCKDHILDAYFVSNLNLSYTFALPKIKSITVGCTIYNLFNEEYENNGYAGSGFYYEDGQK
VRYNYAGYAAQAGTNVLGHISLRF
>WP_004288991.1 mechanosensitive ion channel domain-containing protein [Bacteroides eggerthii]
MAAFAAQTSEEGFSKLQIFMQQLIDWGVGAGGRIIGAILIFVVGRFLISFIKKLLSKLLMKRHIDAGIQSFIKSLVNILL
TILLIIAVIGKLGVETTSFAALLASAGVAVGMALSGNLQNFAGGLIVLLFRPFKVGDWIESQGVSGTVREIQIFHTILTT
ADNKVIYIPNGALSSGTVTNYSREETRRVDWVIGVEYGENYDKVESTVRRILAADSRILNTPEPFVALHALDASSVNVVI
RVWVKNSDYWGVYFDMNKTIYATFNKEGIGFPFPQLTVHQAKD
>WP_004288992.1 MULTISPECIES: hypothetical protein [Bacteroides]
MEKNLIHSNELHFIDKKRIHRAVGQLVESLELAAGSTTGFNLYAVVESYFTDLNKRREINRLLNPEQNTCEETEEELETY
GR
>WP_004288993.1 LytTR family DNA-binding domain-containing protein [Bacteroides eggerthii]
MKLNTVIIEDEIPAARLLHSMVSSLRPEWNIEIIPGSVDDAVEWFASHEHPELIFLDIHLTDGDAFDFLSAAKPKSAVIF
TTAYDQYAIRAFSVNSIDYILKPVDEQRLSDAIAKYETLHGQAWLKSEKYMETLLETLKHPEKKYRSRFLISGTDEFWLL
RVEDIAYFYSEEKTTFAVTPSGREHILDLSLNKLEEQLDPEQFFRVNRQMILNVDAIDRAAPFFKGRIKVVVHPPFKSDI
IISEGKASAFRLWLNY
>WP_004288994.1 MULTISPECIES: histidine kinase [Bacteroides]
MKWTTITYMLLFSGLGLFSYFLIANYTDFSPKTAEAFYSWGAVVFTILAFNLVGYSTLRLSEWVNRQYVINTFRKWKLVM
VYMSVIFLFLMLNYGVFVTAKILANVEPIFNFSRSGWNLLIVVWMAEMVVIGLLLSNRTLQANWLLQQEAAKLQMENSRA
KYTALQNQLNPHFLFNSLNTLIAEIKYNPDNAVCFTQNLSSVYRYVLQCQDRNLIPLKEELDFMNSYLFLHKVRLGDCIS
YDCRIPPEYMERQIPPLTLQLLVENVIKHNSISPDKPMTIHIEIDNEYLVVSNPVSPKKKKDSSSGIGLKNLSNRCRLMS
NKNIVIQKEDSVFTVKIPIIQ
>WP_004288996.1 efflux RND transporter permease subunit [Bacteroides eggerthii]
MKFVKYFLQKRSVTILLLALVLAGGLFSYIKMGKLEDAPFTIKQALVLTPYPGASPSEVQTQVTDILEEAIQSMGELYYL
KTENRAGLSKITVYVKKEIRADEMQQLWDKLRRKVNDVQGKLPAGAGASIVNDDFGDVLGVFYGLTGDNYSFRELEDEAK
LIKNELLKVKDVAKVEIYGVQTPTIDVTISPAVMAQSGVTTADIAHAFEAQNKVVDAGGVDAGSNRIRIESTGNFYSLDD
IRELTIVSRTGEHFRLADIANIEESYQNPPGNIMRIDGSPAIGIAISTVPTGNVVDMAKAVQITLDKFKETMPEGFTLTA
IYDQGYESDIANQGFILNLIISVLTVVAILLFFIGFKNGILIGSGLVFSIFATLIVMMASGIALQRMSLAAIIIAMGMLV
DNAIVVSDSALVNMERGMRKRVAIMRACSSTALPLLAATIIAILTFLPIYYSPHITGELLSSLVIVIGVSLMFSWVFALT
QTPFFIQEFVRRPRPEELKAGLFDGKYYNIFRNALRWVLRHRTMAVASLVVMLVLSAWSFKFIPKVFVPALDKQYFTMDM
WLPEGTNIYETDRIADEMADYVRGHEEVEMVSNYIGRTPPRYYLSNIAFGPQSNYAQLLIKCHTSKDAVAMHALLQDSIR
LKFPEPLIKVNKFELSPLTEAMIEARFLGPDAAVLDSLVNVATSIMRRNPKAADVRNEWGNMTLVMRPIYDPVKAGALGI
TKAQMMQSVKSVSDGLPVGIYRDDEQKVPVLLKSDNTSVTDAHSLENLSVWNGKHSAPLSQVTKGVETAWEWPQIRTYNR
QLSMAAMCGVQPGHTMAEVHGEIRKEIEAMELPEGYTFFWDSQYKDQNEGLQALAKFFPLAFLMLIVILVALFGNFREPG
IILCILPLSLIGVAVGMLLTGFDFGFFPIAGWLGLLGMIIKNVIVLLDEINVQRHDGVIPYTAVIEATVSRTRPVLMAAT
TTILGMVPLLFDVAFGGMAATIIFGLTFATLLTLFITPALYSMFYKVKES
>WP_004288997.1 efflux RND transporter periplasmic adaptor subunit [Bacteroides eggerthii]
MRIKVFLWMSTVFTLLVSCTGKNEQVRSGMIVKTEKAVQYSGGNGKEYAFISRPYRTSELSFRVGGPIDRFDVYSGNYYS
QGSIIAEIDPRDFRIRKERTKAIYEQMKTEFDRIQKLYEKNNISASQYEKTKADYTTAKTSFDMASNELEDSRLIAPFNG
YVGEVYIEKFQDVKAAQPVLSLIDIDRLRIETYVTQEVAAAARSLDSVKVCFDMYPDKVYKAAVIEVSKGTTRNNLSYLL
TALLPNPDRKLLAGMSGKVYMDISTDQKAGVVIPQYALCHRPEVGDFVWVTNESTSKVSLRKVTKGDLLPSGKVLITKGL
SADETIATSGLRFLSDGMEVEISSKK
>WP_004288998.1 lipocalin family protein [Bacteroides eggerthii]
MSILAYRYSLFINYRVFFKNSRIKMNHLKCTLLVFSTVLLTACGKNENIVGKWMQAVPGLPELKQGFVLEADGKASSVNM
ATLSYKAWQQEGAFLILSGKSVGNHQVLPFSDTLHIEKLTQDSLILKKGELILRYAKEDTISQKKLNENIPASLIAPAKK
TLSVKGKLIIGAEVRSFIPEGSDEAYWVIDKTGKLYQQYDKITKGVKNGIPVYAELQVEDMGKSNEGFAANYKSVYHIHK
INKLHK
>WP_004288999.1 DUF4840 domain-containing protein [Bacteroides eggerthii]
MKKVFKPMRVFVSMLVLSSSFCFTACSNDDENTPQLPDEVTTGTMFGNYTGKMLISSLSPTEKENNEEAPVGVDISATVN
NDTVYFEKFPIKDIVLSIVKDETLTDKIVEAVGDVNYKVGYKPTLTAAKDSIKFVLNPESLKLSVAIPSETENENPEALL
IEVKVEPGKEAGYSVESANMKFNFAATKVLLGEGENQQELSDFAPTTFNFDMNQHKIAHSRF
>WP_004289000.1 MULTISPECIES: winged helix-turn-helix domain-containing protein [Bacteroides]
MDEKKDYTATQEQLARFAKALGHPARIAIMHFLAKQKTCYFGDIHEELPIAKATVSQHLKELKNAGLIQGEVETPKVKYC
INRKNWQLARELFKEFFEQCICKSGECC
>WP_004289001.1 thioredoxin family protein [Bacteroides eggerthii]
MEIKVLGTGCAGCKALYAIVTQVVKELALEAVVTKEEDLMKIMEYNVMTLPALVVDGKVVAKGKLSAKEVKDILIK
>WP_004289002.1 MULTISPECIES: nitrophenyl compound nitroreductase subunit ArsF family protein [Bacteroides]
MKRFLFFTIACLSSIWGMAQIATDTYVEVLYFHGKQRCATCKAIDKHTKEVVNVDLAELVKNGKLRFKEIDISTPEGEKL
AEKYRVSWSSLYVNKWENGKEERNDMTRFGFQNARSNTTVFKKELKQKINRLLK
>WP_004289003.1 aromatic aminobenezylarsenical efflux permease ArsG family transporter [Bacteroides eggerthii]
MEYLQTLLDNSEIPIITAFLLGLLTAVSPCPLATNITAIGFISKDINNRNRIFTNGILYTLGRVLAYSVLGAILIAILRK
GADMFAIQKGISEWGELLLAPALMLIGSFMLSGDKLQLPKFGFSATEKTEKLKGSWGSLLLGILFAMAFCPTSGLFYFGM
LIPMSAMESEGYLLPVIFALATGLPVMLVAWILAYSVAGVGKFYNRVQTFQKWFNYMVAILFILVGIYYGLINLDII
>WP_004289004.1 arsenate reductase ArsC [Bacteroides eggerthii]
MKILILCTGNSCRSQMAHGFLQSFDKDIQVYSAGTHPAEKVNPLAVEAMAEVGIDISRHIPTNVTAYLSDTWDYVITVCG
SANEMCPAFEGNVGKRLHIGFNDPSEAIGTTDFIRSEFERVRNEIKNEFTRFYITEIKKQELLKCACNR
>WP_004289005.1 permease, partial [Bacteroides eggerthii]
DIFGLDASTALGKAINFFFYDTIKILILLFFISVIMGIINAYFPIERLRNYLTSRKLYGLQYFFAALFGAITPFCSCSSI
PLFIGFVKGGIPLGVTFAYLITSPLVNEVAVALFIGTFGLRITIIYVISGVLLGMVGGFILGKMKLEAYLSDWVKQIQQN
STSDSGIWEKEHTPFFRRLPVIMQEAWGIVRGVFLYILIGIGVGAFMHGYVPEGFFEQYMSKENWFAVPLSVILAVPMYA
NAAGIVPVIEVFVAKGIPIGTAIAFMMAVVGLSLPEATLLKKVMTWRLIGIFFGVITLFIVMLGYLYNIIL
>WP_004289006.1 AI-2E family transporter [Bacteroides eggerthii]
MERKKITFDSFIRGVILGVIIIGLLMLLKRLSSVLLPFFIAWLIAYLVYPLVTLFQYKLKFKNRIVSIFCALFTILIIGA
GAFYLLVPPMIQEFGRVQALLIQYFSHGTYNSNVPTSLSEFLRDNIDAKFITELFNKENLLDALKEAVPRLWSLLSDSID
LLFSVFTIFLILLYVIFILLDYESIAEGWTHLVPIKYRPFTISILNDIKTGMNRYFRGQAFVALCVGILFSIGFLIIDFP
LAIGLGLFIGALNMVPYLQVIGFVPTIVLAILKASDTGGNFWIIIASAIAVFIIVQAIQDGFIVPRVMGKITGLNPAIIL
LSLSIWGSLMGMLGMIIALPLTTLMLSYYQRFIINKENIHKAEPADNQIREKKQIE
>WP_004289007.1 MULTISPECIES: thymidine kinase [Bacteroides]
MVLFSEDHIQETKRRGRIEVICGSMFSGKTEELIRRLKRAKFAKQRVEIYKPAIDTRYSEADVVSHDSHTISSTPIDSSA
SILLFTSEIDVVGIDEAQFFDEGLIDVCNQLANNGIRVIVAGLDMDFRGNPFGPMPGLCAIADEVSKVHAICVKCGQLAS
FSHRTVKNDKQVLLGETAEYEPLCRECYLQAIKEDQQTTNQQ
>WP_004289008.1 MULTISPECIES: hypothetical protein [Bacteroides]
MQVLLKDIELDVQELKCLIQSMSTDTNPVLKIVAKRSIYQMKERLDALTALLDATFVITPAKQSASTVVKTDLEHKAVAD
LTKEVPAETVFMQDDEVPAPQILAERIKPAIDLCHAISLNDSFRFTRELFNGDTARMNEIVGQLGKASSLEEAMSVFMSK
VQPDEENEAAIDFVELLKKYFS
>WP_004289009.1 16S rRNA (cytidine(1402)-2'-O)-methyltransferase [Bacteroides eggerthii]
MGKLYVVPTPVGNLEDMTFRAIRILKEADLVLAEDTRTSGILLKHFEIKNVMQSHHKFNEHKTVESVVNRIKGGETVALI
SDAGTPGISDPGFLVVRECVRNGIEVQCLPGATAFVPALVASGLPNEKFCFEGFLPQKKGRMTRLKRLAEEHRTMVFYES
PHRLVKALTQFSEHFGAERQASVSREISKIHEETIRGTLTELVEHFTANEPRGEIVIVVAGIDD
>WP_004289010.1 MULTISPECIES: hypothetical protein [Bacteroides]
MKKLAVLIVCAAVMASCDSFSGGSKDQLKAENDSLLMELTQRNAELDEMMGTFNDISEGFRQINAAESRVDLQRGAVAEG
SLNAKQQIASDIEFIRKQMEENKEQIAKLQAMLKNSKTNSSQLKKAVESLTQELNAKTQRIEELQAELASKNIRIQELDA
AVTDLNAVKSELTAENEAKAKTVAEQDKALNTAWFVFGTKKELKDQKILSGSGLFKKGSVLKDGDINKDYFTQIDIRTTK
EIKLYSKDADVLTTHPTGSYALEKDDKGLLTLRITNPKEFWSVSKYLVIQVK
>WP_004289013.1 SusD/RagB family nutrient-binding outer membrane lipoprotein [Bacteroides eggerthii]
MKKYIFMTLTVVLFGLTACTEDAFDRINKDNEHPSPEAVPAALQLTDAIMSTGFSTVSGDFAFYLSSLNEQEVGMGNNQL
MFAEMRNSSEWAASTTFNNVWNSTYGNLQNIRQMQSKIENEVPGNVGQFDILGMAQILEAVNFGVLTDMFGDIPYSEAVQ
GQGNLQPKLDAQKDVYTGILATLDKAIDNLEKGKSMTNAGNQDIAYKGAASKWLAAAHALKARYLLHKLAVEPNVLSEVA
TSVQQAIDNGFEGFTVTGFNGSTCDNPWSAYVFSRQYTAPSKTVSSLMEATDDPRLDYYLNALGEAYIPGDETIAKTVDD
ARVMKYQPTWYLFGSQPIHIMSKAELYFIQAEVQLRSNVDATSAYQKAVEASVTEILTWFGDETTVPAAATTAKAYASSL
GAPTLQKLFEQKYVAQALDEQVETYNDLRRLKAMGEEYVILTNPRNAQSGINRYPERLPYGNSAVIGNPNVKKAYGDGSY
IYSEKTWINGGK
>WP_004289014.1 SusC/RagA family TonB-linked outer membrane protein, partial [Bacteroides eggerthii]
AIKPNVRVILKSDAEQLDEVVVTAMGIKRDRKALGYAAQDLNSEQLNKAGTTSLASAIQGKLTGVDIRQSSGAPGASSQI
IIRGARSFDGNNQPLYVIDGMPINTTADFDTGNSVTGANYADRSIDINPEDIESVNVLKGQAASALYGIRASNGVIVITT
KRGSKNNMNKPSVTISTNLSAQRVSRKFERQNIYSQGNSITAGYDPTSSMTWGPKISELANDPKYGGNMNNQYTATDGMH
EGQYYNPKRAQAGLSGWTTPQIYDNVGDFLGTGFTENTNVNLSQSINGINYSFGVNNSHQNGIIPSTGMDRWGARGLVDW
KINPQWNTGFSINYSSTKITSAPGANDGIMNVVYSAPAEYDLKGIPNHEPGNPTNQILFRSTSFTNPYWWAEHNEYLQHT
NRAFGNTYLEYQPNLGLGENFSLKIREQAGLDIWTSDYATIREMGSTSSLKGGDIENYGSQHNVFNNLFTVNFDGKFGKS
DEWRLNVILGNEFNHESIRNWDYYGSNFNFPGFTNIGNATSLTSSEYKRQERTVGFFGSLSMSWQDQVYLTVTGRNDYVS
TMPRGSRSFFYPSVSLGWEFTKLPFLQNNKILNYGKLRASFAQVGQAGNYYANYYYTPTYGGGMYSYYPVTYPLPSGVST
FRPYYRVYDEGLKPQNTTNYEIGADLHFFGSRLKVEYTYSLQNVEDQIFYVPVDGATGYQEMLTNAGKMRTHAHELSINT
AILQAKDFDLNLGINFTKVNNKVIELAPGVESIMLGGFVEPQVRAQAGCTYPNIYGLGFKRDEAGNLLLLNGLPQSSGNS
QDLGNCSPDFTTGFTLGGRYKRLSLSTTWSWQQGGKMYHGTNMTLNYFGTTKESLPYHEGSMIAEGIDEVTGQPNTIEVN
KADYYQAYYNITESGIYDTSFVKLRDLTLTYQLPKLGIFDISIYGFARNVLIWANLPNFDPESSQGNNNMSGYFERFSVP
NTSSFGGGLTINF
>WP_004289015.1 ATP-binding protein [Bacteroides eggerthii]
MAKINPFITSGYVSAEYFCDRIIETATLTRYITNGNNVALISPRRLGKTGLIEHCFHQKRIKEEYHTFLIDIYATKNLQE
FVFELGKGILNGLKPRGRKTWELFLKCLSSLRTSISFDFSGNPNWNLEMGDIKTPAITLDEIFHYLEQADKPCLISIDEF
QVIAKYPESDVEATLRTHIQHCSNAKFIYAGSQRHMMGEIFTSPSRPFYQSTAIMELSPINIDIYTEFIKKHFVENKKRI
TEETVQEIYKSFEGITWYIQFIVNSLYAMTAEGEECTVDKVNIAIDNILSQLNFTYSSLLFQLPPKQKEVLIAICKEGRA
QEITSSKFLKTYKLTASSVQGAIKGLLDKDFVTNELGVYSVYDKFFEIWLRKQMG
>WP_004289019.1 site-specific integrase [Bacteroides eggerthii]
MNKIIYNLVYNRKKCLNKKGMALVQVEAYLGRKKKYFSTKVYLKPEQWDNKKLIVKNHPNADALNRLIYEFVATIEKKEL
ELWQQGKRISLELLKNALTTQENNSSFISFFRQEVMNSSLKDSTKRNHLSTLMLLQEFKKNITFSDLTFELISSFEYFLQ
LKGYHTNTIAKHMKHLKRHVNIAINKEYIEIQKYAFRKYKIKTIENKHTHLVPEELERLENLILSGRYVKLQKSLDAFLF
CCYAGMRYSDFINLSSENFVDINQETWLIYKSVKTGTEVRLPLYLLFSGKGIAILNKYRDNLEDFFHLRDNSNVNKDLII
ITRLAGLSKRISFHTARHTNATLLIYNGINITTVQKLLGHKSVKTTQVYTNVMDMTIIHDLEKMK
>WP_004289020.1 MULTISPECIES: carboxypeptidase-like regulatory domain-containing protein, partial [Bacteroides]
MKRKLMLLLACLFVGIGLVTAQTQKVTGVVISEEDGQPVIGASVLVKGTQIGAITNVDGDFTLLNVP
>WP_004289021.1 SusC/RagA family TonB-linked outer membrane protein, partial [Bacteroides eggerthii]
AIKPNLRVVLKSDAEVLDEVVVTAMGIKRAEKALGYSATSVNSERITETRTSDIMSSLSGKIAGVQISNTSSDPGASNSV
IIRGVSSLSGSNQPLYVVDGVPLNNSAVYSTDGLNSGYDFGNGANAVNPDDVESMTILKGAAATALYGSRAASGVVMITT
KTGKKNKGLGIEYNGGLQWSTILRLPEFQNEFGMGWNGDHTELENGSWGPRFDGSMQLWGNKYENSQKLKPYSPIKNNIK
DFFDAGFRYNNSVSFNGATDKSEYYVSFSQISDDGMIPTDADSYDKYTFSARGSHKVKALTFSSSLNYSYQKNKFATTGQ
GLTMLNSLYQTPRDVSIISLQDQNDIFNSPGYFYTPYGVMNPYYILENYLNEYDAERFYGKFQVDYDFLKYFKFTYRMGL
DTTTGQSNRGEPNLYALFYEGTPNGEGMGSNSPFYGKEGSYSQQISRRREINQDLLLSFSMPINDFQINALAGFNGNERK
YSYLYSSVSKLTIPTWYNLSNSAATPTVEQYLSLRRLMGVFGQVDLSWRNMLYVTLTARNDWSSTLPKENRSFFYPGVTG
SFIFTELLDEDMKDILSFGKVRMAWGKTGNDANVYMTKPVYGQSSNRIPFGSLNFPLGGVNAFSAGNILGSNSLSPEMTT
EFEVGLNMAFFHNRISFDAAYYNRNSDKQIFSLSMDPSSGYTAQNMNLGKVRNRGVELLVSATPIQTRDFSWMVSWNFTK
NWSKVISLPEELGGQTVIYGLNGGTSMYAITGEPVGVFKAEVPKRDPEGHIVVNAANGLPVAAKEFAICGNMNYDYQMGV
STTLKYKGVSLSADLDIRQGGVMYSRTKDINYFTGNAIQTAYNDRNTMIVPNSVNEIINADGTISYVENTTPISSANMQA
GNPGTFWGNGGFDMGSYSLIDKSYIKLRSIALSWELPNKWLANTPFQAVRLSAFGNNLFLWTPSDNTFVDPEMSSFGNDL
EGQYGEYTANPSSRRFGFNVMVKF
>WP_004289023.1 DUF5011 domain-containing protein [Bacteroides eggerthii]
MKKIIYSILICFGTVVLSSCEDTSEDISKVTHFASLELKGETAMKMKLNDTYVEPGFIALEGDEDITSKVKIAGAVNSAK
SDIYTLTYSVANVDGFSVSKKRNVLVAAPTFASAYYGESELGSRHYVNAPIHIVDNGDGTYGIDDIMGGFQFHGLNAGLE
PAYDLHAEAVIKLEADNSISLVSLGSWAPELKLTLGLNSGSYDPVTGVIELNVKYGANNQLSVTLTK
>WP_004289024.1 lipid-binding protein [Bacteroides eggerthii]
MKKYIALLLLVTVSFAFTACDDETEPGGTAVEKMAGTWIVTWEAKNEAGKWEDILGGTVELNTYNTAANVPTEMWVKEGY
LLNSAIKVSTDYNARTFSATGQTIAVAPEIWGDSKIVVDVTDGKVLAGAATTPSGMPADSIVFFVNVQGDDTYKIAGFRR
TGFPADE
>WP_004289025.1 MULTISPECIES: GTPase HflX [Bacteroides]
MKEFVISEAQVETAVLVGLVTKTQDERKTNEYLDELEFLAETAGAEVVKRFTQKLDQANSVTYVGKGKLEEIKEYIRNEE
EAEREIGMVIFDDELSAKQIRNIEAELKIKILDRTSLILDIFAMRAQTANAKTQVELAQYKYMLPRLQRLWTHLERQGGG
SGAGGGKGSVGLRGPGETQLEMDRRIILNRMSLLKERLAEIDKQKATQRKNRGRLIRVALVGYTNVGKSTLMTLLSKSEV
FAENKLFATLDTTVRKVIIENLPFLLSDTVGFIRKLPTDLVDSFKSTLDEVREADLLLHIVDISHPDFEEQIEVVNKTLA
DIGASGKPMILVFNKIDAYTYIAKAEDDLTPRTKENLTLEELMKTWMAKMEDNCLFISARERINVEELKSVVYQRVKELH
VQKYPYNDFLYQTYEEEV
>WP_004289026.1 DUF4954 family protein [Bacteroides eggerthii]
MTYRNLTEDEVLRLKSQSCLADDWGKITVAEEFSTEFVHHTRFSGEVRLGVFQLEFTLPGGIRKHSGLRHVTLHNVTVGD
NCCIENIQNYIANYEIGHDTFIENVDIILVDGLSKFGNGVEVSVLNETGGREVLISDKLSAHQAYIMALYRHRPELIARM
KEITDFYSNKHASAVGSIGSHVMILNTGSIKNVRIGDYCHICGTCRLYNGSINSNEIAPVHIGHGVICDNFIISSGSHVD
DGAMLTRCFVGQACKLGHNYSASDSLFFSNCQGENGEACAIFAGPYTVTHHKSTLLIAGMFSFMNAGSGSNQSNHMYKLG
PIHQGTLERGAKTTSDSYILWPARVGAFSLVMGRHVNHSDTSNLPFSYLIEQNNTTYLVPGVNLRSVGTIRDAQKWPKRD
QRTDTNKLDFINYNLLSPYTVQKMFKGRETLKNLRYASGELSDIYSFHSAKIRNSALVKGIGFYETAIHKFLGNSVIKRL
EGIDFRTNEEIRARLKPDTSIGSGEWVDISGLIAPKSEIDALIDGIESGTVNRLKYINAEFERMHQNYYTYEWTWAYDKL
EEFYGINPEKITAEDIIHIVEKWKEAVVGLDRMVYEDAKKEFSLASMTGFGADGSRLEKELDFEQVRGDFESNPFVTAVL
KHIEVKTALGDELIGRMQHVR
>WP_004289027.1 MULTISPECIES: fumarate hydratase [Bacteroides]
MATTPPFKYQPMFEKGKDTTEYYLLTKDYVSVSEFEGKPILKIEKEGLTAMANAAFRDVSFMLRRSHNEQVAKILSDPEA
SDNDKYVALTFLRNAEVASKGVLPFCQDTGTAIIHGEKGQQVWTGYCDEEALSLGVYKTYTEENLRYSQNAPLNMYDEVN
TKCNLPAQIDIEATEGMEYEFLCVTKGGGSANKTYLYQETKAILNPETLVPFLIEKIKTLGTAACPPYHIAFVIGGTSAE
KNLLTVKLASTHFYDNLPTTGNEFGRAFRDVELEKQVLAEAHKIGLGAQFGGKYLAHDVRIIRLPRHGASCPVGLGVSCS
ADRNIKCKINKEGIWIEKLDSNPGELIPAELRKAGEGDVVKINLNQPMENILKELTKYPVSTRLSLNGTIIVGRDIAHAK
LKERLDRGEDLPQYIKDHPIYYAGPAKTPQGMACGSMGPTTAGRMDPYVDLFQSHGGSMIMLAKGNRSQQVTDACKKYGG
FYLGSIGGPAAILAQNNIKSIECVEYPELGMEAIWKIEVEDFPAFILVDDKGNDFFKQLKPWNCSK
>WP_004289028.1 pectate lyase [Bacteroides eggerthii]
MKRAILFCALLALLMGTNAQETTNYKEKHPYKDWVKIAPKLDDAFFTTPEAIRIADNVLLYQHTTGGWPKNVYMPAELTA
DEYKKVLAAKNNVNESTIDNSATSTEIRYLSRIYLATRIEKYKDAALEGIRYLLKAQYPNGGWPQFWPRSKGYYTHITYN
DNAMVNVMNLLRDVYSRKAPYTYVPDSLCQRARTAFDKGVECILKTQVKQNGKLTVWCAQHDEHTLAPAKARAYELPSLS
GAESDNIVLLLMSIPDPSAEIIASVEAAIAWFKASKIIGIMRKNFTDSEGRTDYRMIPCPQDDYPCPVLWARFYTLEDNR
PFFCDRDGVKKYDISEIGYERRNGYSWYNNTGLKVLKKYEQWKKRIGN
>WP_004289031.1 efflux RND transporter permease subunit [Bacteroides eggerthii]
MNISELSIRRPVLSTVLTLIILLFGFIGYNYLGVREYPSVDNPIISVSCSYPGANADVIENQITEPLEQNINGIPGIRSL
SSVSQQGSSRITVEFELSVDLETAANDVRDKVSRAQRYLPRDCDPPTVSKADADAMPILMVALQSDKRSLLELSEIADLT
VKEQLQTISDVSSVSIWGEKRYSMRLWLDPIKMSGYGITPIDVKNAVDNENVELPSGSIEGNTVELTIRTLGLMHTAEEF
NNLILKEDGNRIVRFSDIGRAELGPADIKSYMKMNGVPMVGIVVIPQPGANHIQIADAVYERMEKMKKDLPEDVHYSYGF
DNTKFIRASINEVKQTVYEAFILVIIIIFLFLRDWRVTLVPCIVIPVSLIGAFFVMYLAGFSINVLSMLAIVLAVGLVVD
DAIVMTENIYVRIERGMPPKEAGIEGAKEIFFAVISTTITLVAVFFPIVFMDGMTGRLFREFSIVVSGSVIISSFAALTF
TPMLATKLLIKREKQSWLYRKTEPFFEGMNRIYSRSLAAFLRKRWIALPFTAATILIIGFLWNYIPAEMAPLEDRSQISI
NTRGAEGVTYEYIRDYTEDINLLVDSITPDAEAVTARVSSGSGNIRITLKDMQDRDYTQMEVAEKLSKAVQKKTMARSFV
QQSSSFGGRRGGMPVQYVLQATNIERLQEVLPKFMAKVYENPVFQMADVDLKFSKPEARININRDKASIMGVSTRNIAQT
LQYGLSGQRMGYFYMNGKQYEILGEINRQQRNKPADLKGIYIRSSQGDMVQLDNLIELTDGIAPPKLYRYNRFVSATISA
GLADGKTIGQGLDEMDKIAKETLDDTFRTALTGDSKEYRESSSSLMFAFILAILLIYLILAAQFESFKDPLIIMLTVPLA
IAGALVFMYFGDITMNIFSQIGIIMLIGLVAKNGILIVEFANQKQEAGEDKMQAIKDAALQRLRPILMTSASTVLGLIPL
AFATGEGCNQRIAMGTAVVGGMLVSTLLTMYIVPAIYSYVSTNRSKLKNE
>WP_004289032.1 MULTISPECIES: efflux RND transporter periplasmic adaptor subunit [Bacteroides]
MNKKVKWGIIISIGAGLIGGGIYSQLPKENEELAAADKVMTGKRGEKKILNVNAQIIKPQLLKDEIQISGSLLPDEEVDL
SFETSGKIIEINFEEGSFVKKGQLLAKVNDRPLQAQLQRLVSQLKLAEDRVFRQNALLERDAVSKEAYEQVKTELATLNA
DIDLIESNIAQTELRAPFDGVIGLRQVSVGTYASPSTIVAKLTKLSPLKVEFAVPERYANDVKIGAGLDFILEGKLNTFH
ATVYARESKIDPVTHTLTIRALYPNTNSAVLPGRYASIKLNKDEIQDALAVPSEAIVPEMGKDKIFLYKAGKAQPVEITT
GIRTEAEVQVLQGLSVGDTVITSGTLQLRTGLPVTLDNIN
>WP_004289033.1 ribosome small subunit-dependent GTPase A [Bacteroides eggerthii]
MRGLVIKNTGSWYLVKTDEGTYVECKIKGNFRLKGIRSTNPVAVGDYVQIILNQEGTAFINEIEDRKNYIIRRSSNLSKQ
SHILAANLDQCMLVVTVNYPETSTTFIDRFLASAEAYRVPVNIIFNKTDAYNEDELRYLDGLIRLYTTIGYPCFKVSAKT
GEGVDTIKEELKGRITLFSGHSGVGKSTLINTILPELDIKTGKISAYHNKGMHTTTFSEMFPVPGNGYIIDTPGIKGFGT
FDMEEEEIGHYFPEIFKVSANCRYNNCTHRHEPGCAVRDAVEQHYISESRYASYLNMLEDKEEGKYRAAY
>WP_004289035.1 UMP kinase [Bacteroides eggerthii]
MATYKRILLKLSGESLMGEKQYGIDEKRLAEYAAQIKEIHELGVQIGIVIGGGNIFRGLSGANKGFDRVKGDQMGMLATV
INSLALSSALVATGVKARVLTAVRMEPIGEFYNKWKAIECMEAGEVVIMSAGTGNPFFTTDTGSSLRGIEIEADVMLKGT
RVDGIYTADPEKDPTAKKFHDITYDEVLKRGLKVMDLTATCMCKENNLPIIVFDMDTVGNLKKVMQGEEIGTLVHN
>WP_004289036.1 heavy metal translocating P-type ATPase [Bacteroides eggerthii]
MANKDIVQETFPVLGMSCASCSARVEKTLNHQPGVRKAVVNYASAMATVEYDLQNCSPETLQQAVQAAGYDLLIKQDENM
PDEVEQAHDKKYRALKFRTTWAIALSVPVMLIGMFFMDMPYANPVMWLLSTPIVFWQGRGFFASAWKQLKHGSANMDTLV
ANSTGIAYLFSLFNMLFPEFWLERGIHPHVYFEAASVIIAFILLGRLLEEKAKGNTSSAIRKLMGLQPKTVTVITGSSSE
RIVPIEQIRPGDIILVKPGERIAVDGIVTEGSSYVDESMLSGEPVAVAKQKDAKVFAGTINQKGSFRFSAEKVGTDTLLA
KIIHMVQDAQGSKAPVQQLVDRIAAIFVPVIIGIAVLSFVAWILLDGQNGFTHGLLALVTVLIIACPCALGLATPTAIMV
GIGKGAERGILIKDAESLEIAKKIDTVVLDKTGTVTEGKPVVGDWIQAAQAADTEDIFYSLEKLSEHPLAEAVVRHFRNA
RTVKIDNFESITGRGVRGEWNGKTYYAGNRKLLEEHRISISQSLCEGAARLTADAQTVIWFADHEKALAIAGITDRIKPT
SIQAVSELQSAGIEVYMLTGDNEATAQEIARKAGILHYKAGVLPQEKAAFIGNLQKNGKKVAMVGDGINDSAALAQADLS
IAMGGGSDIAMDVAKMTIISSDLTKIPEALKLSKLTVRTIRQNLFWAFIYNIIGVPVAAGVLYPVNGFLLNPMIAGAAMA
FSSVSVVTNSLRLKRKKIEIAESPAIGNAAKPDNEVKPLTKKVMKKEFKVEGMMCNHCRMHVEKALNGMDGVHATVSLNP
PVATVEFSEGEKTLDELQAAVSAEAGDYTLKE
>WP_004289037.1 MATE family efflux transporter [Bacteroides eggerthii]
MKHIDRQILQIALPSIVSNITVPLLGLIDVAIVGHLGSPAYIGALAVGGMLFNIIYWIFGFLRMGTSGMTSQAYGKRDLP
EIVRLLMRSVGIGLAVALCLILLQVPIRQAAFLIIHPTAEVREMATLYFHICIWGAPAMLGLYGLSGWFIGMQNSRIPMY
IAITQNIVNIIASLSFVCFFKMKVEGVAFGTLIAQYAGFIMGLVLWMSRYGKLKKYILWKGVLQKEAMMRFFQVNRDIFL
RTLCLVTVTLFFTSAGASQGEIILAVNTLLMQLFTLFSYVMDGFAYAGEALSGRYIGARNRKAFTNTTRHLFIWGGWLAA
FFTLVYALGGNAFLGLLTDNKDVVSAAGTYFYWALAIPVAGIAAFIWDGIFIGATATRGMLASMAIAAICFFVVYYGLRP
VLGNHALWLAFLVYLAMRGVVQTLLSPKIIKENFTQP
>WP_004289039.1 zinc-dependent metalloproteinase lipoprotein [Bacteroides eggerthii]
MKRQLLFLISTFCLILYSCDDSENDSLKVSQSSFNNISCDGTTLEVDVISSSDWTVSKTAKWCNVTPAKGSGNQKLTLEI
EANLEETTRNATITITPSNGGISQAIKITQNGITASFNPETYHYKLPVIFHVLYHDKNDKNQYVEVGRLSEILKRVNELY
RNAGANSANMNLEFVLATEDPKGKTLPEPGVERIEWNTAAIDINDFMFSNNRTYNYLIWEPNDYINIMVYKFTDADVMGV
SHFPYSPTKNPLPGTETDSRFLTGDNLKYAYCVSINNSYIYEKSTTAIPNQNDMAITLAHELGHYLGLYHVFSESDEDDV
DACADTDYCTDTYTYDRKAYETWVKALVEQNRPISFEDLARRHDCVQNIDFTSRNIMDYAYSYLNEFTAQQKARVRHILT
YSPLIPGPKKGLTSTRATYDGPLDLPIRVME
>WP_004289041.1 MULTISPECIES: MmcQ/YjbR family DNA-binding protein [Bacteroides]
MDIEAAREYCLSKKATTEDTPFGEDVLVIRVMGKMFLCINLNTPDRITMKCDPEYALELRERYNAIEGAWHFNKKYWNQV
FLDGDADDRLIKHLMDHSYEEVIKKFTKKMRNEYEALP
>WP_004289042.1 MULTISPECIES: YraN family protein [Bacteroides]
MATHNALGKAGEDAAAAYLERNGYAIRHRNWRKNHLELDIVATKDNEVVIVEVKTRSNTQYIEPQDAVDRQKIRRTVIAA
DAYMKHFCIDAPVRFDIITVVGGTGTFKIGHIKEAFYPPVF
>WP_004289045.1 MULTISPECIES: DUF4834 family protein [Bacteroides]
MFHFLGFLFIILIAILFIGLSIIGTVIRSVFGLGGRRSSNTYRNENGNYQSGKGYSFNDKQQSASSHEEAAHKEKTSPHS
NPRKKLFSQDEGEYVEFEEIKD
>WP_004289047.1 phosphatidylserine decarboxylase family protein [Bacteroides eggerthii]
MGRLKKLKKIRIHREGTHTLAGSLLLILAVNAGLYFGLECKIPFYVAAVISLVVYGILVNFFRCPIRLFGQEDTEKIVVA
PADGKIVVVEEVEETEYFHDRRIMVSIFMSLVNVHANWYPVDGTVKLVSHQNGKFMKAWLPKASTDNERSTVVIETPEGV
EIMARQIAGAMARRIVTYAEPGEECYIDEHMGFIKFGSRVDVFLPLGTEVLVKLGQLTTGNQTVIAKLK
>WP_004289049.1 DNA polymerase III subunit alpha [Bacteroides eggerthii]
MQDFVHLHVHTQYSLLDGQASVSRLVDKAMKDGMKGIAVTDHGNMFGIKEFTNYVNKKNGGPKGEIKDLKKRIAGIESGE
IACEDKEAEIAACKEKIAEAENKLFKPIIGCEMYVARRTMDKKEGKPDQSGYHLIVLAKNEKGYHNLIKLVSRAWTMGYY
MRPRTDRNELEKYHEGLIVCSACIGGEIPKKIINDQLDEAEEAVRWYKNLFGDDFYLELQRHKATVPRANHEAYPLQQKA
NAKLLEYAKKYGIKVICSNDVHFVDEENAEAHDRLICLSTGKDLDDPSRMLYTKQEWMKTKAEMNELFADVPEALSNTLE
ILDKVEYYSIDHAPIMPTFAIPEDFGTEEGYRKKYTEKDLFDEFTQDENGNVVLDEDAAKAKIKRLGGYDKLYRIKLEAD
YLAKLAFDGAKRLYGDPLSDEVKERLVFELYIMKTMGFPGYFLIVQDFINAARTQLGVSVGPGRGSAAGSAVAYCLGITK
IDPIQYDLLFERFLNPDRISLPDIDVDFDDDGRGEVLRWVTEKYGQEKVAHIITYGTMATKLAIKDVARVQKLPLSESDR
LAKLVPDKIPDKKLNLPNAIAYVPELQVAEASPDPLVRDTLKYAKMLEGNVRGTGVHACGTIICRDDITDWVPVSTADDK
ETGEKMLVTQYEGSVIEDTGLIKMDFLGLKTLSIIKEAVENVRLHRGVKLDIDKISIKDPATYKLYCDGRTIGTFQFESA
GMQKYLRELQPSTFEDLIAMNALYRPGPMDYIPDFIDRKWGRKPIEYDIPIMEKYLKDTYGITVYQEQVMLLSRLLADFT
RGESDALRKAMGKKLRDKLDHMKPKFIAGGQKNGHDPKVLEKIWADWEKFASYAFNKSHATCYSWVAYQTAFLKANYPAE
YMAAVMSRSLSDITTITKLMDECKSMGIKVLGPDVNESNLKFTVNPEGNIRFGLGAVKGVGEGAVHSIMEEREKNGPYTG
IFDFVQRVNLNSCNKKNLECLALAGGFDSFPELKREQYFAVNAKNEVFIETLVRYGNRYQADKAAAVNSLFGGENVVDIA
TPEILPAERWSDLDRLNRERDLVGIYLSAHPLDEYSVVLEHVCNTHMAELEDKAALVGREITMGGIVTSVRRGISKNGNP
YGIAKIEDYSGSAELPFFGNDWVTYQGYLGERTFLYIKARCQPKQWRQDELELKITSMELLPDVKEKLIEKITILIPLSV
LNKALITELSELTKARPGTTELYFRVTDPDSRMTVDLVSRPVKLSVGRELISYLKERPELEFRIN
>WP_004289050.1 thioredoxin [Bacteroides eggerthii]
MALEITDNNFKEILAEGKPVVIDFWAPWCGPCKMVGPIIEELAGEYEGKVLIGKCDVDENGDVAAEYGIRNIPTVLFFKN
GELVDKQVGSAPKPTYAAKIEALL
>WP_004289051.1 MULTISPECIES: hypothetical protein [Bacteroides]
MGLEDDFLKNDLDDEKTIEYIKNYLPQELKEKFSDDEFYYFLDLIDEYYSESGILDVQPDGDGYIEVDLGKIVDYIIKEA
HKDEMGDYDPDEILFIVQGEMEYTESLGEE
>WP_004289052.1 MULTISPECIES: immunity 17 family protein [Bacteroides]
MSQYIIQGIFVVAGIIALLAAILDWDWFFTAQNTQFVVRNVGRRQARWFYGILGMILIGMSVFFFLNTPPT
>WP_004289054.1 MULTISPECIES: tRNA (adenosine(37)-N6)-threonylcarbamoyltransferase complex ATPase subunit type 1 TsaE [Bacteroides]
MEIKIQSLDQIHEAARRFIEAMGDNTVFALYGKMGAGKTTFIKAVCEELGVSDVITSPTFAIVNEYRSDIAGELIYHFDF
YRIKKLEEVYDMGYEDYLYSGALCFIEWPELIEELLPGNTVKVTIEEIENGERKVTLEQLD
>WP_004289056.1 PD-(D/E)XK nuclease family protein [Bacteroides eggerthii]
MNNIENIKTLLSKINSIYAKVKQVDEEKRKRGEYFNVFNILGLWSEEVRLHSSFLAELLNPNGNHGMGDAFLGQFLQLVI
EERSNYIQSNKVSPEIVERYIGPNTEDEGGRLDIIIEDGNHAIIIENKIYAVDQKRQLLRYDNYGKKHFRYSDNYYLVYL
TLDGHEASEISTGNQPLKYVRVSYNQDIRNWLYKCAQLAYDKPLVRETIKQYIYLIKQLTNQDMETEDKKDIAKLAVDYL
EATSALMEAGAEISTLLREQYIIRPLKLFAEENNYNFDTEHDGCIRFKPSSWKRHRISVTSDRTNWQNLYIGIDSGEEEL
LQKKLDCLNLNSNAYWAFGSEWLPTGYDNWNLPSNYLRIKNEEIANWIKKKVQTILAEVEEKHISM
>WP_004289057.1 MULTISPECIES: hypothetical protein [Bacteroides]
MTALEKYIWERLYNPDFNYGEFATIRNQAGLNSFKISVKEYEVTLQHERLVRLNRIAIGQMQVLEDVNRKYLR
>WP_004289060.1 MULTISPECIES: HEPN domain-containing protein [Bacteroides]
MKERLDRENIEALAAYRFQRAEETLKEIPYLKQQGYYNTAVNRLYYACYYAAVALLIKHELNPGTHAGVKQMLGLHFVAT
GRLSRELGRCFSLLFERRHSSDYDDFAYSSEEEIDELLPKATDFIEAVGVLLKE
>WP_004289061.1 MULTISPECIES: metal ABC transporter permease [Bacteroides]
MELLQYTFFQHALIGSLLASIVCGIIGTYIVTRRLVFISGGLTHASFGGIGMGLYMGISPILSAAVFSVLSAFGVEWLSR
RKDMREDSAIAVFWTLGMALGIIFTFLSPGFAPDLSAYLFGNILTITLSDIALLGGLAILLILFFSLFLHPIIYVAFDRE
FARSQGIPTQAFEYILMMFIALTIVACLRMVGIVLVISLLTIPQMTANLFSHRFHRIIWLSIGIGYLSCLGGLLISYYLN
VPSGAAIIFFSIIIYAICKGGKSVWSSKIKMLPFF
>WP_004289062.1 hypothetical protein [Bacteroides eggerthii]
MWILIISLIALAVIAAIAGIVRNRKLQKKIDNGELDAMPEVQEVDIECCGQHEVCEKESLLAAVSKKIEYYDDEELDKYI
GTAADRYTPEQEEEFRDVFYTMQSEDVAGWVRSLQLRGIALPDNIKDEVFLIVGERRENH
>WP_004289063.1 3-phosphoshikimate 1-carboxyvinyltransferase [Bacteroides eggerthii]
MRYTVSAPDAPLHAGIQLPASKSISNRALILHALAHGKQTLHNLSDCDDTRVMVRALQGSPEHIDIMAAGTAMRFLTAYL
SVTPGARVITGTQRMQQRPIRILVDALRQLGADIKYTANEGFPPLHITGSELQGNEISLAGNVSSQYISALLMIGAVLPK
GLHLHLTGNIISRPYINLTLQLIHDFGGDAQWSAENTITVHPGGYQDVPFTVESDWSAASYWYQILALRGNEKRRMKNEE
SLKSYEEETIELSGLFPHSYQGDSRGAEIFSRLGVHTEYTERGVRLTLTGTPVTRLEEDMVDIPDLAQTFVVTCCLMNIP
FRFTGLQSLKIKETDRITALITELHKLGYAVRSEQDSILLWNGERCPAESAPLIATYEDHRMAMAFAPACITLPQLMIDE
PQVVSKSYPGYWEDLKKAGFTVCH
>WP_004289065.1 aminotransferase class IV family protein [Bacteroides eggerthii]
MCQFIETIRIDSGEARNLTYHEQRLNDTRNHFWPGSHALQLADFLPPVPESGIHKLRIVYGQDGIEDVTCTPYLLRPIRS
LALIQADDISYTYKSTDRQVLDRLFAQRGSCDDILIVRRHLLTDTSIANIALFDGKHWHTPQSPLLKGTKRAELLDKGIL
SERKIHVEDIPSYSTVRLFNAMIDWGELELPAVCLHSAFRTPHSPLQK
>WP_004289066.1 MULTISPECIES: aminodeoxychorismate synthase component I [Bacteroides]
MKALDKETAIARMNTFGRKDIPFLFIIDYTQECSYVEALDKIDASACLYQFRGTGNAPIADTRYAGPTNWEFTPPSPAAY
RHSFDIVKQNLLAGNSYLTNLTCKVPLRTNLALKDIFLYSHALYKLWLKDSFVCFSPEIFVRMEEGKIKSFPMKGTIDAT
LPHAEAILLDDAKEAAEHATIVDLIRNDLSMVSEHVTVTSYRYIDRLQTNKGPILQTSSEICGNLPHDYTKRLGDILFKL
LPAGSITGAPKPRTMQIIAEAEGYERGFYTGVMGCYAGGRLDSAVMIRFIEQENGQLYFKAGGGITAQSRWESEYNEVKQ
KIYVPIY
>WP_004289067.1 MULTISPECIES: TrkA C-terminal domain-containing protein [Bacteroides]
MFTDLLNSSYFALFLIVALGFMLGRIKIKGLSLDVSAVIFIALLFGHFGVIIPKELGNFGLVLFIFTIGIQAGPGFFDSF
RSKGKTLIIITLLIICSASLTAIGLKYAFDIDTPSVVGLIAGALTSTPGLAVAIDSTHSPLASIAYGIAYPFGVIGVILF
VKLLPRIMHIDLEQEARRLEKERRGQYPELTTCIYRVTNPVVFGRTLMQINARAMTGAVISRHKHEGQISIPTAHTVLHE
NDYIQAVGSDEALTQLATLVGEREEGELPLSHTQEIESLLLTKKDMINKQLGDLNLMKNFGCTVTRIRRSGIDLSPSPDL
ALKFGDKLMVVGEKEGLKGLARLLGNNAKKLSDTDFFPIAMGIVLGVLFGKLNISFPGGLSFSPGLTGGILIVALFLSAV
GKTGPVIWSMSGPANQLLRQLGLLLFLAEVGTSAGKNLVATFQESGWLLFGVGAAITLLPMLIAVVVGRLVFKISILDLL
GTITGGMTSTPGLAAADSMTDSNIPSVAYATVYPIAMVFLILSIQIIATVI
>WP_004289068.1 MULTISPECIES: DUF2721 domain-containing protein [Bacteroides]
MEIDLTTPALLFSAISLIMLAYTNRFLSYAGLVRALKEQHQKSHSSVTAAQIANLRKRLYLTRAMQVTGIASLLLCVVSM
FFIYIQLYLASVYIFGFALILLIISLAISVYEIYISVKALEIHLNDMDD
>WP_004289069.1 S41 family peptidase [Bacteroides eggerthii]
MKKIFVYLTLGFTTLTSYAATPLWMRDIQISPDGTEIAFCYKGDIYKVPAKGGAATQLTTQDSYESNPIWSPDGRQIAFA
SDRYGNFDVFVMPANGGAAQRLTTNSTGETPSAFTPDGKYILFSAAIQDPVESALFPRSAMTELYKVPVTGGRTEQVLGT
PAEAICFDKSGNLFFYQDQKGFEDQWRKHHTSSITRDIWTYDTRTGKHSNLTRHAGEDRNPILAPDGQTLYFLSERNGGS
FNVYAFPLAQPESVKAVTDFKTHPVRFLSMSNNGTLCYGYDGEIYTQQGGSAPQKVQIEITRDDPSQVEYLNYTNGATSA
TVSPDGKQIGFIIRGEVFVTSADYATTKQITRTPANESGLSFAPDNRTLAYASERNGNWQLYLAKIARKEDPNFPNATII
KEEVLLPSTTVERACPQFSPDGKELAFIEDRIRLMVLNLETKKVRQITDGSTWYSTNGEFSYAWSPDSKWFTLEFIGNKH
DPYSDIGLVSAQGNSPIINLTNSGYMSGSPRFALDGNAILFKTERYGMRAHASWGSQDDAMLIFLNQDAYDKYCLSKEDY
ELRKELEAEQKKAQGKDAGKDKKKSQKDTGKDKADDDSPQVKDIIVELKNLEDRIVRLTPNSSDMGSVIISKDGETLYYL
AAFEDGYDLWKMDLRKKETRLLHKMDAGWASMEMDKSGKNLFLLGGKAMQKMDVASNELKPVNYQAQVKMDLAAEREYMF
DHVYKQQQKRFYNTNMHNVDWDSMSAAYRKFLPHINNNYDFAELLSEWLGELNVSHTGGRYYPTGQSEPTASLGLLFDWN
YRGKGMRIAEVLEKGPFDNANTKAATGIVIEKIDGTEITPEMDYYTLLNDKAKKKTLVSLYNPQTKERWEEVVIPISNSM
LSTLLYTRWVKQRAADVDKWSNGRLGYVHIESMGDDSFRSVYSDILGKYNNREGIIIDTRFNGGGRLHEDIEILFSGKKY
FTQVIRGREACDMPSRRWNKPSIMLTCEANYSNAHGTPWVYRHRNIGKLVGMPVPGTMTSVSWERLQDPSLVFGIPVVGY
RLPDNSYLENSQLEPDIKVANSPETIVKGEDTQLKVAVEELLKELESVL
>WP_004289070.1 TerB family tellurite resistance protein [Bacteroides eggerthii]
MGAGKWIGGIIGFMAGGPLGALAGYALGSLIDFGSNPANDTTAYGNEHTKEDVFAGQRNSFLFSMLVMASYIIRADGRIM
HSEMEYVRNFLRTNFGVAAVGEGERILLNLFEQRKRMDMQNPLTFKNTIRDCGMQIAANLTYEERLQLLGFLANIARSDN
NVCREEIEALKEVAAYMGLSEKEVESMLNLGGNSLDAAYKVLEIDPTATDEEVRATYRKLVLKHHPDRVATLGEDIKRAA
EEKLQSINNAKEIIYKARGMK
>WP_004289071.1 3-dehydroquinate synthase [Bacteroides eggerthii]
MSKLEVILCESLENSLAEAIEKCPHDRLFILTDEHTHRLCLPQLQNIPAIQDATEIIIGAEDVHKNLETLASVWQALSEQ
GATRHSLLINLGGGMVTDLGGFAAATFKRGIAYINIPTTLLSMVDASVGGKTGINFNGLKNEIGVFAPASSVLLETEFLR
SLDAHNFFSGYAEMLKHGLISTPEHLTELLSFDTEQIDYAALKAMVGRSVQVKENIVEQDPKEHGIRKALNLGHTIGHAF
ESLALAENRPVLHGYAVAWGIVCELYLSHIKTGFPKEKMRQTIQFIKENYGAFAFNCKQYDRLYELMLHDKKNTAGIINF
TLLKEVGDICLNQTADKETIFEVLDFYRECMGI
>WP_004289072.1 MULTISPECIES: hypothetical protein [Bacteroides]
MKALLPVYCRPLGYFVIALALFLPFLMMMMGKVTDANLLFYKECSKLLMMLGALMIIFALTKGECKEVEEIRNKATRNAI
FLTVLFIFGGMLYRVAQGDLLSVDSSSFLIFLIMNVLCLEFGIKKATVDRLFKRNNR
>WP_004289073.1 MULTISPECIES: TonB-dependent receptor [Bacteroides]
MKRFITGAMLLLATTFSVFSQTKNITVSGRVVEDTNEPAVQATIQLLSLPDSAYAAGVATTGNGRFTLPKVSAGKYVLKV
SYIGFKNKFIPLHLYANVLNKNVGTVTLETDAIMLAEAVVTAEAPQVQVVEDTLMYNSTAYRTPEGAMLEELVKKLPGAE
VDDDGNVKINGKELKKIMVDGKEFFGGDVKTGLKNLPVDMIDKLKTYDKQSDLARITGIDDGEEETVLDLTVKKGMNRGW
FGNADLAYGTEDRYMARMMVNHFVDKTKFSLIGSANNVNDQGFSGGGGGPRWRRNNGLVATKTLGANFAAETSKLDIGGS
ARYNYRGADIISTNSSERFLQNGNSYSNSNSVNRNKNINFNANFRLEWKPDSMTNIIFRPNFSYGKTDNASGSESGTFNA
DPYSLVTNPNDFLNFDQMTDDPLEDIRVNATNDASLSKSKSVSTEATLQLNRKLNNRGRNITFRGRFSYGDNDNDQYSQS
ETRYYQIQSILGGDSILYRNQYVTTPTHNYNYSAQLTYSEPIARATFLQFRYQFQYKYSESDKTTFDMLSYPDWDINGPL
PPGYETHPVDSLGKYAEYRYYNHDASVSLRFIREKYQLSAGMSFQPQHSTLSYKRGDYMIDTTRNVFNFAPNIDFRYRFS
KVSQLQFMYRGRSSQPSMENLLPIVDNSNPLNVRVGNPGLKPAFTHSMRLFYNTYNAELQRGIVTHVNFSATQNSISNST
VYNEQTGGRITTPKNINGNWSAFGMFGFNTALKNKKFTINSFSNINYTNNVSFLYNNDTKIDDKNTTTGLTLGERLNGAY
RNDWFEFGLNGSISYTAERSKLRPENNQEPYTFSYGALTNITMPWKMTISTNITNQSRRGYTDSSMNRNELIWNAQLSQS
FLKGAATVSFEMYDILKQQSNISRSLTADARSVSSYNGVNSYCMLHFIYRLNIFGSKSARESMGRGPGGPGGQRGGFSRG
HRPF
>WP_004289074.1 MULTISPECIES: cardiolipin synthase [Bacteroides]
MFDWNFIAGLVATVAFDIIYFGAIIGTITVIILDNRNPVKTMAWILILMFLPLVGLVLYFFFGRSQRRVRVIGKKSYNRL
LKKPMAEYLAQDSCTLPVNYSRLISLFRNTNQAFPFDGNRVEIYTHGLSMLQALLRELQNATKHIHMEFYIFEDDAIGRM
VRDVLIDKARQGVEVRVIYDDVGCWHVPNRFYEQMREAGVEVRSFLKVRFPLFTSKVNYRNHRKIVVIDGRIGFIGGMNL
AERYMRGFSWGIWRDTHLLLEGKAVHGLQTVFLLDWYFVDRTLVTSARYFPKVDNCGTSLAQIVTSEPIGPWKEIMQGLG
MAITGAKKYFYIQTPYFLPTEAVAVAMQTAALAGVDVRLMLPYRADNRLTHLGSCSYLAEALRAGVKVYFYKKGFLHSKL
MVSDDELSTVGSTNVDFRSFEHNFEVNAFIYDTETALQMREIFLQDQRECVQVFSKNWAKRPWYHKAAESVVRLLAPLL
>WP_004289075.1 MULTISPECIES: 16S rRNA (guanine(966)-N(2))-methyltransferase RsmD [Bacteroides]
MRVISGIYKRRRFDVPHSFKARPTTDFAKENLFNVLSNYIDFEEGVRALDLFAGTGSISIELVSRGCDQVISIEKDRDHY
AFICKIMRELKTDKCLPVRGDVFKYIRGGREQFDFIFADPPYELKGLETLPDLIFENNLLKEEGLFVLEHGKTNNFESHP
HFIERRVYGSVNFSFFQFSKL
>WP_004289076.1 DUF3822 family protein [Bacteroides eggerthii]
MIETTDFTKSEQYTLSIRLSTDGFSFSIFNPLGDGELSFHEHEVDTSLSLTANLKQAFREVEWLNHSFRRVNVLMANKRF
TFIPLEFFEDEQTETVFYHNHPKQDNEVVQYNILHKNNIVVLFGMDKSTCSLLREQYPDIRFYSQASPFIEYFATKSRLG
NCRKMYIHLRKEAVDIYAYERGRLIFANAFACKETNDRIYYILYIWKQLGMEQERDELHLTGELSNKEELLPELKKFIRQ
VFIMNPAYNLDLQAINLCE
>WP_004289077.1 MULTISPECIES: hypothetical protein [Bacteroides]
MKTVFNIVLGLCALVLVYICYASIMGPINFEKAKKHRDAAVIARLIDIRKAQLEYRGLHNQQYTASFDTLIDFVKNQKLP
FIFKQGELDDKQLEDGLTEKKAINIINKAKKTGNYAEVKKWGLENFKRDTMWVAVLDTIFPKGFNADSMRYVPFGNGAQF
EMAIKNDTAKSGAPFCLLEVKTPYDVYLNGLDKQEIANLKDLQTKLGKYSGLMIGSLETANNNAGNWE
>WP_004289078.1 AAA family ATPase [Bacteroides eggerthii]
MINNYLERQIKENFPYQPTSEQEIAIKSLSEFLLSSCNEAVFLLRGYAGTGKTSLVGALVKTLDQLQQKSILLAPTGRAA
KVFSAYAGHPAFTIHKKIYRQQSFSNETSNFSVNDNLTTHTLYIVDEASMISNDGLAGSSFGTGRLLDDLVQFVYSGVGC
RLLLMGDTAQLPPVGEEQSPALFADALKGYGLEVQEVDLTQVVRQERQSGILWNATRLRQLIAEDECGALPRIKVTGFAD
IKVLPGNELIDALEACYDHDGLDETIVVCRSNKRTNIYNNGIRAQILWREDELNTGDLLMVAKNNYFWTEQLQADMLRNG
ERKEVVAQIPDFIANGETAVVRRVRRTRELYGFRFADVMLAFPDYNDLELEVNLLLDTLHSDAPALPKADNDRLFYTVLE
DYADITMKRERMKKMKADPYYNALQVKYAYAVTCHKAQGGQWKNVFLDQGYMTDEYLTPDYFRWLYTAFTRATGTLYLVN
YPTEQII
>WP_004289080.1 MBOAT family O-acyltransferase [Bacteroides eggerthii]
MLFNSFEFLLFLPIVFLLYWFVFKRLKWQNLFLVVASYVFYGWWDWRFLILIALTTLFSYVSGRLIARYEGQQKRQKALS
AINIVLNLSILGVFKYYNFFAENFAALFGNIGWQIDWVTLDILLPVGISFYTFQALSYSIDVYQKKLPVCKDIIAFFAYI
SFFPQLVAGPIERATNLLPQFYKSHTFNYAQAVDGCRQILWGFFKKMVVADNCATAVNLIWGNYTDQSGFTLLMGGFLFT
LQIYGDFSGYSDIAIGTARLFGINLMRNFSFPYFSRDIAEFWRRWHISLTTWFRDYIYIPLGGSRCARWKVMRNTLIIFL
VSGLWHGANWTFIMWGVYHALLFFPLMLLGKNRKHTNNVAAGRLLPSMKEFVQILFTFLLVLIGWIIFRAENIKQAWDYL
SRMCSPSLLDLHLQYGKKALLYTFVLLMVEWLQRDKQHALQIEGTGILKYRGIRWGIYILLALFTLVFAGTQAEFIYFQF
>WP_004289081.1 alanine--tRNA ligase [Bacteroides eggerthii]
MLTANEIRDSFKSFFESKGHQIVPSAPMVIKDDPTLMFTNAGMNQFKDIILGNHPAKYKRVADSQKCLRVSGKHNDLEEV
GHDTYHHTMFEMLGNWSFGDYFKKEAISWAWEYLVDVLKLDPKDLYATVFEGSPEEGLERDNEAASYWEQFLPKDHILNG
NKHDNFWEMGDTGPCGPCSEIHVDSRSEEEKAKVPGSQLVNKDHPQVIEIWNLVFMQFNRKADGSLEGLPAKVIDTGMGF
ERLVRTLQGKTSNYDTDVFQPILKAIGDMAGTTYGVNEQQDIAMRVIADHIRTIAFSITDGQLPSNAKAGYVIRRILRRA
VRYGYTFLGQKQAFMYKLLPVLIENMGGAYPELNVQKELIAKVIKEEEDSFLRTLETGIRLLDKTMADAKAAGKTEISGK
DAFTLYDTFGFPLDLTELILRENDMTADIKEFDAEMQQQKQRARNAAAVETGDWITLQEGTTEFVGYDYTEYETSILRYR
QIKQKNQTLYQIVLDKTPFYAESGGQVGDTGVLVNEFETIEVIDTKKENNLPIHITKKLPEHLEAPMMACVDTDKRAACA
ANHSATHLLDAALREVLGDHVEQKGSLVNSDSLRFDFSHFQKVTDEEIRQVEHIVNAKIRANIPLKEYRNIPIEEAKELG
AIALFGEKYGDHVRVIQFGSSIEFCGGTHVAATGNIGMMKIVSESSVAAGVRRIEAYTGARVEEMLDTFQDTMRDLKALF
NNAPDLSGAIRKYIEENAGLKKQVEDFMKEKEAQLKEKLLQNIQEINGVKVIKFCAAMIPADAIKNIAFQLRGEITENLF
FVAGTVFEGKPMLTVMLSDNLVAGGLKAGNLVKEAAKLIQGGGGGQPHFATAGGKNPDGLSAAVDKVIELAGL
>WP_004289083.1 MerR family transcriptional regulator [Bacteroides eggerthii]
MQNTDKELKLYYSISEVAGMFDVNESLLRFWEKEFPQLRPKKGGRGIRQYRKEDIETVKLIYHLVKERGMTLPGARQRMK
DNKEATLRNFEIVERLRSIREELTGMKEALDAFTYEDVEALKENLMKEHP
>WP_004289086.1 DUF5683 domain-containing protein [Bacteroides eggerthii]
MTKRRKIYQISIALLLCFIQTAGIAMYGQSRPRAASKRIHRLQADSLHTLRKAVQMQADSLTPTTDKPMPHQAVTPADSI
ATADSIAAENKKKLLEMTSSPTLQEQEVPADSLHKEINRKMWIPNPTKATWLALVIPGGGQIYNRKYWKLPIFYGGFAGC
AYALTWNSKMYKDYSTAYKDAMNGNMQSSSITDLLPPGYTISETQLKELLRKRKDTYRRYRDLSIFAFIGVYLLSVIDAY
VDAELSNFDITPDLSMKVEPAVINTQTSNSSNRSVGLQCSFRF
>WP_004289087.1 MULTISPECIES: ParB/RepB/Spo0J family partition protein [Bacteroides]
MAQKRNALGRGLDALLSMDEVQTEGSSSINEIELSKIAVNPNQPRREFDPTALQELAESIAEIGIIQPITLRKLSDDEYQ
IIAGERRFRASQIAGLTSIPAYIRTADDENVMEMALIENIQREDLNSVEIALAYQHLLEEYGLTQERLSERVGKKRTTIA
NYLRLLKLPAPIQMGLQNKQIDMGHARALITLGDPKLQVKIFEEILEHGYSVRKVEEIVKSLNEGETIKSGGRKIAPKRS
KLPEEFNMLKQQLSSFFSAKVQLTCSEKGKGKISIPFSNEEELERIIGILDTLKK
>WP_004289088.1 MULTISPECIES: AAA family ATPase [Bacteroides]
MGKIIALANQKGGVGKTTTTINLAASLATLEKKVLVVDADPQANASSGLGVDIKQAECTIYECIIDRANVRDAIHDTEID
TLKVISSHINLVGAEIEMLNLKNREKILKEVLAPLKEEFDYILIDCSPSLGLITINALTAADSVIIPVQAEYFALEGISK
LLNTIKIIKSKLNPALEIEGFLLTMYDSRLRQANQIYDEVKRHFQELVFSTVIQRNVKLSEAPSYGLPTILYDADSTGAK
NHIALAKELISHNEK
>WP_004289089.1 DUF456 domain-containing protein [Bacteroides eggerthii]
MDILFIIIGILCLLTGLAGCFLPVIPGPPVAYAGLLLLHFTDKVQYSTTQLLLWLLLVIILQVLDYFIPMLGSKYSGGTR
WGTRGCLAGTIIGLFFMPWGIVLGPFLGAFIGELLGGKETRQALKSGMGSLFGFLCGTVLKCILCGYFAWEFASALVQQ
>WP_004289092.1 5'/3'-nucleotidase SurE [Bacteroides eggerthii]
MENQRPLILVSNDDGIIAKGISELIKFLRPLGEIVVMAPDAPRSGSACALTVTEPIRYQLLRKDVGLTVYKCSGTPTDCV
KLAFHTVLDRKPDLVVGGINHGDNSSVNVHYSGTMGGVIEGCLKGVPSIGFSLCNHDQDADFEPAGTYIREIARRVLEKG
LPPLTCLNVNFPDTKELKGVRVCEQAKGQWINEWENFAHRGDAHYYWLTGEFEDAETGNEKSDHWALENGYVAITPTTVD
VTAYGLIDELKTWF
>WP_004289093.1 MULTISPECIES: lipid-A-disaccharide synthase [Bacteroides]
MKYYLIVGEASGDLHASHLMSALQAEDPQAEFRFFGGDLMAAVGGTLVKHYKELAYMGFIPVLLHLRTIFANMKRCKEDI
VAWQPDVLILVDYPGFNLNIAKFIHARTQIPVFYYISPKIWAWKEYRIKNIKRDIDELFSILPFEVEFFEGKHRYPIHYV
GNPTMDEVTAFQAACSETPDEFRLANGLSSKPIIALLAGSRKQEIKDNLPDMIRAAASFPDYQLVLAGAPGISPEYYKEY
VGNSDVKIIFNRTYPLLRHAEAALVTSGTATLETALFRVPQAVCYHTPIGKVIAFLKRHVLKVKYISLVNLIADREVVKE
LVADTMTVEQVRAELRRILYDGEYRRQMLSGYDYMASRLGEAGAPGRAAKEMVALLEKSFKK
>WP_004289095.1 phosphatidate cytidylyltransferase [Bacteroides eggerthii]
MKNNFIQRAITGALFVVILVGCILYSPLSFGILFTIIAALSVHEFAHLVNKSGEVSINRMITALGGAYLFLALMGFCTSA
IDARVFLPYLGLLLYLMITELYLKKKNPIGNWAYSMLSQLYVALPFALLNVLAFQNSPETSSVTYNPILPLSIFVFIWLS
DTGAYCVGSLIGKHRLFERISPKKSWEGSIGGAVFSIASSFVFAYFFPFISMWQWAGLAVVVVIFGTWGDLTESLMKRQL
GIKDSGNILPGHGGMLDRFDSALMAIPAAVFYLYILSMI
>WP_004289096.1 ATP-dependent zinc metalloprotease FtsH [Bacteroides eggerthii]
MDNNTNKKPTKTNMPKFNLNWLYMIIAMMLLGLYLTNESGTSSKNIPYDEFQEYVRNGYISKVTGYDDNSVEAYVKPQYV
PNVFKADSSRVGKNPLITTEAPSRESLGDFLQKEKDETRFDGSISYEKKRNYFGAILWQILPFAFLIGFWIFLSRRWSGG
GGMGGGSGIFSVGKSKAQLFEKNSPVKVTFKDVAGLAEAKQEVEEIVEFLKQPQKYTDLGGKIPKGALLVGPPGTGKTLL
AKAVAGEANVPFFSLAGSDFVEMFVGVGASRVRDLFRQAKEKAPCIVFIDEIDAVGRARAKAAAMGGNDERENTLNQLLT
EMDGFGSNSGVIILAATNRVDVLDKALLRAGRFDRQIHVDLPDVNERKEVFGVHLRPIKIDNTVDVELLARQTPGFSGAD
IANVCNEAALIAARHGKKFVEKQDFLDAVDRIVGGLEKKTKITTEEERRSIAIHEAGHASISWLLEYANPLIKVTIVPRG
RALGAAWYLPEERQITTKEQMLDEMCATLGGRAAEDLFLGRISTGAMNDLERVTKQAYGMIAYLGMSDKLPNLCYYNNEE
YSFNRPYSEKTAELIDEEVKRMVNEQYERAKKILSDNKDGHNQLAQQLIDKEVIFAEDVEAIFGKRPWASRSEEIISASK
TSKELKEAEEQEAARAEEAEKEVKEEESRNTEASDNTESKN
>WP_004289097.1 MULTISPECIES: ribosome silencing factor [Bacteroides]
MNEAKKLIQQITEGIQDKKGKKIVIADLTQISDTICNYFVICQGNSPSQVSAIVDSIRDFTRKGANSKPFAVDGLRNAEW
VAMDYSDVLVHVFLPEVREFYNLEHLWADAKLTQVPDLD
>WP_004289098.1 MULTISPECIES: phosphoribosylaminoimidazolecarboxamide formyltransferase [Bacteroides]
MAKELSLKYGCNPNQKPARIFMQEGELPIEVLNGRPGYINFMDALNGWQLVKELKEATGMPAAASFKHVSPAGAAIGLEL
DETMKKIYFVDGLQLSPLANAYVRARGADRMSSYGDFIALSDVCDEATARFINREVSDGVIAPGYTDEAFEILKNKRKGT
YNVIKIDPAYKPAPIEHKDVFGVTFEQGRNEIKLNGEELFANIPTRNKNFPEAAKRDLMIALITLKYTQSNSVCYVKEGQ
AIGIGAGQQSRIHCTRLAGNKADIWYLRQHPKVLNLPWVEKIRRADRDNTIDVYISDDYEDVLADGVWQQFFTEKPEVLT
REEKRAWLDTLKGVALGSDAFFPFGDNIERAHRSGVEFIAQAGGSVRDDHVIETCDKYGIAMAFTGVRLFHH
>WP_004289099.1 DUF349 domain-containing protein [Bacteroides eggerthii]
MTDTHDTNLPDKAVELEEDKKTAEVSEPATTETSAEATLTDKPAESVQKLTKEEILNKLKEIATDVENAAKSEIDSLKQA
FYKLHNSEQEAAKKLFVENGGIIEEFVPQADALEEEFKNTMSVIKEKRSALNAEQEKQKELNLQIKLSIIEELKELVESP
EDANKNYTEFKKLQQQWNEVKVVPQAKVNELWKNYQLYVEKFYDLLKLNNEFREYDFKKNLEIKNHLCEAAEKLADEPDV
VSAFHQLQKLHQEFRDTGPVAKELRDEIWARFKAASTTVNRRHQQHFEALKETEQHNLDQKTVICEIIEAIDYNELTNFS
SWENKTQEIIALQNKWKTIGFAPQKMNVKIFERFRKACDEFFQKKGEFFKSLKEGMNENLEKKRILCEKAEALKDSTDWK
TTAEELTKLQKEWKTVGPVAKKYSDTIWKRFISACDYFFEQKNKATSSQRSVEQENLEKKKVIIEKLTAIDETMDVEEAT
LLVRELMKEWNSVGHVPFKEKDKIYKQYHGQIDKLFERFNISASNKKLSNFKSSISNIQEGSPQALYREREKLVRACENM
KNELQTYENNLGFLTTSSKKGSNLLTELNRKVEKLKSDIELVKQKIKVIDNSISEAE
>WP_004289101.1 MULTISPECIES: 16S rRNA (adenine(1518)-N(6)/adenine(1519)-N(6))-dimethyltransferase RsmA [Bacteroides]
MRLVKPKKFLGQHFLKDLKVAQDIANTVDACPELPVLEVGPGMGVLTQFLLPKGRTVKVVEVDYESVAYLREAYPQLEDH
IIEDDFLKMNLQRLFDGQPFVLTGNYPYNISSQIFFKMLDNKDLIPCCTGMIQKEVAERIAAGPGSKTYGILSVLIQAWY
RVEYLFTVHEHVFNPPPKVKSAVIRMTRNDTQQLGCDEKLFKQVVKTTFNQRRKTLRNSIKPILGKDCPLTEDVLFNKRP
EQLSVQEFIELTNRVEQALRE
>WP_004289102.1 MULTISPECIES: lysylphosphatidylglycerol synthase transmembrane domain-containing protein [Bacteroides]
MNKIIKKTLKIVLPILLGGFILYWVYRDFDFERAKEVLLHGTDWGWMLLSLLFGVMSHVLRGWRWRQTLEPLGAYPKRSD
CVDAIFISYAANLMLPRVGEVSRCGVLVKYDDVSFSKSLGTVVTERLVDTLCILLITGLTFMAQMPVFLRFFQETGTKIP
SLMHLLTSPWFYVSLFSVIGVLVLAYYLMRMLSFFEKVKGVVLNVCEGVMSLRNVKNIPLFVFYTLSIWGCYFYHFYLTF
YCFSFTEHLSFQAAMVMFVGGTFAVIVPTPNGAGPWHFAVITMMMLYGVSATDAGIFALIVHGIQTLLVIILGIYGALHV
SMANRSR
>WP_004289103.1 aminoacyl-histidine dipeptidase [Bacteroides eggerthii]
MSTILQLAPQNVWKHFYSLTQIPRPSGHMEQITEFLISFGKSLGLESFVDEVGNVIIRKPATPGMENRKGVILQAHMDMV
PQKNNDTVHDFTKDPIETYIDGDWVKAKGTTLGADNGMGVAAIMAVLEAKDLKHGPLEALITKDEETGMYGAFGLKPGTL
KGEILLNLDSEDEGELYIGCAGGIDITATLEYKEEEPAADFVARQIILKGLRGGHSGLEINQGRGNANKLLARIVHDLLI
EFDCRLSSFEGGNMRNAIPREAHAVLVFNPEDVEGLEDYIKEYEALLNTEYAPIEEGITLKLENVDLPAFIVPEEIQDNM
ISVLMACQNGVMRMIPTVPDTVETSSNLAIVTIGGGKADVRILARSSCDTMKDFLADSLTACFSMAGMKVELSGAYSGWQ
PNVDSPILHAMTLSYKQQFGVEPAVKVIHAGLECGIIGANCPGLDMISFGPTLRSPHSPDERAYIPSVTKFYDFLVATLE
QTPEK
>WP_004289105.1 alpha-2-macroglobulin family protein [Bacteroides eggerthii]
MNKIRSFFTLLLLMIGLCLSTLQAQSYNSLWKQVEQAQKKSLPQTVVKLTGQIYRKAEQEKNVPQMLKAYICREAYQERL
TPDSLYVNLRNLENWAKSEQNPVSKAILHSLLAREYADYMRYNRQLLSGRTALDTDEAPADIREWSSNIFVTKVDEHNLA
SLQDSVRLLEVSSKEYVPFVVQEDGSRFYGHDMYHLLAARAVDTYLLLDGFRADSLQRMRIAGIYEGMINTYRHRAGAED
ATVLATLDYWKWKRTGSGISREPYATYRERKAQVDKEYLGALDNLIREYGAREICAEAYICKADLLRNMGASHMDEALQT
CDEGVKRYSAYKRVNELRNIRESILQPHLDINTQGSIYPGDSLELNVSYRNLKGFTLNLYRTDLSEVPWMDTGINNTFYQ
KHARRMSATHFELEPLAKKAGEPGELLNNLQRTVLKLYVPDEPGVYILQIVPDAVTARTADQFLVSTRFKVLTLALLDNK
MEVVTVDGRSGQPISGAKVSFYSTYNEENRKLLQDVTTDAGGKAVIEWNKAIRSYVARKGTDTAMLPQSIYLNRYYERGE
SGPTEHITLLTDRSLYRPGQTVYVKGISYEQTADTAHVLAGKNYLVRLLDVNRKELVQKSVDTNEFGSFTTEFVLPAVCL
NGNFMVEVKDKAAVPVRVEDYKRPTFEIVFNPVEQAYSLGDTVSITGNVKAYNGMAVQDVPAVYTVTRRNHWRYWGQPSA
PLVSDTVQLDAKGNFSIPVVLIPDADADLTRGERFSYQVEVSVTGDAGETQTAQYSLSATGQAYFFMSDINRELCREDSI
SGKLAVMNAYNETLPMEGMCRLYPVIDSKSGKIADKPVYESVFTSGEIKDFAAWKQLPSGEYRFILSVRDRNGKEVSNAD
NAVNLMLFSLADPRPAMFVETFLYEKNTEFDATHPAVFYFGTSMQDAYVLVDVFGQKGRLESRTLSLSDSIVRMKYPYRK
EYGDGVAVQFTFVKNGQLYTRRVELRKRLPKRTLDMKWEVFRDRLRPGQEEEWKLVIKTPQGFPAAAEMLAMMYDASLDR
IYSRHQSLSVYYNRYIPYFYWDLSSNYGKSYTPYFPLKSWRVPVWRFDYFCSPYNGIAEVLQIVENDAVLCEPTIVGYGA
TRTKMKTGRAVEVKYAPALAEESVTDVVFESETIPLDEQALQPMAGLRTNFAETAFFYPQLRTNEQGEVTFSFTMPQSLT
RWNFRGYSHTKDMMTGMLDATAVTSKEFMLTPNMPRFVRVGDKTQIAAGIANLTDKEIRGTAVLTLFDPMTEKIISTRRQ
KFSVEAGKTASVDFRFDVTDRYDLLGVRMVADGGKFSDGEQHLLPVLSNKEYITETLAMPVRGGETRTFSLDSLFNGNSR
TATDRRLTVEFTGNPAWYAVQALPVLSQPATDNAISWATAFYANTLAGYIANSQPRIKAVFDNWRLSGGTKDTFLSQLEK
NQDVKNILLGESPWLLEATTEAEQQQRIATLFDVNQLNYRNMASLLKLKELQNEEGAWSWFGGMSGNRYVTGYITGLLVR
LSLLTDRALPEEVAVMKAKAFDYLNEEALKEYRAIRKAEKNGTKITTLSDATMEYMYLVALGSVKLSGEYAKMFDYFLTK
LGRNLVNGTMICKAQTAIILQKQGRRTEANGFIASIKEHLVQTDEMGAHFAFHANPYTWGMLPVPAHVAVMEALREAGGN
DALIEEMKLWLLKQKQTTSWNSPVATADAVYALLCQGSDLLESKGDVRITLGDKVLETFSPAKTAVPGLGYIKEAFVQGS
PEVKVKSVTVEKRDAGIAWGAVYAQYLSPISDVKQQGSELNVEKRLFVERISADGQKSLQPLSEGTQLSVGDKVVSRLTL
SLDRAMDFIQLKDQRGACFEPVSSLSGYRWNNGMGYYAEVEDAGTNFFFDHLGKGVYVLEHSYRVARGGTYETGLATVEC
AYAPEYASHSAGGTVVIK
>WP_004289106.1 MULTISPECIES: DUF1573 domain-containing protein [Bacteroides]
MKRSFITLYALAATALTAVAQPRFTSNTETYDFGQIEWKHPVTVQYSITNTGNQPLVLTDVEPDCACSVARWTKTPIAPG
AKGVVDVTFDAEALGHFNKSVAIYSNAQPHLVYLKFNGEVVQEIKDFTKTHPYLIGQIRIDKNSLDFPDVQAGEKPVVHI
GVVNLSDRPYEPVLMHLPPYLQTEVKPNVLQKGEKGVITVTLDSERLTDFGLTQASVYLARFSGDKVGDENEIPVSAILL
PDFSGMTEAEKANAPVVNLSTKDIDMSAVLAKKSKARQDIIITNTGRSPLRISKLQVFHPAVGVSLKKSVLQPGESTRLR
VTVVKKNIGKKRRHLRLLMITNDPMQSKVEINIKAK
>WP_004289107.1 methylmalonyl Co-A mutase-associated GTPase MeaB [Bacteroides eggerthii]
MEHPENSGEYKGLVVNAGIEQPSSVNPYLKRKPKKRQLSVAEYVEGIIKGDVTILSRAVTLVESVKLEHQAIAQEVIEKC
LPYSGDSIRIGISGVPGAGKSTSIDVFGLHVLEKYGGKLAVLAIDPSSERSKGSILGDKTRMEKLSVHPKSFIRPSPSAG
SLGGVARKTRETIVLCEAAGFDKIFVETVGVGQSETAVHSMVDFFLLIQLAGTGDELQGIKRGIMEMADGIVINKADGDN
LERAKLAATQFRNALHLFPAPESGWTPQVLTYSGFYNLGVQEVWDMVYKYIDFVKDNGYFEHRRNEQSKYWMYETINEQL
RDSFYQNPKIEAMLAGKENQVLKGNLTSFVAAKNLLDTYFAELKK
>WP_004289109.1 MULTISPECIES: AAA family ATPase [Bacteroides]
MEIQANYIKRIEIHGLWHRYNIAWELRPDVNILSGINGVGKTTILNRSVGYLEQTTGEVKSDEKNGVHVFFDNPVATFIP
YDVIRSYDRPLIMGDFTARMADPNVKSELDWQLYLLQRRYLDYQVNIGNKMIELLSGDDEQRKLAPDLSVPKRKFQDMVD
ELFSYTRKKIDRKSNDIVFFQDGEQLLPYKLSSGEKQMLVILLTVLVRNEEHCVLFMDEPEASLHIEWQQKLIGMIRDLN
PNVQLILTTHSPAVIMEGWLDAVTEVEDISTVISV
>WP_004289111.1 MULTISPECIES: mechanosensitive ion channel domain-containing protein [Bacteroides]
MDILKNIDELLVSWGTAPSLADMLDQFIAFALVLIVAFLADVLCRNILLKVVAHLIRKTKATWDDIVFDRKVLIHLSRMV
APVIIYIFIPVAFAETSSSTLGFIQRVCLIYILITFLSFINSFMKAVYSVYSEKEQLRDRPLKGMLQTVQVILWFVGAII
VVSILIDKSPLSLLAGLGASAAILMLVFKDSIMGFVSGVQLSANDMLKVGDWIAMPKYGADGTVIEVTLNTVKVRNWDNT
ITTIPPYLLVSDSFQNWRGMRESGGRRVKRSINIDMNSVKFCTPEMLDKYRKIRLLKDYVEHTEAVIEEYNKEHHIDNSV
LVNGRRQTNLGVFRAYLTAYLKSLPDVNQELVCMVRQLQPTDHGIPMELYFFCAIKDWVPYEGVQADVFDHVLAIIPEFD
LQVFQSPSGRDFQRVLS
>WP_004289112.1 hypothetical protein [Bacteroides eggerthii]
MESLKWKFLSLALVASMSFLTSCSDDDNNGGNDNGEVETLKGTITSDVTLKAGTTYKLSGEYIVEAGATLNIEAGVKIIS
VYDDIVDYILIKQGAKINAMGTANAPIVMTSEKEEPGAWGGIHICGKAHTNAEGGKGSSEIGGAVYGGNDDADNSGKLQY
VRVEYTGYAFDEEHEANGITFYGVGSGTIVDHCQAYKGSDDGFEFFGGSVNVSNMVVVSCSDDSFDWTEGWNGKGTDLVA
YQEPKATLGYDCDCLIEADNNENDNAASPISHPTLKNLILAGNGESKQGIRLRRGTQVHIDNAKVCGKGQPLAIESALTN
SALKNGTSLLANMTISAELTTDGDYTNADFIAATGNKVDAALSYASFDAIKAECDWMNGNWVK
>WP_004289113.1 TonB-dependent receptor [Bacteroides eggerthii]
MKSDSGKVLFFILFLTLSAMTVVAGTIKGTVTDKQTREPLTGATIQIAGTTQGTVADVDGNYSLDVNNGTYTLAIKYVGY
KDIIINNVKAGKSDLILNFELESDAQALGEVSVVARKNLEGERALQMERRKATLAIENLGSKEMSLKGIGNVEEGVKKIT
GISVADAGQLIVRGLGDRYSTTTLNGLPIASPNPDNKLIPLDLFPSSTVQNITVSKVYNAEAFADYSGAHIDINTKENIT
EDFFNIGFNTGGKFNTLGKDSYRMNRNGSLFRTSGVDQAALNMPLSEFDNYVKTRNIFDTSFAVKKKSSLPDFSGNLGFG
KNIGIGNQTLSILASASAGNSFQNMDDAFYKTLEATGSVQDNFAYDSYAQELKLAALGHIGYTLRRHDRIGYTFFYARNA
TDTYQRREGIDAEDHELTGSNNITHIYSLQNHQLDGVHSFGGRGQWELTWGGSYSKTGSEEPDRRQVMYIKNDNGALSLF
KLNRQETMRYFGSLDEEEWNGNLAMRWKWNENNFLKLGVNYKNKSRDYKATRFYYNLNKIDPVITDIYDTDGFLNQENIA
DGNVVVQRVMQPKDSYRAGNEIYSGYLLTDFYPVPSLLVNLGVRYEISRQWVDYATDGGDWYAERRNLDKNDLFPTLNLK
YTVNDANSIRFSASRTVTRPSFIEMAPFLYQESYGSAQIRGNNELQNGYNYNFDLRYEHFGKNGDMISLTAYFKYLDSPI
ERIQALQGGATLHSFQNANNGMAGGMEVEFRKQLMKDLRLGANISYMYTNVKLPEGGAYTNKERPLQGASPILANADLTY
SPRFGEERQLNLALLYNLQGSRIHAVGVSKLGDIKQQTLHTLNFSAGYDINSHFSLKLQVNDLLNRTVIFKQEVPSTGEE
VEVERYKKGANLEIGFSYKL
>WP_004289114.1 MULTISPECIES: SDR family oxidoreductase [Bacteroides]
MNEQFSIAGKVAVITGAGGVLGGSIAKCFMQQGAKVVAVDIRQEQLDKRVEELKTYGEDVIGIVGNVLDIASLEKLADDI
VAKWGRIDILLNIAGGNMPGATLAPDQHFYDMDISCWEKVTNLNMNGTVYPSLVFSKVMAKQGKGCIVNVSSMAAYSAIT
RVPGYSAAKTAVANFTQWLASELALKYGDGIRVNAIAPGFFIGDQNRAVLINPDGSLTDRSKKVLAKTPMKRFGDINELN
GAVQFLCSDAASFVTGALLPIDGGFSAFSGV
>WP_004289115.1 MULTISPECIES: mannonate dehydratase [Bacteroides]
MEKTWRWFGKKDKITLDMLRQIGVEGIVTALHDVPNGEIWTEEAINDLKQYIESYGLRWSVVESLPVCEAIKYAGPERDK
LIENYKVSLANLGKCGVKTVCYNFMPVIDWIRTDLQHPWADGTSSLYFDRVRFAYFDLRILQREGAEKDYSPEELAKVEE
LDKTITEAEKESLIDTIIVKTQGFVNGNIKEGDKNPVNIFKNLLALYKGIDRDALRENMRYFLAAIMPVCEEYGVNMCVH
PDDPPFQVLGLPRIVTNEEDIAWFLNAVDNPHNGLTFCAGSLSAGEHNDTRELARKFASRTHFVHLRSTAAMPGGNFIES
SHLSGRGHLIDLIRIFEKENPALPMRVDHGRMMLGDENKGYNPGYSFHGRMLALAQVEGMMAVVQDEMKG
>WP_004289120.1 MULTISPECIES: NADH-quinone oxidoreductase subunit N [Bacteroides]
MDYSQFLLMKEELSLIAVIVILFIADLFMSPDAHKNDGKPMLNTMLPVALLIIHTLITIVPGPAADAFGGMYHNQPIQSI
VKSILSVGTLIVFLMAHEWMRLPDTAIKQGEFYILTLSTLLGMYFMISAGHFLMFFIGLETASIPMAALVAFDKYRHHSA
EAGAKYILTALFSSGLLLYGISLIYGSVGTLYFADIPAHLDGNPLQIMAFVFFFSGMGFKISLVPFHLWTADVYEGAPST
VTAYLSVISKGSAAFVLMTILYKVFAPMVVQWQEVLYWVIIASITLANLFALRQENLKRLMAFSSISQAGYIMLGVISGT
SLGMTSLVYYVLIYLFANLAVFTVITIVALRSHKFTLEDYNGLYTTNPKLAFLMTLALFSLAGIPPFAGFFSKFFIFAAA
FESGFHLLVFIALINTILSLYYYLKIVKAMYINKSDEPIATFRSDNYTRASLAICTLGIVALSIASVVYQSIDKFSFGM
>WP_004289121.1 MULTISPECIES: NADH-quinone oxidoreductase subunit M [Bacteroides]
MNFLSIFVLIPLLMLLGLWLSRSIAQIRAVMVTGASALLIAAVGLTVAYLQARHGGATDEMLFRADAAWYPALNIHYSVG
VDGISVAMLLLSAIIVFTGTFASWRLQPLTKEYFLWFTLLSMGVFGFFISTDLFTMFMFYEVALIPMYLLIGVWGSGRKE
YAAMKLTLMLMGGSAFLLIGILGIYFGSGGTTMNLLEIAQLHNIPIEQQRIWFPLTFLGFGVLGALFPFHTWSPDGHASA
PTAVSMLHAGVLMKLGGYGCFRIAMYLMPEAAQELGWIFLVLTGISVVYGAFSACVQTDLKYINAYSSVSHCGLVLFAIL
MMNRTACTGAVLQMLSHGLMTALFFALIGMIYGRTHTRDVRELNGLMKIMPFLAVSYVIAGLANLGLPGLSGFIAEMTIF
NGAFQHPDTFHRVWTVIACTSIVITAVYILRLVGKILYGTCTDKHHLTLSDATWDERTAVIILIACVAGLGLAPLWMSNM
IGDSVLPIVNNLVMK
>WP_004289123.1 MULTISPECIES: NADH-quinone oxidoreductase subunit NuoK [Bacteroides]
MIHMEYYLIVSAIMFFAGIYGFFTRRNTLAILISIELILNATDINFAVFNRFLFPGGLEGYFFSLFSIAISAAETAVAIA
IMINIYRNIRSIQVNKLDELKW
>WP_004289124.1 MULTISPECIES: NADH-quinone oxidoreductase subunit J [Bacteroides]
MEFNLETIVFYFLAAFITVFSILTVTTRRMVRSATYLLFVLFGTAGIYFLLGYTFLGSVQIMVYAGGIVVLYVFSILLTS
GEGDIAGKLKRSKFLAGLGATIGGAIIVVFITLKHKFIATTDVVPLEVNIKTIGHHMLSGDKYGYLLPFEAVSILLLACI
VGGLLIARKR
>WP_004289125.1 MULTISPECIES: 4Fe-4S dicluster domain-containing protein [Bacteroides]
MKDNKEHNSYIGGLINGVSSLLTGMKTTMTVFCRKKTTEQYPENRKTLKLSERFRGTLTMPHNEQNEHHCVACGLCQMAC
PNDTIKVTSETIETEDGKKKKILAKYEYDLGSCIFCQLCVNACPHDAITFDQNFEHAVFDRSKLVLTLNHPGSHVEEKKK
SAAPQAEVAK
>WP_004289127.1 NADH-quinone oxidoreductase subunit D [Bacteroides eggerthii]
MEIKYINPAALHDEMLRLRQEEQMDFLECLTGMDWGEPDTAKDTPDTPRGLGVVYQLESTATGKRMAVRTATLDREHPEL
PSVCDIWKAADFLEREVFDFYGVVFIGHPDMRRLYLRNDWVGYPMRKDDDPEAQNPLRMDNEETVDTTTELELNPDGTVK
NKESLLFGDDEYVVNIGPQHPATHGVMRFRVSLEGEIIEKIDANCGYIHRGIEKMCESLTYPQTLALTDRLDYLGAHQNR
HALCMCIEQAMGIEVSERVQYIRTIMDELQRIDSHLLFYSCLAMDLGALTAFFYGFRDREKILDIFEGTCGGRLIMNYNT
IGGVQADIAPDFQKKVKEFIPYLRGILHEYHDVFTGNIIAQQRLKGVGVLSREDAIAFGATGGTGRASGWACDVRKRMPY
SMYSKVDFKEVIRTEGDSWARYLIRMDEIMESLNIIEQLIDNIPEGNYQEKMKPIIRVPEGNYYAAVEGSRGEFGVFLES
HGDKMPYRLHFRSTGLPLVSTVDTICRGAKIADLIAIGGTLDYVVPDIDR
>WP_004289128.1 MULTISPECIES: NADH-quinone oxidoreductase subunit B [Bacteroides]
MEVTKKPNIKSIPYEEFTDNETLEKLVRELNAGGANVALGVLDDFVNWGRSNSLWPLTFATSCCGIEFMALGAARYDMAR
FGFEVARASPRQADMIMVCGTITNKMAPVLKRLYDQMADPKYVIAVGGCAVSGGPFKKSYHVVNGVDKILPVDVYIPGCP
PRPEAFYYGMMQLQRKVKIEKYFGGVNRKEEKNL
>WP_004289129.1 MULTISPECIES: NADH-quinone oxidoreductase subunit A [Bacteroides]
MNFTLLVVVLLTAIAFVGIVIALSNAIAPRSYNAQKMEPYECGIPTRGKSWMQFRVGYYLFAILFLMFEVETVFLFPWAV
ITRELGVAGLFSILFFLIILILGLAYAWRKGALEWK
>WP_004289131.1 TrkH family potassium uptake protein [Bacteroides eggerthii]
MINFKTIIRIIGILLLLETIMLLACSGISYYYNDEALLDFWKSAGITAGAGLLMAVAGKGGDKQLTRRDGYVLVSFAWVA
FSLFGMLPFYISGYVPDITNAFFETMSGFTSTGATVLDNIESLPHGLLFWRSMTQWIGGLGIIMFTIAVLPIFGVSGLQV
FAAEASGPTHDKVHPRIGITAKWIWGIYTGLTFILVILLMLGGMNWFDSICHAFATTGTGGFSTKQASVAYYHSPYIEYV
ISLFMFVSGINFTLLLFFVNRKFKKVIDNAELKWYFWSVTGFTTVIAVILHYTSSMGMEEAFRKSLFQVISLHTSTGFAT
DDYMLWTPILWGLLTIVMIMGACAGSTTGGLKCIRMVILAKVSRNEFKHILHPNAVLPVRVNKQVISPSIVSTVLAFFFL
YFIIAIIGILIMMGMGIDAEESIGCVVSSIGNMGPGLGDTGPAYSWNSLPDAAKWLLSFLMLLGRLELFTVLLLFTPEFW
KRN
>WP_004289132.1 MULTISPECIES: Trk system potassium transporter TrkA [Bacteroides]
MKIIIAGAGAVGTHLAKLLSREKQDIILMDDNEERMSTLSSNFDLMTVTASPTSITGLKEVGVGEADLFIAVTPDESRNI
TACMLATNLGAQKTVGRIDNYEYLLPKNKEFFQKLGVDSLIYPEMLAAKEIVSSIRMSWVRQWWEFCGGALILIGAKMRE
KAEILDIPLHQLGGPELPYHVVAIKRGNETLIPRGDDVIKLHDIVYFTTTRKFVPYIRKIAGKEDYADVRNVMIMGGSRI
AVRTAQYVPDYMQVKIVDNDLNRCNRLTELLDDKTMIINGDGRDMDLLVEEGLKNTEAFVALTGNSETNILACLAAKRMG
VSKTVAEVENIDYIGMAESLDIGTVINKKMIAASHIYQMMLDADVSNVKCLTFANADVAEFTVKAGSKITKHPVKDLGLP
KGTTIGGLIRNGEGVVVMGNTQIQPGDHVVVFCLNMMIKKIEKYFN
>WP_004289134.1 1-deoxy-D-xylulose-5-phosphate synthase [Bacteroides eggerthii]
MKTESTTYNLLNSISYPEDLRKLSVEQLPELCEELRQDIIQELSCNPGHFAASLGTVELTVALHYVYNTPYDRIVWDVGH
QAYGHKMLTGRREAFCTNRKFKGIRPFPTPVESDYDTFTCGHASNSISAALGMAVAAAKKGEKDRHVVAVIGDGSMSGGL
AFEGLNNASSTANNLLIILNDNDMAIDRSVGGMKQYLFNLTTSNRYNQLRFKASKMLFKMGVLNEDRRKALIRFSNSLKS
MAAQQQNIFEGMNIRYFGPINGHDVKNLARILRDIKDMQGPKILHLHTVKGKGFEPAEKNPGIWHAPGKFDPETGERITT
DTSNLPPLYQTVFGETLVELAEKNPKIVGITPAMPTGCSMNLLMKAMPDRAFDVGIAEGHAATFSGGMAKEGLQPFCNIY
SSFMQRAYDNVIHDIAILKLPVVLCLDRAGLVGEDGPTHHGVYDLAYFRPIPNLTISSPMDEHELRRLMYTAQLPDKGPF
VIRYPRGRGVLVNWKCPLEEIPVGKGRKLKDGKDLAVITLGPIGNIAARAIKRAEADKGISIAHYDLRFLKPLDETLLHE
VGRNFSRILTIEDGARKGGMGSAVLEFMADHDYTPHIKRIGVPDTFIEHGTVQELYRLCGMDEEGIYNILIKNDE
>WP_004289137.1 MULTISPECIES: GSCFA domain-containing protein [Bacteroides]
MNFYTPVEIPGSLPQLTHADRLMLFGSCFATHIGMRLTNAKFRCDVNPYGVLYNPLSISAALREIVEGKRYAQDDLFFFR
ECWHSPMHHGDFSSSSVEETLRIINERIASAHNTVFNADCLLLTFGTAWVYEQKHTGRIVGNCHKQPEKEFTRRRLEVDE
IVLDYTSLLSGLLARNLDLKVIFTVSPIRHVRDGLHANQLSKATLLLAVDRLQAAFPENVFYFPAYELVLDELRDYRFYA
EDMVHPSEVAVQYVWERFSSACFSPETLQIIEESENIRRALAHKPFHPGSEEYKRFLGQIVLKIDRLNGKYPYLDFQKER
ELCHIRLKI
>WP_004289138.1 MULTISPECIES: bifunctional UDP-N-acetylmuramoyl-tripeptide:D-alanyl-D-alanine ligase/alanine racemase [Bacteroides]
MSYTIENIAQIIGARRIGELSATIDWLLTDSRSLSFPEETLFFALATKRNDGARYIRDLYARGVRNFVVSEEGLKEAEAL
GSPLPDLNLLVVPSPLKALQKLAEQHRDRFQIPVIGITGSNGKTVVKEWLHQLLSPERVITRSPRSYNSQIGVPLSVWQM
NEQTELAILEAGISEPGEMRALQNIIKPTIGILTNIGGAHQENFFSLQEKCMEKLALFKDCDVVIYNGDDEFISNCVSKS
IFSAREIAWSRRDMERPLYINKVEKQENSTVISYRYLDMDNTFTLPFIDDASIENSLNCLAACLYLMLPAGQITERMAKL
EPVAMRLEVKEGKNGCLLINDSYNSDLGSLDIALDFLYRRSQSKGLKRTLILSDILETGQNTPTLYRQVAQLVNSRGIER
VIGVGNEISSCASRFNIEKAFYPDTAALIDAIGKGELSLENEIILIKGARKFGFDALTEVLERKVHETILEVNLGAMIAN
LNYYRSKLKPETKMVCMVKASAYGAGSYEIAKTLQEHHVDYLAVAVADEGSDLRKAGITASVIIMNPEMTAFKTMFDYKL
EPEVYSFHLLDALIKEAEKEGITNFPIHVKLDTGMHRLGFAPEDMPRLIERLKGQNAVIPRSVFSHFVGSDAPQFDAFTR
KQIETFEKASMLLQEAFPYKILRHICNSAGIERFPGAQFDMVRLGIGLYGISPIDNSIMNNVSTLKTTILQIRDVPEEDT
VGYSRKGHLVRPSRIAAIPIGYADGLNRHLGNGRAYCLVNGQRAPYVGNICMDVCMIDVTDIDCKEGDSVEIFGDHLPIT
VLSDVLETIPYEVLTSVSTRVKRIYYQD
>WP_004289140.1 twin-arginine translocase subunit TatC [Bacteroides eggerthii]
MSDKELTFWDHLDELRRVLFRILGVWFILAVGYFIAMPYLFDNVVLAPCHDDFIFYDLLRYIGERFDLHDEFFTQEFHIK
LININLAAPFFIHISTAFWMSVVTAAPYLFFEIWRFIRPALYPGERRGVQKALCLGTVMFFVGVLLGYFMVYPLTLRFLS
TYQLSAAIENQISLNSYIDNFMMLVLCMGLAFELPLVTWLLSLLGLVHKTLLRSYRRHAVVAIVIVAAIITPTGDPFTLT
VVAVPLYMLYEMSILMIKDKKTDGVEEVAEAEKE
>WP_004289141.1 AAA domain-containing protein [Bacteroides eggerthii]
MNSEIKEYFDLLLEACCAEDFSLRSAYRQLRELLEHLCRTQMADSSLQMTDLSARINFVSSKLGLTVAEQNRLHTFRLTS
NAVLNRQAEPSREQLLRDAKTLSFFVKRLTGEAVPAELYRLLPHADAAYIAAPVAKERVRRMRVSFQYADENYLYVLPVD
TVADEPLRVRYNVPQINDEFAETCGLLWRHAQVNLLDVAIDESGVLTPSFIILEPDYLLDISSLAECFREYGHHPANYLL
ARLQTPDNTRPLLLGNIANLFLDEWIHAEGEPDYLACMKKAFRSYPIELAACADLRDHEKEREFFADCKRHFDNIRQTVT
KTFRESGYELDKTDAVLEPSYICEALGLQGRLDYMQRDMSSFIEMKSGKADEYTIRGKVEPKENNKVQMLLYQAVLEYAM
GRDHRRVKSYLLYTRYPLLYPARPSWAMLRRVMDVRNRIVANEYGIQLCNSPQYTAERLQDIKSETLNERQLDNILWKRY
LCPSIDAVTQRINALSALEQSYFYALYNFITKELYTSKSGDVEYEGRAGAAALWLATLAEKSENGEILYDLVIRQNHAAD
IHKPYLVLERVHPDADTLPNFRQGDAIVLYERNVNEDNVTNKMVFKGNIEYISDCDVCIRLRATQQNISVLPMDSRYAIE
HDYMDTSFRSMYSGLSAFLSATKDRRDLLLNQREPEFDSAFDGAIAAATDDFVRITLKAQAAKDYFLLIGPPGTGKTSRA
LRGMVEAFYREGKEILLLSYTNRAVDEICKMLTAITPEVNFIRIGNELSCEEAYRPYLIENVLETCSTRREVQERMAHCR
IFVGTVATLSAKAELFRLKTFDVALIDEATQILEPQLLGLLCMRGVTGGNAIGKFVLIGDHKQLPAVVLQSSEQSEVYDE
GLRTIGLCNLKDSLFERLYRNAMKQRSACCLQPSTGDSQSSVAGSPFSALRSLDILCRQGRMNVEVAAFPNHAFYGGLLQ
PVGLEHQTGSLKLSPELSTNEFAALLTRRVAFLPSTPEPPMQSVKMNHSEARIVARLAAAVFQQYVSANGCFKASALGII
TPYRSQIALIKKEIAALDIPALNDVLVDTVERFQGSERDIIIYSFCVNRAYQLRLLANLTEENGIQIDRKLNVALTRARK
QMFITGVPQLLEQNPIYSRLLKYCRL
>WP_004289142.1 MULTISPECIES: MFS transporter [Bacteroides]
MSTIQNTLGKMSNYRWTICAMLFFATTVNYLDRQVLSLTWDEFIKPEFHWDESHYGTITAVFSFVYAACMLFAGRFVDWL
GSKKGYLWAIGIWSLGACMHALCGIITEHFVGLHSAAELMGATGDVVVTIATISMYCFLGARCVLALGEAGNFPAAIKVT
AEYFPKKDRAYATSIFNAGASIGALIAPLSIPLLAKAWGWEMAFIVIGGLGFIWMGFWVFMYTAPAKSKHVNKAELEYIE
QDSYEDAAQTTPQTEEKKMSFQQCFGYKQTWAFAIGKFMTDGVWWFFLFWTPSYLNTQFGIKTSDGLGIALIFTLYAITM
LSIYGGKLPSIIIKKTGLNPYAARMRAMLIFAFFPLLVLLAQPLGTISPWFPVILIGIGGAAHQSWSANIFSTVGDMFPK
TAIATVTGIGGMAGGIGCMVLQYIAGELFVYAGETNMTFMGFEGKPAGYFVIFCVCAVAYLIGWCIMKALVPKYKPIVLN
>WP_004289143.1 5-dehydro-4-deoxy-D-glucuronate isomerase [Bacteroides eggerthii]
MKKLAIALMLGTAALTASAQVNYTVQTACHPSDVKHYDTQRLRSAFMMSKVMAPDEINVTYTLYDRLIYGGAMPVNKVLK
LETFRELGPEITYFLERRELGVINTGGDGVVTVDGKEYPMKYKEALYVGCGNKEVTFKSNDAANPAKFYINSAPAYKPYV
TQLITTDAKLQKANPKKYALGISDHYGKMEDSNDRIVNQLIVKDVLERVKNGGTNQLQMGLTELAPGSVWNTMPAHTHTR
RMEAYYYFNLPAGNAICHLMGEPQEERLVWLHNEQAITSPEWSIHAAAGTSNYTFIWGMGGENLKYSDKDEIKYIDMK
>WP_004289144.1 MULTISPECIES: PTS sugar transporter subunit IIC [Bacteroides]
MEQVFSYIIALGASVMMPIIFTIIGMCIGMKFGKALKSGLFVGVGFVGLGVVTALLTTNFDTPLKAISDLYHLQLNVFDM
GWPAAAAVAYNTAVGALIIPICLGVNFLMLITKTTRTVNIDLWNYWHFAFIGAVAYFVTGQNLAWGYFAAIICYIITLVC
ADLTAEKFQKFYDLDGISIPQPFCQSFTPFAILINKALDKIPGFSKLEIDAEGMKKKFGVIGEPLVLGVIVGMLIGWAAQ
LDIKKVLFLGITMGAVMELIPRITSLFIEGLKPISEKTSELVKVKFNGKKVHIGMSPALVIGHPATLVASVILIPVILAL
AVFLPGNQFLPLASLAGMFYLFPMILPFTKGNVVKTLIIGLVTLILGLYFVTDMAPDFTLAANQVYAETHDPTAHIPEGF
DGGSIDFAASFFGWTIYRGVKLSYVGAALLTLIAIAMMLINRRIIVRSEKEAQKSSK
>WP_004289145.1 glycoside hydrolase family 88 protein [Bacteroides eggerthii]
MKKNFICKFIVSGSLFFFSLGMFAQRVSADLPWSVRMVESEMIRCPEAWRLDFQPKLKWDYCHGLELQAMLDVYDRYGDQ
KIYDYALAYADTMINADGTIKMYKREEYSLDRINSGKFIFRIYEQAKDEKYKKALALMRSQLDEHPRNADGGFWHKKIYP
NQVWLDGIYMGAPFYAEYAFRNNQVKDYADVINQFLMAARHTYDAKNDLYRHACDVSRKERWADPVTGQSKHSWGRAMGW
YAMAFVDALDFIPKHEPGRDSMLVIFNKIAAQIKRLQDSKSGLWYQVLDKSGAPGNYLESSCSTMFVYSLFKGVRKGYID
KSYLAVAIKGYKGILDNFIEVDGNGVISITKACAVAGLGGKVYRSGDYDYYINETVRNNDPKAVGPFILASLEWERLQDV
KATVNQK
>WP_004289146.1 pectinesterase family protein [Bacteroides eggerthii]
MKASMKILCSFVIALLCGGSSLSAAQQWKDTIVVARDGSGDYRTLTEAMEGIRAFMDYKVTVLVKKGVYKEKVILPSWLE
NVDFIGENAENTIITYDDHANINKMGTFRTYTLKVEGNSITFKNLTIENNAARLGQAVALHTEGDRLIFINCRFLGNQDT
IYTGAKGTRLYFLNCYIEGTTDFIFGPSTALFRNCTIHSKSNSYITAASTPKDVEVGYVFRDCKLTAAPGVDKVYLGRPW
RPYAATVFINCEMGKHIRPEGWHNWGNSENEKTARYAEFGSTGEGADCAGRVKWAKQLTGREAAKYGNPAYLFERCSEWK
EVEL
>WP_004289147.1 cupin domain-containing protein [Bacteroides eggerthii]
MKKTRSNTFILENEKAWEPAGEGVVRQILGYDGQVMLVKVKFEQGAVGTPHTHYHTQTTYVASGKFEFTVNGEKQIVSAG
DGVYIEPDAEHGCTCLEAGILIDCFSPMRADFLKETR
>WP_004289148.1 pectinesterase family protein [Bacteroides eggerthii]
MKNKLILLLAVLFLCSAFKADKPVITIFMIGDSTMANKSLTGGNPERGWGHVLPGFFSEDIRVDNHAMNGRSSKSFINEG
RWDKVLSLIKKGDYVFIQFGHNDEKLSAERHTDPGTTFDANLRKFVNETRAKGGIPVLFNSIVRRKFGTSNDKAVAEAIL
QDDIRKGINPDAKRDASQDDEVREGDKLIDTHGAYLDSPRNVAEELDVPFIDMNRLTHKLVEGLGPKESKKLFMWVPANT
IASMPKGREDNTHLNVYGARVIAGITVDAIAKAVPELAKYVRHYDFVVAQDGSGDFFTVQEAINAVPDFRKNVRTTILIR
KGVYKEKLIVPESKINISLIGQEGAVISYDDYAGKPNIFGENKGTSGSSSCYIYAPDFYAENITFENTSGPVGQAVACFV
SADRVYFKNCRFLGFQDTLYTYGKGVRQYYEDCYIEGTVDFIFGWSTAVFNRCHIHSKRDGYVTAPSTDEGQKYGYVFYD
CKLTADAGVTKVYLSRPWRPFARAVFVHCDLGKHILPAGWHNWNKKEAERTAFYAEYDSYGPGANPKARAAFSHQLKDLK
GYEMESVLSGSDNWNPVANGNALVSIKR
>WP_004289149.1 hybrid sensor histidine kinase/response regulator transcription factor [Bacteroides eggerthii]
MKNILYLIISLLYILPVKSQPACFFTHYSSEEGLSQNTVMSILQDRKGNMWFSTWDGINKFNGYVFRTYKAKFDNRINLT
NNRVDHMYEDKYGFLWLQTYDNQVYRFDTRSEKFEHVPATEEKGGRIVITSIKMLPCGSVWLLSENEGAIRVKTDPATYR
LSSEWYSDKSGLLPATRVYDIYEDHAGNEWVLTNNGLGMLAAGNRTMASYFVETAKREKGKGQFFYVAQEYGNEIFFGSD
HGRIWRYQKQGGQFELLQLPASSRVVEIKKINEQAILIVTKTDGFFVYDVASKGMEHYEASRLPKAPVRSVYMDKYSEIW
FEQEVPGTVAHFNAKTKVLKTEVIPVEPTSTDRSRPAFHVHEDIYGTVWVHPYGGGFSRFDRENNRLQSFYNGLSDANWR
FSNKIHSAFSDRQGNLWMCTHSKGLEKITFQASPFRMITPEPHRYESLSNEVRALCEDAEHNLWVGLKNGKLRVYGNDHS
ERGYLTEAGTISHAGAPLKGNVYFIYQDSKSNLWIATKGEGLVKAEPRNGMCYKLTRYRHRKEDIYSLSDDNVYCVYEDG
RGRIWVATFGGGVNYLTHNQDGEEIFVSHRNNLKGFPINKCHKVRFITGDHRGNIWIATTVGALRVNGDFKNPEDAVFHH
YQRIQDDMYSLSNNDVHWILSTGKKELYLATFGGGLNKLQSIDEDGDAAFKSYCVEDGLPSDILLSIREDNKGNLWMSTE
NGISKFIPEEERFENYADEHLSFRLRFSEAASLYTSWGNLMYGTSEGIFLFKPDSLRKSTYVPPLVFSKLLISNEDVTPG
ENSVLQRSLDDTRRLKLSHKENIFTIQFAALDYTDPSEIQYAYILEGFEKSWNYVGKQRMATYTNLPKGDYVFKVRSTNA
EGVWTENTRLLDIEVLPSFWETPFAYFLYVLFVLLIIVTAVYILFTIYRLKHEVSVEQQMTNMKLRFFTDISHELRTPLT
LISGPVEYVLSNKRLPADVREQLQVVERNTNRMLHLINQILDFRKIQNRKMKMQVQRVDAVAFTRKVMENFDSVAEEHRI
DFLFETEKPGLYLWIDADKYEKIIFNLLSNAFKYTPNGKMIKVFIHEDKDTVSIGVQDQGIGIAENKKKSIFVRFENMVD
RNLFNPSTGIGLSLVKELVEMHKALISVDSKLGEGSCFKIDFQKGKEHYDDSVEFMQDDATVCLEVQRQQTEETVSPQSE
TEREAQENEDMATSKGLMLLVEDNAELRIFLRSIFSPEYRIVEAADGMEGCDKALKLLPDIIISDVMMPEKDGIAMTREL
RADMTTSHIPIVLLTAKSSIESKLEGLEYGADDYITKPFSATYLKARVKNLLVQRQKLQMLYRQDLMSAGMAIPVSDEQT
EKRLTDNPETDKSPVMSPNDRKFMDRLVEFMEKNMDNGELIVDDFVHELAVSRSVFFKKLKTLTGLAPIEFIKEMRINRA
VQLIETGEYSMTQISYMVGINDPRYFSKCFKQKMGMTPTEYRDKVLK
>WP_004289150.1 DUF4957 domain-containing protein [Bacteroides eggerthii]
MNKFKKYTYLLGLACAVLTTACEDQSEEVTALEHDHLFAPFGLEAKVNNTIDVRLSWTINSEASFYDIEIFANDSLTFQG
TPVRTYTNLTAEDMPYDVTGLEGDTKYSARFMCKGDNIKDSKWNGIYFKTEPEKLLKEVDEDDLTASSATLYFELNRTFT
EVILTPEEGEPVKQAISSQDLQSGKVIVNGLSGNTTYTAKLLNGEKNCGVRTLTTLIDPATAIVVSPDGKSLQDAVTEAN
ENKNLILIQAGTYDIGEVEVNKEIQIVGERFKNKPVLVGKFNMIEGSGIVMRNIIMDGNGAAVKRMFSYEDGTTAKEFKI
EASEIRGYKEGIFAINNPSKPITVDAITINNCLIYDIACDGGDFLDSRSGTIKKLTITNNTFYNCSQVKAREFIRIDGTE
DKKPWNPEVTEYSIKLENNTIVGAVKTFKRLMYVRYPGAKISMKSNLFMNFSGYLNDQKYIEAENITASNNRYYEAKNAG
IIRYKSGEEYIVTFTDPNCVKEKFVDPAFKDEANGDFTITNEDLIIDKVGDPRWLK
>WP_004289154.1 HAD family hydrolase [Bacteroides eggerthii]
MKKLVIFDLDGTLLNTIADLAQSTNHALNVLGYPTHEESAYNFMVGNGINKLFERALPETAKNEENVLRVRKEFIPYYDA
HNADKSHPYPGIPELLEQIQSQGLQIAVASNKYQAATQKLIAHYFPKIHFVAVFGQREGVNVKPDPTIVEDILAIAKTDK
RDVLYVGDSGVDMQTAINAGVTSCGVTWGFRPRTELEEFHPDYVVDKAEEIIDIIME
>WP_004289155.1 glycoside hydrolase 43 family protein [Bacteroides eggerthii]
MKTRKTLLGICLLLASPLAAQEKNYVSEVWVADQGNGKYKNPILYADYSDPDACRVGDDFYMTSSSFNCLPGLQILHSKD
LVNWSIIGAAIPYTLTPIETPERPEHGNRVWAPAIRYHNGEFYIFWGDPDQGAFMVKAKDPKGPWTEPVLVKPGKGIIDT
CPFWDENGKVYMVHAYAGSRAGLKSIISICELNTDATKAITQSRIVFDGHEAHQTCEGPKLYKRGDYYYIFHPAGGVPTG
WQVVLRSQNIYGPYEWKKVLAQGNSPVNGPHQGAWVDTPTGEDWFLHFQDVGAYGRLVHLQPMKWINDWPVIGIDKDGDG
CGEPVSVYKKPDVGKTYPICTPQESDEFDGYTLSPQWQWHANINEKWAYYAGDQSIMRLYSYPVVKEYKNLWDVANLLLQ
KTPAANFTATMKLTFRPTGKYKGERTGLVVMGLDYAGLILKNTDKGLVLSQVSCRKADKGTPETVNGTTDLKDNTIYLRA
KFSSDGKRISQSEGGHDLLVTCNFSYSLDGKKYQSLGNPFQVKEGKWIGAKVGMFCTRPAIVTNDGGWTDVDWFRITK
>WP_004289156.1 DUF4861 domain-containing protein [Bacteroides eggerthii]
MRTAFLAGFLLLWTSILSAQPQTSFKTISIEISNSWTKDKIDAPVVLKIEDLQSGFHVRSAVVLNGEEEIPSQLDDLNGD
LQADELAFVMNIPANETSTLTITLSSAKTNKTYPARVFAGMRIRDIPKQKRTPIQSVTVPGTTNFYNMVHGHGPMFESEL
VAYRVYFNQKQTIDPYGKFNKGLEIQESSFYPNAEQLARGFGDDVLMVGNSCGVGALKGWDGTKATHIEPVAFRTESILA
YGPIRTIVDVAVKGWNYQGKELNMTNRYILYAGHRDLLVETFFDEPLKDELFCTGVQNIMGNETLSDSDHKGLIGSWGRH
WPVNDTVKYAKETVGIATYIPQKYIRKEVKDKDNFLYTVSAPGSNRFHYYTMFTSCKETFGYPTPEAWFAYMHKWKEELQ
HPVQVKIKN
>WP_004289158.1 glycoside hydrolase family 28 protein [Bacteroides eggerthii]
MDTLFKKLLVLTTFSLALLPVQNAAHAQCKNSIDESIYKELPFNMPKVEQPSFPDYTVNILQFGAKGDGITLNTKAINDA
IKAVNAKGGGKVVIPEGLWLTGPIELLSNVNLYTEKNALIVFSDDFNAYPILETSFEGLNTRRCQSPISARNAENIAITG
YGVFDGSGDSWRPVKKGKLTAGQWDALVKSGGVVDKSIWYPTAGSLKGALACKEFNNPEGIETEEEWNEIRPWLRPVLLN
IVKSKKVLLEGVTFKNSPSWCLHPLSCEHITINQVKVFNPWYSQNGDALDLESCKNALIINNIFDAGDDAICIKSGKDKD
GRERGEPCQNVIVKNNTVLHGHGGFVVGSEMSGGVKNIYVADCTFLGTDVGLRFKSTRGRGGVVEGIYIHNIHMIDIPHE
PLLFDLFYGGKAAGEETEEDLKSRMKASIPEVTVETPSFRNIHISNIICKGSGRAMFFNGLPEMPIRNVTVKNVIISDAK
EGVVISQAEGVVLENIHIETKGHTLNVKNAKNLNIDGKTYSAIGAEGKVMNFK
>WP_004289159.1 MULTISPECIES: enoyl-ACP reductase [Bacteroides]
MSYNLLKGKRGIIFGALNEQSIAWKVAEKAVEEGATITLSNTPVAVRMGEVSALAEKLNCEVIAADATSVEDLENVFKRS
MEVLGGQVDFVLHSIGMSPNVRKKRTYDNLDYDMLDKTLDISAVSFHKMIQAAKKMNAIAEYGSILALSYVAAQRTFYGY
NDMADAKALLESIARSFGYIYGREHNVRVNTISQSPTMTTAGSGVKGMDKLFDFANRMSPLGNASADECADYCIVMFSDL
TRKVTMQNLFHDGGFSSVGMSLRAMATYEKGLDEYKDENGNIIYG
>WP_004289160.1 SAM-dependent methyltransferase [Bacteroides eggerthii]
MLPALYLLPVTLGDTPVETVLPSYNKEVILGIRYFIVEDVRSARRFLKKVDREIDIDSLTFYTLNKHTSPEDISGYLMPL
EDGNSMGVISEAGCPAVADPGADVVAIAQRKNLRVIPLVGPSSIILSVMGSGFNGQSFAFHGYLPIEPGERAKKLKALEQ
RVYNEHQTQLFIETPYRNNKMIEDILHNCRPQTKLCIAANITCEGEYIKTKTVKEWQGRVPDLSKIPCIFLLYK
>WP_004289161.1 hypothetical protein [Bacteroides eggerthii]
MGKQKVLSSKFNMSLGYIPVIISIILCEFIIQDIAIYIGTGVGLLFSIYMLQRKGSHVPPIILYCTTGMLLLLTITSFFS
TDYCSEAMFPLTLEISAIIPPFVIFLNRKRFLNYHAAQTHKCCKQFFAQGAEAAIVSARVLLLFGFLHFLIILLTIFFGH
PLSNTTRYVLFRIVPPSVFILSILFNQFGIYYFNKVMKHTVFIPIVTTKGDVIGKAIASEAINRKNEYINPVIRITVAAH
GMLFLLPRPQCCMFEKGKTDLLMESYLLYGETLEQGIKRVLLNTLPTASLQDLHFNFMYHFENEATNRLIYLFTLDLDDD
SILCNKKFKGGKLWTFQQIEHNLHRNFFSSCFEHEYEQIKEIIYTREKYKES
>WP_004289162.1 lipoyl synthase [Bacteroides eggerthii]
MTERVRKPEWLKISIGANERYTETKRIVESHCLHTICSSGRCPNMGECWGRGTATFMIGGDICTRCCKFCNTQTGKPMPL
DPKEPVHVAESIALMKLSHAVVTSVDRDDLPDLGAAHWAQTIREIKRLNPETTVEVLIPDFQGRKELIDKVIEAQPEIIS
HNMETVKRISPLVRSAARYETSLEVLRQIAESGTTTKSGIMVGLGETPDEVEELMDDLRNANCQLLTIGQYLQPTHKHYA
VAEYITPAQFAIYKELGLKKGFTQVESAPLVRSSYHAEKSTLYLQKRMK
>WP_004289163.1 S9 family peptidase [Bacteroides eggerthii]
MKKISFALLFCLCTLASFAQSGKPLNLKEIVSGEFIPQGISGVIPIPGDGEHYSQMNADKTQIIKYSFKTGKPVEVLFDA
ATARECPFKKFDSYSFSPDGSKLLIATETTPIYRRSYTAVHYIYSLKRNLDGKINNVVEKLSDGGPQQIPVFSPDGYQVA
FVRDNNIFLVKLLYGNSESQVTEDGKRNEVLNGIPDWVYEEEFAFNRALEFSPDSKMLAFIRFDEKEVPSYTFPVFAGEA
PHMTPYEKYPGEYTYKYPKTGEKNSKVSVHTFDIKSKVIRKINVPLEEGGYIPRIRFTQDPNKLAVMTLNRHQNRFDLYF
ADPRSTVCKLAVRDESDTYIRENVFDNIIFYPENFSFVSEKSGYNHLYWYSIGGNLIKQVTSGPYEVQDFLGYDPEDDCF
YFSSNEESPLRSAIYKIDRKGKKIKLSSQAGTNSAQFSTDMKYFMNRYSNLDTPTVITLNDNTGKTLTTLVDNAVLKQKL
RGYDMPQKEFFSFQTSDGITLNGWMMKPTNFSSSKKYPALMYQYSGPGSQQVLDKFGVSWETYMASQGYVVVCVDGRGTG
GRGAEFAKVTYLNLGIKEAKDQVETALYLGRQPYVDKDRIGIWGWSYGGYMTIMSMSEGTPVFKAGVAVAPVTDWNYYDT
VYGERFMRTPKENAEGYKASSAFTRANNLHGNLLLVHGMADDNVHFQNCVEYAEHLVQLDKQFDMQVYTNRNHSIFGGNT
RLHLYTKLTNFFNRELKK
>WP_004289164.1 MIP family channel protein [Bacteroides eggerthii]
MKKYIAEMFGTMVLVLMGCGTAISLSCTSADPNLSSTVIGTALAFGLSVVAMAYTIGGISGCHINPAITLGCLLSGRISG
KEAGMYMLFQVIGAILGSVILWGLTSNASLVGTGANVCQEGVSIMGGLLAEVVFTFVFVLVVLGTTDAQKGAGNFAGLAI
GLSLVLVHLACIRYTGTSVNPARSIGPALFQGGEALSQLWIFIIGPFIGAALSAGVWNIFAEKKG
>WP_004289165.1 MULTISPECIES: TIGR01212 family radical SAM protein [Bacteroides]
MSTTSRYNEFPAFLKRYFPYKVQKISLNAGFTCPNRDGNKGYGGCTYCNNQTFNPDYCRTEKPICLQLEEGKRFFAHKYP
EMKYLAYFQAYTNTYGELESLKRKYEEALSVEGVVGLVIGTRPDCMPDDLLRYLESINKHTFLLVEYGIESTCDETLRRI
NRGHTFQTTADAVCRTAACGILTGGHVILGLPGETRQSIVAQAHDLSQLPLTTLKIHQLQLIRGTRMALEYEQNPEDFHL
FDVEEYIDLVVDYVEHLRPDIVLERFVSQSPKDLLIAPDWGLKNYEFNHRVQKRMKELDAYQGKKYEM
>WP_004289166.1 MULTISPECIES: FprA family A-type flavoprotein [Bacteroides]
MNPKTVIKGKIHYVGVNDRNKHLFEGMWPLPYGVSYNSYLIDDETVALIDTVDICYFEVYLRKIKSIIGERPIQYLIINH
MEPDHSGSIRLIKQHYPDIIIVGNKQTFGMIEGFYGVTGEQYMVKDEDFLALGHHKLRFYMTPMVHWPETMMTFDETEGV
LFSGDGFGCFGTLDGGFLDTRMNLDKYWDEMVRYYSNIVGKYGSPVQKALAKLGGLPISTICSTHGPVWTDNIAKVIGIY
DRLSRYAAEEGVVIVYGSMYGNTEQMAEAIAAELSVQGIKNIVMHNVSKSNPSYIIADIFKYRGLIVGSPTYSNQIYPEI
ESLLSKILVREVKGRYLGYFGSFCWAGAAVKRMGEFAEKSKFEIVGDPVEMKQAMKDITYEQCELLARAMAERLKKDRK
>WP_004289167.1 MULTISPECIES: glucosamine-6-phosphate deaminase [Bacteroides]
MRLIIQPDYQSVSQWAAHYVAAKIKAANPTPEKPFVLGCPTGSSPLGMYKALIDLNKKGIVSFQNVVTFNMDEYVGLPKE
HPESYYSFMWNNFFSHIDIKPENTNILNGNAADLDAECARYEEKIKSYGGIDLFMGGIGPDGHIAFNEPGSSLSSRTRQK
TLTTDTIIANSRFFDNDVNKVPKTSLTVGVGTVLSAREVMIIVNGHNKARALYHAVEGPIMQMWTISALQMHEKGIIVCD
DAATVELKVGTYRYFKDIEAEHLEPASLLK
>WP_004289168.1 MULTISPECIES: AI-2E family transporter [Bacteroides]
MSTKEQYWKYSLIIIIIGLGIILFRQITPFLSGLLGALTIYILVRRQMIYLSEKRKMKRSIAATIITAEAILCFLIPLAL
VVWLAIINLQNINLDPQAIIAPFEQTAAIIKAKTGYNILGGDSLSFVLSSLPRIGQTLMGGISSFAVNMFVLVFVLYFML
IGGKKMEQYVNGILPFNETNTQNVVHEINMIVRSNAIGIPLLAIIQGGVAMIGYWIFGAPNILFSGFLTGFASVVPMVGT
ALIWVPIAIYMALIGNWLQAIGLAAFGALVISQLDNLIRFIIQKKMADIHPLITIFGVVIGLSLFGFMGVIFGPLLLSLF
FLFVDMFKKGYLDGEK
>WP_004289169.1 MULTISPECIES: L-threonylcarbamoyladenylate synthase [Bacteroides]
MLLKLYEKNNSAADLQQVIDILNNGGIIIYPTDTMYAIGCHGLKERAIERICQLKAIDPKKNNLSIICYDLSSISEYAKF
DNNTFKLMKRNLPGPFTFILNGTVRLPKIFRNRKEVGIRMPDNPIIQELARFLDAPIMTTTLPYEENEDIEYCTDPELID
EKFGNIVDLVIDGGIGGIESSTIVDCTNGEAEIVRQGKGWLDEG
>WP_004289170.1 AAA family ATPase [Bacteroides eggerthii]
MSFVPDTQNKEFQDALNLIQYTRQSVFLTGKAGTGKSTFLRYICEHTKKKHVVLAPTGIAAINAGGSTLHSFFKLPFYPL
LPDNPDFSLQRGRIHEFFKYTKPHRKLLEELELIIIDEISMVRADIIDAVDRILRVYSRNLREPFGGKQILLVGDVFQLE
PVVKGDEREILNRFYPTPYFFSARVFNQIDLVSIELQKVYRQTDATFVGVLDHIRNNTVGATDLQLLNTRYGTQIEESEA
DMYITLATRRDNVDHINDKKLAELPGEPVTFSGEITGDFPESSLPTSQELVLKPGAQIIFIKNDFDRRWVNGTIGIISGF
DPFEETLYVITDDGKECDVKRESWRNIRYKYNEEKKQIEEEELGTFTQYPIRLAWAITIHKSQGLTFSRAVIDFTGGVFA
GGQAYVALSRCTSLEGIQLKKPVSRADVFVRPEIIGFAERFNNRQAIDRALKQAQADVQYAAATKAFDKGDFDTFLNEFF
KAIHSRYDIEKPVVQRLIRKKLNIINRLREENRSLKQAAIEKEKSLVKYAREYIIMGDECLKLEMKEAAMKNYEKAVALC
PKFKEAWKKIKKLEKEMLKR
>WP_004289171.1 Cof-type HAD-IIB family hydrolase [Bacteroides eggerthii]
MIKALFFDIDGTLVSFKTHLIPTSTIEALEAAKAKGIQIFIATGRPRVIINNLAPLQDRKLIDGYITMNGAYCFVDDTVI
YKSPIPTTEVDILTKFCHERNIPCILVGEHDICANQPGEIVTEIFNNQLKTDPIEPQPYTNNHSNKEFYQLTPFINAEEE
QMIVPFLPNCEMGRWHPAFVDVTAKGNTKQHGIDEIIRHFGIRLEETMAFGDGGNDISMLRHAGIGVAMGNAKDDVKVIA
DYVTASVDDNGIADALKHFGILE
>WP_004289172.1 PatB family C-S lyase [Bacteroides eggerthii]
MQYNFDEIIERRGTDSVKWDGVQKVWGRNDLLPMWVADMDFRTPPFVMDALRKRLDHAVLGYTFACEEWYTSICNWLHRR
HQWDISRDMLTFVPGIVRGQAFALQCFTRPGDKVMVMTPVYHPFFLVTERLGREVVYSPLDLCEGHYHIDFARFSRDIQG
CKVLILCNPHNPGGRVWTVDELRRIATVCKDSGTMVISDEIHADLTLPPYKHHPFATVSEDAARISLTFMAPSKAFNMPG
LGSSYAIAVNEDIRHRFREFMEAGEFCEGHLLAYIGAAAAYTQGEEWLEQMLGYVEGNIDFTENYLKEHVPGISMIRPQA
SYLIFLDCRALGLSQEELVRLFTEKAHLALNDGAMFGKPGEGFMRLNVGCPRSVLQTALQQLSAAVKEEKARI
>WP_004289173.1 hypothetical protein [Bacteroides eggerthii]
MGKLTSLLALCLVLSANALWAGEPDEASAKGDTAESTLKKKATSTPDGDSYKKFRFGGYGEMVASFKDYGINRFFGGNRG
NSDDHRNTIAIPRFVLAFDYKFNSKWILGAEIEFESGGTGTAVELENSENGEYETEIEKGGEVALEQFHITRLIHPAFNV
RAGHLIVPVGLTNTHHEPVNFFGTYRPEGETTILPSTWHETGIEFFGSFGRGYATFDYQALVVVGLNANGFDRNNWVAGG
KQGFFEVDNFTSPAYVARLDYRGVPGLRIGGSFYYCVNTASNSDKVATYAGVKAPLRIYTVDGQYKNKYVTARTNFVFGN
LTGATAISNKNKGLSNSSPYTRVVQVAKRAVSYAGEVGINLRSICNDSKKVPVIYPFARYEYYNPQEEGEKGQLPMDKRN
QVSMWTAGLNWYALPNLVVKADYMTRQIGTGKVFGKGKYNSENEFSIGIAYVGWFIKK
>WP_004289174.1 imelysin family protein [Bacteroides eggerthii]
MKMKKYFLYVAACMLSLGGMMSACSDGDDPSNGNGNGAVEEINITKDNASNWYSYMINVTNLLKEDAATLYDDWKTSYND
GESYASIFINHNNSAYFGTANNCVQQIIEGCWDIANEVGDAKIGDPYDLYVAGKSQDALYAVESWFSWHSREDYSNNIIS
IYSAICGTRDVRVNNDVMDLTNSVIAANSIYNVVKGNNSELADDVRKAIKKAHDAILAIPAPFRNHISSAEALAAQQACA
DLADLLNNRLLPEITQKKDTYNDAALDGVVSTYVNDVVLPTYLDLKNEVAVLLEKVSTLQKNPTDANFKAAAAQWIVARR
PWETSEAFLFGPVADKGLDPNMDSWPLDADAIVNILNSGDFTKLQWNGEFITDENGDPVESIASAQNVRGFHTLEFLLFK
DGDPRTAPTE
>WP_004289175.1 di-heme oxidoredictase family protein [Bacteroides eggerthii]
MRDLEKRLFPLLLGLLLCCACEGDTYDILDIEVPGGYELSAGTATVFMRSSKAYDTPADWVTGVYNSRFNNGDGLYDDVR
TSTNGTGGGLGPVYAGYSCGSCHHNAGRTRPTLWSEGGSGSSGFSSMLIYITRKNGAFFPNYGRVLHDQSIYGVKAEGKL
KVEYTYEDFKFPDGTPYQLAKPTYTITDWYAEEIKPEDLFCTVRIPLRHVGMGQMMALDPKEIEALAAKSNYPEYGISGR
CNYITEKGVKSLGLSGNKAQHADLTVELGFSSDLGVTNSRYPEEICEGQLQMEQGSMMGLSYDQLDVSAEDMEDVDLYLQ
CLGVPARRNVDDEQVIKGEQRFYEAKCHLCHVTTLHTKPRGSSLLMGTQLPWLGSQTIHPYSDFLLHDMGSEIMSVGLND
NYVSGLARGNEWRTTPLWGIGLQEIVNGHTYFLHDGRARNLVEAIMWHGGEAEASKNLFKNMSKEDRDALVAFINSL
>WP_004289176.1 porin [Bacteroides eggerthii]
MKKLILLASFAAMPLMAMAQHEEDTENGVVSLDGREGFTISSKKGDFVFKPYLLVQTSANLNWYDDEGLDKAYNQDNFAN
SGFSVPYAVLGFTGKAFGKVSFNLSINAAASGGALLQQAWFDVQFKKQLALRVGKFKTPFSHAYLTTLGETLLPQLPVSL
TSPVIMPYSLNAVTPNMATGFDLGVELHGLIGEKFGYEVGLFNGTGISVNTASKTISDDWHIPSLLYAGRLTYMPKGVMP
STQGNPNRLHEDKMLFGLSGSVNVESENESTNDMRVGLEFAMLKNKLYLAAEAYYMNVGFTKRQKIDETYHYLGGYVQGG
YFVAPRVQVAARYDFFNRNGTGDDGFLNMPAVGMNYFFKGCNLKLQAMYQYTARWGHDTQLDRDNDNLGLATHSATVLLQ
YTF
>WP_004289177.1 hypothetical protein [Bacteroides eggerthii]
MKKHILFLSLFIFVFASCDEGRLYQDRLIVPEEGRVVKLHVNMSGVDTWPDGYTVVLAGFNNEKEYSLIAKSIPNNGDVD
LLMAGIGEEVTSIELCVTNRIRERVYSFYTQDFSTVDADTTQLDAGTIDAGMFNAVQQGIFIGRSCVGCHGTSTTAAAGL
NLKEGVSYDGLVNRPSVVSPEWMRVSPGNSDESMLYQILASPISKEWGHDHSQEIESSIALEMLKDWIDSGAEE
>WP_004289178.1 Rid family hydrolase [Bacteroides eggerthii]
MNNRQQRQTENASAEIFKYDADNGVSEYHVMIHARCPEDTYEQQLNAVVNAYFALLEGEIRGAVAVFKRYFLSDAANQSD
MLLALTTESSDCALSIVEQPPLNGTKIALWVYLQSGVQTRVLHNGLFEVRHGAYRHLWSGNAFNRAANSEYQTRLLLNDY
VMQLMEQGCKLADNCIRTWFFVQNVDVNYAGVVKARNEVFITQNLTEKTHYISSTGIGGRHADPKVSVLMDTYAVDGIKS
GQVHFLYAPAYLNPTYEYGVSFERGTYVDYGDRRQVFISGTASINNKGEVVHPGNIRKQTERMWENVEALLKEADCTFDD
LGQMIVYLRDIADYAVVKEMYDKRFPATPKVFVHAPVCRPGWLIEMECMGVKALENKEYAPF
>WP_004289179.1 cytochrome c biogenesis protein CcsA [Bacteroides eggerthii]
MSHNLKRLLIAVYICLVCLLAIATFLEQACGTDFVEKYIYHTFWFCCLWGILAALAVMALIRRQLWKHLPTLLLHGSFLV
ILAGAMLTFVSSRKGYVHLTVGNKVGSFVEQESGRRIDLPFTLLLDSFRVEHYPGTEAPADYVSHIRILRSGQDTDSASC
SRTVSMNRILSEQGFRFYQSSFDEDKRGSWLTVNYDPWGIGATYAGYVLLGISMIGLLFSHGGEFRRLMNHPLLREGGVF
CLLLLAGSMQVQGRTLPALSIRQADSLACEQVIYHDRVVPFNTLARDFVVKLTGRPSYAGLTPEQIIGGWLLRPEVWQYE
PMIYIKNRELCRLLNLKTPYASVADLFDGQRYRLQDFWQGRQETGRKMSPLEKAIVETDEKVGLILMLQKGTLIRPLPKD
GSVKPLPLSKIRAELIYNRIPFSKCLFMFNLTVGLLAFFHLVYCGLRHSSERSGLSRRINRFLVVALYAAFLFQLFGYGL
RWYVGGRIPLSNGYETMQFMALCTLVLACLFRRRFPFTVPFGFLLSGFALLVAHLGQMNPQITPLMPVLVSPWLSMHVSL
IMMSYALFAFIMLNGILALCIRRHERMLMLLSRLLLYPANFFLGAGIFMGAVWANVSWGRYWAWDPKEVWALITFLVYGM
AFHSKSLSAFRRPLFFHIYMIAAFLTVLMTYFGVNYVLGGMHSYANA
>WP_004289180.1 MULTISPECIES: LuxR C-terminal-related transcriptional regulator [Bacteroides]
MNNNISLKIVVAETSVIVRSGLAAVLKRIPNLNAHPIEVSSPEALQNYTYLHTPDIVIVNPTFGGWFDLPSFKADHSKNS
TKYIALVCSVIDNNALKEYDESIAICDDLEAITGKINHLLHAEEEEEKDNEQETLSQREKEIITCVVKGMTNKAIADKLY
LSIHTVITHRRNIARKLQIHSPAGLTIYAIVNKLVELQDIKDSL
>WP_004289181.1 hemerythrin domain-containing protein [Bacteroides eggerthii]
MNEQHKYRATDKMSDLICDNYSLLMVMSRFGLSLGFGDKSVKDVCESQHVDYRTFLAVANFISEEQYSYSIDNDSFSIPA
LMDYLKRAHTYFLDFNLPAMRRKLIEAIDCSRDNDVAYLILKFFDEYAKEVRRHMEYENEAVFTYVEQLLQGRLSDEYDI
ATFASKHNQIDTKLKELKNIIIKYYPEKENNNLLNAVLFDIFNCEQDLASHCQVEDYMFVPAVAQIEKRLKDEQ
>WP_004289183.1 M56 family metallopeptidase [Bacteroides eggerthii]
MGILFVYILKSSFCLAVFYLFYRLLLSRETFHRFNRIALLGILLLSCLLPFVEVSVRRPVEMYQTMMTWEQWLLLADLAG
TETHAVQVQENVVTWIQGLLLVYLFGILFFMLRNIYSLFGLWVLLKSGRREKVSDYVVTVVKAVLIVHERDISPFSWMRY
IVISQKDLHENGREILTHELAHIRNRHSWDLFAADICIFFQWFNPAAWLLKQELQNIHEYEADETVINEGVDARQYQLLL
IKKAVGTRLYSMANSFNHSKLKKRITMMLKEKSSPWARLKYLYVLPVAAIAVTAFARPEVSETVEEISAVKVNDLTAIVE
TKVAESSGQLLPVQSVPKDSVNRKSKVAVQQMDELVVVGYASKDSVKDREPVFNVVEQMPSFPGGMEALMQYLAKNMRYP
VEAQKNKVQGRVVVGFIVSKDGDIKKAHILRGVDPELDAEAIRVIESMPRWMPGMQRGKAVAVSYTLPVMFRLTEDALGL
KLVEASGSTAGELDKGVTFSYAEGKQPLCIVNGKEVDWAVMRALNPDRIKSITVLKDKAILEEKYGEKGQNGVLLITLKG
YTE
>WP_004289184.1 tRNA (adenosine(37)-N6)-dimethylallyltransferase MiaA [Bacteroides eggerthii]
MKTLIVLIGPTGVGKTELSLRLAEHFRTCIVSADSRQLYADLKIGTAAPTPEQQQRVRHYFVGTLQLTDYYSAAQYETEV
LQLLEKLYTEHEVVLLTGGSMMYVDAVCKGIDDIPTVDADTRRMMLHKYETEGLENLCTELKLLDPEYYKTVDLKNHKRV
IHALEICYMTGKTYTSFRTQQKKERPFRIIKIGLTRDRQELYDRINRRVEQMIADGLVEEARSVYPYRALNSLNTVGYKE
IFNYLDGEWTLPFAIEKIQQNSRIYSRKQMTWFKRDEEISWFNPGQEEEILAHIENCMAQDKDK
>WP_004289185.1 hypothetical protein [Bacteroides eggerthii]
MIYRFTLISDEADDFIREIQIDPEATFYDFHEAILKSVGYANDQMTSFFICDDDWEKEKEITLEEMDDNPEIDSWVMKDT
PISELVEDEKQKLLYVFDYMTERCFFIELSEIITGKSMTGAKCTKKAGEAPKQTIDFEEMAAAGGSLDLDENFYGDQDFD
MEDFDKEGFGGLDEGAADIPYEEDKF
>WP_004289186.1 MULTISPECIES: acyl-ACP--UDP-N-acetylglucosamine O-acyltransferase [Bacteroides]
MISPLAYIHPEAKIGENVEIAPFVFIDKNVVIGDNNKIMANVNILYGSRIGNGNSIFPGAVIGAIPQDLKFRGEETTAEI
GDNNIIRENVTINRGTAAKGKTIVGNNNLLMESVHVAHDALIGSGCIIGNSTKMAGEIVIDDNSIISANVLMHQFCRVGG
FGMIQGGCRFSKDIPPYIIAGREPICYAGLNIVGLRRRGFSNETIEAIHDAYRIIYQSGMNNTDALKKIENEMEMTPEIS
YIVNFIRESARGIIPASK
>WP_004289187.1 MULTISPECIES: bifunctional UDP-3-O-[3-hydroxymyristoyl] N-acetylglucosamine deacetylase/3-hydroxyacyl-ACP dehydratase [Bacteroides]
MLKQKTLKDSFSLSGKGLHTGLDLTVTFNPAPDNHGYKIQRIDLEGQPVIDAVADNVTETTRGTVLSKNGVKVSTIEHGM
AALYALGIDNCLIQVNGPEFPILDGSAQYYVNEIERVGTVEQNAVKDFYIIKSKIEFRDEATGSSIIVLPDENFSLNVLV
SYDSTIIPNQFATLEDMTKFKDEVAASRTFVFVREIEPLLQAGLIKGGDLDNAIVIYEREMPQDAYDKLADVMGVPHMDA
KQLGYINHKPLVWPNECARHKLLDVIGDLALIGKPIKGRIIATRPGHTINNKFARQMRKEIRLHEIQAPSYDCNREPIMD
VNRIRELLPHRYPFQLVDKVIEIGANYIVGVKNVTANEPFFQGHFPQEPVMPGVLQVEAMAQTGGLLVLNSVDEPERYST
YFMKIDGVKFRQKVVPGDTLIFRVELMAPIRRGISTMKGYVFVGEKVVCEAEFMAQIVKNK
>WP_004289188.1 UDP-3-O-(3-hydroxymyristoyl)glucosamine N-acyltransferase [Bacteroides eggerthii]
MEFSAKQIATFIQGEIVGDENATVHTFAKIEEGIPGAISFLSNPKYIPYLYETQSSIVLVNKDFVPEQEVKATMIKVDNA
YESLAKLLNLYEQSKPKRTGIDSRAYVAETAKIGKDVYIAPFACIGEYAEVGDNTVIHPHATIGSGAKVGSDCIIYANVT
IYHDCRIGNRCILHAGCVIGADGFGFAPTPEGYEKIPQIGIAILEDDVEIGANTCVDRATMGATIVHSGVKLDNLIQVAH
NDEIGSHTVMAAQVGIAGSTKVGEWCMFGGQVGIAGHIHIGNKVNLGAQSGVPSSIKEGSQLIGTPPMEVKSYFKSQSVF
RKLPDMYFEMNALRKELNELKKQLNK
>WP_004289189.1 MULTISPECIES: HD domain-containing protein [Bacteroides]
MQARKIINDPVFGFINIPKGLLYDIVRHPLLQRLTRIKQLGLSSVVYPGAQHTRFQHSLGSFYLMSEAIQQLTAKGNFIF
DSEAEAVQAAILMHDIGHGPFSHVLEDTIVKGVSHEDISLMLMERINKEMNGQLTLAIQIFKDEYPKRFLHQLVSGQLDM
DRLDYLRRDSFYTGVTEGNIGSARIIKMLDVKDDHLVVESKGIYSIENFLTARRLMYWQVYLHKTSVAYEKMLISTLLRA
KELAGKGMDLFASPALKFFLYNDVNREIFYNNPDCLENYIQLDDNDIWTALKVWSTHPDKVLSTLSMGMINRNIFKVEIS
TDPFSEERKREIIRQISGQLDILLPEASYFVATPSIEKNMYDPADDSIDILYNDGSTKNIAEASDMLNISLLSKKVKKYY
LCYQRLHR
>WP_004289190.1 MULTISPECIES: orotidine-5'-phosphate decarboxylase [Bacteroides]
MNKQQLFENIKRKKSFLCVGLDTDIKKIPEHLLKEEDPIFAFNKAIIDATADLCIAYKPNLAFYESMGVKGWIAFEKTVN
YIKQNYPDQFIIADAKRGDIGNTSAMYARTFFEELDIDSVTVAPYMGEDSVTPFLTYEDKWVILLALTSNKGSHDFQLTE
DRNGERLFEKVLRKSQEWANDEQMMYVVGATQGRAFEDIRKIVPNHFLLVPGVGAQGGSLEEVCKYGMNRTCGLIVNSSR
GIIYVDKTENFAAASRKAAQEVQAQMAEQLKKVIND
>WP_004289191.1 DUF4153 domain-containing protein [Bacteroides eggerthii]
MKRLSVEKAFHTAAEAFQNCLKRFPVTVTFIFVFTAYLIYLTSTGWKGEDRLLFITGYYLSVGILLSLTLHLWSEEVKSR
LWKTGIQLAAHALLIADAFLLYYYLATESSWIEIGIAHAAAILAVGLSTFFLSFLREKNDVASWNFALNAISSYIVTQVI
GLILCAGISLLMFSLHQLFEIHISGKCYAYIYYLCNVLLGLMLFLGLLPQGDDKHNREPHSSEFLNGILHYLFLPLTAGY
LTVLYIYATRILVSWELPIGWVSWLIVALMTVCIAIQFGLYPTRFKEGKRFDNWIARWMPILILPLLLLMTIGIIRRFND
YGITLNRLYLATLNGWFYIVCIGLFIIKARRINWIPISFAIIFLLTSALPVNYASITKNTILNEIRDEMQHSCQTEAPLS
LQQYKEWIYSLPEKKAIQINSKFKYLSNWFGTESVTHLIDKNVTYNLYSVAMDLEADTVAVETGNKRVTYSGETDSQTIV
DIPEGYTRFIAVPDNGASSHRLTISRQYLKNGILPVPLDTRTGKLNDSVYIELKTLEQLEQNSKHGHILPTPFQCNSPKN
LFILTGFDFYYEKESNEDARMSIKGYLFKK
>WP_004289192.1 peptide chain release factor 1 [Bacteroides eggerthii]
MADNNTILEKLEGLVARFEEVSTLITDPAVIADQKRYVKLTKEYKELGDLMKARKEYMQVLSGIEEAKEIIANETDAEMR
EMAREELDACQTRQPELEEQIKLLLVPADPQDSRNAILEIRGGAGGDEAAIFAGDLFRMYTKYCETKGWKLDISSANEGA
AGGFKEIICSVTGDNVYGTLKYESGVHRVQRVPATETQGRVHTSAASVAVLPEAEEFDVVINEGEIKWDTFRSGGAGGQN
VNKVESGVRLRYNWKNPNTGVVEEILIECTETRDQPKNKERALSRLRTFIYDKEHQKYIDDIASKRKTMVSTGDRSAKIR
TYNYPQGRITDHRINYTIYNLSAFMDGDIQDCIDHLIVAENAERLKESEL
>WP_004289193.1 hypothetical protein [Bacteroides eggerthii]
MSTENDSTYIKVPKSVVQIGAIAILFVIIDLISELIGLFQEPETRIDRIIIRSISIIGWSCIEYITVDTIWQNRKHAPWN
>WP_004289197.1 TPM domain-containing protein [Bacteroides eggerthii]
MKRIISIALFLCILVSLQSQEIYTTKNIPKVHLQDKTRYVCNPAGILSVSACGEIDRMLYALEQQTGIETVVAVVPSIGN
EDCFEFSHQLLNEWGVGKKDKNNGLVILLVTDQRCIQFYTGYGLEGDLPDAICKRIQTRDMIPYLKDGNWDAGMVAGVRA
VCVRLDGSMTNDSDENSGESPIGLILAVIGFFAIAIVAGILKTRAASKCPQCGQHKLQRSNSVLVSRRNGVRTEDVTYTC
RNCGHKVVRRQQSYDENYRGGGGGGPVIFGGGGFGGSGGGFSGGSFGGGMGGGGGAGSRF
>WP_004289198.1 alpha/beta hydrolase [Bacteroides eggerthii]
MKKNIRYGLLGLLAVAVVALTGGSFYMLGYSLTPKDNKGKDIPGSYEYMHSKYPFITPWLDSLQTTGALRDTFIINRKGR
QLHAMFASAAKPTDKTAVIVHGYTDNAIRMLMIGYLYNNDLNYNILLPDLQDNGLSEGPAIQMGWKDRLDVLNWMNIAND
IFGKRTQMVVHGISMGAATTMMVSGEAQQPFVKCFVEDCGYTSVWDEFSFQLKDMFGLPEFPLMYTTSWLCNAKYGWNFQ
EASSLEQVKKCSLPMFFIHGDADTYVPTRMVYPLYEAKSEPKELWIVPGATHAMSYKDYPQEYTERVKKFVGKYIR
>WP_004289199.1 MULTISPECIES: shikimate dehydrogenase [Bacteroides]
MQKYGLIGYPLKHSFSIGYFNEKFKAENIDAEYVNFEIPRIEDFMEVIEENSNLCGLNVTIPYKEQVIPYLDELDKDTAK
IGAVNVIKIIRLPKGKVKLIGCNSDIIGFTQSIEPLLQPHHKKALILGTGGASKAVYRGLENLGIESVFVSRTKKDSSFL
TYEELSPEIMAEYTVIVNCTPVGMFPKVDFCPNIPYEELTPNHLLYDLLYNPNETLFMKKGKAQGAVTKNGLEMLLLQAF
AAWEIWNK
>WP_004289200.1 bifunctional demethylmenaquinone methyltransferase/2-methoxy-6-polyprenyl-1,4-benzoquinol methylase UbiE [Bacteroides eggerthii]
MNYPQEYIKPYGNEGKKSEQVEEMFDNIAPAYDKLNHTLSMGIDRSWRKKAINALRPFHPRRIMDVATGTGDFAILACRE
LQPDTLIGTDISEGMMNVGREKVKQAHLSDKISFAREDCTSLSFADGSFDAVTVAFGIRNFDGLDKGLSEICRVLVPGGH
LVILELSTPDRFPMKQLFSVYSKVVIPLLGKCISKDNSAYTYLPQSIRAFPQGEIMQGVIRKAGFSEVRFRRLTFGICTL
YIAKK
>WP_004289201.1 MULTISPECIES: phosphoribosylaminoimidazolesuccinocarboxamide synthase [Bacteroides]
MKALTATDFNFPGQKSVYHGKVRDVYNINGEKLVMVATDRISAFDVVLPKGIPFKGQMLNQIAAKFLDATTDICPNWKMA
TPDPMVTVGVMCEGFPVEMIVRGYLCGSAWRAYKSGVREICGVKLPEGMKENQKFPEPIITPTTKAEIGEHDADISKEEI
LAKGLATPEEYAILEKYTMALFKRGTEIAAERGLILVDTKYEFGKHNGTIYLMDEIHTPDSSRYFYSEGYEERFAKGEPQ
KQLSKEFVREWLMDNGFQGKEGQQVPEMTDEIVTSISERYIELYEHITGEKFVKEDTSNIAERIEKNVTEYLKK
>WP_004289202.1 MULTISPECIES: PhoH family protein [Bacteroides]
MIEKLIVLEDIDPVIFYGVNNANMQLIKALYPKLRIVARGNVIKVLGDEEEMCAFEENITKLEKYCAEYNSLKEEVIIDI
IKGNAPQAEKSGNVIVFSVTGKPIIPRSENQLKLVEAFAKNDMVFAIGPAGSGKTYTAIALAVRALKNKEIKKIILSRPA
VEAGEKLGFLPGDMKDKIDPYLQPLYDALQDMIPAAKLKEYMELNIIQIAPLAFMRGRTLNDAVVILDEAQNTTTQQIKM
FLTRMGTNTKMIVTGDMTQIDLPSSQTSGLVQALRILKGVKGISFIELNKKDIVRHKLVTQIVEAYEKFEKEAKAERERK
KLTTQ
>WP_004289203.1 phenylalanine--tRNA ligase beta subunit-related protein [Bacteroides eggerthii]
MYNITVSEEIKRACPVFKGAAVYAEVTNTTFCKELWDEINAFTHELTATTQADDIKLQPAIAATREVYKRCGKDPSRYRP
SAEALRRRLMRGLELYRIDTLVDLINLVSLRTGYSIGGFDADKIQGNSLELGIGRAEEPFEGIGRGVLNIEGLPVYRDSA
GGIGTPTSDNERTKMGLETRHILAIVNGYSGNDGLAEAAGMIQELLRKYAASDGGTVLYFE
>WP_004289205.1 peptidoglycan editing factor PgeF [Bacteroides eggerthii]
MISLTKDKRMLGYEALAPYPDISCFVTTRHGGCSTGNYASFNCTPYTGDHPDCVRKNQELLCAALPFTPRELVIPFQTHG
ISSLIIDETYLNATHSERQSMLQGVDALITRTPRCCICISTADCIPILLYDKEHHAIAAVHAGWRGTVRHILAHTLRRMQ
ATCGTEGKDIIACIGPGISFASFEVGDEVHEAFRAEGFPMEQISAWKPETHKYHIDLWKANHLQLSDFGVPSRQIETAGI
CTYRQHEDFFSARRLGIKSGRILSGIMLNG
>WP_004289206.1 MULTISPECIES: GTPase ObgE [Bacteroides]
MAESNFVDYVKIYCRSGKGGRGSTHMRREKYIPNGGPDGGDGGRGGHVILRGNRNYWTLLHLRYDRHIMAGHGESGSKNR
SFGKDGEDKVIEVPCGTVVYNAETGEYICDVTEHGQEVVLLKGGRGGLGNWHFKTATRQAPRFAQPGEPMQEMTVIMELK
LLADVGLVGFPNAGKSTLLSAVSSAKPKIANYPFTTLEPNLGIVSYRDGKSFVMADIPGIIEGASAGKGLGLRFLRHIER
NSLLLFMVPADSDDIRKEYEILLNELRTFNPEMLDKQRVLAVTKCDMLDQELMDEIEPTLPENIPHVFISAISGMGISVL
KDLLWEELNKESNKIEGKVESIAHRAKDMSHLKEELKEEGEDEDLNYEYIDDEDIEDLEDFEYEEEDWEEDGK
>WP_004289209.1 MULTISPECIES: adenylate kinase [Bacteroides]
MLNIVIFGAPGSGKGTQSERIVAKYGINHISTGDVLRAEIKNGTELGKTAKGYIDQGQLLPDELIIDILASTLDSFKDSK
GVIFDGFPRTIAQAEALKKMLAERGQSVNVMLDLDVPEDELMKRLIKRGQESGRADDNEETIKKRLTVYHSQTAPLIDWY
KNEKLYAHIKGIGELETITADVCKAIDAAK
>WP_004289211.1 MULTISPECIES: hypoxanthine phosphoribosyltransferase [Bacteroides]
MDTIQIKDKMFTVSIKEQDILKEVSRVANEINRDLAGKNPLFLSVLNGSFMFTADLMKRITIPCEISFVKLASYQGVSST
GVIKEVIGINEDISDRTIVIVEDIVDTGLTMQRLLETLGTRGPKDIHIASLLVKPEKLKVDLNIEYVAMNIPNDFIVGYG
LDYDGFGRNYPDIYTVVD
>WP_004289213.1 hypothetical protein [Bacteroides eggerthii]
MNAQFFINEIGCKFNLRKPKSEKPTNVYFVARVRNKQIKLSTGVRVYPNQWNVKKQEAYISCRLTELDNENNTIVNEKIS
KLKLYFSEYKQYLCDHPEEIERRAIILLKQYIYKDTMKKKTEKPATFIMKQIIEEKDIVDSSKSQYRSNINKFKRFLYEH
SIPDTWESMNLDTFTKYQQFLIEEGKKDKDGKKASTIKNIIGGTLFPILRKASKRLDIPFKWDESNLESFELTKDKSNKE
LARNKEVALTEEQIKRLYEYRPTGTEKQIKKKMEIRDLFVLQCLVGQRVSDMQKLFNGDNERDEENGTISIVQQKTGAKA
IIPLVPMAEEIINKYTGKEIKYYKERRSALNGELRAIAQEAGLNEAITYEENGTKYTKPLYELLHTHTAKHHTISI
>WP_004289225.1 MULTISPECIES: phage integrase SAM-like domain-containing protein [Bacteroidales]
MGRITINGTQAGFSCKKEVSLALWDVKTNRAKGKSEEARTLNQELDNIKAQITRHYQYICDHDSFVTAKKVYNRYVGFSE
ECHTLMNLFREQLEPYKKKIGIEKAESTYCGLVADYKSLLLFMKSKKNAEDIVIEELEKSFIEDYYNWMLGTCALANSTV
FGRVNTLKWLMYIAQEKGWIRVHPFASFECMPEYKRRSFLSEEELQRIIHIEPRYKRQRAMRDMFLFMCFTGLSYVDLKA
ITYDNIHTDSDGGTWLMGNRIKTGVAYVVKLLPIAIELIEKYRGTDEKKDSPNVSFR
>WP_004289226.1 MULTISPECIES: hypothetical protein [Bacteroidales]
MQLRGEVTPHIGRHAFAVLAILKGMLLETLQKVFGHKSITYVLRIHSLVRRRRGNLFLEVAHLYDQRADQLSQLLIRACF
NNCQFHTKILFKILNMRQSNAHPISFPNR
>WP_004289228.1 MULTISPECIES: DUF4465 domain-containing protein [Bacteroidales]
MKRKLRFLAGACLFTATALFSGCSSDDDFLMDPVDSGTSQTRAVTNSDGTLTITFDDFDPGMLAGPTSAGENLYSYQGYP
QVTTIYDNTPEEYLFLSMFNTVGGSTEYSSGGIALSNWNIRSNQSGNTGDWWYSYLNQCSVYNTAVEAEGQNKEAGHSGS
NFGVVYGYVDAYNQAWMAKPEFYFNVPRKLVGLWICNTSYTYGVITYGNQFGSTGVATPLKEMKGYFQVNLECYDANGGL
IRTYKRLLADYRNGQQQVDPITTWDYWEINAEGVQSVKFNFEGSDSGAYGLNTPAYICIDDITIQ
>WP_004289230.1 MULTISPECIES: hypothetical protein [Bacteroides]
MKIYFLPMLLSLFFLGACDKNDEIIPEDADENFITSVVMTVDGKSYTADITDNTVTITVPYTVSLNNAEVEFKYTTSATI
IPDPETVTDWDNERTFRVTSYNGDAREYTYKVVKSEIESDGDVELKTTEEVASFAATKTTVVKGNLIIGSDAEEAEKITD
ISALASLKEVTGNIVIRNSYNGADLTGLDNIVSAGGLQVGSTDVASKATELHMISMKALETLSGDISVYNDQVTYVLFEK
LATIEGSVMFNASSLQSFEFPVLTTVGQDLNLQGLNEENTAAGSIASLEIPELTSVGGVLSVNNLAKLTSMSFLKLKETG
GLDFHTVPVMLETINLPEIETVNGSIIMEANMEAPPTGSFVPQRNDVLQAFGGMDKLTTIKGQIKIKNFTALKQLPDWSK
ITTLGSITLDYLEDVSGTLLLPNARFETFGETAPQIEIINKVQLSKIETAEDLSNVNFVITSLTNNKFPEITFKNIKDFT
CKPTTNNTDYTISTIQHVYGNLNVTGQMRSNAKFPDLEIIDGYGYIQIPMFASITMPVLKEVGGQFYLSGNFTSCNLPLL
SKVCCSASPVYYKEGEGSLAISLQSKSLDIPELLHVGGEGVFVNKATGITCDKLQTIDGTLQIKSATSLSQETLSMEKLE
TLHGVVFDGLTKFTDYTFFGKFIENGMITGESWSVTKCGYNPTFQNMKDKQYTQQD
>WP_004289232.1 MULTISPECIES: TonB-dependent receptor [Bacteroidales]
MKRHLILLFVGVSLPFLLAAQQKNSVSITKRVLRIPEVTVVGKRPMKDIGVQRTRFDSIAMKENIALSMADVLTFNSSVF
VKNYGRATLSTVAFRGTSPSHTQVTWNGMRINNPMLGMTDFSTIPSYFIDDASLLHGTSSVNETGGGLGGLVRLSTSPAN
HEGFGLQYVQGVGSFSTFDEFLRLTYGDKHWQSSTRVVYSSSPNDYKYRNRDKKENIYDEDKNIIGSYYPTERNRSGAYK
DLHVLQEIYYNTGEGDKFGLNAWYINSNRELAMLSTDYGNDMDFENRQREQTFRGVLSWDRVREKWKVGVKGGYIHTWMA
YDYKRDKGNGEMASMTRSRSKINTFYGSADGDYAPSEKWLFTAGVSVHQHLVESADKNIISQEGNKAVVGYDKGRVEFSG
SVSAKWRPVDHFAASLVLREDMFGTEWAPVIPAFFIDGVLSKKGNIVAKASISRNYRFPTLNDLYFLPGGNPDLKSEHGF
TYDVGLSFSVGKENVYALSGGINWFDSHIDDWIIWLPTTKGFFSPRNLKKVHAYGAETNAHLDIMLGKDWKLDMNGTFSW
TPSINESEPMSPADQSVGKQLPYVPEFSATVTGRLSWRTWSLLYKWCYYSQRYTMSSNDYTLTGYLPPYFMNNVTLEKQL
SFRWADLSLKGSINNLFDEEYLSVLSRPMPGINFEIFIGITPKFGKNKNSKR
>WP_004289233.1 MULTISPECIES: ABC transporter substrate-binding protein [Bacteroidales]
MNALKNLSLILLLSLAFTGCHNKSSKINDFNLLLYAPEYASGFDIKGAGGKESVLITVRNPWQGADSVTTWLFIVRNGEE
VPEGFAGQVLKGDAKRIVAMSSTHIAMLDAIGEVRCITGVSGIDYISNPDIQARRDSIGDVGYEGNINYELLLSLDPDLV
LLYGVNGASAMESKLEELDIPFMYVGDYLEESPLGKAEWMVVLSEVTGKREKGEKAFAAIPVRYNALKKKVADSTLGTPS
VMLNVPYGDSWFMPSTQSYVARLITDAGGRYIYQKNTGNASIPIDLEEAYLLASDADMWLNVGMANSLDDLKASCPKFTD
TRCFKNGEVYNNNARTNTAGGNDYYESAVVNPDIVLRDLVKIFHPELVQEECVYYKQLK
>WP_004289234.1 MULTISPECIES: iron ABC transporter permease [Bacteroidales]
MRSRSTILFSILITLTVGLFLLDLAVGVVNIPIRDVWAALTGGNCSRATEKIVLNIRLIKAIVALLAGAALSVSGLQMQT
LFRNPLAGPYVLGISSGASLGVALVVLAGIGSSIGIAGAAWVGAAVVLLVITAVGQRIKDIMVILILGMMFSSGVGAVVQ
ILQYLSKEESLKAFVIWTMGALGDVTSGQLLILVPSVFAGLLLAVLTIKPLNLLLFGEEYAVTMGLNIRRSRSLLFLSTT
LLAGTITAFCGPIGFIGLAMPHVTRMLFQNSDHHVLLPGTILSGASILLLCDIISKIFTLPINAITALLGIPIVVWVVLR
NKSITA
>WP_004289235.1 MULTISPECIES: ABC transporter ATP-binding protein [Bacteroidales]
MIELQHFSIGYKENSLLHEVNATIKKGQLTALIGRNGTGKSTLLRAIAGLNRCYSGKIILDGHDIACMKTEDMAKTLAVV
TTERTRIANLRCKDVVAIGRAPYTNWIGRMQETDKEIVMQSLISVGMEAYANRTMDKMSDGECQRVMIARALAQDTPIIL
LDEPTSFLDMPNRYELVALLRRLVHDEKKCIMFSTHELDIALSMCDSIALLDTPNLSCLTASEMQKSGYIDRLFQNENIR
FDSLCGTMILKQ
>WP_004289236.1 MULTISPECIES: DUF2284 domain-containing protein [Bacteroidales]
MSIYTVENFTSDITVEGYIAEFRDEPHFLELCKQCTNYGKSWGCPPFDFDTESFLRQYKYAHLMATKIIPEDKDIPIEYT
QKLILPERIRIESELLDMERKYGGRSFAYIGKCLHCSDNECTRNCGTPCRHPEKVRPSLEAFGFDIAKTLSELFNIELLW
GKDGKLPEYLVLVSGFFHNEYELCNIAY
>WP_004289238.1 MULTISPECIES: hypothetical protein [Bacteroidales]
MEIYYIEAGVLERMLTCFENLSTHVTDCMRENVVRNSENDWAVRMSACSLTSHRILLSFDR
>WP_004289239.1 MULTISPECIES: ATP-binding protein [Bacteroidaceae]
MEQKSNVQYRAEKEYKNSREKFFLLLREIISNSIHAVLIRQNKETNFIPQLDLNITFDENQCKIELRDNGEGFTEKNRLY
FEELDKKNLEKEQFNFHPLGQGRLAIVYFTDSSEYETVYKDKDGTYQKRTIPYPNTSDGLFNFDEFVEEMPEIKDTYTKL
TAYLNKQNTLGRAKTFFYKYPNSKAFKQWFIETFFPFIVTNEQLVVNIIFNGEDVTVKKGNIESETERKPFEINLAEGNK
SFMLWLIKKGTQMHGENPVTCFARNLKADLSNGKLSYSIDNNDGYLLYLTSEYFDEHVDTKGEKIEIPVDDILKINKKIN
EILDIEFSSIIENNQKETKRNLKNFKKKYPSLETFIEDSNIIDDKKIVNEKDIVQSAIDEKSRIEKKFWNQIDREFENEE
DKLFSDSEECYKLLNSSLHIYVKHRESVLKRLHMLIQKFDEDGNDKSELESSVHELFIKRGTTLSDSSNINHLHNLWILD
DKFTTFSNDFKVKSTKSGQPLSDVYIWADDPEKTKQILILELKSTTNAHNAGNTKEGMIAQVKRYAHDFYKHPHKTLNWT
VNTEQVQYTGIILARKSDIDKELTSNSFSGGYKPIPFLANSYYFEDNFSKDDNPRNKMDIRIELYSFEDIYELASNRNNV
FFKLLKKEFDIE
>WP_004289242.1 MULTISPECIES: helix-turn-helix domain-containing protein [Bacteroidaceae]
MEGIIDKEDGRIRRFFALLDNIEKKVERLACDNRPPFNGEQFLTDRELSETLKISRRCLQDYRDQGRIPYIQLGGKILYR
QSDIEKLLEENYHPALV
>WP_004289243.1 MULTISPECIES: site-specific integrase [Bacteroides]
MRSTFKLLFYINRNKVKSDGTTAVLCRISIDGKKSAVTTGIYCRPGDWDSKKYETKTVRENNRLAAFRSRLEKAYGNLLR
NQGVVTAELLKTTVSGANSVPEYLLQAGEVERERLRVRSKEINSTSTYRQSKTTQLNLRQFVESRGMKDIAFSDITGEFA
ESFKVFLKKELGHRNGHVNHCLCWLNRLIYIAVDREVLRTNPIEDVAYEKKDAPKLRHISRNELKRMMETPMPDPMMELA
RRTFIFSCMTGLAYADTRALHPRHIGKTSEGRRYIRIRRAKTDVEAFIPLHPVAEQILELYNTTDEGKPVFPLPVRDVLW
YEVHGMGVALGMRENLSYHMARHSFGTLTLTAGIPIESIARMMGHTNIDSTQVYAQVTDRKISSDMDRLMERRKSADAAG
KEAAD
>WP_004289244.1 MULTISPECIES: site-specific integrase [Bacteroides]
MKVEKFKVLLYLKKSEPDKTGKAPIMGRITLNRTMAQFSCKLSCTPGLWNARESRLNGKSREAVETNEKIERLLLAVHSA
FNSLMERKKDFDAAAVRDMFQGNAGMQMTLLKLLDRHNEEMKARVGVDRAPTTMSTYVYTRRTLAEFIKTEFKVSDLAFG
QLNEQFIRDYQDFCLEKKRLAMETVRHYLSILKKICRIAYKEGHSEKYHFCHFKLPKQKETTPKALSRENFEKLRDLEIP
EKRRSHVITRDLFLFACYTGTAYADAVSITRENLFWDDEGSLWLKYRRKKTDYLGRVKLLPEALALIEKYRDDTRATLFP
PQDYHTLRANMKSLRLMAGLSQDLVYHMGRHSFASLVTLEEGVPIETISKMLGHSNIKTTQVYARVTPKRLFEDMDRFIE
TTRDLKLIL
>WP_004289247.1 antiviral reverse transcriptase Drt3a [Bacteroides eggerthii]
MKFCLYKKKCEFCENIVINNFEIDMYSLVFSGTELQKLTTQYERRSLGLNREELISQIESCCLHDILEGIYQFHINYVGG
LYINGKEKGTIDYLCQNLIIRKLYQNIKRVYNVSQANRNQIIRQVKIILEDPYPLWIIRLDIKSFYESIDRDVVLNKLKS
DSRVNYQTIELLENLFSHPLIYSIKGLPRGLSISSAISELFMKYFDLDVQRINGVYYYARFVDDIIIFCNCEKARDEVYN
TIPVLLEKMKLTLNQDKSYVLDETKLTSNQKFSYLGYSFSLKKIGKNRKQKNELLVSIAENKVEVIKTKLTKAFVRFIHD
KNYDMLVNRIKYLTGNFTVGNIADLTPIKSGVYFNYKMISESEKERQLRELNLYYNKMLHCKKGSFGYKLSSLLSKEQKK
RLSKYSFYFGFENHVSHYFHSKLLCEIKKCWL
>WP_004289249.1 antiviral reverse transcriptase Drt3b [Bacteroides eggerthii]
MIHLCNISPYSLRHIHNVAKCTFNLESAEKVIDKEEKIVELEDEIQDKEVPIYRSYFTYRTIDMIFKFHQQMDLLRLEQK
FHFMMNMDIASCFYHIYTHSIAWAIKGKECAKNNIDAISFETTFDKLMQRSNYNETNGILVGPEVSRIFAEIIFQRIDLN
VLNILREKNLKLGSDYEIRRYVDDHFIFANKKETLSLILDVFKEQLEIYKLYINESKTNIQEKPFPTNVTCARQELLLMF
TSFVDKYVITEEGEFRSISKPYKVANLFLHQFRTLAHKYSVSYDALNRHLLGLIVRLLKGTFISKIKEGTFFSDTNILLT
ILDISFYVYSLDMCATASFKICRIIQLSIGTMIGMSRDMKLEVEDKINREVKRCFDIYRFQDRKGDTNIEVLNILIAISC
LLDRKLDLSIIKDLFGLYVDKSPQCYMELNYFQICTILYVIKDEVVFHKIKEEIIREVKRRYEETHDSLKSAELAMLYFD
WIVCPYIEKKDQLDIIESVRKVDRKKAGEIWTEINKSNYWFFNWNKSVNLERYLTKKEYRPAYE
>WP_004289251.1 hypothetical protein [Bacteroides eggerthii]
MKKERLSIPNVHYLSQWPGLDVALRQFGKKIIVNKIVCGCGMTNYYLTDCTIPVILASPRRELITSKTKDALTGHAYYFD
RSDPAIDLNISRNRLQNYIRNGVRDVPKIMCTYDSLGEVVDCLTRWNLIDLFTIVGDEMTCIFTDAPMKGAKSMEIVNLF
GRLPNRCIFITATPLNEVYLDEVPVFKDMTYVSFDWAPERLLYVHPIIQQMGSTRQTVRDIINDYRQDGYFQKKMNAPYP
STEAVFYLNSMTDILKIIADNKLTPDDTRVICADNYENAKNLRRIGFEIGHFPGRDEYKTENRTFTFATRCSFEGADLHS
DCACVYIFSDSNRDNLSLDISIDLVQIIGRCRTFSNPYRDEIRYYYKCKDAEDIDLNEATDTINHKTDVSYKLFQYYQNV
SDPDVLDIVEDAQTGKRPYGKNYLTVFEDVGGERKVGINHLVRLAELRAIDIKKQYRSKNTLLALLKDNRIVARDLYEGL
DPMFARFLNEIDKAPTYNDRIRIYTSGCLSSQQLRQWAEACPDIPSRYKEYYNVLGPEVIRNLNYDRKKLDSELDFLNAK
ERIAAELKKSILIGKEYTNRLPKAILQSAYQKNGLAKTGFAKQITMFFPKSYPTKVVIDGKENNGYRIYE
>WP_004289252.1 BT4734/BF3469 family protein [Bacteroides eggerthii]
MSKLEQYVSWYNNILDTTSRQTATIESLLRSIRTGGQNHQLAEKIRLIRADPSRRSELKKRLQVIMWQGIFSQRNKAGMQ
QLSGVMCIDIDHKATEELRYLRHILSQEPWVLAYFTSPSGDGLKVLVQSPVTTPEEYENCYAQVIEHFKLHYHCEVDQSC
REYSKACYASYDPDLYVNDNAQDYPFRYNPDYDDKRASDQNNPVPSGISRFEVHQPTVTESFINRLNSQINSLTDEQILN
ICDLKFHRYKQNYQVGNRRNSIFQQAAVLCRAGIESVKTLQYLESVFIPAGSPLHEIQAEVSKAYRTYGNLFGSERGNYK
SYNEYRKQRSV
>WP_004289253.1 hypothetical protein [Bacteroides eggerthii]
MDGSMIGKESCRFDEESVRDIVRWALTAQLPQEIYIDSEHITDVCEYVKTSIREINLYYPNPLYNSAIIRLYRLKDFVEG
IP
>WP_004289255.1 DUF4377 domain-containing protein [Bacteroides eggerthii]
MKRTMYVGMLCLVLSVMQGCQSTKNTVMTGVVDNRQEEVLLTVASETRIGYGVGPMACLLVKHEPAEKWQYMYSEIKGFN
YEPGYEYRLLVLRVEHENPPQDTSRYMFELIKVLSKEKKGSAGLP
>WP_004289256.1 patatin family protein [Bacteroides eggerthii]
MNTDKSGLVLEGGGLRGAFTIGVLDAFMEGNLFFPYAIGVSAGAINGLSYIARQPKRAFHCNILSLKEHAYVGIGHFLKG
KGYIDLEWLIRTYPEQTFPLDFRTYSASRERFVMVTSNCLTGEAEYFEEKSDKDRVLDICEASGSLPVMCPVKHLDGIPM
TDGGVCDSIPLLHTINEGYIDNVVILTRNKGYRKPQRDFNLPAFLLRKYPEIRRKLILRYKLYNEQLDYVEELESKGKVR
VIRPQKRMNVTRTTTDIRKLERLYWEGLEEGRRFIEENRQGHQGWGDKSLL
>WP_004289259.1 hypothetical protein [Bacteroides eggerthii]
MLDDFQEKIWLHRCDSLEKLHELDAKYPNVEVDVVFRKDGTFDVTHDVNTSFSLVIDPYFSHMEKTDGKMWMGIKNLEQE
NKTEMLSELEKLVGFCHIGKDNLIVESRNLEALRLFTKNGYYTSYYVPFDKPEKISEEECNSCISILQKIVDGKAVCALS
FPCWWYSTIKERLHRSIDLLTWRHRTSKFMLLASPRGRQMLKDDQLEVILVKEKGSHHR
>WP_004289261.1 hypothetical protein [Bacteroides eggerthii]
MNDRQHFIDYTSLIPIIGIFVLIRVTNDQLVTMVTSHVLCGVLFCILISRILRVEHIDVVLLWLGGILLWLWYWFRLESG
TAVMETVEIVVG
>WP_004289262.1 hypothetical protein [Bacteroides eggerthii]
MKKFVELKTVEKGNVLVNVNHIVSIESLTDDTLRILLVGSSKDSSMLYYTVSESTETMKRKLWELLL
>WP_004289263.1 BT4734/BF3469 family protein [Bacteroides eggerthii]
MINKNISYYFNSSDSKSRIYYNFDHILELIASNPKLSKQTDMVRKQTTEKAYKEEKHKLPMIAPSGIFDYRNDDSTNLRQ
YSNLLVLDFDDFGSHEAAGEFKERLIQYTNPLHLYAVWFSPGNRGVKAAMIHDNTNPDHHYNLFWQVKQRLYPKTDEFDK
SCHNLSRTFFLSYDPDVYVNPGKDTLVPYHFEYDPSIPEPAAKSYNHGGSGGCFIHTPEEIERNTGFQRLWKDKTLINYV
DRKWRKEYPDSYEDGNRHKSILSRAKWLCLYGVLYDTALEYLIGTFGRHGISENDIESMAVNNYNANRESFGVSRMELYD
KKERGIVYRNQMLRENTPFR
>WP_004289266.1 hypothetical protein [Bacteroides eggerthii]
MKSKKEIVRKFELLAQIRADLKAWEKAEPDFDDNYFDESDVISYYDFLVNKYQDEWVIIDDIREGGSDEGAV
>WP_004289268.1 MULTISPECIES: DUF4876 domain-containing protein [Bacteroides]
MKKYLIYLFALASTLLIGCDSFRDMSGAAEVNPITVDVYLDITVENISTLKDLTVKFDNYDEDLHYVKEVTDNSVKVDGI
IPGIYSVTVSGTAIDTENSEYYINGNSVNAALFKHGSALNIEVQGLKVSPLIFKEIYYCGSRPEKGGVYFRDQFYEIYNN
SADVLYLDGIYFANLTPGTATTKLPIWPEADGNNYAYGERVWKFPGNGTEYPLAPGESCIISQFAANHQLDIYNPQSPID
GSSSEFEFNMNNPNFPDQAAYDMQHVFYQGKAEMGSIPQYLTSVFGGAYAIFRVPEGETWDPVNDENMKTTDLSKPNSNV
YYAKIPVKYVLDAVEAVDNESKMNAKRVPGVLDAGITWVGATYCGLGIARKLSTGEEGNPIIREETGTYIYQDTNNSTDD
FERGVVPVMRRNGAKMPSWNHTLQ
>WP_004289269.1 MULTISPECIES: DUF6850 family outer membrane beta-barrel protein [Bacteroides]
MKKQYMNYMKSCLLVVIACFVSMVGAAQGFSPAAMEQLKTKRLWSHSQNAAGMPFDDIQNYSNVILGYDLQDGNYCRPQE
GQKETIVGVSSEGFINLKNAYVWGAFNFAQKNLTDAGYNASIADPFRGMPYYIADQHLSKWRNQYYDLKFRAATPLFGNH
WALGLEGNYVATLAAKQRDPRVDTRFYTLELTPGITYRLNNSHKFGASFKYSSIKEDSRMSNVNSYVDQDYYILYGLGTA
IKGIGSGVTSNYIGDRFGGALQYNFSMPSFNLLLEGSYDVKAETVQQSYTTPKKIAGVKDKTAHVSLTMIQEGKNYTNYM
RTTYTNRNIDGIQYISQRDNSESQSGWVELYNNIRSTYKTQTASLNYALSRNRGNEYSWKAELNVNYTKQDDEYLMPNSV
QNAENLSLGLGGKKNFVLGNSLNRRLLIDVHVAYNNNLGGEYVYGGSHADYPTVTELQQGLTNYYTCDYYRIGGSVTYSQ
QVRENRRMNLFAKVVFDRINTSDYDYDGRTYLSISLGCNF
>WP_004289270.1 MULTISPECIES: hypothetical protein [Bacteroides]
MRKLITGSLMLCSILSLRAQTFVKPAVKVKDTSFAVITDKGTFQACEAELKAYQEILGKEGLPTFIVYNEWKKPEDVKKV
IVKLYKKDKLEGVVFVGDIPIPMLRKAQHMTSAFKMDEKNNDWRDSSVPSDRFYDDFDLQFDFLKQDSVENNFFYYNLAI
KSPQQIRCDIYSARVKAVDNGEEPHAQISRYLKKVVAEHQTNNKLDQFFSYTGDGSYSNSLTAWTPETFTIREQMPGVFD
KEGRARFIRYNFSDYPKDDVINMLKRTDLDLSIFHEHGMPERQYLSGSPATNRWNAHVDAMKYYYRGLARRKQDNKKSFD
EMLDMMKNTYGLDTTWIAGYDDPKVIAEDSLLDLRTGIILSEVTEFKPNSRMVIFDACYNGDFREKDYIAGRYIMSEGKC
VTTFANSVNVLQDKMANEMLGLLGMGARVGQWAKLTNILESHITGDPTLRFQSINEVDANALFKEPYSESRMLELLQSPY
ADIQNFALHNLYRNDYPGISDLLRKTFETSPFMMVRFTCLALLEKIGDKNFREVLHLAITDSYEFIRRTSVRMMQHVGLN
EYVYPQIKAYVEDNLSERVAFNVSLGLQVFDQAAVQAAIDKVMAETYVLQDKEDMRKVLEDANNSRSMQKELLSKETSER
WRILYCNSLKNYMAHACVDGLLALLTDSSESEKLKTCLLEAFAWFTHSYRKPDILRVCDQLRKDKSLSENLREEADRTYY
RLKN
>WP_004289271.1 HEAT repeat domain-containing protein [Bacteroides eggerthii]
MIKKIIYLAFLLPLAGNAQTTVIKPLVKQPTAFAIITDNQTYANTKDAMHQYKTAVEDDGLATYLISGDWQNPDQVKQMI
IKTYQECPSLEGLVLIGDVPVALVRNAQHMTTAFKMNEKAFPWDQSSVPTDRFYDDLNLKFEFIRQDSVNHQHFYYKLTE
DSPQRLNPTFYSARIKYPEKKEGDKYAAIASYLKKAAAAKADKHNQLDRVFSFNGGSYNSDCLIVWMDDEKAYMENFPLA
FGRQMGFKHWNFRMKHPMKYKLFSELQRKDLDLFMFHEHGMPTGQLINDELACTDFNNRYKMLKSTLYNAVMAHVGKRDK
DTLRIQMQEKRQVNEVFFKDLDNPKFWEADSLHYADERIVTEDLMKRNLSTNPKMIMFDACYNGSFHENDYIAGQYIFND
GQTLVAQGNTRNVLQDRWTIEMIGLLSHGVRAGQYNKLIASLEGHLFGDPTFRFAPVEANTLSTDITLHKNDKAYWKNLL
NSPYADVQSLAMRMLADTDTQKELSPLLLKKYRESGFNTVRMEAIKLLSRYQDDNFIEALREGLNDAYEMVARQSAIYAG
FVGDDSLLPAIVEALVEHNERLRVQMSANKALSLYPKEKVEKVIEDFYAKVDRLNENEEKKRLLRSLERMCVQEAKVHQT
LMDVAAPEAKRISAIRNVRNYTFHFHVDDYLNVIRDAGNPQEVRVVMAEALGWFTNSVQRPHILEEIKKMQQTANLPEDL
KAELEQTIKRLSL
>WP_004289272.1 MULTISPECIES: hypothetical protein [Bacteroides]
MKKYILLAITALCLQDMQAQTVVHPSIKTKTTFAIVVDQKSYDEAKSEIDAYRTSIEKEGLGTYLLIDDWKRPEPIREQL
VKLHENEKMPLEGCVFIGDIPIPMIRDAHHLSSAFKRSPKANWQKSSVPSDRYYDDFGLKFDYIKQDSLIPDYHYMTLRA
DSKQYISPDIYSARIRPLHLEGENRYQMLRDYLKKAVAEKAKQNAFDQLTMARGHGYNSEDPLAWSGEQMALREQLPQIF
KSGNTVKFYDFDMRYPMKPLYLNEIQREGLDVMLFHHHGGPTMQYINGYENGSGINLSIENAKIFLRSKVPSYAKKHGRE
AAIREYAKQYGVPESWCAEAFDEEKIKSDSIVNRNMDIYTEDIRLLTPNARFILFDACFNASFHLDDNIVGSYIFNKGKT
IATMGCTVNTIQDKWPDEFLGLLAAGMRIGQFTRFTCFLENHLIGDPTFHFTNNAGLDMDINQALVVQEGNVTFWKKQLN
SPMADMQAMALRQLSMANYSGLVELLKKSYYESNYFVVRLEALRLLALNYPTEVADVLQTAMNDSYELIRRYAVEYVEKN
CNPELLPAWIESYLLRGHENRHRFRIFSAINTFDHDMALNELKKQAADWSFYDSSYVNELLEYFPRQKKGLERDFALIGN
PESTTKQIQSEISRFRNKPITKAIDPLLNIIKNESQEEELRIAAAETLGWYNLYHDKTSIIKELETFQTSKKKVMNEIVK
TINRLKGKNR
>WP_004289276.1 hypothetical protein [Bacteroides eggerthii]
MKNYFIANGEVLNTNMSIEEMESRVQESLDENTSGMAQFRIKEISEKEVRMFFVRDFNYDPDKPIIFDADMALITGVGIG
AFQPQQVGGYPMIYPLSFAGKNFYTGITSFIRFYKFQLFEEIGQTVEHIGLRCYSDRILMQIIF
>WP_004289279.1 hypothetical protein [Bacteroides eggerthii]
MKNNNTQIDKKIFIAGKVYDLLVMDKDTVEASVQEYWDSAIGKDRVRFELYTIGNAVAMSFHRGFDYSSYNADPTKDIMD
ADAFMMTAHEYEGFMMPVPFPTLPVPGFGYPYHISRTDFLDAYRKSAKILGASRIKNASLDISPVSVILRVQIG
>WP_004289283.1 MULTISPECIES: outer membrane beta-barrel protein [Bacteroides]
MSLFQRVIVVLCLFMSFSAYGQEGSVEFCLCDSVNGDTVEGAVVELVYLSDSTKYHAVSDGSGKAKFQRIAYGDYSVTAT
FLGYIPSCRRIRLNAHFLSPDTIRMQPDVQLLDEVVISTPALRSTQNGDTLSYHADAYKVVLGANSESLLTKMPGISVSE
RGVEAHGRTVQKIMIDGEEFFGNDVLSALKNLPADMIEDVEVFNKLSDEAELTGVDDGRGYTAINIRSKPDRRKGTFGRL
YAGYGFSDKYIAGGNINNFNSKCRLSVVGLANNISLHNFVTEDIVGATDEEGKNGHSNFVVKPMPGISSVQSLGTNFNTS
WLSGSYFFNRTDNSNVPVSQRENLNSGNKVQLTDAEKDLTALNYNHRFSAKMKFNVGERHSFIIRPSLNIQDFSDFSEQR
SLVRNRFGCDDIRFVHNRLSDNRNERLGINVSNTFNYRYRFHKRGRSLSMSLLGNYYDNETDALNEQYTFRKPDMPLDPL
LASSVSSQQNFRKTRKVMARTGVVYTEPLSRRFRMSWEYAFIYSRDEAAKTVFLRDNETGELSTTADARQSSENRGIYLT
HKIGPRFQYAFRKTSITVGGAFQHMNFKGTNILPATGEVYKPYSNLTYEVVANLVINRQNTICIDAKGRTVNPSANLLQD
VVSLANLSRVSAGNPNLSPSYLHGFGIRYIHTDARRGSTVAVSLNYNGSGNYIGDSLVADQPDFIVTEGVKLGEGNLFVR
PVNIGGYHRLHGKITYGFPVNPLRSNLNIQAQAVINVLPGIINGEYSPVHRNNYLVGASLASNISEDVDFRVSYTGEYVQ
GEFTTKAGKNNNDYFSHTVSGQLKWAFWKGVTFTGSLSYRQDKGISAPFNDRTLLCNLYLGKRIFRNRLGEISIGINDLF
DDNSRRYAHTINSSGTNNIVNQGIERYVAFQLVWHLRNYRK
>WP_004289285.1 MULTISPECIES: TonB-dependent receptor [Bacteroides]
MEIKLFAKRISIPLFLILVITTNMIYAQNTINISGRVSSSIGEPMIGASIMVKGTTNGTITDLDGNFRIETSPTATLIIS
YVGYVTQEVQIAGRKSINIILKDDTGLLEEIVVVGYGTQKKETLTGSVTSVKGDEIKRSPAPNVSTSLQGKLPGLIVNQR
SGEPGRDDPSIVIRGFGTFGDSSPLIIIDGVERGNMSRMNPEDIESISVLKDASAAIYGARAANGVILITTKKGKVGKPE
FSLGFNTAFSSPTIKPKMLDAATYAQVYNEGDWYRKGRPETNYTPVYSDEVIQKFRDGSDPILYPNTNWLDETLKPFALQ
TRTNFQVSGGTETVRYLVSFGALTQGSGFYHQPVKNHQYTVRANINVDLSKNLTFGANISTIINNQQHTTVATWINFSNI
LLSSPTLVAKYPNGLIAGGRLGENPLLLDQRGTNKIKSTPMYSTFIATYKIPWVKGLKLEGSFNYDINNQFEKLFNLPYY
YYEYNTVSKEYDKRSGTGASTVELTDTYSRWTTMLYNFRLLYEQQFGKHHVGAMIGQEQQRNTYSYAMAYRKNFISSTID
QINVGSSAAEDKNNGGSASITARNNFFGRFNYDYSSKYLVELLFRYDGSQNFPSGKRYGFFPAGSIGWRISEEPFLKENC
NFLDQLKLRLSIGQTGNDRIASYQYLQSYSFGGNYVFGTSDASGIYANTMPNPNITWEKSTKFDFGLDASLWNGLLGMEL
TLFKEKRTDILAARNLSVPETLGFSALPDENIGEVNNKGFELKLSHHQTLNDWFYSIEGNMSYAKNEIVYMDETPHAEAY
QDKTGRPVGADLYYKADGLFNTQEELDAYPHANGTQVGDIKVIDLNDDGVINSDDQFRFDYTSTPRFVFGLSGYVKYKNI
DLSLFFQGQTGAYNYDAEFVNNMGGADPKNAFVDRAANRWTVNNPNGTMPRADAFQPGNTTFFLYDATFIRLKTLELGYT
LPTSLTSRLQLGSLRIYVSGFNLLTWAKEIKYIDPEINGGGLYYPQQRVFNVGLNVKF
>WP_004289286.1 MULTISPECIES: RagB/SusD family nutrient uptake outer membrane protein [Bacteroides]
MKKILIVFSLTLLAISCDDILDISPKDRISDDAIWTDENLIKAYHTDLYNSLLHGFCINMQSKMTDEAYCSINWGAGIIA
YGTISPDNVGSVSNTDWTGGGNLYIWNSAFQNIRKINKFLEKMEESPFVMDDKDRLIAESKFLRAYIYFMLIERFGEAPI
VKQSYELGTDMTFTSASFDECVKFIEENITEAMPSLPAFYATTDANFGRATQAACQALLSRLYLYAASPLFNKNNDKTKW
EKASDAAETFLTTYKQYELYPDYTKCFNQPSGMENQEIILARNFTTTNGHQAPMHNLNRRYGAYGGWWASNGPSQNLVDD
YDMLNGEPAFVWSNGVKSVNPVSGYDPQNPYKDRDPRLDATVIHDESTYHGDFFEMWVASDGKSWGVDNYRQSGDNPLTN
YVLRKFMPGEDTPLSWQTTYTIPWIFFRLGEIYLNYAEAQFELGHEDVCREYISKIRNRVGMPKIPETVTGENLRQRLYN
ERRVELAFEEHRYFDLRRWKVAMDIENRPIYGMTITKDINTEKKVYKEEKLLERVFTPQMYLLPISTDEIKKNKGTLLQT
ETWR
>WP_004289287.1 MULTISPECIES: glycoside hydrolase family 2 TIM barrel-domain containing protein [Bacteroides]
MKKRLSIFIGALLYGIILKSQGSPYMEHLSDYIENLSIFEQNQEPGRCYYMPSKYISLNGIWKFMWSDVPQNIPTEFFKS
KFNDRSWDNIEVPSNWEMLGYGDKMFRNVSAPFHVNVPFVPSDYNPTGAYRREFQLPNNWNGHQVFLRFEKVASASFVWI
NGHEVGYNEGAQEPAEYNITRFLKPGKNTIAVLVLKYSDGFFLEGQDYWRLSGIFDDVSIYATPPIRLFDWYVRTTFDKH
YIDANLDVEVNVKKYEADNISHLTLKGELCDKVGKYIQSLPSIKINLQSVGDETVMLRTKVKQPLKWTAETPNLYTLRLS
LYGEDGQLIDKSETKIGFKQTKIENGIFYLNGVPVKINAQNSHMQHPEWGHMMKENVIRQDLEILKQFNFNAVRISHYPP
VNKYLELANEYGLYVIDEAGVEAHATEWVSKKPEFTDMYRERVRKMVLRDRNYPCILFWSAGNESGEGFNISEVVQEGKK
YDDTRSWMYGGNAFSHPAEDIIGPRYPRPDELEIQEGLGFDHDNRPSFMDEYLSVAGNACGSLDEYWRVIYTHPRIIGGA
IWDFISPGLTETIRRLSDSSPHNIPAHIMGNAKLVKGKTGKAIDLSGHDEWVEIYRKNDVEISGNQLSLTCDVFPRRLIS
DCGSFITKGSRQFGLQQKGKSELRFYIFTDKLHEVVATLPHDWEYSWHNIAAVYNGNEMKLYIDGVEKAIGKASGKIRNL
PYPINVGRNAEIHNCETNVAICDAIIDNVGIFNSALSLDKMQSDKALLWLNFEEEFKEGNFFSYGIGARTYGSVWPDRTP
QPEMWQMKKTCQPFDFSMVDETNYIIQIWNHLSFTPSQYYDITWSLKEDDTVIQSGIIDCPIEPLQKKQVKLPIVMPTIK
AGAEYRIELTACIKGNELWAKKGHLVAWEQLELSWHKIEMLVAEPCKGKLIVDNTDSITVVSGNNFSYTFSRKEGKLISM
VVNGKEMLIEAPLMNVWRAPLANELDDWTVWSENRNGWKKEYGMRTVTEQYSTGMDNLVNIVANYDTQISEYQVNVNIYS
YMLTSDNAVKQRDKYISGIQTNGFENFFQFSIRADGSIRLKHIVQPNGVLPQWLMRMGLTMSLSKALQKVKWYGRGPEEN
YPDRKSGYPIGIYTTTVQDMYEPYLIPQDYGLRTDNRWLEVSDKDGDGLRIKSDYLFNFNIYPFTTDNLTKAVYTYQLEE
SKGNTLNIDYCTSGVGCTARSIFRSYKTPVTKYERTIFITPLKK
>WP_004289290.1 hypothetical protein [Bacteroides eggerthii]
MERDKNYDLELAKYIWSILKYNPPVLMSWGVDLDTIKVIDRGLQFHVQGFLLTGNVVIVYNEGTDYFDVTFHRDGSPEEV
RVYNNVALDGLVDLIDSKVEKTDEYEKRVSDTYDT
>WP_004289292.1 hypothetical protein [Bacteroides eggerthii]
MNTQLLKRLYSIYSPSGKEQKMMTFLCSYIKQLPGNISVSKDKFGNLYVIKGEAETYPCLVSHIDQVSHCNHSKDFKAVE
TREVIFGYSPKHKRFENLGADDKNGVFICLECLKRYDPMKVVFFREEETGCRGSSEAVMSFFDDVRFVIQPDRKGNSDLI
TNIGYSDLCSEGFMEAIEPEKWGYMEENGLMTDILTLKEKGLEVSCLNVSCGYYNAHTDEEITVKKDLMKSLLFVEHIIE
DCTNTYPHTQSDPYFSPYEFEDEIYDILNNDPTLTPEDLYEMYSTDFPHLRPDDYERICRDYRMLWKEYEEYKLINGSGY
ENEKILS
>WP_004289293.1 hypothetical protein [Bacteroides eggerthii]
MLYYNFYSYEEFKARFGLEKRENGTVIRKNRILLAHLKNPVLLKYCKEHGDYTLLHVYDMADLQKKTVEAILSSGKNDEK
LSHKVELIGETYYSSKYETDEFRGLCEDLDKHSIRYINVERNRVFKMRAGKFMRELILETEIGKLLSPCVVNWIAGDVFV
QRWCTYTYGYTPDMELHVNDEFWRIYDSSYCRGNFGSCMTDEDRTSFYYSSVKAKAAYITDKTGLIVARAILFTDVTDQD
GKKWRLLERQYSSESDDVLKRLLVDKLIQEGYIDGYKVIGASCHDANSFVEIDGNSLSDRKFEIECNLEETDTLSYQDSF
KWYSYSRSKAYNYENPDSSYNLDTTDLNLYGDTDEDGSPWDEYHQYDCDETTLCYLHGNAINVDSENLDDFLWISSTGEY
HHKDDCVCCDNCGENLLEGDAEYSEVTEEHYCCKECMEKAEDTFKQKNWYYSEYDDEWYESLDDITRINIWNESESIYEE
KSIHVDTLNRLIGNEDAWEFGEDVFDEVNPSTNLPYGYKLKKEMNHEYATVEEAV
>WP_004289294.1 hypothetical protein [Bacteroides eggerthii]
MERQELENSREFKAAKELEHALNDYGWNEKRFASAVTTFHRTLQQTLFRSMVEVIKIMGSEGYGYDLRNKYSHEICKKIV
ESGVLEDKRIPFI
>WP_004289295.1 MULTISPECIES: hypothetical protein [Bacteroides]
MSRLDILKASLEKKQAKFNRKLNEYFSDVKSANGQPLNDKRNGYSTMKRWDRQNDTLSKMQKEIEKTQTAIEREEGRIRC
IDRNRSSMPEEIQKLINDGTLKQWDRYPHIMFVEGVDKARIIWDDRKKVVMHKFVSSITDTEQRRKFARVYNSLNASINE
ETGKQGKK
>WP_004289296.1 DUF3871 family protein, partial [Bacteroides eggerthii]
ISHQTFIHRIEDAARSYFTGENIGNTEIRVSHKILGRVPSALTKRKEELKPEDETIYYQRMAFCFHIRTMSRMMNGEEVH
LCIGGVRSLNEENLYNRKSPEKFKIFIGWRVRVCSNLMLTNDGLTGRLEVMSDTDIYNSALRLFQDFNPEHNLRLLENLG
RTKISQEQFCQIIGRLRLYQVLPVSQLRELPKVILGDSNINAATKNYVDNPNFGLRGRENITCWDLMQLLNDAAKQSYID
KFLERNQNCTDFAVGIQKALNGEDTENYGWFLS
>WP_004289297.1 peptide MFS transporter [Bacteroides eggerthii]
MSTSKHPKGLYLIFATSTAERFSYYGMRAIFILFLTQALLFDKEHAASIYGSYTGLVYLTPLIGGYIADKYWGIRRSVFW
GAIMMAVGQFLMFFSASMLDAVQLSHWLMYGGLTFLILGNGCFKPTVSSLVGQLYEPGDRRLDSAYTIFYMGVNVGSFLA
PLVCGYFGETGNPNDFKWGFLIAAIVTVFTVILFETQKNKYLIGPDGKQLGIIPDAKKEQPRSASNTGHPVVDSSKKRRN
YLLLGALTIALAIFFHQCFGNDWISIGIFTACIVFPVSILLEGSLTKIERDRIFVIYIIAFFVIFFWAAYEQAGASLTLF
ASEQTDRVILGWEMPASWIQSFNPFFVVILAAIMPGVWGFLNKRGMEPASPTKQAVGLLLLSLGYLVICFGVKDAQPGVK
VSLIWLTGLYFIHTMGEIALSPIGLSMVNKLTPIRFASLMMGIWYLSTATANKFAGTLSGLYPEAGKVKTLLGYRIETMY
DFFMVFVVMSATASLILFLLSKKLQKMMHGVE
>WP_004289299.1 DUF5715 family protein [Bacteroides eggerthii]
MYRKSRFISLFLVASIAITCCLAGCKKKDMSLKLNEPRNIRGVISYKRSFGDLNEKHLKVAQTIGIRPLASREEAEKLKE
KLQHIATNDLYAVDSLTHSIPYLIPGAAALLDTIGYNFLDSLTAKGLNPNKITVTSVLRTKDDVKRLRRRNVNASENSAH
FYGTTFDVSWKRFQKVEDEDGRPLQDVSSDTLKLVLSEVLRDLKKADKCYIKYELKQGCFHITTRM
>WP_004289300.1 tRNA pseudouridine(38-40) synthase TruA [Bacteroides eggerthii]
MQRYFIYLAYDGTAYHGWQIQPNGASVQECLMKALSTLLRREVEVVGAGRTDAGVHASLMVAHFDSDAPLDVDFMADKLN
RLLPPDISVYRLRAVRPDAHARFDATARMYKYYVTTAKMPFDRQYRCRLFQTPDFERMNEAAQTLFEYTDFTSFSKLHTD
VKTNNCKIMHAAWTQVDEVTWVFTIQADRFLRNMVRAVVGTLLEVGRGKLTVEGFRRIIEQKDRCRAGTSVPGNALFLVD
VTYPEEAFISG
>WP_004289301.1 MULTISPECIES: DMT family transporter [Bacteroides]
MWLLLAFLSAALLGFYDAFKKQALKDNAVLPVLFLNTVFSSLIFLPFILISAFTPAVLSGTMFDVPVVGWDVHKFVIIKS
FIVLSSWIFGYFGMKHLPLTIVGPINATRPVMVLVGAMLVFGERLNLYQWIGVMLAVLSFFMLSRSGKKEGIDFKHNKWI
LFIVLAAVTGAVSGLYDKYLMKQLPPMVVQSWYNIYQVFIMCPIILLLWYPKRKESTPFRWDWTIIGISVFLCAADFVYF
YALSYEDSMISIVSMVRRGSVVVSFLFGALFFREKNLKSKAVDLILVLIGMFFLYLGSK
>WP_004289302.1 MULTISPECIES: GAF domain-containing protein [Bacteroides]
MAEDLCISNGSKEEKYRTLLPQIKCLIADENDLIANLANVAAALKETFGFFWVGFYLVKGEELVLAPFQGPVACTRIKKG
RGVCGKAWERAETLVVPDVDAFPGHIACSSLSRSEIVVPLLRTGGEVWGVLDVDCESLNGFDDVDAYFLRELCSCL
>WP_004289303.1 MULTISPECIES: DUF3256 family protein [Bacteroides]
MVKKLVVFLFVVCMGVGSLSAQLAKTCFTNMPDSLSPLLTAVNRADFIDFLESKMKAEVTNRFGGKSEMTELTSDYICVQ
VTPRSSWQMKLLAVNDSTRLICTVSTVCAPVCDSHINFYTTDWKELPSTSYLPSVPDMDNFIAPASDTADVYRYQDARLQ
ADMLLMKADLSSKDATLTFTFTTPDYMEKEAAEKLKPFLRRPVSYVWKEGKFVLAE
>WP_004289304.1 MULTISPECIES: YitT family protein [Bacteroides]
MNVNIPSRQNIFREMRDYLMIALGMVMYGIGWTVFLLPNDITTGGVPGIASLVYFATGLPVQYVYFGINFILLLLAIRIL
GWKFSIKTIFAVFTLTSFLSIIQQLTANVQLLHDQPFMACVIGASFCGGGIGIAFSSNGSTGGTDIIAAIINKYRDITLG
RVMLICDLIIISSSYFVLKDWEKVVYGYVTLYICSFVLDQVVNSARQSVQFFIISEKYEEIAKHINVYPHRGATVINASG
FYTGKEIKMLFVLAKKRESTIIFRLIKDIDPNAFVSQSQVIGVYGEGFDKIKVK
>WP_004289305.1 hypothetical protein [Bacteroides eggerthii]
MQDKRSLFIRIKGIGFTFLLDKRMKHNLISPTFLAFFKIGKQRDSLLNNDIGEVNIKPEYNSSLPFLPSYVNSISLEDTF
HYVGKKVVWCSDNKFRECKAVKLNFEYEGHPNSELFFVDKSVEEDYAILGSTFWSKCDILK
>WP_004289306.1 hypothetical protein [Bacteroides eggerthii]
MKKNSWIIFLLLLCLMGCTLQSNKQNENQEDVVEKDTAYMIKPFLRDGITYICKDPIIKSYLIDYNYSPPQKYELNQITA
KIQGNRVIVGTDCYTTHIIKSGTFWKIEKQGNSCSFPQTNLAILETDIGEVRIAEVDGILEDFCVLEIKYGNYEASTVYP
SNYCKLPQERISQYAR
>WP_004289308.1 WG repeat-containing protein [Bacteroides eggerthii]
MSDLIVFQKNNLFGAKYPSGRIAITPKYKEMYPFSCGLSLVRNEKYQYAYINITEKQIVSFGTYIWCDPQFICGYARVKL
MDNIHWGVIDTLGKIAIYPNLDYILPLESFKIWGNNNAVKIAGRYKGTEVAYIIDPMSRINLPIDFEFMPNFDLEEYSFP
QKATSTKRNNLFTNDNSNKSSSLNDKEEWEDQTIDTFEGDESNYWNIE
>WP_004289310.1 DUF3871 family protein [Bacteroides eggerthii]
MEAMQLMPVHRTNMLMQTFSQPKFEIETPVETIETEIISSRRENKRLPFIEANTKEVTIQHLRKECVVPVFSKDNEITIS
HPSFIEMVWEAANQIFPNERIEEPAIRVSHVIKGRTPEAIHKPVKDLLESDKTIYYERMMFCFEIPTIHEDIIGNRLNLT
IGGVRAYNHENLYSKKSVEKFKVFIGFKNLVCCNMCVSTDGYKSELKVMSTADLFSSVMRLFQEYNIAKHLYYMSTYKDS
YMTEQQFAQFLGKSRLYQYLPVEQKKRLPQMLMTDTQIGLVAKAYYNDDNFALPENQNAVSMWNVYNLLTGANKSSYIDN
FLDRSLNATQLTEGLNKALYGENEYSWFIQ
>WP_004289311.1 AAA family ATPase [Bacteroides eggerthii]
MLNLRVSSKKQAKIKLALQGCAGSGKTYSALLLAYGLTKDWTKIAIIDSENGSADLYASLGNYNVLPLQDNFTPEAYIEA
VKVCEDAKMEVIIIDSISQCWDNLLEYHANLQGNSFTNWQKITPRINAFMQKILQSPSHVICTMRCKQDYVLSEKNGKMI
PEKVGLKAVMRDGIDYEFTIVLDINMKHQAIASKDRTSLFMGKPDFTITPTTGQIILDWCNNGVNLDMIKQKINQAKTIE
ELTSIYHQYPEWYQQLTSDFMQKKMQLQEESNKPIINYNPNFIHYGSNAVNASTQN
>WP_004289312.1 hypothetical protein [Bacteroides eggerthii]
MKTITLEQLIEEGSEIKKQISYINVPAGVIRTYRAYQLSDNQKYETWKNMTIRFLSVNFPGDRCINDFEKTSEEFSKSYK
SPIVFDKMLGILNSCLIIPQVPIASKEASMIDKSIHVNVNQNQSQQQTIAFEIFVEAIKDELTGKQQKEIKEIIINKQTG
ILKMKIKSK
>WP_004289313.1 MULTISPECIES: site-specific integrase [Bacteroidales]
MPRIKKPKKVKEPIRLRMKDLSDGSKSLYLDIYRNGKRTYEYLKLYLIPGTDSNTRRQNEITMAAANAIKSKRIIELTSG
EAGIVNHTDKIYLLDWMQTYLEYQEKRDKKGIGQIKAVTHILKEYAGERFILDRVDLAFCQGYIDYMLTTFRPKGKPIAA
STRNTYYQIFNGALNAAVRAKRLLRNPFNEMEKSEKPKMPESVRSYMTIEEVRALIATPMQEGRVKNAYLFSCFCGLRIS
DIVGLKWKNVFVDNGQYRLAVAMQKTKEPIYLPLSNEALKWMPEREDKAADDPVFNLPSNINQYLRPWAEAAGITKRFTF
HTARHTFATMMLTLGADLYTVSKLLGHTSVRMTQVYAKIINQKKDEAVNLVNGLFD
>WP_004289317.1 MULTISPECIES: AAA family ATPase [Bacteroidales]
MENEKRTDRNSWAELDENRLSDILTASQIKATDTYVTPPQIIWIDNSTIATLGNFSASTGKAKAKKTFNVSAIVAASLAG
RQVLNYRAHLPEGKRRILYVDTEQSRFHCHNVLERILRLAGLPTTTDNENLDFICLREYTPAVRIEVIDYALRQNKGYGL
VIIDGIRDLMLDINSTSESVEVINKMMEWSSKYDLHIHCVLHLNKGDNNVRGHIGTEMSNKAETVLVITKSAENPVISEV
HALHIREKEFKPFAFSVDDEGLPVMVDNYSFDGSVRPKARSSFMDLSIEQHREALSAAFGDRPIKGFENVLQALMASYEA
IGFKRGRSVMIKLLQYLTENLKLIVKRDKLFYYDVTPTEALLFDEECEDAEGEK
>WP_004289318.1 MULTISPECIES: toprim domain-containing protein [Bacteroidales]
MTIAEAKQLRIVDYLASLGYHPQSVTSKQYWYLSPLRNERTPSFKVNDRLNEWYDFGAATGGDLVELGKHLYQTDSVSEV
LAYIGKHENAIPIQRVRIPGTTPRPVEADMKDVLVVPLQHHALLSYLHSRGIDGDIGRMFCREVHYELRQRRYFALAFGN
VAGGYEVRNPYYKGCIRCKDISVIRHSHSEAQNRVCVFEGFMDFLSYLTLKQTGDDTVCIGAPCDYLVMNSVNNLKKALE
HLQVYEEIHCYLDNDLAGQKTEETIAGMYGKRVHNEALRYHEYKDLNDYLRGKKR
>WP_004289320.1 MULTISPECIES: hypothetical protein [Bacteroidales]
MSSYFIFALVLTVLYIVYYAVNITRDLYGKKGTEKTDEEVFDLGPMDATEESVEVSENETGFSIGNETCDTEAVAAPPAV
QDGDTGKKEAAAKERLERLKAKAEAQMEEIAPYLSDGFTDEEMYKALISKGRLDNRPCLKWRPVKDKL
>WP_004289321.1 MULTISPECIES: DUF4134 domain-containing protein [Bacteroidales]
MSKTKKILCALCSIIPCSALAKSGSVNYSWGADALATMHDYVVTMMFYVQALCCAIAGICVIVSGFQIYVKMNTGEDGIT
KSVVTLVGACLFLIGAFLVFPAFFGYRI
>WP_004289323.1 MULTISPECIES: reverse transcriptase/maturase family protein [Bacteroidales]
MEKSERVLKALSDHSQSSDYKYERLYRYLFSEEMFAVAYQRIYAKQGNMTPGTDGKTIDEMSLERIERLIVSLKDESYQP
HPARRVYIPKKNGKKRPLGIPSFEDKLVQEVVRLLLEAIYEGHFEGTSHGFRPHRSCHTALGMIQKSFAGAKWFIEGDIK
GFFDNIDHNVLISILRERISDERFLRLIRKFLNAGYVEDWKYNKTYSGTPQGGIISPMLANIYLDKFDKYIKEYAAKFRK
GDRRSINPEYWRLNNKKNWLKKKLQKTSDEQIRKSYLYEIAQLSKQMLSTPHKDAMDADFRRMQYVRYADDFLISVIGSK
SECETIKADITQFMREQLKLELSDEKTLITHAQDKAKFLGYEIFIRKSDAVKRNKDGVLKRDFNGAVVLTLNSAVIQKKL
TEYNALEVRNIDGKDIWWSKPRRYMTPMKPEDILAQYNAETRGLYNYYSLAANVSKECASFAFIMKMSMFKTLGWKLNTS
ARKVRQKYQKDKDFVIPYNDAKGKQKYRVFYNEGFKKRNAQFDVDYDKLPQTMYVPYPSLVERLKDGRCELCGKEGKVVM
HHVRTLTKLKGNNEWEKLMLKRHRKTLVVCEDCNSMIQNYGKE
>WP_004289324.1 MULTISPECIES: DUF4134 family protein [Bacteroidales]
METCKYGLGASTRKPPTARWVWRWVLSPHNEEQDVKKKIMMVVGACIFLIAAAQALPMFFGIGA
>WP_004289326.1 MULTISPECIES: DUF4133 domain-containing protein [Bacteroidales]
MKGKDERYPDYPLFKGLQRPLEFMGIQGRYIYWAAGVAGGAIVGFIIAYCLAGFVVGLVVLVAVVSTGIALIMLKQRKGL
HTKKDGRGVYIYAHSKKL
>WP_004289328.1 MULTISPECIES: DNA-directed RNA polymerase subunit alpha C-terminal domain-containing protein [Bacteroidales]
MEKIDISQSVKTLEFGSKYEARIQRIFREFDIKTIRDLCQWPGKDLVRVRDMGRKSIEEIEDVLERYNLRLGMLGKELDE
YAGIENSVQDEEEEAKWEQRRYEIAKEVFIHHRLVANSAVYEADGLIRALRGMTHR
>WP_004289331.1 MULTISPECIES: hypothetical protein [Bacteroidales]
MKRALLMTVVLLVLLPGIAKAQWTFDIVSVEAYINDHKKQRSLLLARSTLEYSNKLLHEYSRKEIGEYKELNVDLDRYTR
AFDVIDVMYQSLRTVLNVKSTYTAVSDRIGDYKKLLEDFNERIVKRGRIDPGDAVILAINEKAIRDIANDGEQLYKSVSD
LVLYATGAAACSTSDLLLVLEAVNTSLDDIERHLNRAYIETWRYIQVRIGYWKAKIYRPKVKEIIDGAFGRWRKAGRLDY
>WP_004289332.1 MULTISPECIES: site-specific DNA-methyltransferase [Bacteroidales]
MEKIVFAKDITLYKADCLEVMPFLPESSIDLVLCDPPFGITASQWDKIIPFPEMWKEIRRVRKENAPTVLFGSEPFSSLL
RCGNLEEFKYDWVWEKSKASNFLLAKKQPLKAHELISVFGKGRTPYYPIMEEGEPYGNRTKRGSNWTGINNVPNPTFRNE
NKGTRYPRSVIYFKTAESEGKTIHVNQKPIALLQYLIRTYTKEGDTVLDFASGSMSTAIACIYTHRKCICIEKDETHFSQ
GEKRVRNEYQYLRL
>WP_004289333.1 MULTISPECIES: DUF5045 domain-containing protein [Bacteroidales]
MNRTLLLMAVAAVATSGVKAQSVTYNHDSPKQNQITVMETGTGALSPELYYTLLHNKYKKSAASKNKLSFRTLAGVNLYN
QTDEAEAIDSALVKRAEIEALNVADRQIDLAWLAEGDKINAQMERFQRNIDRILLAGGTTDDKERWTEYYHVYQCAIDAT
KDAYMPNAQRKKEYLRIYEDVVRQNEILVGYLARRQNATATDGLLNATADRTLDKSSVVRNAMSRWNESRLAVRGSQSDG
GTGTGDGDETVNRGN
>WP_004289335.1 membrane protein [Bacteroides eggerthii]
MADGNILSDFGIDLLEEEIDDVIFQTNEFLTDATFTGSQGPFWWILQMCMALAALFAIVMAAGMAYKMMVKHEPLDVMKL
FRPLAVSLILCWWYPPADTGMANSGSNWCFLDFLSYIPNCVGSYTHDLYEAEASQISDKFEEVQELIYVRDTMYTALQAQ
ADVAHTGTSDPNLIEATMEQTGVDEVTNMEKDAAKLWFTSLTSGVIVGIDKIIILIALVVFRIGWWSTIYCQQILLGMLT
IFGPIQWAFSLLPKWEGAWAKWLTRYLTVHFYGAMLYFVGFYVLLLFDIVLCIQVENLTAITTSEQTMAAYLQNSFFSAG
YLMAASIVALKCLNLVPDLAAWMIPEGDTAFSTRNFGEGVAQQAKMTATGAMGTVMR
>WP_004289336.1 MULTISPECIES: conjugative transposon protein TraK [Bacteroidales]
MVIKNLENKIKLVGIICTAFLVGCVIISVSSIWTARTMVTDAQKKVYVLDGNVPILVRRTTMEETLDVEAKNHVEMFHHY
FFTLAPDDKYIRYTMEKAMYLVDETGLAQYNTLKEKGFYSNILGTSAVFSIFCDSITFNKEKMEFTYYGRQRIERRSNIL
MRELVTAGQLKRVPRTENNPHGLLIVNWRTLLNKDIEQKTKSNY
>WP_004289337.1 MULTISPECIES: hypothetical protein [Bacteroidales]
MNIKGFRRMLFGEKMPDKNDPKYKERYERDVDAGRRFAKATRIDKAVAKVQGFANAHRTLFLVIVFGFAICGLTWNIYRL
TVVYCHHPVRRTATEMQDSVLRERHKMLSVPHVRRFDTKESGTERPE
>WP_004289338.1 MULTISPECIES: conjugative transposon protein TraM [Bacteroidales]
MNNIFKRINFRQPKYMLPAILYIPLLGTSYFIFDLFHTEKAEVQDKTLQTTEFLNPELPDAQIKGGDGIGSKYENMAKSW
GKIQDYSAVDNIERDEPDDNQEEYESQYTEEDIALLDRQEKEKDLAAEAADAKRREQEALAELEKALAEARLRGQREVMP
SATDSTATVAPPDTMTQTKGTIDEESRSVKAPAETDKASEVVKKVKTTSDYFNTLAKDAREPKLIKAIIDENIKAVDGSR
VRLRLLDDIEINESVVRRGTYLYATVSGFSSGRVKGSINSILVEDELVKVSLSIYDTDGLEGLYVPISQFRETSKDVASS
AMSGSMNMNTSGYGNSLAQWGMQAVNNAYQKTSNAISKAIKKNKVKLKYGTFVYLVNGRENRN
>WP_004289339.1 MULTISPECIES: hypothetical protein [Bacteroidales]
METDISKLHKGTDGFYYEDYIAPDKPETFVGKLVSTEWWHKGVRFALICNFQAVDGRRIALFAFQKHTGFYGPRDGAVNF
KHVEKNTLWECEIRKTRTERCTWMSARQIVEPKTDAI
>WP_004289340.1 MULTISPECIES: site-specific DNA-methyltransferase [Bacteroidales]
MIETDRIYLMDCMEGMKQIADGSVDAIIADLPYGVLNRSNPSVNWDRQIPLAALWEQYRRITKPDSPIILFGQGLFSAWL
MLSQPRLWRYNLVWQKDRVTGHLNAKRMPFRQHEDILVFYKKQPAYHPQMTPCPPERRNHGRRKTEGFTNRCYGTMKLSP
VRIADDKYPTSVIFMPKEHKKGAFYHPTQKPVALMEYLIRTYTDEGDVVLDNCIGSGTTAVAAIRTGRHYIGFEIEQAYC
EIAERRIQEELECRNKVQEEKEIREEKQNQ
>WP_004289341.1 MULTISPECIES: conjugative transposon protein TraN [Bacteroidales]
MDKKGIVTAFLLAAGLLGTPNVQAQRTYEEMEQLTVNEQVTTVITASEPVRFVDISTDKVVGDQPIDNIVRLKPKEGGHE
DGEVLAIVTIVTERYRTQYALLYTTRVREAVTDKEIQLQERNAYHNPAVSMSTVDMTRFARRIWNSPAKIRNVATKAHRM
TMRLNNIYSVGEYFFIDFSIENRTNIRFDIDEIRVKLADKKLTKATNAQVIELTPALVLEAGKTFRHGYRNVVVVKKMTF
PNDKVLTIEMTEKQISGRNISLNIDYEDVLSADSFSAALLEEE
>WP_004289342.1 MULTISPECIES: hypothetical protein [Bacteroidales]
MTMKKTIILTIACMCLAVGAYAQRGSGRLSLGAGLLYKNGLDVTLAYEHEMNYRHAWEFFANGYLQWAECESCKHVCPKS
FWRNYRTYSFGVAYKPCVTRGRNHYGSLRIGASGGSDTKKFLAGLHFGYEHNYVLRAGWTLYWQVKGDVMIKGADVLRTG
VALGIKLPIK
>WP_004289343.1 MULTISPECIES: hypothetical protein [Bacteroidales]
MKQNIIRKTCQVVPVLLITGALAACDAHIEESEETKYPVHVLCVDGTVIPYSEYEQSKEQAIAVVFHIGSDGETEGNGYA
VYLWDMTPKAFADSLGVEQGTSADITAYDGNENTFALYETEETASPMAEAVFALWKYGQSAYVPSVAQMRLLYAARGIIN
PVIEKCGGDPLPTEADECWYWTSTEVEGQQTVKAWLYSTASGAMQETPKTQAHKVRPIITINN
>WP_004289344.1 MULTISPECIES: hypothetical protein [Bacteroidales]
MIMNGIKDFNAPQYVDIVHPDKGFFGYLLRCKCPKQEDVSGNYIFLDDGIDCYERFPSAKNRREEIRTEWNGRISRYHDI
FQGQLYYVNEELIEGFIDFMTCGSNDAVRIFLEKFTAEVRASAIYDALRLKPLYAVSHVCQLTADNRMQWPHIHVLWGIK
KN
>WP_004289347.1 MULTISPECIES: hypothetical protein [Bacteroidales]
MMEFKSFCRGFLRVREFDQLISEKENSQGVPSWMHIGYKNSEGKQRKQLLSMIGGKYYPMT
>WP_004289348.1 MULTISPECIES: hypothetical protein [Bacteroidales]
MEKEYVMQVAQIIKEQLVALTPMTVLMSWSIEEFAATLYRDLPALRIKVNGRLHAGYVIVVLNGSDYYEVYLVKGMDVEC
VNNEVCFDELGGVIDRAIESGTDKAKYDKFCEQERQNLYVTVVTV
>WP_004289349.1 MULTISPECIES: hypothetical protein [Bacteroidales]
MKTNEIQFGGKSYVCRIVEANDGEELLIAPTTLLDALQPGSFNDENEGFASKEAESIYDEVFFFTDERTLQLPENELVAE
LKKDNPDWFE
>WP_004289352.1 MULTISPECIES: helix-turn-helix transcriptional regulator [Bacteroidales]
MGATNYTTNSDMLTLLALRVKEYRLAARMSQKELAEQSGVSQTTISHFEQGVSRNLTLANFISLLRALGQEQRLAEILPE
LPMPPMALREIEKLIPKRVRRGKK
>WP_004289353.1 MULTISPECIES: type II toxin-antitoxin system HipA family toxin [Bacteroidales]
MIESLDVILWDKKVGTLVANREGHRSKACFYFDSDYVRNGYDIAPLRAPVKGVAAQRGLPVYPDEERLFGGLPSFIADSL
PDHWGNTVFNEWAKVHHIRMRDLSALDRLAYIGRRGMGALEFVPPTAEELETPFKVEIADLYQLARQAFEEAGRFNVPVS
GNLMVESLFKVGTSAGGRRPKAVVNVNFEEGQCYSGQVATPYPGYTPMIVKFDEHQKMPTTRIEYSYYLMAVDAELQMMP
SRLLEGEQTAHFLTERFDRQNGKKVHIQTLAAMNPSADSYEALFEAACRIGVPPGELRQLFRSMVLNVLGGNVDDHNKNF
SFLMDDDGHWHVAPTYDYTFSVDPDAPYYVNRHSMTINNKTEGITAEDLLEVARRYGIKAAEPFIEKAIGIVSHYPEYGR
EAGVGEEWIGTIEKEIAARIECVSDNRADRLK
>WP_004289354.1 MULTISPECIES: hypothetical protein [Bacteroidales]
MGKYDFIKTGNLLYWHDPDNGLSDGAYRVISAPENMEDDSIILISSGTSEAEVLPSELSPISTGRSHKEDFLRWKAEREA
EGMEFYNRLSEVMDTEDDLAVGDIVAFTNDYGVVFGPQEVLAFRKPWNGDRCVYLDSDAYWFPDRPDQLTLLSKKGAE
>WP_004289356.1 MULTISPECIES: DUF4313 domain-containing protein [Bacteroidales]
MEIQFAIVRSENREYLCYKAGEAYVDASNPMIAFAAGEDEFEIVEPDSSFRQKEYEFRGEQYYLVPEFYRNGWLALTLVM
VEDEDEYIVLSVNLEEMDALGLPDRTFIDVNHYPEAMEFLVKNGLATDSEYKRRSGFVEYPMAMLNLPLLYQHNPQIFQK
ANIELFGEECF
>WP_004289359.1 MULTISPECIES: hypothetical protein [Bacteroidales]
MMKCKDCKHYNGATMPGAGLCNATQARTFATTVCFNGLFSPKKRKDKPDSKAGKK
>WP_004289363.1 MULTISPECIES: plasmid partition protein ParG [Bacteroidales]
MSKSDLLKDSMKGGLDGLLSSTKKSTGGKQPVAAPTEKETAVHCNFVINKSIHTRMKFLAIKKNMSLKDIVNEAMKEYLE
KNEQ
>WP_004289364.1 MULTISPECIES: ParA family protein [Bacteroidales]
MTKIIAVLNHKGGVGKTTTTINLAAALQQKKKRVLAIDMDGQANLTESFGLSIEEEQTVYGAMKGKYPLPLVETAGGVTV
VPSCLDLSAAEAELINEPGRELILSGLIAKSLDHRKFDYILIDCPPSLGLLTLNALTAADYLIIPVQAQFLAMRGMAKIM
NVIATVQERLNPKLAIGGIVITQFDKRKTLNKSVAELVKDSFCDKVFKTVIRDNVSLAEAPIKGKNIFEYSKNSNGAKDY
MALAQEVLKLK
>WP_004289365.1 MULTISPECIES: hypothetical protein [Bacteroidales]
MKALQTIQAVALSCLLSIGAASCGSEESNQPYTPLQVYFDPVRVDMNAEHLMPYFVNYPTDWAKMGLRNYPKLVTYEYHN
AQWGVTSTSQYEFLPNGRLSEQRRTSFNVGATGFDVISYEYNGNSNLTQIKSVDDGRYKRRKKDDGFTYDSAGRLIRRDK
NGRGHYDTTTFLYAYHGNGVLQSILPEKKNGTVNESGVTLHEMQFDSLAHLKSFETPKTTNMFLKDIDSYKTGQSVTTYV
YTGHLCTQAVEKIPVEFDGGNETLTCTSSFAYNSHGDLATWTYSGGVYKSKGNNWRVDDMTFTVSYDYVYDEKGNWTQAT
VTFPANIDEIPALRTYYKAFRDGFTSNRDRSSAVKAGETPSLTAVRSIDYWDDETIASMKAAKENGQPVLMGSLRYKGTD
IYGLSGKVKSVNGNEESLKFDQAGNLIAMQNKFGDEAAYQYVTATSYKVEGWGDYVVNIESKDGMRTDICPDADTNTELD
QTYMFDKRNRIISHQFTSHMAYVTWKYSYEGDSKYPATMIQEHPEEGNTTYRYTYTKFDKHKNWIERKVSYTTEYDKYDD
NGNYVGDEYTAPEEYTEKRTIEYW
>WP_004289367.1 MULTISPECIES: hypothetical protein [Bacteroidales]
MKKLICLSLISLVCGFLSVHASIQADDTKPFVGKWEYWEGNSQIQLEIDLYNTPTDGSYGAYNVFEGGYGLTYSIVDVYH
IDNTEASVAVESSMGKQKAEFKYNPTTKELSFLPPGSEPVVFKQKDKCNYVFISGGDKINVRSTPVSGSSLMKANRGQSF
RFLGKEKGWFKVELSAQDKRIGYISPKYAFYLKDNTIPEHAFSKSYANALTSFTLEKKGEQVFMVKTTMYPPQGESIPMS
SVESYAGKIEGNALVFTYFSGMPTQDINEMSKVEPYVVYYWKESGMFIMEGENYAADM
>WP_004289368.1 MULTISPECIES: energy transducer TonB [Bacteroidales]
MKRLSILLCLIVLGAFFMSHATFAQTSFSIPPKSYPVNVPFKCDAGVDRYWHVTSVTCTGRANGGYKFQIKGVAQKTSRS
LPIDLFYLMPGNRIKTAGTYYFPRIEEGKTFSFEVVSAFSGYAPSKFNGFLISSEVLQRTLQQELEEQKETDKDTPERRF
GMPTTPKEDRREPAQSKVSPNKVYKGSEVDKEPEYPGGNQALLADIARSIRYPMICKQQKIQGDVLVSFIVEKDGSVSDV
TAVKKVHANLNTEAVRVVKSLKEWTPGIKDGQPVRVQSAVYVTFSL
>WP_004289369.1 MULTISPECIES: energy transducer TonB [Bacteroidales]
MKKQIILSSLLSALLIGNCLDTQAANEARTINDLPSMAKVSQNKREVSPEFPGGITALVQFLSKNLKFPTVCKEQKIQGK
VLVKFTVKSDGSISNIRVTKSVDPYLDKEAVRVVKSMPRWIPGTQDGKPVNVEYTLPITFKL
>WP_004289370.1 MULTISPECIES: SH3 domain-containing protein [Bacteroidales]
MMNRYSQQSICMLKNMFVSRNIIKWVLFLILNFSLCTQSFADHYRVTAPNGLNVRASANKNGKLLGQLSKDNVIDVVSIE
NGWANINYNGWQGYVSASYLEAVTETDEAGTSTKEESWDLTSWLFDSEGESAWFTAIKWILFLGIAIYIIKIVLQFFALM
LVVGLIVGAIGLAVGFILDWLGWIDSGTMWDMAQWGFSIGNGIGLIMGILGFKDLHKGATESWSGSSSSSSSGLKTASFT
DSGTLYHLTQDSPYSECDYTDQFGGKWGRDSSGFYRK
>WP_004289372.1 MULTISPECIES: single-stranded DNA-binding protein [Bacteroidales]
MLHVHTIGRIGKDCQVISGVHGSFMAMDIAVDDYSRGQNTTTWIRVRSNKDNHIHLSEYLTKGRLILVDGTLSSSLWKDK
NGESQIQLSITAESIAFINTGKREDAAAGADNDVNGADSVPVPPADFPQDEKEDLPF
>WP_004289374.1 MULTISPECIES: hypothetical protein [Bacteroidales]
MDKKNCKTGKRTKRQVEKILMVIDVKREIIDILQITNRRFMYNPQTGTLILGDEMYGKSICSSHAQEFHASQAEGRFDDY
LRGWIGVSKSYPHGIVHFAPAVSMEQFDCGFDALQMFARLEGVNEDTIVRGFCTMPEQRMGDLLPSSL
>WP_004289376.1 MULTISPECIES: hypothetical protein [Bacteroidales]
MAERKPEQAGKYDGKKGGTALPDINAGENEIEKNAAWAGQARVCRGKHERDSPYPLHA
>WP_004289377.1 MULTISPECIES: hypothetical protein [Bacteroidales]
MNITMNDRLEFAHDENNPKEWFLHKTADKQGFPLQFNRGGTRLRNKYICKTILDIAKVKESATFLVSKDPVKTELGSFYR
IILSCPILPKNKPKL
>WP_004289378.1 MULTISPECIES: histidine kinase [Bacteroidales]
MFNNFSILSELIVENRTLAERFLENLSSVYRYVIQNLKRDTVPVSEELDFLRSYLYLIGMRYENAISVDVDEQLERTDGR
IPPVCLQLLVENAIKHNRLSVHQPLHIHVFREGNHIVVKNDLCPVSSDLSSTGIGQRNIIERYFLLCEEKPVIKKSEHSY
IVKLPIIPDDYAHPDHRR
>WP_004289379.1 MULTISPECIES: LytTR family DNA-binding domain-containing protein [Bacteroidales]
MHILIIEDEKRNFNRLKRLLEEIDGTFRIDGPLASIVEAVEWLQAHPAPELIFADIRLSDGLSFDVLRRTAVPSPVIFTT
AYDEYAIQAFKYNSFDYLLKPVKADELAAAMEKVRRASSPQTNGEEVRQLLEYMRQSNYRYRERFLLPYRDGYISVQVKD
ISHIALDERNTLLCLNNGTSETVPYSLDELESQLNPDVFFRANRQYLIHIDSILSINNWFNSRLKIRLKKYPDVEIIVSR
ERAAELKGWLDR
>WP_004289380.1 MULTISPECIES: GNAT family N-acetyltransferase [Bacteroidales]
MNTPILETSRLILRKFTERDMEALFLILKDEEANKFLPWYPVKDLEETRRFYQERYAAKYGQPQAYAYAICLKTDNFPIG
YVKVDMEEHHDFGYGLRKEFWHRGIATEAGGAVIAQVRKDGLPYITATHDRNNPRSGNVMRKLGMTYRYSYEELWQPKNF
PVIFRMYQLNLNGDNEFVYRKYWDEATNHFVEDL
>WP_004289382.1 MULTISPECIES: hypothetical protein [Bacteroidaceae]
MKNKLLNQNPSHPENIMLAGIVPVRATGRVMHEGTTIGQVVHAANEIPL
>WP_004289384.1 MULTISPECIES: M23 family metallopeptidase [Bacteroidales]
MLFLLYFGRKRSWKRDILGRAGYICRMRKKLLFLMAGAASVAGPVQAQFNTVSTVPFRYRVEVVSAGRDNAVTLPGYTLS
VQDTLPPSGDAAPALSADTCKHVWIERYLSVSYPLRRMKINSLYGYRKDPFTGKRKFHNGIDLHARGDEVMAMMAGVVVK
VGQDKSSGKYVTLRHGNYTVSYCHLSRILTRKGAAIGPRDVVGITGSTGRSTGEHLHISCKLDGKSVDPLMVLDYIKSIR
EECVAALAESRETSSLSLADEKYR
>WP_004289385.1 MULTISPECIES: DUF4099 domain-containing protein [Bacteroidales]
MNKVRFELIELPYPTLARFGLTQEMIEDLPMRVLDEICDGRHSPVLPVRVRDEKGELIESRSRFALVRRDDGRPDVVFYP
VLESSPLERYDEAQQKQLLDGKAIIADVETADGRHSKAFVQIDEGTKQVMYVPTPIIGRNLQVLAEIMHLGPVEVNGMQN
GEPLTLVVDDEPVTVGIDLHDKTGIRFCSGDSQKWKEQPKREWDKYTFGVYGCWVMDDDGNLDYVPEEEYTEELWNEQKK
SAERNRAAGLHK
>WP_004289386.1 MULTISPECIES: hypothetical protein [Bacteroidales]
MAEHQYYPEEVLIEKMERGQYGWLDYVNHFSPEWQEEYTRYCKEHGLMVGNESAAEFVHYKDEQLEAAMESGDA
>WP_004289387.1 MULTISPECIES: hypothetical protein [Bacteroidales]
MAIRKNTNPRMMDLQPEMQDILRRNGMQAHVVSDGTGYRLVVQGHDSPLLTYDLTERQMLALTDWGTNSANKKAYNVFTS
IVGKDFYMPKNFVHTRNANGRVAMGLHGYRIGMGEYGRVGRLGMPPPFLGWTPRHQWGFHLRRVGGQLFYPGPPIVPERW
DGRMKPGELQSGGYGFYYKYKDGQPIQSARQTDVLQDLQTVITPIVSRPRSTEPARTYKELIASPVYFSNEKWQECLASH
GLIVDKEARTLTVQSEKVAADMVYDLTKEETAVLTSNSIEEQPVEKRLEVLNGVIRADFADKVTMADLDSERRIALGLHP
EVQEELTQRQQQEQEILSPLENQLRQEMPYGATASVDGRDISVLDERKGWYREERHGREVEVGEIAVHPSPIEGKYKMTA
VIDGQVITHEISQKDYDKFLAVDDYHRMKIFSKIFSEVDMKMRPEAQRSLGVKIFAALTAGTVITAGVVHGLRHHHHGPE
FYGERFGGPPHPYFKPGVDTPRDVAIRNFEAQMNQDINDMRRGR
>WP_004289388.1 MULTISPECIES: toprim domain-containing protein [Bacteroidales]
MREGDLTYDDFLQRLNIQDVLIDAGYHLNRRDGLRYPSYVRIDSEGRRIRGDKFIVTQQGKCCFQAQQQKVYNIISFIKE
HPQFFTEYRVGMSPDRLVNLVCNRLLNHPIEDRTTRIIQPKRDIRPFDIANYDLHKFNPQDRETQKKFYPYFKSRGIDLY
TQYAFHRHFCLATKHREDGAAYTNLAFPLTLPKGDGTVVGFEERGRARMDGSGSYKGKAEGSNSSEGLWIASPAKTPLAE
AKRIYWFESAYDAMAYYQLNQKWDKELRKGVFVSTGGAPSQQQFKAMIEATPHAYHHLCFDGDRAGQIFAINFALTHAGK
TFTSNVTKDDKLLVRISGEENQNYEVKLEPFDFHRIVGTLLRPKEIYREDGTLDYRTIGDGYLQEMSMVCQDEYEMALAE
GSASEETLEGMRQNIMAIEDAIRNLPAPGEDSTDLIVYEPADKGYKDWNEQLLAKAKLQESVHEEPARREEPEQERQARF
HR
>WP_004289391.1 MULTISPECIES: PH domain-containing protein [Bacteroidales]
MTMQHSIQDERNILLRPHTGQFVIDELPLMFVCMAGLVYGGMEGLPLSSMARIVSLFLLLVLLYRFIYLRRIRYRVGEEQ
LVSEHGIFIRRVDYMELYRIVDFQEHQSLLQQICGLKTVRILSMDRNTPRLDLIGVRCGNDIVAIIRERVEINKRKKGIY
EITNH
>WP_004289392.1 MULTISPECIES: hypothetical protein [Bacteroidales]
MRLRIISIWAVLILAGLLPQLAKAQIAASNPLEWAALAEGNELINGQIDKQIKGQTQTALMQNSIAAEFNRIHEWEKQYN
SYLKTASGYASSLKACTHLYNDGVRIFLTLEKLGKAIRNNPQGIVASMNMNNLYIETATELVSVFTLLNDAVAKGGMENM
LTGAERSKTLWALNDQLAAFSRKLHLLYLSLRYYTLNDVWNNITAGMIDRSNGEVARLAMSRWRRAAATAR
>WP_004289393.1 MULTISPECIES: hypothetical protein [Bacteroidales]
MKRIISIWILLLCAGISKVQAQNDATLAGMILVYTNKAEKELKNQEKVMLMQTTGHVWTKEEVEGTTDLQREFNNYLNSF
RSIVCYAAQIYGFYHEISQLTDNMGDFTKQLSRHSTGALAVALSTRRNQIYREMILNSVEIVNDIRTACLSDNKMTERER
MEIVFGIRPKLRSMNRTLQRLTKAVKYTRMGDIWREIDEGARPVADKYDIVKAAQRRWRQNGRNVRP
>WP_004289394.1 MULTISPECIES: hypothetical protein [Bacteroidales]
MGAWDTILKYGGKAMKGMGKAANATGKSAGHAVLHPSQTLRGAGQAVKMATTGAAVGYVGWEKLTTDKSVARIVSEAVVG
KSATDALAGTTEDMKELKDKAGETVSAIGEAVGGADSKLNGVSNFLREASGGGLFNMLSGFLRNLGGGNVSGLNIAGLIA
AAYLVFGRSGWLGKIAGLFLGMMLIGNNAGVVRTVPSETVSRTQTPTLSPEEQAQSGGMRR
>WP_004289395.1 MULTISPECIES: M23 family metallopeptidase [Bacteroidales]
MKYTEEMILHSDSGYCMPFEEPRGKDVELSLGYGEQVHPTTGEKFFHHGIDFKARYYILSAVASGIVSGVGNDPVHGICQ
TVRYGGYEVTYGLLSNVFAQFGQRVKAGQTVALSGERLHIEVKFKGEELNPIEFLTMLYGNIKALQETDGNGPAGFYDAE
TGVKNDYEKDQREIEELMLRFLPLYMEDLQRGAYTVPAHTEQSLRHIFTMGAMKEYFYEQMPSIANPLGLGRKAMPLACK
VQNLLIADFLNYLALRHEVYLSTMGGEVKKNFMTKL
>WP_004289397.1 MULTISPECIES: hypothetical protein [Bacteroidales]
MDEIKHSRRFAEIETLMGSYFRHHLVPVMTQTQTYLTEKQGEEMKEYSTSISGILGMMASAGQPLSDPYQTLKVTGEWNS
KTTEDYIEMCNKRILSSEEIQHDLAYMAGEWRDTVVQEVGRERYDELSQELGCDLAYVFVDYRVEQLMIDHLVKERMPKS
SADYIIRKAAESSLLGLPQALSRSPLAEEIEKRGEAAYRPSKLEKGAGWVLGASADTVMLGGAGSWASFARFIGADTAIS
AVADHFGAEETQTLSAEECISKGVFGSESNVFEGFRKEAAAIPPKENTLLAEANGELQKKIPIITFDFMDWWKTDSINMP
WREETAGEERKRAERYKDVPMVVAPGQEEAYLQDLERGNTETEQAGQESEQREKEAKEVQVSTVSTEKTIREEPSGQEPQ
TIQTNENGWDGLTRFLGLEGFSEVMSNPGSVLAMLPDMLLGIFTGKTQSLGLKENLLPIASIVAGIFVKNPMLKMLLIGL
GGANLLNKAGHEALGKERTERNGNVATTDKKVQYRRYPDEPLNPRIVNPVLQGNTLIATIDHVPCTVQLNSTVADAYRAG
ALPLNTLANAVLVQSDRLRQMASQNYDNGQQETIVRTRGIQ
>WP_004289398.1 MULTISPECIES: ArdC-like ssDNA-binding domain-containing protein [Bacteroidales]
MKEKSQIEKNAEERQIELLSTALNEASNAGGHWLNAAGKGFPKFYPRGVAVSPFNGLFMALHSDRNGCKTNLFTLYSDAK
ARGTSVREHEQGVPFLFYNWNKYVHRNNPEDIISRDAYLKLDEEVQKQYKGIHNREIRTLFNIDQTTLPYVDKEEYDMVL
LKDGSAVERGYSEADERRLHIRFNDFLLKMRDNLVPVRSDGSGMPHYETDRDAVYMPRQRDFGHYNDYVQEALRQIVSAT
GHQQRLAREGMVMKNGMGPSEDALKQERLIVEVASGIKMLELGLPARLSDKSLELVDYWNRELKENPNLVDALESDVNNA
LEVIHKAERGEKIEYATMRNRRQTSDMQEQLPKHFYVADEIRKHPNKEDKTIVIVIDPSSKSADVILPAGASPEVDNEVP
GMNKARIGRALRREGIENVRFFNPDGAWGYRPDDTYFAQKQVSLARLKNWALEMLSTLDVTPAVKRADEIGFDQVQMIQD
DKNRWALYLKPEHQSGYSIYPDKDDLNRFFSTLKQSMDNIENVRMELAHKYYALAETQPDLKVDLFSSGAQDIDLNRIQR
VSVFKTKQEGTLCVATIDGKKLQPRSVTRQQWQRMWVAEDRAKYKCHLAATLFADVLRKGQTQEESAGKKQGEEDTQQQD
KDKNPKQTAGEAQKAGSSLKELSIKDMPEQLYGKYEQIKEEQPEAVVLFKHGNNYYASMYDAETIANELNLPPSKERVPY
DANKIILVFEHDNEETRQQIHALRAYVMDCDGMSKAQQNGPAETTDEENEQRPTMRR
>WP_004289399.1 MULTISPECIES: glucosaminidase domain-containing protein [Bacteroidales]
MANKNQEYTEQYADYAMEQMRRYGIPASVTLAQGILESSNGQSRLAQNENNHFGIKATPEWIAEGGRYSLYSDDKPNEKF
CSYDSVGDSYEHHSRFLKENNRYARCFSLSPDDYKGWTLGLEKAGYATGGHYADSLQRIIEQNGLQKYDRQVMQEMEAQG
KRFGVEENPLREAGNAVDYSFPVERKEFLFVTSPFGMRQDTKDGTKRMHTGMDIRCNNGDAVLATEQGGKVVAVGNKSLT
VEYPRADGCKIQCTYKNLGEVFVRTDDTVQAGNRLGKSGKSGEHLHFSVRQIHADGTQRDVDPAAYLAEIAQKGNIKQQV
LHNGNDLFAKYKSPENAKENLSPDAWMKKLLSSEDSGVGLSGCSDPIVEMAMTAFTSLMLLATQIDSKNEEEQKAAISEA
MDRREIDLTSLLPGMKSCDLVIGENGRAVLQADNGSVQVSRELTSAELSRLSVTLNDGSLSEEAKRLRVTGLLNTVILSE
AASLNFEQGMAEQRGQTEILKR
>WP_004289400.1 MULTISPECIES: hypothetical protein [Bacteroidales]
MIKRVMIRLCGYLFGLSVCVLHILLCYLLLGWVTTLVVMGVQLLIAAGFIYIRIRAPD
>WP_004289401.1 MULTISPECIES: OB-fold nucleic acid binding domain-containing protein [Bacteroidales]
MIKCNVTVCGTIGRNASARTNKEGNSFLSFPLRVTIPDRDGQNEVIEISVSKDGSQEEASGYRNGSHVEITGTLFLKRRG
DKLYFNLFADRIDPVASDTADFLKGDMAFRGKVGKNIEERKDRNDKPYTMFSAFSIKKVDENFEYQWVRFFCFDRQREEW
LQPGVKVEAKGELTVSVHNGKPDISCRVEELMQYVPESDNSNQ
>WP_004289402.1 MULTISPECIES: zincin-like metallopeptidase domain-containing protein [Bacteroidales]
MAGYRKRNTEGPNSEDKALDLFAEMMIEKIESIQKDWHKPWFTEGVLQWPRNLSGREYNGMNALMLLLHCENEGYKIPRF
CTFDCVQRLNKPGKDGQELPRVSVLKGEKSFPVMLTTFTCIHKETKEKIKYDDYKKLSDEEKAQYNVYPKMQVFRVFNVA
QTNLREARPELWEQLEVENGKRIENGEHFSFAPVDTMIRDNLWICPIKPRHQDEAYYSITRNEIIVPEKEQFQSGEAFYG
TLFHEMVHSTGAEGVLDRLQPTSFGSKEYAREELVAELGSALIAQRYGMTKHIKEDSCAYLKGWLDELKESPQFIKTTLL
DVKRASSIVTQKVDKIAQELEQNVTEEQENKHSTKERIFYASVAYLQSTDDTTQLDELKDKGDYKGLLALAKEYYDGNGM
DEQHTFASPLQNRGDDLLIEDKDFAVVYNGSVGGTYDIMLKYTEQEVRDHIRRYGTDRASDDVKEVAKDMAAEEFDVLKH
QKLPMFEMPNGKHLFVWYNRETDTLNAGPFTGTDIPDRHRFAYNHCLSMEANLQSVNEKLEGMEEYQAEVQEESYISGLH
R
>WP_004289403.1 MULTISPECIES: hypothetical protein [Bacteroidales]
MTQTFYTKWQSSVLADAGNYVSKEYNNFQTALLSEISKYAKAVDAAVVAESKGHYLTSCFIERNGKFVYISHSSDARMDG
GVKIELDSFLIRTARHVKDYTGGINQYCDMSQLQSMIDKLLS
>WP_004289406.1 MULTISPECIES: hypothetical protein [Bacteroidales]
MRMKTLYTKDAERTGISRFPNFHKTGSITGMKELYYGKNALLVRCGNYIYNVSSEPEIYYNIAH
>WP_004289407.1 MULTISPECIES: hypothetical protein [Bacteroidales]
MTTTEQIIAVATGLGWQASTTKYENRVVFDFQQYTPKGQDFNVSVEMKDGDFDRFLCELENFYEGFDPDYETYLWIGNDG
HGKNGAPYHIKDIVTDMEEAEKMIETLYETLKKAIA
>WP_004289409.1 MULTISPECIES: PcfJ domain-containing protein [Bacteroidales]
MKARTKFQHKVVAANRRLLPITEKQTEWAFRHTVGHYAFRTPSGQTTCLDCGYRWNETKTKHCHCPNCHAKLTLKDTLCR
KTDEKSYFSVITTQDGFQVQRIFRMTVYYHKSRKARTDVCEVARYWLDENGKTALTALQRAMGRYLDCFLYGSGLELRND
NYVYKYIADCYVYPRYTSIPKLRRNGLKGSFADIAPQKLMKALLSDSRVETILKSGRKRDLKYFIDHPQDLDFCWPSYKI
VLRQKYRIKDMGIWTDYLRMLDRCGKDLHNAHYVCPADLKAEHDKYQNKVRILQEQKKRMEQMKRARENEARFRELKGKF
FGLEFTDGTIVVRVLDSVEAYYDEGNALHHCVGQCEYYLKPNTLVFSARIENKRVETVELSLETFKVLQSRGLCNKNTKY
HKRIMNLVHKNIALVRKRMTA
>WP_004289410.1 MULTISPECIES: PcfK-like family protein [Bacteroidales]
MKGTEHFKQTIKEYLDGRAQTDELFAVSYAKENKNLDDCITFILNQVKASGCCGMTDDEVWSLAIHYYDEDNIDVGNPIS
CGVVVNHKVELTEEEKAQARKEALKAYQEEEMRKIQQRHSKPKPTAKAAQSNQTELSLFDF
>WP_004289417.1 MULTISPECIES: DNA alkylation repair protein [Bacteroidales]
MNIDNLLNKIRQIEHGFHHILDGANEILSAYPRKQFFELALELFRHEAYQFRMLATTLLGRLATENNNALCFLKETVSID
KNWRVQEMLAMAFDEVCKYRGYEASLPLIEEWLNDDNPNVIRAVTEGLRIWTTRPFFKENPSIAIALICKHKAHESKYLR
KSVGNALRDISKEHAELIRDEVQRWELSNPRILFTYKLAAKLLN
>WP_004289418.1 MULTISPECIES: GyrI-like domain-containing protein [Bacteroidales]
MAFDYKKEYREFYMPPSKPGIITVPSMNYIAVRGQGDPNAEEGEYKQSIGLLYGIAFTIKMSQKGDHRIEGYFDYVVPPL
EGFWWQDGVKGIDYARKESFKWISVIRLPDFVTKADFEWAIREATKKKKTDFAKVEFLSCDEGLCVQCMHVGSYDDEPVT
VALMHEYMKSRGYVLDITDKRMHHEIYLSDARKVAPEKRRTVIRHPIRKMEE
>WP_004289419.1 MULTISPECIES: ClbS/DfsB family four-helix bundle protein [Bacteroidales]
MARATTKGDLITSANGQFDKMWKLIDSMSEERQKAAFADEMATAGKETHWSRDRNLRDVLVYLYEWHQLLLRWIKAKLDG
GYKTVLPEPYNWNTYPAMNVEFWKKHQSTPLTQAKANLKESHKEVMTLIGQFSNDELFVKGAFDWPGTSTSTSTLGAYCV
STTASHYDWAMRKIRMHIKTSNK
>WP_004289420.1 MULTISPECIES: hypothetical protein [Bacteroidales]
MLEAEDIELVRDELRSKNVKIIGNIREELYGELLTFEAPNGHCRSFSKELYDK
>WP_004289421.1 MULTISPECIES: hypothetical protein [Bacteroidaceae]
MQRSKKFYRNIGFEIKAIDGDRIEFDLGETSFAILKRTGEKR
>WP_004289426.1 MULTISPECIES: recombinase family protein [Bacteroidales]
MVVAYLRVSTGRQTLTNQRHEITRFAGSRNMVVDCWVTEVVSGSKKRRDRKLGATVKRLKAGDTLIVTELSRLSRTLTDI
MTIVGELLEKGVFLYSTKDRYSFDDTINSKVLCFAFGLVAEIERNLISARTKEALAARREQGVILGRRRGSYTKLQRLID
AGEEIAGLLNDGRTIAMICGRYGVARNTFDRFRALFLQATVIEGKRNYSFDPDIRINK
>WP_004289429.1 MULTISPECIES: DUF5119 domain-containing protein [Bacteroidales]
MKKIFHTVTMAALLVAATSCEHKELCLDHAHAVEVEVVFDWRNAPNAAPASMSLYLFPGDGEALRYDFTGRDGGTIRVPI
GKYEALCLNSDTENIVYRNTERKGTFEVTTQTSPLLGGLSALGVRSEGAPRADGAEDERVALSPDMLWSDHAESIELKHV
PVRQRITLYPEQSVCRYTVEIRNVENLKYVFGVSGSISGLAGGLLPGTDMPNANKGAYLAVKVNITTKDGARVYPAESVG
EYDWAAVAVGTNWQAGKKYIYTLDFSEGAGKVDPEKEQPEDPTVDPFDPGEDILGSPIKFTVEVSEWEDAGAQDITTM
>WP_004289430.1 MULTISPECIES: HU family DNA-binding protein [Bacteroidales]
MNKQELIKAVAAASGLCVVDASKEMSAFENILEDCMARGEILSWSGVGAFCVREHKARPGRNPFTGLGMRIPTRKVVKFS
PGKSLREAVIKKGIHGRRARCTDKET
>WP_004289431.1 MULTISPECIES: fimbrillin family protein [Bacteroidales]
MNMDLKKNLCRGLGNRSLPVLFSVLLFASCQDDLQTSVHTGPGIRFSVSDGAGWRATRAEGSPAEETTPRDSLLGVLPLQ
AADGGEGLYLHAMISDNTGNALADDERIGTRSAPVKDMETYGNFGVLAYLYTGAWDGSATPGFMYNTEVRGDGGVWSPAA
DHNWPGEGQKLRFFAYAPYNTPGIELPAQHEAGYPGLTYTVPEKVQDQKDLLVAASGEMAGDHNATAPLTFSHALTAVRF
VVGDDMQKGSVTKIALRGVYGKAVYDMDGDSWSAFEETKDFSQTLDKKVDGQPGNEITSGEGTFMMIPQQLPQGAEIEVV
FTDDLTGTERTLKADIAGATWPQGKTVTYRISTSSILVVPTFEVTAPEAFTYQGGTSEYSVTSYLAVSREGDATQGVPLA
WTAEFVEDDGSGGYNVIDRPEWLTAFTASGNGGTSATMLSATIAAQQGVTSNPHNEVLRAAAPVSGTYDLSTKGGTEPVN
TANCYVINAPGTYSLPLVYGNAVKNGAANTSAYIPSVIDIPDEEERYLTHFVNHLDSVITDPYIYNNANCTPANATLVWQ
DEPELVTNVRLSPDKRGLLFDVPQESIKQGNAIVAVRDAANTIMWSWHIWVTDFVPGLPPTVEERYDPRKTQRDKVVTNY
QGVQYTFMGNCIGYCYEGITTYDARSVKVRFTQAETGAIKVITLIQTPAVVNPGNAPYYQFGRKDPMLPGMLDASGSSVD
KSCYSDGYAFKLSNDQSSIGASIQNPHIFYGVRISSWFSGALHYYNLWSADNMEYNVHNDNAVVKTIYDPSPVGYHLPAS
NAFTGFTFDGTHRSGYDKINTPYRDDTEATYNFGMELYCNKMMGQGSYDTAGGTVFFSFAGQRPYQRGKPTMCGIDGTCW
KAVYATNTVIRRPYIVAPENTYSNASAYLVQPVRE
>WP_004289434.1 MULTISPECIES: hypothetical protein [Bacteroidales]
MKTNEVNKEISYETLLVTFGEGIGRLDTMFDDPQVWGVATLKQWIDGDVM
>WP_004289435.1 MULTISPECIES: hypothetical protein [Bacteroidales]
MKIIYKSYMARPPKPFGEWDWEVREAVKTALALIEGKNGFKTHSEIWRRCNLVITVGHNIYTTSIEIRPPEQDVIRRRSN
WHNGYAYYCNGVFWANMSRVRVELV
>WP_004289436.1 MULTISPECIES: PcfJ domain-containing protein [Bacteroidales]
MKPRTKFQQSVVAASKHLPPLTPAQIEWGYKNCIEHIGRRTPKGLITCTECGHTWQSENGELTDNLLGCECPHCHTTLKV
ETTLRRKFNDYEYLCIVTRCKGFQVLRFVYIECWAKVGQMPVYTHIEAVQRWIAPDGRSATFARLRPMGFFVHGWSWSSA
LELRAENDGKYNITPTRIYPRQRLIPELRRSGYGKQLPDVTPFDLIHLLLSENKAETLLKAGQTALVRFFACSSRNIADY
WPAIRIAIRNGYAIGKPTEWCDYIDLLRFFGKDLHNAHFVCPADLPAAHDLYMAKKRRHMQMERRQEERRKALEQEASFV
EAKGRFFGVEFSDGEICIKVLDSVEAIRQEGEAMHHCVFTNEYYLKADSLILSATIDGKRIETIEVSLKRMEVVQSRGVC
NKNTPYHGQILKLMKGNMSLIRKRMTA
>WP_004289438.1 MULTISPECIES: hypothetical protein [Bacteroidales]
MTKYISLFGATTTDTQVQVVKENQVIIGIGAGASRKRYVVYKVEHTARGYVYHMVDTETKEISQTDILRPLSQTFGIGRY
YDDVNPEFMDAFEAALLVRQAEEQATAQAIAAAKEKAEHDRIAEIGAQRLRRIMPEGVQGVIIAELNETEYTDPSYECST
TRSVRTVILGFSATSRNGFGELRKAAANFPQTAHLSEYDPKNEHRYPVFTLGKSPKYGWSVCKLTHYTREGYIDRLAYIA
GNEENICLPEPKDEKRAERTETSVQGGFIIVDYSEKAIAVFGDTKPVKDALHALGGRFNARLTHDGQKKAGWIFQKTKED
EVRRLLGKDE
>WP_004289442.1 MULTISPECIES: helix-turn-helix domain-containing protein [Bacteroidales]
MSHYFIDKHDPCVADLFRRLEKAGKALDKLESSGGRTLKGERFVTDEELSRLLKISRRTLQEYRTARIIPYYLIQGKVLY
MESEIQKFLEDSRKKCIGGQEWV
>WP_004289443.1 MULTISPECIES: hypothetical protein [Bacteroidales]
MTMTTREPISIENGRVEIHAPENRVWLTRHQIADLFGVFVPAVGSNIRSILKSGILCEERVYRRERNRDGGIVELYSLEM
IAALAFRLKSGNAEAFRRWLVRRATTTAVVWQLPGMNTILN
>WP_004289446.1 MULTISPECIES: site-specific integrase [Bacteroidales]
MKVEKFKVLLYLKRSGTDKSGKAPIMGRITVNRTMAQFGCKLSCKPELWNARESRLDGKSREAVETNAKIDKLLLAVNNA
FDTLVERGQDFDATAVKDLFQGSMDTQMTLLRMTDRICEDLKARIGIDRAKGTYPAYYYMRRTLGEFIQWQFKTKDIAFG
QLSEQFIHDYQNFVMDVKGYAVDTVRHYLAILKKICRIAYKEGYAERCHFANFTLPKQSERTPRALSREDFEKIRDVEIP
ACRTTHILVRDLFLFACYTGTAYADAVSVTRDNLYTDDDGNLWLKYRRKKNELQASVKLLPEALALIEKYHDDNRPTLFP
MVRHPNLRQHMKSLAVLAGVSSTLCYHQARHSFASLITLEAGVPIETISRMLGHSDITTTQVYARVIPKKLFEDMDKYIE
ATKDLKLIL
>WP_004289447.1 MULTISPECIES: site-specific integrase [Bacteroidales]
MRSTFSILPYINRSKVKADGTTAVLCRITIDGKSSTMATGIYCRPEDWNNKTGVIRTVRENNRLQEFRKSVELAYEDSLK
KQNVVSAEILKNALARKAVIPAKLLQMGERELERLLVRSKEINSTSTYRNSKYYQKYLKDYLTSLGKEDIEFSDITEEFG
SSYKAFLKRYKNFGPSQMNKCLCWLSKLVYLAVDYEILRANPLEDMEYEKKPAPKHRHISRAELKAILETPMLDPLQELG
RRAFLFSIFTGLAYVDIMLLHPHHIGTTADGRRYIRINRKKTNVEAFIPLHPIAEQILDLYNTTDDTKPVFPLPSRDEMW
FEIHELGVAIGRKENLSYHQSRHSFGTFLISEGIPIESIARMMGHSGIKTTQRYAEITDKKISKDMDNLMAVRMMYGTGK
WYKKQELLKETNIDNE
>WP_004289450.1 MULTISPECIES: helix-turn-helix domain-containing protein [Bacteroidales]
MEVLIFQKEAFEEMAAKFSRFSDRVNELLAKQGGKSLNRWMDNQEVCQHLNISLRTLQTLRDNGTLAYSQINHKVFYRPE
DVLRIVKPVEDRRSGKGS
>WP_004289452.1 MULTISPECIES: hypothetical protein [Bacteroidales]
MKQNERAGIMRIVSDIVKADSIIDLREIDYLDGIKDKYRITKDDEAMGDSMTLSDAVCLLKNLSPGLIHDIIGDFYNLAL
SDNAFSREEGLIVLAIIACLSEKYFTQAEIYSTVLPNNTLAEKSQILYIEGEYYKEANKEISDAYREISNEFRLIGLNFV
YLPKVCEHYKSLPQSKLLSLLSFLYPKISEKQMGDMIRQLTSLNTSDFCKEGIVGKMNLKDLNESLPSMLLCINDSLVEG
KIYSNFLSITLEKDALNIARDFTDLFMKLYKPRVLNPSFEGKERFVYRGYYKQVFDIFTDRKGVRSSVVIDLLHGEILLP
EAEIKLSKLHRREKALYALFLLESGSGGINFSKPENVKALKRFDHRMQLIQLKYEMIYEGFGGDKSRAPKIYLSENRLPM
LSLIKQQIRQIGELLSNADDYLVQRNLFGNYCVAIPPELCLCYDMQAKQICRFEDSAFWSRVLAL
>WP_004289453.1 MULTISPECIES: TerD family protein [Bacteroidales]
MAITLEKGQRIGIGLSKVSVGLGWDPNEGTGFDFDLDASAFMLGSNKKIPNDNYFIFYNNPKSPDGAVESTGDDTTGGNS
DGGDDETLNVDLQKVDPSIQEILFVATIYKADERKQNFGQVRNSYIRIYNSITNEEIARYDLDEDFSIETAVEFGRLYRR
GGEWKFEAMGIGNKGGLQALVNKYQ
>WP_004289454.1 MULTISPECIES: TerD family protein [Bacteroidales]
MPINLVKGQNHVLNMNIFHVGLGWDVNEGASPYPFDLDVSAFMIGANKKILNDDFLVYYNSEHRVLPSNLTRFEPFSASK
YPPYTDTQGCYHSADMHWKEETRPVSPEFSVIGSIDDQDGSTSEDGDDEIMDIDLSKVSNDIQEIVITVSIYDYQNRKQN
FGQVERAYVRLYKQGQETEGQEDFRYDLNEDFSICASIEFCRLYRYKGEWKIQATGIGHHGGLEELVEKYR
>WP_004289455.1 MULTISPECIES: hypothetical protein [Bacteroidales]
MAIVLEKSGDQHRINLEKGGASSMGEIIINLNWSKGSLMKQIFGKPIDLDLGCFYELRDGKKMLIDGLQFSHNRGGNRHQ
QTRQGCYDYAPYIWHQGDDRGGSSSSGETIYVNPKGVNVIKRIIVYTFIYEGVAKWSETNAVVTIKVPGHEDVIVEMGKQ
FSNKTFCAIAQLDFGGDDSITVKRLITFHDGHKDCDMMYGWGFNYSPGSKD
>WP_004289456.1 MULTISPECIES: TerD family protein [Bacteroidales]
MAIRLEKGQRINLEKDNGAKLQSICVGVNWGAIKKKNWLGFTTTEAVDLDASCAQFDAQGNIIDKVWFRHLASNDGAIKH
SGDDLTGDMDGDDGLDNEVITVDLHKVNPRTDKIAFVLNSFRGQDFKLIPFASIRIYEGTPTKVREVFATYDIANDPTFA
GSVSMVMGIFYKRNGEWKFNAIGEPTRDRDFESTLQTVKQKYL
>WP_004289457.1 MULTISPECIES: VWA domain-containing protein [Bacteroidales]
MRRLPVYLLLDTSGSMYGEPIEAVKNGVQTLISTLRGDPYALETAYISIITFNSVAQQVTPLTELSAFQQPQIEASGCTA
LGEALTLLAQKVDTEIVKTTQEVKGDWKPLVFLMTDGEPTDDLQKGLDEFKKRKFGMVVACAAGQGANTNTLKKITENVV
QLDTADSATIKAFFKWVSASISTGSQKVEDTHGDVASMSELPPPPPEVNIVV
>WP_004289460.1 MULTISPECIES: PP2C family serine/threonine-protein phosphatase [Bacteroidales]
MNIEKAIDLLSNGESDERMSGFIKYYANKLWAEYNEYLMNEIVVIENKVKELPIVIPNASIRKPYNAIVSIPCEEMTDIT
LSGLTEEVQGLIIEKQEDGKSFKISGTPKESGTFDVTLRYKYRGLSVERPYLERMLQIIINPDPRDLWKDIPVPEDIEYP
KDNTAKEYVKVAALSDGTPQKDIVAASKRGRSHAQEGKPRDDDFRLYHDEKTNWYVIAVADGAGSAPYSREGSRIACNVA
VEHCKEQLADSENFDDDINLYHLDQKSEAAGKAISADIYKIVGNAALKAHKAIAAEAQPKGRKTKEYSTTLLLAICKKYD
FGWFVASFWVGDGAICLYNQDNETAMMLGMPDEGEYAGQTRFLTMPEIFSDSNKFYQRMNCRIVPDFTALFLMTDGVSDP
KFETDANLKSYDKWNELWADLKENGVELTDDNEEAANQLLNWLDFWSPGNHDDRTIAILY
>WP_004289461.1 MULTISPECIES: lipopolysaccharide kinase InaA family protein [Bacteroidales]
MANKITLTANDGSIVEFYDEIKAQGGVKDVYFSPDKTYVVAFYRKPINANDRERITNIVGIYRQRIFDTPEGNYWKNLFA
WPTKMVEWNGKTGIIMPFYDKRFFFSSGPFKGKEKEGKWFASAKLRNKFLPADQKGNWLTNLHMCIKIARAVRRLHAAGL
AHSDLSYKNILVDPITGSACIIDDDSLVVPGKFPPEVIGTPDFIAPEVIETKHLALDDKQRKLPSIYTDRHALAVLIYMY
LLNRHPLRGGKVNDVNDSGRDEELSMGAKALFIENPTDKSNRVKAQQLSPAELPQGDPAKMPYTICGPYLKKLFDRAFVE
GLHDPSKRPSAAEWEDALVKTTDLVQPCQNPNCEAKWFVFDNTTKPKCPFCGQPYHGQLPILNFYYAPSHGKFISENYRL
MVYDKQTLYKWHANNLVSPSERTSEADKKPVGDFHFFNNQWILINRNLPDMMDVTEKKPIAIGEYVPLTEGRQILLDKGQ
GGRLIVVQLVNN
>WP_004289462.1 MULTISPECIES: hypothetical protein [Bacteroidales]
MKKSIALLIGIALILLGTLTRGNWIIGLKLLCAIFLVMLVLYWKIAPFKQQLFPKYQKAFGITERIFMRLQNILGFIPKI
QMGQRLQLDTSLIVCIFFTLLILVVL
>WP_004289463.1 MULTISPECIES: hypothetical protein [Bacteroidales]
MARKKIVRIPGVSFSWKRALGITQAKQKFARQTGIPTSKAGLERKLGKALLKVLFGK
>WP_004289464.1 MULTISPECIES: calcium-translocating P-type ATPase, PMCA-type [Bacteroidales]
MQQKKHYIGLTDAEVLESRKKYGVNILTPPEKEPLWKQFLEKFTDPLIIILMIAGVLSIGISFYEYFGLNEGFTVFFEPI
GIFVAILLATGLAFYFELKADKEFAILNQVNDDELVEVIRNCNATQIPKKDVVVGDVVIINTGAEVPADGELLECVSLNV
DESTLTGEPMCHKSVDEKDFDPDATYPTNHVLKGTKVMEGHGIFRVTAVGDKTENGKVFVAAQIDDSVKTPLNEQLDGLS
DLITKLSYGFAALVVIGRLLIYFLGDNSMEWAHITAYVLQTLMIAVTLIVVAVPEGLPMAVTLSLAYSMRRMLKTNNLVR
KMHACETMGATTVICTDKTGTLTQNQMSVEEAQFYGLANQALGTDETSRLIKEGIALNSTASLDLSNPDKPVVLGNPTEG
ALLLWLRNNGIDYRNLKEDANVVEELPFSTERKYMATVVDSAQLEGKKILYVKGAPEIIRSLCKQIDKNVNIADIDRQLT
DYQNRAMRTLGFAYQVLNDSDMAIADGKVVADNLTFMGIVAIADPVRKDVPAAVQKCMAAGINVKIVTGDTPGTAKEIGR
QIGLWTKKDSDSAIITGAEFEKLSDDELDKKVLGLKIIARARPLDKKRLVESLQRNNQVVAVTGDGTNDAPALKAAHVGL
SMGDGTSVAKEASDITIIDNSFSSICRAVMWGRSLYQNIQRFLLFQLTVNVAACFIVLVGAFMGTESPLTVTQMLWVNLI
MDTFGAMALASLPPSQSVMKDKPRDRKAFILTKPMMKDILGVGGFFFLLLVVFLYIFQHTEITQMTDLLHCKLGEANGLS
PYEQTLLFSIFVWTHLWYMFNTRSFETGKSFFQLKMSKEFFTIVAIIFIGQIVIVEVLYDFFNCTPMKLIDWVIIVVLSS
LVLWARELWHLLTKRG
>WP_004289465.1 MULTISPECIES: hypothetical protein [Bacteroidaceae]
MCRQAGTQADRSAGKQDGWQVGVRAGLQASVCMSARVCIHENPHAVWLASIHADITTLLCPLIPSFPFFFWAAWASGNDA
LKSEITALIQIRLLTDFLCSQKHSKVSFELPEGFSVTAEKWQQQGMFRVTRNLSGYSRKPCRRAAPPKSGNLYILKKRI
>WP_004289468.1 MULTISPECIES: site-specific integrase [Bacteroidales]
MKQTDVTVTFYLKKSEMNDEGHCPVMAKLVVGKFSEAAFSAKMSVPAALWASGRATGKSNAAREINRQLDDLRASAISIY
DELSATRENVTAEEIRNLLLGRAFGQETLLGYFRTFIEHFEKRVGVNREKGTAQSYRYACNCVAAFIQEKYKLSDVPFTA
LNRSFIDNYDLYLRTERRFALGTIVLLVTRLNTIVGEAIAEGIITADPFAGYEAEHPEREQKYLTAAELQRLMTTPLHDP
KLYHIRDLFLFSCYTGIPYGDMCRLTTEDLEVAEDGEVWIKTARKKTKIDYEVPLLDIPLLILDKYRDMAPEGKLLPMYS
NNELNRTLKRIAAICGIERKLVFHCGRHTYATEITLSHGVPLETVSKMLGHSRISTTQIYAKVTDDKIDMDTRSLEEKIA
DRFSVAI
>WP_004289470.1 MULTISPECIES: BatD family protein [Bacteroidales]
MMDKLSVHAKKTFLSQRLIAWVCCLCAIGTAAKAYANNDPTFTVSAPENIEINKQFRLTFIVSFPEKPATVEIQNLAVPE
LKGLKVLLGPTKSSATNVEKVDGEINRKYQESYTYVLQALQVGRCSIPSASIVVNGHQLHSQQLAVNVVPDGKLPPSSDP
QPKPDVFMTMNVSERSPRINEPVVLECKLYTTSLADSLANMEQLISSDDFKIEPIDLRGSAWQIEHRNGKNYQVAVFRKL
LLYPLRAGELRIGDLYMDVYIRRYNLSSDPFEAFFEDGNHQFVKQRVNCQGITLHAHE
>WP_004289472.1 MULTISPECIES: SH3 domain-containing protein [Bacteroidales]
MRRFLLILAVVLFAMTAFAAIAPGLYRVNVNSTLNVRNAPGGAKIGSLSNGDLVQVTACEDDWAQVSLNDGRTGYVHEQY
LEPFSTLAAPAGTSYSTVGLSELRHYTPFAILLFAVIAFIGLRTDTRSLFHAGCLLWGGAELFMFGAGSDSALVWFCDPS
DVGWIFTIINFFVAIGILFFQYTIYREFTGSLFDGFWRKLLFGIFIIVGVILFLGIFNYNRYDSITPDSPETPFFNETWH
FVLAFVAYMAVLLYLLRDCGIWMSLSFTVFAFGLGISFLGMLSTLILGALLWLGLAAFSGSGGSNGSRGNIIIEDYDGTY
EAYEHGFGIYKDVTGSGKTWRKEDSQYIRIN
>WP_004289473.1 MULTISPECIES: WG repeat-containing protein [Bacteroidales]
MKTIRSMLKHLFLAVPLMLIVSCNSQPPSTLIPHRCENGKFGYVDEKGKECIEGKYDYAEEFSEDLAVVQVGRYFGYIDR
KGEIVIPLQYTQAAYFLQGRALVAKEELYGFIDKENREIIPCIYERITPFASHEAYAVKNGKTGIIDTEGKVLVPFEYDK
IEQLKSGLFVVNQAGREGFLNAQKQMILPCQYGYYTIEDKEGKPLIVLRTKDDTPYYRISYNSRYGLMDFEGNVLTPCKY
EKIGAFTDGNLAHVILNDKVGYIDSNGKEVIPPIYDYSRTLPGNRYALYKDGLCYLVDNRTGKQVTSQVYNKIEQYRDNL
LKVSLDGKYGMIDPDGNIVLEPIYDEMYVYDDWLKLYIKGSGKDGFAGRATVEEAKLVIPCDRYVRIESFNLGGGQYAEA
VKAVAKYTYRNGVVNRQGKEVVPCQYIHIYMIENGKCLVMESGTNQRKWVKLNE
>WP_004289474.1 MULTISPECIES: hypothetical protein [Bacteroidales]
MSIICTRCGGTQVVCEATINPNTKVITEISDDSLQFGRCETCKVRSVLTDVEKTKAAIKSGFAGFVEANGRNPHYASCRI
VWKYTNDSEDVKIRLLESGESIGNDMFFSCNSLHALESLAKFGKEPFIVTECYGFKTFTEEEISDEKAYEYEFGDEKIVV
TGKEVRAFYSEVYRLTAQDIEQFAAYNTAKRKYYRKNDCQLTPEFVRRLLDEEHLMKAGESDSFTIQLFFLWYVRIRREP
ENLAPFKYALEACCLDNVQTFSRRYITLEKALLHCLNGFNENAVIPNRYQSLQNYFCRHTHGKR
>WP_004289476.1 MULTISPECIES: recombinase family protein [Bacteroidales]
MIIGYLRVSTGKQNPANQQDEIRRFADSRNLSVSQWVTEVASGKKKECDRKLGGLIRRMKHGDTLIVTEISRLSRTLTDL
MAIMGKCLEKGINLYTTKEGYSFDNSINSKVLCFAFGLVAEIERNLISMRTKEALALRKAEGVVLGRKKGSYTKMNVLIE
NRKVVVGMLKRDCTIADICRRFNISRDTFLKFRSRYKEIDKAMKEKEIRRKGMSQKRTV
>WP_004289478.1 MULTISPECIES: DUF3575 domain-containing protein [Bacteroidales]
MTMKRILLLFLLFCGGYVHAQELDSVRIYYRQGHREVDVLFRDNRAELERFIRILREEYGANRLEGVVVRSWSSPEGVNH
LNEVLSDRRADSLKTYLVRHAEIPDNLVCIHGEGIAWDMLRRMVAASDMLYKKEVLHILDHTPVWVFDKAGRVVDGRKKQ
LMDLRGGMPYTYMLENFFPDLRSSLSVVCYRKPEPPVKVIPQKESEVKEPEPVLQPDSVAETTSEPATVRQEATVQPQRA
MVQRLAIKTNLLYDAILMPSLEVEYRIADRWTVNLEGEMAWWKNDGKHRYYQVATISPEGRWWFGQKQGSPWHGHYLGVF
GGFTWYDLENGKEGYQGEAEMVGVSYGYMFPIGRRLSLEAGIGVGYMHSKYEVYDPIPYLGGTHYVYRQTSKLDYFGPLK
LKLTLVWRLWDTDKKKGGAR
>WP_004289479.1 MULTISPECIES: DUF5119 domain-containing protein [Bacteroidales]
MRRTPLYMALYAATLLLLGGCRKDLCYDHPDHAFSVQVNLTATWEQEWERSYQTDWQSVWNPAWPQRYDDLRPDVPTGIR
ARIYTGGTAENEGNLSPEGGRLYMNEGTHDLLFYNNDTEYIVFNDIAALASASATTRSLTRGAFEALHAGERTVNQPDML
YGAYIGSYEALPTQETVGLPVRLQPLTYTYLVRYEFQQGFQYVALARGALAGMAESVYLNDGHTGPEAATVMFDCTLRDY
GPEATVKSFGIPDYPGDHYGDGTRTTERSYHLNLEVRLHNGAMKTFEFDVTDQVKAQPRGGVIIVSDGLVITDEEGAAGF
DSGFDIDVEGWGDYIDIPLPL
>WP_004289480.1 MULTISPECIES: fimbrillin family protein [Bacteroidales]
MKKSLFLLGVAAAVFSGCSNQEVMDVAEYANQPIEFTTFVDKTTRSGDVTSQNFQKFWVFAQNKGTGDQNWADAFTNVQV
SKAGDNEWLPINTYYWEKNKEFRFAGYANGESQLNKSIVSYDAGSQSGGSTSGLLTFTAYSTDGKNDLVAAMGNESNYTW
DGTASGEAPKVSMTFRHMLSKLTFTFKTKMANTYTVAVNNLRIESATTKSTGTYHKANEGTITWSTDQLSNTTGTYTFDN
ITDVTADAANEQGYFSQTCAPLFVIPQTCGTLSVQFTAVVKNAAQETIGQQDFSATLSYNPSNSETSLQKNTWTAGYYYN
YTAELKMEDINTDPNAKPIKFDVTVDKWKDTTPGDDLNLTDKKN
>WP_004289482.1 MULTISPECIES: FimB/Mfa2 family fimbrial subunit [Bacteroidales]
MKAYIKRYLPHPFSLLLPAALAWAASLLAGCTDRVDEWIPDGRTASVTLHVPMADIRSTHTTDEEYKAAEEKINTLRILV
FSQDKPVINKQFKEADLSGGSVTIEGVPVGTVDIYAVANEAALGKDYSDMADFEDNLVQVGNTKKALVMDEHRTHFPKRF
TEQEIAQHGLPMSWHRDVQIIPSDGTPQTIEVELERSVAKLNVIMNNTLSHPITITSMTFGEFFGDRLYLFREQTLDVPD
DTEYDVQNYESLSVEIGGYGSKTLALYIYPSYAWTDASKNSPYTIGFTTSTAPYDAIPFINEYGGALNSIARNKQVNIHA
TLSSEANLTLKFEVKDWDTEEITVPPFN
>WP_004289483.1 MULTISPECIES: fimbrial protein [Bacteroidaceae]
MRTRHKNILTLLAAMLLAVGLYSCTEDPLFEERARVAEGLPARVMLDFRSEKSCVETRAAQDATYENRVNNLYVFIFNPA
GEVHYRNFFTDDISYNGDYSKGSVMIETTSLNKVQIVCIANLSTESVSSGYDVKKSDMESITSRSDLEAFVMKMDEHTVE
RSTQFMMTGYAYDDKNSTSNLVNIPGTESGPASLECTLRPERTDARVEFVVKTEKPSDKNWTALDFRPRGWRVVNVPAQS
LLLPHGTGDADGDGCTYFTTEEMPFETTERDDNYLYTSGGFVFYMPENRKTPKQAISGEGLSAAEQYALREEREHKNTGD
YTDKPGQQFENGDFAYAPANATYVEMSGTLSYKDDKGNTVNADVTFTVHLGYADGNPNDYDTRRNTRYIYTVTLRGINDI
RLEVESDGEENEQRPGYEGNVIFSQDGLYELDAHYDRELITINRSMVPTMTWGVQTAFDKAIYAGGFGETDSPESTGIHD
YKWIKFAINEDYGQDDELFVKYPGDQNYKGGKNQPSGYDGHAGHSDARLLDVHQLLQRLKQEYEEGKTTGTVTVTAFIDE
YVYVREPDDPNTDEDNTPLLSQWRRYVEAEDRLLYFINGDNSHYSPDGASSVVEAIQTFKQKSIRTVYNVKKSENELSTA
WGLESRMEGTRWKEGDVRNSTSSSNGRLNTIRCILGENYVSNRSLHWTEVLNPSEHYGLTDDHQDALHAVLLRNRDLNGD
NIVQPNEIRWYLAAIDQLVDLYIGEYALDDASRLYPQNPADRDYQTYWHYTSSSADGDHSWVLWAEECAALGNYDGSHNT
VGGQYAYRCIRNLGIGLDDPNVEPTPLIPKVTQAEPDGTYLIDVSNLSEKARRLSYEASSLPTHNDLSPYNRPYAKFRVA
ANDADYPTPSIDVNALNRWSWEGVQDWRWYQTASITPSGYRVPNLRELLIMGTRLPDDAWQTYEGRWLLYRHESKAMYMT
YTSFSRGTYDGDGSISGKNGGFRFNAQDHSIGATSSDADGGYVRGVKDEQ
>WP_004289485.1 MULTISPECIES: OmpA family protein [Bacteroidales]
MTKNIIFIIAALCSLQARADVQPTERDTVHRTYRYDDTELLQPLQPLYLDGVVVPARGNGNWFVSIAGGATAFLGTPLGC
EDLFGRLKPSYSLALGKWFTPWVGARINYNGLQFKDGTLAVQEYHYLHADLLWNVLGGSYVRQKLVRWHLAPFAGIGLLH
HATNGHNPFAISYGIQGQYRISKRVSALMELSGTTTFQDFDGYGKANRLGDHMLSLTAGFSFHIGKVGWKRAIDPSPYIR
RDRQLVDYINVLSEQNSRYAGQHDKDSRTLAELKKILEIEGLLDTYSHFFDDDDAIERKGYPRNNYSGLNSLRARLKNKH
WNGKSPLEGQAPNGNGRADSLQHWPDSVPGLGTGQFENLPDSTLADYAVRMQSGRECIGAPIFFFFELGTSHLTDPSQLV
NLDELARVAKKYGLKVKVTGAADSATGTIGINNALSASRADYIASELNKRGLSPDRMTKTGEGGISDYAPTEANRHTRVE
LFFGKCEENECSSVNR
>WP_004289486.1 MULTISPECIES: MobV family relaxase [Bacteroidales]
MANAKQVLDVQVSKGITAAQGNEHLRNRSEEAEKYAMSKGNYDPTRKHLNFEIVPGGKVRPIDTSRNIPERIADILGRRG
IKDPNEGLVEPKYRTVVNIIFGGSRKRMHELAFGTQKVDFEKGADNTRIKRKSDIERWAKDVYAFVCGRYGEQNIAAFIV
HLDELNPHVHCTLLPIKDGRFAYKEIFAGKDKFEYSARMKQLHTDFFAEVNTKWGMERGRSVAETGARHRTTEEYRRMLS
EECTTIEQQIGRHQEVLSALHSDIRLAERRVKGLTSMVENLKREKSEKEAQLSALENDMDTRKGDALTLSAEKEKLEKEL
TAIQGKLADKQEKLQTADRQLSDLKANMDAIEERTEQLKEEAYEYSRDVHSKVDSLLKDVMLENMVDEWRELSARMKPSE
RQLFDDTLVRSVAERGAEVMRCATMLFLGMVDDATTFAETRGGGGGGSDLKWGRDEDEDNRAWALRCMRMASRMMRPSIG
KKPKR
>WP_004289488.1 MULTISPECIES: hypothetical protein [Bacteroidales]
MTWIILQFVFLAMPVVLPALLYRSRRCFMARFYDKMVWSEKARRLYAHVLLIVLLLFHYVYTSGHPGEFGIVPSTIVCAA
WVSFRRADRWMRGLLDRPKRFVWFALLALVIGFVPHLYTMAVTIAFVLLAALFYPSARVMSEKTDIRKFLEWLECPGALA
DSYHSIITRGCHDNADNGNLKLSAHYESSKTE
>WP_004289490.1 MULTISPECIES: hypothetical protein [Bacteroidales]
MIMLRHFLDDFMSFVPLQMPQLLNVATMEEPQFYGDYVLLTFPLRDPYDLEEVMDIFEDDMELITLYHHVPVGLEKSGHS
TCAYSNPAFGQMFKMNARTDADGKVNRIIATIYDSLELMYGDLCLDLKLHAGNGSFKYKKNQEDVLLDFM
>WP_004289491.1 MULTISPECIES: hypothetical protein [Bacteroidales]
MNCKNQYLKIVLSIAGLSAVPIAIFTLTSCDGSNVKSLVEAQPTPAGLYREYLSETRGQKELSFEDLTAYIGKWQTLKDS
VTATMRRDTTYRAHSDIREECILLHDSVRAELSRLAMSKPRTYKEVLILKERFSSYTGDVELHRSAEEIRPFFAELDKRP
ACRGNKEQILSAYRNVLAETLNNGIHGNGDLKKFIEREDAAFRAFLSGLHELGEANMADITRDTEKCCSEVFFAAGRKEI
TYKDATIYMALRTDRRLIQNVRACLDNIRRGKVVTPEQAQAYVWMILQPYASLDGLCMTLLSPEDKETLYRMAAETPAAF
EKLRRILPSEGDRLDELPGMLMEIFIASL
>WP_004289492.1 MULTISPECIES: recombinase family protein [Bacteroidales]
MAKVGYIFKADRYDGFEADKEWMQKYGCVQVIEELVENEALRPRWKQLVANLERGDEIVVAKFSNALRGSRELSAFIELC
RIKVVRIISIHDRIDSRGKLFPETTAADVLDMFGALPEEVAVLRYSSAHVMNLQQKAKVPRKTMKAMDKADRENTIVDMY
VNGHSFEDIMAVSGYNSRSSVFSVLNRHGVKLNRGKFKGPLGKRKPKDGQ
>WP_004289495.1 MULTISPECIES: hypothetical protein [Bacteroidales]
MTFREFMRENGYELQTTFWEDFSIADRFGLSAIQDTFKRAFEEWKNNYKYLTELILVLNHKIWQYYETKPEFATLYNTLW
EQAGQYAVENLKDDELSYYYEVTD
>WP_004289498.1 MULTISPECIES: hypothetical protein [Bacteroidales]
MKQMIWSSYDLLDETAKEEYQNSQREILDDDSYEVSDEEWAEEVYCRLDDERSNLNKEVDGIIVVFGNLGLWNGRRRGYQ
ILGSTIADILKSQCDDAEWYGDGYNIRGRMDHHDGTNYTLYRIAKGRDEAERIADKIYNREIDEEGFRRRTRSLYPYVAA
VYGWKTRQRKPDKAA
>WP_004289499.1 MULTISPECIES: single-stranded DNA-binding protein [Bacteroidales]
MKKIENNFAVTGFVAKDAEVRQFTTTSVARFPLAVARQEKNGEETKRISAFMNIEAWRKNENTGSFDQLTKGTLLTVEGY
FKPEEWTDKDGVLHNRIVTVAVKFYPAVEKEEEAPAEPVKKQEKGKK
>WP_004289500.1 MULTISPECIES: hypothetical protein [Bacteroidales]
MAWLAVNKDGTEWIMPGKPVRGWCGHWEYSEKVYVESEQGYVSIEIELPKGSVYKLLGKELTWDDEPVELQTETEKR
>WP_004289501.1 MULTISPECIES: LPD11 domain-containing protein [Bacteroidales]
MANDVTNSNGRVTADEVIHKDSVFRYQLLDRLRSDCEYYLNYGNRHPKSLWAGDEKLQIEFMIKLHESFKEDEKPEWLTM
DEILEYSKKMIAQEE
>WP_004289503.1 MULTISPECIES: hypothetical protein [Bacteroidales]
MNVTIEHVFCRYSDEAEEIYFRIMNTILFATDETELRASMERLKNETSLDEYFIFGYGAHHIWINQRRPSDKNRIFKNRI
MVAHF
>WP_004289504.1 MULTISPECIES: hypothetical protein [Bacteroidales]
MGEYKFYQDRKVTSWERDYFSVKANSYEEAEAIVRSWNCEDVSNIIDNRLCYEEWQALTDTSESMLPEENDGNPTIEIFN
EDGESIMTNVPKTPQSNQ
>WP_004289505.1 MULTISPECIES: hypothetical protein [Bacteroidales]
MTQIATKFVKWDIPELATLQDSKVYKLRVHLNNGGKLNRKEKNWITRNVWESIYFKRGIALSGYHFDFSDVLKRYFVKQH
GSIHEYYAIDKTALRSILYGRIEDIVEVNS
>WP_004289506.1 MULTISPECIES: hypothetical protein [Bacteroidales]
MYEYEEDSDIIGLSCTLLNPYKGYTEGTIVGNYGNTIVVRLESGKEISEYRDEVIIHD
>WP_004289507.1 MULTISPECIES: hypothetical protein [Bacteroidales]
MANYATNIFHASTENKQDLDKIEAFLDDNFNGFVNRYGDTVDAEFSSRWEYPEKEIDELVASLEAKDKIYIRILTYELED
EYVSFRIFSQGKWDIKL
>WP_004289510.1 MULTISPECIES: hypothetical protein [Bacteroides]
MERNLKFLKTMSVAEFKAQHNVEKIEVKRNEHTGKCFFVYGFETGACSRKVETGELTIPVISEVCSAETGDIFLLLHQKG
EGGATTLATL
>WP_004289511.1 hypothetical protein [Bacteroides eggerthii]
MCESRKEYEEKLNERLVSAEKTIEAYHNLRDDLKTVIVEKIRLDDPEEFACYNAEEKKVEIDKMKIAHAQYKFETIDNIY
SNGISLREAYLKAGYDVEDENSWEQNIHNNICFGMGESAFEILYKMYSVERKEHPVAMSDLAKDIAMQNDIIPLAYNILG
DEIVAELKYDELEIRNMIHFKSPETQAALQEELRITFKEGGRYSLKEIKYQLGLCFQKLRIDITAKASFIKQYFNVRKVK
ISDFGKRIDGFEILNKIFFTFGWKVKNAKF
>WP_004289512.1 DEAD/DEAH box helicase family protein [Bacteroides eggerthii]
MRKKELGLSTHEIGRKTVITAPTGAVYLSEFMETLPAGILNKKETGCGATTVVLENGENVIVACPTRQLIINKVNQYPNT
RCSYKLFAVQKGIGQNHIEDYIKECQGKQPIKIMVTYDSFPRVYAVMKLQSIECKIVVDEYQEILDAYIYRNAAIRSLLN
VLKGVPNVTYLSATPIPYQWRPSELEGLPEYEIEWENSVRIMPFRIKSNHPLAIVANIIRNHKLGHPFELKGNKVEEYFF
FVNSVSAIRGIIKSAKLSPNEVKIICAKDEINKKKLEGFTIGEASGTNKTFTFCTKTAFYGADFYSKAGLVVITSEGYAK
SSLLDISTDIVQI
>WP_004289513.1 phage integrase SAM-like domain-containing protein [Bacteroides eggerthii]
MITIKAEVLKGKQKSDGTYNVKIRMTYKREVKRLPTSIYVRKEDLTKAFKIKNPKFIKEANNIVRQYQELCASLPLETAN
YSLNDIIECIKVKNERKTTIDFIQFSKEWLKTTQLKGKANYQTSINAFITYLGKEHLNTDQITKKLLKDFMNYLQLKRAQ
RIEELKKHGKRIPSNRMLSLYIGCLRHLYNEIKKRYNDYDRNIILVPNSPFDNLEIPKQEATRKRAIPAEAIKKIWELPY
QYNNTGKEKKCPYNLAKDCFIISFCLMGMNSIDLYSCSTLEGKAITYYRSKTKDRRLDKAKMKVIVPPILQPLMEKYQDQ
TKNRIFNFYHTYSTAGNFNKAINIGLKEIGKLLKIDDLEYYAARHSWATLAVNKVGIDKYAVHAALNHIDEAMKVTDIYI
ERDFKIENEANLKVLQYVFGSEELK
>WP_004289515.1 MULTISPECIES: nucleotidyltransferase domain-containing protein [Bacteroides]
MDKEQAIALAKRYKEMVAEKLPLKALYLYGSYSKGNYREDSDIDIAVVVESLNDNYFEDTPLLWKLRRKISNLIEPVLLI
EDMNNPLYCDIARTGILI
>WP_004289516.1 MULTISPECIES: HEPN domain-containing protein [Bacteroides]
MDSKVTYWIEMSDYDLETADAMLLTGRYLYVGFMCHQTIEKILKAYWTNCLTEVPLKIHSLSRLAEKTELDKELSEEQLD
FIDKLEPLNIEARYPSYKERLMKSLTKEYCTGLLSQTKELQSWIKNKL
>WP_004289517.1 hypothetical protein [Bacteroides eggerthii]
MKVLKFLGIAIMTTIISISFIACSDDEDKQSNPVIGTWEITGGSDIYDIGDIYTFYSNGTVSVDIEGETNVYNYNLNSDN
TILAIDYEDGDGYEKVYLEITDNSLMKWSYINYEGEYTILKRIK
>WP_004289518.1 lipocalin family protein [Bacteroides eggerthii]
MKTLRLIGMAVIAVIMSVNFAACSDDDDDTIDTSSLEGTWGLVRSAGWELCSEETEKDTWDYTNDPYNPDYDSEKIVIKK
LSDNTYSITSYYYSGSGWQMDGSQTGTLDGKTIVLKEHDGWFEYANPAIETLTTDKLVLRIKYDNVQTDPDYDPEHRHSG
DFTETYTKMK
>WP_004289520.1 recombinase family protein [Bacteroides eggerthii]
MKTKEKRAVIYARVSSANDRQDTTRQIEDLKRYAVLQDIEIVRIFQEHISGAKKIEERQVLAECLEYCTKEGVNYLLLSE
LSRLGRSTLQVLRSLEILHDAKVSVYIQNLGLYTLQPNGEVNPIASIMVTVLAEMANIERANIQYRLNSGRANYITKGGK
LGRKVGSIKTEERKREEYRETIALLKKGYSVRNIAKLQGIGVSTVQRVKNLFIRM
>WP_004289522.1 MULTISPECIES: DUF3871 family protein [Bacteroides]
MNDLVIGGMPQERKTLNLGDYAEEAVLITEEEPAKQKRPLFIEANTVDVTMEHLKNDCIIPVFAKDNEATLSHPAFIETV
QDAASTFFQGEKIGLPDIRVSHVIKGRIPEAIHKPANQLLESDKTIYYERCAFAIEIPTVYETVNGNRLTLTVGGVRAYN
HTNLYSKKGMERFKVFVGFICKVCTNLCVSTDGYLSNLEVTNTKDLYRGVLEMLHAYNPAKHIHLMQSLGDTFMNEHQFA
TLLGKMRLYQCLPQGYQKRLPRMLLTDTQVNAVAKAYISDNDFGGFGGELSMWKFYNLLTGSNKSSYIDSFLDRAYNATE
LATGINAALHGEERYRWFID
>WP_004289524.1 MULTISPECIES: hypothetical protein [Bacteroides]
MNEATIYTAPDANITITDDTVEHIIYNTHTIKIDRNRLKEITPELLRQLAKVAEKLELLPQKNLVKKHRCGNVKKHGALY
Y
>WP_004289525.1 MULTISPECIES: hypothetical protein [Bacteroides]
MGYVLIPKKKILGLTANEAYTYFCLLTKSDYNTYVSHVRLDTLSELTGINKEYISTHIKTLISKELILYKDKQHHTGNKG
YFDTCTYHLYKPATEWVRISTDLLHADIPNKLKGFLILLKCICLSNTNYTGYGKSAISKLLHISRPTINAYLALCTRLQL
LREEENGYTLTDTRLFIVDLAKTGKDAFYISVRNYLCQQGLIPPAYDRPSVWKMIYHFSGSSDYMVDALKRKRIPKGTNC
TWTYLAKVLNVDIAEKPQKEYPPVLL
>WP_004289526.1 DEAD/DEAH box helicase family protein [Bacteroides eggerthii]
MTKTINISVNELGKVQYLTEVLPQIPTDTILYKKLTGLGATYGEIKAKRNSIIIEPNVPVIIGKCNDPKHRNDNLFGVYE
GIYTDDIVKYLEKSGKKYYKILTTPESFQKVKAAFEDMETDMYSTCFLLFDECHKLVKDMDYRSDIIFPLNDFFRFEHKA
LVSATPIPLHDPRFKEQHFQTIEVQPSFDYKKELWIYHTNNTLQTLKLQLDTLEYDPVPVCIFINSTDIVHSVMRQLNLL
ECSAVFCASKSVDKLKKDKFKNAYEQWKADRMKKYNFFTSRFFNAVDMELEEKPHVIMLTDVFFAEHTMIDPHTDAIQII
GRFRNGISSVTHISNTNNGLPQRTKEEIKGYLVCCKEIYKTMKNFYNCATDRASREAYHAALESLPFNRMLDRDGKENWF
AMDNYMDEELTKGYYHEEATLYDAYDNCTSFTVYKKGFYYSVGDCERLKRENKSVSLKEKRREIVRQLEMLGECVTEMEL
EYKRDLIAADPFIVDAYDTVGKAVIEQLNYSKKRITEAMIQKQYHEKATGTEVIRLIKNSFQVGSKYSRKYIKKEILRIY
DLLQIYPPKAVTSKTICDFFTVSDCKVGGDRGYLLISEII
>WP_004289527.1 hypothetical protein [Bacteroides eggerthii]
MIKIKITTFAAATQFVNEASSQVQTLEETPDFDMIKQEEFENFINIPDYYNDEDNQY
>WP_004289528.1 MULTISPECIES: hypothetical protein [Bacteroides]
MVLNFSEKTVEKKYDNASAMNALKVIMNRGEQLSVKFYTSKDNFPCAWIESKKIAGFKLILNQEGLNWLRTYLQTGETED
FGFNPNNIEAYSEEEDKDIQLAILMQLIANEPKRLQFIPLFREKGEYISAYASYMKGKIFFRVSRTTELVDDLTERELIA
>WP_004289532.1 MULTISPECIES: 6,7-dimethyl-8-ribityllumazine synthase [Bacteroides]
MATAYHNLSDYDFNSVPSAENMKFGIVVSEWNYNITGALLKGAVDTLKKHGAKDENIMIKTVPGSFELTFGANQIIEYSE
VDAVIAIGCVIRGDTPHFDYVCMGATQGITQLNASGDVPVIYGLITTNTMEQAEDRAGGKLGNKGDECAITAIKMIDFAW
SLQK
>WP_004289533.1 MULTISPECIES: tetratricopeptide repeat protein [Bacteroides]
MAEQKKTNEALNVEDALTQSEAFLIKNKKAIIGAILAIIIIIAGIVMYKNLYAEPREEKAQAALFKGQEYFEADAFAEAL
NGDSIGYVGFIKIADQYSGTDAANLAKAYAGLCYAHLGKFDEAVKALDSFDGNDQMVAPAMKGAMGNCYAQLGQLDKASS
MLLKAADEADNTTLSPIYLKQAGEILVKQGKYDDAIKAYTSIKEKYFRSYQAMDIDKYIEQAKLLKK
>WP_004289535.1 MULTISPECIES: DNA replication and repair protein RecF [Bacteroides]
MILKHISILNYKNLEQVELAFSPKLNTFFGQNGMGKTNLLDAVYFLSFCKSAGNPIDSQNIRHDADFFVIQGFYEASDGT
PEEIYCGMKRRQKKQFKRNKKEYTRLSDHIGFLPLVMVSPADSALINGGSDERRRFMDVVISQYDKEYLDALIRYNKALA
QRNTLLKNEMPVEEELFLVWEEMMAQAGEVVFRKREEFIKEFIPIFQSFYSFISQDKEKVGLIYDSHARDASLLEVLKES
RTRDQIMGFSLRGVHKDELNMLLGDFPIKREGSQGQNKTYLVALKLAQFDFLKRTGATVPLLLLDDIFDKLDASRVEQII
KLVAGDNFGQIFITDTNREHLDRILHKVGSDYKMFCVEQGAVSEMAESQALNDEESEG
>WP_004289536.1 MULTISPECIES: DUF721 domain-containing protein [Bacteroides]
MKRNDAEQIGKLIRNFLRQESLESPLNERRLISSWAEVLGPTIASYTRELYIKNQVLYVHLTSAALRQELMMGRDLLVRN
LNRHVGAQVITNIIFR
>WP_004289538.1 MULTISPECIES: S41 family peptidase [Bacteroides]
MGTKNSSRFTPLIIAISVVAGILIGTFYAKHFAGNRLGIINGSSNKLNALLRVVDDQYVDSVNMTDLVEKAMPQILAELD
PHSTYIPAQKLEEVNSELEGSFSGIGIQFTIQEDTIHVNSVIQGGPSEKVGLMAGDRIVMVNDSLFAGKGLTNEKAMRNL
KGPKGTQVKLGVKRATEKDLLDFTITRGDIPQNTIDAAYMLNDDFGYIQVSKFGRTSHVELLNAIAQLSHQKCKGFIIDL
RGNTGGYMEAATRMVNEFLPEGKLIVYTKGRKYPRMEEYANGTGSCQKMPLVVLVDEGSASASEIFAGAIQDNDRGTIVG
RRSFGKGLVQQPIDFSDGSAIRLTIARYYTPSGRCIQRPYESGKDSKYEMDWLTRYEHGEFFSKDSIKLDESLRYSTGLG
RPVYGGGGIMPDVFVPQDTTGVSSYLIEVSNKGLIIQFSFQYTDRNRAKLAEFGNEQDLLKYLRRQGIVEQFIRFADSKG
VKRRNLLIHRSYKLLERNLYGNIIYNTLGKEAYIRYINESDATVKKALEILERGEAFPKAPLQAGQEEDNNNNGKEKRTA
QAYGFTEDPSQIYHYASVTIC
>WP_004289539.1 MULTISPECIES: dCMP deaminase family protein [Bacteroides]
MDETTKNKQEALDKRYIRMASIWAENSYCQRRQVGALIVKDKMIISDGYNGTPSGFENVCEDENNITKPYVLHAEANAIT
KIARSNNSSNGATMYVTASPCIECAKLIIQAGIKRVVYSEKYRLEDGINLLKRAGIEVVFVSVEN
>WP_004289540.1 DUF4847 family protein [Bacteroides eggerthii]
MKKRINIKSIGYVLMMLTMLLGFSACNNEDDVMEIFNDKTWKLSRITTEKGKEQFYQGLWSNEAEEKASRELLKITENFT
LNFNCADVNGEVTGTVSAHAVKANISDAILKIDGKEHTISISGKAYGSESDKLAKVFISGLFNVFKYEGDVHNLTLYFKD
GNTTKVMGFTAR
>WP_004289541.1 MULTISPECIES: M3 family metallopeptidase [Bacteroides]
MTMIQASNPFFEKYSTPYGTVPFNLIKTEHYAPAIHEGIRRQNAEIDAIINNTATPTFENTIVPYEKSGELLQRVNTVFG
NLLSAETSDELQELAREIMPLMSEHENNISLNEKLFARIKAVYELTDKNKLTPEQSKLLEDIYTGFVRNGANLQGDAKEK
YRSLCKELSLLTLQFSENALKETNDYQLALTDKSQLSGLPESAVDAAAETAQEKGVKGWVFTLHAPSYSPFMTYADNREL
RRKLYMAYNTKCTHDNACNNLEIVKKIANVRMEIAQLLGYDNFAEYNLKERMAQNSDAVYKLLNQLLEAYTPAAQKEYAE
VQALARSEEGENFNLMPWDWSYYSQKLKDRKFNINDEMLRPYFELSKVKEGVFGLASRLYGITFKKNPDIPVYHKDVEAY
EVFDKDGTYLAVLYTDFHPRAGKRSGAWMTSYKGQWIDEKSGENSRPHVSIVMNFTKPTQNKPALLTFDEVETFLHEFGH
SLHEMFANSTYESLSGTNVYWDFVELPSQFMENFAIEKEFLHTFARHYQTGELIPDELVQRIVDSSNFNVAYACLRQVSF
GLLDMAWYTRNTPFEGDAKAYEKKAWEKAQILPVVEETCMSTQFSHIFAGGYSAGYYSYKWAEVLDADAFSLFKQRGIFN
PEVADSFRRNILSKGGTEHPMTLYKRFRGQEPTIDALLIRNGIKK
>WP_004289542.1 MULTISPECIES: type I glyceraldehyde-3-phosphate dehydrogenase [Bacteroides]
MIKVGINGFGRIGRFVFRAAMKRNDIQIVGINDLCPVDYLAYMLKYDTMHGQFDGSIEADVENSKLIVNGQAIRITAERN
PADLKWNEVGAEYVVESTGLFLSKDKAQAHIEAGAKYVVMSAPSKDDTPMFVCGVNEKTYVKGTQFVSNASCTTNCLAPI
AKVLNDKWGITDGLMTTVHSTTATQKTVDGPSMKDWRGGRAASGNIIPSSTGAAKAVGKVIPALNGKLTGMSMRVPTLDV
SVVDLTVNLAKPATYAEICAAMKEASEGELKGVLGYTEDAVVSSDFLGDTRTSIFDAKAGIALTDTFVKVVSWYDNEIGY
SNKVLDLIAHMASVNC
>WP_004289543.1 large-conductance mechanosensitive channel protein MscL [Bacteroides eggerthii]
MGKSSFLQEFKAFAMKGNVVDMAVGVIIGGAFGKIVSSVVADVIMPPLGLLIGGVNFTDLKWVMKPAEVVDGKEIAAVTL
NYGNFLQATFDFLIIAFSIFMFIKLITKLTEKKKAEEPATPPAPPAPTKEEVLLTEIRDILKEK
>WP_004289544.1 TlpA disulfide reductase family protein [Bacteroides eggerthii]
MKGRIMTICFLLTGGLLAGCSSTPKVPEGEFLMQGELTNVPDSTVILLLKENGNLLTTIQKDTVINGKFSFQDTISGVTP
KKLFLLSNDKGFPGMLLNVWIQSGKYIHITGNDRLLPLWNVSSDIPQQKASNDFMALCSSERKRIMQWTAQEYDLFRLEK
EQGLDWKKIDSLRALRNPLDSLVYMAELNYMKKAPITPVWLDKYQLFCSFLQYNQKFGNQDLIRSLYTRMSEADKQTETG
QLITAYLNLPEEVNVGDEMVDGDLYDLDGNVRHLTEFKGKYILLDFWSQGCGPCVQSLPEMEEITEMYKGRMEVISISQD
PKDEWKKFIAEKQLKGNQWNELRKGSTKLGASYQVKGIPHYVMISPEGKVQHIWAGYGKGSLKAKMKELIK
>WP_004289547.1 acetyltransferase [Bacteroides eggerthii]
MKQDIYIFGAGGLGKETVCLLQDLPQYNVVAFVDKDDITRTSVVANGIRFPIISEMAFEKRCMEDRRVCAVIAIGKPGPR
FSVAQRFGDLCLFPNIIHPSVDFVGQVSLGRGNLIAHHCFFTDNIQIGDFNYFNVFNYVGHDVVIGSYNSILPSCNISGC
VTVGNRNLIGAQAFIIEGKHVGNGNSIGAGSVVLKPIEDCSTWVGVPAKEKL
>WP_004289548.1 DegT/DnrJ/EryC1/StrS family aminotransferase [Bacteroides eggerthii]
MKYPVYQPYFNGKEKEFVNDCIDSSWISSKGKYVERFEREYADYIGVKYAASVCNGTMALHLALMALGIGEGDEVIVPTF
TYIASVNTIIYCGATPVFADSEKDYWQLDPAGLEELITPRTKAIMPVHLYGHACDMKSICDIARKYKLFVLEDCAEAIGT
TINGQRVGSFGDISAFSFFGNKSITTGEGGMVLTNDETLYGRCMHLKGQGLAKYRQYWHDIIGYNYRMTNICAAIGVAQM
TTIDNILVRKRRIAQWYKKYLTTKVEFHGERQGTLNTYWMCSILVPDSKDRDPLREHLADVGIETRPLFYPVHTMPMFST
KYKRFPIAENIAHRGINLPSYPGLNEGDVRFIAEQVNNYFCND
>WP_004289549.1 glycosyltransferase [Bacteroides eggerthii]
MIKVVVHTEGLLGWGGGIDFLKYYLSILNQLENIRTIVAIPYDQYDQKIIRLIKNCVKKIVGYSTCKCYDYGTFWSDYQN
IKIQMYRRGSIPTCMQEADVVFLNMSPIKNVKRNKIIGYIPDLQHIHLPYLFTEEERASRNRHFIKMMRECGTIFVNSQH
TCKDLKEQYLEESKKCNFFSMDFLPFGSNLYDVLNVNIEKYKLPKRYFMFSNQLWVHKDLPTALRAMRLLLQDERYKDVE
LICSGVTYDYRNLDYWGQVEQLIQDLEIQNHVRFLGYIPKNEQLAILRSSISVIQTTLFEGGPGGGATYDAVAYGASAII
SDIEINQEIENDRVSFFKVGDSEDLCLKMKGHLDHPLKPLPVAIVEKQCELNFQQACFDIDKLITEVAQCNDKCSSV
>WP_004289550.1 MULTISPECIES: GDP-mannose 4,6-dehydratase [Bacteroides]
MKHIALITGITGQDGSFLAEFLLEKGYEVHGTIRRSSVDYRERIAHLEGTPNFHLHYADLGDSMSIMQIIGKIRPTEVYN
LAAQSHVQVSFDAPEFTADVDATGVLRVLEAVRQSGLTETCKVYQASTSELYGKVEEVPQNENTPFHPYSPYAVAKLYGY
WIVKEYREAYNMFCCSGILFNHESERRGETFVTRKITLAAARIAQGKQDKLYLGNLSSLRDWGYAKDYVECMWLILQNKT
PEDFVIATGEQHSVREFCQLAFHYAGIELEFRGEGLEEKGIDKATGRVLIEVSEDFYRPTDVVNLWGDPTKARKELGWNP
MKTSFEELVSIMMKHDMEKVAVERVAGHIRTNLAEYLEKGIVK
>WP_004289553.1 MULTISPECIES: hypothetical protein [Bacteroides]
MIRYKKYQMTGEKSPLKGLWYARPVIEETFNIETLAKHMANHNTPYSAGVIKGVLADMISCIKELILDGKNVKLDDLAIF
SVGIVSKKGATSAAEFSLADNVKGLKLRARATGELSNAQINLEGQLKETSQYNVDDSSSSGGTPPDNGEEENPLG
>WP_004289555.1 BT4734/BF3469 family protein [Bacteroides eggerthii]
MTMENILVSLFKGYADTCPIEVPLKTIISLLRDNQAVIEHTEKHRYYLEQKQVTAAAREKASCPCFAVSVRFEGGKQKAN
ISEWTGICPVDIDHVPPERMEQCLELLKADKHTLLQYVTISGHGIRLLCRYTGLTDNCEKNHRLHTRTFTAINEYYTRLT
GLECDLKCKNATRLSGLAHDEHLFFNPDAVPFSRNAETAAPKHSPASAKNHRRLQRVIDAACRRLADEGVEYAEHHHNEY
IMRMGYLLNAYGVAQNVATQWATERFADYNGDVTGIFASCYLNIEEHGSLSLPPLRKSQNNDERQEFMASVADIEQFLNG
QASFRKNTVTGKCEVLTAGSGGKYEELTDRYVNTLWCRMCKEAKPGQAAHIRAVLDSEFVDTFNPFEQYFKNLPPWDGTT
DYIAQLATHVHVRNNTIPFAYYFKKWLVGMVAALFDKEVVNHEILVLTGRQGIYKTTWLNNLLSPELRRYFYLKSNARRI
TKDDLLTLAEFAIVCLEELDEMETQEVNQIKALTTMKVVNERAAYAHYKEHRDHIASFCGTSNNTHFLADPTGNRRWLPF
EVENIDSPYDFPVDYAGVYSQAYTLLQNGYHYWLEDKEIEALNLHNRHFEIPCLEQELILTHYRRPMPGEKCMFITNSQI
LCRINSGIRQKLSPVKIGMVLKQEGFESMRSGGKRGYRMVELTGDEIQANLYAMGRYTEKPES
>WP_004289556.1 MULTISPECIES: hypothetical protein [Bacteroides]
MKQNFAPNAELGELLALLQETVQVCGKHLTDRVICQCTGMSSKTYTALKGAPFQTSCRTIQ
>WP_004289557.1 glycosyltransferase family 2 protein [Bacteroides eggerthii]
MKISVVTVCYNAADTIEKTMLSVLNQTYHDIEYIIIDGGSTDGTVEIIRKYADRIAYWVSEPDKGIYDAMNKGIKVATGE
YIYFLGADDLLCENVFFYIAPLLTRTHTIYYGNVYMVNQKINYDGPFSRYKLAIHNICHQAILYHRSVYDERLYDVDYRL
FADYVFNIQSWGDKRVKFVYLPFVIADFNDCGRSSIRKNDLRFLKNNSMIILQNLGITCFVYYQVVHFYLKVKSIFLSNV
>WP_004289558.1 O-antigen polymerase [Bacteroides eggerthii]
MSNLDFIELAYEHWEALLFCISFSFICYILIFKSWYISILDPFVLSAVLSACGFGVVIFLFLCNAIQLKYFVSYLLTQFA
FISGMLLFNRIGFRKLKNKFYILDENKLLRIIYIIVIFSVVIIQFIIYKNIGIPLFMDSRLEASSGGSGAGLLFRFTTVW
GTLALLFSFYNIEKKNKQRYIAYCFILFSIITSILNGSKAGFWGLVTTFFLYSVICSDHILCQIRKHEKKILLIGIVAGS
FVVFISSNDEINFIQSLIAFGERFIFSGDVYWQTYPNGYIERIDGSRPFETIFVDILGSYRIIPWNELPEPMGISIFRMH
VDTDLLTGPNPRHNVMGYVLFGMYGSILFSFLLGAIIGTIHALFYKACDLNLLIKFLIVLSYGYIFGLEGDVSYTISLYN
SLFIVMLVLFFLILCYYLILSILRVKRCMCK
>WP_004289559.1 glycosyltransferase family 2 protein [Bacteroides eggerthii]
MKKKVICVLVLYNSNVELLSKVISAILPQVDLLWISDNSIEPLHLPFIDEKTSCIIYRKMPGNIGIAAAQNYGVRYAIEN
NFDYLFFLDQDSISPANIINELLLQYDYLCSNFMTVGAIGPRAFNRCENKEYRGNVKKGKKINNEITEVSELISSASLIA
ISNFEKVGLMDETLFIDGVDHEWCWRANLRMGGRFFIVETIKLSHHLGEGDRHFLWKKVPIPTCFRTYYQYRNYFILLRR
NYVPIYWKVSNGIKYMVKLFYYPLCVPPRLLYIKNIWKGIRDGIILAYRFNILPMWKK
>WP_004289560.1 glycosyltransferase [Bacteroides eggerthii]
MKFSVLLSVYNKENPEYLKESLESVFSQTLLPSEVVLIKDGPLTDELNKVIDLYTKYYSYLKVFSLADNQGLGKALNEGL
KHCSFDIVVRMDTDDIAKPKRFEKQLAVLKMYQDVDVVSAWVEEFEKDVSDIKSVRKLPEFHNAIQKFAKYRNPINHPVA
AFRKSAVLSVGSYRHFPLFEDYYLWVRMLMNGAKFYNIQESLLYFRFSSKVFKRRGGWKYAINEFRFQKMLRQLHFISFP
QYIRNIFVRFLTRIIPNSLRKFVYKTILR
>WP_004289561.1 hypothetical protein [Bacteroides eggerthii]
MDYKAVDMQKIIDYIASFYGAVSVDDIIQNSGADKFRVYPALFELEQAGYIEVVEREELGAPLVVRRRRDASQV
>WP_004289562.1 DUF2442 domain-containing protein [Bacteroides eggerthii]
MENIIVEKVWLTDTEVWIRTTDGKEACEKFSDFQRLKWATPAQRANFTTSHDGIHWRELDEDLSFEGFFQERKSNPLYDL
FIAHPELNAAAIARRLDISQSLFAQYVSGTKKPSKKRFEDIIETIRSIGCELMAVPA
>WP_004289563.1 DUF5039 family protein [Bacteroides eggerthii]
MKRNILSAVFTLCCLLPITAQSLSKTDSLQIEIAQLENALANIQTDLQEKTLQYNWEITEKYIEYCKKLYKITNFNQEPR
LVQLATTIKPEELEPQRLAYEKTKKEVETLLKSYPEYITLDSLYKRATNTEQKKDRKVALDGFYQRIYNEDKAYRPLLEK
RRKTLKEHYIACASYLLNECKRNGEIVPEIYDYKTARILKEANPKLRQLSIEISTLESLQRETIRKYQKLKYNLED
>WP_004289564.1 Abi family protein [Bacteroides eggerthii]
MNTYNKAPLTYTEQIELLKSRGLIFSDERRAQRHLANISYYRLSAYMLPYKQSENGIILDTFRDGITWEMIYNLYVFDRK
LRILVFDAIERLEIAIRTQIIYQLSHKYGSHWQDRQDIFNPPALVTLRNGKTVTIDVYNDIQKHIKEQLHNNKAEVFIQH
YRDKYDKPENPPSWMSIEVMYFNHLSRICTGLKQRADINGIAAYFALPPKTFCSWLHTINYVRNICAHHARLWNRDLNIV
PEKLSFSKTLDWISNPDTAKRSKLYYFLCMLNYMLQTANPTSPFKKKLKALLTENEDIISLNAMGFFENWENEIIWNNKK
>WP_004289565.1 MULTISPECIES: glutamine-hydrolyzing GMP synthase [Bacteroides]
MQEKIIILDFGSQTTQLIGRRVRELNVYCEIVPYNKFPQGDESVKGVILSGSPFSVYDESAFKIDLNEIRGKYPVLGICY
GAQFIAYTNGGKVEPAGSREYGRAHLNSFDKGNVLFKGVKENTQVWMSHGDTITAIPDNFKTIASTDKVKIAAYQVEGEK
MWGVQFHPEVFHSEDGTQMLKNFVVEVCGCKQDWSAASFIETTVAQLKEQLGDDKVVLGLSGGVDSSVAAVLLNRAIGKN
LTCIFVDHGMLRKNEFKNVLHDYECLGLNVVGVDASAKFFAELAGVTEPERKRKIIGKGFIDVFDEEAHKIKDVKWLAQG
TIYPDCIESLSITGTVIKSHHNVGGLPEKMHLKLCEPLRLLFKDEVRRVGRELGMPDHLITRHPFPGPGLAVRILGDITP
EKVRILQDADDIFIQGLRDWKVKDADGNETVLYHQVWQAGVILLPVQSVGVMGDERTYERAVALRAVTSTDAMTADWAHL
PYEFLGKVSNDIINKVKGVNRVTYDISSKPPSTIEWE
>WP_004289566.1 Crp/Fnr family transcriptional regulator [Bacteroides eggerthii]
METMFDTLLQLPLFQGLAQEDFTCILEKVKLHFTKHKPGELLLQKDSSCHELVFILKGEVASSTLSADASYSFTEYFPAP
YLIEPYSMFGMNTSYASTHRANTEVHTVSISKAFVMKELFSYEIFRLNYMNMVSNRAQMLHNRLWKVAGNDLEARISHFI
LSHVERPSGKKVLKIKMEDLAQIVNETRAGISKALNNMQDRGLIELHRGEIVIPYAENLILA
>WP_004289568.1 MULTISPECIES: MarC family protein [Bacteroides]
MFSAFNWQQMTSAFIVLFAVIDIIGSIPIIINLKEKGKDVNALKATLISFALLIGFFYAGDMMLKLFHVDIESFAVAGAF
VIFLMSLEMILDIEIFKNQGPIKEATLVPLVFPLLAGAGAFTTLLSLRAEYASVNIIIALVLNMIWVYFVVSMTGRVERF
LGKGGIYIIRKFFGIILLAISVRLFMANISLLLESFHN
>WP_004289569.1 MULTISPECIES: glycogen debranching enzyme N-terminal domain-containing protein [Bacteroides]
MSYLRFDKTLMVNLQESLPREILRTNKSGAYHCTTIVDCNTRKYHGLLVIPVPNLDDENHVLLSSLDETVIQHGAEFNLG
LHKYQGNNFSPNGHKYIREFDCEHIPATTYRVGGVILRKEKIFVHHENRILIRYTLVDAHSATTLRFRPFLAFRSVREYT
HENAQANRDYQPVENGIKTCMYPGYPELYMQLNKKNEFHYQPDWYRGIEYPKEQERGYDFNEDLYVPGYFEVDIKKGESI
VFSAGISEISPRKLKQTFEAEAEDRTPRDSFYHCLKNSAHQFHNKQGEEHYILAGYPWFKCRARDLFISLPGLTLAVDEQ
SEFEDVMKTAEKAVRDFMEDRPVGYKIYEMEHPDVLLWAVWALQQYAKETSRELCRQKYGKLLEDIMNYIRGRKHDNLFL
HENGLLYANGKEKAVTWMNSTANGHPVIPRTGYIVEVNALWYNALRFVADLVREGGNDIFADELDDLAEMAGKSFVEVFR
NEYGYLFDYVDGYMMDWSVRPNMIFAVAFDYSPLDRAQKKQVLDIVTKELLTPKGLRTLSPKSGGYNPNYVGPQVQRDYA
YHQGTAWPWLMGFYMEAYLRIYKMSGISFVERYLIGFEDEMTSHCIGSLPELFDGNPPFKGRGAVSFAMNVAEILRILKL
LSKYNL
>WP_004289570.1 MULTISPECIES: glycosyltransferase family 4 protein [Bacteroides]
MKVLMFGWEFPPKIYGGLAVASYGITKGLSLQGDVETTFCMPKPTGEEENFLNIIGMNQVPIVWRDVNYDYLKSRLSTMS
PEQYYALRDHIYSDFSYMHVNDLGCMDFAGGYPGNLHEEINNFSIIAGVVARQQEFDIIHAHDWLTYPAGVHAKMVSGKP
LCIHVHATDFDRSRGKVNPTVYSMEKNGMDYADCIMCVSELTRRTVINEYHQDPRKVFAMHNAVYPLSQELQDIPRPDHS
KEKVVTFLGRITMQKGPEYFVEAAALVLQRTRNIRFVMAGSGDMLNAMINLAAERGIADRFHFPGFMKGKQVYEVYKNSD
VFVMPSVSEPFGIAPLEAMQCGTPSIISKQSGCGEILDKVIKTDYWDIHAMADAIYSICINPSLFRYLQEEGKKEVDGIT
WEKVGLRIRALYEDVLRNYGK
>WP_004289571.1 glycoside hydrolase family 57 protein [Bacteroides eggerthii]
MRTICLYFEIHQIIHLKRYRFFDIGTNHYYYDDYANETSINEVAERSYIPALNTLIEMVKNSDGAFKVALSISGVALEQL
EIHAPAVIDLLHQLNDTGCCEFLAEPYSHGLSSLANEDCFKEEVMRQSAKMKQMFGKAPKVFRNSSLIYNDEIGAVVASM
GFKGMLTEGAKHVLGWKSPHYVYHCNMNPNLKLLLRDFKLSDDISLRFSNSEWSEYPLFADKYISWIDAFPQEEQVINIF
MELCSLGMSQPLSSNILEFLKALPACAKEKGITFSTPTEIVTKLKSVSQLDVPYPMSWVDEERDTSCWLGNVMQREAFNK
LYSVAERVHICDDRRIKQDWDYLQASNNFRFMTTKNSGVGLNRGIYESPYDAFTNYMNILGDFIKRVDSLYPIDIDNEEL
NALLTTIKNQGDEIEELHKELEKTQHKLEKEKTAEKKKEAKAAAKTAPKAAVKAAVKKTVAKKSVAKKAEPKKKAE
>WP_004289572.1 MULTISPECIES: DUF4270 domain-containing protein [Bacteroides]
MKVKYLGVLLLALLSLYGCDDNTGTLGMDMLPDSDGISAKTETFDVSTKSMLADKVYSKTSTGYIGKFTDPDPKGFGNYE
ASFLAELNCTENFTFPAVYEESADGKSGKGTMVKDEVEKIQLVVYYSSWFGDSLNACRMSAYELNDEWLKVRKDPDKYRY
TNIDTKLYHESKALGKKAYTAYDTSVPDSVRKATDSNGNSTYYPNITFPLDKELGNNILKLNRQYQEKKNDFFDNSDKFI
ENVFKGVYLQTDYGDGTILYVDRVDLQMQFRFHYVDSLGVKLTKKVTDKNGEAGTDSTYLATAVAFASTKEVIQANKFEN
SEKLAEKVNNDNEKGWSYLKSPAGIFTEATLPYDEIAKKLANDTLNAVKLTFTNYKQDNQEYKFSMSAPQTVLLVRQKDM
ESFFVNNELADNVTSFVATHNSVETNQYTFKNIARLVSTCINEKKAAKQKAKEAAGAAWDEAAWEDEWNEGEGKNWNKVV
LIPVVVTYDTSSNNPSMIGIQHDLKPTYAKLKGGDPAFGGSTLKIEVTHTSFNK
>WP_004289573.1 MULTISPECIES: glycogen/starch synthase [Bacteroides]
MTKANKVLFITQEITPYVSESEMSLVGRNLPQAIQEKGREIRTFMPKWGNINERRNQLHEVIRLSGMNLIIDDTDHPLII
KVASIQSARMQVYFIDNDDYFQNRLQVIDENGVEYEDNDARAIFYARGVLETVKKLRWCPDVIHCHGWMTALAPLYIKKA
YKDEPSFRDAKVVFSLYDNDFKQPFHSDFTSKLLLKGINKKDIADLKEPIDYIALCKLAIDYSDGIIQQSEHVNEELMEY
ARQAGKPILGYQSPENFADACNDFYDQVWGAEQE
>WP_004289574.1 MULTISPECIES: pantoate--beta-alanine ligase [Bacteroides]
MEIVHTIKDLQAGLSAMRAQSKKVGLVPTMGALHAGHASLVKRCVAENDAAVVSVFVNPTQFNDQNDLAKYPRTLEADCR
LLEECGAAFVFAPTVEEMYPEPDTRRFSYAPLDTVMEGAFRPGHFNGVCQIVSKLFDAVKPDRAYFGEKDFQQLAIIREM
VRRMNYPLEIVGCPIVREEDGLALSSRNARLSDEERKNALKISQTLFESRTFAASHTVAETQRFVEDAIAAAPGLRLEYF
ELVDGNTLQKIANWEDTSYAVGCITVFCGEVRLIDNIKYKE
>WP_004289575.1 MULTISPECIES: aspartate 1-decarboxylase [Bacteroides]
MMIEVLKSKIHCARVTEANLNYMGSITIDEDLMDAANMIAGEKVYIADNNNGERFETYIIKGERGSGKICLNGAAARKVQ
PDDIVIIMSYALMDFEEAKTFKPTVIFPDPATNKVVK
>WP_004289576.1 bifunctional dihydroorotate dehydrogenase B NAD binding subunit/NADPH-dependent glutamate synthase [Bacteroides eggerthii]
MNKIISKEHFSEKVFKLVIEAPLIAKSRKAGHFVIVRVGEKGERMPLTIASADPVKGTITLVVQEVGLSSTRLCELNEGD
YITDVVGPLGQATHIENFGTVVCAGGGVGVAPMLPIVQALKAAGNRVITVLAGRTKELIILEKEMRESSDEVIIMTDDGS
YGRKGLVTEGVEDVIKREKVDKCFCIGPAIMMKFVCLLTKKYEIPTDVSLNTIMVDGTGMCGACRITIGGKTKFVCVDGP
EFDGHQVDFDEMLKRMGAFKSIEREEMHKLEEPQTCQATGESTAEPDEKSRNAAWRQELRKSMKAKERTAIPRVEMNELD
ADYRSHSRKEEVNQGLTKEQALTEAKRCLDCANPGCTEGCPVGIDIPRFIKNIERGEFLEAAKTLKETSALPAVCGRVCP
QEKQCESKCIHLKMNEKPVAIGYLERFAADYERESGQISVPEIKEKNGIKIAVIGSGPAGLSFAGDMAKYGYDVTVFEAL
HEIGGVLKYGIPEFRLPNKVVDVEIENLAQMGVKFIKDCIIGKTLSVEQLEEEGFKGIFVASGAGLPNFMNIPGENSINI
LSSNEYLTRVNLMDAASEDSDTPVPFGKCVAVIGGGNTAMDSVRTARRLGAERAMIIYRRSEEEMPARIEEVKHAKEEGV
EFLTLHNPIEYIADEQGKVKQVILQKMELGEPDASGRRSPVPIPGATETIDIDLAIVSVGVSPNPIVPSSIKGLELGRKG
TIAVNDSMQSSIPTIYAGGDIVRGGATVILAMGDGRKAAAAMNEQLKK
>WP_004289578.1 MULTISPECIES: serine--tRNA ligase [Bacteroides]
MLTIKQITDNTDAVIRGLEKKHFKNAKETIGQVLETNNKRRNTQTILDKNLSEVNSLSKSIGLLMKEGKKDEAETAKNRV
AELKEANKALQEEMDQAATDLQNLLYTIPNIPYDSVPEGVGADDNVVEKMGGMETELPKDALPHWELAKKYDLIDFDLGV
KITGAGFPVYKGKGAQLQRALINFFLDEARKSGYTEIMPPTVVNAASGYGTGQLPDKEGQMYHCEVDDLYLIPTAEVPVT
NIYRDVILDEKQLPIKNCAYTQCFRREAGSYGKDVRGLNRLHEFSKVELVRIDKPEHSKESHQEMLNHVEGLLQKLELPY
RILRLCGGDMSFTAALCFDFEVYSEAQKRWLEVSSVSNFDTYQANRLKCRYRTAEKKTELCHTLNGSALALPRIVAALLE
NNQTPEGIRIPKALVPYTGFEVID
>WP_004289579.1 MULTISPECIES: 50S ribosomal protein L27 [Bacteroides]
MAHKKGVGSSKNGRESQSKRLGVKIFGGEACKAGNIIVRQRGTEFHPGNNIGMGKDHTLFALVDGTVQFKVGKADRRSVS
VIPAENAEA
>WP_004289580.1 MULTISPECIES: 50S ribosomal protein L21 [Bacteroides]
MYAIVEINGQQFKAEAGKKLFVHHMQNAEAGATVEFEKVLLVDKDGNITVGAPTVEGAKVVCEVVSALVKGDKVLVFHKK
RRKGYRKLNGHRQQFTELTIKEVVA
>WP_004289581.1 HAD-IA family hydrolase [Bacteroides eggerthii]
MNYTTYLFDFDYTLADSSRGIVTCFRNVLNRHGYTQPTDDDIKRTIGKTLEDSFSILSGVTDPLQLAEFKKEYVKEADTH
MTVNTVLFLETKSVLIALKDSGARIGIISTKFRYRIKELLDQHFPEDFLDIIIGGEDVKTPKPSPEGLLLAIKQLHVTKA
ETLYIGDSTVDAETAQKAGVDFAGITHGMTTAEELQRYPHKKIMDSLEELLKQEPLPAKAPKNSNVRQIIFLLALSAALA
ALFYFLT
>WP_004289582.1 C40 family peptidase [Bacteroides eggerthii]
MKQPLAHIIAFVGLVLCLSSCHTSAPRLDYKALAQASVRLGVDIELTDNHRLYINAAEWIGTPYRAGGSSKQGTDCSGLV
SQLYKKTYRIRLSRSTDGQLKESNRIARRNLREGDLVFFTSRASRKRVAHVGIYLKDGKFIHASTSQGVIVSNLKERYYT
QYWLCGGRVK
>WP_004289583.1 ABC transporter ATP-binding protein [Bacteroides eggerthii]
MIQINNLQKRFGEKTAVNIDNYLISQGDMLGLVGNNGAGKTTLFRLILDLLQADRGNVTINDIDVSQSEDWKRFTGAFID
DGFLIDYLTPEEYFYFIGKMYGLKKEEVDERLVPFERFMNGEVIGQKKFIRNFSAGNKQKIGIISAMLHHPQLLILDEPF
NFLDPSSQSIIKQLLQKYNEEHGATVIISSHNLNHTVDVCPRIALLEHGVIIRDIENENNSAEKELEAYFNVSVEEKVET
ENDTDEETPEEEQA
>WP_004289584.1 MULTISPECIES: DUF5687 family protein [Bacteroides]
MSLFIELRKQGKLAAKRNPMYEKNKFGKFWMYFMAVFWAGYLIFFGTTFAFAFDGGATEAYHVLNSGLIFVLALDFLMRF
PFQKTPSQEIKPYLLLPIRRNRLIDFLLIRSGLNGFNLIWLFFFVPFAIISITKFYGITGVLTYSIGIWLLMILNNYWFL
LCRTLMNERIWWVMLPILVYGIIAAGLFIPEDSPLFDWSIDLGEGFILGHLLTFIGVSATIVALWFINRELMIKLIYNEI
NKVEDTRVKHVSEYKFLDRYGEIGEYMRLELKMLLRNKVCKTALRTVFMVVIAFTCILSFTEAYDGQGMKNFIMVYNFVI
FGILFLSSLMSYEGNYIDGLMSRKESIYTLLRAKYILYSIAILIPLILMIPAMATGKLSVLSCIAWATFVAGGVYFCLFQ
LAVYNNKTVDLNAKMTNRQNMGTGLQNLISGAAFGVPLLMNFVLTTFWGPTVTAWILIAVGAGFILTSRFWLKNVYHRFM
KRRYKNMEGFRDSRQ
>WP_004289586.1 3-deoxy-8-phosphooctulonate synthase [Bacteroides eggerthii]
MIKLKNNPAGNFFLLAGPCVIEGEDMAMRIAERVVTITDRLQIPYAFKGSYRKANRSRLDSFTGIGDEKALKILKKVHDT
FGVPTVTDIHAAEEAAMAAEFVDILQIPAFLCRQTDLLVAAAQTGKIINIKKGQFLSPLAMRFAADKVVEAGNKNVMITE
RGTTFGYQDLVVDYRGIPEMQTFGFPVVLDVTHSLQQPNQTSGVTGGMPQLIETIAKAGIAVGADGLFIETHENPSVAKS
DGANMLKLDLLEGLLTKLVRIREAIK
>WP_004289587.1 MULTISPECIES: diacylglycerol kinase family protein [Bacteroides]
MSVEPNKWGVIYNPKAGTRKVQKRWKEIKAYMDSKGVSYDYVQSEGFGSVERLAGILANNGYRTIVIVGGDGALNDAING
IMLSNAEDKENIAIGIIPNGIGNDFAKYWEMSSEYKDAVDCIINNRRRKIDVGTCYYYDGEKHMTRYFLNAINIGLGASI
VKITDQCKRFWGVKFLSYFMAFLSLIFERKLYRMHLKINGEHIRGRIMTVCIGSAWGYGQAPSAVPYNGWLDVSVIYRPE
LLQLFSGIWMLMEGRILNHKVVKPYRTQKIKVLRAQNASVDLDGRILDRHFPLDIGVLHEAITLIIPN
>WP_004289588.1 tRNA (adenosine(37)-N6)-dimethylallyltransferase MiaA [Bacteroides eggerthii]
MPDYDLIAILGPTASGKTPFAAALAAELNTEIISADSRQIYRNMDLGTGKDLADYTVNGKQIPYHLIDIADPGYKYNVFE
YQRDFLTAYESIKQKGCLPIVCGGTGMYLESVLKGYKLLPVPENPELRIRLAGKSLEELTEMLKTYKNLHNTTDVDTVKR
AIRAIEIEEYYAHTPVDKRSFPLLNSLIIGVNIDRELRREKITRRLRQRLDEGMIDEVRRLIEQGIPPEDLIYYGLEYKY
LTLYVIGKLTYDEMFNQLETAIHQFAKRQMTWFRGMERRGFTIHWINVQWPMEEKIAFVKSKLKEI
>WP_004289591.1 glycoside hydrolase family 43 protein [Bacteroides eggerthii]
MNKRSFFAILSALVVSAGTLGGFSSCNLSKANGNLPAVKDSTALFDYFTYKGNDDFYKENPLPDDESFYNPILPGWYSDP
SICTNGEGDYFLVTSTFTYFPGVPIFHSRDLVNWKQVGHVLSRPSQLVNMKGQHVSGGIFAPAISYNPHNKTYYMVTTNV
[truncated: 1,103,783 more chars]
