# Supplementary material for: Development of a novel multi-epitope mRNA vaccine candidate to combat SFTSV pandemic
Source: PLoS Negl Trop Dis. 2025 Jan 22;19(1):e0012815. doi: 10.1371/journal.pntd.0012815 (PMC12788908; doi:10.1371/journal.pntd.0012815)
Supplement: S2 Data — (ZIP) [file pntd.0012815.s012.zip › protein/Bacteroides uniformis ATCC 8492.faa]

>WP_002558049.1 MULTISPECIES: 30S ribosomal protein S11 [Bacteroides]
MAKKTVAAKKRNVKVDANGQLHVHSSFNNIIVSLANSEGQIISWSSAGKMGFRGSKKNTPYAAQMAAQDCAKIAYDLGLR
KVKAYVKGPGNGRESAIRTIHGAGIEVTEIIDVTPLPHNGCRPPKRRRV
>WP_002558051.1 MULTISPECIES: type B 50S ribosomal protein L36 [Bacteria]
MKVRASLKKRTPECKIVRRNGRLYVINKKNPKYKQRQG
>WP_002558052.1 MULTISPECIES: translation initiation factor IF-1 [Bacteroidaceae]
MAKQSAIEQDGVIVEALSNAMFRVELENGHEITAHISGKMRMHYIKILPGDKVRVEMSPYDLSKGRIVFRYK
>WP_002558070.1 MULTISPECIES: 30S ribosomal protein S19 [Bacteroidaceae]
MSRSLKKGPYINVKLEKKVLAMNESGKKVVVKTWARASMISPDFVGHTVAVHNGNKFIPVYVTENMVGHKLGEFAPTRTF
RGHAGNKKK
>WP_002558131.1 MULTISPECIES: DUF2795 domain-containing protein [Bacteroidales]
MYWTLELASKLEDAPWPATKDELIDYAMRSGAPLEVIENLQEMEDEGEIYESIEDIWPDYPSKEDFFFNEEEY
>WP_002560155.1 MULTISPECIES: 50S ribosomal protein L33 [Bacteroidaceae]
MAKKAKGNRVQVILECTEHKDSGMPGTSRYITTKNRKNTTERLELKKYNPILKRVTVHKEIK
>WP_002561589.1 MULTISPECIES: RNA polymerase sigma factor RpoD/SigA [Bacteroidaceae]
MRQLKITKSITNRESASLDKYLQEIGREDLITVEEEVELAQRIRKGDRVALEKLTRANLRFVVSVAKQYQNQGLSLPDLI
NEGNLGLIKAAEKFDETRGFKFISYAVWWIRQSILQALAEQSRIVRLPLNQVGSLNKISKAFSKFEQENERRPSPEELAD
ELEIPVDKISDTLKVSGRHISVDAPFVEGEDNSLLDVLVNDDSPMADRSLVNESLAREIDRALSTLTDREKEIIQMFFGI
GQQEMTLEEIGDKFGLTRERVRQIKEKAIRRLRQSNRSKLLKSYLG
>WP_004288267.1 MULTISPECIES: 50S ribosomal protein L32 [Bacteroidaceae]
MAHPKRRQSKTRTAKRRTHDKAVAPTLAICPNCGEWHVYHTVCGACGYYRGKLAVEKEAAV
>WP_004288442.1 MULTISPECIES: 30S ribosomal protein S18 [Bacteroides]
MAQQVQSEIRYLTPPSVDVKKKKYCRFKKSGIKYIDYKDPEFLKKFLNEQGKILPRRITGTSLKFQRRVAQAVKRARHLA
LLPYVTDMMK
>WP_004289225.1 MULTISPECIES: phage integrase SAM-like domain-containing protein [Bacteroidales]
MGRITINGTQAGFSCKKEVSLALWDVKTNRAKGKSEEARTLNQELDNIKAQITRHYQYICDHDSFVTAKKVYNRYVGFSE
ECHTLMNLFREQLEPYKKKIGIEKAESTYCGLVADYKSLLLFMKSKKNAEDIVIEELEKSFIEDYYNWMLGTCALANSTV
FGRVNTLKWLMYIAQEKGWIRVHPFASFECMPEYKRRSFLSEEELQRIIHIEPRYKRQRAMRDMFLFMCFTGLSYVDLKA
ITYDNIHTDSDGGTWLMGNRIKTGVAYVVKLLPIAIELIEKYRGTDEKKDSPNVSFR
>WP_004289226.1 MULTISPECIES: hypothetical protein [Bacteroidales]
MQLRGEVTPHIGRHAFAVLAILKGMLLETLQKVFGHKSITYVLRIHSLVRRRRGNLFLEVAHLYDQRADQLSQLLIRACF
NNCQFHTKILFKILNMRQSNAHPISFPNR
>WP_004289228.1 MULTISPECIES: DUF4465 domain-containing protein [Bacteroidales]
MKRKLRFLAGACLFTATALFSGCSSDDDFLMDPVDSGTSQTRAVTNSDGTLTITFDDFDPGMLAGPTSAGENLYSYQGYP
QVTTIYDNTPEEYLFLSMFNTVGGSTEYSSGGIALSNWNIRSNQSGNTGDWWYSYLNQCSVYNTAVEAEGQNKEAGHSGS
NFGVVYGYVDAYNQAWMAKPEFYFNVPRKLVGLWICNTSYTYGVITYGNQFGSTGVATPLKEMKGYFQVNLECYDANGGL
IRTYKRLLADYRNGQQQVDPITTWDYWEINAEGVQSVKFNFEGSDSGAYGLNTPAYICIDDITIQ
>WP_004289233.1 MULTISPECIES: ABC transporter substrate-binding protein [Bacteroidales]
MNALKNLSLILLLSLAFTGCHNKSSKINDFNLLLYAPEYASGFDIKGAGGKESVLITVRNPWQGADSVTTWLFIVRNGEE
VPEGFAGQVLKGDAKRIVAMSSTHIAMLDAIGEVRCITGVSGIDYISNPDIQARRDSIGDVGYEGNINYELLLSLDPDLV
LLYGVNGASAMESKLEELDIPFMYVGDYLEESPLGKAEWMVVLSEVTGKREKGEKAFAAIPVRYNALKKKVADSTLGTPS
VMLNVPYGDSWFMPSTQSYVARLITDAGGRYIYQKNTGNASIPIDLEEAYLLASDADMWLNVGMANSLDDLKASCPKFTD
TRCFKNGEVYNNNARTNTAGGNDYYESAVVNPDIVLRDLVKIFHPELVQEECVYYKQLK
>WP_004289235.1 MULTISPECIES: ABC transporter ATP-binding protein [Bacteroidales]
MIELQHFSIGYKENSLLHEVNATIKKGQLTALIGRNGTGKSTLLRAIAGLNRCYSGKIILDGHDIACMKTEDMAKTLAVV
TTERTRIANLRCKDVVAIGRAPYTNWIGRMQETDKEIVMQSLISVGMEAYANRTMDKMSDGECQRVMIARALAQDTPIIL
LDEPTSFLDMPNRYELVALLRRLVHDEKKCIMFSTHELDIALSMCDSIALLDTPNLSCLTASEMQKSGYIDRLFQNENIR
FDSLCGTMILKQ
>WP_004289236.1 MULTISPECIES: DUF2284 domain-containing protein [Bacteroidales]
MSIYTVENFTSDITVEGYIAEFRDEPHFLELCKQCTNYGKSWGCPPFDFDTESFLRQYKYAHLMATKIIPEDKDIPIEYT
QKLILPERIRIESELLDMERKYGGRSFAYIGKCLHCSDNECTRNCGTPCRHPEKVRPSLEAFGFDIAKTLSELFNIELLW
GKDGKLPEYLVLVSGFFHNEYELCNIAY
>WP_004289896.1 MULTISPECIES: 50S ribosomal protein L20 [Bacteroides]
MPRSVNHVASKARRKKILKLTRGYFGARKNVWTVAKNTWEKGLTYAFRDRKNKKRNFRALWIQRINAAARLEGMSYSKLM
GALHKAGIEINRKVLADLAMNHPEAFKAIVAKAKAA
>WP_004290132.1 MULTISPECIES: co-chaperone GroES [Bacteroides]
MNIKPLADRVLILPAPAEEKTIGGIIIPDTAKEKPLKGEVIAVGNGTKDEEMVLKVGDTVLYGKYAGTELEVEGTKYLIM
RQSDVLAVLG
>WP_004290962.1 MULTISPECIES: TraR/DksA C4-type zinc finger protein [Bacteroides]
MAEKTRYSDAELEEFRAIIMEKLELAQRDYELLKASLTGADGNDTDDTSPTYKVLEEGANTLSKEETTRLAQRQLKFIQG
LQAALVRIENKTYGICRETGKLIPAERLRAVPHATLSIEAKNNGKK
>WP_004291052.1 MULTISPECIES: 50S ribosomal protein L28 [Bacteroides]
MSKICQITGKKAMIGNNVSHSKRRTKRTFDLNLFNKKFYYVEQDCWISLSICANGLRIINKKGLDAALKDAVAKGYCDWK
SIKVIG
>WP_004291218.1 MULTISPECIES: 30S ribosomal protein S13 [Bacteria]
MAIRIVGVDLPQNKRGEVALTYVYGIGRSSSAKILDKAGVDRDLKVKDWTDDQAAKIREIIGAEYKVEGDLRSEVQLNIK
RLMDIGCYRGVRHRIGLPVRGQSTKNNARTRKGRKKTVANKKKATK
>WP_004291222.1 MULTISPECIES: 50S ribosomal protein L30 [Bacteria]
MSTIKIKQVKSRIGAPADQKRTLDALGLHKLNRVVEHECTPSILGMVDKVKHLVTIVK
>WP_004291226.1 MULTISPECIES: 30S ribosomal protein S8 [Bacteroides]
MTDPIADYLTRLRNAIQAKHRVVEVPASNLKKEITKILFEKGYILNYKFVEDGPQGTIKVALKYDPVNKVNAIKKLERIS
SPGLRQYTGYKDMPRVINGLGIAIISTSKGVMTNKEAAELKIGGEVLCYVY
>WP_004291234.1 MULTISPECIES: 50S ribosomal protein L16 [Bacteria]
MLQPKKTKFRRQQKGRQKGNAQRGNQLAFGSFGIKALETKWITGRQIEAARIAVTRYMQRQGQIWIRIFPDKPITRKPAD
VRMGKGKGAPEGFVAPVTPGRIIIEAEGVSYEIAKEALRLAAQKLPITTKFVVRRDYDIQNQNA
>WP_004291235.1 MULTISPECIES: 30S ribosomal protein S3 [Bacteroides]
MGQKVNPISNRLGIIRGWDSNWYGGKNYGDSLLEDSKIRKYLNARLAKASVSRIVIERTLKLVTITVCTARPGIIIGKGG
QEVDKLKEELKKVTDKDIQINIFEVKRPELDAVIVANNIARQVEGKIAYRRAIKMAIANTMRMGAEGIKIQISGRLNGAE
MARSEMYKEGRTPLHTFRADIDYCHAEALTKVGLLGIKVWICRGEVYGKKELAPNFTQSKESGRGSNSGNNGGKNFKRKK
NNR
>WP_004291244.1 MULTISPECIES: 30S ribosomal protein S10 [Bacteroidaceae]
MSQKIRIKLKSYDHNLVDKSAEKIVRTVKTTGAIVSGPIPLPTHKRIFTVNRSTFVNKKSREQFELSSYKRLIDIYSSTA
KTVDALMKLELPSGVEVEIKV
>WP_004291279.1 MULTISPECIES: 50S ribosomal protein L7/L12 [Bacteroides]
MADLKAFAEQLVNLTVKEVNELATILKEEYGIEPAAAAVAVAAGPAAGGAAAAEEKTSFDVVLKSAGSAKLQVVKAVKEA
CGLGLKEAKDMVDGAPSVVKEGLAKDEAESLKKTLEEAGAEVELK
>WP_004291332.1 MULTISPECIES: site-specific integrase [Bacteroidales]
MKVTFIIKKAAKRYDTESMATIYVRFRNGRQLDSVAPTQLAINPNLWDDKDECVKTKAVCNEEMRTHINEEIRQLKTYIE
KVYQQEKEAIDKEWLKTTLDKFYHPEKYFLPEEVVIKPTIGELFDEFLNKHPLSEVRKKNFRVVKRALLRYELYVRATKR
GQKGFILDVDLVTPDTLRDMWDFFQNEYQYYELYPSIYEAIPEKRTPQPRSKNTLIDCFSRIRTFFLWCFDNKRTTNRPF
DKFPIEECTYGTPYYITLEERDRIFNADLSATPQLAIQRDIFIFQTLIGCRVSDLYRMTKLNVVNEAIEYIPKKTKEGNP
VTVRVPLNDKAKEILERYKEYEGKLLPFISEQKYNDAIKKIFKLAGVDRIVTILDPLTHNEIKRPIYEVASSHLARRTFI
GNIYKKVKDPNLVSALSGHKEGSKAFRRYRDIDEEMKKDLVKLLD
>WP_004291334.1 MULTISPECIES: DUF6043 family protein [Bacteroidales]
MGQQEYDNFKRLIKEWLDSHPNEYADFVEEMNDKKFKGFFNIFNTAVRLVPKYKEAARKRIGDDRNPDFEELENVLLQSD
LAEKIVNEFHTPNKRSIVPAMLAWLYYGRSYECMVEQGEELTKRKDIPTLYKWLVSGMVKFIIRKSIANGMRTKEDWQVF
RKQQKAIEENSLVEWAIEEDEDMDEEETDMLQEEQPKTAGRKADTRTLPELLIERHDILIERIGTRLKTHATETDIARLF
IALVEYRFMRKCPIKTFRNALYEQFKEQEIVHERGIQKAYRNLTSPFGNSKKLVKDIGEDHEAIEELKAYLSN
>WP_004291341.1 MULTISPECIES: helix-turn-helix domain-containing protein [Bacteroidales]
MTDILAIIQNGNGNIKLEVTGEDLLLFSNQLISRAKHELSTAIAEARKEKYLTKEEVKKMCGVCDTTLWHWSKKNYLKPV
KVGNKVRYRQSDIQRILGEHNPLI
>WP_004291344.1 MULTISPECIES: primase-helicase family protein [Bacteroidales]
MKEEEYMRVGTTLYKVVNQPCANGGYEKKRVVWNNSTLRQDYGKNYLATVPKYDGFCTVPNHLNYQKEIEGFLNLYEPIE
HKPQQGDFSHIQSLMRHIFGEQYELGMDYMQLLYLQPTQKLPIVLLVSEERNTGKSTFLNFLKAVFENNVTFNTNEDFRS
QFNSDWAGKLLIVVDEVLLNRREDSERLKNLSTTFTYKVEAKGKDRTEIAFFAKFVLCSNNEYLPILIDAGETRYWVRKI
MPLQSDDTNFLQKLKAEIPAFLYFLTQRELSTTQESRMWFNPRLTHTAALQKIIRSNRNRLEIEMTELLLDIMSNMNVES
VSFCLNDLVTLLLYSQVKVEKYQVRKVVQEVWKLTSAHNSLSYTAYEFAPHRECHYEPKRKTGRFYTVTKEQLTAI
>WP_004291345.1 MULTISPECIES: toprim domain-containing protein [Bacteroidales]
MTIEEAKSIRIADYLHSLGYSPVKQQGINLWYKSPFREESEASFKVNTEREQWYDFGLGKGGNIIALAAHLYATDHVPYI
LKRIAEQTPHVRPVSFSFGKQSSSEPSFQQLEIVPLSSPALLAYLQGRGINIELAKRECSEARFTHNGKRYFAIAFPNGS
GGFEVRNRYFKGCIAPKEISHIRQSGKARNTCYVFEGFMDYLSFLTLRQESCPNYPELDGQDYIVLNSVSNVNKALYPLG
NYERIHCFFDNDHAGIEALQQIRKEYSRDRYIRDASQIYSGCKDLNEYLQKQVERKRQVQSVKGMSSQSPKKKNGFRL
>WP_004291348.1 MULTISPECIES: hypothetical protein [Bacteroidales]
MKKLTIIFYLFLIPLCVFAQNESSISHTKTVNDSTLIKIHAIVEDIDFRMHGLDRYKLYPTENIYNFLQLDTMTGKIEIV
QWSLDDDKEGSATLNNEDLSLGTGCGTFELYPTKNIYQFLLLDKVTGRRWHVQWGFESSKRWIKRIY
>WP_004291349.1 MULTISPECIES: NERD domain-containing protein [Bacteroidales]
MHIAITVIFFAVVIFIKLKMPMWKGKYSEKLVNNKIQELPEEYVVFNDLLFESNGYSTQIDHIVVSPYGVFVIETKGYKG
WILGRENGEYWTQTIYKSKHQFYNPIKQNAGHVRFLHHLLKCSTDILFIPIVVFNNSAELKVHADNNIVVNRYNLKRAIL
QYRTAVLNQETINWIIQTINQNRIIADKEKLKQHKHNAKARQYRSSRLINQGVCPQCGGHLILRKGKYGTFYGCSNFPTC
KFTINS
>WP_004291350.1 MULTISPECIES: Fic family protein [Bacteroidales]
MEQGVWQEIELLYQKFQKLGISEAVDYDKYYLYSLITHSTAIEGSTLTELDTQLLFDEGVTAKGKPLVHHLMNEDLKQAY
ELAKTESGSLVPITPAFLKRLNAMLMRTTGSVHSVLGGSFDSSKGEFRLCGVTAGVGGHSYMNYLKVPAKVDELCAILQE
KQKKMGTLREQYELSFNAHLNLVTIHPWVDGNGRTARLLMNYIQFCYHLFPTKIFKEDREEYILSLRQCQNEETNQPFLD
FMARQLKKSLSIEIERFNVSRKKGFSFMF
>WP_004291965.1 MULTISPECIES: acyl carrier protein [Bacteroidaceae]
MSEIASRVKAIIVDKLGVEESEVTNEASFTNDLGADSLDTVELIMEFEKEFGISIPDDQAEKIGTVGDAVSYIEEHAK
>WP_004292199.1 MULTISPECIES: 50S ribosomal protein L34 [Bacteroidaceae]
MKRTFQPSNRKRKNKHGFRERMATANGRRVLAARRAKGRKKLTVSDEYNGVKA
>WP_004292313.1 MULTISPECIES: 50S ribosomal protein L19 [Bacteroides]
MDLIKIAEEAFATGKQHPSFKAGDTVTVAYRIVEGNKERVQLYRGVVIKIAGHGDKKRFTVRKMSGTIGVERIFPIESPA
IDSIEVNKVGKVRRAKLYYLRALTGKKARIKEKRVNG
>WP_004293827.1 MULTISPECIES: PKD-like domain-containing protein [Bacteroidales]
MHRFHYFIISACMLFTSCNKDEVITEEVGGQPIIELDSETGIYTVKVDHELTIAPTYQNVEDALFAWTIDGTLVSSGPSL
QRTWNECGDFYVKLRVDNAEGYAEEELKVEVKELTPPVISLALPSQGLKVVRNTDYTFTPDIQHSDVEGFKIEWVREGKI
VSTENTYTFNEKELGVYTVTINASNIDGTTTKDVSVEVVETMPYVVKFPTPSYLQTSTDRYTFADRPVFLRPLLEYFDNP
RFEWSVDGQVMEGEVERMFKFTPSAPGEYTVSCTVSEDTPTEKISRNIDKGKTAVTATVKVVCVDKKEQDGFRASGSSKL
WNKVYEYTPAPGQFINETSTIGGMTGNETSPEAAVAWATQRLKDKLHVSLGSFGGYIIVGFDHSIPNSGNQYDFCVQGNA
FDGSSEPGIVWVMQDINGNGLPDDEWYELKGSEAGKEETIQNFEVTYYRPEGKKMDVQWISSDGRNGWVDYLSAYHTQDY
YYPAWISENSYTLTGTCLAARNTQDSQTGYWDNQSYDWGYVDNFGNDQIEGGSTVDGSGQRNGFKISNAIHADGTEANLQ
YIDFIKIQCGVLAKSGWLGEVSTEVFSFEDLTK
>WP_004293828.1 MULTISPECIES: YncE family protein [Bacteroidales]
MIRVLFFIRMTMSRTIQRICLFLFCLPVFGSCMKWDYGEMEDFSVSASGLFITNEGNFQYSNATLSYYDPATCEVENEVF
YRANGFKLGDVAQSMVIRDGIGWIVVNNSHVIFAIDINTFKEVGRITGFTSPRYIHFLSDEKAYVTQIWDYRIFIINPKT
YEITGYIECPDMDMESGSTEQMVQYGKYVYVNCWSYQNRILKIDTETDKVVDELTIGIQPTSLVMDKYNKMWTITDGGYE
GSPYGYEAPSLYRIDAETFTVEKQFKFKLGDWPSEVQLNGTRDTLYWINNDIWRMPVEADRVPVRPFLEFRDTKYYGLTV
NPNNGEVYVADAIDYQQQGIVYRYSPQGKLIDEFYVGIIPGAFCWK
>WP_004300570.1 MULTISPECIES: helix-turn-helix domain-containing protein [Bacteroidales]
MEVRKICQWCGKPFIAQKTTTCYCSHQCSNLGYKERIRERKRQLKRSQELLQPRQAAEGQDFFSFAQAAKLMGVTRQYIY
KLVKESKLRASRISGKKSLIRRADIELMMKTKPYERIMPKEDFDITEYYTAEEIAEKYKVNAKWVWTYTRQHKVPKVRIR
QFNYYSKKHIDAAFAKYEVDSDLTEWYTPEDIQEKYGMTRVAIRSQVYRNNIPSKKEHGQIFYSKLHFDLSKSSEQESKA
EYYTVKEAMEKFKLSRDSVYGILQFHQINREKNGRFVRFLKVEFDRVMGVHK
>WP_004300574.1 MULTISPECIES: hypothetical protein [Bacteroidaceae]
MTNNTQIRTKRISFILALLVIAYVAVDTYLFTYHKINTTTITTPVIIGLVVTILLCGLLQRFFYTWLTKNPINFSFDRQS
PIITDSGFEIKTDCADEIQTIEQPNNSVIDNYDTIRENIKKKEAEKQVEVMNAIREYVTIKTAPYLSKEAIAILISNIEY
MACDRSDLYKPIRSNIDNPLRSPGLRHLAWNVGERLGVSLAKRAIFIKSSFPHELENATLEYLKLNLRDQVPSQIPIDVP
DKGDYRFHLETDNSNSD
>WP_004300575.1 MULTISPECIES: helix-turn-helix domain-containing protein [Bacteroidales]
MEKDQLTFNDLPTVVGELCDRIASMENLLTEKLSKQYETKENTHVPMTVQEACNYLKMPLSTFYYKVKKDDIPVIKQGKH
LYIYRDELDRWLESSRKTPAPQSFEEENESMLASHRRKPNPKNW
>WP_004300576.1 MULTISPECIES: AAA family ATPase [Bacteroidales]
MEKTDNTTPSCEELAVYMEDSIVSVTNTYEQSPVVLMVDDAVIGTLGNFSASIGKAKSKKTFNVSAIVASALRNSTVLHY
RSTFPDNKRNILYIDTEQGRHHCQQILKRILRLAELPEDKKPDNLLMLALRKFSPKLRLAIVEQAIGTIPDLGLVIIDGI
RDFLYDINSPGESTDIISKFMQWTDDRQIHIHTVLHQNKNDEHARGHIGTELNNKAETIMQIEVDKEDKTISVVEAVHIR
DREFEPFAFRINEEAIPEPVESYLPKEKKTGRPTKGPFDPDKEIPKNVHRPALNAVFANGNINNYDDYIERLQEGYGLQG
IKLGYNKAVKVATLLSDKQMVIKEGKDYAFNPEYHY
>WP_004300579.1 MULTISPECIES: hypothetical protein [Bacteroidales]
MIAKAKAISHGINDLRYITGESQHKKHPEKIYRVLDNLLPSEPDAMGIWNSMQLTISQHRPIKNSVIRIELSPSPKHTQF
YDIEDWQKLWQDFAEEFDKQVITGKDGKIRSCPTNLANSKYSVWLHTESKGEVPHLHAAVCRLDENGNINNDHNIHLRAQ
RAAERVAKKRGWTTAEQIRNRNIPQVNRDCMEVLKAMPSWSWDEYKNTLIRKGYTVHEREDKKGILRGYALMNGNTKYKA
SELGIGRNLMVSKLPATWEKLHHQSATVIRNNAPKAVQQAAIHKVAPIDYTQYLTYSQDMISYALSHEGKDYRFYIPEKI
LDCFNDEFDYRFIANCQELTDMAVAIFVGLIDTPNVTTGGGGGGSQSDLPWRDKDEDNLQWARRCAHAASRSLGKKLKTG
LKR
>WP_004300582.1 MULTISPECIES: DUF262 domain-containing protein [Bacteroidales]
MAVESHDKKLDDLLKMVEEGKAQLPDFQRSWVWDDTKICKLIESITSGFPMGAAMFLANGGEHIRFKYRTFEGVDSISEV
TPEWLVLDGQQRLTTLYQVLKSKKATNTRLETNRDTIIKRYYYLDIRKCLDSTADRLEAIISVSEKKQLTTNIGRDVTLD
LSTREKEFENLMFPLNITFSHNDTEDWHYDMEDYYKGDREYRNLFRDFSQQILRPILEYNIPIIQLDKETPKEAVCQIFE
NVNTGGVPLTVFELVTATFAAEGHELRKDWETIRHIFAQKVNGELLKEITGANFLAAMTLLVSYYKRVVSGDDERVAVTC
KKKDILRLELKDYLKYHDALIKGFCDAADFLVHQGIFRSRDLPYSSQLIPLAAIFAYDNENKKMLHLGSKQELLSRWYWC
GVMGELYGGANEARFATDIMGVFRWMEGGEMPETVYRSNIQPTRLLTMQTRNSAAYKGVMALILQDSPLDFMTGHRMDIA
SYIDEDADIHHIFPQTYCEKNNLPRIKWNSVINKTPIYASSNRSIGGHAPSTYIGTMANKGLKQVEIQEAIESHKVSYAH
LALDDFNAYFIDRAKQLLDRIEQATGKSVSGRDSEETIREFGVALI
>WP_004300583.1 MULTISPECIES: HsdR family type I site-specific deoxyribonuclease [Bacteroidaceae]
MFNEDNTVEQMLIEAATQSSWQYVKSQDIPRSSDSVLVESWLLEALVRLNPITRQQAEQVIYKLRAAITCGGNYDELVTA
NDRFRTLLFNENTEPFGKDGEYIPIRFFSEDAVEDYCVVTNQWEFPRSSVEGGKRLDLVYLINGIPVCVGEAKSPVRPQI
TWADGAIDMLHYEKSIPEMFVPNILTFATEGKELQYAGICAPVDKWGPWFNDESRQHGTIESVKSNVMGLVQPNRLLDIY
RYYSVFTGTSSGKKIKIVCRYQQYIGGEAIVQRVLNTYREKQGPKKGLIWHFQGSGKSWLMVFAAQKLRLQNELHAPTVV
IVDDRIDLEDQITGDFTRADIPNIESAKTKDELVAFFKQDQRKILITTIFKFGDVDSVLNERDNIILLVDEAHRTQEKDL
GQKMRNALPNAFFFGLTGTPINKRDKNTFQSFGADEDLEKGGYISKYTFQNSVEDGATLELNFQTVPVEMHLNETQLQEE
FDELTDQISEDEKNELVKRTSVEAFFTAEKRINDVARYIVNHFKEYVEPTGMKAQVVVYNRDCCVKYKKAIDALLGSEDA
TTIVMHTAGDKADEYKAYRRDREQERKLLDQFRDPLSPIKMVIVTSKLLTGFDAPILQCMYLDKPMKDHTLLQAICRTNR
KYNVDKKCGLIVDFVGVFDNVAKSLAFDEETVKTVVKNIDEIKVLIPQFLQECIDFFPGVDRTIGGWEGLQAAQQCLLDE
STKTNFAKHFSRLAKAWETVSPDAMLAAYQADYTWLAQVYQSVRPVSTGGSLIWTLLGAKTIEIIHRNIDTIDIGTPLED
LVVDGDVIDMVLEQAKDNPKKILEVEKMLRLRLGEHHGDPNYKAFAEKLDELRRHMEENLITSIDFLRGLLTLAKEVLEE
EKNSNQPLDKREQAKAALTELFESIRTEDTPIIVERVVADIDENVVAIVRKFKDAFKSITAQREIKKKLRSILWVNYQIK
DQEVFDKAYQYIEMYY
>WP_004300585.1 MULTISPECIES: site-specific tyrosine recombinase/integron integrase [Bacteroidales]
MIENLINDIEQAMLGVLNNEQMSQLRKVLDYAFRDINVSSKNNEECSGNSELIDSFLSAKRVEGCSDKSMHYYRSTLNNA
IRKIEKNIRHITTDDLRNYLNDYQQTSGATKVTVDNIRRILSSFFSWLEDEDYIVKSPVRRIHKVKVGKTVKETYSDEAL
EQMRDHCEGIRDLALIDLLASTGMRVGELVKLNRNDIDFENRECIVTGKGDKQRRVYFDARTKIHLQRYLAERIDDNPAL
FVSLLAPYDRLQISGVEIRLRRLGRELNIPKVHPHKFRRTLATMAIDKGMPIEQVQHLLGHQSLDTTLQYAMVNQTNVKM
SHRKFIG
>WP_004300586.1 MULTISPECIES: restriction endonuclease subunit S [Bacteroides]
MSRVKFGDVVKDVKINIDRLNNPYEYYVAGDHMDSEDLTIHRKGCFTTDDVGPAFIRVFKPGQILYGSRRTYLKKIAVAD
FEGVCANTTFVFETKDPHAFEQRLLPFIMLSKDFTTWSIAKSKGSTNPYVLFSDLADFEFELPPLEEQKVLVDKLWAAYR
LKEAYKKLLVATDEMVKSQFIEMYYNTHNKQTLESVCPIMNKGITPKYVESSSVLVINQACIHWDGQRLGNIKYHNEEIP
VRKRILESGDVLLNATGNGTLGRCCVFICPSDNNTYINDGHVIALSTDRAVILPEVLNTYLSLNDTQAEIYRQYVTGSTN
QVDIVFSDIKKMKVPVPSMDEQILFVEVLTQADKSKFELKQCIENIDKVIKSLING
>WP_004300587.1 MULTISPECIES: class I SAM-dependent DNA methyltransferase [Bacteroidales]
MAEKVKQYRLPDDPITLDELKSFLWAAATHLRGQIDAAGYKEYIFPLLFFKRISDVYDEQFEGFVCEGGVEYAGMQVEDL
PIRIPDGAHWRDVREVTENVGNKLVEAFIAIEQANPAKEMDGRKIGGLEGIFGPKDGWTNKAKMPDNIITSLIEDFSKYT
LSLKACPADEMGQAYEYLVGKFADDAGNTAQEFYTNRTVVQLMAEILQPQPNESIYDPTCGSGGMLVKCLDYLRNKGAEW
QSVQVFGQEVNGLTSSIARMNLYLNGVEDFSIACADTLEHPAFLDGSHLRKFDIVLANPPYSIKEWNREKFMNDKWGRNF
LGTPPQGRADYAFFQHIIASMDRNTGRCAILFPHGVLFRDEEYELRKKLVEIDIVDCVIGLGPNLFFNASMEACIIICKN
RKEDSHKGKVIFIDAKGEVSRKNAESYLENTHIQKIISAYENFEDIEYFAKVADINDIDNNKSLLSIQSYVKQKGTNEIY
ILDESLPKWIEASRSMHIEVANLLSMLKYE
>WP_004300588.1 MULTISPECIES: class I SAM-dependent DNA methyltransferase [Bacteroidales]
MAKKTINKELTGAQDLYNFLFEACNIIRGPVSQDNFKDYITPLLYYKRISDVYDEETEEALISSGGDKEYASLPEQHRFV
IPDGCHWQEVRERTENLGAAIVGAMRQIEIANPDTLYGVLSMFSSQKWTNKAILNDSKIRDLIEHLSKRKLGNKDYPADL
MGDAYEILLKKFADDSKAQAGEFYTPRSVVRLLVHILDPQPGETVYDPACGSGGMLIEAIRYMHDDSLCCGSIFGQEKNV
VNAAIAKMNLFLHGASDFNVMQGDTLRDPKILQGGNIAKFDCVIANPPFSLENWGATEWSSDKYKRNIYGTPSDSCGDYA
WIQHMICSMSSGKGRMAVVMPQGILFRGNQEAEIRKQLVESDLIEAVVTLGDKLFYGTGLSPCFLIIRRMKQAHHSGRIL
MIDGSKILTQKRAQNILEENDIDRLYSLYQNYSDEEDYSRIVTLQEIRDKEYNLSPNRYVVYHKEEIRPYAEVLAEFKQA
YADVKRLENEFSLLINA
>WP_004300590.1 MULTISPECIES: helix-turn-helix transcriptional regulator [Bacteroidales]
MAKNTMGTKLPRKLEQKMSVVGEQIKLARLRRNLSVAQVAERATCSPLTVSRIEKGVPTVAIGIYLRVLYALQLDDDILW
LAKEDKLGKTLQDLSLKTRKRASKKR
>WP_004308417.1 MULTISPECIES: DUF1896 domain-containing protein [Bacteroidales]
MPFSSRFPTIIPIIIINPLNSKEMNNKKKNEGRTDFSYYGLYLLDYLTTNKFEQAADEAFIRERTDRAAEAYERARLEGY
PADGAQELAMKVLTEGLRYSRHAILREVVENEFAGEVPGEKCEAFTQKLLPLVGNVFSIYDLSDDNFALSPEYDLLYTEL
TGAVILYIEEYGV
>WP_004308419.1 MULTISPECIES: type IA DNA topoisomerase [Bacteroidales]
MKTIIAEKPSVAREIARIVGATKREEGYFEGGGYAVTWAFGHLVQLAMPDGYGIRGFVRDNLPVIPDSFTLIPRQVKAEK
GYKPDSGVVAQIKTITRLFNDSEQIIVATDAGREGELIFRYLYHYIGCATPFVRLWISSLTDKAIRDGLRNLEAGSKYDN
LYLAAKARSESDWLVGINGTQALSIAAGHGTYSVGRVQTPTLAMVCARYWENRRFTPEAFWQLHIATDGCDEGTVKFSSS
EKWKEKESATELYNKVKSAGTATVTKAERKEKTEETPLLYDLTTLQKEANAKHGFTAEQTLEIAQKLYEKKLITYPRTGS
RYIPEDVFAEIPKLLAFIGSLPEWKGKLQPKAVPTRRSLDGGKVTDHHALLVTGEKPLFLSKEDSTVYHMIAGRMLEAFS
EKCVKDTATVTAECAGVEFVAKGSIIRQAGWRAVYGKENGEENNSQEETAAIPCWQEGDTLALKAASITEGKTKPKPLHT
EATLLSAMETTGKEIEDDALRQAMKDCGIGTPATRASIIETLFKRGYMERCKKSLVPTEKGLALYSVVKAMRIADVAMTG
EWEKELARIERGELPADDFRRKIEAYTREITSELLSCDKLFARRDSGCKCPKCGAGTMQFYGKVVRCDNAECGLPVFRLK
ANRTLSDDEIKNLLTDGHTKLLKGFKSKQGKSFDAVVAFDGDYNTVFVFPERKSKATSAKRRK
>WP_004308421.1 MULTISPECIES: DUF3945 domain-containing protein [Bacteroidales]
MAKKTTEKDVLIVRDEKTGEISVVAGLNADGSPKRTPAKAENAQSFLQFDRHGDVLDNFFKNFFRQCKEPSRFGFYRVAA
DQADKLLEVIKDLLKDPEGNKEMLAPHKVDTSGYEKKVQEEQSAEKQEQPGQKQDDEPKKQEEMEQKNEQNQENPQQAQS
NRGYQPIDESKINWKELEEKWGVKRDDLEKSGNLDRMLNYGKSDLVRVSPNFGGEAFELDARLSFKKDGEGNVSLVPHFI
RKEQKLDEYKEHKFSDDDRKNLRETGNLGRVVDLVDRETGEIIPSFVSIDRKTNEITDVPANKVRIPERIGKTEITKQEQ
DMLRAGLPVRDKLIERKDGRKFVTTLQVNVEQRGVEFVPGTGRSPRAAQAQEAKNNPAQGQAQGTENTANTNKEQRRNTW
TNADGSIRPISKWSGVDFTEQQKADYVAGKAVKLENVTDKQGFHATMYIRFNPEKGRPYRYDTNPDNAQKIAPSNESRTQ
VAVNSEGKTNEATKNLKEPLRKGQTAPKDTAQQQQQEKPQKKNNKGMKM
>WP_004308425.1 MULTISPECIES: helix-turn-helix domain-containing protein [Bacteroidales]
MELLTRNNFEDWMQKLMERLDRQDELLLSLRPSGKAPNPMESIRMFDNQDLCMLLQISKRTLQRYRSIGALPYKTLGKKT
YYSEEDVLTFLSEHVKDFRKEDIAFYKARIHNFFNK
>WP_004308430.1 MULTISPECIES: helix-turn-helix domain-containing protein [Bacteroidales]
MMNENNEVFSMEDEPVATAIQNMLKGSKWLSAFLESYRPPLDGEHYLTDREVAEMLRVSRRTLQEYRNNRMLPFILLAGK
VLYPESGLRELLEANYLKPLE
>WP_004308431.1 MULTISPECIES: hypothetical protein [Bacteroidales]
MKRDIIIIEDKTVSVTGNEVWMTAGEIAEEFHATVPAVNAAIKAVRKSDVLNDYEVCRYIQLENGLYADVYSLEIIIPVA
FRLNTYYTHVFRMWLVEKALSKEKRQAYVMFIQNGKTGYC
>WP_004308432.1 MULTISPECIES: site-specific integrase [Bacteroidales]
MKSTFSVIYYLKRQVVKKDGTVPVMGRITVDGSQTQFSCKLTIDPKLWDTKGGRVTGRSTAALETNRMLDKMRVRINKHY
QEIMERDNFVTAEKVKNAFLGLEHRYHTLMQVFQQHNEDYAKQVEAGMKAKGTLLKYKTVYKHLQEFLNIRYHVKDIALK
ELTPAFISDFEMFLRTDKHCCTNTVWLYVCPLRTMVFIAINNEWLTRDPFREYEIKKEETTRSFLTKDEIRLLMEGKLKN
AKQELYRDLYLFCAFTGLSFADMRNLTEENIRTYFDEHEWININRQKTGVVSNIRLLDIAKQIIDKYRGLCENGRIFPVP
HYNTCLAGIRAVAKRCGITKHITWHQSRHTAATTVFLSNGVPIETVSSMLGHKSIKTTQIYAKITKEKLNQDMENLAARL
NQIEEFAGCTI
>WP_004308488.1 MULTISPECIES: group II intron reverse transcriptase/maturase [Bacteroidales]
MNETKTSCAPADSRNLTWDGMDWSKCEAYVRKLQARIVKAQKEGRHNKVKALQWMLTHSFYAKALAVKRVTSNKGKKTSG
VDKQLWDSPKRKYKAIGELKRRGYNPQPLRRVHIKKKNGKLRPLGIPTMKDRAMQALYLMALEPIAETTGDRFSYGFRKK
RRTMDAIRQIDTVLNRQHSPEWILEGDIKGCFDHISHDWLLNHIPMDKTILRKWLKCGAVFNGKLFPTEEGTPQGGIISP
TLANIALDGLQPLLAERFKRLWRNNKTFHYKVNLIRYADDFIITGRDKELLENEVKPIVIEFLKERGLTLSEEKTTITNI
YDGFDFLGFNVRKFGKRLYTSPSKDAQKRFRAKIGDIVKGHKMCKQESLIRMLNPVITGWGNYYRYGASTDAFHGCDNHI
YNLTKKWALRRHPKKRKSWVADKYWHEIRGRKWTFAWKYETKSKKVNYLTLKRLSDIHYTPYKQIKGEANPFDPEYDDYF
FQRKEQQMLESLKGRKSLLYLWNKQNRICPLCGKEIDCTKAWNVNEISVGGSIVRQLVHNNCYKRNKRKC
>WP_004308923.1 MULTISPECIES: conjugative transposon protein TraM [Bacteroidales]
MEQTKNEPKNENKAAPDNGKPKKERKPLTEAQRLKRQKMIVLPAIVLVFIGAMWLIFAPSSDKEQQPGTGGYNIEMPDAD
KANRQIIGDKAKAYEQGAMEERQENRSRAMQELGDMFDREVAETDGGRDFDLANPGNAEDATAKSSAPKTIQSSAAAYRD
LNTTLGNFYEQPKNDNAEMDELLERIASLESELETEKGKASSMDDQVALMEKSYELAAKYMGGQNGTQPPVGQAAEPYHV
QKAGKNTAAPVRQVTHQVVSSLSQPMSNAEFVASFSQERNRSFNTAVGVTTVSDRNTISACVYGAQSVTDGQAVRLRLLE
PMAVADKIIPRNAVVVGTAKIQGERLDIEITSLEYAGTIIPVELAVYDTDGQPGIFIPNSMEMNAVREVAANMGGSLGSS
INISTNAGAQLASDLGKGLIQGTSQYIAKKMRTVKVHLKSGYKVMLYQDRD
>WP_004308924.1 MULTISPECIES: TraL conjugative transposon family protein [Bacteroidales]
MKKIKKSFWRAYWKLHDKKKMLVARLKGYLDGLPPKTRRRIVLAMLAAFAVLALYTFGKAVYEIGRNDGSRMVTDHAGQV
ELSIKPDNNHNVIPYLYGTDEE
>WP_004308925.1 MULTISPECIES: conjugative transposon protein TraK [Bacteroidales]
MEFKSLKNIESSFRQIRLFGIVFLSLCAVITVWSVWSSYRFAERQREKIYVLDNGKSLMLALSQDLSQNRPAEAREHVRR
FHELFFTLSPEKSAIEHNVKRALLLADKSVYNYYSDFAEKGYYNRIIAGNINQVLKVDSVVCDFNGYPYRAVTYATQKII
RQSNVTERSLVTTCRLLNSSRSDDNPNGFTIEGFTIIENKDLQTIKR
>WP_004308926.1 MULTISPECIES: conjugative transposon protein TraJ [Bacteroidales]
MNFDNLHQILRSLYEQMMPLCGDMAGVAKGIAGLGALFYVAYRVWQSLARAEPIDVFPMLRPFAIGLCIMFFPTVVLGTI
NSIMSPVVQGTAKMLEAETLDMNRYREQKDKLEYEAMMRNPETAYLVSNEEFDKQLEELGWSPGDMVTMAGMYIERGMYN
MKKGIRDFFREILELMFQAAALVIDTIRTFFLVVLAILGPIAFAISVWDGFQSTLTQWICRYIQVYLWLPVSDMFSTILA
KIQVLMLQSDIERMQADPNFSLDSSDGVYIVFMIIGIIGYFTIPTVAGWIIQAGGMGSYGRNVNQTAGRAGSMAGSVAGA
AAGNVVGRVGKLLK
>WP_004308927.1 MULTISPECIES: DUF4141 domain-containing protein [Bacteroidota]
MRTRITLIICLCLFAVGRASAQWAVIDPSNIAQSIVNTSKNVVHTSTTAQNMIKNFQETVKIYEQGKKYYDALKSVNNLV
KDARKVQQTILMVGDITDTYVTSFQKMMRDDNFTVEELGAIAFGYTKLLEESNDVLTELKNVVNITTLSMTDKERMDVVE
RCYSKMKRYRNLVSYYTNKNISVSYLRAKKKNDLDRIMGLYGNMNERYW
>WP_004308928.1 MULTISPECIES: DUF3876 domain-containing protein [Bacteroidales]
MSISRTKMLQVSKCLIGLAVMVLQSCDITDNRRDLLCGNWESVEGKPDVLIYKEGEAYKVTVFKRSGIRRKLKPETYLLQ
EENGNLFMNTGFRIDVSYNEATDILTFSPNGDYVRVNPKPDHPIGEQ
>WP_004309321.1 MULTISPECIES: single-stranded DNA-binding protein [Bacteroidales]
MKKMENSFVVSGFVGKDASIHQFSTASVARFPLAISRTEKSGEETTRTSAFINVETWRKNENTTSFDRLVKGALLTVEGY
FKPEEWQDADGVKRNRVAFVATRFYEAVEKEETPAAQEKNSKKGK
>WP_004309323.1 MULTISPECIES: ParA family protein [Bacteroidales]
MAQKIITFANHKGGVSKTTSTASIGACMAMKGKKVLLIDLDGQANLTLYFIPNEDEIETSIFDSLVNGVPLPVKHIRENL
DLVPSSLEMASAEIALTNLLAREQLLSRLLEPLRKDYDYILIDCPPSLGIVTTNAFIAADEIIVPMTPELLPLKGMRMLD
AFVTTLQRVKPSLRLGGVFIARFNHRKLNKVVEQAVKERYESITMNTRIRENIALAESAGSGKSIFEYDLNSNGAKDYLA
LTEEILSRNQ
>WP_004309324.1 MULTISPECIES: hypothetical protein [Bacteroidales]
MAKNNMDILLGNILGSAAISPDNKTVEQTPETKPIPKQEKRSVKAERKEQLDNSWRHFSFICSRELVDKVQAIAYKEGFT
IRAFMEYVMKQGIEAYEAKHGKARKVKSKSINDVM
>WP_004309325.1 MULTISPECIES: hypothetical protein [Bacteroidales]
MNMNKYFSFAIVVFLMAVPLVLTSCGKDNILDDVEELQPELKVWTEPYHVESSTIDEVKNYMEFSMKRYGLVSEATIAGS
IQLTYKTGNGNEGILYSFYASNGELYSVIDTELIANSRLVIDYLKEHYSLIVPANEATLEYCFTNSDRSMVITTAKVSDT
YFNVNYAYVN
>WP_004309326.1 MULTISPECIES: hypothetical protein [Bacteroidales]
MEVQKIHPAEEYLRNEKNPTSLYVRISGERRKLFINRSDGEGVIGIIAKGKRKRGYVFNAWSSIEKVYYPTTENEEEAEK
KMILKYQKLARLATHTNDWLRRIAGADLTKSLYENHITTGTGIDGKCIRLSTIEKYCGYMVMACFREAFKKKEKYSSYRF
DFCGYDGTLWCEPKENGDMIAGFSKEYRNCGNGYYYLLINDDCVIGYDID
>WP_004309727.1 MULTISPECIES: fimbrillin family protein [Bacteroidales]
MRIRFFALAALALSLAACTQDEAGFLPEGAEGTPIVFTATGLNPAAKAIAGTRAPADGNWEGVQSVAVLMDGMVKTYDVT
PSTADPTSATLTSTDPYYWTNHNDITVTAWWPYTEGETTPSAVKVKANQSARKDFEGSDLIVADGQTVTYGSPTLRFTHR
TARVTVVLTDYTEGLASVQLTGLSTENDNPDKITPYDKGSNTYIALVAPQSVAAGRTFITCTFTNGKTFVYKMKNATDWQ
AGGEYTYTVSLAAAKDLGYTIESDGSYTVTSADGLMNVAELVNGGKTDINITLDKNIDLTGKGWTPIGTSFDNSYKGTFD
GGGHTITGLTVTTNDQFVGLFGYLNRAGMVKNVVMEGIQITSNHMFGCTGGVVGYSWGTIENCSVSGSVSGTDCVGGVVG
SQKAGSIIGCSSSATVKGKHYVGGVAGEKWGTMTACYATGNVTLEIASQKNNFGGGVVGLNGGSRVLACYATGNVTSTGS
STGNVHIGGLFGDSYTTVTACYWKNNQERGYKTAPESTKVDGTYVTWQKAVDAMNTALQNAGSEWRYELNGALPTLRKQ
>WP_004309731.1 MULTISPECIES: DUF2589 domain-containing protein [Bacteroidaceae]
MAEEIKNQGQQENAENLNENVSGQAKEIISAALEETQNRETSPVLKADSNVTDKFKGLPMRELIAAPLIAAAEAQQELAA
TAWNFYQQIAFDGKSGNKARILEFDVERPIQQDGKMTTMSQSVKAPFIGLVPIPSLLIDRVDVDFQMEVTDTSNVKSTTD
AEVEAKASAKHWFINAEISGKVTTARENTRMTNQTAKYQIHVTASQQPQTEGLSKLMDIMASCIEPITNESNSK
>WP_004309733.1 MULTISPECIES: sigma-54 dependent transcriptional regulator [Bacteroidales]
MKVFVIEDNPVYNDYVCNLLKKDSFDTMSAYNLATAKKLLVKSEVDDIVVADLRLPDGESIELLRWMRANDKQQVFIVMT
NYGEVHTAVESMKLGSKDYIQKQLLEDKLIPLIRTLQKEHEKRLQWNIPIFVRQGEAYQKIKKRVRLVATTRMSVLILGE
NGTGKEHIAQHIHQQSKLADKPFVAVDCGALSPSLIQSAFFGHVKGAFTGAEANKTGYFLEADGGTLFLDEVGNLTMEMQ
QMLLRAIQERRYRPVGAKEDKTANVRIVAATNEDLQKAVTEKRFRQDLLYRLQEYVITMPPLRDCPEDIMPLAEFFREMA
NRELEREVKGFAASARNALLAHAWPGNVRELKQKIQTAVLQSEGDMITEADLELDNEPSATSACFTLKSGDEERGRILRA
LKQAAGNKKMAAKILGIGRTTLYNKLVEYGLNEEN
>WP_004309735.1 MULTISPECIES: RteC domain-containing protein [Bacteroidales]
MNHLILAETQFFALINGKDNGSTETAYGGFVQEVINLCYGGNDAKHIIVALAFAEIELQHHPQNLSASEENVVTVYIRKA
LSFIRKMQKMVSASAITSVPPLTSTSETKATVPALQWTGNAVELVELIYALYATGCINGGKASLKELAPVLYSFFGVESK
DCYRFYTDIKRRKSDSRTYFLEKMQDKLNAKMRHDDELERMRR
>WP_004310046.1 MULTISPECIES: FimB/Mfa2 family fimbrial subunit [Bacteria]
MKARQYINMVGMAAAVLLSSCVKDTLYDTPHPDYGKIAVTADWSARGEGIDIPTTWTVTMGDYTGTETSATHAPNHLFAP
GSYTLAVWNPAEGIMVNGTTATIAAATGNRAGTDAFVNNAPGWFFTYTKQVSIEKDKDYPLTAAMKQQVRELTLIIKPTG
DAAGRITEIVAHLTGAARTLDFATDTYGAASNVVLPFTKITEGDDAGKWKATVRLLGVTGTEQLLTGEIRYADGNPTPTT
LKSDITEALKGFNTGKGESLTLGGTLVETPEGMEVDGVEINGWEEVKGDDVNADL
>WP_004310047.1 MULTISPECIES: DUF3575 domain-containing protein [Bacteroidales]
MSRKITFLTLFLWLMTVTFPVIAQQKADTTYTFRFVTQKDMFYVPWNGNDTELARLLECIENNKATILDGKLPLLVDGYC
NSQSSEVKNLATAKIRANRVKSELITRAKIKEENFITRNHVTEGDFVTVRLTVPVKETAVTDAEAEARRKAEAERLETEK
RAEQERLAEEQRKAEEARLAAEKAEAEKTAQQNTLADTLSETKITTDYHLSLRANLLRWATLTPDLGLEWRICPSWGIAV
NGSWTSWSWSDKDRRYALWEVAPEVRYYMGEKKAWHLGAMFKAGQFNYKLSETGKQGDLMGGGITAGYQLRLNKALDLDF
NLGLGYLNADFEKYEVIDGVRVRCGNETKNWCGPINAGVTLVWKLF
>WP_004310285.1 MULTISPECIES: conjugal transfer protein MobB [Bacteroidales]
MVAKISVGNSLYGALAYNGEKINEAKGRLLTTNRIYNDGTGTMDIHRAMEDFLALMPVRSKVEKPVVHISLNPHPDDILT
DTELQNIAREYLEKMGFGNQPYLVFKHEDIDRHHLHIVTVRVDENGRSIDTRNNFYRSKQITRELERKYGLHDAERKNRR
LDTPLRKVDASAGDVKKQVGNIVKALNGQYRFQTMGEYRALLSLYNMTVEEAHGNVRRREYHGLVYSVTDDKGNKVGNPF
KSSLFGKSVGYEAVQKKFARSKQEFKERKLADMTKRTVLSVLEGTYDKEKFVATLKGKGIDTVLRYTEEGRIYGATFIDH
RTGCVLNGSRMGKELSANALQEHFTQPYAGQPSIPLSVMVEGQEDKQGYSGGEYENHSGGMNLFAPEGPAVDAEEEAFIR
AMQRKKKKKKRKGLGM
>WP_004310286.1 MULTISPECIES: conjugal transfer protein MobA [Bacteroidaceae]
MSEKRRNKGGRNPKLDPAVFRYTVRFSEEEHNSFLSMFEKSGVNAKSVFLKAHFFGQPFKVLKVDKTLVDYYTKLSDFHA
QFRAIGTNYNQVVKELRLHFSEKKAMALLYKLEQQTVELVKLSRKIVELSREMQEKWSQKSV
>WP_004310298.1 MULTISPECIES: toprim domain-containing protein [Bacteroidales]
MERTDIENMRQIPIADFLARLGHEPVRRSGNELWYRAPYRSERTPSFRVNVAKQLWYDFGLGKGGDIFTLVGEFTRSGDF
MAQARFIAETARMPLAAAEKPLYLPEPSEPAFEGVEAVPLLRSPLTEYLKERGIPYAVASRHCCRLNYGVRGKRYFAVGF
PNVSGGYETRSRRFKGCVPPKDVSLVKAGDIPADVCSVFEGFMDFLSAVTLGLATGDCLVLNSVANVEKALKHLDGYERI
DCYLDRDEAGRRAMEALRTRYGGKVTDRSGIYQGCKDLNEYLQQVSRKQQKNNNLKIKE
>WP_004310300.1 MULTISPECIES: hypothetical protein [Bacteroidota]
METIRQNGKTILYSNDGISIKMVFKNLTGRNFQGQEYTDYIRHIAIGSMGFSPGIIEHCRDGEVAGKGTIPNV
>WP_004310301.1 MULTISPECIES: hypothetical protein [Bacteroidota]
MIAKTILEQIGGRRFAAMTGSKDFTDMGNGLRMSLARNKTSANRLDIIYDGGADLYNMRFYRKTFSKKTFESRTKDIETH
EGIYCDMLEEMFTMVTGLYTRF
>WP_004310302.1 MULTISPECIES: hypothetical protein [Bacteroidales]
MSSRTGQVANGKGKEGGEAMNEAGYQTLIVKFSEPITALDGIFDDAEAWGVDTLKGWIDSYESSRFTAIDSHTAVITSEY
SMECLKEWLEKCTPITEKTEF
>WP_004310303.1 MULTISPECIES: PcfJ domain-containing protein [Bacteroidales]
MKPRNKFEKAVLAQSKKLRPITPIQINWAFRNCVEHYAHRLPKGRTTCMDCGHSWVMTEQTEHCTCPECGASLKVCLTYQ
RKVRQKQYFTTLTTSGEYQVLRMFLLVVGMEKGVNAKSYALEIGQYWWNEQGRKAVVAIPRTLGCYIDTFSFASPFAIRN
DNEAYRHISYSPIYPRYKVLPTLRRNGFNGNFHDIVPTKLIPALLSDSRAETLLKAGQYPMLRYYLYHSFNIGEYWASIK
ICIRNGYTIEDGSMWRDTIDLLRHFGKDTNSPKYVCPADLKVEHDKLVAKRNLQRKHERTEQQRRKAIEDEKQYLKAKGI
FFGLAFTDSLICVKVIESVEEMAEEGRTMHHCVGGYHKRKDSLILSATIDGKRIETIEVSLKTFEVVQCRGVCNENSEYH
DRIIALVNKNANLIRQRMKAA
>WP_004310304.1 MULTISPECIES: PcfK-like family protein [Bacteroidota]
MKGTDHFKRTIQMYLEQRAEEDTLFAKNYRNPAKNIDDCVTYILNYVQKSGCNGFTDGEIYGQAVHYYDENEIEVGKPIQ
CQVAVNHIVELTAEEKAEARQQAVRRYQDEELRKLQNRTKPTKAKTETQVQPSLFDFGL
>WP_004310306.1 MULTISPECIES: hypothetical protein [Bacteroidota]
MRTAIATKFVAWEVPSLENLQGSKVYGLRTKLNNGEKLSREEKDWLTRNVNSNTYFKSAVPLQGWMFDFSDILRTYIVKQ
YGHWAEYKATDKTALRSFLYGRIDSIVELNK
>WP_004310962.1 MULTISPECIES: DUF6577 family protein [Bacteroidales]
MINCSELIYKVGNKVGLLPTLYYICTAMSIDEKYSIKQSILNYARTYGRIEVPQLVSVLGIKTNTARQYLCTLTKENKIA
RTGNGEYMLTDKQVFSFAPTETLRKLYVGLKEKLPFTDFCIYDGSIFTTLQHHVSVNHAIYVETNRDAVDSVFSLLKDSD
MPVYKQPTAKFMYDYVNMHEPCIIVKIFVTESPVNKVDGMVTPTIEKLLVDIQKDEDFDYMQGTEITYMYQTAFDLYTVN
TPKMLRYAKRRGAYDSTYSLIEQSQKYDK
>WP_004311202.1 MULTISPECIES: DUF3408 domain-containing protein [Bacteroidales]
MAKKTRIEDIDSEAVINSFRLDDTSIPPEARSTDGNAPVPPPKEAIQEAVSPPASHSKEEPERRRRNSKPEKLDYDTVFI
CGSNITARLGKQVYIRKEYHDRIQKMLHVIGGNEVTIAAFLDNVLTHHFTLFQDEIAESFKRHMESYNL
>WP_004311205.1 MULTISPECIES: DUF4134 domain-containing protein [Bacteroidota]
MNKNIRQKLIIAAALMIAATASAFAQGNGLAGINEATSMVSSYFDPGTKLIYAIGAVVGLIGGVKVYGKFSSGDPDTSKT
AASWFGACIFLIVAATILRSFFL
>WP_004311206.1 MULTISPECIES: DUF4133 domain-containing protein [Bacteroidota]
MAEYPINKGIGRPVEFKGLKAQYLFIFCGGLLALFVLFVILYMVGIDQWICIGFGAASSSVLVWQTFALNARYGEHGLMK
LGAARSHPRYLINRRRITRLLKRQRKEETT
>WP_004311260.1 MULTISPECIES: site-specific integrase [Bacteroidales]
MRSTFKLLFYINRNKVKSDGTTAVLCRISIDGKKSAVTTGVYCKPGDWDSKKCEIKTARENNRLAAFRSRLEEAYGNLLR
NQGVVTAELLKTTVSGANSVPEYLLQAGEVERERLRVRSKEINSTSTYRQSKTTQLNLRQFIESRGMKDIAFSDITEEFA
ESFKVFLKKELGHRNGHVNHCLCWLNRLIYIAVDREILRANPIEDVAYERKETPKLRHISRSELKRMMETPLPDPMMELA
RRTFIFSSLTGLAYADTRALHPRHIGTTSEGRRYIRIRRAKTDVEAFIPLHPIAGQILELYNTTDDDRPVFPLPVRDVLW
YEVHGMGVALGMKENLSYHMARHSFGTLTLTAGIPIESIARMMGHTNIDSTQVYAQVTDRKISSDMNRLMERRKPAAGKE
AAG
>WP_004311261.1 MULTISPECIES: helix-turn-helix domain-containing protein [Bacteroidales]
MEGIIDKENERVRRFFALLDDMEKKVERLARDNRPPFNGERFLTDRELSGMLKISRRCLQDYRDQGRIPYIQLGGKILYR
QSDIERLLEENYHPALV
>WP_004311263.1 MULTISPECIES: Eco57I restriction-modification methylase domain-containing protein [Bacteroidaceae]
MGLLKPNQVLNKAYRQVAIETTDFDLFKNALRTLRDNIVDGQREHTQKEHLRNFLSETFYKPYYMAPEEDIDLAIRLDKT
IKSNIGLLIEVKSTTNKGEMISNDNLNRKALQELLLYYLKERVNKKNNDIKYLIATNIHEFFIFDAHEFERKFYQNKQLR
REFQDFVDGRKTSNKTDFFYTEIATTYIEEVKDSLEYTYFNLQDYQHLLDRTDSSASRKLIELYKIFSDTHLLKLSFQND
SNSLNRGFYTELLHIIGIEERKENNKTVIVRKAVERRDEASLLENTINQLDAEDCLRHINGRLYGNDYEERLFNVAMELC
ITWMNRILFLKLLEAQMLKYHNGDAIYKFLSITKIHDYDDLNTLFFQVLARDMGSRTHSIMRDFAYVPYLNSSLFEVTDL
ESKTIKINSLSQRTVLPVLASSVLRNKKRNLQVNALPTLQYLFAFLDAYNFASEGSEEVQEEAKTLINASVLGLIFEKIN
GHKDGSVFTPGFITMFMCREAITKTVLQKFNGYYGWNCTTRIELYNHIDNIVEANELINSLRLCDPAVGSGHFLVSALNE
LILLKYELGILVDATGKRIRKADYQLAIENDELIVTDTEGNLFAYNPLNAESRRMQETLFKEKRQIIENCLFGVDINPNS
VKICRLRLWIELLKNAYYTAESNYTYLETLPNIDINIKCGNSLLHRFALTDSIQTVLRESSISISQYKEAVAKYKNAQSK
SEKQDLETFITEIKSKLKTEINRRDARLVRLNKRRSELANLQAPQLFEPTKKEKKASDKRIADLKKEIATLENIFEEIRS
NKIYLGAFEWRIEFPEVLDAEGNFLGFDCIIGNPPYIQLQSMGKSADVLECMGYITYARTGDIYCLFYELGMNLLTPNGF
LCYITSNKWMRAGYGEALRGYFASKTNPIMLVDFAGIKIFDAITVEANILLSQKAANIFNTQACLVQDSNGLNNLSDFVQ
QQGVKCNFADSIPWVILSPIEQSIKQKIESVGIPLKDWNIQINYGIKTGFNDAFIISTEKRDEILANCQTEDERVRTAEL
IRPILRGRDIKRYEYEWADLWIIATFPSRHYDIESYPAVKNYLLSIGIERLEQTGETHIVNGKKIKARKKTSNEWFETQD
SISYWEDFSKPKIVWKIIGNQMAFAYDANNYVMNNACYIMTGDHLDYLLAVLNFPITEVTFV
>WP_004311265.1 MULTISPECIES: hypothetical protein [Bacteroidales]
MNKYILLAITALCLQDMQAQTVVHPSIKTKTTFAIVVDQKSYDEAKSEIDAYRTSIEKEGLGTYLLIDDWKRPEPIREQL
VKLHENEKTPLEGCVFIGDIPIPMIRDAHHLSSAFKRSPKANWQKSSVPSDRYYDDFGLKFDYIKQDSLIPDYHYMTLRA
DSKQYISPDIYSARIRPLHLEGENRYQMLRDYLKKAVAEKAKQNAFDQLTMARGHGYNSEDPLAWSGEQIALREQLPQIF
KSGNTVKFYDFNMRYPMKPLYLNEIQREGLDVMLFHHHGGPTMQYINGYENGSGINLSIENAKIFLRSKVPSYAKKHGRE
AAIKEYAKQYGVPESWCAEAFDEEKIKSDSIVNRNMDIYTEDIRLLTPNARFILFDACFNGSFHLDDNIVGSYIFNKGKT
IATMGCTVNTIQDKWPDEFLGLLAAGMRIGQFTRFTCFLENHLIGDPTFHFTNNAGLDMDINQALVAQEGNVTFWKKQLN
SPMADMQAMALRQLSMANYSGLVELLKKSYHESNYFVVRLEALRLLALNYPTEVADVLQTAMNDSYELIRRYAVEYVEKN
CNPELLPAWIESYLLRGHENRHRFRIFSAINTFDHDMALNELKKQAADWSFYDSSYVNELLEYLPRQKKGLERDFALIDS
PESTTKQIQSEISRFRNKPIAKAIEPLLNIIKNESQEEELRILAAETLGWYNLYYNKADIIKELNTFRTSNQKLMNEVTK
TINRLKSQNR
>WP_004311266.1 MULTISPECIES: HEAT repeat domain-containing protein [Bacteroidales]
MIKKIIYLAFLLPLAGNAQTTVIKPLVKQPTAFAIITDNQTYANTKDAMHQYKTAVEDDGLATYLISGDWQNPDQVKQII
IKTYQECPSLEGLVLIGDVPVALVRNAQHMTTAFKMNEKAFPWDQSSVPTDRFYDDLNLKFEFIRQDSVNHQHFYYKLTE
DSPQRLNPTFYSARIKYPEKKEGDKYAAIASYLKKAAAAKADKHNQLDRVFSFNGASYNSDCLIVWMDDEKAYMENFPLA
FGRQMGFKHWNFRMKHPMKYKLFSELQRKDLDLFMFHEHGMPTGQLINDELACTDFNNRYKMLKSTLYNAVMSHVGKRDK
DTLRIQMQEKRQVNEVFFKDLDNPKFWEADSLHYADERIVTEDLMKRNLSTNPKMIMFDACYNGSFHENDYIAGQYIFND
GQTLVAQGNTRNVLQDRWTIEMIGLLSHGVRAGQYNKLIVSLEGHLFGDPTFRFAPIEANTLSTDITIHKDDKAYWKNLL
NSPYADVQSLAMRMLADADTQKELSPLLLKKYRESGFNTVRMEAIKLLSRYQDDNFIEALREGLNDTYEMVARQSAIYAG
FVGDDSLLPAIVEALVEHNERLRVQMSANKALSLYPKEKVEKTIEDFYAKVDRLNENEEKKRLLRSLERMFVQEAKVHQT
LMDVAAPEAKRISAIRNVRNYTFHFHVDDYLNVIRDAGNPQEVRVVMAEALGWFTNSVQRPHILEEIKKMQQTANLPEDL
KAELEQTIKRLSL
>WP_004311273.1 MULTISPECIES: TonB-dependent receptor [Bacteroidales]
MLLMKKGILGCNIIYLFILICIGIALPIKSQNNYKVKLTGTVYEYDHNNKRLPLEFAAVSIPEIALGTTSDENGRYILEN
VPTGKIRMQIQYLGKVSIDTLINVNKDLVLNFTMRNEDFKLKEVTVTATNSRSGKSTSSHISRSAMDHMQATSLYDVMSL
MPGGISQNQDMSSAQQINIRQVSSSSGPEAPMNAMGTAIIRDGAPISNNANLSAMSPTVLSGTETPASLAGGASPAGGTD
VRSISTENIESIQIVRGIPSVEYGDLTSGAVIINTKAGREPLRVKAKANPNIYQVSMGTGFELGKKKGALNVSADYAYNT
NNPISSYQHYQRATTKLLYSNTFFNNKLRTNSSFDFIYGKDQRERNPDDEQTKTASEGRDIGFTLNTNGTWNINKGWLKT
LRYVLSGTYMDKDSYYETVYSSATSPYSMTTTNGAVLSNFAGQHIYDANGNQITNFGPEDINHYAVYLPSSYLGHYEIDS
REVNLFAKVTSSLFKASGHVNNRILIGADFRSDGNVGKGKTYDPSTPPYRSQYGHNSSFRPRNYKDIPFINQFGAYVEDN
FKWSISGTHDLNIQAGVRYDHTSVVGGIFSPRVNASIDLIPNLLSLQGGYGIAAKMPSLLYLYPENAYFEYININELTNE
NIPESQRLFMTTTEVRQVDNSDLKIAQNHKAEVGFNLRVGKTNLNVIAYKERLKDGYVMSQTFNTFNTFIYNEYQRTENG
IELSSSLPVLSTYAKPTNNLNIETKGLEFDLNIGRIDAIRTAFQINGSWMRTKSWRQGYSFYDNSEDAASARKPVAIYSQ
EGNASYKQQFVTTLRATHNIPRIGFVVTMTAQAIWQQSNWNTFGNDSIPVGYLALEDASVNMFPKGKYTTTQQVKDAGYG
YMLNNVSHNNAIKESYSPYFCFNLNVTKEISNMLRVSFFANNMFRSYPRRESKRNPGSYIQLNNRFFFGLELSLTL
>WP_004311277.1 MULTISPECIES: ParA family protein [Bacteroidales]
MMKKEKELLVAIASQKGGVGKSVFTVLLASVLHYRKDVRVAVVDCDSPQHSIALMRERDMENVMKNDDLKVNLYRQYERI
RKPAYPVIKSDPEKGVEDLRRYMDEKGETFDIVLFDLPGTLRSEGVVHTVAAMDYIFVPLKADNIVMQSSLQFTKVLEEE
LIAKGNCNLKGIRLFWNMVDRRGRKNLYDAWNRVIHRMGLRLLSSHIPNTLRYNKEADPVCKGVFRSTLFPPDPRQEKDS
GLPELVEEICHAIGLEESDTER
>WP_004311292.1 MULTISPECIES: iron ABC transporter permease [Bacteroidales]
MRSRSTILFSILITLTVGLFLLDLAVGAVNIPIRDVWAALTGGNCSRATEKIVLNIRLIKAIVALLAGAALSVSGLQMQT
LFRNPLAGPYVLGISSGASLGVALVVLAGIGSSIGIAGAAWVGAAVVLLVITAVGQRIKDIMVILILGMMFSSGVGAVVQ
ILQYLSKEESLKAFVIWTMGALGDVTSGQLLILVPSVFAGLLLAVLTIKPLNLLLFGEEYAVTMGLNIRRSRSLLFLSTT
LLAGTITAFCGPIGFIGLAMPHVTRMLFQNSDHHVLLPGTILSGASILLLCDIISKIFTLPINAITALLGIPIVVWVVLR
NKSITA
>WP_004311295.1 MULTISPECIES: TonB-dependent receptor [Bacteroidales]
MKRHLILLFVGVSLPFLLAAQQKNSVSITKRVLRIPEVTVVGKRPMKDIGVQRTRFDSIAMKENIALSMADVLTFNSSVF
VKNYGRATLSTVAFRGTSPSHTQVTWNGMRINNPMLGMTDFSTIPSYFIDDASLLHGTSSVNETGGGLGGLVRLSTSPAN
HEGFGLQYVQGVGSFSTFDEFLRLTYGDKHWQSSTRVVYSSSPNDYKYRNRDKKENIYDEDKNIIGSYYPTERNRSGAYK
DLHVLQEIYYNTGEGDKFGLNAWYINSNRELAMLSTDYGNDMDFENRQREQTFRGVLSWDRVREKWKVGVKGGYIHTWMA
YDYKRDKGNGEMASMTRSRSKINTFYGSADGDYAPSEKWLFTAGVSVHQHLVESADKNIISQEGNKAVVGYDKGRVEFSG
SVSAKWRPVDRFAASLVLREDMFGTEWAPVIPAFFIDGVLSKKGNIVAKASISRNYRFPTLNDLYFLPGGNPDLKSEHGF
TYDVGLSFSVGKENVYALSGGINWFDSHIDDWIIWLPTTKGFFSPRNLKKVHAYGAETNAHLDIMLGKDWKLDMNGTFSW
TPSINESEPMSPADQSVGKQLPYVPEFSATVTGRLSWRTWSLLYKWCYYSQRYTMSSNDYTLTGYLPPYFMNNVTLEKQL
SFRWADLSLKGSINNLFDEEYLSVLSRPMPGINFEIFIGITPKFGKNKNSKR
>WP_004311297.1 MULTISPECIES: lipoprotein [Bacteroidales]
MKIYFLPMLLSLFFLGACDKNDEIIPEDADENFITSVVMTVDGKSYTADITDNTVTITVPYTVSLNNAEVEFKYTTSATI
IPDPETVTDWDNERTFRVTSYNGDAREYTYKVVKSEIESDGDVELKTTEEVASFAATKTTVVKGNLIIGSDAEEAEKITD
ISALASLKEVTGNIVIRNSYNGADLTGLDNIVSAGGLQVGSTDVASKATELHMISMKALETLSGDISVYNDQVTYVLFEK
LATIEGSVMFNASSLQSFEFPVLTTVGQDLNLQGLNEENTAAGSIASLEIPELTSVGGVLSVNNLAKLTSMSFLKLKETG
GLDFHTVPVMLETINLPEIETVNGSIIMEANMEAPPTGSFVPQRNDVLQAFGGMDKLTTIKGQIKIKNFTALKQLPDWSK
ITTLGSITLDYLEDVSGTLLLPNARFETFGETAPQIEIINKVQLSKIETAEDLSNVNFVITSLTNNKFPEITFKNIKDFT
CKPTTNNTDYTISTIQHVYGNLNVTGQMRSNAKFPDLEIIDGYGYIQIPMFASITMPVLKEVGGQFYLSGNFTSCNLPLL
SKVCCSASPVYYKEGEGSLAISLQSKSLDIPELLHVGGEGLFVNKATGITCDKLQTIDGTLQIKSATSLSQETLSMEKLE
TLHGVVFDGLTKFTDYTFFGKFIENGMITGESWSVTKCGYNPTFQNMKDKQYTQQD
>WP_004312216.1 MULTISPECIES: PcfK-like family protein [Bacteroidales]
MNTTEYFKRTIQAYLEERAMEDELFAAKYDNPDKNIDDCVTYILNWVQKSGCNGFCDDEIYGQAIHYYEEKDIEVGKPLN
CQVSVNHHIELTEEEKAQARQEAIRQYQQEQMNKMRNRDTAKRTSQRTETEVHQPSLFDTL
>WP_004312230.1 MULTISPECIES: hypothetical protein [Bacteroidales]
MNRKLRFSWGHIVAFLALIFIAYVVFMGATYYTVGNYCAGLFTMGCCVLLIVLTVLGAQVLKGVDKKFHRSIIWERILVA
CSPFIIIIVGVPFSHFWTVQSSEDEIIQQFDKSIKASLGIFSDYDSYSDSRIEQLKSSLTSTVNDDQLINNRITELSLYL
KSSTRKSIDEAKIWINKVSDSPSVWNVFLFGNISTIEGAIEQWTESLNTISQKCISSETDVDPFSTANIHKEKALNGLTS
LKSLYQEAKAPNALAITTLLICYLLLLCPYFVQERHSRNIETFFGKGNYHKSVSIDKANKKQGTNRSKYDSF
>WP_004312956.1 MULTISPECIES: DUF4876 domain-containing protein [Bacteroidales]
MKKYLIYLFTLASTLLIGCDSFRDMSGTAEVNPITVDVYLDITVENISTLKDLTVKFDNYDEDLHYVKEVTDNSVKVDGI
IPGIYSVTVSGTAIDTENNEYYINGNSVNAALFKHGSALNIEVQGLKVSPLIFKEIYYCGSRPEKGGVYFRDQFYEIYNN
SADILYLDGIYFANLTPGTATTKLPIWPEADGNNYAYGERVWKFPGNGTEYPLAPGESCIISQFAANHQLDIYNPQSPID
GSSSEFEFNMNNPNFPDQAAYDMQHVFYQGKAEMGSIPQYLTSVFGGAYVIFRVPEGEAWDPVNDENMKTTDLSKPNSNV
YYAKIPIKYVLDAVEAVNNESKMNAKRVPGVLDAGITWVGATYCGLGIARKLSTDEEGNPIIREETGTYIYQDTNNSTDD
FERGVVPVMRRNGAKMPSWNHTL
>WP_004315319.1 MULTISPECIES: hypothetical protein [Bacteroidales]
MAKIQLLAVISIDGCPMKLHPRKRLLQTEDYGMDEIRANALYKLTSDYSVSVLQEWREEGGSICHLLEVTAGNTEYANGL
LRMNVIDEIILYVVPTIDGNGAHFFKSALPMNDWRLMENKTYRDGVIRLTYHKEPRA
>WP_004315818.1 MULTISPECIES: DUF3408 domain-containing protein [Bacteroidales]
MTGKNVKERIGLGGMDADRIREIMGEAPACPRKRRGTSGNDIIRPARKNGPMQPSVYGEEYLHGIAGVQRRSLHIPAALH
RKLSILAGASRNGKVTLEGFINHLVSRHLEEYRETTDMILEESLPGPVIKARPP
>WP_004327094.1 MULTISPECIES: DUF3408 domain-containing protein [Bacteroidales]
MDSEKEKNRLSDIVLERVGLTGNLLSAPVSPSLEPVVEIPSHGSQVRAGKVTGPEEYKRRFLVPAPRAAEWKTAYIDGRL
HRRIAMLVRAAGCGSISGFIIRLLELHMEEHREDIASLLGEVYRPWDEDGQPGGTPRR
>WP_004327358.1 MULTISPECIES: conjugal transfer protein MobA [Bacteroidales]
MDNQKKYAGNHGRKPKPDKMRHRYVFRLDDGDNARFLALFDESGKATKAEFIVSALFGREIKVIKLDKGTQDFYMRLTTF
HSQFRAIGTNYNQCVRALKSNFSEKKALAFLYKLERHTLELVELSKRISALVEEFQSKYPVR
>WP_005634950.1 MULTISPECIES: hypothetical protein [Bacteroidales]
MNRETTSKVHKGQQGANPKMRMLVYRERSYPARKVQGRDGSYTVAADSLVPELLDGIRSLDPAAFKLDEEIACYCSDEEI
QKLADEELVEIIYEWQRL
>WP_005634952.1 MULTISPECIES: hypothetical protein [Bacteroidales]
MTETTTAKVREEQVTGLTAENAHRVTMIREKGTDHPPVPFHFRKEHHGTGNYVHLYGNPEDRNELHSRDFKDWEAVAFKH
PGYLEDMWKQACDAYAWSSFDPEIRGETDIMIYGEELHNDLQLMQEEERDTYIAAYRKKLSAQLSALSRCANPMVTGRGG
FDYHRQENTNRSYQNRYEEFRNWRQKVLEAVRRKKEAARPEEEKLEKAWQTLKRDIKSSADTIHGIDTGQCRGYNRALFV
SSILNKVSTFANHGEVEIVRRAVDFISEYNARLRKPVITPRNKFFQLPELAERMRERLKAVQSRENKEVPFEGGTLVWNY
GEDRLQILFDRIPEDNRRKELKSSGFRWSPRNKAWQRQLTSNALSAAKRVLNLQNI
>WP_005634966.1 MULTISPECIES: hypothetical protein [Bacteroidales]
MRTVTEESLRRRLARLESALESEKARLRKVCGGIPWGAGMRRTKCTPSFRREDELIGKIKAVRQQLSQMSAGGDNHTFKE
TGR
>WP_005636598.1 MULTISPECIES: hypothetical protein [Bacteroidales]
MIMKLNVSNELKSRLVHAAENGSVIAKDILSEVKKNVPVEEIIRGTYNCFSTKRKRTEAGTFKKIRIVFTACSKDLAHPS
FPDRNNPQAPWFPENRTDLEPSTFVELFKNLPKYSPDEINYFCSSLSLDSKVTVRLHESMNDFMEAYLESNYSPISDSDT
SSLHSSCMRYEDKARNAADFYTNFAGAKILVARDESNNILGRAVVWNEVTLWKSINTPIAASLLDRIYSSHAFVAELIRK
QAQEAGILLRRRYNDYTHTTDFTVLNPIEGQEWAAGDNIQVSLTVKVPACRWHKKGVPYLDTFYSLHLTDGNLELRNTEG
DTSIATCRSTEGRANRRKYVCPKCGKIHSFPDTAFCKNCQDMFYISTVFGKVLKGTSAEYKGKKYPSFLFKKGRPVPEFR
RYLQIEKLFIS
>WP_005636600.1 MULTISPECIES: N-6 DNA methylase [Bacteroidales]
MTRYETSPEVRPLEKTICEFAGLNGYDPMNVFTDFLRYVIHGFSPGAPPLKDWRYKRQQNAAFMKMFAEWVRLMQKQLEA
ASWYDALGDLFMALSSRKGQQAQGQFFTPVHICDLMVMCTETDGKKTGQRINDPTCGSGRLLLAYHVRHLGNYLVAEDVN
RTCCLMTICNMLIHGCVGEVIHHDSLCTENFMDGWMVNHTLTQTGIPSIRRMSEEEYRTSRNMSVDLLRKRKEKLRQMQP
DKKQLP
>WP_005636601.1 MULTISPECIES: DUF4121 family protein [Bacteroidales]
MKYGNFYDLESLTLLNRHEGCACSIKECDVEKVNRLISRMREDRERVSLPTAGDVVTYTTRGGDYYPQAHIERGDDREVH
ICLLPQTPFCHENEKCTGYNTEGGPWVITGPELLLPDGIRSKQFRMWGHTGRHRNGAVLFHTFVRAWKYTEPDPLYGKYT
TKEWTRYIIECQPDIEPADAFIYRNESFTLYSREELERLVGILHGELFNGFRPGLFILWAYRMEWKELPTWEWNMLKAET
HLFFLGVSPVKIRTDHNGHTVTFYKKTEQYDTL
>WP_005636603.1 MULTISPECIES: hypothetical protein [Bacteroidales]
METLDYNRLLLVSLWQYNHHGDEGLTPALFEETFGKVYGSHCYEKWTGYFNQNLWDMIAYFRSEKENGQKFCDMVARQVK
LYQQKRSQYEVR
>WP_005636608.1 MULTISPECIES: hypothetical protein [Bacteroidales]
MENYIKKAADAFLVERPYGMRVDYRKKGFVLFNRNLNVLGNAEHARLEELPLERFNVEEIPLDGEIVEEHAGFTDVFFYT
DLTSPYAGYALNLQKLKAYNRFMFPLAMALNRKL
>WP_005636610.1 MULTISPECIES: hypothetical protein [Bacteroidales]
MDTNNLDKWWYGLPENTRQAIGNDGIWEKLDMPSRSALHRYSRLRIYGTAKDRDEERTLLNEIACGLGDLALVRKNGIAL
EKMCNGNGEFYDEYQEQFDILYDNYGHTIENISWPDWIGHTIPTNRELVRLLEHHGYKRMEIDTDRRIPKTFYVFRRGLH
INASEDLSYHIVPQQDSFGLGRFAVCATKDGESSQLGTDCARLFLRRFLAFLKGERSGKEIIDEICNNRQTER
>WP_005636842.1 MULTISPECIES: UpxY family transcription antiterminator [Bacteroidales]
MNIETHTHEHWFALKVFYNKVFEIEDILKKDKIETYIPCEETLMERNGIKKKLRRPVINSLMFFRSTVCRALEVQRQFTN
KVILYTRQKGLKRLPLAIPDREMNIFMLVTSSGEQGMEYFGEDNSKFQQGERVRVIDGKFKGAEGVICRIRKNRRLVVTV
QGVCAVATSYIPQAFLQRIGQD
>WP_005636844.1 MULTISPECIES: MraY family glycosyltransferase [Bacteroidales]
MDILHFIEFAFIVIVGWTLSAMVLPRISLVSFRRRLFDSVDERKLHTAHIPRLGGIAFFPCITVTVSLAIIGYNLWQGYN
ILDMDLTNRLLSMLCCLFILYLIGMMDDLIGVRYRSKFVVQILCGILLVISGLCFDNLYGLFGIYVIPYYIGVPFTVFVI
VYILNAINLIDGIDGLASGLSIISFLAFSCMFIHLQWWMYAFISLAAFSVLLPFFYYNVYGKIYRGRKIFMGDTGSLTIG
MLLAVMVIRLSMSDPVKESAFPGSIVIAFSFLIVPMFDVIRVVIHRLRNGKNPFLPDRNHIHHKFIALGMSQRKAMVSII
IMAAFFALGNCFLIHCLSVTNLFLLDVAVWTVIHCYITMKIKRKHKVE
>WP_005636845.1 MULTISPECIES: polysaccharide biosynthesis/export family protein [Bacteroidales]
MKFHLIKLCFLCVLLVSCNTSKEIVYFQDIVVNQPEAIIGARDITVQPKDQISIMVSSKDPQLAALFNLTRVQYRAGSSD
LRSGNINGEISGYTLDDKGNIDFPVVGTLHIAGMTKSQIATLVKKRLMEENLVNDPVVTVEFMNLYFSVLGEVKTPGKYA
ITKDQITLLEAISMAGDLSIYGKRDAIFVIREENGERVTHWVDIRSKDLFNSPVYYLKQNDVVYVQPNKVRAGQSTINEN
SVKSVSLWISIGSLLSSLGVLLFK
>WP_005636852.1 MULTISPECIES: UDP-N-acetyl-D-mannosamine dehydrogenase [Bacteroidales]
MKACFMGLGYIGLPTAIIAAKHGIQITGVDINPHVVKMTNAGHLHIIEPGMEEMLQEVVKAGMLKASVTPEVSDAYFMVV
PTPFKGNHEPDVSYVEAATRAVLPLLKEGDLYVIESTSPVGTTEAMARIIFGERPELESKIFIAYCPERVLPGNVIYELV
HNDRVIGGLNPESTEKAIAFYSQFVQGTLHKTNCRTAEMCKLTENSSRDVQIAFANELSLICDKAGINVWELINLANKHP
RVNILQPGCGVGGHCIAVDPYFITADFPAESKLISDARDINNYKSFWCAEKVKNAMLKFELKNHRKPVIAMMGLAFKPNI
DDLRESPAKYITTKVMQSCNNADILVVEPNVKEHNVFKLTNYCEAYDKADIVVFLTAHNEFKELSWRKDKMILDFCGIFK
K
>WP_005636855.1 MULTISPECIES: oligosaccharide flippase family protein [Bacteroidales]
MKGLSFIKSSSGRTQKAQKNILGMLLIKICNIIINLAYVPLLINSLNQDRYGIWLTITTIVSWIAFFDIGLGNGLRNKLA
ESIACKDEINARKYVSTTYGAMGILCFLFFIIEACIVPFCNWNSLLNAHSIPNGELTLLMLWVLSSLAFQMLLKLLNSVL
YALQKPALSSLILMLSQLFAFIGIFIYTNVCNEVSLLKLGMIISMAPVVVLMIFSLILFRKMIPQYMPTPSFFERSKIKE
IVILGSKFFWIQLTTLLLFQSNNLIIAHTCGNTSVAEYNIAYKYIGLIEMAFMIIMTPFWSAATDAYARKDYQWIKGILK
KLQFISYIMIAAGGVLILLSDFVYKWWLSSTIKPDKSLMFLLLLYFCIQLSWARYGSIINGIGCVKLQFYITMIEAFVHI
PLALLLGTYWGVKGVIISLIISTFANTIWPKIQIKNIFLGKRSIWVK
>WP_005636858.1 MULTISPECIES: hypothetical protein [Bacteroidales]
MGKVNSITKLEIAIFVFLTMMISGASSIASNDFIRIIVVGLLALYSFINHKNLYNNILFYLLSGWILINLISSLYFGKNI
DFFPFIGKIVLIYLAYLCLSCCKDNFWDKYEQFLYKLALISTIFYILSLFFPSMFNSLTSVFRPFTADIFYQKESQKYYF
YAFFFTYMGNGNFRNSGFMWEPGAYAMILNILIAYNICRQGFQLNRHIKVYTIILLTTFSTAGYLAFFIILLLFLLKGQN
IYIKALILICTAFSIGWLMNADFLLPKIEEFISSAQKGIVHHQGYRKLYEANRILSFKLLTDKFLMFPIGWGCVQDTTSY
MALKHIVTVNGLGNTLVTWGIFAFSFFMYSIGNFFYQYRQSIIIVTLSLLVVCISFFSNPIENNILLYLLILSPYIVEFN
>WP_005636860.1 MULTISPECIES: glycosyltransferase [Bacteroidales]
MNIGIICKYPIPYGMAATTRIFSYSKGLLECGDKVDVWSIAPNNFNANNNNEGVFNGISYFYSFRSKRFSNKLFHAYEMI
YSLFILGVKLHKRDKIRRYDVFIISSDSLICLLYMRVLNILFKRKLIFIFDEYPTPIRGKLKNKIPFWKEVIYRVILSKY
SGYISMTENLLKYYKKITDNPGIIISSITDVNRFHNIIKKPINKTKKLIYMGNMELSKDNVDNILYALSILLRDNYDVHL
YLFGKPNLKDKSILERIIEQEGLANNTSFRFAQYNDVPKILSEADILVSSQPVTVRADGGFPTKLGEYLMSGTPVLSTNV
GETSKYFKDGEHMYFAKPESPLDYANKLKYIIDNYEKALAVAKKGKMLIEQSYSHISAGEKMHKFLKSL
>WP_005636862.1 MULTISPECIES: polysaccharide biosynthesis protein [Bacteroidales]
MSVFKDKVLLITGGTGSFGNAVLRRFLDSDIKEIRIFSRDEKKQDDMRHRLQNSKVKFYIGNVRNKTSVDIAMRGVDYVF
AAAALKQVPSCEFFPMEATRTNVLGTGNVLLSAIEHGVKNVVVLSTDKAAYPINAMGISKALMEKVAIAKGRELGEGAAT
TICCTRYGNVMASRGSVIPLWVEQMIEGNPITITDPNMTRFMMTLDDAVDLVIYAFTHGHNGDLFVQKAPAATLETLATA
LKEIYSKVDPKYGDTEVRVIGTRHGEKLYETLVTREEMAKAIDMGNYYRIPCDNRDLNYDKFFSEGDEVVSRIEDYHSHN
TQRLDVEGMKKQLMRLRFIQEDLGLIEKAKAREIRSE
>WP_005636866.1 MULTISPECIES: WbuC family cupin fold metalloprotein [Bacteroidales]
MLVIDKELLDGVTAQAKASPRLRMNYNLHDSLEAKAQRLMNAMEPGTDLPIHRHTHTAETYFVLRGRINVLFYGEDGQLE
ESRELDPLKGCYGVQIPIGQWHTIEVLESGTVIFEVKDGPYTPLTPKNTMTK
>WP_005636869.1 MULTISPECIES: UDP-N-acetylglucosamine 2-epimerase (non-hydrolyzing) [Bacteroidales]
MELKTDYSDIKFAENGKLKLLIIVGTRPEIIRLAAVISKCRIYFDTILAHTGQNYDYNLNGIFFKDLKLKEPEVYMDAVG
DDLGSTMGNIISASYKLMSQVKPDAVLVLGDTNSCLSVIGAKRLHIPIFHMEAGNRCKDENLPEETNRRIVDIISDVNLA
YSEHARRYLAECGLPKERTYVTGSPMAEVLHNNLEEIEASDIHNRLGLEKGKYILLSAHREENIDSEKNFTSLFRAINAM
AEKYDMPVLYSCHPRSRKRLAANGFQLDKRVIQHEPLGFHDYNCLQMNAFAVVSDSGTLPEESSFFTSVGHSFPAICIRT
STERPEALDKACFILAGIDEKSLLQAVDTAVEMNKNQDNGIPVPNYVDENVSTKTVKLIQSYTGVVNKMIWRK
>WP_005636871.1 MULTISPECIES: glycosyltransferase [Bacteroidales]
MKVLYSHHGMKGKNGWGRTFYMAQGLADLGHDVTLLTINPKCSFFKINTIIYQGVKIKVLPDFFPAKMKSSGFAIWSTLF
GLIYSMFHKFEICIADCGHRFTSLPCKLNRFIYHSVYISEWWDFFGKGGYIKKKSRLFRLTYGRLECYNELNDKRKADAI
VVLSTFMKDRAVENGIDSEKIFIVPGGSIVKDVKPLYPSYSSVEKRKINIAYIGINNHEIDLIAPFIEALKCENVKNSYR
LILYGNTISNEKWNQLGLSEIAEYRGWLDYSKDVSTLKDIDVFLQLLDDNNVSKAGWPNKLGDYLAFGKPVILSPYGDII
DFVKNEKGFFIVEYNKYSILKILQEIKDIPYSDLKTMGYANRQLAEKISWKNRAKNIEYICNKIRFNNETVKN
>WP_005636874.1 MULTISPECIES: hypothetical protein [Bacteroidales]
MNPKTGSYDRGQVHVGKGAYIGMGTMVVKPVTIGEGAIVGAGAIVTKDIPSNEVWAGNPARFIRKR
>WP_005636881.1 MULTISPECIES: glycoside hydrolase family 88 protein [Bacteroidales]
MHKVINSFRLLKEYCENEGFKGWDPYDGLNSKVFQALPFLKKSAICRLVVIQGFKRCPVNLRRLALVPKEYNAKGIGLFL
SGYCNLYNAVKANPKLAESLGSPDSLKSRINELAELLISLQSKGYSGACWGYNFDWQARRLFLFPKFTPTVVASNFCATA
LMEAYEITREKRFLEIALSAAHFVINDLHRTEYKDGFLFSYSPLQGNDTVFNASLLGSRLLSFCYKYTGNEEYCELAEQS
IKACCSGQKPNGAWVYGMLPVQSWVDSFHTGYNLDALIAYQELTGDNKYRKYIEKGFEYYIQNFFEANGMPKYYDNRTYP
IDIHCPGQLLVTLARLHKIEEYKEIAEKVIDWTIRNMQDRKGYFYYQLKPGISSKISYMRWSNAFIFNAMSHYLLAE
>WP_005636892.1 MULTISPECIES: Arm DNA-binding domain-containing protein [Bacteroidales]
MPTVVVRFETCKKAIGYGTVYYRIYKGHNRRMEFSSHLHLPTSSWDETTKTIRGEHPKACLFRAQMEADLRLLNRIITED
VTGRLTMGDMIAIFKHQRTIIK
>WP_005636894.1 MULTISPECIES: Helicase associated domain protein [Bacteroidales]
MVPSLTDCYHRLGFQVTESEDGLRIGFKPGMAHAIVKEIWNEQPLTRSDVERFYEKLSSLNKGYRNLYFRIVAHGGFLPE
ALDFELHGLTVSDESYIESLLSGRHVELYPHNEAAYRAIMRGFKQHRIGTVVQATGTGKSYLLARYIADHAKENILVFAP
NITILDEIRKAVGFSIPQVTYRTFQSLIRNREDNGLLRADHILIDEFHHFGAEIWGSALQEVIENNPCAYVLGTSATPIR
PEGMIDTVDLYFEGNLFYELTLPQAWYYNILPVPILVQSAYGLDNELDRLQRKLERSGCSVRRRERIQKKLDLARVDFKG
ALGASSVIRKFLPESVRKLLVFCRDLADLRQMVPEVCDWLTQAGRSITPFEIHHAQSEQENQRLLAAFREESDRLHVLFS
VNMLIEGLHVEGVDAVLFLRRTESYIVTLQQLGRCLDAGSGKQPVVLDFVNNLSGKSVYDVMACHWERLSYLPSPHGFER
TTSFLATGYLSDIRLRIEEILAELEPWQIMYERLVEFHREENDWPSVTEGKLGLWCNTQRIAYKRGCLAKERCDQLDAIG
FEWNQLDSKWMREYHALKVFFDTCGRWPKREDGPLATWCYTQRERRKDGRLSKERIRALNEIGFVWNQNLQGEWMKNYEE
LKSFVRKYRRFPKSTEGNLGGWCHTQRKMRKQGKLPNDRRLLLDKIGFVWSAEQVWQGNFEQLCLFHNLQGRWPGCREGA
LGRWCTIQRRDYRKGNMSDERKAQLERIGFPLA
>WP_005636898.1 MULTISPECIES: sigma-54 dependent transcriptional regulator [Bacteroidales]
MKKTLLIVEDNLILCDILERWLQKAGYRVLTAIDEPSARRKIKGNNVALVLTDVRLPEGDGISLLEWSISQGLHIPFVVM
TEHASIADAVRAVKLGAKDYLPKPVHEELLMELLRGLIGLPVSVPPKKSLMKRLSGAVRETERIACRVAPLNCSVMILGP
NGSGKESVAQLIQQHSGRKDKPFVAVNCGCIRGELAASEFFGHVQGAFTDAKKDTAGYFETAKGGTLFLDEIGNMPPEMQ
TLLLRVLQERVYCPVGSRKELEADVRILSATNEDMERAIREGRFREDLYYRLAEFEIRQPSLSECPEDILPLADFFREQH
SEEIRVETSGFTEQAKISMLSHSWPGNVRELDNRIRRAVLLAVSPLLTHKDLNLNATICRTGEKCKKGLMEEAEEKELIR
KILEECGGKISRVARMLGMSRPTLYKKMERYGLR
>WP_005636900.1 MULTISPECIES: hypothetical protein [Bacteroidales]
MRVSVLGFVRASVRNKHGFHAFLTRGMAKIQVIMALTLDGFLPHEDEMLMRWVRENKRYGFPRWQRQATFHIYPHYGLMD
LLNVKEKHDKDCIYLAGVGDGGSAEYADGLFRYNLVDETVLFLLPLSYGGGIPLTGEFRSARWKLLGCKTFSNGICRLMY
KRNG
>WP_005636903.1 MULTISPECIES: conjugal transfer protein MobC [Bacteroidales]
MQQEDDLRALAKIMEFGRAVSIFLLVVHVYVYCYPSITAWHLNLEVIDRILVNFNNTTGIFNCILWSKLLAVLLLAVSCL
GTHGVKGEKITWPKIYAVLVAGCALFFLNWWLLKLPLPHMANTAFYIFTLTAGYLALLMSGLWMSRLYRHNLMEDVFNME
NESFMQETRLMENEYSVNLPTRFYYKKRWNNGFVNIVNIFRACMVIGTPGSGKSYAIVNSYIRQLIAKGFAIYIYDYKFD
DLSTIAYNSLLKNMDKYEVKPRFYVINFDDPRRSHRCNPINPEFMTDISDAYEASYTIMLNLNRTWIEKQGDFFVESPII
LLAAIIWYLKIYKNGIYCTFPHAVELLNKPYSDLFTILTSYPELENYLSPFMDAWKGNAQDQLQGQIASAKIPLTRMISP
QLYWVMTGNDFSLDINNPKEPKLLCVGNNPDRQNIYSAALGLYNSRIVKLINKKKQLKCAVIIDELPTIYFRGLDNLIAT
ARSNKVGVLLGFQDFSQLTRDYGEKESKVIQNTVGNIFSGQVVGETAKTLSERFGKVLQQRQSVSINRQDVSTSINTQLD
SLIPASKIANLSQGTFVGAVADNFDERIEQKIFHAEIVVDHTKISAEEKAYQKIPVINDFKDRNGNDIMMQQIQRNYDQI
KADAQAIINEEMRRIKNDPELRKRLGLEDEKGKDPDKS
>WP_005636939.1 MULTISPECIES: DUF3876 domain-containing protein [Bacteroidales]
MRNKSLMRLAVCLIGMAAMVLQGCSESGTDRDKLCGSWSSVEGKPDVLVYKEGEAYKVTVFARSGKMRRLRPQTYLLVEE
NGNLFINTGHRIDISYNEAADVLTFSPNGDYVRKEERP
>WP_005636947.1 MULTISPECIES: conjugative transposon protein TraK [Bacteroidales]
MEFKSLTNIESSFRRIRLMLAVFTGCCALITGYALWSSYRFAEKQREKIYVLDKGKSLMLALSQDLSQNRPAEAREHVRR
FHELFFSLSPQKDAIEHNIGRALQLADKSAYHYYVDFAEKGYYNRLISGNINQVVHVDSVVCDFAAYPYKARTYARQLII
RESNVTERSLVTSCSLQNTGRSDDNPNGFIIEQFTILENRDIRSVER
>WP_005637786.1 MULTISPECIES: hypothetical protein [Bacteroidales]
MKYQAENTVSSFFYYMWNAWSEEECKTVYGGMYPHFWEKWCVATDKGTFGAAERFYLELSEDNRRLLVERAVSIYDGRGL
RNRNRNIKNQTACRETLSV
>WP_005640372.1 MULTISPECIES: RloB family protein [Bacteroidales]
MGRQIRKSKGKTMKPNFFVFCEGESEVAYISHLRSQYRAPIQIIPRKSDSNISVRYIENCKREYVVTKNDKTFLMFDLDV
DGMLEHLLSIPDAILMVSNPCIELWYLLHFEKCHAELTQNVCIKKLKRHLEHYTKGTLALNEKQQLSEKTSEATARAKML
DTYNNPSTTIYKMIELLESL
>WP_005640453.1 MULTISPECIES: IS1380-like element ISBvu1 family transposase [Bacteroidales]
MAKVQIKFDSITPFGGIFSIMEQFDALLSDVIDSTLGLRSRTYGYQYSEIIRSLMCVFFCGGSCIEDISTHLMPHLSLHP
KLKTCSADTILRAIKELTTDNITYSSPDSGKSYDFNTADTMTELLVKSLIATGELCQEQGYDLDFDHQFIETEKYDAKRT
YKKFTGYSPGVAVIGDHIVGIENRDGNTNVRFCQQCTLERIFTRLEWNGIHINRARMDCGSCSEEIVDTVKAHCKYFYIR
ANRCSAFYEDMFALRGWKAEEINGIRFELNSIVVEKWKGKPYRLVIQRQRRADDIRELWEGEYTYRCILTNDFESDIRDV
VEFYNLRGGKERILDDMNNGFGWKHLPKSFMAENAVYLLMTALIRNFYKTIIRKLNVKDFGLSISSRIKTFVFKYISVAA
KWIRTSRTYVLNIYTENPAYKIAFQQDFG
>WP_005640468.1 MULTISPECIES: hypothetical protein [Bacteroidales]
MKQYWSFFKSGKFAFLALFFVSLTVISCDNDDDNNVSPDPPIEKGEIELAENAQALNYFDFINPNDVEILNADTTQIRVS
QAYLDKIKTKVNKNDVLSIWRSIDTPPFIRKVSNVSANGKDAILTTTQGTLADLIEHGDFKLSTELYVNYGEKGLKNRYS
KDGVYHPSVVIFSGTEDNGKKYATAEELLAQEATWHIFNKDGITNYSYEEKGLRIGLKDVQTHTALDLEIGINISWFKLR
NFDCYFTGEYKLDGPLFVEWDVKDKSSGGEVPLVYYPPIVVVFPIAGPIHISVMVIPTLTMDCNAHAKGTIGITLPMTFD
SSFKLGPSYARDRGWVFYKEYNHSFNCYVDRTNITYSGEVAASLGVYFKTEVNIAYCGGPFVKVGPSVSTDLSASVVTGS
DYQFKVNTSGKFKLAGKTGAELHIVGYSLGKWETEYVLAEKDAWNKEFIVDMWPK
>WP_005643906.1 MULTISPECIES: hypothetical protein [Bacteroidales]
MAKKKKHKNDVKTDLPIIMDYGIGSISVYDPADMMPYNEPPISEQIRFKKLGKEMKSEFKWLVSSVVIEYWQENRQIPFG
EEMSKLRTRLLRMFAEEYSILLKDDTELKNYLLTLAITTINKHLKSENKKRASKLSF
>WP_005643956.1 MULTISPECIES: hypothetical protein [Bacteroidota]
MAKRRSKTVEQQCRYYEVGNIFEYMVETYLNGNMSVFRGLYHELNKNARKDFIDFLLSEVEPIYWREILKHTI
>WP_005647469.1 MULTISPECIES: JAB domain-containing protein [Bacteroidales]
MNTLSFPQITVSYKDADASKRVKIHSSKESYDILKTFYEDCMQHHEECWAMYLNRAGKLLGVSCISRSGIDCTVVDIRIV
LQTALVSHASGIILSHNHPSGSTVASTQDNNLTSQLKKGCEAIGIRLLDHIILTEDTYLSYTDEGML
>WP_005647472.1 MULTISPECIES: Panacea domain-containing protein [Bacteroidales]
MKTLEQVKKIESVVLYVLRKFPEGVDYIKLFKIIYFAQKEYLVNYGKVLCPDTFKARTFGPVPALSDKVIKLVELEEEDI
DSYPDLRNFYNSIRVQDQMVYALAEPDMDYLSRKECEYLDKWYNYCKDKDSKKELSPESHDEAYTKAYTRYKDDPQLGTL
TNIEIAKAGGATEKMVAYIREKELMTNELS
>WP_005647475.1 MULTISPECIES: hypothetical protein [Bacteroidales]
MDTKESTLAQLKEKLRQESLVKGIEDLQVGDIVYYDMDRADGIVPLPGYDTRLKYVIVAGAKSNSKEVCAVLINTDNDYS
SAPDWQAEQYCIRQADYPEILEYDSWIDCTDPKELKVSKIKAKEAEKKGRLNPQDLANVMKHLKENGFIDNHTRKVYGID
KYVIEQ
>WP_005647477.1 MULTISPECIES: hypothetical protein [Bacteroidales]
MEQEERMYQVPLEMICRHNRTAEVCRAAVEEDGWQLENVPEEVKTPELCRKALETEAGFGNDFHRGLVQHIPFPEVCMEV
LKECRENNPEELYGVAVAIRPEVMNGEMADFLLPLDGRCISVLPVHLQTPERVRVAVETSGMSAVGRGGVPKSLLTPEVY
VRCAAHSRESLMMIPWAERSPEVCLMAKTLYPDWVRNHPEFVPESVHNQDSVYTLNSLMESLTGEKFSYRQMTDFYNGKP
LEVKRMETPDGVQKDKAVKFDKETGKFSFSEIRQERKRGLKM
>WP_005647478.1 MULTISPECIES: hypothetical protein [Bacteroidales]
MERNDLVLYLDIPEFSEALYASKWHSDIVLPQAGDNIYPESLLSEKVLAMLETVPAGEVWEDLKDDSRTMRRVMEHELFR
VTERGFYLRKDGALCCTLTLQRYRVYDAEKRAKTEVPTSYRARSMERKSGKIRFYFRKYFIHIDVPDTLPQCPEVREYVN
IEPLLSEADKKLLAETECDKGESLLERIEEGDCCRVRARCWTTDKESGKWMRVLSVDI
>WP_005647480.1 MULTISPECIES: DUF3872 domain-containing protein [Bacteroidales]
MRTMIYKIFTGCYIVAALVLVAACNDKLDIQTKYPFTVETMPVPKELKVNETAEIRCELKREGRWEDTRYTIRWFLFDGE
GTLKLDDGTALLPNDRYPLEKETFRLYFTPLSDEQSSFTVWVEDSDGQAVELEYDFNADNDKEGGDGTE
>WP_005647482.1 MULTISPECIES: conjugal transfer protein TraO [Bacteroidales]
MKRLLFIILLFGVCLHFNRAHAQRCLPGMRGIQLTGGLSDNMRWKNGDGFGYHAGIAVSTYTKNAHHWVIGAEYLEKRYD
YRGSLYPVSQFTGEGGYYLNFLSDRKKTFFAALGLSALAGYETVNWGESLLPDGSRLTDEDNFIYGGALTLELSAYVTDK
IVLLVNGRQRVLFGGDCGRFHTQVGVGIRFMIR
>WP_005647484.1 MULTISPECIES: conjugative transposon protein TraN [Bacteroidales]
MKKIFGWVALLMGMVTGANAQVNDTIQRAAGNDLYQGITRKLPYRQMVTPHGVQVTFAKTVHIIFPSAVRYVDLGSNWII
AGKADGAENVIRVKATTEGFPGETNFSVICEDGSFYSFNARYAHEPEMLNIEMKDFLENGDTTDFSHTRMNIYFRELAGE
SPLLVKLIMQSIYKEDRREIRHLGCKRFGVQFLLKSVHSHNGLFYFHTETRNRSNVAFRTDFIRFKIVDKKVPKRTAIQE
RVIDPVRSYNEVLVTEGKSDVRTVYAVPQFTIPDDKLLVIELFEKDGGRHQTIRVENADLVAAKQINELKIK
>WP_005647486.1 MULTISPECIES: conjugative transposon protein TraM [Bacteroidales]
MEEQNQEKATATQHVTVADAAAPETGNGKKEDKGGGKKEKNTAKPLTPKQLQQRKKLMVYPLMGLLFLGSMWLIFAPSEE
QGVNRDTVGAFNADIPLPENDGIIGDKRKAYEQAQAEKQQAEKVRSLEDFAFSEESNTDGVEMELPDSEPEREPFRDYSD
KGGGSRSSVTAYRDINRQLGSFYEEPKVDGEKEELKRQVEELTAKLEERERQAGGIDDQVALMEKSYELAAKYMGQNGRD
GVAVQVPATGQDGNGLGQPAVAVQAARERTVSGLQQPLSDAEFMRRYSQPRNYGFNTAVGSGYAMGKNTIRACIHGDQTI
MDGQTVKLRLLEPLQAGNLVIPQNTLVAGTGKVQGERLDIVVSSIEYRGNLLPVELAVYDSDGQKGLSVPSSLEQEAAKE
AMANIGGGLGTSISFARSAGQQVAMDITRGLMQGGSQYLAKKFRTVKVHLKAGYELMLYAKQQ
>WP_005647488.1 MULTISPECIES: hypothetical protein [Bacteroidales]
MGLAEKLSEWLLRRRERQEERNMRQVAAYFGSLLNKRRADAGAILQSVRDYRDCPEVTRKQAELLLEHRFFRYVYQTSYP
EWRAVMDALKETRYGMREGAAIPRSVREAAESPMLRLEAQYKVLEYEYTRRNAPQPLSPEAQAERDAAHRLLNCCMREGD
LDALKRLALKGEKPDDSVAIRHGLAEGYRRLEELSREWSEEMRGDNHTVMEQIELREADERGKLMRQAAALYERKTGGRL
PGDYLEAVKAERALLHGIARHGWDGQREVPKETVEKYGLTEDFAGIARLRWDYHLSEDNGDLSRDYPEAAIGRHNRAIRE
RAAKELAGLEARLFPEKAASRERKAAHLRADNRASPTASLKRERKEPPGKRQTGETGRRKPPGRRIRM
>WP_005647491.1 MULTISPECIES: TraL conjugative transposon family protein [Bacteroidales]
MIRKFITKAQDRADGKLRRLAGRISPDMRVAIILVMLAAFGALSVYMTVSSIYRIGRNDGKELGIEHIRRLQLPNDSIIN
PFESGRHGTGGEVE
>WP_005647497.1 MULTISPECIES: conjugative transposon protein TraK [Bacteroidales]
MEFKSLKNIETSFRQIRLFTLVFACLCAVVTGFALWKSYSFAEAQRQKIYVLDNGKSLMLALSQDVRQNRPVEAREHVRR
FHELFFTLSPDKSAIEGNIKRSLLLADKSAFNYYKDLSEKGYYNRIISGNINQMIEIDSLRCDFDKYPYSVRTFARQIIL
RESSVTERSLVTRCRLLDAVRSDNNPQGFIIEGFEITENKDLQTLKR
>WP_005647499.1 MULTISPECIES: conjugative transposon protein TraJ [Bacteroidales]
MLLAIDFTNLHEILQVLYQDMMPLCEKLTGVAKGIAGLGALFYVAAKVWQALARAEPIDVYPLLRPFAIGLCILFFPTFV
IGTINAVLSPVVKGCHGMLESQTFDMNRYREQKETLEREAFRRDPEKAYLASKEDFDKKLDELGWSPKDLKTMAVMYIDR
TEYNMKRNIRLWFQELLELLFQSAALVIDTIRTFFLIALSILGPIAFALSVYDGFQSTLTQWITRYISIYMWLPVSDLFS
SVLARIQVLMLTRDIEAMSDPTFIPDSSNTVYIIFLIIGIFGYFTIPTVANWIIMAGGVSQANRAMNQTANRVGNVAAAG
AGAAVGNIAGKIIK
>WP_005647502.1 MULTISPECIES: DUF3876 domain-containing protein [Bacteroidales]
MKRLNLILLLSAVTVALAFVISCKETNAERLEKMCGEWVSTGGKPPFTLWEEDGKYRVTVMHRNHKGGSEAETYLVRETE
GVLFIETGFAVMMDYDREKDRIRLSPGGEYRRKSDGTLKQ
>WP_005647504.1 MULTISPECIES: TraG family conjugative transposon ATPase [Bacteroidales]
MKNVMKAATLESKFPLLAVENGCIVSKEADVTVAFRVELPELFSVTGSEYEAIHSAWHKAVKVLPEYSIVHKQDFFIEEK
YRPETDRDDLSFLSRSFERHFNERPFLNHFCYLFLTKTTKARSRQESTFSTLCKGRLVPKEIEDRETVTRFLEAVGQFEK
IMNDSGLVTLRRLTTDEITGTERSAGIVEKYLSLSQHDTTVLKDIQLNPEEMRIGDDILCLHTLSDTEDLPGKVATDSRY
ERLSTDRSDCRLSFAAPVGLLLDCNHCYNQYIFIDDHGENLKRFEQTARNMHSLSRYSRSNQINKAWIEEYLNEAHSKGL
TSVRCHCNVMAWSDDREELRRIKNEVGSQLALMECKPRHNTVDVPTLFWAAIPGNEGDFPFEESFYTFIPQALCFFTEET
NYKDSLSPFGIKMADRMTGRPLHLDISDLPMKKGVISNRNKFVLGPSGSGKSFFMNHLVRQYYEQNSHIVLIDTGNSYQG
LCELIHRKTKGEDGIYYTYTEEKPISFNPFFTDDYKFSVEKKDSIKTLLLALWKGEDEKITKTESGELGSAVSAYIRRIQ
QNRDIVPSFDTFYEYMLNDYRKELAARDIKVSRKDFNIDNFLTTLRQYYKGGRYDFLLNSNENIDLLHKRFIVFEIDSIK
DNAELFPVVTIIIMEAFINKLRRLKGVRKMLICEEAWKALSSPSMSEYLKYLYKTVRKYFGEAIVVTQEVDDIISSPIVK
EAIITNSDCKILLDQKKYMNKFDGIQSMLGLTDKEKSQILSINLANHPGRKYKEVWIGLNGVQSAVYATEVSAAEYLTYT
TEESEKTEVFALAEELGGDLELAIKRLAETKYK
>WP_005647508.1 MULTISPECIES: DUF4133 domain-containing protein [Bacteroidales]
MDMEINKGIGRNVEFKGLESQYLFIFCGGLLAVFVVFVILYMAGVNQWVCIGFGVAAATLLVWLTFRLNARYGTHGLMKA
AARRRHPRYVVNRLKIPRLFIFKHWQE
>WP_005647510.1 MULTISPECIES: DUF4134 domain-containing protein [Bacteroidales]
MRQKRILFTAACILAAVGAMAQGNGQAGITEATQMVTSYFEPGTKLIYAIGAVVGLIGGVKVYGKFSSGDPDTSKTAASW
FGACIFLIVAATILRSFFL
>WP_005647514.1 MULTISPECIES: DUF3408 domain-containing protein [Bacteroidales]
MKKQRNEKPIDEELLMRMMAGEAAGTGEPGTGKEETAVPVEKAQEGKAADTRRRKGRQADYETTFLKGMDIPARYGKPVY
VRREYHERIAKISVMLTGGKVSLSAYIDNVLAQHFEQYREEIEAAYAGKLENLF
>WP_005647533.1 MULTISPECIES: hypothetical protein [Bacteroidales]
MDKDNRKYRICFIDYMWYVAEIWHEREHNNLNGRMLLFFCWLFAILVPLGTPLMFRYFSWIVAFVVWMMLCFLPDLFCQL
RYTAGRREALREYYGKMKHPGRKLAKIVLIAIALTVVNFALMFHFGFIHWA
>WP_005647534.1 MULTISPECIES: immunity 17 family protein [Bacteroidales]
MEWLSNIYQNFEGLLSNLAQYIQSNPKVGHLIGIFLLSIWLIGLIFNWKWTYKGNGSYGWNKLLEELGPTTFRFWLGVFI
TICLLIMIYIYIKV
>WP_005647536.1 MULTISPECIES: hypothetical protein [Bacteroidales]
MDITNRIIVALLERMKSRNKNFSLSRPKFHQLFQINPDGYLWYGKKLERHLLNKYGESADTLKYLDMYYFIDNIVRLYYM
PKNSNSEENEFGKLYAYGSIIGLHRCHIPDKRIYLNRLLNTLLFCCPTSEEYIRRFRWQKNGIYYKSQDVEVLIADTFTE
IRESDKQSESIEIVESIVNETYRYLVGSNTGLPFVRSETLLHYNLNPSDYMWLYQHDKELFYTYLDMAALQSEIFSYKSF
VYNFNLYILKDTNILDELSKYSKCYEAVLELLFKSDSIMQNSVIRQIKLCRNEDTIKQNDRLDAIDKWLNSLNKIG
>WP_005647538.1 MULTISPECIES: DUF2750 domain-containing protein [Bacteroidales]
MRNSKIDNVINLTASERYDYFIRKVADFEEVWGLKDAEGWALMGSEEQVLFPIWSEKEFAELCKWDNYQPTPIPLDDFME
KLLPKLEKDSVMLAVFPLTQGKGIIRKVQEVKSDIEQECEQYE
>WP_005647540.1 MULTISPECIES: hypothetical protein [Bacteroidales]
MELKQYLKTNCHWENRVIISPNELVAIYSKANYQPTSKLIDFLIYFYNQEFQFPKVDVHFNLKKTLNDNPHYLFYDQFCE
LLHVSDICPFGEYEHGYMVLLVDSKNNIYGVMDDYVERFGNDYFKMLNQLYNR
>WP_005647542.1 MULTISPECIES: immunity 22 family protein [Bacteroidales]
MSKIMIWVGQFDSEADFEKYMDQSAFRQWWKDYDEDNKELRCQFCKELGVMSYDEDFLIMKFTSDGLAGLLNLIPADTQK
ISLSMADKNITMANAVICYNCREGISPKKAENTTTMTYLGTFEFELSPEGMQGSNAGLEYMIWIGTTAKSREEFMEYFNQ
DEYMKEIRDYEEGRTKKRPNPEHRCQFCKDVNIKYYYPEFLTVEIKDEPENPFNLVRMMIDNKLVLDWYIESDIDEYHIK
PSNCIVCYIPNGFKDNKRNQKIFIKKKNYDSYETPEKFVNELDSYNGIQYLETYIAE
>WP_005647593.1 MULTISPECIES: DUF4099 domain-containing protein [Bacteroidales]
MDERPDSSQQLMDILLVMDEKGTLQAVSGVKDGELQTKNPLEDNNDLLRVDRHGDMFSNFFSNLWNQLKDPTRFHFFRVP
EEEVQRVAADFRQRESQSVKTGEPLLAQYEVQPPVQAQQQTQAGQQQQPEGVPQQSAGQTEQNPQYKYRPEDIDWNSLAA
LGVQREQIEGNGMLDQMLRGFQTDKTVRVHFHFDGISHSNDSQLSLKPGTDGRLTVCSHGILDPEKMQKQFFGYDITDSD
KQVLRQTGNMGHPATVTNRAGEQVEALVSRNLKTNELVAFPLSKVNIPAEKNGHTFTPDEIARLKQGEAVVCRFLSRAKE
GEQPKVYPAPVQFSAAKMQLEFLFGDRGRLAMDAYKANLKQTANQEVPKTFRKQELTEKSRLELEAGGTVKVSGLVDKKG
KAYQGYITWKPGEKPAFMFPKDYNAALEEGRVKPAVENEVQVAVNSEGKTVETTRNLKEALQSAQQRPTGEQKQQQERRQ
EQKEDRKQAQKQEQPDKPKRSRGVRR
>WP_005647594.1 MULTISPECIES: type IA DNA topoisomerase [Bacteroidales]
MITAVIAEKPSVAKDIANVLNVRERHDGYLSGNGYLVTWAFGHLVQLAMPEAYGYAGFRRENLPILPQEFKYIPRQIREG
KEYKPDPGVLKQLKVIKEVFDRSDRIVVATDAGREGEAIHRYIYNYLGCRKPCLRLWISSLTDRAIREGLDNLKPGSDYD
NLYRAAEARAIADWEIGLNATQALSIAAGQGIYSLGRVQTPTLMMICSRYLENRDFTPQTYFRLKVTAEKDGTPFAAISE
LRYETLPAANAALAAVTATGTVEVADVQRREVSQEPPFLYDLTALQKEANGRYGFSADKTLSVAQSLYEKKVLSYPRTGS
RYLSDDVFDEIPDRIALLERYPAFAAHAAALKGASLNRRSVDAGKVTDHHALIITECLPGELSADERTVYDMVAARLLEA
FSARCLKDVTTVSFTAGNSVFTAKGTVVRSAGWRAVRGERDEDDEGTAALPPLQPGESFPLQSAECVEKQTKPRPLHTES
SLLSAMEHCGRELQDDELRDSLKGNGIGTPATRASIIETLFARNYVRREKKSLVPTDKGLAVYQIVKDKRIADVEMTGQW
ETALAKIEIGEMNPDTFRKGIEIYAAQITEELLQVQVSVADGGHIPCPKCRSGRILLYPKVAKCSNVDCGLTVFRGKGEK
QLTDSQITDLVTKGKTSLIKGFRSREGKPFDAYLTFDKDFRTVYGFPPRTDKPKGKERRR
>WP_005647596.1 MULTISPECIES: hypothetical protein [Bacteroidales]
MNGIGWITVAEAARLCGTDELRITLWMNGNHIAYARFDGILMIDGASLAALFSRNRVATIYEDVAQQRGKPGRPGRLRRL
LDTPLDAFGLSQRIVRACRELGVFTVEHLLVHLRRFRFSRLYCVRNFGSGSAAETLRRLRQDGLTDGGSPRDFKVLYP
>WP_005647599.1 MULTISPECIES: type II toxin-antitoxin system RnlB family antitoxin [Bacteria]
MENKEFQIIPLQGRSLLVVILSSEMTNYYWKELQTELANLNIADAEVYFDFLYRNGLKNRFFKSKLKGMMLISNSLRKCE
APKEYIKVADTFFASHSKWIDSSVLSSFQKIFYKKRIIDTQSLPTAL
>WP_005647603.1 MULTISPECIES: helix-turn-helix domain-containing protein [Bacteroidales]
MYTDREEFEGWMERIMERFDRTEKLLERVLKKNNTLDGEEVLDNQDLCLLLKVGIRTLQRYRAIGVLPYFTISGKVFYRT
KDVHEFIRTRFAEVEERAAKRKEKEARKAERRRKRGLFP
>WP_005647604.1 MULTISPECIES: bifunctional DNA primase/helicase [Bacteroidales]
MVKKEEILARTSNGLDVFRHYLPVKWRVGRNFLNPLYADSKASCNVYYDRRSGTYRMKDFGNGDYSGDCFFLVAKLKGLD
CRNAADFVEVLHTIDRELCLGLENDSPEDTAVPDGGCRTLRLVPGARENGTRENRSGEGISVRANGNGTGKPDGYTEEAA
APFDRPEPKPYRTTEKPFTDAELAYWGASGITEELLHRYGAVSLAEYRGETREGKSFGFSSTPAEPMFGYKGKWGVKVYR
PMSEVRFVYGGHTGDNYCFGLEQLPSKGDLLFLTGGEKDVLTLAAHGFHAICFNSETSVIPAKTVRKLVYRFKHIVLLYD
TDKTGLECSEKHRAQLSEYGVKRLVLPLPGTKAEKDVTDYFKAGHTREELMGLFLKLLDTLYGDTMAVLKSCEIDYDHPP
EQAVAIVTAGEVPLGSEENILCITGGEGTGKSNYTAALVAGAIMERETDADLLGVRVEPNRKGRAVLLYDTEQSEQQLYK
NTGRLLRRAGRERMPEYLHVYCLTGMSRSERLTAIVQSMDKYHYLHGGIHLVVIDGVADLIRCANDEAESVALIDEIYRL
AGIYRTCIAAVVHFVPNGLKLRGHLGSELQRKSAAILSIEKDENPEVSVVKALKVRDGSPLDIPLMQFRWDKQAGMPVYV
GEKPRAEKEKRKEKELAEMAREAFARQEKYGYIELCELIQEMLEVKERTAKGYIRYMREKEIIEKEGDCYVHGQGRV
>WP_005647606.1 MULTISPECIES: helix-turn-helix domain-containing protein [Bacteroidales]
MEIMTIESNAYRLLVEKIEKITAYVEESRNREETERKRKEEAESPAAKGRKADPKWMTHKEVCEMLDISHRTLQRYRQKH
IIPYSMIGRQIRYPRQAVESLRERWMVETPAAKIDRMIAEHPLHNRKNGSYGKKGRDTGKNQ
>WP_005647609.1 MULTISPECIES: helix-turn-helix transcriptional regulator [Bacteroidales]
MKENLTQILMNEAIREGWREWMAKVRTVLPQTDAERPVTWIAAERLARDHGRMVRLVELLREHRPVLSCRVQEEAGLLIL
VAYHRHGSSADFLLDTAEAYFREKDCGGFLFLCRMQASINAYDEYPHLNVLCNRLAGLLFRFRRERESEYRKGIPPMFGK
ADLQEVEKYLPHLRGCSFREEVALALPKVKNVEELARECAMSVNTLGRRFREELNTTPHRWLTEQRKVHVVSLLADTDMP
FQEIADTCGFATPSYLWDFCKKHLKATPAEIREIARCARPVRHPFPVQK
>WP_005647615.1 MULTISPECIES: WG repeat-containing protein [Bacteroidales]
MKKASPHKRTGRPKLPGFFDHFFYWMWRSCRHGFPDRSFVVISVVQFACLLFPVAVVLQFLDSPSVRFLYETDNRLTLFP
LILPFPILLWRNMRIYTEERYRMMHDFYGAFHVSVRQRYRLRFLVCTVLAVLAILLEIWLFTLYHDRCTAISSGNSHPAS
LYVPYRYDNGNDSVQEGVYRIVDEKGRIGYADEHGNTLIEPRFAFGFPFENGKAKVTDTGEQQEVPDSDGEYHYWESDDW
YYIDRKGQRIE
>WP_005649590.1 MULTISPECIES: hypothetical protein [Bacteroidales]
MATKSSIHIKPCNIASSEVHNRRTAEYMRNIGESRIYVVPELSTNNEQWINPDFGTPELRTHYDNIKQMVKEKTGRAMQE
KERERKGKNGKIIKVAGCSPIREGVLLIRPDTTLADVRKFGEECQRRWGITPLQIFLHKDEGHWLNGQPEAEDRESFKVG
NRWFKPNYHAHIVFDWMNHETGKSRKLNDEDMAAMQTLASNILLMERGQAKAVTGKEHLERNDFIIKKQKAELQRIEETK
RHKEQQVSLAEQELKQVKAEIRTDKLKSAATDVATAITSGVGSLFGSGKLKDLEQSNENLRHEIAKRDKGIDELKAKMQQ
MQEQHSKQIRNLQGIHNQELEAKDKEISRLNAILEKAFNWFPLLKEMLRMEKLCYAIGFTKDMINSLLTKKEAIRCNGRI
YSEEHKRKFDIKNDIFKVEKNPTDDSKLILTINRQPIGEWFKEQWEKLRQGLRQLAEEPRKSRGFRM
>WP_005649593.1 MULTISPECIES: hypothetical protein [Bacteroidales]
MKQNICVVIFLLLSTICKAQTFIYPQNDSILTEYNDGKFWAYLNKNDFVVGLSCFEEKDDYGKYYHLDIFIKNLSETPIV
FQPDSVHSNLLTKKDDTLKLEVYTNEEYQKKIKRSQAWAMALYGISAGINAGTAGYSTSYSTSYSSNGYAYTTITNHYDA
NAAYQANVASTNQMLTLGQMMDNDRTIREQGYLKTTTIYPDEAIIGYMNIKRKKGKILIVNIPIGDYIYTFKWDVNRKK
>WP_005654431.1 MULTISPECIES: hypothetical protein [Bacteroidales]
MVLDNSNSPCHTEEELWLQVLSLSRELQDCKASLHHNTLDCISDKIEGIERELDILLDILQGRQDKKTP
>WP_005654457.1 MULTISPECIES: alpha-glucan family phosphorylase [Bacteroidales]
MEYSSYNVNTPQWREITVGSHLPAELRKLAEIAHNLWWTWNDDVKKLYCDLDPGLWKEVEQNPVLFLERINYEKLVALAH
DENFVYKMDAVYSAFKKYIDVEPDHQRPSIAYFSMEYGLDEVLKIYSGGLGMLAGDYLKEASDSNVDLCAIGLLYRYGYF
DQSLSMDGQQTVNYKAQNFGQLPIEKVMQPDGKQLVIHVPYADSFVVHANVWKASVGRIPLYLLDTDNELNSEFDRPITH
HLYGGDWENRLKQEILLGIGGMMTLKALGITKDVYHCNEGHAALINIQRLCDYINGGLNFGQAMELVRASSLYTVHTPVP
AGHDYFDEGLFNKYMKGYPGKLGITWDNLMDLGRHNPGDKEERFCMSVFACKTCQEVNGVSKLHKSVSQQMFAPIWKGYF
PEENHVGYVTNGVHLPTWCAAEWKKLFKDNFDENFFCDQSNQKIWEAVYGIPDEEIWNTRLKQKAKLLDYIKSKCSKDWL
RSQVDPALSVSIFERFNPDALLIGFGRRFATYKRAHLLFTDIDRLARIVNNPKYPVQFIFAGKAHPNDGAGQGLIKQIVE
ISRRPEFLGKIIFLENYDMDLARHLISGVDIWMNTPTRLAEASGTSGEKALMNGVLNFSVLDGWWYEGYRKDAGWALTDK
STYQNEQYQNQLDAEAIYYLLEHDILPLYYEHGGKNYSENWVKYIKNSIAQIAPHFTMKRQLDDYYDRFYNKLSEHFHIL
AADNFAKAKMMADWKANVRSRWDAIEIKSIEAGNGLNATVEAGKEYEVTVVVDEKGLDDAIGIESVIIRHEGGQDHIYEV
IPLSSVSKNGNLYTFKATSGIFNAGSFKQAFRMYPKNALLPHRQDFCYVRWF
>WP_005654459.1 MULTISPECIES: methylglyoxal synthase [Bacteroidales]
MKTIVRRIGLVAHDAMKKDMIEWVLWNSERLIGHKFYCTGTTGTLIKKALEEKHPEIKWDITILKSGPLGGDQQIGSRIV
EGEIDYLFFFTDPMTLQPHDTDVKALTRLAGVENIVFCCNRSTADHIITSPLFTDPTYERIHPDYTNYTQRFENKGIISE
AVEQVKKRRNKSENNISK
>WP_005656518.1 MULTISPECIES: 50S ribosomal protein L18 [Bacteroides]
MTTKIERRIKIKYRVRNKISGTTECPRMSVFRSNKQIYVQIIDDLSGKTLAAASSLGMTEKMPKKEQAAKVGELIAKKAQ
EAGITTVVFDRNGYLYHGRVKEVADAARNGGLKF
>WP_005656893.1 MULTISPECIES: conjugative transposon protein TraJ [Bacteroidales]
MMPLSIDFANLHTILATLYDDMQPLCKDMMDVGKGLAGLGALFYVAVRVWQSMARAEPIDVYPLLRPFAIGICILLFPTL
VLGTLNTVLSPIVQGTHKMLEGQTLDMEQYRAQKEELEREAMLRNPETAYLVSDEEFDRQLDELGWSTIDTASRLGMYVE
VGMYNLEKKIRDAFRSLLELIFAAASLLIDTVRTFFLVVLSILGPVAFAFSVWDGFQSTLGQWFTRYISVYLWLPVSDLF
STLLAKLQVLMLQNDILELQNNPDYSIDNSNSVYIIFMLIGIIGYFTVPTVAGWIVQAGGAGNFSRNLNRTATKAGGFAA
GTGGAVLGNIGGRLRGK
>WP_005656895.1 MULTISPECIES: DUF4141 domain-containing protein [Bacteroidales]
MKAKSLLIGTVLALCGTGANAQWVVTDPGNLAQSIINMSDNIAHTSKTAVNTADSFAETVKIYEQAKKYYDQLKAVNDLI
QDARKVRDIILMVGDVSDIYVTNFGKMMNDGNFSPRELDAIAFGYTRLLEESNGVLQDLRQVINVSTLSMTDKDRMDVVD
RCYYEMRRYRNLVSYYTNKNIAVSYLRARKKNDLDRVMRLYGNETSKYW
>WP_005656899.1 MULTISPECIES: DUF4133 domain-containing protein [Bacteroidales]
MEYSVNKGAGNPVEFKGLKSQYLFVFAGGLVTVLLAVVILYLAGVDQWICIPFGTVSGGLLAWAVFRLNARYGEHGLMKL
LAEKRHPRYLIHRKRVFRLFAKRKKRQS
>WP_005656920.1 MULTISPECIES: WecB/TagA/CpsF family glycosyltransferase [Bacteroidales]
MDKVSLNGVEIFPFDSEQQLLHYVDTHKGILVAINAEKILHATEQTRAIINRNIGYCDGAGAQMALKQKGYKDACKIPGC
ELWLKIITRFYKEKTFYLVGGKPQIVNETVEKLCSEYQDIRIVGYRNGYIKTDEEKRRLIDDIVEKKPDVVFVAMGSPKQ
ELLMEEIQQRHRAIFQGLGGSFDVYTGHVQRAPKWWVEHNLEFAYRLIKEPKRIKRQIHLVKYAWWLMKKKL
>WP_005656928.1 MULTISPECIES: capsular polysaccharide biosynthesis protein CapF [Bacteroidales]
MKILVTGAKGFVGRNLVSQLYNIRDGKARNYGIDSEDLAVYEYDIDSDPADLEEYCKNADFVFNLAGVNRPKDNSEFLKG
NFGFASVLLDTLKKYGNTCPVMISSSIQAVLDNPYGESKRAGEQLMFEYSAETGAKVLVYRFPNVFGKWCRPNYNSAIAT
FCNNIANDLPISVNDPSIVMNLVYIDDVVDEMIAALNGNEHCNENFCEVPVTHTRTLGEIVEIIRSFKDMPANLGVADMG
DGLAKKLYSTYLTYLPKERFAYPLKMNVDERGSFTEFIRTADRGQVAVNISKPGITKGEHWHHTKVEKFVVVSGHGLIQM
RKVDSDEVVNFEVSGDKIEVVETIPGYTHNIVNLSETENLVTLIWCNECFDPNRPDTYFDKVVK
>WP_005656934.1 MULTISPECIES: CpsB/CapC family capsule biosynthesis tyrosine phosphatase [Bacteroidales]
MWLFRQKKTLAESGFFRGFTDCHSHLLPGIDDGVKTEEETWRILDEMERQGVRKIWLTPHVMEDMSNKTVTLQQKFLSLK
QKYQGKVELALAAEYMLDNLFEERLEKDDLLPLEEGKRYLLVETSYFNPPMGLLSILQRIQKKGYHPLLAHPERYEYMQM
MDYKTLKKNQISFQLNIPSLVGMYGKHIEKKAKILLKAGMYDLGGNDVHSLIFYVTTCKQKIDNLSFLKNVCKI
>WP_005656936.1 MULTISPECIES: polysaccharide biosynthesis tyrosine autokinase [Bacteroidaceae]
MIKNRTNTGKPTDDFIRIQDLWGMFIPKWYWFATSLFVALATASLYLLSTPNVYTRTAAILIKDDSKNNSPASAMNEFAD
MGIFKSNTNINNELLTLKSPTLMTEVVKRLGLNEIYTIRRGLKRIELYKSSPILVTYLFDNKKSVSFDIEVGAQNKFYLS
NFIVAGEETGERFEGIIGDSIQTSAGTLAISLTSQYENFFTGSTIQYSKEPADMVADSYTQKLWAELGNEDATIINLSID
DASVQKAEDILNTLIEVYNEKWIQDKNQIAVSTSRFIGERLGVIENELGHVDENISSYKSEHLLPDVQAASNLYMSQSAE
NKKEIQALTNQLTTAQYIRRELNSKEMNQPLPTNSGIANVNIESQIGEYNKIVLDRNRLIANSSEKNPLVKDLGNSMQSM
KRTILQSVDNLIVSLNTQIRSIRQQEVATTQQLASNPSQAKYLLSVERQQKVKEELYLYLLQKREENELSQAFTAYNTRV
ITAPRGSALPMAPNKKNILLVAFALGLLVPAVIIFMQENMNTKVRGKKDLENLSVPYLGEIPLYSNNKKKKNKSQEKTIV
VEEGNRNIINEAFRVLRSNVDFMKNKNTDQKVFVITSFNPGSGKSFFSVNIATSFAIKGKKVLVIDGDLRRGSISAYVGS
PKKGLSDYLGNRVANWNEALVIDKKHANLHVLPVGTIPPNPTELLEDEKFATLMQILRNEYDYIFVDCPPIDIVADTQII
EQYADRTLFVVRAGLLDRSLLSELESIYLEKRFKNLSVILNGTESTGGRYSYRYGYSYGYHNGYTSYYGNSK
>WP_005657357.1 MULTISPECIES: 30S ribosomal protein S6 [Bacteroides]
MNQYETVFILTPVLSDVQMKEAVEKFKGILTAEGAEIVNEENWGLKKLAYPIQKKSTGFYQLIEFNAEPTVIEKLEINFR
RDERVIRFLTFKQDKYAAEYAAKRRSVKSTKKED
>WP_005802673.1 MULTISPECIES: hypothetical protein [Bacteroidales]
MQGNIISLICNSCGCGQTEAQEYLDSEIRYLRELQEADDLREDDMETACLNLGLDLDYREYFINRLAGA
>WP_005805442.1 MULTISPECIES: hypothetical protein [Bacteroidales]
MEHLHETPLQGIVGTDKGELFYLLPIEKVSDLVKLRGDLSAAIDLISKTGSSEEGTSAINTLNGLLAGLMKYDSDHYEAM
DVALADAMRKLEKK
>WP_005805469.1 MULTISPECIES: DUF4141 domain-containing protein [Bacteroides]
MRRILFVLCISAACFCHEAKAQWVVTDPGNLAQGIINSAKQIIQTSTTANNTLNGFKETAKVFEQGKKYYDALKSVHNLV
KDARKVQQTVLLVGDISEMYVTNYQKMLSDPNFTPGELNAIAFGYTKLLEESSGLLEELKTVVNANGLSMSDKERMDVID
RVYRDVKDYRNLVAYYTNRNISVSYLRAKEKNDTKRILSLYGSANERYW
>WP_005805471.1 MULTISPECIES: DUF3876 domain-containing protein [Bacteroides]
MKANRRFPVRNICGAWKSNLHSPPVQVFHDGRNFCLAIVYNPDTVIVNKIEQTGRGLSVDLFGEILLGYDEEKDLLYLST
EGEYVRADEL
>WP_005805476.1 MULTISPECIES: DUF4133 domain-containing protein [Bacteroides]
MEFELNKGIGKSAEFKGLKAQYLFLFAAGLLAVFVVFIILYMVGINQWICIGFGVVTASVLVWATFALNEKYGEHGLMKL
LSSRQHPRFLINRITPRKLFKKRRK
>WP_005805478.1 MULTISPECIES: DUF4134 domain-containing protein [Bacteroides]
MNTKKFLLAAAALFVAVGATYAQGNGQAGITEATNLITGYFDPGTKLVYAIGAVCGLIGGVKVYNKFSSGDPDTSKVAAS
WFGACIFLIVAATILRSFFL
>WP_005805496.1 MULTISPECIES: RteC domain-containing protein [Bacteroides]
MEEFKTTPYIRLLSQGDATSEELEEALGDFTHRIYEFCMKEKNVTFIYFSLHHLRTLLIHIEDRRTETGGKLSANGGIAF
VDAAIEWAKGGTQGNAEGTEEEEGEETLPPIVWTGKVIHLMEFIYGSDTLKNFNDGKVTIKEVAAHFGKMLGIEIKDPSG
CYVNMRERVQESRTTYIDSMRDALLERMDKDDEKLYRRKK
>WP_005805547.1 MULTISPECIES: helix-turn-helix domain-containing protein [Bacteroides]
MEVITMESAAYQGLVTKIEKIAEYVFRKGNAPDVEEDIWLDSQEVADMLHISTRTLQRLRTDNLIDYTFERGKCKYRFSE
IERKVNEKIINCEPHLIDEFRKNVLLRGE
>WP_005823526.1 MULTISPECIES: hypothetical protein [Bacteroidales]
MEEFKRIPFGGNPYADFEFFKVELKVCDVKYTPEQIYAHFEFTSGYKVDVQGTFYPSLIRKAIVQVREMEQAHITNSSRC
EIHADN
>WP_005823550.1 transcription termination/antitermination NusG family protein, partial [Bacteroides uniformis]
MTEQQKYWFAARTRDKQEFTVRKSLDRLKSEEHLDLDYYLPTRFVISQLKYRRKRSEVPVIRNLVFVPSPKQTACDISN
>WP_005823564.1 MULTISPECIES: bifunctional dihydroorotate dehydrogenase B NAD binding subunit/NADPH-dependent glutamate synthase [Bacteroides]
MNKIISKEHFSEKVFKLVIEAPLIAKSRKAGHFVIVRVGEKGERMPLTIAEADPVKGTITLVVQEVGLSSTRLCELNEGD
YITDVVGPLGQATHIDNFGTVVCAGGGVGVAPMLPIVQALKAAGNRVITVLAGRTKELIILEKEMRESSDEVIIMTDDGS
YGRKGLVTEGVEEVIKREKVDKCFCIGPAIMMKFVCLLTKKYEIPTDVSLNTIMVDGTGMCGACRITIGGKTKFVCVDGP
EFDGHQVDFDEMLKRMGAFKSIEREEMHKLEEPQTCQATHENVQEADEKSRNAAWRQELRKSMKAKERTAIPRVEMNELD
AEYRSHSRKEEVNQGLTEEQALTEAKRCLDCANPGCTEGCPVGIDIPRFIKNIERGEFLEAAKTLKETSALPAVCGRVCP
QEKQCESKCIHLKMNEKPVAIGYLERFAADYERESGQISVPEIKEKNGIKVAVIGSGPAGLSFAGDMAKYGYDVTVFEAL
HEIGGVLKYGIPEFRLPNKVVDVEIDNLAKMGVEFVKDCIIGKTLSVEQLEEEGFKGIFVASGAGLPNFMNIPGENSINI
LSSNEYLTRVNLMDAASEDSDTPVPFGKCVAVIGGGNTAMDSVRTARRLGAERAMIIYRRSEEEMPARIEEVKHAKEEGV
EFLTLHNPIEYIADEQGKVKQVVLQKMELGEPDASGRRSPVPIPGATETIDIDLAIVSVGVSPNPIVPSSIKGLELGRKG
TIAVNDNMQSSIPTIFAGGDIVRGGATVILAMGDGRKAAAAMNEQLKK
>WP_005823566.1 MULTISPECIES: S41 family peptidase [Bacteroides]
MKRIYLSLLLCLAYLLASAQEPLNGDSLASDFRYLVKELAATHPDPYSGFGGKVFFYEQAFHLENELRRTPGTKQTFFDK
VSIFLSNLQDGHTYLLPPTANQQANQRYLALEVRTIPDGIILQGIPETYKDLLGSRITTINGDSLEEVLARTAAIQASEN
LYDRYANLCRSMPTEHFLRQLFPEMKDNLHLSLLTPDGKSRGLTLPLLSRQEVQNTPMQHNNSWKAYTDKQLAYQFIDND
KQIMLININSIMARDNFEYMQKQGLKDLYRQIGFYYRDILKQDMPADTLQAIRQLPSLSEVFAHMLKEMKKEASSTLIID
LRNNSGGWTPIVLPTLYQLFGDHFLQTDMDIEFYRIISPLYMQKLQTNLQDFNQAYGTDYAYGDYTFSTDEADTTNIEQR
RTDFIENCMSSVPEELRKQQGKALYTPEHIYVITNERTFSAAFHYTFYLWKMGATLVGIPSGQAPNTYMEQTLFRLPYTG
MQGSISNSIQICFPGKDRCAHTLYPDLIPTYQDYQRYNFDVQTEILYLLDKIKSAPHSHTNPAEKNQK
>WP_005823568.1 MULTISPECIES: aspartate 1-decarboxylase [Bacteroides]
MMIEVLKSKIHCARVTEANLNYMGSITIDEDLMDAANMIAGEKVYIADNNNGERFETYIIKGERGSGKICLNGAAARKVQ
PDDIVIIMSYALMDFEEAKSFKPTVIFPDPATNKVVK
>WP_005823570.1 MULTISPECIES: pantoate--beta-alanine ligase [Bacteroides]
MEIVHTIKDLQAGLSALRAQGKKVGLVPTMGALHAGHASLVKRCVAENDAAVVSVFVNPTQFNDKNDLVKYPRTPEADCR
LLEECGAAFVFAPSVEEMYPEPDTRRFSYAPLDTVMEGAFRPGHFNGVCQIVSKLFDAVQPDRAYFGEKDFQQLAIIREM
VRQMKYPLEIVGCPIVREEDGLALSSRNARLSAEERKNALRISQTLFESRTFGASHTVAETQKFVEDTIAAAPGLRLEYF
ELVDGNTLQKITDWEETSYAVGCITVFCGEVRLIDNIKYKEPAAL
>WP_005823572.1 MULTISPECIES: glycogen/starch synthase [Bacteroides]
MTKANKVLFITQEITPYVSESEMSLVGRNLPQAIQEKGREIRTFMPKWGNINERRNQLHEVIRLSGMNLIIDDTDHPLII
KVASIQSARMQVYFIDNDDYFQNRLQVTDENGEEYEDNDARAIFYARGVLETVKKLRWCPDIIHCHGWMTALAPLYIKKA
YKDEPSFRDAKVIFSLYEDDFKQPFHADFSNKLLLKGIAKKDIAGLKEPIDYTALCKLAADFSDGIIQQSEHVNEEVLNY
ARESGKPVLEYQSPENFAEACNDFYDKVWETEQK
>WP_005823574.1 MULTISPECIES: DUF4270 domain-containing protein [Bacteroides]
MKVRYLGTLLLAVLTFFGCDDNTGTLGLGMLPDSDGMSAHTTTFNVTTRSFAVDSVFAKTSTGYIGKFSDPEFGYYETSF
LTELNCTENFSLPEVYKETEWDSEGNPTKATGIMAGDSVVSVQLAVYYSSWFGDSLNACRMSIYELDKKLDKNRYTNINP
EEYYNKYDPKSLLGRKAYSAFDTSVPDSVRFEKDNNGYYTFYPNVTFPLDRKTFGEDRILKVYREHPEYFKNSDTFIDKV
FKGVYVKSDLGDGTILYVDYVALEMELCTHYTNDTTGVALKKKDGTDSLRYITNTIFASTKEVIQANQFLNSDLIKEKAA
EPQHTYIKSPAGIFTEAIMPYDSIYNKLTNDTLNAVKLTFTNYNINSDYEYSMSAPNDVLLIRKQELKSFFEENKVRDNI
TSFTTTHNAFATNQYVFSNIARLVTTCINEKQAAKKAAKEKAGSSWNETEWEKTWNKENEDWDKVLLIPVSITYDSSTSS
SGNKTITGIQNDLKPGYAKLKGGPKENAKGEVESPLKIEVTYTSFNK
>WP_005823576.1 MULTISPECIES: glycoside hydrolase family 57 protein [Bacteroides]
MRTICLYFEIHQIIHLKRYRFFDIGTDHYYYDDYANETSINDVAERSYIPALNTLIEMVKNSGGAFKVAFSISGVALEQL
EIYAPAVIDLLHQLNDTGCCEFLAEPYSHGLSSLANEDCFKEEVMRQSAKMKQMFGKAPKVFRNSSLIYNDEIGAMVAAL
GFKGMLTEGAKHVLGWKSPHYVYHCSMNPNLKLLLRDFKLSDDISLRFSNSEWNEYPLFADKYINWIDALPQEEQVINVF
MELSALGMAQPLSSNILEFLKALPYCAKEKGITFSTPTEIVTKLKSVSQLDVPYPMSWVDEERDTSCWLGNVMQREAFNK
LYSVAERVHLCDDRRIKQDWDYLQASNNFRFMTTKQSGVGLNRGIYESPFDAFTNYMNILGDFIKRVDSLYPVDIDNEEL
NALLTTIQNQGAEIEELHKELEKAQAKLEKIKAAEKKESKATAKSAAEKPAKTKAPAKKPAAKKTTKKAAE
>WP_005823578.1 MULTISPECIES: glycosyltransferase family 4 protein [Bacteroides]
MKVLMFGWEFPPKIYGGLAVASYGITKGLSLQGDVETTFCMPKPTGEEEDFLKIVGMNQVPIVWRDVDYNYLKSRLTRNM
TPEDYYSFRDHIYSDFSYMHVNDIGCMDFAGGYPGNLHEEINNFSVIAGVVARQQEFDIIHAHDWLTYPAGVHAKMVSGK
PLCIHVHATDFDRSRGKVNPTVYSMEKNGMDYADCIMCVSELTRRTVIEQYHQNPKKVFAMHNAVYPLSQEYQDIPRPDH
SKEKIVTFLGRITMQKGPEYFVEAASLVLQRARNIRFVMAGSGDMMDAMINLAAERGIADRFHFPGFMKGKQVYEVYKNS
DVFVMPSVSEPFGIAPLEAMQCGTPSIISKQSGCGEILDKVIKTDYWDIHAMADAIYSLCTNPALFQYLQEEGRKEVDGI
TWEKVGLRIRALYEDVLRNYGK
>WP_005823580.1 MULTISPECIES: glycogen debranching enzyme N-terminal domain-containing protein [Bacteroides]
MSYLRFDKTLMINLQESLPREILRTNRSGAYHCTTIVDCNTRKYHGLLVIPVPNLDDENHVLLSSLDETVIQHGAEFNLG
LHKYQGNHFSPNGHKYIREFDCENIPTTTYRVGGVILRKEKIFVHHENRILIRYTLVDAHSATTLRFRPFLAFRSVREYT
HENAQASRDYQLVENGIKTCMYPGYPELFMQLNKKNEFHFQPDWYRGIEYPKEQERGYDFNEDLYVPGYFEVDIKKGESV
VFSAGISEISPRKLKQTFESEVADRTPRDSFYHCLKNSAHQFHNKQGEEHYVLAGYPWFKCRARDLFISLPGLTLALGEQ
DEFEDVMKTAEKAIREFINGEPSSYKIYEMEHPDVLLWAVWALQQYAKETSRENCRQMYGNLLEEIVDYIHERRHDNLFL
HENGLLYTNGTEKAVTWMNSTANGRPVIPRTGYIVEVNALWYNALRFVADMVREGGNEILADTLDAQAEITGKSFVDVFR
NEYGYLFDYVDGYMMDWSVRPNMIFTVAFDYSPLDRAQKKQVLDIVTKELLTPKGLRTLSPKSGGYNPNYVGPQIQRDYA
YHQGTAWPWLMGFYMEAYLRIYKVSGVSFVERYLIGMEDEMTSHCIGALPELFDGNPPFVGRGAVSFAMNTAEILRILKL
LSKYNL
>WP_005823585.1 MULTISPECIES: rhomboid family intramembrane serine protease [Bacteroides]
MKHDIRRMALAAVIPLFLLFILYILKFLETGMDWNFTRLGVYPMEQRGVFGIFAHPLVHSSFKHLFANTIPLFFLMWCLF
YFYRHIAPYIFFAIWIGCGALTFLIGKPGWHIGASGIIYGLAFFLFFSGILRKHVPLIAISLLITFLYGGLVWNMFPQFA
KATTSWEGHLSGAIAGTLCAIGFMEYGPQRPDPFAGEEDEEEDEDEENNEDEDDKKEEEKDEDSSTRIE
>WP_005823588.1 MULTISPECIES: Crp/Fnr family transcriptional regulator [Bacteroides]
MNTMFDTLLQLPLFQGLAQEDFTNILGKVKLSFTKHKAGEVIVKAGDTCSQLIFVLKGEISSCTSSANTSYSSTEYFQAP
YVIEPQSLFGMSTSYVSAYTAQTETHTVSISKAFVMSELFKYDIFRLNYMNIISNRAQSLNSRLWAESTDNLEKRIGNFI
LTHIERPSGRKILKIKMEELAQVVNDTRMGVSRALNSMQEKGLLELHRGEMMIPDAEKLL
>WP_005823589.1 MULTISPECIES: SGNH/GDSL hydrolase family protein [Bacteroides]
MKLLCMIAVFLCIPWVASDAQKQDWGNLKRYAEANKELVRKGKQKDRVVFMGNSITEGWVANDAAFFEDNGYVGRGIGGQ
TSSHFLLRFREDVIKLAPALVVINAGTNDIAENAGAYNEEYTFGNIVSMVELARANKIKVILTSVLPAAAFGWNPSVKDA
PQKIMQLNARIRKYAQENKIPYVDYYSEMVEGDNKALNSSYTRDGVHPTLEGYKVMEALIKKAIDKVL
>WP_005823591.1 MULTISPECIES: glutamine-hydrolyzing GMP synthase [Bacteroides]
MKQDMIVILDLGSHENTVLARAIRALGVYSEIYPHDITAAELKALPNVKGIIINGGPNNVVDGVSIDVLPEIYEAGFPVM
AAGHDKALCEVKLPQFTDDVEAIKEAVKSFVFDTCKAEANWNMTNFVNDQVELIRRQVGDRKVLLALSGGVDSSVVAALL
LKAIGDKLVCVHVNHGLMRKGESEAVVEIFGKELKANLIYVDATDRFLSKLENVADPEEKRKIIGGEFIRVFEEEARKLD
GIDFLGQGTIYPDIVESGTKTAKMVKSHHNVGGLPEDLQFELVEPLRQLFKDEVRACGVELGLPYEMVYRQPFPGPGLGV
RCLGAITRDRLEAVRESDAILREEFQLAGLDKKVWQYFTVVPDFKSVGVRDNARSFDWPVIIRAVNTVDAMTATIEPVDW
PILMKITDRILKEVKTVNRVCYDMSPKPNATIEWE
>WP_005823593.1 MULTISPECIES: glutamine-hydrolyzing GMP synthase [Bacteroides]
MQEKIIILDFGSQTTQLIGRRLRELNVYCEIVPYNKFPYGDESVKGVILSGSPFSVYDKSAFKVDLSGIRGKYPILGICY
GAQFISYSNGGRVEPAGTREYGRAHLGSFDSENVLFKGVRKNTQVWMSHGDTITAIPDNFKIIASTDKVAIAAYQVSGEE
MWGVQFHPEVFHSEDGTQMLRNFVVDVCGCSQSWSAASFVDTTVAELKEQLGNDRVILGLSGGVDSSVAAVLLHRAIGKN
LTCIFVDHGLLRKNEFKNVMHDYECLGLNVIGVDASEKFFKDLEGVTEPEQKRKIIGRDFIEVFDAEAHKITDARWLAQG
TIYPDRIESLNITGKTIKSHHNVGGLPEEMNLRLCEPLQWLFKDEVRRVGRELGMPEHLITRHPFPGPGLAVRILGDITP
EKVHTLQEADDIFIQGLRDWKVQDADGNETSLYHQVWQAGVILLPVQSVGVMGDERTYERAVALRAVTSTDAMTADWAHL
PYEFLGKVSNDIINKVKGVNRVTYDISSKPPSTIEWE
>WP_005823604.1 MULTISPECIES: DUF4847 family protein [Bacteroides]
MKRLIRNIFCMLLMFSLLPLLSGCDNEDDVIGIFTGKPWKLSRLANKDSNRQFYSGLWKDEEAERKSRDFLKIEGNFTLN
FEGSDVNGELMGTTVTGHGIHSNADGTWKADGKSQSLSLNVKINGSESDPLGKAFISGLQNVYKYEGDANSLTLYFKDGP
TTRVMGFTPQR
>WP_005823615.1 MULTISPECIES: DUF721 domain-containing protein [Bacteroides]
MKRNNAEQIGELIRHYLRQESLESPLNERRLISAWPEVLGPTIASYTRELYIKNQVLYVHLTSAALRQELMMGRELLVRN
LNRHVGAQVITNIIFR
>WP_005823617.1 MULTISPECIES: DNA replication and repair protein RecF [Bacteroides]
MILKRISILNYKNLEQVELSFSPKLNCFFGQNGMGKTNLLDAVYFLSFCKSAGNPIDSQNICHDADFFVIQGFYEAADGT
PEEIYCGMKRRQKKQFKRNKKEYTRLSDHIGFLPLVMVSPADSELIAGGSDERRRFMDVVISQYDKEYLDALIRYNKALV
QRNTLLKSEQPVEEELFLVWEEMMAQAGEVVFRKREAFIREFIPIFQSFYSFISQDREKVGLSYDSHARDASLLEVLKES
RARDQIMGYSLRGVHKDELNMLLGDFPIKREGSQGQNKTYLVALKLAQFDFLKRTGTTVPLLLLDDIFDKLDASRVEQII
KLVAGDSFGQIFITDTNREHLDRILHKVGSDYKMFRVEQGTVAEMKEEEA
>WP_005823621.1 MULTISPECIES: tetratricopeptide repeat protein [Bacteroides]
MAEQKKTNEALNVEDALTQSEAFFIKNKKAIIGTVVAVIIIIAGVVMYKNLYADPREEKAQAALFKGQEYFEADAYAQAL
NGDSIGFAGFVKVADEYSGTKAANLAKAYMGLCYAHLGKYDEAVKALDSFDGDDQMVAPAMKGAMGNCYAQLGQLDKAAS
MLLKAANEADNNSLSPIYLLQAGEILVKQGKYDDAIQAYTTIKDKYFRSYQAMDIDKYIEQAKLLKK
>WP_005823623.1 MULTISPECIES: 6,7-dimethyl-8-ribityllumazine synthase [Bacteroides]
MATAYHNLSDYDFSSVPSAEKMKFGIVVSEWNYNITGALLKGAIDTLKKHGAKDENILVKTVPGSFELTFGANQLIEYSE
VDAVIAIGCVVRGDTPHFDYVCMGATQGITQLNASGDVPVIYGLITTNTMEQAEDRAGGKLGNKGDECAITAIKMIDFAW
SLQK
>WP_005823625.1 MULTISPECIES: hypothetical protein [Bacteroides]
MNKILVTLLALIGGSCISFAQMETGRVSDTAEDTLRIENEIVAVDTGFYQSVVRYDTVRYNLKMQSVYKKAFQLKNDVFV
EKMKEPWLDDILRNILFK
>WP_005823628.1 MULTISPECIES: Crp/Fnr family transcriptional regulator [Bacteroides]
MNNIIHKIRQIYPVSEEALQALLMNMQVRHYPKGTYIVQAGVTDRLVYFIEEGVTRSVFHHDGQDTTTWFSQEGDVTFGM
DSLYYQQPSVESIETLSDCKIYVIHIDKLNALYETYIDIANWGRILHQNVNKELSHMFVERLQLPPKERYEQFNRRYPRL
INRVKLKYVAAFLGISIYTLSRVRAKK
>WP_005823632.1 MULTISPECIES: hypothetical protein [Bacteroides]
MNMKMNFSMDEIRLKVEEYIKKGSRAAGRPVLTAYYVLTADSTPESERTNIMIALVAIVFPAGIEDLLGQVFMVGKGFAA
IYAYKKMKKYITPQIKDKVEAKLDEWFHENVMEVVEPLYLE
>WP_005823636.1 MULTISPECIES: family 20 glycosylhydrolase [Bacteroidaceae]
MIKHEIRWEYILVICIILGTLPCNAQSVIPMPKEMVMGEGSWDVSADTRINYSNDALTKTVSLFNNYLDGRFGVTLKKGS
KGKNAIHLQIDKKMPLEAYSLVVDDKGVTIKGSEAGIFYGIQTLQQLLVDKGNGCIQLPYIMINDEPRFGYRGLMLDVAR
YFYSVEYVKEYIDLMARYKINRFHWHLTEDAGWRIEIKKYPELTKIGAWRNSTQWGHNPTEQDRIPHGGFYTQEQIKEII
QYAADRYITIVPEIDLPGHTMSVLATYPELSCTGGPFRIPETWGIKEEVLCLGNDKTYRFVEDVLSEVIDLFPGEYIHIG
GDEAPKRRWKECPKCQRRIKENKLKDEHELQSYFIHHLDEFVTGKGRKIIGWDEILEGGLAPNAAVMSWRGENGGIAAAG
MGHKVVMAPNNYMYIDYYQSEDYTNEPLNIGGLVTLEHIYSYEPYTPKLTKEQCGYIMGVQANVWGEFIHHPDKVNYMAY
PRAMALSEIGWSPAEKKNYADFRERLAGCLAELDRQGVTFRIPEPIGWDKAIVRGGNAIVDLKPSVEGADIYYTTDGTDP
RLYGKLYTDTLQLPLSFSGVNIKCYLRLSSGRSSAVYTVVAPDTK
>WP_005823638.1 MULTISPECIES: glycoside hydrolase family 3 N-terminal domain-containing protein [Bacteroides]
MLLEDRILKKWLLPFILSVLIAVDSMAQCIPVYKDSSMSVERRVTDLLGRMTLREKIAQLSHLHGYQLYNGQEVDYQKLR
DAAGDISYGCIEGFNLTGENVRKAFHAIQKYMVEETRLGIPVFTVTESLHGSVHDGSTIFPQSVAVGSTFNLDLAYQMTK
AIATELRSQGVIQTLSPGLDVVRDLRWGRVEESFGEDPWLVGQMGIAQVKGYIDGGISPMLKPFGPGGAPLGGLNLASVE
SGERDIRNIHIKPYEMAVRNTEVKAVMTSYNSWNGIPNSASSYLLTNILRNEWGFKGYVYSDWGAVAMLKDFQHTAKDDS
EAAIQALTAGVDLEASSNCYWALEQLIEQGRFDEKYVDLAVGRILRVKFELGLFENPYQGADMPGVAMRTKEAVELSRRV
ADESIVLLKNENTLLPLNLNKIKSLAVIGPNANQVQFGDYTWSRSNKDGVTPLEGLKKRVGNKIKINYAAGCDLITDNKS
GFDEAVAAVKASDMAVVFVGSSSASLARDYSDATCGEGFDLSSLDLTGVQEELVEEIYAIGKPVIVVLVTGKPFSISWIK
EHIPAIVVQWYGGEKAGDAIADMLLGNINPSAKLPFSFPQSVGHLPVFYNHLPTDKGFYRRPGRPNEPGRDYVFSSPAPL
WSFGHGLSYTTFEYLNAHYSAELLHPSDTLIVSVSLKNTGSVAGKEVVQLYVRDVVSSVVTPVKQLKAFSKPFLQPGEMQ
TVVLKLPIQELALYDLSMKKVVEEGEYEIQIGTASDDIRLRRTIFVGRQPVTSNSLGHNDFCMDEIVKNPGRKIKVAGCV
RDVQATPISGIEIKSNYSGRTVISKEGGRYSILTVENDVLTVSAKGFETVNIKVNKQKDIDIKLNYSHD
>WP_005823641.1 MULTISPECIES: glycoside hydrolase family 172 protein [Bacteroides]
MMKRKQIPGNMDSSPQKMSRRKALATMAGAVGLAALPGVGHALNPIKKERRDIQTSAFTSIHTMRNAVSRQFTTFDLNTK
IKAHLVGPGEKSVLVDHTSPGVITRMWFTINGWFWENWDLSKERWPDPTILKMLILRIYWDGEDYPSVECPIGDFFGIGH
CEYKHYMSKYIGMSSGGFYCYFPMPFKKVRIEVENLHHRLTTSVFLNANYDQLESLPEGMGRFHCLYNAGTNPGYEPLTI
LQTKGHGHFIGCSLSMQSWLPNYLGYLEAPEFIYIDTEDKSVPTIVGSGLEDYFNGGWYFREGEFCGELHGVPIKDPLRS
MVSMYRYHEQDAICFNESFIFDFINPRKPEQTRPFKFSSAAFWYQDKAVPLAFKLPEKEKLVDWYRMRDTDHQAIP
>WP_005823642.1 MULTISPECIES: sialidase family protein [Bacteroides]
MKKSIFLFYCLLVHLCSATTLFAQQNDVLIPGVKKIKDVIIYKDTMFYSAFPSAVKLSNGEILVSFRRAPDRKVFKEKKN
NHLDPNSYLVVVRSKDGEHWTKEPELLYAHPFGGSQDPCLLKLKDGTLLCASYLWTFIRPDGLAVLKKPFVQNTDAVFAG
GYLLRSYDDGRTWNDLIIPCSVPSEINYSGLGGKLPAYNRGALYEGKDGRIFWAVVASDTEALRNTSVYLLISKDKGKTW
EYGTKIAKDKKVSFNETSMYETPNGDLIAFMRSEAFGDQACIARSIDGGKTFGEWKSMGFKGHPLQAMRLPDNRVLLTYG
YRHEPCGVRARILNAECTDFATAPEIIIRDDADDGDVGYTWAVQLDEKRVLVVYYINFDRAKGTRHIQGSILEIEPQG
>WP_005823643.1 MULTISPECIES: RagB/SusD family nutrient uptake outer membrane protein [Bacteroides]
MKIRNIINSTIALFMVLTFASCDALDLKPISFITNESFWQTEDDVKGALNGIYVQLRGAAEHDLYILGEARSEILTVGIG
GYGGYDIYYYNTLTQANMPISWIRYYQIVNSCNLLLKYAPNVTFNNETSRNKMLAQAYTMRAFMYFVMTRTWGDLIIHTD
PIENTNSEVLYKERRPQTEVFQLIKDDLEKALSLYPDDNFGDQRAMWSKPATLALKAEVYLWSGKKMNGGSSDIETALNA
LNSIKTDKLRLQPDFADVFAYDNKGNDEILMSVRFQDLESGINYFRYMWIHASAVPGDAPQEVKDIVYPIGPGQGIIVAS
DEYRKQYTEDDTRKNASFLEIYSKDQETGENKFYVSVVLKGKGLVRDGDRIFADDIILYRYADILLMKAEAKNALGQDPS
AEINEVRKRAYKDKYEEHIYVNSTKEANDAAILKERLLELAFEGKRWWDLVRFDKAFDLVPSLREHKGEDYMMLFPIPLS
TISVEPKVTQNPGWDK
>WP_005823644.1 MULTISPECIES: TonB-dependent receptor [Bacteroides]
MKTIDIKSNSRILHWAFYIFLFTVLSVGSVYASEDTPSVLSTNQSEKKTVKGNVMDEYGQPLVGVAVQVKGTSLGVVTDL
DGNFSFSIPVDSRALLFSYLGMKTQEVSANKSNYKIVMVEDATQMEEVVVIGYGSQSREKITTSVTKLDKEALKNVPYAN
AASALQGTVSGVRVQSISGQPGAEPRIIVRGGTSINNPNGATPLYIIDGVMRANMVHIASEDIESIQILKDAAATSIYGA
QGSNGVVIVTTKKGKAGKTRVEYRYNLTISDIGKKYEFANAEEFLTLMRKGMISPAKFGKATEQRLIGHLGYGTGNDLTN
NTAFSTQYLTDENRYKLDQGWKSMPDPVDPSKTLLYSDTDFQDKIYRTGFSHNHHIEVSGGTEKATFNMGLGYMTNEGTV
ITTSYKRYNFSLNGSLQARDNLKISARTTYSNSFTYGSPLAADATFYRSPAASPTTKFRFEDGSLAPGAAQYLGNAVYHM
NKAQREYDYQNLSIGVDADWTILPGLSFKPALSLFEVNSNNYTFWDAFWNGPRDYITTRNANADTYKWRQYQADAVFNYV
KSFNEKHNLNVTAGYAYYFRKEARLAAAGRGASTDLIPTLNASSVPVSVSSSITERSMQGIFARIGYDYKDKYLISVSAR
YDGASNLGTNNKWGFFPGVSLGWHVDKEKFWSFMPENLMRLKLRASYGVNGNISGLGDYTAQGSYSVGSKYLGNAGITMG
TMANQDLSWEESKTFDIGTDISFFNNRLNFIFDYFNRTTDNLLTNRTLPHSTGFGSIFTNLGRLQNRGIELEMNARILPV
SSSIQWSLGFNASKVTNKILKLPDNGVENNRIGGEYIWDAKLGKHTWQGGLQEGGRIGDLFAYKMIGVYSTDEEAQNANE
PIDNVITVPDKTKYGGDAKWQDTDGNGVIDSKDRVYVGNIYPDWTGGINTSLSYKGFDLYCRLDFTLGHTIYNFAKGFLD
YNWQGDNNMTKDVVNRSWKEQGDKADMPRFYWHGDRGQQNAIRGSSLYHESGDFLAIREVSLSYTVPANIIQKIRLSGLR
FTVTGNNLHYFTKYSGLNPEEGGQDNGRYAMPRNIIFSANVSF
>WP_005823648.1 MULTISPECIES: glucose-6-phosphate isomerase family protein [Bacteroidaceae]
MHKDNFDKGIDIGITENPLGFIYGKDVFGPTVENRWLDDIRSSLLDPKCEGPDIVYSIAMDVGKTVHKALLQKQHLLFGV
VAYAKGSLGMEPIRSQGHIHKVSPFSQWSTPEVYEIWNGEAVIYMQESATDEPGRCYAVYAQPGDVVVVPPYWVHATIST
NADESLVFGAWCDREYGFEYAEIRRHKGIAWYPVFEGDGLKWIRNTNYHFSELVRKAPREYHDLGIGKGKSIYKIFEDAP
DTFLYVPNPSVKKEVWISFEP
>WP_005823649.1 MULTISPECIES: class I mannose-6-phosphate isomerase [Bacteroides]
MKYSANYDKYPFVQVSYNSDDCISGWFAITDSISERLKVLEKPLKVVVIECYQGVFENDIRNAFAGRFNNALFVHTDSAM
LPEEKINDFFYPDITDDELFGYLTRYTMECFFDFDKVTGIRQQIEDLQSGIVIVYGVGAAYLCEHPDLLIYADMARWEIQ
SRFRKNEISNIGVNNKEERTSLQYKRAFFVDWRICDRHKKMLMAKVDYVLDTNRRNHPKMITGKAMFEGLEKAVNGPFRV
VPFFDPGPWGGQWMKDVCDLERTMPNYAWCFDCVPEENSLLLAFGDEKVEIPSIDLIFAYPRQLLGDAVYGRFGDEFPIR
FDFLDTIEGGNLSLQVHPLTEYIQQKFGMHYTQDESYYILDAKEGATVYLGLKDNIKPEEMLDELEKSQRTGEFEVEKYV
GIYPAKKHDHFLIPAGTVHCSGRNSMVLEISATPYIFTFKLWDWGRMGLDGRPRPINIAHGANVIQWNRTESWVKEELIN
KVSVIGEGDSWREEKTGLHEWEFIETRRHWFTDKVLHKNESGVNVLNLIEGRSVIVESPIGQFSPFVVHYAETFIIPAAI
KEYTIKPYGESEGMECGTIKAFVRHHA
>WP_005823650.1 MULTISPECIES: ROK family protein [Bacteroides]
MNMKYIIAVDLGGTITKVGLLRNGELVDYVKMPSRQDLDMTASLPEIENAIDFLLNSNGVKRLFGVGIAFPGLVNNKKSI
IISTNEKYDDGVELDLDRWADEHWGAPFYIDNDARLAAIGEWQYGSGRGYDSVVMMTIGTGIGSGVIMNGEVMYGKHFQA
GSLGGHFVVDYKGRLCSCGNKGCVEALSSSFFLHKIIKDHACLSPSFKMSSQNYDFKEIFQLAEQGNRDALLVRNECIEI
WGAAVINFIHAYDPEVVILGGGIMNSHKVIVPYIEERVSKFAWTPSAKVSVVVSSLGDYAALYGLEYCLRKKIKDEVFC
>WP_005823655.1 MULTISPECIES: YitT family protein [Bacteroides]
MKTIVNVPSRQNTMRELRDYLMIALGMVLYGIGWTVFLLPNDITTGGVPGIASIVYFATGFPVQYTYFAINFLLLLLALR
VLGWKFSVKTIFAVFTLTFFLSIIQKLTEGVVLLHDQPFMACVIGASFCGSGIGIAFSNNGSTGGTDIIAAVINKYRDIT
LGRVMLICDLIIISSSYFVLKDWEKVVYGYVTLYICSFVLDQVVNSARQSVQFFIISDKYEEIAKHIQVYPHRGATVINA
SGFYTGKEIKMLFVLAKKRESTIIFRLIKDIDPNAFVSQSAVIGVYGEGFDRIKVK
>WP_005823657.1 MULTISPECIES: DUF3256 family protein [Bacteroides]
MIRKLSAFLILAFIGWGYLQAQEAKTCFKNMPDSICPLLSAVNRADFIDFLESKMKAEVTNSFGGKSEMTELSPDYIHVK
MTPQSSWQMKLLSINDSTKVICVVATVCAPACDSHVKFYTTDWKELVASSYLPALPVLDDFIAEAADTVDVYEYQDARRQ
ADMLLMKADLSAKDATLAFTFTTTDYMGKEAAEKLKPFVRRPIVYTWNQGKFEKSSTSL
>WP_005823659.1 MULTISPECIES: GAF domain-containing protein [Bacteroides]
MAEDLYINAGSKTEKYRALLPQLKNLLAGEDDLIANLANVSAALKETFHFFWVGFYLVKGEELVLGPFQGPIACTRIRKG
RGVCGTAWDRAETLVVPDVDAFPGHIACSSLSRSEIVVPLKREDGEVWGVLDIDSDDLGGFDETDARFLEEMIKML
>WP_005823661.1 MULTISPECIES: DMT family transporter [Bacteroides]
MWLLLAFLSAALLGFYDVFKKKSLRDNAVLPVLFLNTLFSSLIFLPFILVSAFAPSVLGGTMFDVPVVGWEVHKFIVVKS
FIVLSSWIFGYFGMKHLPLTIVGPINATRPVMVLVGAMLVFGERLNLYQWIGVMLAIVSFFMLSRSGKKEGIDFKHNKWI
LFIVLAAVAGAVSGLYDKYLMKQLNPMLVQSWYNVYQVFIMCPIILLLWYPKRKESTPFRWDWTIICISIFLCAADFVYF
YALSYEDSMISIVSMVRRGSVVVSFLFGALFFREKNLKSKAVDLILVLIGMFFLYLGSK
>WP_005823662.1 MULTISPECIES: tRNA pseudouridine(38-40) synthase TruA [Bacteroides]
MQRYFIYLAYDGTAYHGWQIQPNGASVQECLMKALSTLLRREVEVVGAGRTDAGVHASLMVAHFDSDSPLDTVFMTDKLN
RLLPPDISVYRLRAVKPDAHARFDATARMYKYYVTTAKMPFNRQYRCRLFQTPDFERMNEAAQTLFDYTDFTSFSKLHTD
VKTNNCKIMHAAWTRVDDVTWVFTIQADRFLRNMVRAIVGTLLEVGRGKLSVESFRRVIEQKDRCQAGTSVPGNALFLVD
VAYPETTFLE
>WP_005823664.1 MULTISPECIES: DUF5715 family protein [Bacteroidaceae]
MRYSSRILPILIIVAAAATFTFAGCKKKDMSLKLNEPRNIRGVVSYKRSFGDLNEKHLNVAQAIGIRVLSSREEAEKMRE
QLQPITTNELYAVDSLTHSIPYLIPGAASLLDTIGHNFLDSLTAKGLNPNKIIVTSVLRTQDDVKRLRRRNGNASPNSAH
FYGTTFDVSWKRFQKIEDEDGRPLQDVSADTLKLVLSEVLRDLRKADKCYIKYELKQGCFHITTREK
>WP_005823665.1 MULTISPECIES: YdeI/OmpD-associated family protein [Bacteroidaceae]
MSTEIRYFENRKDWRKWLADNFDTADGVWFVFPTKSSSEKSIVYNDAVEEALCFGWIDSTIKSLDKEHKIQRFTPRNPKS
TYSQANKERLKWLLEHKMIHLEFEDKIRTVLSVPFVFPNDIIDRLKEDERIWKNYQSFSDPYKRIRIAYIEAARKRPEEF
ERRLNNFICKTKENKIIIGFGGIEKYY
>WP_005823666.1 MULTISPECIES: NAD(P)H-hydrate dehydratase [Bacteroidaceae]
MKIFPTTSIKQLDADTIENEPIASIDLMERASRALARAIAERWEPDTPLTVFAGPGNNGGDALALARLLAGKGYRLEVYL
FNTKGTLSPDCETNKERLADVPGVDFHEVTTQFVPPVLTADHVVIDGLFGSGLNKALSGGFAAVVKYINASPATVVSIDI
PSGLMGEDNTYNVHTNIVRAHLTLSLQLPKLAFLFAENEPYVGEWQLLDIGLSEDVIHDMETDFCLLEHEDVSALLKPRS
RFAHKGNFGRALLIAGSQGMAGASVLAARACLRSGVGLLTVHVPFCNNFIVQTSVPEAMTELDISDTCFAAATDTDDYQA
VAIGPGLGKAAETEAALLEQIEICQTPMVVDADALNLLGEKRNYIGRLPKGSILTPHPKELERLVGKCQNSYERLMKARE
LAKSAGVHIILKGAYSAIVTPAGKCFFNPTGNPGMATGGSGDVLTGVVLALLAQGYEPEKAACLATYVHGLAGDVACKKQ
GAVGMTVGDIVACLPLAWKMLEE
>WP_005823668.1 MULTISPECIES: peptide MFS transporter [Bacteroidaceae]
MSTSRHPKGLYLIFATSTAERFSYYGMRAIFILFLTQALLFDKEHAASIYGSYTGLVYLTPLIGGYIADKYWGIRRSVFW
GAMMMAVGQFLMFASASMLEARELSHWLMYGGLTFLILGNGCFKPTVSSLVGQLYEPGDKRLDSAYTIFYMGVNVGSFLA
PLVCGYFGETGNPHDFRWGFLIAAIVTVLTVVLFETQKNKYLIGPDGKPLGIIPDARKERPQADNTARKSAHANGRTMRN
YLLLALLAIALAGFFYWCFGDDWISIGIFTACIVFPVSILLEGSLTKTERDRIFVIYIIAFFVIFFWAAYEQAGASLTLF
ASEQTDRVILGWEMPASWIQSFNPFFVVILAAIMPGVWGALGKRGMEPASPTKQAIGLLLLSLGYLVICFGVKDVQPGIK
VSLIWLTGLYFIHTMGEICLSPIGLSMVNKLTPIRFASLMMGIWYLSTATANKFAGTLSGLYPEAGKVKTLLGYRIETMY
DFFMVFVVMSATASLILFLLSKKLQKMMHGVE
>WP_005823670.1 MULTISPECIES: hypoxanthine phosphoribosyltransferase [Bacteroidaceae]
MDTIQIKDKMFTVSIKEQDILKEVTRVANEINRDLAGKNPLFLSVLNGSFMFTADLLKRITIPCEISFVKLASYQGVSST
GVIKEVIGINEDLTDRTVVIVEDIVDTGLTMQRLLDTLGTRGPREIHIASLLVKPDKLKVDLNIEYVAMNIPNDFIVGYG
LDYDGFGRNYPDIYTVVD
>WP_005823672.1 MULTISPECIES: adenylate kinase [Bacteroidaceae]
MLNIVIFGAPGSGKGTQSEKIVEKYGINHISTGDVLRAEMKNGTELGKTAKGYIDQGQLIPDELMIDILASVFDSFKDSK
GVIFDGFPRTIAQAEALKKMLAERGQEVSVMLDLDVPEEELMKRLIKRGQESGRADDNEETIKKRLVVYHSQTAPLIDWY
KQDGKYQHIQGFGVLEEIFADVCKAIDAVK
>WP_005823673.1 MULTISPECIES: GTPase ObgE [Bacteroides]
MAESNFVDYVKIYCRSGKGGRGSTHMRREKYIPNGGPDGGDGGRGGHVILRGNRNYWTLLHLKYDRHILAGHGESGSKNR
SFGKDGADKVIEVPCGTVVYNAETGEYICDVTEHEQEVILLKGGRGGLGNWHFKTATRQAPRFAQPGEPMQELTVIMELK
LLADVGLVGFPNAGKSTLLASVSAAKPKIANYPFTTLEPNLGIVSYRDSKSFVMADIPGIIEGASAGKGLGLRFLRHIER
NSLLLFMVPADSDDIRKEYEILLNELRTFNPEMLDKQRVLAVTKCDMLDQELMDEIEPTLPEGIPHIFISAVSGMGISTL
KDILWEELNKESNKIEGKVDSIAHRAKDLSHLQEELKEEGEDEDLSYEYVNDDEDIEDLEDFEYEEDWEEDKK
>WP_005823675.1 MULTISPECIES: peptidoglycan editing factor PgeF [Bacteroides]
MIPLTEDRKMLGYELLASYPGISCFVTTRHGGCSQGNYASLNCTPYTGDEAEAVRRNQEIVCSSLPQRPQELVIPFQTHG
TKALVINGTYLHATAEERHSMLQGIDALITREPGCCICISTADCIPILLYDRKNAVIAAVHAGWRGTVNYILGHTLDKMR
ARYGTEGKEVIACIGPGISLSAFEVGDEVYEAFRKNGFQMDYISEWKPATHKYHIDLWAANRLQLLDFGVPSAQVETANI
CTFTQYEEFFSARRMGIKSGRILSGIMLTHSNGLH
>WP_005823677.1 MULTISPECIES: phenylalanine--tRNA ligase beta subunit-related protein [Bacteroides]
MYHITLSKEIKQNCPEFRGAAVFAEVTNTPYCEGLWQEIATFTQELRARETTDSIKYQPVIAATREAYKRCGKDPSRYRP
SAEALRRRLLRGLELYQIDTLVDLINLVSLRTGHSIGGFDADEIQGTDLELGIGRAEELFEGIGRGMLNIEGLPVYRDRI
GGIGTPTSDHERTKMKLETRHILAIVNGYNGQEGLKEAAEMILELLEKYASSTSGTIQYFE
>WP_005823679.1 MULTISPECIES: M23 family metallopeptidase [Bacteroides]
MRIRILVPLLLIALGATAQGKKTVFSTMETNHIRVATPGLFSQRELIELPLEDIPDTEYSFPLPGGKVISPYGRGRGRHS
GIDIKTYAKDTIRSAFNGVVRMSKPYSAYGNVVVVRHDFGLETIYSHNFKNLVHCGDTVKAGQPIALTGRTGRASTEHLH
FETRVNGQHFDPNIIFNMKEQTLNRQRIGCSKKGNGIVVQQLPTIYPKPLQKKYPMELFKYPNVSLHLQNVSLKERIEL
>WP_005823681.1 MULTISPECIES: PhoH family protein [Bacteroides]
MIEKLIVLEDIDPVIFYGVNNANMQLIKALYPKLRIVARGNVIKVLGDEEEMCAFEENITKLEKYCAEYNSLKEEVIIDI
IKGNAPQAEKSGNVIVFSVTGKPIIPRSENQLKLVEAFAKNDMLFAIGPAGSGKTYTAIALAVRALKNKEIKKIILSRPA
VEAGEKLGFLPGDMKDKIDPYLQPLYDALQDMIPAAKLKEYMELNIIQIAPLAFMRGRTLNDAVVILDEAQNTTTQQIKM
FLTRMGMNTKMIVTGDMTQIDLPSSQTSGLVQALKILKGVKGISFVELNKKDIVRHKLVTQIVEAYEKFDKEAKAERERR
KAEQADSKIEQKQ
>WP_005823683.1 MULTISPECIES: phosphoribosylaminoimidazolesuccinocarboxamide synthase [Bacteroides]
MKALTATEFNFPGQKSVYHGKVRDVYNINGEKLVMVATDRISAFDVVLPKGIPFKGQMLNQIAAKFLDATTDICPNWKMA
TPDPMVTVGVMCEGFPVEMIVRGYLCGSAWRAYKSGVREICGVKLPEGMKENQKFPEPIITPTTKAEIGEHDADISKEEI
LAQGLATPEEYAVLEQYTMALFKRGTEIAAERGLILVDTKYEFGKHDGKIYLMDEIHTPDSSRYFYSEGYEERFANGEPQ
KQLSKEFVREWLMDNGFQGKEGQQVPEMTDEIVTSISERYIELYEHITGEKFVKEDTSNIAERIEKNVTEYLK
>WP_005823685.1 MULTISPECIES: bifunctional demethylmenaquinone methyltransferase/2-methoxy-6-polyprenyl-1,4-benzoquinol methylase UbiE [Bacteroides]
MDYPQEHIKPYGNDGKKSEQVEEMFDNIAPAYDKLNHTLSMGIDRSWRRKAIKYLRPFRPRRIMDVATGTGDFAILACRE
LQPDSLIGTDISEGMMNVGREKVKQAHLSNKISFVREDCTSLSFADESFDAVTVAFGIRNFEGLDKGLSEMCRVLKTGGH
LVILELSTPDRFPMKQLFTIYSKVVIPLLGKCISKDNSAYTYLPESIRAFPQGEVMQEVIRKAGFSEVHFKRLTFGICTL
YVATK
>WP_005823687.1 MULTISPECIES: hypothetical protein [Bacteroides]
MKATHTLYLLFITLLCVAGFTACDDSGSDDMIWDFAPIELHIAVQDAQGNDLLNPETPGNIAKQGIKAIYNGKIYEKDVP
ISQTKAYLAHFNGLQTMKFETGKYFLTFGEFNGDDTFDNEKVIIDWNDGTQDVITFSSKLIWKSKNKPVFDRKFCLNGKD
NGLQFGGFVIIKEPVITSSTTSDQ
>WP_005823689.1 MULTISPECIES: shikimate dehydrogenase [Bacteroides]
MQKYGLIGYPLKHSFSIGYFNEKFKAENIDAEYVNFEIPRIEDFMEVIEENPNLCGLNVTIPYKEQVIPYLDELDKDTAK
IGAVNVIKIIRLSKGKVKLVGYNSDIIGFTQSIEPLLQPQHKKALILGTGGASKAVYRGLENLGIKSSFVSRAKKEDKYL
TYEELTPEIMQEYTVIVNCTPVGMYPKVDFCPNIPYELLTPNHLLYDLLYNPNETLFMKKGQAQGAVTKNGLEMLLLQAF
AAWEIWNK
>WP_005823691.1 MULTISPECIES: alpha/beta hydrolase [Bacteroides]
MKKTIKYSILGLAALCTVVLCGGYYMLGHALKPEGLITRSRNIAESYNFMFEQYPELQPWVDSLVTVGALKDFYIENDHG
ETLHALYVAATHPTPKTAVIVHGYTDNAVRMLMIGYLYNKEMDFNILLPDLYGHGMSEGNHAQMGWKDRLDVLQWTETAD
ELFGRRHTDSVASRSTEMVVHGISMGAATTMMVSGEVEHGQYQQPFIKCFVEDCGYTSVWDEFRGELKAQFNLPAFPLLH
TANWLCRQEYGWDFLEASALEQVKKCTLPMLFIHGDADTFVPTWMVYPLYEAKPEPKELWIVPGATHAMSYKDYPQEYTE
HVKKFVGKYIH
>WP_005823693.1 MULTISPECIES: TPM domain-containing protein [Bacteroidaceae]
MRRFISITFFLCLLLSLQAQEVYTTKNIPKVHLQDKTRYVCNPAGILSTEACDNIDRMLYALEQQTGIETVVAVVPSIGQ
EDCFDFSHQLLNEWGVGKKEKNNGLVILLVTDQRCIQFYTGYGLEGDLPDAICKRIQTKYMIPYLKDGNWDAGMVAGVKA
VCSRLDGTMVNDTEEEDDLSVGGILLGLIGFLAVASIIGILAQRAANKCPNCGQHKLQRSSSILISRRNGVKTEDVTYTC
RNCGHKVVRRQQSYDENYRGGGGGGPVIFGGGGLFGGSGGGGFSGGSFGGGMGGGGGAGSRF
>WP_005823698.1 MULTISPECIES: peptide chain release factor 1 [Bacteroides]
MADNNTILEKLEGLVARFEEVSTLITDPAVIADQKRYVKLTKEYKELGDLMNARKEYMQVLGGIEEAKEIIANETDQEMR
EMAREELDACQTRQPELEEQIKLLLVPADPQDGRNAILEIRGGTGGDEAAIFAGDLFRMYTKYCESKGWRMEISSANEGA
AGGFKEIVCSVTGDNVYGTLKYESGVHRVQRVPATETQGRVHTSAASVAVLPEAEEFDVVINEGEIKWDTFRSGGAGGQN
VNKVESGVRLRYNWKNPNTGIVEEILIECTETRDQPKNKERALSRLRTFIYDKEHQKYIDDIASKRKTMVSTGDRSAKIR
TYNYPQGRITDHRINYTIYNLAAFMDGDIQDCIDHLIVAENAERLKESEL
>WP_005823701.1 MULTISPECIES: orotidine-5'-phosphate decarboxylase [Bacteroides]
MNKQQLFENIKRKKSFLCVGLDTDIKKIPEHLLKEEDPIFAFNKAIIDATADLCIAYKPNLAFYESMGVKGWIAFEKTVN
YIKQNYPDQFIIADAKRGDIGNTSAMYARTFFEELDIDSVTVAPYMGEDSVTPFLTYEGKWVILLALTSNKGSHDFQLTE
DTNGERLFEKVLRKSQEWASDEQMMYVVGATQGRAFEDIRKIVPEHFLLVPGVGAQGGSLEEVCKYGMNKTCGLIVNSSR
GIIYVDKTENFAAASRKAAQKVQAQMAEELKKVIND
>WP_005823703.1 HD domain-containing protein [Bacteroides uniformis]
MFERKIINDPVFGFINIPKGLLYDVVRHPLLQRLNRIKQLGLSSVVYPGAQHTRFQHSLGAFYLMSEAIQQLATKGNFIF
DSEAEAVEAAILMHDIGHGPFSHVLENTIVQGVSHEDISLMLMERINKEMNGQLTLAIQIFKDEYPKRFLHQLVSGQLDM
DRLDYLRRDSFYTGVTEGNIGSARIIKMLDVKDDHLVVESKGIYSIENFLTARRLMYWQVYLHKTSVAYEKMLISTLLRA
KELASRGIDLFASPALKFFLYNDISREAFYNNPECLENFIQLDDNDIWTALKVWSRHSDKVLSTLSAGMINRNIFKVEIS
TEPISEERKKELTLQISEQLNIPLSEARYFISTPSIEKNMYDEADDSIDILYNDGSIKNIAEASDMLNISLLAKKVKKYY
LCYQRLHR
>WP_005823705.1 MULTISPECIES: UDP-3-O-(3-hydroxymyristoyl)glucosamine N-acyltransferase [Bacteroides]
MEFSAKQIATFIQGEIVGDENATVHTFAKIEEGIPGAISFLSNPKYTPYIYETQSSIVLVNKDFVPEQEVKATLIKVDNA
YESLAKLLNLYEQSKPKRVGIDSLAFVAETAKIGKDVYIAPFACIGEYAEVGDNTVIHPHVTIGSGAKVGNDCIIYANST
IYHDCRVGNHCILHSGCVIGADGFGFAPTSEGYEKIPQIGITILEDHVEIGANTCVDRATMGATIVHSGVKLDNLIQVAH
NDEIGSHTVMAAQVGVAGSTKIGEWCMFGGQVGIAGHIHIGNKVNLGAQSGVPSSIKDGSQLIGTPPMELKQYFKASIAQ
RSLPEMQVELRQLRKELNELKQLLNK
>WP_005823709.1 MULTISPECIES: bifunctional UDP-3-O-[3-hydroxymyristoyl] N-acetylglucosamine deacetylase/3-hydroxyacyl-ACP dehydratase [Bacteroides]
MLKQKTLKDSFSLSGKGLHTGLDLTVTFNPAPDNHGYKIQRIDLEGQPTFDAVADNVSETTRGTVISKNGVKVSTVEHGM
AALYALGIDNCLIQVNGPEFPILDGSAQYYVNEIERVGTVEQNAVKDFYIIKSKIEFRDETTGSSIIVLPDENFSLNVLV
SYDSNILPNQFATLEDMTKFKDEIAASRTFVFVREIEPLLQAGLIKGGDLDNAIVIYEREMSQENYDKLADVMGVPHMDA
KQLGYINHKPLVWPNECARHKLLDVIGDLALIGKPIKGRIIATRPGHTINNKFARQMRKEIRLHEIQAPTYDCNREPIMD
VNRIRELLPHRYPMQLVDKVIEIGANYIVGVKNVTSNEPFFQGHFPQEPVMPGVLQIEAMAQTGGLLVLNSVDEPERYST
YFMKIDGVKFRQKVVPGDTLIFRVELMAPIRRGISTMKGYVFVGEKVVCEAEFMAQIVKNK
>WP_005823711.1 MULTISPECIES: acyl-ACP--UDP-N-acetylglucosamine O-acyltransferase [Bacteroides]
MISPLAYIHPEAKIGENVEIAPFVFIDKNVVIGDNNKIMANVNILYGARIGNGNTIFPGAVIGAIPQDLKFRGEESTAEI
GDNNIIRENVTVNRGTAAKGRTIVGNNNLLMESVHVAHDALIGNSCIIGNSTKMAGEIVIDDYSIISANVLMHQFCHVGG
YGMIQGGCRFSKDIPPYIIAGREPICYAGINVVGLRRRGFSNETIEKIHDAYRIIYQGGLNNTDALKKIEDEMEMTPEIS
YIVNFIRESARGIIPAGK
>WP_005823714.1 MULTISPECIES: hypothetical protein [Bacteroides]
MIYRFTIISDEVDDFVREIQIDPEATFYDFHEAILKSAGYTNDQMTSFFICDDDWEKEKEITLEEMDDNPEMDSWVMKET
QLSELVEDEKQKLLYVFDYMTERCFFIELSEIITGKEMKGAKCTKKAGEAPKQTIDFEEMAAAGGSLDLDENFYGDQDFD
MEDFDKEGFGGLDEAGNSFEEEKY
>WP_005823716.1 MULTISPECIES: tRNA (adenosine(37)-N6)-dimethylallyltransferase MiaA [Bacteroides]
MHTLIVLIGPTGVGKTELSLRLAEHFHTCIVSADSRQLYADLKIGTAAPTPEQLQRVQHHFVGTLKLTDYYSAAQYEAEV
MKLLEDLFTKHNTVLLTGGSMMYVDAVCKGIDDIPTVDADTRQLMLHKYETEGLERLCAELKLLDPEYYKIVDLKNPKRV
VHALEICYMTGKAYTSFRTQQKKERPFRIIKIGLTRNREELYERINCRVDQMVEEGLVEEARMVYPHKSLNSLNTVGYKE
IFKYLDGEWTLPFAIEKIKQNSRIYSRKQMTWFKRDEEIHWFHPEQEGEILEYCHCSIKGV
>WP_005823733.1 MULTISPECIES: hypothetical protein [Bacteroidales]
MTTNINITQTWWRLLSAVGSTLITLVAWLGYMALCMVGEVILGIVKFIFGIIISILSMVVLIGTFIWLLTL
>WP_005823735.1 MULTISPECIES: hypothetical protein [Bacteroidales]
MNRSIEAIPTWALCYIINGDASGLTDEEIRMVDEAIRKNNIEIVSPRYNEDMCTEPYFSRYPFFGLPTEVEDCDIIYHE
>WP_005823738.1 PcfJ domain-containing protein [Bacteroides uniformis]
MKPRTKYQKQVVTSNKGLRPIKGAQMQWAFRECLDHYAFQLKHGQTTCMDCGHTWTTDEDADKCVCPKCKAKLEVQRTKR
QKAMSSTYFSVLTERKGLQLMRAYQMKAYYRKGQKADICCWEVARYWMNEKGKVEVMARKRTMGIYMDTFCYDSDIELRR
DNTTYQHIASFPVCPDMKIIPQIWRNGFDGAFHGIEPLTLFKAMLTDHRIETMMKQCRYGHVRHFIDHPRHLETCWNAYK
IANRNHYLITDIGKWADYICMLVEMGKDIRSPHYICPDNLEAGHDRISEKIRAKKEKERTEEEIRKALKNEDKFKEMKSR
FFGLMFTDGNIVVRMLESVREHVLEGKAMHHCVGSGTNYSLNPDCIIFYARIAEQRVETVEFSLEQMKVVQCHGLQNKDT
EHHADIINLVNSNARLIEQRMVATT
>WP_005823744.1 MULTISPECIES: hypothetical protein [Bacteroidales]
MERTEENNATKDRFAHVGKIFSEMDSEKLQAEIAERSKIIKRKIDALMELHMSGI
>WP_005823746.1 hypothetical protein [Bacteroides uniformis]
MTMESIFMIVLVAFNVWTIYFYNKLLLEVANNKEEEEKPPIDPMALVGKSLFKLSQLRKKEETEQKQTESMSVSDNDVTF
DDSPKSTARISDEQLDDVFTNVRIEDIGVKYSDNKEDADMPQAKGSSFEDIDAAVNTVKAPKATDKEKRHAGKVFHEMDG
NQFYEKFMENSEECKKNIHDYVTFYLQTHKIVEISKPKKEFKVPDSIEDFNILDFV
>WP_005823748.1 MULTISPECIES: DUF3408 domain-containing protein [Bacteroides]
MVSRKINTDAIDENLLIASIGKSKIGTTTASILDGTSQNPVKDTEEKEEGEKKNPRSQMDKPAAPRKPSKVSSESYDAAF
LKRNEIKTRQCVYISREIHKRISRIVSVLAKHELTVGGYIDLILERHLEENQEEINGLLRKEIDDWNV
>WP_005823750.1 MULTISPECIES: ParA family protein [Bacteroidales]
MSKTRFVAFATQKGGIGKSTITALVANYFHNVKGFNVAVIDCDEPQYNLADLRDEELELIKSSDYFKAQACEHFKKLGKK
SFSVTRSNAVNALDDAETVLNETEVKLDFIFFDMPGTIKSEGVMKTLSQMDYIFVPVSADRFVVESAMSFMQLFHDNFLT
QGWSVTKKLAFFWTMVDKRERTSLYDVYEGMFKSLDYSVLNTRLPDSKRFRRELSENRKAVFRSTIFPSDPNLLRGSGIK
ELSDEICEIIKT
>WP_005823759.1 conjugal transfer protein MobB [Bacteroides uniformis]
MVAKISFGSSLYGALAYNGEKINKEEGKLLATNKIFDDCSGKTSIANALRDFQRYLSPHIRTEKPVVHISLNPHPDDVLT
DMDMENIAREYLERMGYGNQPYMVYKHEDIDRHHMHIVTIRVAENGKCLDSRYNYHRSKAITRDLEEKYSLHKADRKQRQ
ADNPLRKVDVSQGNVKKQVANTVKSLCATYRFQSLGEYRALLSLYNISLEEVRGEVGGREYHGFVYSATDRQGNKVGNPF
KASKIDRSVGAEAIEKRFAYSAKKFKEDKKLSEMTRHSVEAVLKQTYHKDKFVELLKAKGIDVVFRHTADGRIYGATFID
HRTQSVFNGSRLGTNLSANALQEHFTLPYENEQPIPLAIPKEEGSGLEQELQGSGLFDEYGSGLGLMAGNGSSNEAQEAA
FDRELRRKKKKRKGRNL
>WP_005823764.1 MULTISPECIES: hypothetical protein [Bacteroidales]
MNKQTRKMEKSFRIIYTLLLCLLAVSANAQKNKKDKDEVKISAAKYDKFRDDIKLLSDSTKTLADSCTSLNSIIQNLQKE
KEYLDDVIRNNKKDIEEKVAIIGEKNALIASMQQQHKADSLTMSTTLLSMSEMQKTADETSAKYANGRLYFKYDAKRIQG
CIDDFNKIKTASVKEKFKQLPNLLSNYEKYSNQLKALLESAQNDPDRKVRNKAEEYKNKYSREIRNSVYYSNYYARQNLG
TWSIPYLDNIIEVTMSILKKHDPGHNDPVNFNSLIEML
>WP_005823766.1 hypothetical protein [Bacteroides uniformis]
MNRSLIKSLILAIAIAVAVGGVLFFIQTVVSPPENIKTEDVHTADIQKFSNSYNPDTLELKEAEKLFDVIADRATLYRED
SLIDQKSCDNAISSSAEKFSAAFVKWSMSKFEQSIWSHSDHVVMTKIIYKLRNVTIAQGSKKALESTSLAVLTKIESIIS
EYGNAWNVAKQTSFNNYNDAYSKRKNAESLATKEYLKNCVRLVNALNSVGQKLELSCYYQLKRRIDNLQNLYSFGTKSAY
DNESSKVYDLIQEFEKTKVFGVSTSAHAQSLKNSQDYYDRSAENYTWNE
>WP_005823768.1 hypothetical protein [Bacteroides uniformis]
MEKNKLGIVINTTKANNRTSGFRAIYRFNDDEWSSVVRDTGAELKKVTNNSASVPIHFIQFESNGCFYCIMQPIAGRNDY
QSAWIFIHKDILLPKGELSSIIQKVEEILSFDVEDKKAELDNLFEKPYQTTNNPSYSVSSGDTYAVRYYGKGTELVYTQS
SILEDYLYQSEYCKYKSVFLIDKESGLQVSDAQDLSNTKLEKSFVIELPSERYGFKHNWGADSLRVTEGAQVRVRWTRSG
YAPVDKQGRCSEDLLIQKTDMKRSFRLELFRVVDKVTGKTLKVRPIFIGKYWVDDSKNPTVFYFREDDLNCVSCRVDLQT
YEPFNGTLDLTQPNEKGEFVIELQPENHEYKCCIETKIPDVRTIEFVIKTQYKLKGSEIPGFQFEGTPSETRTNRLKGAH
KQAAMPPIGRDAMSVRREDYISQERKGNSSKEHHGKGTPWLKYLVYTGIFVLIIVCCYYGYQYISPSDKPQESEIASDEY
NDSTSDWESTVEYLRQNNTKWIESEMEKFPDLKGVYAMIRDFQFKELKKFIDDHSDLKYINEWERLYKIVEENNNKKGVW
STDGSIDVEKYLNTDFASKPDAKENDIPSDSSNGVEDYDSNHSSSVVSETTSKNNRPSNNKGNSNGKGNSTNKSNSGSKG
NSNNKGNSNDNETTNKSNSGSKGSSKGNNNQDNLN
>WP_005823770.1 MULTISPECIES: hypothetical protein [Bacteroidales]
MNTKDNILDNLSEYSPRQLAEYVDKGVITWDDMRDTGDLTPSLRKAIEEQISQIAQVEDKDWERALTAGTKSAFQEYLSK
YPSGKFTDAARGRISDLIREDNKIQIENEWDSLDKSDIEALRTFIRENPRSPHVTEARAKINELQREKRRGNGTRLVISA
IREGYNSNRPDLKIPELLKTYLNSNRISSHDIATVIGDDNNIMEAEIVQTLCNEGIIEYDDLENISGIDSVFVDKLIDFQ
SSDVPDLPPAQPLEEIKKDYTEVYFWGIPSSGKTCALGAIMSAAKNGTNVKAMHPDGNCQGAAYMMQLADLFDPEAVSVL
PPRTDVQDTYEMRFTLVGEDGREHKLAFIDLSGELFTCMHLKASGLPFERQEQADAINTLDNILVKNRTNNRKIHFFVVE
YGAQDKKIRSMSQDSYLQAAISYINEMDIFDEFTDGVYMIVTKVDKANVDESELGTHLANYIETYYKGLYGGLVDICEKK
EINGGRVSRFPFSIGKVCFQNLCMFDKEWTHRIIEEIKERSYAERAGRLGKLTRMFGK
>WP_005823774.1 S8 family serine peptidase [Bacteroides uniformis]
MAGHSFFGKQKLCYTEVSDFTDYQGIGHDPMYKRYDSVFSVVKRVIPINLQHFLATPEYMDDEDQICWHIEKWQQHPTRL
SELSGAEYDRYKGILDDTIKIYKSSIMDLSGEDLQIMAGAIKYVSEDRVYCTDDKVYLVAWGMTPDVRQHKVVGSVIHDF
EYTKKYKITFDAGEHGTISKLDKTISRAEGSILSKLDIPTVDVCEGWNFTGWIPSPIGQRVNSNMTFTAQYDEVVSETPA
IPPISPEPSIPLDSPTEEPTTEPEDVFYNCRFEAGGHGSIEGSSSFRKAANTTLSSGEIPIVTPNKGYKFTGWNISPNNI
LVDEDKVFFAQYEKTLPWYKRWWLWFAGLWTGKGCLKWLLWLLLIILLIWLLSWLLKGCGHHSPVNGVVPIDTITRADGS
RVDDNGAVRPITGSDGKLPDDNTVVAPVMGEGGEEPPIVKQPGVPNIIANRLFLYMENENDNVDALARDLKQAYPDDKYS
IIGYDKEVKLLVIQIPENERDQIRKTINSKIPNHKFIVFDEEVYELHGQISNSTENAGWHLNAIHLKQGWTYTKGSSDVK
VAIVDDGIQASHPMFKGRIVDAYNVFTQNNALSLGEGHGTHTAGLAVGSADYFSKGASGVAPNCQIMPIQVFDNKQCPLS
ALIAGVMYALHHDADVVNISIGPSFKGLNVLPVEQQAEIAKTQFQNVAFLWARVCKLAAKKNTILVFAAGNDDILTSIPP
ENRNASSIVVTAVDKRLYPTVFTNYGPCSDISAPGKGIYSSFPSNTFQSCDGTSMAAPIVTGTIALMKSLKKDITVAQAR
NVLYKTGADVYGYIPPMVLVDKALMAVKNGDFSEPTERKIKPVPEGEGDESAANRQQPIVDTPPSANTDTPTSQGNETDY
DAIRRKIAEYKQKIEELERLLPQKR
>WP_005823775.1 MULTISPECIES: virulence factor SrfC family protein [Bacteroides]
MLQDIKQHIDLVDGSIAWAKEFGKESFPYDVFKEYRRKLKRIYAALEENCSAAAYGESQVGKSYLMSSLLSSPNSPFVIT
NAGKSYSFIDDINPSGGNNAKIESTGVITRFTLSQGCSTMSDFVKVRNLSVVDIILLLADSYYNDIKINQDSVLRYDDIN
KALEDMNGLWASKIVVQNEIDEDDVKDITDYIHDVIGNAAAGVNQSNFCKIVAPVIQYVSYDKWVNIFSLLWNRNSELSH
LFSVLINEYKKLNFQTDIYIPFAAVLREKGTLLKIEWLDTVCGVQIDTGYDEIYTDVYDSNGNILAHDFHKGNLSALIAE
LTFELPPSVADDRKFLHKLDLLDFPGARSREKYKEQDIHTVLPKILRRGKVAYLFNKYSRSLRISSVLFCHHNDQKAEAT
IGETINSWIEDNIGSTPEERANMLNDTNGIAPLFFVATKFNIDLERTKTDNSSNIDKLDTHWNRFDTVFPEIIKPNKWLD
NWVKTGGLFRTAAFQNIYPLRDFYWSGKNGVFDGYSDGAVKSEEKSVHTYADYPDYFENLKQSFLKNAFVQRHFANPEQT
WNDVATINNDGSKAIIRNLDAIASVLEDARKKKYLAQLAKIKSEMYNALSVYFEPEDKEAKNQKVKQIASDIRMSLILSV
GERPEIFGHIIDNLMVPVGDLRDIAYNIIICHTDTPKDFSIINFIRKQADINPSDNKKTNIQKLCDFFGCEKARLEEALK
ERGCTIAEVVSSETETLTTVADVVTKHIVDYWNAYINNKVKVLEPMLPHSDEVVFMLSALLKKLGMKRILSERIDRYCKV
FSLNEQPNAIADYASLTLNNFVSSVGRKYINDEDVDNIRAKADKCHIKVDLSSSAWNVVRKPQPLLQTLSAFDAASDIDT
VDKSTLMKLPLWDNFQRWENLVTIGLLYASDISHVDPIANAKIKTIIDACEILYKG
>WP_005823776.1 virulence factor SrfB [Bacteroides uniformis]
MQEHTLIANSGIQIITFPLRINTQEKFKMWYHEWYDTENGEWRLDPVYELRTDDECYYYNKQKLHKGGYLSDPTIEIDVN
ELKSDDILPLRIEDENCPGVRGDIFSLTFSDKDNKFSKFENAWLPVPYFFKRTLKRFKFGPLNWVRMKLIPIREEKGIKC
YNVVLAFDTRARYESDEYDECPVFPDAFRGEMDFELCSNEFYLMDYCSPKNNWSYIDDYLLHLVHPNVQRVSQLRGANVR
KMSYIASYIFLINYLAQKDLFPKVKLYKDTDVEIKDVDMVVDIGNSRTTALLIEDNTNFNQVRQLELIDYTNLVNETNNS
LVINKHNEPFDMRLAFRKVDFGSFGIKDSKQFVHPSLVRLGQEANTLIHLATNTADDMESLSTYSSPKRYLWDWRPNKEE
WKFLVLKGEKDDHILNLRGITNQLKSDGSIDLSGESGSSYHYSRRSLMTFSFLEMLVQARIQINSEEYRSNRSGFGKPSI
PRRIRRIIVTCPTAMSRVEREALVHCAKDAVILLENFDYNCPVENPHPGKLVDVVPAVRSMKDDDGLWYYDEATCSQLVY
MYGEVGQKYKGCCSEFFNLYGKIEDGDSQPSITVGSIDIGAGTSDLMISKYTYIKGDVTTITPDPKFYDSYYFAGDDMLY
ALIKNIMLLDENSAFRTELKDLTTQQYRQKIKNFFGEDYNGQTIADRILRKDFNIQYSVPLMCHFLELLKQGCKDCIVKY
SDVFSECPPNEAIIEEFKQRLNIDITSLSWKFNKEMVSEVVRKEFEPLLKKVATIMYSYACDVVLLSGRPASLPVIRDIF
LKYYSVSPNRLIVLNDYYVGDWYPFGENTGYIKNAKTIVAMGGVIGHYASELSNLNKFIINLDLLKKNLKSTVNYIEASR
EGQPIEYFITPDKYRGDLTISSIPQSLHVRQIGMDSYPSRALYSIDFNRHKMADKIRKKAIINDEDCPTDAKVIGLVNEA
IDVLKKRMPFKITIERDMDDKENLSISAITDKNGNDIMDGNLEIHIQSLGVDEQYWLDSGAFDF
>WP_005823777.1 UpxY family transcription antiterminator [Bacteroides uniformis]
MKVDEWTSEDGHTSGGGEYPPCAGLTSNALPEAQSTVSAESSQTGVSTRNAHIASKPKAQKEEDSPHWYALRTTYGREKK
AYDYMTAKGITAFYPTTDTVKLIKGKRKIVTESRLPNIFFAYGTEEQLKTFVYDNVNLPFLRFYYRHVHVGRRIEKIPMI
VPDYQMESLKIICAADADNTIVSLIEVPKFEKGQLVRVIDGAFKGVIGRVARWQGQQRVGVVVDDLVTVVTAYIPSAFIE
SIE
>WP_005823778.1 hypothetical protein [Bacteroides uniformis]
MKRQVITIQEDMVIYAPHHGEVWMTVWEIAELLNVTGTAVKNTIKRIWKQSVLKDFQHSQYVKLENGYSAHVYGMEVIID
IALQMDTYQALLFRRWLVEKIGNRKECQATSGKQGRTTIIVMNGTMPRGIS
>WP_005823779.1 site-specific integrase [Bacteroides uniformis]
MKSTFSIIFYLKRQVVKKDGTVPVMGRITVDGTQAQFSCKMTVNPNLWDTKGGRMTGKSMQALEVNRKLDKMRVSISKHY
QEIIDRDNFVSADKVKNAFLGLEYRCHTLMKVYEQSRDEMEKQYKAGMKSLSTFTKYRIGCAYVGEFLQSHYRVKDIALK
ELSLPFITNYETFLRIDKQLKINSAMVFVRNLRAMIFRAIDNEWLVKDPFRRYEYKNEETTREILTKEEIHLLMETPITR
KHMGLVRDLYLFCCFTGLAFIDLYNLKEENIKTFFDDGEWIVIHRQKTGTEADIKLLDYPKQIMEKHRGLCKDGRVFPVP
PYRSCLRSLKRLGKKCGITKPLSWHVSRHSFATSVCLSNGVPIETVSSMLGHKDIKTTQVYAKITKEKLSKDVEKLSQQL
NHIEEFTFGNICSDNTNTKKA
>WP_005823782.1 MULTISPECIES: TlpA disulfide reductase family protein [Bacteroides]
MIRKILSLFLILVAVGAGLCSAQTAGKKYYLVGGLFFEGMPPGVGSDNVAAFIIHEDGARHEVTELRLRKGIVLSEEVRE
YATPADEVPGAEAFLMSYRGGTGKKLPIGGAVQTLKKEEWIGKAFPEFKVKDIEGQEWSKADVTGRPMVLNFWYTGCGPC
IREMPELNKWIEVYPDVTYLATTFDSAAQIKKIVESRPFLFTQIADDLFFFETFHVSGMPVTILVDKKGIIRHIEQGTGT
AKLRYMQDKLQKLVSE
>WP_005823783.1 MULTISPECIES: M56 family metallopeptidase [Bacteroides]
MGLFFVYILKSSVCLAIFYLFYRLLLARETFHRFNRFSLLGILLLSCLLPLVEVSVKQETEVHQTMLTLEQLLMMADAVN
ATEAGARAETATVTWIQVALLVYLAGIVFFAFRNVYSLVRLLMLLKSGKKEDIGSYLPGRKERVTLIVHNCDIAPFSWMG
YIVISRKDLEENGREILIHELAHIHNRHSWDLLVADVCIFFQWFNPASWLLKQELQNIHEFEADETVIKEGVDAKQYQLL
LIKKAVGTRLYSMANSFNHSKLKKRITMMLKEKSSPWARLKYLYVLPVAAIAVTAFARPEVSDKVEKISSVKVNDLAAIV
ETKVAESAGDTTKPADVKYVPAEVRKRLKGTLVFEVAEEMPEFPGGGMSAFMDYIKTNMRYPASAKENGTQGRVTVQFVV
DEDGSIKDSKVLRSVDKDMDAEALRLINTMPKWKPGRQKGQPVAVKFTVPVMFRLDDDKLEKTSSANGITVEGYAGNGKE
PLYIVDGKEVTPSVMSALNPDKIERVTVLKDKSATDLYGEEGQNGVVLITLKQGTPGMVIRRGNEVAENAKVQHKSSLDL
IKTVYIDGEKVDLGTKTIDDLIPAENIEGIEVKKEAGGKGEIYITTKKTKAVEKTIAKGNMKVEGKVVDEQGEPVIGAAV
LIEGTTTGSVTDVNGNFVLSVPSKDAVLVVSYIGMATGKVKVQPKLTITLKSE
>WP_005823784.1 MULTISPECIES: TlpA disulfide reductase family protein [Bacteroides]
MKNIGLVCLLLVSICCGLQAKKIVKVPYFMACNTRSIEVEQVTLGKDTTWLAVRLYGMQGDRVRIDSTAVLRASGKDYGY
LGNTGFARDEWTHIPASGEMTAVLKFSPLPMDTESFDFVETPDSDEGWVIYGIQLNGEKPRVDIPERLRNKKPDEVLPLP
GPELNMGKTVIKGQILGYKPEYGVTLRYYDSPWFFMYFTGKDLKIAEDGTFRYETEVLLPSGATLWISRSKIELFLVPGG
ELDVTINLPEIFYSQSRLLSRKRDGVTDNCVWFEGDYAGLNTELLRFGEMKSLSGADDFYADICGMTPQAYKKYLFRHYE
DMQKKLVKNKDMSQACRTYIRANLDMNLFSLIYNYKSNLSYAPMLSGRKGVKRADMTVDSTSYFKEILQLDILHTPEQKY
YNYYTDFVKTATGNFRDKFVQDPLWPDMLLAGRASRNLSKYMPLTEEERRTVDSIASPDLRQLFLMRNGRIEAELKSELE
ATKGKTGYKIVEVEKEVAADSLLQVITRPYRGKMVLVDMWNTWCGPCMRAMKSLKPLKEELKEVVYLYIVDETSPEGKWK
VMIPDIPGIHCRISNEQSTALAKLYEYPGIPTYFVVNREGDISYKATGFPGVEMLRNELTK
>WP_005823785.1 MULTISPECIES: BlaI/MecI/CopY family transcriptional regulator [Bacteroides]
MKGLTAKEEEIMGFFWEKGPLFVKEMLAFYEEPKPHFNTLSTIVRGLEDKGFLSHHTYGNTYQYYAVVSEEDFRKRTLKN
VISKYFNNSYLSAVSSLVKEEDISLEELKQLIQDVEKGRD
>WP_005823787.1 hemerythrin domain-containing protein [Bacteroides uniformis]
MNKQHKYRSTDKMSDLICDNYSLLMVMSRFGLSLGFGDKSVKDVCEAQGVDCPTFLAVANFISEEQYSYSGNESDFSIPA
LMDYLKRAHTYFLDFNLPAIRRKLIEAIDCSSTNDVAYLILKFFDEYAKEVRRHMEYENQAVFTYVEQLLQGNLSDEYNI
ATFASKHNQIDTKLKELKNIIIKYYPEKENNNLLNAVLFDIFNCEQDLATHCQVEDYMFVPAVAQIERKLKNEQ
>WP_005823789.1 MULTISPECIES: LuxR C-terminal-related transcriptional regulator [Bacteroides]
MNNNTSLKIVIAETSVIIRSGLTAVLKRIPNLNAHPIEVSSPESLQNYIHMHPADIIIINPTFGGWFDLPAFKAEHGKSG
IKYIAMVCSVIDNNILKEYDENFAMCDDVDVIASKINHLLHTEEEEEKDSEQETLSQREKEIITCVVKGMTNKAIADKLY
LSIHTVITHRRNIARKLQIHSPAGLTIYAIVNKLVELSDIKDSL
>WP_005823791.1 MULTISPECIES: cytochrome c biogenesis protein CcsA [Bacteroides]
MKKFLIAVYGCLLLLLAATTFVEQTYSTDFVEKHVYHTIWFCCLWGALAAMTVVVLVRQRLWRRLPTLLLHGSFLVILAG
AMTTFLCGRKGYVHLTVGSEVNCFLEQDGRQVVELPFTLRLDSFRIEYYPGTDAPADYISYIHGETPVSMNRILSRQGFR
FYQSSFDEDMQGSWLTVNYDPWGIGITYSGYLLLGVSMLWMLVSRGGEFRRLLRHPLLKKGGMFVLLLLCLGSGVHAQKR
SLPALARKQADSLARKQVIYNDRVVPFNTLARDFVLKLTGKSSYGGMTPEQVIGGWLLRPEVWQNEPMIYIKNEALRRLL
HLETPYACLADLFDGEKYRLQKFWKGKQDHHQKMTSLEKAIVEADEKVGLILMLQNGTLIRPLPEDGSVEPVSDTKIQAE
LLYNRIPFSKLLFMFNLTVGMLAFFRLLYRGLRRSSALSDSSGRIVALSFSSRLADTFFPFSLYAAFLFQLFGYGLRWYI
GGRIPLGNGYETMQFMALCALFLACLFRRRFPFMVPFGFLLSGFALLVSYLGQMNPQITPLMPVLVSPWLSTHVSLIMMS
YALFAFMMLNGILALCLRRSARMLMLLSRLLLYPAVFFLGAGIFLGAVWANASWGRYWAWDPKEVWALITFMVYGAAFHA
RSLRIFRSPLFFHIYMIVAFLTVLMTYFGVNYILGGMHSYANA
>WP_005823794.1 MULTISPECIES: Rid family hydrolase [Bacteroides]
MKNKQQQTNQLENTLTEIFKYEVEAGVSEYHVMIHATRPEATYEEQLNAVVDTYCQLRESELQGAVAIFKRYFLSDAANQ
ADMLLALSAECSDCALSVVEQPPLNGTKIALWVYLQKGVETQVLHNGLFEVRHGAYRHLWGGGSFNRAANSEYQTRLLLN
DYVMQLMEQGCKLADNCIRTWFFVQNVDVNYTGVVKARNEVFVTQDLTEKTHYISSTGIGGRHADPKVTVQMDTYAVDGL
KSEQIHYLYAPTHLNPTYEYGVSFERGTYVDYGDRRQVFISGTASINNKGEVVYPGDIRKQTERMWENVEALLKEAGCTF
DDLGQMIVYLRDVADYTVVKGMYDERFPDTPRVFVYAPVCRPGWLIEMECMGVKSLENKEFAPY
>WP_005823796.1 MULTISPECIES: porin [Bacteroides]
MKKFLYVAMLAVLPLTAMAQHEEDTENGVVSLAGREGFTIETKKGDFVFKPYLLVQTSANFNWYDDEGLDKAYNQDNIAN
SGFSIPYAVLGFTGKAFGKVAFNLSINAAASGGALLQQAWFDVQLKKQFAIRVGKFKTPFSHAYLTTLGETLLPQLPVSL
TSSVILPYSLNAVTPNIGTGFDLGVEIHGLVADKFGYEVGLFNGTGASVNTASKTMSDDWHIPSLLYAGRLTYMPKGVMP
STQGNPNRLNEDKILFGLSGSINVESENESTNDTRVGLEFAMLKNKLYLAAEAYYMNVGFTKRQKINESYSFLGGYVQGG
YFVAPRLQLAARYDIFNRNGTDDDGFLNMPAVGMNYFFRGCNLKLQAMYQYVARWGHDTQLDRDNDNLGLATHSATVMLQ
YTF
>WP_005823798.1 MULTISPECIES: imelysin family protein [Bacteroides]
MRKNFFYAAALVLGLAFTATACSDDDDNSTVNPADIEYNSENAASWHNYMRNVAALLKADATNLYDSWNTSYKGGASFAT
SFKAHNGAYNFSSAWNCIEQVIDGCVEISNEVGETKIGDPYNKYMANNVTEALYAVESWYSWHSRDDYTNNIYSIRNAYY
GSLDGKVSDKSISKLVAGVNAELDMKVSAAITTAASAIQAIPQPFRNNINSQETVAAIKACEELESVLDKELKPYIRDNS
TINSNEALDPIVENYVNVVVLPTYKDLKEKNSTLYDAVVALANNPSNSAFETACNAWITAREPWEESEAFLFGPVDELGL
DPNMDSWPLDQNAIVQILNSQKWGDLEWSEGDDDAKVESAQNVRGFHTLEFLLFKDGKPRTVK
>WP_005823799.1 MULTISPECIES: hypothetical protein [Bacteroides]
MRKLTGLFVLCFLLSANALQAAEPEKVTSAAESTEISTDKEKKEKVANDGDNYKKFRFGGYGEMVASFKDYGINRFYGAP
EGNPDKHRNTISIPRFVLALDYKFNSKWILGAEIEFESGGTGTAYELENTENGEYETEVEKGGEVAIEQFHITRLIVPQF
NIRAGHIIVPVGLTNAHHEPINFFGTYRPEGETTILPSTWHENGLEFFGSFGKGYASFDYQAMIVAGLNANGFDRNTWIA
SGKQGIFEEDNFTSPGYVARLDYKGVPGLRIGASFYYCADAGSNSDKADTYSSTGKIPVRIYTADAQYRNKYVVARANMV
YGNLGNSAKLSEANTKLSNKSPYSRITPIAKNVVSYAAEAGLNISAFFKGNRKVPVIYPFARYEYYNPQEKGEASQIMEK
RCQVSMWTAGLNWYALPNLVVKADYTTRQIGTNKVFGTGKYNSENEFSIGIAYIGWFVKK
>WP_005823802.1 MULTISPECIES: hypothetical protein [Bacteroidaceae]
MAKKETSTKSFVLRVDAATMDAIEKWAADEFRSTNGQLQWIIAEALRKSGRMKKSKNPPPSEEKAKED
>WP_005823804.1 MULTISPECIES: alpha/beta fold hydrolase [Bacteroides]
MKEMGGIGRWALILLLLGNVYGGFAQDANTARAQHIYELFVAGQGDSIHAALNRELQEKLAPALFNDSFRQAEKMFGKSI
SKGEWKTDSAQGITIYYSDVEFERYNLRFLVAFDADGALNTIRLVPAPAVSTAQPVAYDKTKMDERDITLGADGYKLPGT
LTLPKRAVGSDVCRVPCVILVHGSGPHDRDETIGPNKPFRDLAWGLAERGIAVVRYEKRTKAYGAACVPAGRELDYDTEA
VDDAVAIVEQVRALPELAPDSVYVLGHSLGGTLAPRIAGRSKGLAGIIILAGLARPLEDALEEQFYYTSSLTDSSVNVKA
QLDELKQQLVNVKKLGTEEFDEAIPLPLGQPRSYWLFANAYKPVEVAAKLKLPIFVLQGERDYQVTMEDFGLWRSGLLHC
KNAYFKSYPKLNHLLQEGSGKATPFEYSHASPVPAYVMDDIASFVRGKQNTL
>WP_005823806.1 MULTISPECIES: SPFH domain-containing protein [Bacteroides]
METKECSFSGFKMNGFLALFLHLVVLTAVIIFGFLISVPTLILSVCLCLVWFIMFAGYMELEPNEARAMVFFGKYKGTFK
ETGFFWVNPFLNKKKLSLRARNLDVEPIKVNDKIGNPILIGLVLVWKLKDTYKAMFEIDSQTMAASAPTAGNANQVSLGN
AVANRMNAFENFVMIQSDAALRQVAGQYAYDDNEADTEELTLRSGGEEINEQLEQKLNERLAMAGMEVVEARINYLAYAP
EIAAVMLRRQQASAIITAREKIVEGAVSMVKMALHKLSEEEIVELDEDKKAAMVSNLLVVLCADEAAQPVVNTGTLNH
>WP_005823811.1 MULTISPECIES: TonB-dependent receptor [Bacteroides]
MKENLLNNVRKKVMVWMALASMATFLSAQTYRLSGCVQDENRQPVEVANVLLKQAKDSAYITGMLTDTQGCFSFDQPLGE
YLLHITLIGSEDLYVPVVLQGNKNVGELTLKSSSALLDEVTVTAARPVIKRLVDRVVFDAHNTIASAGGSALDLLREVPG
LQVGQNSIGIIGKGGIRVYINDRETKLSGDELIDYLRSYDASQILKVEVITTPPSKYDAAGNAGIINIRLKSRPKDYVGG
TASASYSAGEKDNYGYGGVSLNLSKGRVSSFLNGGTTQGNYETREKNYRYFPQNTWNSRADYTNYMNSFYLQGGVDVSLE
RDWTVGMQAIYNHSAPKPGNALSWTEVYDASTAVLDSLLYSNSDKDTSSDRLNLNFHTDKVWDDKGKKMTWDVDYLRDNR
DENMGFLSKTLLPDGTEIPGTNFDYNYLQHRKVDVVSSALDFILPFEKYKITAGAKVSFTNTRNGINYDTSDPTLVQDDY
FRYKEQIYALYADYSREFSERFSMQLGLRMEHTRTTGISEAKDTEDKHDYTRLFPTVYLLYSPTDGHALNFSFSNRISRP
SQNMVNPFPFYQNKYTYACGREDLKPSYTYNAELGYTLKNNFNVSAYYSYSDDVFFQVVDLDAETNVTSFLWENFMQTHA
FGLNNSYTFRTKWLQTYAQHGVSYRRTTSSAATTSPEEKGWAYNASLRNTFFFNEKKTLLATLSGSYSSRQYQGIYLMSP
TYSVSAGMLYRLLNNKLSLSLNVNNLFVSHSKLETMSNGLKIIADNQFAFASFRIGVSYTFGGDIRSKGQRNSNEDIQRR
L
>WP_005823816.1 MULTISPECIES: MalY/PatB family protein [Bacteroides]
MTYNFDEVIERRGTDSVKWDGVKSVWGRDDLLPMWVADMDFRTPPFVMEALRKRLEHEVLGYTSACEEWYTSICSWLSRR
HGWDVTREMLTFVPGIVRGQAFALQCFTNPGDRVMVMTPVYHPFFLVTQRMKREVVYSPLDLKDGQYQIDFERFRKDIQG
CKVLILCNPHNPGGRVWTVDELRRIADICTENHTFVISDEIHADLTLPPYKHHPFATVSGAAAQNSLTFMAPSKTFNMPG
LGSSYAIILNEDIRHRFQEFMEAGEFSEGHMLAYIGAAAAYMHGEEWLEQLLDYIKGNIDFTENYLREHIPGIGMIRPQA
SYLIYLDCRGLGLTQEELVRLFVDKAHLALNDGTMFGEPGKGFMRLNIGCPRSVLEQALKQLETAVADK
>WP_005823820.1 MULTISPECIES: CPBP family intramembrane glutamic endopeptidase [Bacteroides]
MKKLIFTILLAAVLWTVMFSPWTAPFVNFWWMMTGSALTLSVFATLFNPGWWREVKWSLPNVLLGIGIAVALWGVFWLGD
KVSSWMFDFARPQVDSIYGMKEGESPWLLAALLLLLIGPAEEIFWRGYVQRTLSKRWNPNAGFVVATLIYALVHAGSCNF
MLVMAALVVGAAWGALYRFFPNRFAAIILSHAVWDVAVFIFFPI
>WP_005823828.1 MULTISPECIES: L-threonylcarbamoyladenylate synthase [Bacteroides]
MLLKLYEKNNNPADLQQVVDLLNDGGILIYPTDTMYAIGCHGLKERAIERICRLKNIDPKKNNLSIICYDLSKVSEYAKV
DNSTFKLMKRNLPGAFTFILNGTTRLPKIFRNRKEVGIRMPDNSIIQEIARLLDAPIMTTTLPHDDNEDIEYCTDPELID
EKFGDIVDLVIDGGIGGTEGSTVVDCTNGEPEIIRQGLGWLDEG
>WP_005823830.1 MULTISPECIES: AI-2E family transporter [Bacteroides]
MSTKEQYWKYSLIAIIIGLGIILFRQIAPFMGGLLGALTIYILVRKQMMYLSDKRKMKRSIAATLITAEAILCFLVPLGL
VVWLAVVNLQNINLDPQAIIAPFEEAANIIKAKTGYYILGKDTVAYVISILPRIGQAIMGGISSFAVNIFVLVFVLYFML
IGGKKMEQYVNDLLPFNDDNTQNVIHEINMIVRSNAIGIPLLAVIQGGVAMIGYWIFGAPNILFAGFLTCFASIIPMVGT
ALVWFPIAVYMALIGNWVQAIGLAIYGGAVISQLDNLIRFIIQKKMADIHPLITVFGVVIGLSLFGFMGVIFGPLLLSLF
FLFVDMFKRGYLDARGKTTE
>WP_005823834.1 MULTISPECIES: formylglycine-generating enzyme family protein [Bacteroides]
MKRRVKALTVVLAICLITVFIRCQSNETPIQQLVVVVNGDSIEMVFVKGGTFMMGCTDEQGCDCEDNEKPARKESVSDFY
IGKYEVTQRLWRAVMDTDSILPFNGGCEDCPMENVSWKNAQEFIGRLNAMTGKTFRLPTEAEWEYAARGGHKSKHYKYSG
SNQVSEVAWYVGNSSGGQYGEAGTTRPVGLKKSNELGLYDMSGNVWEWCGDLYTKEYKQGGKSIHPGWPFEGTYLFFRRI
LRGGSWGGTAKGCRVSYIDYDIENYSDEYGGFRLVMEPESIK
>WP_005823836.1 MULTISPECIES: HlyD family efflux transporter periplasmic adaptor subunit [Bacteroides]
MEEEKIYKDIELRSEEVQEVMNHISPWVVRCGITVLAVILLMVLVGCWIFRYPDTLAAEVTLATEEPPAFVLSHATGKLD
TLYVKNGSSVEADTDLGVIGNAACSEDVRLLKKWMKAWETQDYDWQKGVELFIGRRWQLGELQSAFAAFITSLTEYARFM
ELDYYARKLCFQEKQLGGQRSYLRLAEREYELIDKDIKLAESMYIRDSILYVRKAMIAAEFEESGSRYLQSLRSKEEVRM
SLLQAEMQLVQHEENMLDIRKQAYDEEQSRRTDLKNAIGQLAAQLSAWEHSYLLKSPVRGKVTFMTVWSRNQNVKAGETV
FTIQPSDSSRVLGKALLPLQGSGKVHVGQRVHIRLNNYPDQEFGYVKGQVASISPAPTEEGMYIVEITLPDGMQTNYGKQ
LPVSRELKGTADIILADKNVLERLLAPLRKVVEYEK
>WP_005823840.1 MULTISPECIES: TIGR04150 pseudo-rSAM protein [Bacteroides]
MNYLFYLEPYAFLLRSNDKTVVYNTLNATYLICPDYPIVQLIIEQWQNPTNGYSVLLDKEMMENEVVRHFVEAVRELFSG
DCIEYDGKFPKPYIFQPTLFLNSDIRVKDEEKKASLGNRVMENLNEVNLYLPATCELECPACTSYFHQINHCTVHSGDGL
KTDDYRRLIRQFLMNGIKRINIFAGGNPNKNSYVRQLLPDMEKSKVDVHLYLDNTFLCSEYEELVQQTKCVLEVLVHAEG
FGNQLTEDMQKFPYDRVKWNLIVSNESDMERIEKMEIPAETVVQIKPFYTAENKDFFREYVYLDMQDILAAPIDRKTIFR
HRTLNDNFFGKLTIYPSGEVYANVNCSVLGNIQDSSLKELLYKEITEGNAWLRIRGNEKPCNQCVNRDLCPSISNYELVI
GKNNLCNIPIE
>WP_005823842.1 MULTISPECIES: radical SAM peptide maturase [Bacteroides]
MMDKSFLITTGNQHQYVYSDALCYFLYVPEEMATVMEHMDASLVDRTNYYERKLKYLKEHCFFEKREVTFQTDYSEELVK
RNLAGLRQLLIEVTDRCNLECKYCGYGEFYSNYDRRETGDQSFENVKLLVDYLTKLWCSDYNVSHKNEITIGFYGGEPLL
NMKLVKETIAYIESLNLPSLIFNYNTTTNAMLLDRYMDYLVEKNFSILISLDGNEVQSAYRVDKHGNSSFSRVVRNVKKL
QETYPDYFEKKVNFNSVLHNLNSVAECYYSIKELFGKNPRMAQLNTTGLIPERVEEFSKMFNDRVRSFDEAVQHEDLKYT
FIKDGSRSVSYHSMLMRYGGNRYATYLDLFDTGWEDRYIPTGTCRPFERKLFLTVRGKILPCEKIGQEHAIGYLKDGKLN
LDCAAVAKYYSSMYEKVVKSCRHCYLKRSCGQCLFLLKEKNGQLICPGIQTDAKLKEEFGIFLTYAENYPNHYEELLSSI
VVD
>WP_005823848.1 MULTISPECIES: hypothetical protein [Bacteroides]
MKQNYTLMGGKAWCCFSVFYSRKAWGSLLTEVVSFYREFQSLFHYFVAYFSEQQGEHIKVTFSFDIENMVEIQERVDTHF
LLFLNQNPSVHPKQFPFGEDLWCFYPNNSLVWNQYKIQYPDLDLLLDKQFTLCLSGFLSDTYVGGKKQMEGENFNLLEQI
QQKVFTEQNGIRLAKWGCLIECLAQKSLIEMDVDEQLTDVDEFLIALWQEMKVPYMGTFQFLLWVGDYFLFRFYDENSLF
RSRTSWMLEQIVLGVERLFCQFEYRVRSVEPLFLFPVDVWRDLGEWLLCVEKVCICESVKNVLAKLYALPEMEFLLHCNF
PKNTLRWKYREIIFVDK
>WP_005823851.1 MULTISPECIES: DUF3244 domain-containing protein [Bacteroides]
MAIFVTFKTKDTMKSFFILLSLYCFFVVNVVNGKSVTFPSRVEIIMDEDFDLPDGPGNGHRSIPPVTPFLAFLNDDHSID
LEFYQSIGEIEIVISQNGDVVYSSTENIDSPILRKVQLQKGLVGDFLLEIKGLDGAYAFGRFTIH
>WP_005823853.1 MULTISPECIES: hypothetical protein [Bacteroides]
MKKLLYLGLLSVCVLLGSCVEKNVFNAFDKVERYMDVYSDSALLLLEQIPHPEKLRGKQRADYVLLLTQARDKNYLDSMQ
SDSLIKLAVDYYKNGGDNVKAGKALFYYGKVMDLQGNDTLAMQAYLNALAKLEKTEEYKLQGLAYEYIGILNADRKLHKD
ALDNYQSSVYCFQKAADTLGVIYAYRDIARIYYVEQQYDSVYNYINRALSLCEEKKGCIDFERVTPSLLQVKGIAKRNEG
DLENAIILLKTAVETEQDRHSMHHCSMSLGNIYLNQNKLDEAKRYFTLALKSERPRTLAGAYHYLYLLEKRQKKYAMALY
FKEKSDSLLSVDLDAKQASQILTLQRKYEKGKLLLEKQQVEHEKKIQFYFGMVIVLFIILLCLVLYFLLRKRYKEMFRKN
MQVIKENECMIKRYVYELDVLKQKAGETAETNREKVGKLNQKILLLESENKKIRENVCVNGVYLLDQLKKEKLIVKNMTK
QEKEQLLEYMDLIYGNLISRLKKDFKLTSGNLILIALLKVGFTTTELMFTFDCEMNSIFTKKRRLRESLNLDTTDKLEEF
ITLY
>WP_005823856.1 MULTISPECIES: hypothetical protein [Bacteroides]
MKRCIVLFITFCCAVVSNAQTNGIVTDGEKGLPLAGVNIYLQKDSVGIGVIRNDNLVKNMFI
>WP_005823861.1 MULTISPECIES: hypothetical protein [Bacteroides]
MESAEYSLDELLCQSLLLFRQYRFYDAPECGEKAFRILEEAHVWMGRTQECVDMAKWGCVIECLAQKYYIEDDTDAILEE
IDAALVAHWKRIEKIHAEVTTVYLWLGYYFLLRFRNRESRSHSRCKQIMSSLLCALVEIFRKVEKGGAPTEVLSHLSVDV
WGETVCWMEQVHDSRLCEKQSSALLAQLYNLKSVELEKGPGKQDALLQQILEFYCF
>WP_005823862.1 MULTISPECIES: efflux RND transporter permease subunit [Bacteroides]
MKRVSSFTVIVAFVCLALVGVALIPLLPVKLNPSRSLPGFTVGFSMPGTSSRVVEMEVTSKLESMLARIRGVKRLNSTSG
NGYGNITVELDKHADVEVVRFEASTIIRQTWPQLPEGVSYPTIHMKVPDENASRPFMSFTLNAPSTPILIQQYAEEHIKP
RLANIPGIYKVELSGATPMEWRLEYDSEQLRLLGVTLSDISEAVQRHYRKEFLGTHNVDTGNGSREWIRLALVPESNSLG
FNPAAITVTATDGKLLRLDELVSAVRMEEEPQSYYRINGLNSVYLSITAEETANQLQLNRAVMDEMEAVRQVLPVGYEVH
TSYDATEYIREELDKIYFRTGLTVLILLVFVWLITRKLKYLFLIVTSLAVNIAVALIFYYLFGLEMQLYSLAGITVSLNL
VIDSTIVMTDHILHRRNLKAFLSVLAATLTTMGALVIIFFLDERIRLNLQDFAAVVIINLAVSLMVALFFVPSMIEKIGL
VRRITGKKRRLVLPGLTQTFKTRLGRIFRRFPVYFSCCYSALIRFLCRWRWAVCLLLLLGFGLPVFLLPDKLEGGGKWEA
AYNKVFGSDTYKESVKPVVDKALGGSLRLFIQKVYEGSYFTRNEEVVLYANANLPNGSTLEQMNTLMKRMETYLSRFKEI
RQFHTSIYSPRRASMQIYFKKEARNSGFPYTLKANMISKALELGGGSWGIYGLQDQGFSNDVRESAGSYRIRMYGYNYDE
LYEWAEKLKAKLLTHRRIKEVLINSEFSWWKDDYQEFYFNLNKERMAQEGIDAQVLFSAVRPIFGKNLEIGSVAAEQGTE
KIKLSSRQSAEYDIWAMQFFPYGVGNGKHYKLSELTTVEKGQMPQEIAKENQQYRLCLQYEYIGSNEMGNKIQKRDLEEF
NKLLPMGYTAESDSNSWSWGEKDNRQYLLLLVVIAIIFFTTSVLFNSLKQPLAIIFVIPVSYIGVFLTFYWFRLNFDQGG
FASFVLLCGITVNASIYILNEYNSIRRRFPRLSALRAYVKAWNAKVVPIFLTVVSTILGFIPFMIGEDKEAFWFPLAAGT
IGGLVMSVIGIFFFLPVFVLKQRDFLRK
>WP_005823863.1 MULTISPECIES: TolC family protein [Bacteroides]
MKKLSLILLFSLGALSAFAQQRITLDLQQTIALANDSSLEAFRTKNMYLAGYWEYRTYKANRLPSLTLNMTPAQYNRDIT
KRYDSEQDLDIYRSQQSFYAYGNLAVRQNFDLTGGTFYLDTELGYMRSFGGNKYTQFTSVPVRLGYSQSLVGYNPFRWER
RIEPLKYEKVKKEYIYNAERVSEQATTYFFALAMAQAEYDLAKDNAVSTDTLYRIGMQRLKIAAISRADLLTLKLDVVNA
RNTLQNAASALKRAMFSLASFLNMEKNTDIRVSLPGRPRALTIPVDEALLAAQANNPEFLGLRQEVLEAEQTVDKTKKES
RFNASINASVGFNQVAEKFGEAYRHPMQQEMVSVSVSIPLVDWGVRKGKYNMARNNLNVVKTSARQSEISIEEEVIMTVS
DFNVQQALVASAEEALDLAILAYNETRQRFIIGKADINSLTLSLNRQQEAQRNYISALQDYWLNYYKIRKLTLHDFASGF
SLSEKFDYNN
>WP_005823866.1 MULTISPECIES: O-antigen ligase family protein [Bacteroides]
MNNVRNLLTGSLVYIACIVLLSLACNVSSGLPVADVIGQWLYFDKSALVVAGCLLMAGLMMEKRYFLFIPVSWVLVMLGG
IEAVWGLSQLYGYAVSNHSLYVLTGSFFNPGPYSGYLAMILPVCLYQWLTKRGEILCSDRNDGRRWEKVMDKAGTMVTGG
VMLLILCVLPAGMSRSAWLAAGVSCLCVYAWHMDWTDKFRLLWQQQRQRVVMVVVGGFCVLLLAGYLLFVLKPDSARGRL
FMWKITCRAIAEKPLTGYGIHNFAAAYGNAQETYFAAGDYEPWEERVAGSPEYAFNEYLQAAVELGIPLAVCLLVVVVLC
LYRGVRKGRYGICGAILSLMIFSFSSYPLQLPVFIVTFGGLLVACLSGADRWQWLGLAVSVGIIGGFRLKNDLQVEQACR
EWMNARVLYNAGAYQSAEKEYGRLYPLLRDRASFLFEYGHGLHKQQQFSKSNRILKEALQRSCDPMILNVIGKNYQQMGD
CLSAEDWFIRSTHRLPGRIYPYYLLAKLYAEPSFRQPDKFEKMKWMVLTKEPKVHSTAIRQMREEIKKIQLIFVHIKKDE
>WP_005823867.1 MULTISPECIES: transglutaminase domain-containing protein [Bacteroides]
MKHWCVWVWFTAGLFMACSSENQWLDTALNLAGDNRAELQKVLDRYKEEDGDKYRAACFLIENMPFHGAYEGKALENYRK
YFSEYVSFPYSRHVQELIDSLKRADGEFSINQLTYKRDIMTVDSAFLVNHIEWAFKVWREQPWGKHVDFDTFCEYILPYR
IGDEPLSLWRKEIYECYSPILDEFRKTDEADNPKVAAQLLMDTLRKANYRNTALFPVGPHLGPDVLKWHTGSCREFTDAM
IYVLRALGIPCGVDRVMVLGDNNASHFWNFVLDKEGKTYIANLPYEEVWSKAEEYSISRGKMYRATYSIDKEAVRKLGKY
SDVYPAFRRPFFRDVTALYTGSRNWTVALPDSLLSGQFREGDMVYLCLANRLQWQPIGYTFFKKGEARFEDVGGGAVFTL
AAWNGKEYAAVSSPFLLERETGKIRFIVPEAEKQELVLYRKCHLTLSVLFNDRMIGGVVEGSDRADFGWKDTLLLIKEAP
YRLYTVARLKSDKPYRYMRYKGADGCFCNISELAFYENTEDTIPLYGEIIGTPGSFEDNTHEYLNAFDGNPDTSFDYIHP
DGGWTGMDFGSPHRVEKVVYTPRNEVNFIYKGNLYELFYWGGGKWNSVGRQMAVSDSIVYSGFQGALFYLKNHTAGKDER
IFEYKDGKQIFW
>WP_005823869.1 MULTISPECIES: hypothetical protein [Bacteroides]
MKVLFKLLWILLIAGILEACNASGRLEYALECAATNKGELEKVLEHYKDEPEKYKAACFLIENMPYHYALEGEELDSLKT
VLASADAYGVMLKDTAVPDWDYYTPSGLQRKPDVLNIRAEFLINNIDLAFDGWKKRPWNASLSFADFCEWLLPYRIGNET
PDNWRQIYHDRYSFLLDEVYTGIDVVEAISVVWEYLQKEDPYRFTWVFNYPHLGGEYLLHNRIGKCQDACDFMIYVMRAI
GVPVAYDFYTFNAETRKGHVWNVVRDVTGVCLPFTFPSRKPKRGSFYIDSRRPSVVYRRCFGRQWDMDGDFMRNRSVPAA
FKDVFARKVSDNYFDSNLELPVEGMDGNYVYVGLFSAYGWRGIDFTKVESGKALFRNLASRQVYILLAFANGQYRPIGNP
FYFDGKDIHPYVADTSKCYSAELYRKYPLSERIRNYMGGIKDGHFEAACDKDFKNAELLCTVKDTPGINYNHVILEKPVR
GRYARFCSSAEGYAEVAEMHFYKGEEEIVPIDSWGDAPATANTFAYQVYDNEPLSYFISSKPGASVTVDFGKVVTIDNFM
YMPRNDDNFVRIGDCYELFYWGEGCWNSLGKKMAEKPFLPYDGIPSGALLYLHDSTRGEEELIFHMEDGKQVFVSDCKD
>WP_005823871.1 MULTISPECIES: signal peptidase I [Bacteroides]
MKERLQLKKWLNGITNVLFCLCLLVVILIVLQVFVVTSFKIPSDSMEPSLLAGDCILVDKCSGGARLFNVLDAVEKKEVR
MHRMSGWRNFQRNDVLVFNFPYPGRWDNIALDVMLYYVKRCIAVPGDTLEIRNTHYRVSGFDGIAGNVQAQEELGKLISS
GMTEERGLVLKSFPDGGCNGWTISEFGPLYIPAKGSVVGMNPETRLLYRNVIEWEQKKKLTLHGDSVLLGDSVIHNYRFC
ENYYFVSGDKMVNSKDSRYWGLLPEPFIVGRAWLVWKSVSPNTGKMRWKRIFKRID
>WP_005823872.1 MULTISPECIES: DUF1573 domain-containing protein [Bacteroides]
MKKGFVFTMYIMVLLILFSSCQNKTKNHVIQLVREWEGKEIQFPPNSVFTIQGKDTIKHSGDNCDYKIVTYIDSIGCTSC
KLQLQNWKDFILKMDSLNHDKVSFLFYFYPKDKSELRFIFQRDSFEYPICLDENDSFNKLNHFPSDMTFQTFLLNRNNKV
LAIGNPIHNPKIRELYVKIIRGESIAIENESKDIKTEVATDKVSILLGVFDWQKEQKAIFTLKNIGDNPLVIQDVATSCG
CTTVAYSKEPALPGKEIDLEVVYKAEHPEHFDKTITVYCNAETSPLVLKISGDAK
>WP_005823873.1 MULTISPECIES: BF3164 family lipoprotein [Bacteroides]
MNKMNRFLWGVLYIVFLSACNNKPPQTIGELFPETFSLNQRKECLISEDSLGRVEGIACDEENLVVFDTRSNQCFTLFDQ
QSGRQIGRFGNIGQGPLEIMFGSSGYLEKKCLVTYNDQSRIVMKYSLDSLRSGVVDGAPTRLTKHKISNALISRLITIND
SIFVVGGMYEARYQHLIFDANNRVLDYGIDVYNAADSSFNAITRYLSNQGCMAKHPYKNEFAYSVNFSSNLDFFEIVDNK
IKLKKTMRLGNPICESVVEDGGQLFSTRLTKESIHGFIEVCPTPKYLYALYSAGKIYEVQRKSKTVFVFDWDGNPIKELL
LDMDVFHIAVNEKDKKMFAVVKNEEGGFNIICYVL
>WP_005823880.1 MULTISPECIES: response regulator transcription factor [Bacteroides]
MKRYKKILMIWICAIVVVAVSVIVALYDNANQGQDVAKEVAVETLRKVAERVVNREFDGLGMFYASGSDGGKKHTKRKAI
SEDGEFEVIIDSLKEAQGLFPLDVVGFKADMLNYYGKFPLEEICLEWKAEMNDRYGGAMCALFLKVNPMGKGIVQESSTG
DETIIASQNDLGTYYLNGMYTMRLTAYMLPDFWHCVDWADHVLQILSCILCILLLGLAIYVGGQQYRKRKTADTLTKSTY
RFGKYIFDSVNHTLTYEGEKVSCTPQAAKLLLGFAKSSELFLTNDEIAEICGWPLSDLNLGSRRRKAISLLGKLFEADDS
VQILLLPERKGYQIVISK
>WP_005823881.1 MULTISPECIES: ATP-binding protein [Bacteroides]
MELSGRRYPIGIQNFEQLRTRNCVYVDKTELVYKLVNTDQIYFFSRPRRFGKSLLVSTLEAYFQGKKELFEGLAMERLEQ
EWEVCPVLHVDFSLTKYTELRDLTGQLNLFLSRWEEIYGKKEEEEGAAERLQGIILRAYAKTGKPVVVLIDEYDAPLLDS
NSDALLQQQLRNEMRKFFSPLKGLGQYLRFLFITGISKFSQLSIFSELNNLQNISMRDDFSALCGITEEELLTQLKPDIE
RMAEANDETYEEACLHLKRQYDGYHFSKACADIYNPFSLFNAFNSKEYKNYWFSTGTPTFLIDILRHADFDVRALEGVEA
TDEQFDAPTEQITSPIPVLYQSGYLTIKGYDRNFQIYRLAYPNGEVRKGFIESLLPSYVHLPAQNNTFYVVSFLRDLMKG
DVESCLERTRSFFASIPNDLENKTEKHYQTIFYLLFRLMGQYVESEVKSSVGRADVVVQLQDVVYVFEFKYDGTPEEALA
QIDSKQYAIPYRADGRRVVKIGVNFDSSTRTIGGWKIAKAD
>WP_005823882.1 MULTISPECIES: glucosamine-6-phosphate deaminase [Bacteroides]
MRLIIQPDYQSVSKWAAHYVAAKIKAAHPTPEKPFVLGCPTGSSPLGMYKELIDLNKKGIVSFQNVVTFNMDEYVGLPKE
HPESYYSFMWNNFFSHIDIKPENTNILNGNAADLDAECARYEEKIKSYGGIDLFMGGIGPDGHIAFNEPGSSLSSRTRQK
TLTTDTIIANSRFFDNDVNKVPKTALTVGVGTVLSAREVMIIVNGHNKARALYHAVEGPVMQMWTISALQMHEKGIIVCD
DAATEELKVGTYRYFKDIEAEHLDAESLLK
>WP_005823884.1 MULTISPECIES: TIGR01212 family radical SAM protein [Bacteroides]
METKSTLYNEFPLFLKRYFSYKVQKISLNAGFTCPNRDGNKGVGGCTYCNNQTFNPDYCRTEKSITRQLEEGKQFFAHKY
PEMKYLAYFQAYTNTYGELEDLKRKYEEALSADGVVGLVIGTRPDCMPDSLLDYLEEMNRHTFLLVEYGIESTDDKTLCR
INRGHTFHAAADAVERTASRGILTGGHVILGLPGETHESIVAQAGVLSRLPLTTLKMHQLQLIRGTRMALEYRQHPEDFH
LFDVEEYIGLVIDYIEHLRPDLVLERFVSQSPKELLIAPDWGLKNYEFNHRVQKRMKELGAYQGKKYEM
>WP_005823887.1 MULTISPECIES: ROK family protein [Bacteroides]
MATIALDIGGTKIASAIFFPDGSMMFNRKRLLKGRTGHEVGKLAADILAKLLTVARRSRIHVDGIGVCIPGIVYSQTNRV
WAPNIPGWDNYPLYEELRSVTPPGIEIYIDSDRTCYMYGEMWQGAAKECHSAIFIAVGTGIGAGIIIDGHVLHGANDIIG
ATGWMALQPPYREEYDACGCFEYYASGNGIGARVRDAVRANKAYKGKLRQKPICRISAYDVFSAYNEKDPIAISVLHKAV
EMWGMASANLVSLLNPQKIIWGGGVFGPAGIFIDDIYKEACKWAQPLSIKQVEFVPSQLSGNAGLIGAAFLAIKNHLYE
>WP_005823889.1 MULTISPECIES: MFS transporter [Bacteroides]
MSNSYHKNLVFTAACIGMCFFGVSMITLGAVLPSLIAKLNLSGLQTTSLVTFLPLGMLAGSLIFGPIVDRFGHKALLVPS
CIIVLLGMEGLAFFESVPLLQASIVGIGLGGGILNGETNALVSDISGESEKGSRLSFLGMFYGLGALGIPMLLGSLSRHY
SFETILLGIGVVMLAGIIFCIPVRFPAPKQAQGFPVKEGLGLLKESSLLLLSFILFFQSGIEGVCNNWSTSYFGQMTDIP
ANQALIALTCMVAGLTVARMVQVAIFKKIKPETVLPYSLALTAIGFCFLMFSPGFARAAVGMVLVGMGLSATYPVILSIL
GSRYPSLSGTAFSVALAIALVGQTAMNGLMGMVSQYTNGIGLYPYLMIASLAVMLLLYKRSLK
>WP_005823892.1 MULTISPECIES: sugar isomerase domain-containing protein [Bacteroides]
MLALEWLKNAHGIMEKLEATQLENIKKAATVMADSIEAGRWVHTFGCGHATIPVEEMYPRIGSFVGFHPLCELPLTFFTQ
IIGQMGIHQFLFLERAEGYGQEIMKNYDFDSKDCMWIFSHTGINAVNIDMALEAKKRGMKVIVYGSASETGDKASRHSSG
KNLFQLADIVVDSCVPLVDASVPLKNHFDKVGPLSTLSFVTMVWMTITTVAEILADRGVHLYIHPSHNVPGDTTAHERLD
AAIAEYQRKVKCL
>WP_005823898.1 MULTISPECIES: DPP IV N-terminal domain-containing protein [Bacteroides]
MKQISIALLLCLCTLAGFAQSGKALDLKEIVSGKFTPKNISGVIPIPGDGEHYSQMNADRTQIIKYSFKTGKPVEVLFDA
ATARECTFKTFDSYSFAPDGSKLLIATETTPIYRHSYTAVHYIYSLKRNLDGKINNIVEKLSDGGPQQVPVFSPDGNQVA
FVRDNNIFLVKLLYGNSESQVTEDGKQNEVLNGIPDWVYEEEFSFNRALEFSADSQMLAFIRFDEKDVPSYSFPLFAGQA
PHFTPFEKYPGEYTYKYPKTGEVNSKVSVHTFDIKSKVTRKINVPVDADGYIPRIRFTQDPNKLAVMTLNRHQNRFDLYF
ADPRSTVAKLALRDESDTYIRENVFDNIIFYPENFSFVSEKSGYNHLYWYSIGGNLLKQVTAGQYEVQEFLGYDPEEGSF
YFSSNEESPMRSAIYKIDRKGKKTRLSSQAGTNSAQFSANMKYYMNRYSNLDTPTVITLNDNTGKTLATLMDNAALKQEI
SGYDMPRKEFFTFQTSDGTTLNGWMMKPADFSAGKKYPVLMYQYSGPGSQQVLDKFSVSWETYMASQGYIVVCVDGRGTG
GRGAEFAKCTYLNLGIKEAKDQVETALYMGNQPYVDKNRIGIWGWSYGGYMTIMSMSEGTPVFKAGVAVAAVTDWNYYDT
VYGERFMRTPKENAEGYKASSTFTRADKLHGNLLLVHGMADDNVHFQNCAEYAEQLVQLGKQFDMQVYTNRNHSIYGGNT
RLHLYTRLTNFFNKELK
>WP_005823900.1 MULTISPECIES: lipoyl synthase [Bacteroides]
MPERVRKPEWLKISIGANERYTETKRIVESHCLHTICSSGRCPNMGECWGKGTATFMIGGNICTRCCKFCNTASGKPLPL
DADEPTHVAESIALMKLSHAVVTSVDRDDLPDLGASHWVRTIREIKRLNPDTTVEVLIPDFQGRKELVAQVIDAQPEIIS
HNMETVRRISPLVRSAAKYETSLEVLRQIAESNTTTKSGIMVGLGETPEEVEELMDDLRRVDCHILTIGQYLQPTHKHYP
VAAYITPEQFALYREKGLKKGFQQVESAPLVRSSYHAEKQIHFIQKRSKIGNI
>WP_005823906.1 MULTISPECIES: SAM-dependent methyltransferase [Bacteroides]
MELALYLLPVTLGDTPIETVLPPYNKEIILGIRYFIVEDVRSARRFLKKVDKGIDIDALTFYTLNKHTSPEDISGYLKPL
VEGHPMGVISEAGCPAVADPGADVVAIAQRKNLRVVPLVGPSSIILSVMGSGFNGQSFAFHGYLPIEPAERAKKLKMLEQ
RVYNEHQTQLFIETPYRNNKMIEDILHNCRPQTKLCIAANITCEGEYIKTKTVREWQGKTPDLSKIPCIFLLYK
>WP_005823911.1 MULTISPECIES: enoyl-ACP reductase [Bacteroides]
MSYNLLKGKRGIIFGALNEQSIAWKVAEKAVKEGATITLSNTPVAVRMGEVSALSEKLNCEVIPADATSVEDLENVFKRS
MEVLGGPVDFVLHSIGMSPNVRKKRTYDDLDYDMLEKTLDISAVSFHKMIQAAKKLNAIADYGSILALSYVAAQRTFYGY
NDMADAKALLESIARSFGYIYGREHHVRVNTISQSPTMTTAGSGVKGMDKLFDFANRMSPLGNASADECADYCIVMFSDL
TRKVTMQNLFHDGGFSSVGMSLRAMATYEKGLDEYKDENGNIIYG
>WP_005823917.1 MULTISPECIES: HAD family hydrolase [Bacteroides]
MKKLIIFDLDGTLLNTIADLAQSTNHALQALGYPTHPESAYNFMVGNGINKLFERALPEGEKSEENVLRVRKEFVPYYDV
HNADKSRPYPGIPELLEQLQEKGMILAVASNKYQSATVKLISHYFPNIRFTAVFGQREGVNVKPDPTVVHDILDITRISR
EDVLYVGDSGVDMQTAANAGVTACGVTWGFRPRTELEEFHPAHIVDNATDIAVIAAL
>WP_005823921.1 MULTISPECIES: metallophosphoesterase [Bacteroides]
MKYQTTIVKSFFTVFILTFISSGLSAGTLGLDGKKKDKEKKEELSADGPYVIYEPDGKVCVISVTAQGQIEDTTYTVLPQ
DFTLHVTDHKGRYPFDVKLHPVKRPEWQYRQPDKVFVMSDPHGKLNCVMSLLRGNNVIDKDYHWSFGTNHLVVIGDIFDR
GKDVPQIFWLFYKLEKEAADAGGHVSFLLGNHEPLVTANDLRYTKEKYKTLARKLGMDYPALFGPDTELGKWLGTRNTMQ
TIGPNLYVHAGLGKEFYDRDLNIPTVNEEMSRALFMSKKERKALSPLTAFLYGNSGPIWYRGLVRTDAKYHPLAQDSLQL
MLKRYDVEHIIVGHTIFKDISTFYDGRVIGVNVDNEENRKKKRGRALLIDGNTYLVVGDKGAMRKLF
>WP_005823923.1 MULTISPECIES: RagB/SusD family nutrient uptake outer membrane protein [Bacteroides]
MKALKYMMMGMLVSLTASCGNDWLDVESSTKIPTETAIQNLDDVEYSLNGIYDVMRSTNYYSGRMIYYGDVTGDDAQSIK
TGKRTTSYYMLDYTKDSGPSSHWSYAYKIIQNCNIILSQIDGLDVSEDDTEYFNDLKGQTLALRGFALFDLTRFFGYPYA
KDGGASLGVPIVTEVSNTENKPSRNTVAQCYEAIIKDLKEGADLLDEEFNKGKINKWAAMLLLSRAYLYMEDNQNALITA
EAAIAGAEKNKYRLWTNDEYGTIWGTDFASSDPGEVLFELVNLTVDGVGKESVAYLCWQAGYDDYCLTSSFYELMQEDPD
DVRNQAYTVVPKTKRAYIAKYQPQSGKAVEDSNIPVLRLSELYLIAAEAAVKLNNNDKAVKYLDAIVSRANPEKTVQGKT
VTLDDVLLERRKELFGEGHRFFDALRNHQTIVRKESTKEFPEIAETSHLKMVDESVSFDWNYYRVVLPIPKAEMNSNPNM
QQNPTYGD
>WP_005823925.1 MULTISPECIES: TonB-dependent receptor [Bacteroides]
MTKEQSYTRFWEGSKRMWITFLFFSFIMIGFVQAANTAFAQTTVTVNVQDATLSDVLWEIQRQTDFTFIYSTNDVKNVKV
RNLRVTNGKIAAVLDECLKNSGLAYVVKDGAIAIRPANEVNAVKAVEQANVISGTVVDETGEPVIGANVLVKGTTNGQIT
DLNGGFSIKVEHASATLLVSYVGYVRQEVKATSGKILKIVLVPDANMMEEVVVTGYGTFKKSAYAGSAASVKNEKIADVP
SVSFQDLLQGNATGVQFTSASGQPGSSASLSIRGMGSFNASNSPLYVIDGVPVTSGSINSISSDGGLDAMSTVNTSDIEN
ITIIKDAAAASLYGSRAANGVVLITTKKGKTGKASISLKADWGFSDFAMDYRPTLSGAERREYIYNGMVLGQQRSGKSDA
DAIAYADKNIDKYAPVPWCGYTDWGDYLFKKGSHSSYEASISGGTDKFKYYSSLSYLNQEGIVKTSGLERITGRLNVDFQ
ATDKLKFGANIMFTNLNQDVYSEGTGYTAPFYSSVSKLTPSDPVYNEDGSYNQDLISLSRRNPVLAQEYNYQREYVTRMF
NTINAEYEFIKDLKLKSILSYDYNISKGKEWKDSRTSDGEKNNGGAEKAYSEYNKLVWSNQLTYKTTIQKDHNLDALVGY
EIDSKYNDFLSGYATNFLTPIKNDIANGQTLESIDGSSKRSRMVSYITRLNYDYKNKYYLGGSYRMDGSSRLHRDNRWGS
FWSVSGAWRIIEEDFMKPTSKWLTDLKLRASYGVNGTLPSDLYGYMGLTSLSGGYMENPALIQSQIENRDLEWETNYNLN
IGLDFGFFNRLNFTLEYYTRTTKNLLMDCPVSMTTGFSSYLMNIGEVKNQGVELEINSKNIVSKDFDWSTSFTLSHNKNK
IVKLDGEQTQIISGSQIHMIGKSYRTFYMIEFAGINPETGAPQFYTNDVDENGNYIKEITENNKDAKAIPLKKHAEPNVT
GGLSNTLRYKWFDLSFMFSYQFGAYGYDNWAQKTEHGGKDFTLNIPAYYRDNWKQPGDISKYEVFIEKPAVAMNGVTTTR
RLHSTDFIRLKTLTFGVTVPKTWTRKIGVNSLRLYASANNLWTWAAYDFYDPESVSAGTAGWGTPPLKTVTFGLNLNF
>WP_005823927.1 MULTISPECIES: FecR family protein [Bacteroides]
MIKEYFHIAHLISRHLSGEVTPEESRFLDKWRKESKSHEQLFQKICSDEHYAQHEIRKMEFDSQAGWKGVETRIKRMELR
RRHLKLLRYVALFIAPVLILVFAFQDISVPHVMDGNQLLAAQQILPGGAKAILTLDNGETVYLDENADGRQLQLAGKQIQ
IDSTTLNYSAADGQVVLSALAYNKVEVPRGGEYTLVLNDGTKVHLNSMSSLRFPLAFEAGKREVELAGEAYFEVNKTGHP
FIVSTQGMQIEVLGTTFNISAYPGEEYQATLVSGSVKVDTGEGQSLVLKPSQQASLIPGSGNIQVRTVDTAFYTSWVKGK
INFKDQRLEDIMRILSRWYNIEVDYSDEALKNLRFGCYVNRYEEIAPFLELLEATENIHVKINGKTIIFYK
>WP_005823929.1 MULTISPECIES: RNA polymerase sigma-70 factor [Bacteroides]
MALNLIKKDKSHSVVSIKLDEQEFHNIFKEYYAALCSFAFQYMEDADMSADIVQDVFAKLWQIRDDFFYLHQVKAFLYTA
VRNHALNELEHSKVAHEYEQKIIAKKADAFFRDAIVEEETFRILSEAIEKLPTQMRAIMQLALEGKKNAEIAERLNVSPE
TVHTLKKVAYKKLRAFLTDYYYCLLLFI
>WP_005823931.1 MULTISPECIES: PTS sugar transporter subunit IIC [Bacteroides]
MEQVFGYIIGLGAAVMMPIIFTILGVCIGIKFSKALKSGLLVGVGFVGLSVVTALLTSSLGPALSQVVEIYGLQLKVFDM
GWPAAAAVAYNTSVGAFIIPVCLGVNLLMLLTKTTRTVNIDLWNYWHFAFIGAVVYFASDNIWWGFFAAIICYIITLIMA
DYTADKFQGFYDKMEGISIPQPFCAGFVPFAVVINKALDKIPGFDKLNIDAEGMKKKFGLLGEPLFLGILVGCGIGALSC
KNGQELVDKIPYILGLGIKMGAVMELIPRITALFIEGLKPISDATRELIAKKFKGAVGLNIGMSPALVIGHPATLVVSLL
LIPVTILLAVILPGNQFLPLASLAGMFYLFPLVLPITKGNVVKTFIIGLVVLTIGLYFVTDLAPYFTQAAHDVYEKTQDA
AVNIPAGFEGGALDFASSPFAWVIFHLTYSLKWIGSGILVLCTLFLMIMNRRAIIKYQKSIKN
>WP_005823932.1 MULTISPECIES: 5-dehydro-4-deoxy-D-glucuronate isomerase [Bacteroides]
MKKLVLAFMMGAAAMAANAQVNYKVQTACHPQDVKHYDTELLRSRFMMDKVMAPDEINVTYTLYDRLIYGGAMPVNKTLK
LEVFRELGPEITYFLERRELGVINTGGDGVVTVDGKEYPMKYKEALYVGCGNKEVTFKSNDATNPAKFYINSAPAYKPYV
TQLITTDAKLQKANPKKYALGISDHYGKMEDSNDRIVNQLIVKDVLERVKDGGTNQLQMGLTELAPGSVWNTMPAHTHTR
RMEAYYYFNLKPGNAICHLMGEPQEERLIWLHNEQAITSPEWSIHAAAGTSNYTFIWGMGGENLKYSDKDEIKYIDMK
>WP_005823935.1 MULTISPECIES: AAA domain-containing protein [Bacteroides]
MTDCEVKEYFSILQEACHVEESSLDVAYRQLRELLERLCRTQMPDGSLQMTDLSARISFVASKAGLSTVEQNRLHTFRLT
SNAILNRQTEPQREQLLRDAKTLAFFVKRLTGEEIPAGLYRLLPRADATYIVAPPAKEQIKRMRVCFQYADDTYLYVLPV
DTVADEPLRVRYNVPQINEEFAETCRILWRHAQVNLLDVTVDEAGILTPSFIVLEPDYLIDISSLAECFKDYGHHPANYI
LARLQSPDNTRPLLLGNIANLFLDEWIHAKEAPDYLACMKKAFRSYPIELAACADLRDREKEAEFFSDCKRHFDNIRRTV
TETFRASGYELDRTDAVLEPSYICEALGLQGRLDYMQRDMTSFIEMKSGKADEYSIRGKVEPKENNKVQMLLYQAVLEYS
MGMDHRRVKAYLLYTRYPLLYPARPSWAMVRRVMDVRNRIVANEYGIQLRNSPQYTAERLKDIHPDTLNERGLDNTLWKR
FLYPSIDAVAQRIRSLSSLEQSYFYTLYNFITKELYTSKSGDVDYEGRTGAAALWLSTLAEKCEAGEILYDLAICENHAA
DAHKPYLSLRTKQMVASRQERVLPNFRQGDAVVLYERNTDTDNVTNKMVFKGNIECISDDEVCIRLRATQQNAGVLPVAS
LYAIEHDYMDTSFRSMYLGLSAFLSATQRRRDLLLGQRSPEFDTSLDAAITTAPDDFSRIILKAQAARDYFLLIGPPGTG
KTSRALRGMVEAFYREGKQILLLSYTNRAVDEISKALASIEPEIDFIRLGSELSCDDSFRPYLIENVLEPCATRRQVQER
IARCRVFVGTVATLSSKTELFRLKTFDVAIVDEATQILEPQLLGLLCTRNPAGADAIGKFILIGDHKQLPAVVLQSSEQS
EVCDEALQAIGLYNLKDSLFERLYRNLSKESANRQASTSHSSSFIPHPSYDMLCRQGRMNIEVALFPNRAFYGGLLEPVG
LPHQQGELTLAPELCDCEFAGLLTRRVAFLPAAVEPPAQSAKMNHSEARIVARLAAAIYRQYAAVSGFNPAVTLGVITPY
RSQIALIKKEIAALGIAPLEDILVDTVERFQGSERDVIIYSFCVNRAYQLKFLANMTEENGTRIDRKLNVALTRARKQMF
MTGVPQLLKLNPIYAELLSVVCHS
>WP_005823936.1 MULTISPECIES: twin-arginine translocase subunit TatC [Bacteroides]
MAEKELTFWDHLDELRRVLFRVLGVWFVLAIGYFIAMPYLFDNVILAPCHNDFVFYDLLRWIGQKLDLKDEFFTQEFHVK
LININLAAPFFVHMSTAFWMSVVTAAPYIFYEIWRFVSPALYPNERKGVRKALGIGTVMFFIGVSLGYFMVYPLTLRFLS
TYQLSAAIENQISLNSYIDNFMMLVLCMGLAFELPLVTWLLSLLGLVHKTFLRKYRRHAVVIIVIASAIITPTGDPFTLT
VVAVPLYLLYELSILMIKDKKTDDEAEEVETEE
>WP_005823939.1 MULTISPECIES: twin-arginine translocase TatA/TatE family subunit [Bacteroidaceae]
MTNLLLLGFLPSGSEWIIIALVILLLFGGKKIPELMRGLGKGVKSFKDGVNEAKEEINKAQEDLDKPAEKK
>WP_005823941.1 MULTISPECIES: bifunctional UDP-N-acetylmuramoyl-tripeptide:D-alanyl-D-alanine ligase/alanine racemase [Bacteroides]
MSYSIESITESIGARRVGNVPATIDWLLTDSRSLNFPEETLFFALTTKRNDGARYIADLYARGVRNFVLSEESFRLIEHG
ELKIDNDAQQPAIHFQSSTVNYLIVSNPLKALQKLAEQHRNRFQIPVIGITGSNGKTVVKEWLHQLLSPERAIIRSPRSY
NSQIGVPLSVWQMNEQSELAIFEAGISEPGEMRALQNIIKPTIGILTNIGGAHQENFFSLQEKCMEKLMLFKNCDVVIYN
GDDEFVSNCVAKSMLSAREIAWSRKDMERPLYISKVEKQDDCTVISYRYLDMDNTFTLPFIDDASIENSLNCLAACLYLM
LPAERITERMAKLEPIAMRLEVKEGKNNCLLINDSYNSDLGSLDIALDFLYRRSQSKGLRRTLILSDILETGQNTPTLYR
QVAQLVNSRGIERIIGVGNEISSCAARFNIEKTFYPDTAALIRTIQRGELRLENEIILIKGARKFGFDSLTEVLEKKVHE
TILEVNLGAMIANLNYYRGKLKPETKMVCMVKASAYGAGSYEIAKTLQEHHVDYLAVAVADEGSELRKAGITANIIIMNP
EMTAFKTMFDYKLEPEVYSFHLLDALIKEAEKEGITNFPIHIKLDTGMHRLGFALEDMPRLIERLKGQNAVIARSVFSHL
VGSDSQQFDSFTRRQIEMFEKASMELQGAFPHKILRHICNSAGIERFPGAQFDMVRLGIGLYGVNPIDNSIMNNVSTLKT
TILQIRDVPEEDTVGYSRKGHLTRPSRIAALPIGYADGLNRHLGNGHAYCLVNGQRAVYVGNICMDVCMIDVTDIDCKEG
DSVEIFGNHLPITVLSDALATIPYEVLTSVSTRVKRVYYQD
>WP_005823949.1 MULTISPECIES: Trk system potassium transporter TrkA [Bacteroides]
MKIIIAGAGAVGTHLAKLLSREKQDIILMDDNEEKLSTLNSNFDLMTATASPTSIKGLKEVGVREADLFIAVTPDESRNM
TACMLANNLGAQKTVARIDNYEYLLPKNKEFFQKLGVDSLIYPEMLAAKEIVSSIRMSWVRQWWEFCGGALILIGTKIRE
KAEILDIPLHKLGGPELPYHVVAIKRGSETLIPRGDDTIKLHDIVYFTTIRKYVPYIRKIAGKEDYADVRNVMIMGGSRI
AVRTAQYVPDYMQVKIVDNDLNRCNRLTELLDDRTMIINGDGRDMDLLVEEGLKNTEAFVALTGNSETNILACLAAKRMG
VSKTVAEVENIDYIGMAESLDIGTVINKKMIAASHIYQMMLDADVSNVKCLTFANADVAEFTVKAGSKITKHPVKDLGLP
KGTTIGGLIRQGEGVVVMGNTLIQPGDHVVVFCLNMMIKKIEKYFN
>WP_005823951.1 MULTISPECIES: TrkH family potassium uptake protein [Bacteroides]
MINFKTIIRIIGILLLLETVMFLVCSSVSFYYRESDMLDFWKAGGITAGIGLLLAALGKGGERQLTRRDGYVLVSFAWVA
FSLFGMLPFYIGGYIPDIADAFFETMSGFSSTGATILDDIESLPHGILFWRSMTQWIGGLGIIMFTIAVLPIFGVSGLQV
FAAEASGPTHDKVHPRIGITAKWIWSIYTGITTLLVCLLMLGGMDWFDSICHAFATTGTGGFSTKQASVAYYNSPYIEYV
ISIFMFISGINFTLVLLFVNRKFKKFIGNAELKFYFGSVVLFTAVIAIVLYYTSPMGMEESFRKSLFQVISLQTSTGFAT
DDYMQWTPVLWGLLTIIMLMGACAGSTTGGLKCIRMVILTKVSRNEFKHILHPNAILPVRINKQVISPSIVSTVLAFCFI
YISIIVIGTLLMMAMGVGAEESMGCVISSIGNMGPGLGETGPAYSWNALPDAAKWLLSFLMLLGRLELFTVLLLFTPDFW
KRN
>WP_005823953.1 MULTISPECIES: hypothetical protein [Bacteroides]
MKQCIKYCLIIIFAALLHDSATGAADILCVPATRQAECCTLSQAPTTQQAVQKFYDLFSPNSLCIEHVDHTQVPTNKSVL
LRMYIYKMQQHAYAPECDRLLNLSPHPVPDANYYVFGLRKIII
>WP_005823956.1 MULTISPECIES: NADH-quinone oxidoreductase subunit A [Bacteroidaceae]
MNFTLLVVVLLTAIAFVGIVIALSNAIAPRSYNAQKMEPYECGIPTRGKSWMQFRVGYYLFAILFLMFEVETVFLFPWAV
ITRELGVAGLFSVLFFLIILILGLAYAWRKGALEWK
>WP_005823959.1 MULTISPECIES: NADH-quinone oxidoreductase subunit B [Bacteroidaceae]
MEVTKKPKIKSIPYEEFTDNETLEKLVRELNAGGANVALGVLDDFVNWGRSNSLWPLTFATSCCGIEFMALGAARYDMAR
FGFEVARASPRQADMIMVCGTITNKMAPVLKRLYDQMADPKYVVAVGGCAVSGGPFKKSYHVVNGVDKILPVDVYIPGCP
PRPEAFYYGMMQLQRKVKIEKYFGGVNRKEENH
>WP_005823961.1 MULTISPECIES: NADH-quinone oxidoreductase subunit D [Bacteroides]
MEIKYIEPSVLHDEMLRLRKEKQMDFLECLSGMDWGIPDEKDAPDTPRGLGVVYLLESTITGERIAVRTATLNREHPELP
SVSDIWKAADFNEREVYDFYGIVFIGHPDMRRLYLRNDWVGYPMRKDNEPEKDNPLRMDNEETVDTTMELELNPDGSIKN
KEMQLFGDEEYVVNIGPQHPATHGVMRFRVSLEGEIIDKIDANCGYIHRGIEKMCESLTYPQTLALTDRLDYLGAHQNRH
ALCMCIEKAMGVEVSERVQYIRTIMDELQRIDSHLLFYSCLAMDLGALTAFFYGFRDREKILDIFEETCGGRLIMNYNTI
GGVQADIAPGFVKKVKEFIPYLRGILHEYHDVFTGNIIAQQRLKGVGILSREDAIAFGATGGTGRASGWACDVRKRMPYA
VYDKVDFKEVIRTEGDSWARYLIRMDEILESLKIIEQLIDNIPEGAYQEKMKPIIRVPEGTYYAAVEGSRGEFGVFLESH
GDKMPYRLHFRSTGLPLVSTVNTICRGAKIADLIAIGGTLDYVVPDIDR
>WP_005823968.1 MULTISPECIES: 4Fe-4S binding protein [Bacteroides]
MKEKNSYIGGLIHGVTSLLTGMKTTMTVFCRRKTTEQYPENRSTLKLSDRFRGTLTMPHNDKNEHRCVACGLCQMACPND
TIKVTGEMVETEDGKKKKILVKYEYDLGSCMFCQLCVNACPHDAITFDQDFEHAVFDRTKLVMTLNRPGSHVEEKKKPTA
PKEETTK
>WP_005823970.1 MULTISPECIES: NADH-quinone oxidoreductase subunit J [Bacteroides]
MEITLETVVFYFLAAFITVFSILTVTTHRMVRSATYLLFVLFGTAGIYFLLGYTFLGSVQIMVYAGGIVVLYVFSILLTS
GEGDVIEKLKRSRFLAGLGATVGGAIIVVFITLKHKFIATTDVEPLEVNIKTIGHHMLSGDKYGYLLPFEAVSILLLACI
VGGLLIARKR
>WP_005823972.1 MULTISPECIES: NADH-quinone oxidoreductase subunit NuoK [Bacteroides]
MIHMEYYLIVSAIMFFAGIYGFFTRRNTLAILISIELILNATDINFAVFNRFLFPGGLEGYFFSLFSIAISAAETAVAIA
IMINIYRNIRSIQVNKLDEMKW
>WP_005823974.1 MULTISPECIES: NADH-quinone oxidoreductase subunit L [Bacteroides]
MEYTILILLLPFLSFLALGLGGKWMSHRTAGLIGTAALGVVAVLSYLTAGMYFSAPRLADGTYEALMPYNFKWLPFTESL
SIDMGILLDPISVMMLVVISTVSLLVHIYSFGYMKGERGFQRYYAFLSLFTMSMLGLVVATNIFQMYLFWELVGVSSYLL
IGFYYTKPAAIAASKKAFIVTRFADLGFLIGILVYGYYAGTYTFSPNEMALAKGGAAMIPLALGLMFIGGAGKSAMFPLH
IWLPDAMEGPTPVSALIHAATMVVAGVYLVARMFPLFIEYAPSVLHIVAYVGAFTAFYAASVACVQSDIKRVLAFSTISQ
IGFMMVALGVCTSADPHEGGLGYMAGMFHLFTHAMFKALLFLGAGSIIHAVHSNEMSAMGGLRKYMPITHITFLIACLAI
AGIPPFSGFFSKDEILTACFLFSPTMGWIMTVIAGMTAFYMFRLYYGIFWAGSEPGQKSTSDGGDSHVPHPHESPLAMTL
PLMLLAVVTIVAGFIPFGHFISSNGEAYNIHLDWSVAGTSIAVAVVSIAIATYIYAGSRQPVADTLAHRFKGLWTAAYHR
FYLDEVYQFITHRIIFGCICRPIAWWDRHVVDGFFNFLAWSAEATSDEIRGLQSGRIQQYTFVFLLGTLALILLLLL
>WP_005823976.1 MULTISPECIES: NADH-quinone oxidoreductase subunit M [Bacteroides]
MNFLSLFVLIPLLMLLGLWLSRNIAQIRAVMVTGASALLVLSAALTVMYLNARHAGATDEMLFRADMVWYPALNIHYSVG
VDGISVAMLLLSAIIVFTGTFASWRLQPLTKEYFLWFTFLSIGVFGFFISIDLFTMFMFYEVALIPMYLLIGVWGSGRKE
YSAMKLTLMLMGGSAFLLIGILGIYYGAGATSMNLLEIAQMHNIPIEQQRIWFPLTFLGFGVLGALFPFHTWSPDGHASA
PTAVSMLHAGVLMKLGGYGCFRIAMYLMPEAAQELGWIFLILTGISVVYGAFSACVQTDLKYINAYSSVSHCGLVLFAIL
MMNQTACTGAVLQMLSHGLMTALFFALIGMIYGRTHTRDVRELSGLMKIMPFLAVCYVIAGLANLGLPGLSGFIAEMTIF
TGSFQHPDTFHRVWTVIACSSIVITAVYILRLVGKILYGTCTNKHHLTLSDATWDERTAVIILIACVAALGMAPWWISGM
IGDSVLPITDLFTI
>WP_005823978.1 MULTISPECIES: NADH-quinone oxidoreductase subunit N [Bacteroides]
MDYSQFLLLKEELSLILVIVILFVADLFMSPDAHKNDGKPVLNTMLPVALLTIHTLITIVPGPVADAFGGMYHNQPIQSI
VKSILSIGTLIVFLMAHEWMRRPDTAIKQGEFYILTLSTLLGMYFMISAGHFLMFFIGLETASIPMAALVAFDKYRHHSA
EAGAKYILTALFSSGLLLYGLSLIYGTVGTLYFADIPARLTGDPLQIMAFVFFFSGMGFKISLVPFHLWTADVYEGAPST
VTAYLSVISKGSAAFVLMTILIKVFAPMVAQWQEVLYWIIIASITLANLFALRQQNLKRLMAFSSISQAGYIMLGIISGT
SQGMTSLVFYVLIYMFANLSVFTVITIVALRAHKFTLDDYNGLYNTNPKLAFLMTLALFSLAGIPPFAGFFSKFFIFAAA
FEGGFHLLVFIALINTIISLYYYLKIVKAMYINKSDEPIAAFRSDNYTRASLAICTLGIVVLSIASVVYQSIDKFSFGL
>WP_005823984.1 MULTISPECIES: TonB-dependent receptor [Bacteroides]
MSMKLDLGKIFFLILFLTLSVMAATAGTVKGTITDRQTKEPLTGATVQVSGTAQGAVADLDGNYTLELKNGTYTLTVRYI
GYKDMTINAVEIKGETVLNFDMEPDTQTLGEVQVTAKKNLEGERALQMERQKATLAIENLGSKEMSLKGIGNVEEGVKKI
TGISIASAGQLIVRGLGDRYSTTTLNGLPIASPNPDNKLVPLDLFPSSTVQNITVSKVYDAAAFADYSGAHINISTKENI
PQDFFQLSLNTGGKFNTLGKDRYQMDRSGSLLKTPGVDAAALDMPLMEFDKYVKTHNIFDTSFAASKKSSLPELGGNLGF
GKNFGIGNQTLSLLASFSASNGYQNMEDAFYKTLEATGTVQDDFSYDSFAQELKLAALGYLGYTLRRSDRIGYTFFYARN
AIDTYQRREGTDAEGHELTGSNNIMHIYTLQNHQLNGIHNFGEGDRWQLTWGGSYSKTGSEEPDRRQVMYVKDNDGSLRL
FKLNRQETMRYFGSLDEEEWNANLAMRWKWNDTSHLKLGFNYKDKNRDYSATRFYYNLNKLNPVITDIYNTDGFLNQQNI
ADGQIVVQRVMQPKDSYRAGNEIYSAYLLTDFYPTEALLVNLGLRYEMSKQWVRYASDGGDWYSRRRNLDKNDLFPALNL
KYAVNPTNSIRFSASRTVTRPSFIEMAPFLYQESYGSAQIRGNEELQNGYNYNFDLRYERFGKDGDMLSVTGYFKYLDSP
IERIQDLQGGATLHSFKNADNGMAAGVELEMRKRLVKDLRLGTNISYMYTNVKLPQSGAYTNKERSLQGASPILANADLT
YSPRFGEDRQLNLALLYNLQGSRIHAVGVSGLGDVTQQTLHTLNFSAGYSLNKHFNLKLQVNDLLNRDVIFKQDVPTTGQ
EMEVERYHKGTNFEVGISYNL
>WP_005823986.1 MULTISPECIES: hypothetical protein [Bacteroides]
MKTMKWKFYSLAFVAGMSILTACSSDDNNDNDGNGGNGNGNEIENGTILKGTITSDVTLAAGNTYKLSGEYIVEEGATLH
IEEGVKIIAVYDDIADYILVKQGGKINAVGTPDKPIVMTSEKEEPGAWGGIHICGRAHTNAEGGKGSSEIGGAVYGGNDD
ADNSGTLQYIRLEYTGFAFDEEHEANGISFYGVGNGTIVDHCQAYKGSDDGFEFFGGSVNVSNLVAVSCSDDSFDWTEGW
NGKGTNLVAYQEAESTLGYDCDCLMECDNNGSNNAATPVAHPVLKNLILVGNGGSKQGIRLRAGTEVEIDNAKVCGKGQP
LTVETALTENALKNGTSKLTNITLTSELSSKEGIYTHADFIAVTSNKVDANLSYSSFEDIRKECSWMNGSWVK
>WP_005823993.1 MULTISPECIES: mechanosensitive ion channel domain-containing protein [Bacteroides]
MEILKKIDDLLIGWGISPSRADMLDQFIAFALILAVAFLADALCRKILLKVVAQLVKKTKATWDDIVFDRKVMVHLSRMV
APVIIYLFVPLAFVEVGSSAMDFIRRICLIYIIITFLSFVNSFLKAVYSVYSEREQFRDRPLKGMLQTMQVILWLVGGIV
VVGELIGRDPLSLLAGLGASAAILMLVFKDSIMGFVSGVQLSANDMLKVGDWIEMPKYGANGTVIEVTLNTVKVRNWDNT
ITTIPPYLLVSDSFQNWRGMRESGGRRVKRSINIDMTSVRFCTPEMLAKYRKIQLLKDYVEQTEEVIEKYNVENGIDNSI
LVNGRRQTNLGVFRAYLTAYLKSLPDVNQELTCMVRQLQPTDRGIPIELYFFCALKDWVPYEGVQADVFDHVLAIIPEFD
LQVFQSPSGRDFQRVLPAASEEKGA
>WP_005823997.1 MULTISPECIES: DUF4435 domain-containing protein [Bacteroides]
MSTSLKHNLTSAYLDAARKLSPKRARRRIVAYVESYDDIAFWRTLLSEFENEERYFQVMLPSATSLAKGKKMVLMNTLNT
SELGRSLIACVDSDYDFLLQGATKVSHKINKNPYIFQTYGYAIENFHCFADSLHEVCVQATLNDRHILDFPAFLKRYSQI
AYPLFLWNVWFYRQHDTHTFPMYDFNACVRLQEINLRHPYRSLDEMQKTVSAKLSELQARFPRYIDRVEQLGTELERLGL
TPDNTYLYIQGHHIMDCVVLKILIPVCTVLRREREQEIKRLAEHNEQFRNELTGYENSQVNVSVMLKKNSGYKNLYLYQW
LKEDIMEFLEREEQSRR
>WP_005823999.1 MULTISPECIES: AAA family ATPase [Bacteroides]
MEVQANYIKRIEIHGLWHRYDIAWDLRPDVNILSGINGVGKTTILNRSVNYLEQTSGEVKSDEKNGVHVYFDNPAATFIP
YDVIRSYDRPLIMGDFTARMADANVKSELDWQLYLLQRRYLDYQVNIGNKMIELLSGDEEQRSLAPSLSLPKRKFQDMID
ELFSYTHKTIDRKSNDIVFYQNGERLLPYKLSSGEKQMLVILLTVLVRDDDHCVLFMDEPEASLHIEWQQKLIGMIRSLN
PNVQLILTTHSPAVIMEGWLDAVTEVSEISSLIPNP
>WP_005824004.1 MULTISPECIES: DMT family transporter [Bacteroides]
MDKNIQGHLFALTANILWGLMAPIGKSALVEFSALSVTTFRMVGAAACFWLLSLFCKREQVDHRDMLKIFFAALFALVFN
QGVYIFGLSMTSPIDASIVTTTLPIVTMIVAAIYLKEPVTNKKVLGIFVGAMGAFILIMSSQTTGAGNGSLIGDLLCLLA
QISFSIYLTVFKGLSQKYSPITLNKWMFVYASMCYIPFSYHDVAAIQWSEISTAALLQVGYVVVGGSFLAYIFIMSAQRL
LRPTVVSMYNYMQPIVASTVAIILGLGVFNLEKGIAIALVFLGVYIVTQSKSRKDFEKEGKAV
>WP_005824006.1 MULTISPECIES: Crp/Fnr family transcriptional regulator [Bacteroides]
MTKENNMEVARRFTRRLHELPSEELELIAGLFVRREVHKGELLISEKDIARDIVFVEKGLLRQFYFKEGRDITENFACDG
DGAMCIVSLFTGRRNCLQLESLEEGVIWSISYAGLVELSERYLHIARLLRHLLEGSLMLSQYKADSWRFETSRERYARFV
RDYPEIARRASVNHIASYLLMTPESLSRVRAGVL
>WP_005824008.1 MULTISPECIES: methylmalonyl Co-A mutase-associated GTPase MeaB [Bacteroides]
MEHPENNEAYKGLVVNAGIEQPSSVNPYLKNRPRRKKRELSVSDYVEGIVKGDVTVLSQAVTLVESVKPEHQAVAQEVIE
KCLPYSGNSVRVGISGVPGAGKSTSIDVFGLHVLEEHGGKLAVLAIDPSSERSKGSILGDKTRMEKLSVHPKSFIRPSPS
AGSLGGVARKTRETIVLCEAAGFDKIFVETVGVGQSETAVHSMVDFFLLIQLAGTGDELQGIKRGIMEMADGIVINKADG
DNLERARLAATQFRNALHLFPAPESGWTPQVLTYSGFYNLGVKEVWDMVYKYIDFVKDNGYFEYRRNEQSKYWMYETINE
QLRDSFYHNPQIEAMLTGKEKQVLQGNLTSFVAAKNLLDTYFAELKK
>WP_005824010.1 MULTISPECIES: DUF1573 domain-containing protein [Bacteroides]
MKRILITLYVLASVVLTAVAQARFTSNTEMYSFGQIEWKHPVTVQYTITNTGDQPLVLTEVEPDCACSVAQWTKTPIAPG
AKGTVNVTFDAKALGHFQKSVAIYSNAQPNLVYLKFNGEVVQEIKDFTKTHPYLIGQIRIDKNSLDFPDIQHGEQPVIHI
GVVNLSDRPYEPVLMHLPPYLQTKVEPNVLQKGEKGVITLTLNSERLTGLGLTQTSVYLSRFSGDKVGDENEIPVSAILL
PDFSGMTEVEKANAPAISLSTKEVDMSAILAKKSKARQDITITNTGRSPLQINKLQVFHPAVGVNLKKSVLQPGESTRLR
VTVVKKNIGKKRRHLRLLMITNDPMQPKVEINIKAKQ
>WP_005824012.1 alpha-2-macroglobulin family protein [Bacteroides uniformis]
MRVIQRICSILLLLVTFGASALYAQTYDKLWKQVEQAQKKSLPQTVIKLADEIYRKGRQEQNAPQMLKAYICRETYQEGL
TPDSLYSSLKYMESWAQSERNPVNKAILHSLLAYEYADLMRKNRRVLLSRTLLTVDEVPEDIREWSISQFVDKIDRCNRA
SLQDSIRLLNTSAEQYVPFVVLEDGSRFYGHDMYHLLVSRAVDAYRQLDGFSVDSLVQTRIERIYLDMMNAYRRRAGSED
AMLLCSLDYWNWKLTGGISQQPYPTFRMRQEKANREYLEVLNKLIKEYGSREVCAEVYIHKANHLRRLEPKRADEALKVC
EEGLKRYPAYKRINELKNIREQILQPELILTMNESGYPGDSVNMRLHYRNVEGFTLNLYTTTLSEVPWMDHGINKDTYRK
YARKFSSTHFGLKPLPGKDKLPEDVPYLASDTVFKFMIPRETGVYILQIVPDTETARTDDKFLVSTRFKVLTLDLGDNRM
EVATLDARSGQPIAGAKVSFYSSYDEKNRKAMAEVLTDAGGKAVLPWQSEIRSYVARKGRDTAMMPQNVYMNHPYYGIKD
TDWRQMALLTDRSLYRPGQTVHVKGIAYKQNSDSAQVLQGVDYELVLLDANRKELATRKGRTNDFGSFATEFVLPAACLN
GMFSIRTKETQSTVTFRVEEYKRPTFEIAFTPVSEAYRLGDKVVLKGNVKAFNGMMVQDVPLAYTVTRRNPRPGYWSNAD
KPLLSDTIQLDTNGDFSIPLTLEAPAVDTDGYGSVYTYHVEAVVTDEAGETQSASYNLLAGPKAYSFDIRLPQYVCKEDS
MLFTFGVNNVMNIPQHIEGSYCLYPFAEQNGARNIAGSEPLDDVVLEGTFTANRLQDFSAWNKLPSGNYRLKLSVRDSLG
REENNGAYGSDSFMLFSKSDKRPAAFTDFFYYKENEEFDVQYPAAFLLGTSYRDAYVLMDVFCDRKRIESRVLQLNDTII
RMEFSYKEAYGKGITILFSFVKAGEMYSHQVELKKREPERALDMKWEVFRDRLRPGQEEEWKLVIKTPQGMPAAAEMLAT
MYDASLDKIYKSNQILRVFYPDNLYGAFRGASRYNSNYFSVYFPLKAWRVPVWSFDYFCSPYMDGRMRIVMVEDNALLEE
VSVVGYGTTRNSSLTGNLRIRGANQPMLASKAESGNAVEVKYVPAQVAEDAVEDVVFESETIPVGEALQPIEGLRTNFAE
TAFFYPQLRTNEQGELAFSFTMPQSLTRWNFRGYSHTKDMLTGILDASVVTAKEFMLTPNMPRFVRVGDKIQIAGTIANL
TGKAVKGTAVFTLFDPMTEKVIATQRQKFLVEAGRNTAVNFHFEVSDRYDLLGIRMVADGGTFSDGEQHLLPVLSNKEYI
TETLAMPIRGEETRTFSLDSLFNRNSRTATDRRLTVEFTGNPAWYAVQALPALSLPANDNAISWATAWYANSLAGFIANS
QPRIKTVFDSWKAAGGTKETFLSQLEKNQDVKNILLSESPWVLEATTEAEQQARIATLFDINQLNNRNLSAFTKLKELQG
EDGGWSWYKGMSGSRYITGYITELLVRLPLLTKNELPEEVAAMRQKAFGYLNLQALEEYRNIRKAEKNGARITVNSESAM
TYLYLIALSGEQVPADNQAAYRYFLSKVGANLKDGTMSSKAQSAIILKAVGRTAEANEFIASLKEHLVQTDELGAYFAFQ
ANPYNWGMLPIPAHVEVMEALRMAGGNDALVEEMKLWLLKQKQTTSWNSPVATADAVYALLCQGTNLLESRGDVRITLGN
KVLETLSPTKTIIPGLGYVKETFAQGSPELKAKTVTVEKRDAGIAWGAVYAQYLSPISDVKQQGGELNVEKKLYVERISA
GGSKSLQPVTEGTVLSVGDKIVARLTIRLDRTMDFVQLKDQRGACFEPIGSLSGYRWSNGLGYYAEVEDAATNFFFDHLG
KGVYVLEHSYRIARGGTYETGLATIQCAYAPEYASHSAGGIIVIK
>WP_005824021.1 MULTISPECIES: lysylphosphatidylglycerol synthase transmembrane domain-containing protein [Bacteroides]
MNKLLKKTLKIILPILLGGFILYWVYRDFDFSKAEEVLLHQTNWWWMLLSLFFGVMSHVLRGWRWKQTLEPLDAHPKTSD
CVDAIFVSYATNLVLPRVGEVSRCGVLAKYDNVSFAKSLGTVVTERLVDTLCILLITGITFLAQMPVFFRFFEETGTKIP
SLVHLVTSPWFYVALFSIIGVLVLLYFLLRMLSFFEKVKGVVLNIWEGVMSLKNVKNVPLFVLYTLLIWLCYFYHFYITF
YCFQFTEHLSFLAGLVMFVGGTFAVIVPTPNGAGPWHFAVITMMMLYGVNATDAGIFALIVHGIQTLLVIVLGIYGSLHL
ALANRAKK
>WP_005824025.1 MULTISPECIES: 16S rRNA (adenine(1518)-N(6)/adenine(1519)-N(6))-dimethyltransferase RsmA [Bacteroidaceae]
MRVVKPKKFLGQHFLKDLKVAQDIADTVDVCPEIPILEVGPGMGVLTQFLLPKERNVKVVELDYESVAYLREAYPQLEDN
IIEDDFLKMNLQRLFGGQPFVLTGNYPYNISSQIFFKMLEYKDLIPCCTGMIQKEVAERIAAGPGSKTYGILSVLIQAWY
KVEYLFTVHEHVFNPPPKVKSAVICMMRNETHDLGCDEKLFKQVVKTTFNQRRKTLRNSIKPILGKDCPLTEDVLFNKRP
EQLSVQEFIQLTNQVEQALRTIND
>WP_005824028.1 MULTISPECIES: DUF349 domain-containing protein [Bacteroides]
MTDTHDTNLPEKPVELEEEKKAAEVSEPATTETPAEEIVSEKPVEPVQKLTKEEILAKLKEVVADVENVAKPEIDGLKQS
FYKLHNAEQDAARKLFIENGGAAENFVPQTDCVEEEFKNIMSVIKEKRSALTAELEKQKEMNLQVKLSIIEELKELVESP
DDANKSYTEFKKLQQQWNEVKLVPQAKVNELWKNYQLYVEKFYDLLKLNNEFREYDFKKNLEIKTHLCEAAEKLADEADV
VSAFHQLQKLHQEFRDTGPVAKELRDEIWARFKAASTTVNRRHQQHFEALKEVEQHNLDQKTVICEIIEAIDYKELTNFA
SWESKTQEVIALQNKWKTIGFAPQKMNVKIFERFRKACDEFFRKKGEFFKSLKEGMNENLEKKRALCEKAEALKDSTDWK
ATADELTKLQKEWKTIGPVAKKYSDAVWKRFISACDYFFEQKNKATSSQRSVEQENLEQKKAIIEKLNAIDDQMDTEEAT
QLVRDLMKEWNGIGHVPFKEKDRIYKQYHSQVDKLFERFNISASNKKLSNFKSTISSIQEGSPQALYREREKLVRAFDNM
KNELQTYENNLGFLTTSSKKGNSLLTEINRKVEKLKADIELVKEKIKVVDENIKNQG
>WP_005824030.1 MULTISPECIES: phosphoribosylaminoimidazolecarboxamide formyltransferase [Bacteroides]
MAKELALKYGCNPNQKPARIFMQEGELPIEVLNGRPGYINFMDALNGWQLVKELKEATGMPAATSFKHVSPAGAAIGLEL
NETMKKIYFVDNLPLSPLACAYVRARGADRMSSYGDFIALSDVCDEATARFINREVSDGVIAPGYTDEALAILREKRKGT
YNVIQISPGYKPAPIEHKDVFGITFEQGRNEIKLNGDELFANIPTRNKNFPEAAKRDLMIALITLKYTQSNSVCYVKDGQ
AIGIGAGQQSRIHCTRLAGNKADIWYLRQHPKVLNLPWVEKIRRADRDNTIDVYISEDHDDVLANGVWQQFFTEKPEVLT
REEKRAWLDTLKGVSLGSDAFFPFGDNIERAHKSGVDYIAQAGGSVRDDHVIETCDKYGIAMSFTGIRLFHH
>WP_005824036.1 MULTISPECIES: ribosome silencing factor [Bacteroides]
MNETKKLIQQITEGIQDKKGKKIVIADLTKIDDTICNYFVICQGNSPSQVTAIVESIRDFTRKGADTKPFAVDGLRNAEW
VAMDYSDILVHVFLPETREFYNLEHLWADAKLTQIPDLD
>WP_005824037.1 MULTISPECIES: ATP-dependent zinc metalloprotease FtsH [Bacteroides]
MDNNTNKKPNKVNMPKFNLNWLYMIIAMMLLGLYLTNESGTATKNISYDEFQQYVRDGYISKVIGYDDNSVEAYVKPQHV
GNVFRQDSSRVGKNPLITTEAPSRESLGNFLQKERDDAHFDGSINYEKKRNYFGAILWQILPFAFLIGFWIFMSRRMSGG
GGMGGGGGIFSVGKSKAQLFEKGSPIKITFKDVAGLAEAKQEVEEIVEFLKEPQKYTDLGGKIPKGALLVGPPGTGKTLL
AKAVAGEANVPFFSLAGSDFVEMFVGVGASRVRDLFRQAKEKAPCIVFIDEIDAVGRARAKAAAMGGNDERENTLNQLLT
EMDGFGSNSGVIILAATNRVDVLDKALLRAGRFDRQIHVDLPDLNERKEVFGVHLRPIKIDNSVDVDLLARQTPGFSGAD
IANVCNEAALIAARHGKKFVGKQDFLDAVDRIVGGLEKKTKITTEAERRSIAIHEAGHASISWLLEYANPLIKVTIVPRG
RALGAAWYLPEERQITTKEQMLDEMCATLGGRAAEDLFLGRISTGAMNDLERVTKQAYGMIAYLGMSEKLPNLCYYNNEE
YSFNRPYSEKTAELIDEEVKQMVNEQYERAKKILSENQEGHNRLAQLLIDKEVIFAEDVEHIFGKRPWASRSEEISANKT
AAELKKAEQEEEQKAIEAEKEVKEEEKHEK
>WP_005824038.1 MULTISPECIES: phosphatidate cytidylyltransferase [Bacteroides]
MKNNFIQRAVTGVLFVIVLVGCILYSPLSFGILFTIISALSVHEFAQLVSKSGEVSINKTITALGGAYLFLALMSFCTQQ
SVGARVFLPYLGLLLYMMITELYLKKKNPTGNWAYSMLSQLYVALPFALLNVLAFQNSPETSSVTYNPILPLSIFVFIWL
SDTGAYCVGSLIGKHRLFERISPKKSWEGSIGGGIFSIASSLGFAHFFPFMPGWQWVGLAIVVVIFGTWGDLTESLMKRQ
LGIKDSGNILPGHGGMLDRFDSALMAIPAAVVYLYALTMF
>WP_005824044.1 MULTISPECIES: lipid-A-disaccharide synthase [Bacteroides]
MKYYLIVGEASGDLHASHLMAALKEEDSQAEFRFFGGDLMAAVGGVMVKHYKELAYMGFIPVLLHLRTIFANMKRCKEDI
VAWQPDVLILVDYPGFNLDIAKFVHANTRIPVFYYISPKIWAWKEYRIKNIKRDVDELFSILPFEVEFFEGKHGYPIHYV
GNPTVDEVTAFLASSSETFDDFVRANGLSAKPVIALLAGSRKQEIKDNLPDMLRAAASFPDYQLVLAGAPGISPEYYKRY
VGGVDVKIIFNKTFPLLRQAEAALVTSGTATLETALFRVPQAVCYHTPIGKVIAFLKRHILKVKYISLVNLIANREVVKE
LVADTMTVEQVRSELNRILYDKEYRRQMLEGYEYMASCLGEAGAPKHAAREMVALLRRREE
>WP_005824046.1 MULTISPECIES: 5'/3'-nucleotidase SurE [Bacteroides]
MENQRPLILISNDDGIIAKGISELIKFLRPLGEIVVMAPDAPRSGSACALTVTEPIHYQLVRKDVGLTVYKCSGTPTDCV
KLAFHTVLDRKPDLVVGGINHGDNSSVNLHYSGTMGVVIEGCLKGVPSIGFSLCNHEPNADFEPAGPYIREIARLVLEKG
LPPLTCLNVNFPDTKELKGVKICEQTKGQWTNEWENFAHRGDAHYYWLTGEFENNDAENEKNDHWALDNGYVAITPTTVD
ATAYGLIDELKAWF
>WP_005824049.1 MULTISPECIES: family 16 glycoside hydrolase [Bacteroides]
MNTFCHSTIAARIETAAAAIILFLTTLTSCGRSSSPEPLDQWNDGTSTLHTADPVIAEGRKLFNDKEYQNFRLTGEALTQ
PGSEAGLLFHTDGESGYEVIFRNGDIDGTRKSGSLASVRNLYRSLAKDGEWFDFEITVRGQNIIVCINGTEVVCYTEPGH
PYRTEEHARQLLSQGSIALQGIHGEVSFRNLAIERLAKEARNEADTLAPVDERTDEIIRLQQHDFPVIDYHVHLKGGLTK
EMAHAMSMNYGINYGVAPNAGEGGVGRMLADDKEVYDYFNEVKGMPFLCGVQGEGRKWTATFSQEALGIFDYLFTDAMTI
IDHKGRNSRIYRAEEALFDDITLEQYMDHLVDQTVLILTNEPADIYANPTFLPDTMAHDYDKYWTDGRIERVLDVLQQHG
IALEINARYRIPSFEIIRRAKARGIKFTFGTNNVDADFGRLEYCAEAIKQCGLTADDIWFPPMSTRRSRPIVIYNRFE
>WP_005824051.1 MULTISPECIES: DUF456 domain-containing protein [Bacteroides]
MDILLIILGILCLIVGLAGCILPMIPGPPVAYAGLLLLHFTDKAQFSTTQLLLWLAAVVLVQILDYFVPMLGSKYSGGSR
WGTRGCLIGTIVGLFFMPWGIILGPFLGAFAGELMGGSKTDQALKSGLGSLLGFLLGTVVKCVMCAYFCWEFVKALV
>WP_005824052.1 MULTISPECIES: AAA family ATPase [Bacteroides]
MGKIIAMANQKGGVGKTTTTINLAASLATLEKKVLVVDADPQANASSGLGVDIKQSECTIYECIIDRVDVREALHDTEID
TLKVISSHINLVGAEIEMLNLKNREKILKEVLAPLKNEFDYILIDCSPSLGLITVNALTAADSVIIPVQAEYFALEGISK
LLNTIKIIKSKLNPALEIEGFLLTMYDSRLRQANQIYDEVKRHFQELVFNTVIQRNVKLSEAPSYGLPTILYDADSTGAK
NHMALAKELISRNEKK
>WP_005824054.1 MULTISPECIES: ParB/RepB/Spo0J family partition protein [Bacteroides]
MAQRNALGRGLDALFSMDEVKTEGSSSINEIELSKITVNPNQPRHEFDPVALQELADSISEIGIIQPITLRKLSDDEYQI
IAGERRFRASQLAGLTSIPAYIRTADDENVMEMALIENIQREDLNSVEIALAYQHLLEQYGLTQERLSERVGKKRTTIAN
YLRLLKLPAPVQMGLQNKQIDMGHARALVTLGDPKLQVKIFEEILEHGYSVRKVEEIVKSLSEGESVKSGGRKIAPKRAK
LPEEFNMLKQQLSGFFSTKVQLTCSEKGKGKISIPFNNEEELERIIGILDTLKK
>WP_005824056.1 MULTISPECIES: DUF5683 domain-containing protein [Bacteroides]
MRKKGRIYQLAIALLLCFLQMAGIAMYGQDRPRAASKRAQRHQTDTLNTVVNRDSLTVADSLAAENKRKMLEMTASPDLK
EQPVPTDSLQKAIDPKRWVPNPTKATWLALVIPGGGQIYNRKYWKLPIFYGGFAGCAYALTWNSKMYKDYSAAYKDAVNG
NFNSSTITDLLPPNYNYTESQLTETLRKRKDTFRRYRDLSIFAFIGVYLLSVVDAYVDAELSNFDITPDLSMKVEPAIIN
SQMTGSSNKNVGVQCSFRF
>WP_005824058.1 MULTISPECIES: lytic transglycosylase domain-containing protein [Bacteroides]
MTHKAIYMKRIILGSSLLFCALFTAPAMHAQESVEVLIRENGTERQESIELPKSMTYPLDSLLNDWKAKNYIDLGKDCST
STVNPMFSDSVYIDRLSRMPTVMEMPYNEIVRKFIDMYAGRLRNQVAFMLSACNFYMPIFEEALDAYGLPLELKYLPIIE
SALNPSAVSRAGACGLWQFMLATGKIYGLESNSLVDERRDPIKATWAAARYLKDMYDIYKDWNLVIAAYNCGPGTINKAI
RRSGGKTDYWEIYNYLPKETRGYVPAFIAANYVMTYYCKHNICPMETDIPEATDTVQVSRNLHFEQISDLCGISLDQIKS
LNPQFKKSIIPGESKPQTLRLPINYISAFIDKQDTIYAHRSNELFKNRRVVAVSNTRSTARSSKGSTATGNVTYHKIRSG
ENLGSIARKYGVTVNQLKSWNGLRSTRISAGKRLKIYK
>WP_005824059.1 MULTISPECIES: RelA/SpoT family protein [Bacteroides]
MEENISQKEKEKAEEEMIEQAFQELLNDYLATKHRKRVEIITKAFNFANQAHKGIKRRSGEPYIMHPIAVAKIVCNEIGL
GSTSICSALLHDVVEDTDYTVEDIENIFGPKIAQIVDGLTKISGGIFGDRASAQAENFKKLLLTMSDDIRVILIKIADRL
HNMRTLGSMLPNKQFKIAGETLYIYAPLANRLGLYKIKTELENLSFKYEHPEEYHEIEEKLEATAVERDKVFNEFTAPIR
AQLDKMGLKYRILARVKSIYSIWNKMQTKHVPFEEIYDLLAVRIIFEPRNIEEELNDCFDIYVSISKIYKPHPDRLRDWV
SHPKANGYQALHVTLMGNNGQWIEVQIRSERMNDVAEQGFAAHWKYKEGGGSEDEGELEKWLRTIKEILDDPQPDAIDFL
DTIKLNLFASEIFVFTPKGDLKTMPQNSTALDFAFSLHTDIGSHCIGAKVNHKLVPLSHKLQSGDQVEILTSKSQRVQPE
WEVYATTARARAKIAAILRKEAKAYQKEGETILNEFFKNEDIRMDDAALDKLTRLHGFHTRDELLVAIGNKRVVLGDADK
NVFKEKQNSNWKKFLTFSFGNKDNKDAKEQPEEKTPQEKINTKQILKLTEETISKNYIMADCCHPIPGDDVLGYIDEQNR
VVIHKRQCPVATRLKSSYGNRIIATEWDTHKDLSFLVTIYIKGIDSMGLLNEVTQVISRQLNVNIRKLTIETNDGIFEGK
IQLYVHDVDDVRTICNNLKQIQNIKQVTRVEE
>WP_005824060.1 MULTISPECIES: MerR family transcriptional regulator [Bacteroides]
MLNTDKNLKLYYSISEVAAMFDVNESLLRFWEKEFPQLNPKKGGRGIRQYRKEDIETVKLIYHLVKERGMTLPGARQRMK
DNKEATIRNFEIVDRLRAIREELVGMKLALDEFTYEDVESLKENIQGLK
>WP_005824061.1 MULTISPECIES: M23 family metallopeptidase [Bacteroides]
MRKVYYIYNPQTQTYDRIYPTVRQRALSILRRLFIGMGLGAGSFIVLLLIFGSPSEKELRKENSKLQAQYNVLSRRLDEA
MGVLQDIQQRDDNLYRVIFMADPIPSAIRQAGYGGTNRYEHLMDMANSDLVINTTQKMDMISKQLYIQSRSFDDVVEMCK
NHDEMLRCIPAIQPVSNKDLRKTASGYGTRIDPIYGTSKFHEGMDFSAPQGTDVYATGDGTVVQMGWQSGYGNRIVIDHG
FGYQTVYAHLRDFRTKLGKKVVRGEVIGGVGSTGKSTGPHLHYEVHVKGKVVNPVNYYFMDLSAEDYDRMIQIAANHGKV
LD
>WP_005824062.1 MULTISPECIES: alanine--tRNA ligase [Bacteroides]
MLTANEIRDSFKSFFESKGHQIVPSAPMVIKDDPTLMFTNAGMNQFKDIILGNHPAKYKRVADSQKCLRVSGKHNDLEEV
GHDTYHHTMFEMLGNWSFGDYFKKEAISWAWEYLVDVLKLDPKDLYATVFEGSAEEGLERDNEAASYWEQFLPKDHILNG
NKHDNFWEMGDTGPCGPCSEIHVDSRSEEEKAKVPGSQLVNKDHPQVIEIWNLVFMQFNRKADGSLEGLPAKVIDTGMGF
ERLVRTLQGKTSNYDTDVFQPILKAIGDMAGKKYGEDEKSDIAMRVIADHIRTIAFSITDGQLPSNAKAGYVIRRILRRA
VRYGYTFLGQKQAFMYKLLPVLIENMGAAYPELDAQKELIAKVIKEEEDSFLRTLETGIRLLEKTMADAKAAGKNEISGK
DAFTLYDTFGFPLDLTELILRENGMTADIKEFDAEMQQQKQRARNAAAIETGDWITLKEGTTEFVGYDYTEYETSILRYR
QVKQKNQTLYQIVLDKTPFYAESGGQVGDTGVLVNEFETIEVVDTKKENNLPIHITKKLPEHMEAPMMACVDTDKRAACA
ANHSATHLLDAALREVLGEHVEQKGSLVTPDSLRFDFSHFQKVTDEEIRKVEHIVNAKIRANIPLKEYRNIPIEEAKELG
AIALFGEKYGDHVRVIQFGSSVEFCGGTHVAATGNIGMVKIISESSVAAGVRRIEAYTGARVEELMNTIEDTLHDLKALF
NNAPDLAGTIRKYIDENAGLKKQVEDFMKEKEAQLKERLLKNVQEVNGVKVIKFCAPLPAETVKNIAFQLRGQITENLFF
VAGTEAEGKPMLTVMLSDNLVAGGLKAGNLVKEAAKLIQGGGGGQPHFATAGGKNADGLNAAIDKVLELAGL
>WP_005824063.1 MULTISPECIES: hypothetical protein [Bacteroides]
MKKLYSLFALIALLFTASGCEDDYRSMVLFEGVEPIYQIGTCDNLVSNLSYYLSETNEDTVLGIDGGDGSYNVINEHESV
ASVTFTDDVNGYQRIKIHPLAEGETIVKVMDGSGEETQLRITVKGRRQYTLTKMGFEYGISSGAPTELLGDVSKALAERP
WVKDGGYYVLVPEDFSNSMWKGVLEIYPTGKEEEPLMGIYETVPVEDENGDTYALWQFTYNGEKRLFTRTVSGNGKCVLA
ENVTPFCPSSLLPEGALVVYREMFILRME
>WP_005824065.1 MULTISPECIES: AAA family ATPase [Bacteroides]
MINNYLERQIKENFPYQPTPEQEIAVKSLSEFLLSPRSEVVFMLRGYAGTGKTSLVGALVRTLDKLQQKSVLLAPTGRAA
KVFSAYAGHPAFTIHKKIYRQQSFSNELSNFSVNDNLTTHTLYIVDEASMISNEGLSGSMFGTGRLLDDLVQFVYSGQGC
RLLLMGDTAQLPPVGEEQSPALFADALKGYGLEVVEVDLTQVVRQEQQSGILWNATRLRQLIAEDDCYSLPKIKVSGFAD
IKVLPGNELIETLNSCYDHDGLDETIVVCRSNKRANIYNKGIRAQILWREDELNTGDLLMVAKNNYFWTEKEKEMDFIAN
GETAVVRRVRRTRELYGFRFADVTLVFPDYNDFELEVNMLLDTLHTDSPALPKAENDRLFYSVLEDYADITVKRERMKKM
KADPYYNALQVKYAYAVTCHKAQGGQWKNVFLDQGYMTDEYLTPDYFRWLYTAFTRATGTLYLVNYPEEQIV
>WP_005824067.1 MULTISPECIES: hypothetical protein [Bacteroides]
MKTVFNVILGLCALVLIYICYTSIMGPINFEKAKKHRDAAVIARLIDIRKAQLEYRTLHDQQYTASFDSLIDFVKNQKLP
FIFKQGELNDKQLEDGLTEKKAINIINKAKKTGNYADVKKWGLENFKRDTMWVAVLDTIFPKGFNPDSMRYVPFGNGAQF
EMAIKNDTAKSGAPFCLLEVKTPYEVYLNGLDAQEIANIKDVQTKLGKYCGLMIGSLETANNNAGNWE
>WP_005824068.1 MULTISPECIES: DUF3822 family protein [Bacteroides]
MIETTDFNKSEQYTLSIRLSTDGFSFSVFNPLGDGEFSYYDRAVDESFSLTANLKQTFRELAWLERPFRRVNVLMADKRF
TFIPLEFFEDEQTEIIFYHNHPKRENETVQYNILHKSSTVVLFGMDKSACSFLREQYPDVKFYSQASPFIEFFSSKSRLG
NNRKMYAHLRKDAVDVYGYERGRLLLANSFECRSTPDRVYYLLYIWKQLGFEQERDELHLTGDLNDKELLLPELRKFIRQ
VFIMNPATNLDLQAITLCE
>WP_005824070.1 MULTISPECIES: 16S rRNA (guanine(966)-N(2))-methyltransferase RsmD [Bacteroides]
MRVISGIYKRRRFDVPHSFKARPTTDFAKENLFNVLSNYMDFEDGIRALDLFAGTGSISIELVSRGCDQVISVEKDRDHY
AFICKIMQELKTDKCLPIRGDVFKYLKSGREQFDFIFADPPYELAGLETLPDLIFENNLLKEDGLFVLEHGKKNSFEEHP
HFVERRVYGSVNFTIFK
>WP_005824073.1 MULTISPECIES: cardiolipin synthase [Bacteroides]
MLDWNFIASQIATIAFDIVYFGAIIGTIVVIILDNRNPVKTMAWILILMFLPIVGLVFYFFFGRSQRRVRMIGKKSYSRL
LKKPMAEYLAQDSCALPINYSRLISLFRNTNQAFPFDGNRVEAYTLGLSMLQSLLRELGKATKHIHMEFYIFEDDAIGRL
VRDVLMEKARAGVEVRVIYDDVGCWHVPNRFFEEMREAGIEVRSFLKVRFPLFTSKVNYRNHRKIVVIDGRIGFVGGMNL
AERYMRGFSWGIWRDTHLLLEGKAVHGLQTAFLLDWYFVDRTLITSTRYFPKIENCGTSLAQIVTSEPVGPWKDIMQGLV
ISISSAKKYFYIQTPYFLPTEAVLVAMQTAALSGVDVRLMLPMRADNRLTHLGSCSYLADVLYSGVKVYFYKKGFLHSKL
MVSDDELSTVGSTNVDFRSFEHNFEVNAFIYDTETALQMREIFLQDQRDCVQVFLKNWVKRPWYRKAAESVVRLMAPLL
>WP_005824078.1 MULTISPECIES: TonB-dependent receptor [Bacteroides]
MKKIITGMALLLVTTLSAFSQTKNITVSGRVVEDTKEPAIQATVQLLLLPDSVQASGTATTAQGYFTLPKVSAGKYVLKV
SYIGFKSQYIPLHLYATTTAKNVGTLTLETDAVMLAEAVVTAEAPQVQVVEDTLVYTSSAYRTPEGAMLEELVKKLPGAE
IDDEGNVKINGKDLSKIMVDGKEFFGGDVKTGLKNLPVDMIEKLKTYDKKSDLARITGIDDGEEETVLDLTVKKGMNQGW
FGNADVAGGTEDRYMGRFMLNRFVDKTQVSVVGSANNVNDQGFSGGGGPPRWRRNNGLTATKMLGVNFATQTDKLELGGS
ARYNYQDGDIASIGSTEDFLPDGNSYSNSNSRQRNKAKNFNADFRMEWKPDSMTNIIFRPNFSYGKTDNLSNSESGTFNS
DPYSLVSDPNNWLNLEKILNPDDDPLRSIRINAINSGSLNDNKSVSMDATLQLNRKLNDKGRNVTFRGRFGYTNNDNNQY
TESETHYFQLLNALGGDSILVRNQYITTPTKNYNYSAQLTYSEPIARATFLQFSYQFQYKYSESDKTTYDLQGFPDWGLS
TQLPTGYEEHAVDSLGKYAEYRYYNHDASVSLRFIREKYQLSAGMSFQPQHSVLSYKRGDYMIDTTRNVFNFAPNLDLRI
RFSKVSQLRMTYRGRSSQPSMENLLPIVDNSNPQNVRIGNPGLKPSFTHNMRFFYNTYNAEKQRGIMSHVNFSATQNSIS
NSRVYNSETGGWTTTPKNINGNWNAFGMFGFNTALPNKKYTINSFSNANYQNNVAYLTSGKGADAVERKNTTTNLTLGER
LNAAYRNDWFEFGLNGSISYSIEKDKLTPDNNQEPYTFSYGANTQISMPWNMTLSTNIANQSRRGYTDSSMNRNELIWNA
QLSQTFLKGNATVSFEMYDILKKQSNISRSLTASGRSVYEYNGVNSYCMLHFIYRLNIFGSKAARDKMQGRRGFGGPGFG
PGHGPGGFGGRRPF
>WP_005824079.1 MULTISPECIES: hypothetical protein [Bacteroides]
MRALLPVYCRPLGYFIIALALFLPFIFLLWGKVTDANLLFYKECSKLLMMMGALMIIFALTKNENKEIEQVRNKSTRNAI
FLTVLFIFGGMLYRVAQGDLLSVDSSSFLIFLILNVLCLEFGIKKATVDRLFKRNSR
>WP_005824084.1 MULTISPECIES: 3-dehydroquinate synthase [Bacteroides]
MSKQEVILCEGLANSLTHAIAKCPHDKLFILTDEHTHRLCRPHLDGIPALEEAEEIIIGAEDVHKNMETLAAVWQALSEK
GASRHSLLINLGGGMVTDLGGFAASTFKRGIAYINVPTTLLAMVDASVGGKTGINFNGLKNEIGVFAPAACVLLETEFLR
SLDAHNFFSGYAEMLKHGLISTPEHLAELLAFDTEKIDYALLKSMVGRSVQVKERIVEEDPLEHGIRKALNLGHTVGHAF
ESLALAERRPVLHGYAVAWGLVCELYLSYIKTGFPKDKMRQTIQFVKENYGSFTFNCKQYDQLYELMKHDKKNTAGVINF
TLLKEVGDICLNQTADKETIFEMFDFYRECMGV
>WP_005824086.1 MULTISPECIES: MmcQ/YjbR family DNA-binding protein [Bacteroidales]
MNVEEFREYCLSLPGVSEKMPFPNVADRYSRDVLCFYVGDKWFCFVNIEVFDFCCIKCRPEESTELRARYEGVKPGWHMN
KKYWNSVYFNQDVPDSIIRELVARSYRLVVESLPKRERERYTPMHSL
>WP_005824100.1 MULTISPECIES: hypothetical protein [Bacteroides]
MATKKNGFNTGIASEYLVLSMLYRLNYEAYITMGNKKSVDIWIMRDDKTAVSIDVKSVREYDSIPVGNVEAKDNHYVIFV
IYNKKFEIEGTPTLPDFYIVPSSYVVENRKEYELKAGGERYNIFKKDIEGYKNHWELLNSSIKSGNVTHGKLEKEMNSKE
EKQLVSSRWNDCSTMSIIHTPTEEERKKATDEMVDNLIKNIKKFADNEREDEGKEEG
>WP_005824105.1 MULTISPECIES: IS21-like element helper ATPase IstB [Bacteroidales]
METNNLTAPIAVEKDRNTLTIELMNRMKLHGMAAAFTESLTSTMAETMTIDSFLHMLLAREWDYRANAAIQRLIRGAAFR
YKACLEQIDYAIPRGLDRNQMERLASLEFIRKGQNLFITGSSGTGKSFLATAMGYEACKKGIRTYYANAPKLMGTLKVAK
VKGTLESELKRIERSTLLILDDLFLVNLDAKERPILLDIIEDRHGRKSIIITSQLPTDNWYDAIGDPTVADAIMDRIIHT
AHRIELTGESVRKMAAYRGK
>WP_005824111.1 MULTISPECIES: Arm DNA-binding domain-containing protein [Bacteroides]
MATFKVLLHSSNRRKDGTYPVSLRIIKNMKAKYISLGLYSKKEEWDVIGERFRCDKRVCPNYKEFNARIVQLLARAQEVE
RHFEFDRIDWTLNQFEDAFLYKDKKGKFLDFALLCIKDMKETGHIGNAKVWEKVICNMKLFDKKLSTRYFQEIDIKYVGK
SSVSCPLKPSDSAPLC
>WP_005824115.1 MULTISPECIES: GH92 family glycosyl hydrolase [Bacteroides]
MKHLYFLCVVFVFLFAGYALSQGSNKEHNLTPVDYVNPYMGNISHLLVPTYPTIHLPNSMLRVYPERSDYTGSQLHGLPL
IITSHRGTSAFNLSPCQGEPLQPVVNYSYDHENVKPYYYEVFLDEEQIEVKYAPSRQSALYQLRFTQTDKPAYLIVNSRH
GKVQVAENHISGYQHLDNNTRVYLYLETEQMPVQSDMLVDGKLSRTTTAEGHNACAVLAFAKQTEYVRVRYGISFISEEQ
ARKNMERELSGYDVVALADKGRNIWNASLGKIDVKGGDTDSKRVFYTSLYRVFERPVCISEDGRYFSAFDHRVHNDYGLP
FYTDDWIWDTYRAAHPLRVLIDQNTELDIIRSYLRMAEQMGTMWMPTFPEITGDSRRMNSNHGVATIADAAAKGIKFDLT
KAYNVCKRAIEEKTLAPWSAATCGWIDLFYKEKGYIPALQPDEKETDPNVHSFEKRQSVAVTLGTAYDEWCLSRIAEMLN
KDEEAAYYRCRSFNYRHIYNKETCFFHPKDKNGKWISPFDYRFSGGQGAREYYGENNGWVYRWDVPHNIADLIELMNGKE
QFVANLDQMFNESLGKSKFDFYSQLPDHTGNVGQFSMANEPSLHIPYLYCYAGQPWKTQKRIRQLLKMWFRNDLMGIPGD
EDGGGMSAFVVFSSLGFYPVTPGLPIYTIGSPMFSEVRIKLHNNKFFTIIAEGVSDENKYIQSATLNGKELNHAWFAHED
LINEGVLILKMGNRQNKMWGIDCPPPSHGLK
>WP_005824121.1 MULTISPECIES: glycoside hydrolase family 125 protein [Bacteroides]
MQWIDHVEMYTSKRPPVEKRLFRSEVVERVIEETVTLLKNEKLKWMFANCFPNTLDTTVFYESEPEDDTFVVTGDIPAMW
LRDSSAQVWPYLMYANEDERLRKMIRGVILRQFRLVLLDPYANAFYRDLSGKGEWQNDRTPMRGGIHERKWEIDSLCYVV
RLAYHYWKVTGDDSVFTAEWMQVVESILTVFKDQQRKENRGNYSFLRVTDRQYDTLSNDGYGNPVRANGLIASSFRPSDD
ATVYPFLIPSNFFAVTSLRQMEEILLKVNKNKAMARACNVLYMEVGEALKKHAIHKHPTYGKIYAFEVDGYGNQLCMDDA
NIPSLLALPYICDVKPSDRIYQNTRKYLLSLDNPYFFKGKYAEGIGGPHIGMDMVWPMSIIIRAMTSENDEEIKLCVAML
LATDANTGFMHESFHKDQPEKFTRSWFAWQNSLFGELVLKIIRDGKLHLLNEL
>WP_005824122.1 MULTISPECIES: DUF3823 domain-containing protein [Bacteroides]
MKRNIKNMAFALLTLFAVTSCDLLEIDNYDGPNATIEGKILDIETGELVEQDIIDGAQIEFIEHGFENPETQYMVIKNNG
TYRNNVMFAGSYTMSLMRGNFVSVKDQEVVVKGNTVYDFRVQPYIRIKNASIQKNGSKVVAKFRLEKTVDQEVAEVALYG
HREPNVGEPLKEFVVKQGVDNSYLGNEFTLELDLKHENIKSGTQYYFRIGARINIGGAKFNYVPAVRLAL
>WP_005824124.1 MULTISPECIES: RagB/SusD family nutrient uptake outer membrane protein [Bacteroides]
MKKMLNFKYVIVGFLLVLCGACSDFLDLEPKNKIPGESVLSDPNGIKSFLADLYYGSPIEDFVYMPAAGFNARGNTGSLT
LAQYALEAIHSEWPNWNQFANDWWNKGYFLNRNINLLMTYIPNLDISVEEKDALMGEAHFLRAYTYFGLAKRYGGVSIIT
KYQEFEPNTDNLKVPRSTEKETWDFVMEECDRAIRLLPETRNNPSEEKRRATKWTAYALKSRAALHAASVAKYWDKAPLE
GEAVDKNFVGLDKSDASRYYQACIDASKAIIASNRFGLYKAHPGSVQEAIANYRALFTDPNVAGEEAIFIKGYGAPGTRI
AHDYDAWNNPNQNAEGFPHRGRTNPILELIDLYEDYTNPGHAAPIITTEDGKVSDNEGYRPYVAYRHFDSPEEIFKHKDA
RFFACITYPNSVWKGKKIVIQGGVIKPNGDLMSSPGACEHNGKTYYTFGAQFSKDYSGFDGTPNCTRTGFLMRKFLNENL
TVTKELQSTTDFMDFRYAEILLNFAEAVVEKGETDGNLLDMAKKGLNDLRKRAAHTTEVDLTLDNVLRERRIELAFENKG
YWDLIRRRDFHSEFDNRRKMALVPMIDLRGEKPQYIFVRKFVPGANSCTFQTHHYYRHIPGTSTNGLTQNPKH
>WP_005824128.1 MULTISPECIES: FecR domain-containing protein [Bacteroides]
MDLNVLKRFLNHSASEEDYKKINKWRREEPANSTFLFSLEEIWSKKEEANYATKIHLNASYQKMIEKMMSRSESKIKEQE
TYNTTQKNDIHKPKSSLFLKITASIAIVLSVGLGTLYYMEVTRPVGFNTVIVPNSQTANLVLEDGTHIWLNSGSRFTYPT
KFARGYRTVKLAGEALFQVNRDEHKPFLVETERLKVRVLGTTFNVKSYSGEDPTVLLKEGQVEVYTDKNKNIRIKPNQML
TVSLETGLSSIREMDASTAGTWRTGELMFPGETLKTIVLELKRKFDREIVIEDPSLEKKRFFCHVHRESTLTEVLDLLQE
SGQLTYLEKEHIFIIRKEDN
>WP_005824130.1 MULTISPECIES: RNA polymerase sigma-70 factor [Bacteroides]
MDSQYSNGMQEKGGDSISHFRQVYDELYPKLMVHACKFVDEEVAEDIVHDVFVAYWEQHHMIVSSRLAAFLFKATQNSCL
NYLKHQKVVENYREQWQLAIDRCEYYNQKIESTVSMSETNEELNYKLLENAIRQLPPRRAEALNLFYFEGKSQKDIANQM
HVSLRTVQTHLAQAIAELRKSLRHVGIWIALMLNYILL
>WP_005824132.1 MULTISPECIES: GDSL-type esterase/lipase family protein [Bacteroides]
MKHLFFALLYFFATVATAQTLSEYPDFERYQKDNERIIQNKTYPKVIFIGNSITDGWASKRPVFFTGHQFLGRGISGQTS
PQLLLRFQKDVIDLKPKAVVINIGTNDIAENTGKYSIEYTVSNIKSMVELAKSHKIKVYLSSVLPVDVYPWRKDITDAVK
QIYELNVRIRQLAKAKHVHYIDYFSEMSKENGGMIDEYTYDGVHPTDKGYEVMEKIVLSAIK
>WP_005824136.1 HNH endonuclease [Bacteroides uniformis]
MGHIRLKGLFGTPVMYKEATGWFEKAYELGIYDSVDFLCDLYEGLYSRGMRDIRKYRLWSDVRKSLEKGGSRTGLAMPSS
ANGGNVPVFGEANGRQYIIIGGEKAYVDLLVAETFLVNPDPKAYTEVEHIDGDMSNNAADNLRWIKKQ
>WP_005824146.1 MULTISPECIES: DUF3871 family protein [Bacteroides]
METMTNELTVIPRTIGMVTRMMDAVNIEDAVIVSEEEQKEHPNFIESNTSGITLEELERNCIVPSFGDNQLTISHQKFIH
QVEDAAKVYFTGENFGNTEIRVSHKILGRVPGALTKRKEELRPEDETIYYQRMAFCFHIRSMSRMMNGEEVHLCIGGVRS
LNEENLYARKSPEKFKIFIGWRVRVCSNLDSHLIRLQTVLPDYPYDRLDLIEKYAGFTGTDYISIHYFPFKISVPSVTLY
QFPTQFLRSLTVPHLPLLQCRLHNHIRIPFQFIVGNVGELRYVVKVDVRDRCSGQVTDTFHFTVKPDEKIHVRTALERRI
AHKTLELIDHKEA
>WP_005824152.1 MULTISPECIES: hypothetical protein [Bacteroides]
MGNLIKGLKVAAYVAEIIVAGSVVIELAEKYCGKFGKKKIATGEVKAVDAATEN
>WP_005824158.1 MULTISPECIES: DnaJ domain-containing protein [Bacteroides]
MGAAKWIGGIIGFMAGGPLGALAGFVFGSLFDTDSSDAGSYYGEEPTHGTTYTGQRNSFLFSMLVMASYIIRADGRIMHS
EMEFVRRFLRSTFGEAAVGEGERILLNLFEQRKQMDRQNPLAFKNTIRDCGTQIAANLTYEERLQLLVFLVEIAKSDGHV
CNEEIEALKEVAMYMGLSVKEVESMLNLGGSSLNEAYKVLEIEPTATNDEVRAAYRRLALKHHPDRVATLGEDIKKAAEE
KFQSINNAKEQIYKARGMK
>WP_005824160.1 MULTISPECIES: S41 family peptidase [Bacteroides]
MKKTLAILALGLTAIAGHAATPLWMRDVQISPDGTEIAFCYKGDIYKVPAKGGTATQLTTQESYECTPIWSPDGKQIAFA
SDRYGNFDVFVMPADGGTAQRLTTHSTGEIPSTFTPDGKYILFSASIQDPASSALFPTSAMTELYKVPATGGRTEQVLGT
PAEAVCFDKAGHQFLYQDRKGFEDEWRKHHTSSITRDIWLYDAKTGIHTNLTDRAGEDRNPVLSPDGRTVYFLSERNGGS
FNVYAFPLAQPREVKPITSFKTHPVRFLSMSDGETLCYSYDGEIYTQQPDATPKKVAIELVRDDRPQFANLQSSDGATSA
VVSPDGKQIAFTLRGEVFVTSADYATTKQVTHTPAREAGLSFATDNRTLAYASERGGNWQLYLAKIARKEDPNFPNATLI
EEEVLLPSTTVERAYPQFSPDGKELAFIEDRIRLMVLNLETKKVRQITDGSTWYSTGGGFDYAWSPDGKWFTLEFTGNKH
DPYSDIGLVSAEGGKDIINLTNSGYMSGYPHFALDGNAILFTTERYGMRAHASWGSLNDAMLVFLNQDAYDKYCLSKEDY
ELRKELEKEQKKSAGKDTPQDKNKDKKKKDDKKDSNADEKDDQPKDIVVELKGIEDRVVRLTPNSSDMGSTIISKDGETL
YYLAAFEGGYDLWKMNLRKKETRLLHKMDAGWADMQLDKDGKSLFLLGSHKMQKMDTSSDALTPITFQVDAKMDLAAERE
YMFDHVYRQQQKRFYNTSMHGVDWDKMTAAYRRFLPHIDNNYDFAELLSEWLGELNVSHTGGRFYPKGQSEPTASLGLFF
DWNYTGRGMLIAEVVEKGPFDTANTRVKAGTVIEKIDGVEITPDADYYTLLNNKARKKTLVSLFDPQTKERWEEVVIPIT
NGAFSDLLYSRWVKQRAADVDRWSGGRLGYVHIESMGDDSFRSVYSDILGKYNNREGIVIDTRFNGGGRLHEDIEILFSG
QKYFTQVVRGRETCDMPSRRWNKPSIMVMCEANYSNAHGTPWVYSHRGLGKLVGMPVPGTMTSVSWERLQDPSLVFGIPV
VGYRLSDGSYLENSQLEPDIKVANSPETIVKGEDTQLKAAVEELLKELEK
>WP_005824164.1 MULTISPECIES: TrkA C-terminal domain-containing protein [Bacteroides]
MFADLLNSSYFALFLIVALGFMLGRIKIKGLSLDVSAVIFIALLFGHFGVIIPKELGNFGLVLFIFTIGIQAGPGFFDSF
RSKGKTLIIITLLIICSAALTAVGLKYAFDIDTPSVVGLIAGALTSTPGLAVAIDSTHSPLASIAYGIAYPFGVIGVILF
VKLLPRIMRIDLDKEARRLEKERRSQFPELTTCLFRVTNPAVFDRSLMQINARAMTGAVISRHKHNEQIAIPTAQTILHE
GDYIQAVGSEEALNQLAVLVGEREEGELPLVDMQEIESLLLTKKDMINKQLGDLNLMKNFGCTVTRIRRSGIDLSPSPDL
ALKFGDKLMVVGEKDGIKGVARLLGNDTKQLSDTDFFPIALGIVLGVLFGKLNISFSDSLSFSPGLTGGILMVALFLSAI
GKTGPILWSMSGPANQLLRQLGLLLFLAEVGTSAGRNLMATFQESGWLLFGVGAAITLVPMLVAVCVGLFVFKINILDLL
GTITGGMTSTPGLAAADSMTDSNIPSVAYATVYPIAMVFLILIIQVIASAVY
>WP_005824166.1 MULTISPECIES: aminodeoxychorismate synthase component I [Bacteroides]
MKTYSRTETIARMNALAGANVPFLFIVDYAQEQSHIEPLDRIDPATCLFQFPKAGNTETAATALARSTAARCAGPIQWDI
TPPSPAAYRHSFDLVKQNLLAGNSYLTNLTCRVPVTTNLTLEEIFLHSEALYKLWLKDRFVCFSPEIFVRIEKGKIKSFP
MKGTIDATLPDAEQLLMQDTKEAAEHATIVDLIRNDLSMVSEHVEVTSYRYIDRLQTNKGPILQTSSEICGTLPEDYTAH
LGDIIFRLLPAGSITGAPKPKTVEIIAQAEDYRRGFYTGIMGHYADGQLDSAVMIRFIEQENGQLHFKAGGGITAKSRWE
SEYNEVIQKIYVPIY
>WP_005824168.1 MULTISPECIES: aminotransferase class IV family protein [Bacteroides]
MCLFIETIRIDHGRVCNLSRHNRRLNDTRAHFWPESTPLQLSDYLSSPGCGAGITGAGIVKARVVYGEKGIEDLSYSPYA
VRHVHSLALMQADTIDYTYKSAGREPLNCLFALRGACDDILIVKQGLLTDTSIANIALSDGTHWYTPAHPLLKGTKRAAL
LEEGILQEKDIRPEDLPSFSTVRLFNAMIDWGELELPVRNIIP
>WP_005824170.1 MULTISPECIES: DUF2721 domain-containing protein [Bacteroides]
MEIDLTTPALLFSAISLIMLAYTNRFLSYAQLVRTLKEQYMENPSSVKAAQIANLRKRLYLTRAMQVAGIGSLLLCVVSM
FFVYIRLHLLSAYIFGLALILLIISLAISVYEIYISVKSLEIHLNDMHE
>WP_005824182.1 MULTISPECIES: metal ABC transporter permease [Bacteroides]
MELLQYTFFQHALIGSLLASIACGLIGTYIVTRRLVFISGGLTHASFGGIGLGLYTGISPILSAALFAVLSAFGVEWLSK
RKDMREDSAIAVFWTLGMALGIMFTFLSPGFAPDLSAYLFGNILTITWSDIALLGGLAVLLILFFALYLHPIIYVAFDRE
FARSQGIPVQVFEYVLMMFIALTIVACLRMVGIVLVISLLTVPQMTANLFSHRFHRIIWLSIGIGYLSCLGGLMISFYLN
VPSGASIIFFSIIIYAICKTGKSFWLYLQR
>WP_005824185.1 MULTISPECIES: tRNA (adenosine(37)-N6)-threonylcarbamoyltransferase complex ATPase subunit type 1 TsaE [Bacteroides]
MEIKIQSLDQIHEAARQFIAEMGDNTVFALYGKMGAGKTTFIKAVCEELGVSDVITSPTFAIVNEYRSDTAGELIYHFDF
YRIKKLEEVYDMGYEDYFYSGALCFIEWPELVEELLPGNTIKVTIEEIENGERKVTLEDFE
>WP_005824189.1 MULTISPECIES: hypothetical protein [Bacteroides]
MGMEDDFLQNDVDDEKTIEYIKNYLPQELKEKFSDDEFYYFLDLIDEYYSESGILDAQPDADGYIEIDLGKIVDYIVKEA
HKDEMGDYDPEEILFIVQGEMEYTESLDEE
>WP_005824191.1 MULTISPECIES: thioredoxin [Bacteroides]
MALEITDSNFQEILAEGKPVVMDFWAPWCGPCKMVGPIIDELATEYEGKVIIGKCDVDENGDVAAEYGIRNIPTVLFFKN
GELVDKQVGSAPKSAYVAKIEAIL
>WP_005824197.1 MULTISPECIES: DNA polymerase III subunit alpha [Bacteroides]
MQDFVHLHVHTQYSLLDGQASVSRLVDKAMKDGMKGIAVTDHGNMFGIKEFTNYVNKKNSGPKGEIKDLKKRIAGIESGE
IECEDKEAEIADCRAKMAEAESKLFKPIVGCEMYVARRTMDKKEGKPDQSGYHLIVLAKNEKGYHNLIKLVSHAWTRGYY
MRPRTDRSELEKYHEGLIVCSACIGGEVPKKIINDQLEEAEEAVRWYKNLFGDDYYLELQRHKATVPRANHEAYPLQQKA
NAKLLELARKYDIKVICSNDVHFVDEENAEAHDRLICLSTGKDLDDPTRMLYTKQEWMKTKAEMNALFEDVPEALSNTLE
ILDKVEYYSIDHAPIMPTFAIPEDFGTEEGYRQKYTEKDLFDEFTQDENGKVVLDEDAANAKIKRLGGYDKLYRIKLEAD
YLAKLAFDGAKKLYGDPLSDEVKERLVFELYIMKTMGFPGYFLIVQDFINAARTQLGVSVGPGRGSAAGSAVAYCLGITK
IDPIQYDLLFERFLNPDRISLPDIDVDFDDDGRGEVLRWVTEKYGQEKVAHIITYGTMATKMAIKDVARVQKLPLSESDR
LCKLVPDKIPDKKLNLPNAIAYVPELQAAEASPDPLVRDTMKYAKMLEGNVRGTGVHACGTIICRDDITDWVPVSTADDK
ETGEKMLVTQYEGSVIEDTGLIKMDFLGLKTLSIIKEAVANVRLHRGLELDIDKISISDPATYKLYCDGRTIGTFQFESA
GMQKYLRELQPSTFEDLIAMNALYRPGPMDYIPDFIDRKWGRKPIEYDIPIMEKYLKDTYGITVYQEQVMLLSRLLADFT
RGESDALRKAMGKKLRDKLDHMKPKFISGGQKNGHDPKVLEKIWADWEKFASYAFNKSHATCYSWVAYQTAFLKANYPAE
YMAAVMSRSLANITDITKLMDECKAMGINTLGPDVNESNLKFTVNKEGNIRFGLGAVKGVGEGAVQSIMEEREKNGPFKG
IFDFVQRVNLTACNKKNLECLALAGGFDSFPELKREQYFAVNSKNEVFLETLVRYGNRYQADQAAAANSLFGGENVVDIA
TPEIPVAERWSDLDRLNRERDLVGIYLSAHPLDEYSVVLEHVCNTHMTELEDKTALVGREITMGGIVTAVRRGISKNGNP
YGIAKIEDYSGSAELPFFGNDWVTYQGYLGERTFLFIKARCQPKQWRQDELELKITSMELLPDVKEKLIEKITILIPLSV
LNKALITELAELTKERPGSTELYFKVRDEDSKMTVDLISRPVKLSVGRELITYLKERPDLEFRIN
>WP_005824199.1 MULTISPECIES: phosphatidylserine decarboxylase family protein [Bacteroides]
MGRLKRLKKIRIHREGTHTLAGSLVLILAVNTALYFGLECKVPFYVVAVISLIVYGILVNFFRCPIRLFGQETEKVVVAP
ADGKIVVVEEVEENEYFHDRRIMVSIFMSLVNVHANWYPVDGTVKKVWHKNGKFMKAWLPKASTDNERSTVVIETPEGVE
IMARQIAGAMARRIVTYAEPGEECYIDEHMGFIKFGSRVDVFLPLGTEVFVKLGQLTTGNQTVIAKLK
>WP_005824202.1 MULTISPECIES: DUF4834 family protein [Bacteroides]
MFHILGFLFIIIIAILLIGLSIIGTVIRNIFGLGGRRTSSNSGPYQKGNGNYQPGGYSYNDNRQSSEEAQTEEGEIRPRH
KKLFSKDEGEYVDFEEIKE
>WP_005824205.1 MULTISPECIES: hypothetical protein [Bacteroides]
MRKRDKTCAKATPEEPKREQRMVCLMSEEEQRIVDRYLEKYKITNKSRWLRETILMFIHKNMEEDYPTLFGEHDMRR
>WP_005824206.1 S41 family peptidase [Bacteroides uniformis]
MKHVNYLSFFLLTLFSISFISCSDDDDNKLNTGITNQSWTEGKSLEISQDNELSVSFNAAAKWVASVTSGADWCKLNTTS
GTKGQSTLKLSVSTSSTTDRTARISINIDGYSPASFEVTQKGTSVPQTTEDMEINAKVDEYLREMYLWNDEYKTLNLDHN
KGYEDFFYDALGSMTTNTLDKKTYVGSDGKTYYNLFSYIQLLPNISSTRTTKIVNKELAYSFGITGITPISIGTQAENTI
YFCLQGVYPDSPASEAGLKRGAMISLINGKKINNNNINNFYYDILSPDATINYTLTEDVVEGGTITGQKEYTITSKATYN
NPVIFSNVKEDIEGHRIGYLVYSGFEAGFDQELFNVFKDFKNKNVTDLILDLRYNGGGHTMSANLIATCIAGTASQGKVF
SSLRYNDERMAKLNNKREDELFAYSSYPNLGTSLSAGSLNLPRVYCLVGNGTASASELVINSLEGIDLDVILIGEKTTGK
NVGMEYEEYTVRNNTYRVVPITIQSYNAKGFGEYEKGFEPDILMDETNPYNEQGVFYIHKDYGNNEEPLYAKAIELITGT
NPAPQTRSAVVNTLDGKTYKLPAIFRPGHDGMLMPARHAE
>WP_005824208.1 MULTISPECIES: YraN family protein [Bacteroides]
MSAHNILGKAGEDAAAKYLEQNGYTIRDRNWRKNHLELDIVADKDKELIIVEVKTRSNTDYIEPQDAVNWQKIRRIVVAA
DAYIKHFCLDAPVRFDIITAVGEPGAFRIEHLKEAFYPPMF
>WP_005824210.1 MULTISPECIES: MmcQ/YjbR family DNA-binding protein [Bacteroides]
MDIETAREYCLSKKAVTECFPFDEYSLVMKVMNKMFALIDLESANKICLKCDPEYALELREHYVAIEGAYHFNKKYWNQV
FLDGDVDDKLLKQLIDHSVEEVLKKFTKKMRTEYEALP
>WP_005824213.1 MULTISPECIES: biotin--[acetyl-CoA-carboxylase] ligase [Bacteroides]
MKPCPDTFPFPLVALDETASTNQYLSQLCNQLQESVAELTTVTAEFQTAGKGQRGNTWEAEEGKNLLFSFVLYPSFLEAR
RQFILSQIVSLAIKEELSRWSDEITIKWPNDIYWKDKKICGILIENDLSGHHIRRSIAGIGININQEVFNSDAPNPVSLK
QITGKEHDRYEILAHILRRVQIYYNSLQMEDFAVYSDEISTRYARSLFRRRGLHPYEDTNGKFLARLLRIEQDGRFVLED
EGGSEREYLFKEVQYIL
>WP_005824217.1 MULTISPECIES: glycoside hydrolase [Bacteroides]
MNLRHIFILPALLAAMACSDDSPVTPDTPDTPEGPDITNSVEKLVSIDAGQTFQTIAGFGASDCWSPAFVGKSWTSHRAG
ITELLFSSEIVGGKPKGIGLSQWRVNLGGGSAAQGEASGIEDKSRRAESYLTDDLTYDWTRCEGQRYFMDRAKELGCNNF
VLFSNTPPVQYTYNGKGFSARGGLSNLKPEHYGDFAGYMADVAARYTGEGYHISHISPVNEPQYNWDSGQEGSGWTNDEV
AALARELDMSLDDRGLSTDILLGESGDWEYLYKVKGDANRSNIFSAFFTPGSSAYVGDLAHVKNLICGHSYWTDGTWDGM
RNVRKQVAQAAGQYNLDVWQSEWSMLGDNYSSSEFVGYEQASEMDIAFYMSKVIHNDLTVAGVSSWSYWTSMDVSRWGHK
NRFLLISLVPAGGEYGDIEQEGSYQATATLWVLGNYSRFIRPGYRRIALDLNESRTFFGSAWLSPEGDKVVAVYTNMSDK
AVRLGETHVGWSNEAKSIATYTTTGSKNLVEGTVAAGKQVILEAKSVTTVVYSLK
>WP_005824219.1 MULTISPECIES: RagB/SusD family nutrient uptake outer membrane protein [Bacteroides]
MKRIFTIVVLIASLVFTSCEDFLTEDVRGQLNVDTYYKSIEECESAVTSCYQAMTYGGWWQINTVWLLSEMCGDDAWMGN
TSQSQSDYISLAHYQGNGASNGPISNFWQYRYKGILRCNIAIDRIAALETQETETRDRLVAEARFLRGYYYFELVRNFGG
VPLMTSFQMPEEVEGTERATAEAVYKFIEDDLMAAAEILPQRSTAQVGHATRGAALGLLGKVYLYQEKWQAAHDVLKTVI
DEGEYQLLPDFGQVWNVDYDNSAESLLEIQYEYHPTLGLGGALATVTGARNGPGDGWSWCQPTANLEQAYIEAGDTERLK
WTIIKSGCTEIAGEDQFEDFIDASKALNKYQEYLDKYGWDPNCYIINPADHKSARIIRKYFLPMKYRAQGDATAYATDKS
PLNHRILRYADVLLMYAEACNELGDDASARDALNQVRRRAKLDDVTASGKALQSAIRLERRLELAFEQNRLYDIRRWTDT
NGKKVISNILGPNGSFVKWNTEEATRDALEWENQGEASDKGITFNENRDMVFPIPLYEITMSNGSITQNPGWN
>WP_005824221.1 MULTISPECIES: TonB-dependent receptor [Bacteroides]
MKKQILLLCLALISLCGYAQQITVKGVVTSATDQQPLIGTTVQVKGTGTGTITGIDGDYTLPNVDKNAVLVFSSIGFESQ
EIAVGGRTTINVVLKEAAELLDEVVVIGYGAVKKSDLTSSIATVKGDEITETVTGNAMDALQGKVNGVQVTSGGGPGATP
KVLIRGVTTVNGTNPLYVVDGMPVGDNINFLNSNDIASMEVLKDASAAAIYGTRASNGVILITTKKGKTGKARINWNSSV
GFQTVAKPNIAGAAEYKEVFNTRYTNDGLSSIWNDTGATTNPGGTDWWDTVVNKTALVQNHSLSVAGGSEQFVYNFSVGY
YRNNSQFDVGYWDKINIRLNTEYTFNKYVKLGVDIAPRVESWDDTPNQFSAAMAMDPTTPVFRPQDQWEDNEYNNYQRSY
NNQEWNPAGSIARSNAHSRELGAILNTYLQVTPIEKLTLRTQFGANAHYRRSDSFVPKFNMDPLEKQDLNEITRRNQEWF
DWNWTNTATYMDTFAEKHNLNVMAGFTAERFAWYNTQARRDNVPNNLDQMQEVNAGQQGTDEANGETTYNTLVSFLGRVM
YNYDNRYYISASLRADGSSRFPKGSKYALFPSVSASWRVISEAFMQDQDIFSDLKFRGGWGRVGNQNINNNATLTLLSET
QYYYGNTLANGYFVSTVGNNQLKWETVEDWNVGVDMSFLDSRLGVTFEYFQKKSIDMLYQKQNILSLGYDNWNSQIWMNI
GSMQARGWEVGLTWRDEIGKDFSYDLGLNLSAVRNKAIKFSGDGPINVGGFNSDQIIRNEDGGFISRFYGYVADGLFQNW
EEVYAHTDEHGTLIQPNAKPGDIRFKDRDHNGVLDANDKDYIGNPYPDLMMGLNIGMRYKNIDFAANFYGTFGNDIYNVT
KGRYSGSGGQNVWAGTLEKAWHGEGTGNDIPRLSSNDLNLNYNRVSSFYVEDGSYLRCKLLQIGYTLPKKWVGGADLRLS
FSAQNPFTITGYSGMDPERPMVDGTTDSSGSAINTGIDNVAYPNPRTFLFGIDFKF
>WP_005824230.1 MULTISPECIES: MATE family efflux transporter [Bacteroides]
MKPRDRQILQIALPSIVSNITVPLLGLIDVAIVGHLGSPAYIGAIAVGGMLFNIIYWIFGFLRMGTSGMTSQAFGKRDLP
EVVRLLLRSVSIGLAVAFCLILLQTPIRQGAFLLIHPTDEVREMATLYFHICIWGAPAMLGLYGLTGWFIGMQNSRIPMY
IAITQNVVNIIASLGLVYLCGMKVEGVALGTLIAQYAGFLMGIVLWMHNYGRLKRFWEIKNYKLKIKGGEGAGIWEKGAM
FRFFQVNRDIFLRTLCLVAVTLFFTSAGASQGEIILAVNTLLMQLFTLFSYVMDGLAYAGEALSGRYIGARNREAFTDTV
RHLFGWGAVIAVLFTLVYALGGNAFLGLLTDDKEVIAVADTYFYWALAVPAVGIAAFIWDGIFIGATATRGMLLSMAAAA
VSFFILYYGLHPVLANHALWLAFLTYLLMRGVVQTGLSREVIRRAFPSKKEPAWREG
>WP_005824234.1 MULTISPECIES: heavy metal translocating P-type ATPase [Bacteroides]
MAEKNIVQETFPVLGMSCASCSARVEKTLNHQSGVKKAVVNYASATATVEYDPTSCSSETLQQAVQAAGYDLLINQDGNT
LEEAEEAHNKKFSALKFRTTWAIILSMPVVIIGMFFMDMPHANPIMWALSTPVVFWLGRGFFTSAWKQLQHGSANMDTLV
AISTGTAYLFSLFNMLFPDFWLSRGIHPHVYFEAASVIIAFILLGRLLEEKAKGNTSTAIKKLMGLQPKTVTIIVDEGHA
VPHSSFERVIPIEQIRPGDIVLVKPGERIAVDGIVTEGSSYVDESMLSGEPVAVSKHKDAKVFAGTINQKGSFRFRAEKI
GTDTLLAKIIHMVQDAQGSKAPVQQLVDKIAGIFVPTIIGIAVLAFIAWMLLDGTGGFTHGLLAFVTVVIIACPCALGLA
TPTAIMVGIGKGAERGILIKDAESLEIAKKIDTVVLDKTGTVTEGKPVVSKLIWNTQAMTPGTGATAGNALSDIFYSLEK
LSEHPLAEAVVNHLKESASIDIQDFESITGKGVKGRAQGRTYLAGNRKLLEENHIAIPPSLQEEATRLTSEAQTVIWFAD
EENVLAIAGITDRIKETSIRAVSELHAAGIEVHMLTGDNEATAREIARKAGIAHYQASVLPQDKAAFVSRLQAEGRKVAM
VGDGINDSAALAQADLSIAMGGGSDIAMDVAKMTIISSDLTKIPEALCLSRLTVRTIRQNLFWAFIYNIIGVPIAAGILY
PINGFLLNPMIAGAAMAFSSVSVVSNSLLLKRKRIHEGEENKEVEPPTETIMKKEFKVEGMMCNHCRMHVEKALNSMEGI
HATVTLNPPVATVEFSDGEKTLEELQKVVTKEAGDYTLKA
>WP_005824237.1 MULTISPECIES: DMT family transporter [Bacteroides]
MNAKAKGYILGSIAAASYGMNPLFALPLYKAGMDPDSVLFFRYLFAIPLLGIMIKARGRSFKIQRKETFPLIIMGLLVAL
SSLTLFLSYNYMAAGIASTLLFVYPIMVALIMAMVFKEKLALQTIVCMLLALGGIGLLYKSEDGSTLSLIGTLLVFASSL
SYAIYIVGINQTSLKNVATLKVTFYVLLFGLSLFVARLLYSGVLNTPDQWYLWANLLALAVFPTAISFLCTTGAIQYIGS
TPTAILGALEPVTAIFFGIAVFGESLTVRESFGLVMIIVAVTFVIAGGNITSQLVRFRKLFPRLPIRSKKRN
>WP_005824239.1 MULTISPECIES: nucleoside 2-deoxyribosyltransferase domain-containing protein [Bacteroidaceae]
MKKSLYLLLLLLFPIGLQAQSEVIVLHPDEGKAEVNEAEYTRIFLAGTIDMGKSIDWQKATCDWFRARPQGKYILYNPRR
DKGLSGEMSDFEHQVNWELEHLEKADLIIMNILASSKSPITLLEMGLHMRSGKLHVICEPGFYRYDNVRITCNRYGVPLY
HSMDEFLKTVR
>WP_005824241.1 MULTISPECIES: UMP kinase [Bacteroides]
MATYKRILLKLSGESLMGEKQYGIDEKRLAEYAAQIKEIHELGVQIGIVIGGGNIFRGLSGANKGFDRVKGDQMGMLATV
INSLALSSALVAAGVKVRVLTAVRMEPIGEFYNKWRAIECMEAGEVVIMSAGTGNPFFTTDTGSSLRGIEIEADVMLKGT
RVDGIYTADPEKDPTATKFHDITYDEVLKRGLKVMDLTATCMCKENNLPIIVFDMDTVGNLKKVMQGEEIGTLVHN
>WP_005824243.1 MULTISPECIES: ribosome recycling factor [Bacteroides]
MRDVKDILDEAQESMDMAIMYLDEALAHIRAGKADIRLLDGIRVDSYGSMVPINNVAAVTTPDARSIAIKPWDKSMFRVI
EKAIIDSSLGIMPENNGEIIRIGIPPLTEERRKQLAKQCKGEGETAKVSVRNARRDAIDALKKSVKDGLAEDAQKGGEEK
LQKIHDKFIKQIDDMLAAKDKEIMTV
>WP_005824247.1 MULTISPECIES: ribosome small subunit-dependent GTPase A [Bacteroides]
MRGLVIKNTGSWYLVRTDDGREIECKIKGNFRLKGIRSTNPVAVGDYVNIILNQEGTAFISEIEDRKNYIIRRASNLSKQ
SHILAANLDQCMLIVTVNYPETSTTFIDRFLASAEAYRVPVKIIFNKVDAYNEEELHYLDSLINLYTTIGYPCFKVSARK
GEGIDTIEKELKGRITLFSGHSGVGKSTLIKAILPDIEIKTGEISTYHNKGMHTTTFSEMFPVPGNGYIIDTPGIKGFGT
FDMEEEEIGHYFPEIFKVSADCRYGNCTHRHEPGCAVREAVEKHYISESRYASYLNMLEDKEEGKYRAAY
>WP_005824248.1 MULTISPECIES: efflux RND transporter periplasmic adaptor subunit [Bacteroides]
MNKRVKWGIIIVIGAGLIGGGIYSQLPKENEELAAADKVMTGQRSGKKILNVNAKIIKPQLLKDEIQISGSLLPDEEVDL
SFETSGKIIEINFEEGSFVKKGQLLAKVNDRPLQAQLQRLVSQLKLAEDRVFRQNALLERDAVSKEAYEQVKTELATLNA
DIDLIESNIAQTELRAPFDGVIGLRQVSVGTYASPTTIVAKLTKISPLKVEFAVPERYANDVKTGAGLDFTLEGKLNTFH
ATVYARESKIDPTTHTLTIRALYPNANGAVLPGRYASIKLNKDEIQDALAVPSEAIVPEMGKDKIFLYKSGKAQPVEITT
GIRTEAEVQVLQGLQAGDTIITSGTLQLRTGLPVTLDNIN
>WP_005824249.1 MULTISPECIES: efflux RND transporter permease subunit [Bacteroides]
MNISELSIRRPVLSTVLTLIILLFGFIGYNYLGVREYPSVDNPIISVSCSYPGANADVIENQITEPLEQNINGIPGIRSL
SSVSQQGSSRITVEFELSVDLETAANDVRDKVSRAQRYLPRDCDPPTVSKADADATPILMVALQSDKRSLLELSEIADLT
VKEQLQTISDVSSVSIWGEKRYSMRLWLDPIKMSGYGITPLDVKNAVDNENVELPSGSIEGNTTELTIRTLGLMHTAEEF
NNLILKEDGNRIVRFSDIGRAELGPADIKSYMKMNGVPMVGVVVIPQPGANHIEIANAVYDRMEKMKKDLPEDVHYNYGF
DNTKFIRASIDEVKQTVYEAFVLVIIIIFLFLRDWRVTLVPCIVIPVSLIGAFFIMYLAGFSINVLSMLAVVLAVGLVVD
DAIVMTENIYVRIEKGMPPKEAGIEGAKEIFFAVISTTITLVAVFFPIVFMDGTTGRLFREFSIVVSGSVIISSFAALTF
TPMLATKLLIKREQQSWFYRKTEPFFEGMNRVYSQSLAAFLKRRWIALPFTIVTILLIGVLWNTIPAEMAPLEDRSQISI
NTMGAEGVTYEYIRDYTEDINHLVDSIIPDAEAVTARVSSGSGNVRITLKDMKDRDYTQMEVAEKLSKAVQKKTMARSFV
QQSSSFGGRRGGMPVQYVLQATNIEKLQEVLPKFMTKVYENPVFQMADVNLKFSKPEARININRDKASIMGVSTKNIAQT
LQYGLSGQRMGYFYMNGKQYEILGEINRQQRNKPADLKGIYIRSDNGNMVQLDNLIELTGGIAPPKLYRYNRFVSATISA
GLADGKTIGQGLDEMDKIAKETLDETFRTALTGDSKEYRESSSSLMFAFILAIVLIYLILAAQFESFKDPLIIMLTVPLA
IAGALVFMYFGDITMNIFSQIGIIMLIGLVAKNGILIVEFANQKQEAGEDKMRAIKDASLQRLRPILMTSASTILGLIPL
AYATGEGCNQRIAMGTAVVGGMLISTLLTMYIVPAIYSYVSTNRSKLKTE
>WP_005824250.1 MULTISPECIES: TolC family protein [Bacteroides]
MKRIVLIFIATACTALGLYAQPAPTYTLKSCLEQGLLNNYSLRIVRNEEQVSKNNATLGNAGYLPTLDLSAGYKGTIDNT
ETKARATGETTKDNGVFDQTLDAGINLNWTIFDGFNITANYQRLKELERQGETNTRIAIEDLIANIAAEYYNYVQQKIRL
KNFRYAVSLSKERLRIVEERYHIGNFSRLDYQQAKVDFNADSAQYMKQQELLHTSRIQLNELMANKDVDQPFIIQDSLIN
VTASLNFEELWNATLTINASLLRAEQNNTLARLDYKKVCSRDYPYVKMNGGYGYTLNKYDISANSRRSNLGLNFGVTVGF
NLFDGNRRRERKNARIAVQNARLEREQLEQALRADLSNLWQAYQNNLQMLNLERQNLVAAKENHEIAMERYMLGNLSGIE
MREAQKSLLDAEERILSAEYDTKLCEISLLQISGKVARYME
>WP_005824251.1 MULTISPECIES: amino acid permease [Bacteroides]
MGLFIRKPFEALQAEANASGKKTLKRVLGPWSLVALGVGVIIGAGLFSITGTVAAGYTGPAITLSFAIAALGCCFAGLCY
AEFASMIPVAGSAYTYSYATMGELIAWIIGWDLVLEYTVAATTVSISWSRYLVVFLEGLDIHLPQALTACPWDGGVVNIP
AFLIVVLMSLFLIRGTEGSSIFNGFIVFLKVSVILIFVILGWKYINTDNYTPYIPANTGVLGEYGFSGILRGAAIVFFAF
LGFDAVSTAAQETKNPKRNMPIGILVSLLVCTVLYMVFAHVMTGVAHYTAFSGQQGIAPVAIAIEHMGQADAAGIIQPDY
PWLNRAIVLSILFGYCSVIMVTLLGQSRVFLSMSHDGLLPPFFSHINEKFRTPARSNLLFMVLVGLLAAFVPARLAGEMT
SIGTLMAFTLVCAAVLVVRRTMPDVPRSFKTPLVPLIPILGILTCLCMMLFLPADTWIRLVLWMLIGLDIYVGYGMKHSK
LEHGGDTRHGQVALNMIGLILAVLCVITGLWHQQTVGWGENKVLLIISFVFAFTHCAYYMWRIWRK
>WP_005824252.1 MULTISPECIES: acyltransferase [Bacteroides]
MEPTLTRQTPAQHIVWLDVVRLVAMFTVVCCHCTDPFNFYPGTSPDIVDIKFWGAVYGAALRPCVPLFVMITGALLLPVR
GDASAFYKKRIPRVFFPFLIWSVIYNLFPWITGLLGVEPKVILDFFPYSGEEVMRQSLAVSLGYIAEMPFNFSLLDVHMW
YIYLLIGLYLYLPIFSAWVEKASERAKLWFLAAWGVTLLLPYYTEFAAPYLWGTCSWNSFGMLYYFAGFNGYLLLGHYLR
NHNWTGRQLCGIGIPMFAIGYAVTFLGFRRMTSLPDFTDEMLELFFTYCSLNVVMMTIPVFMLCKRANFRSERIKKALAN
LTLCGFGVYMIHYFFTGPSVVLMRAIHVPIYLQIPCAAVVAFCTSWFLVAMAYRCFGKQTKWVLG
>WP_005824254.1 MULTISPECIES: fumarate hydratase [Bacteroides]
MATTPPFKYQPMFEKGKDTTEYYLLTKDYVSVSEFEGKPILKIEKEGLTAMANAAFRDVSFMLRRSHNEQVAKILSDPEA
SDNDKYVALTFLRNAEVASKGVLPFCQDTGTAIIHGEKGQQVWTGYCDEEALSLGVYKTYTEENLRYSQNAPLTMYDEVN
TKCNLPAQIDIEATEGMEYEFLCVTKGGGSANKTYLYQETKAILNPETLVPFLISKIKTLGTAACPPYHIAFVIGGTSAE
KNLLTVKLASTHFYDNLPTTGNEFGRAFRDVELEKLVLEEAHKIGLGAQFGGKYLAHDIRIIRLPRHGASCPVGLGVSCS
ADRNIKCKINKEGIWIEKLDSNPGELIPEELRKAGEGDVVKIDLNQPMADILKELTKYPVSTRLSLNGTIIVGRDIAHAK
LKERLDRGEDLPQYIKDHPIYYAGPAKTPQGMACGSMGPTTAGRMDPYVDLFQSHGGSMIMLAKGNRSQQVTDACQKYGG
FYLGSIGGPAAILAQNNIKSIECVEYPELGMEAIWKIEVENFPAFILVDDKGNDFFKQLKPWNCSK
>WP_005824256.1 MULTISPECIES: DUF4954 family protein [Bacteroides]
MNYRRLTEDEILRLKSQSCLADDWGKVTVAEEFSTEFVHHTRFSGEVCLGVFHSEFMLPGGIRKHSGLRHVTLHNVTVGD
NCCIENIQNYIANYEIGHDTFIENVDIILVDGVSKFGNGVEVSVLNETGGREVLINDKLSAHQAYILALYRHRPELIARM
KEITDFYSNKHASAVGSIGNHVMILNTGSIKNVRIGDYCRICGTCRLYNGSINSNEVAPVHIGHGVICDDFIISTGSHVD
DGAMLSRCFVGQACKLGHNYSASDSLFFSNCQGENGEACAIFAGPYTVTHHKSTLLIAGMFSFMNAGSGSNQSNHMYKLG
PIHQGTLERGAKTTSDSYILWPARVGAFSLVMGRHVNHSDTSNLPFSYLIEQNNTTYLVPGVNLRSVGTIRDAQKWPKRD
GRTDPNKLDYINYNLLSPYTVQKMFKGRETLQNLRHASGELSDIYSFHSAKIRNSALVKGIRFYEIAIHKFLGNSVIKRL
EGIDFRSNEEIRARLKPDTAIGSGEWVDISGLIAPKSEIDALIDGIESGKVNRLKSINAEFEKMHSNYYTYEWTWAYEKL
EEFYGIKPEGMTAEDVIHIVEKWKEAVVGLDRMVYEDAKKEFSLASMTGFGADGSRLEKELDFEQVRGDFESNPFVMAVL
KHIEVKTALGDELIGRMQRVSEN
>WP_005824258.1 MULTISPECIES: GTPase HflX [Bacteroides]
MKEFVISEAQAETAVLVGLVTKTQDERKTNEYLDELAFLAETAGAEVVKRFTQKLDAAHSVTYVGKGKLEEIKEYIRNEE
EAEREIGMVIFDDELSAKQIRNIEAELKIKILDRTSLILDIFAMRAQTANAKTQVELAQYKYMLPRLQRLWTHLERQGGG
SGAGGGKGSVGLRGPGETQLEMDRRIILNRMSLLKERLAEIDKQKSTQRKNRGRLIRVALVGYTNVGKSTLMTLLSKSEV
FAENKLFATLDTTVRKVIIENLPFLLSDTVGFIRKLPTDLVDSFKSTLDEVREADLLLHIVDISHPDFEEQIEVVNKTLA
DIGAAGKPMILVFNKIDAYTYIEKAADDLTPRTKENLTLEELMKTWMAKMEDNCLFISAREKINMEELKSVVYQRVKELH
VQKYPYNDFLYQTYEEEV
>WP_005824260.1 MULTISPECIES: hypothetical protein [Bacteroides]
MNKIFNKLFLGLAVCGLAMTACSDGVEWEPSPVPTEGVQAYIYADNTDLTYYPNDEQVFVVKIGRQKTDAAASIRLTTDA
ENVTVPTTVDFAAGEALKEVKIAFDIAVGTTASYTITIPEEDSYVYGSPKVTIKIKRDYTWLNIGIGYYASQLFGEGWDQ
PVLKAKEANIYKLEDCITKGYPIMFTLSDDNQELIGWDPQPTGYDKTDYGMLYFAAAGMERKGNVLSFPMQGLVILDGGK
WGVLYQGFTETLEMPEGF
>WP_005824269.1 ATP-binding protein [Bacteroides uniformis]
MKNYISRPLYIKRIEPFIDKSIIKVITGQRRIGKSYILLQISDIIKKNIPEANIIFVDKEQLAFTEIRNYMDLYQYVLKK
VTGYNHNYLFVDEIQEIEEFQLCLRSLLNENKCDIYCTGSNAKMLSSELATQLAGRYIEFPIHSLSYGEFLTFNQCQDST
ESLKLYLTFGGMPYIHNLTMDKNVIFEYLRNVYSTILLKDVVARESIRNVSFLENLVAYLIDNTGSLFSAQNISKYLKSQ
HVNIPTQTILNYLKALCNSFFIYKIQRAEIQGMKIFEIGEKYYFEDLGLHNSIQHFDFRKDINKLMENVVCIDLLRYGYE
VYVGKSGNKEIDFIASKDDHKIYIQVAYMLPDDATVRREFGNLLEIADNYPKYVVTMDEMQSGGNYKGIKQISLRNFLLA
EDKEKL
>WP_005824271.1 MULTISPECIES: hypothetical protein [Bacteroides]
MKYINKILSLFVIALIATSCDPDAESYTPGELEDGNQGICFVGNYTQTVEVEPGITSFDLTLTRSLTDAAGTVDVTVINN
EENIFVCPSTVSFAAGEKTAKLTVETPSAAEGITYNLQLALSGNDVSNYSSGYHEISVNFAILKWESIGTGYYLDGTVAN
FFGVDPSVPMAVEIEKTTTATSTRFRFDSPFAKVATAQDEVGGFNGYPFNEEADVVPGEYTFVIDVTKEGASLKPVQYGM
DWGYGMFSGGSVYGNLSTNINSYPLGVYNEKAGSITFPANSLYVSMADYQDGGAYPCTNPSYLYLSAEAYLNSLETE
>WP_005824273.1 MULTISPECIES: RagB/SusD family nutrient uptake outer membrane protein [Bacteroides]
MKKLYKITPYVMLGLMVAGCTDLDTEPLSSTITSDQKEEVVESDPSRLEASVAAVAANFTQYAKIYTEDDNVHSDIGYPT
IMLATESRGTDMVADITGYNWYSNSADYSDCLNTSTATIEFWGTLYNQIFTANNVIGTVDNETEDPTLQYYLAQALAVRA
FDYFTLIQLYQFNYKGHESAMGMPLITEQNATEVAANGCARSTVQETYDFILADLNKAIELLTATTKERDDKRYVSLDVA
YGIRARVYLAMHNYAEALKDAEAALAKTTATPYSRADVSKPSFINIEDNSWMWGILITEQDRVSTTGICNFPSHMGSLNY
GYASVGGWRRISPKLYSEIPASDVRKGWFLNGEGVSANLPAAAQTYITGKKAPAYTQVKYGVLNDQWGTDNNATDIILMR
VEEMYLIKAEAQAMSGNVSGGVSTLNSFVTAYRDPSYQCTATTPEAVQEAVWQQRRLEFWGEGMAYFDIMRLNKGVNRLG
CGFPTTAVFNITAGDPVQIYSIPNKEVQYNPLLENNPLVSAPTPIPDVE
>WP_005824275.1 TonB-dependent receptor [Bacteroides uniformis]
MLLLAFFFVGIGLVTAQNPEGYSVVISEEDGQPVIGASVLVKGTQIGAITGVDGDFTLPNVPSSAKTLVISYIGMQTQEV
DIKPNIKVFMRSDSEMLDEVMVVAYGTAKKSAFTGSASVIKSETLEKRQVSNLSNALSGTVSGVQTQSTNGQPGTSATVR
IRGIGSMYASNNPLYVVDGIPYEGDISAVNSQDIESMTVLKDAAAAALYGARGANGVILVTTKKGKSGDTQISLDARWGV
NSRLVKNYDVLQNANTYMETAYSALYNGYLYNSGYTAERAYQLANADLFPKLGYQVYTIPDGQYLIGRNGKLNPYATLGY
SDGDYYYTPDNWSDEMFQSNLRQEYNLSVSGGSDKLSYYLSASYLNDEGIIENSGFERISTRMNVDYQAKKWLKLGVNLS
YSNVTSRSPGDQDTDAATSSGNAFFVGNFIAPIYPMYVRNADGSFQYNANTGYHVYDYGDGSSTNFTRNFMSMSNPMSGF
LYDTEKYLMDILNGKWYAKIDIIDGLSLTASLGLHIDNTRQHSVGNKYYGQSASYGGSVMQYSSRVYSLDQQYLLNYKKT
FGNHNLDILAGYESMDFNTESHYILGYNMYSDKNWTASNVIDRKNGSGSYNEYATIGIITRASYDFNEKYYGSVSYRRDA
SSRFHPDNRWGNFWSVSAAWDMAKENFISQYDWINMLKLKASFGQQGNDNLYYKGYTNYYPYLDQFTVSGSDGVFSDGVL
YYKGSKDITWETSNSFNVGVDFALLGGRIDGTIEYFNRQTKDMLYYKPVAMSNGYTQLPMNIGSVRNSGVEIELNYTPIE
TNDLKWVINWNGTLMKNKILELHPDLKGEMIDGSYIYREGESLYQMYLTKYAGVDPDSGEALYWAKDENGVEYKDKDWSA
AYNSNRQASGDLLPTIYGGVGTTLEFRGFDFSIQCAYQLGGTIYDSGYQAFMHGGDSHYMGYNWHKDILNAWTPENRNTN
IPRVDAIDKYTNSLSDRWLTSSDYFSINNITLGYTLPKRWLRSLGIGSLRIYGAADNVALFSARKGLDPRMSYTTASTDR
YTPIRTISGGLKVTF
>WP_005824317.1 SusC/RagA family TonB-linked outer membrane protein [Bacteroides uniformis]
MNVISCAQSDKYANNTYRVLVNPYVDFNFYGVHWKTSLSYDYINLDETQWYNAEHGNGKAAQGRLYKYAIWNNTFGLTIT
LNYNFNIKEDHHFSVLAGYEIYNKEYKRTYAQGTKFPIGGLTELNVAATPQEVGSVTDKERMLSYFGRLNYDYQNKYFAS
FSIRSDGSSRFAPGHRYGTFWSVGLNWRISEENFMKDITWLDDLKLRASYGTSGNKTSDYLYGYQAFYEGGANYNGESGF
RHSQLANPDLSWEKSKNFNVGLDFAVLNSRLHGSIDYYIKNSDELLLEKPLAGSTGLDIIMSNLGGMRNSGIEVDLHSLN
IQAGDFNWGTDFNISFNKNEITSYPEEQEVVGTKVRTVGYSLYEFYMQEWAGVDKETGAPLWYKDVKDDKGNPTGERTTT
STYSTADKYKLGSALPNVFGGLNNTFTFKGLDLSFLFTYSFGGKIYDAYEANLLNDGNNNGYQAIKDQANYWTKENPNAP
NPAFLPNNTSSSHSTSSRYLHDADFIKFKNINLGYTLPKKWTQKIQLETVRFFGSLENICVWNLDGSFKGYDVELGGVTG
VLVGAGTVPLPRTILCGINVGF
>WP_005824319.1 hypothetical protein [Bacteroides uniformis]
MYGSRAANGVILITTKQGKKGQAKVSFKAQMSSSKLPSGGYDLMNASEHYALYYGGFYNNNIAKGMSSEEASAAANKSTQ
SMYGRNPYNVANPLDASGDLTSGAQLMIDTDWLDEVFRTGMSQEYDISVNGGNEKSKYFISMGYMNQEGIVIGSDFERYS
GRTNVSTEIKPWFSMGINSTFSLAKQNTPVGGGGGASPLTNGIFLPNAVSCI
>WP_005824324.1 MULTISPECIES: site-specific integrase [Bacteroides]
MSKIIYNLVYNRKRSLNKKGMALVQVEAYLDRKKKYFSTKVYLKPEQWDNKKLIVKNHPNADALNRLIYEFMAMIEKKEL
ELWQQGRRISLELLKDVLSTSENKTSFIPFFRQEIANSTLKESTKRNHLSTLSLLQQFKKDVTFSDLTFEFISSFEYFLQ
SRGYHTNTIAKHMKHLKRHINVAINKDYMEIQKYAFRKYKIKTIENKHTHLSPEELEKLEKLSLAGRYTKLQKTLDAFLF
CCYAGMRYSDFISLSPDNIVEIRQETWLIYKSIKTSTEVRLPLYLLFEGKGLVILDKYRDDLQSFFHLRDNSNVNKDLIV
ISRLAGLSKKISFHTARHTNATLLIYNGVNITTVQKLLGHKSVKTTQVYTNVMDMTIVHDLEKNHALMPLPKKTRT
>WP_005824335.1 MULTISPECIES: zeta toxin family protein [Bacteroidaceae]
MDSKKQLYIISGCNGAGKTTASYTVLPDVLECKEFVNADEIARGLSPFNPESMAIEAGRLMLQRINELLKNQQNFSIETT
LATRSYTRLVHRAQEQGYKVNLIYFWLSSPDLAIQRVAQRVRNGGHDIPKEVVLRRYQAGIDNFFNIYMPCVDYWLLADN
SETPRIIVAEGGRGMKMHIHHIERFNKIQSYVRE
>WP_005824336.1 MULTISPECIES: hypothetical protein [Bacteroides]
MSENERKELSEKLHFGLALAERRMLEEKALRNECIIQGLPNGEIKSVPARIILRKLYGEELKR
>WP_005824350.1 hypothetical protein [Bacteroides uniformis]
MIANSEAGVESYNIIWTLTHADIVKKYPNWNNQEKMSFSKVCYYSDPTGAYPTLKITLTRTIYKPVFNLWGYDGRYWKND
NEWSTFNVNPIVYNTEESNPAWSNNTENNPTCNIYTDLLNGFLNDLGVKPTTGLGGAIWYADALRAGKKFFYSGLYPYAA
SGHQGVKGGAYSEEGARFVFDKEKLEAANSAYKYEYFNGTSVVEKTATVSPDGTILYIDGKKAAEIVNYAPNKLDANEIT
YNIKLEEVNPTHAPRSGDAPTEAAKALVGKYVPIKLVADVCYKDACAAGSLLAAAHTATIKEYDAFIIEPLTVTTGETEN
FTDATVGGSTIDVKGAFTYVSWNADESGKKYIVANTTGCRKLCGNLRSSSGRMDVGSPLELVSE
>WP_005824352.1 MULTISPECIES: ribosome assembly cofactor RimP [Bacteroides]
MIEKKTVCQIVDEWLAGKDYFLVEVTISPDDKILVEIDHKEGVWIEDCVELSRYIESKLNREDEDYELEVGSAGIGQPFK
VLQQYINHIGKEVEVLAKDGRKLSGVLKEADEQHFVVTIQKKVKEEGAKRPKLVDEDLTFTYEEIKYTKYLISFK
>WP_005824354.1 MULTISPECIES: transcription termination factor NusA [Bacteroides]
MAKKVETVSLIDTFSEFKELKNIDRTTMVSVLEESFRSVIAKMFGTDENYDVIVNPDKGDFEIWRNREVVADEDLENPNL
QIALSEAQKIDASYEVGEEVTDEVIFANFGRRAILNLRQTLASKILELEKDSIYNKYIDKVGTIINAEVYQIWKKEMLLL
DDEGNELLLPKTEQIPSDFYRKGETARAVVARVDNKNNNPKIILSRTSPVFLQRLFEMEVPEINDGLITIKKIARIPGER
AKIAVESYDDRIDPVGACVGVKGSRIHGIVRELRNENIDVINYTSNIQLFIQRALSPAKISSIRLNEEERKAEVFLKPEE
VSLAIGKGGLNIKLASMLTEYTIDVFRELDEAIEDEDIYLDEFRDEIDGWVIDAIKAIGIDTAKAVLNAPREMLIEKTDL
EEETVDEVLRILKQEFEEEEQ
>WP_005824356.1 MULTISPECIES: translation initiation factor IF-2 [Bacteroides]
MTIRLNKVTRDLNVGITTAVEFLQKKGFTVEANPNTKITDEQFELLKKEFSTDKDLKIKSERFSQERQSKDRNKASVSID
GYRETQEKAKPEEIKTVVPEDARPKFKPVGKIDLDKLNRRPAPAQEKEKEAEKAVEEKKVEEPAVVETPKPEPAPAPQPE
PQPQPEVQPASESEPQPVSEPQPQPVVKEEPAPVVEAQQESKKEEMIEAPAPVPVAEEAPVEKEGKEEGEEIFKIHQPEF
VSKINVIGQIDLAALNQSTRPKKKSKEEKRKEREEKEKIRQDQKKQMKEAIIKEIRRDDSKLKDTAAGDANGKKKRVRIN
KEKVDINNASNFQRGGNDRGHAGAQQGQGARPQGGNQPGGNNANNNRNRNKDRFKKPVIKQEVSEEDVAKQVKETLARLT
SKGKNKGAKYRKEKRDMASSRMQELEDMEMAESKVLKITEFVTANELASMMDVSVTQVIATCMSIGMMVSINQRLDAETI
NLVAEEFGFKTEYVSAEVAQAIVEEEDDEEDLEPRAPIVTVMGHVDHGKTSLLDYIRKANVIAGEAGGITQHIGAYHVSL
DDGRKITFLDTPGHEAFTAMRARGAKATDIAIIIVAADDNVMPQTKEAINHAMAAGVPIVFAINKIDKPTANPDKIKEEL
AAMNFLVEEWGGKYQSQDISAKKGIGVPELMEKVLLEAEMLELKANPNRRATGSIIESSLDKGRGYVATVLVSNGTLKMG
DIVLAGTSYGKVKAMFNERNQRMQEAGPSTPALILGLNGAPAAGDTFHVIETEQEAREIANKREQLQREQGLRTQKMLTL
DEVGRRLALGDFHELNVIVKGDVDGSVEALSDSLIKLSTEQVQVNVIHKGVGQISESDVSLAAASDAIIVGFQVRPSGAA
AKMAEQEGVDIRKYSVIYDAIEEVKAAMEGMLAPTLKEQITATIEVREVFNITKVGLVAGAMVKTGKVKRSDKARLIRDG
IVIFTGAINALKRFKDDVKEVGTNFECGISLTNCNDIKVGDIIESYEEIEVKQTL
>WP_005824359.1 MULTISPECIES: Fe-S cluster assembly protein SufB [Bacteroides]
MQQEEPNKYVKELTQEKYKYGFTTDVHTDIIERGLNEDVVRLISEKKGEPEWLLEFRLKAYRHWLTLEMPTWAHLRIPEI
DYQAISYYADPTKKKEGPKSMDEVDPELIKTFNKLGIPLEEQMALSGMAVDAVMDSVSVKTTFKETLMEKGIIFCSFSEA
VREHPDLVQKYLGSVVPYRDNFFAALNSAVFSDGSFVYIPKGVRCPMELSTYFRINARNTGQFERTLIVADDDSYVSYLE
GCTAPMRDENQLHAAIVEIVVHDRAEVKYSTVQNWYPGDAEGRGGVYNFVTKRGHCKGVDSKLSWTQVETGSAITWKYPS
CILSGDNSTAEFYSVAVTNNHQQADTGTKMIHLGKNTRSTIVSKGISAGKSENSYRGLVRVAQKADNARNYSQCDSLLLG
DKCGAHTFPYMDIHNETAIVEHEATTSKISEDQIFYCNQRGISTEDAVGLIVNGYAKEVLNKLPMEFAVEAQKLLAISLE
GSVG
>WP_005824362.1 MULTISPECIES: Fe-S cluster assembly ATPase SufC [Bacteroides]
MLEIKDLHASINGKEILKGINLTIRDGEVHALMGQNGAGKSTLSNVLVGHPAYEVTRGSITFNGKDLLAMSPEDRAHEGI
FLSFQAPVEIPGVSMVNFMRAAVNEQRKYRHLPALSASEFLKLMREKRAIVELDNKLANRSVNEGFSGGEKKRNEIFQMA
MLEPTFAILDETDSGLDVDALRIVADGFNKLKTAETSAMVITHYQRLLDYIKPDTVHVLLGGRIVKTGGPELAKEIETRG
FDWIRKEAGEL
>WP_005824364.1 MULTISPECIES: Fe-S cluster assembly protein SufD [Bacteroides]
MSVEQQYIDLFSQTEAMICRHSAEVLNAPRAAAFADFERLGFPTRKEEKYKYTDISKFFEPDYGLNLNRLEIPVNPYEVF
KCDVPNMSTALYFVVNDAFYGRALPKSHLPEGVIFGSLKEVAEKHPDLVKKYYGKLADTAEDGVTAFNTAFAQDGVLFYV
PKNVVVEKPIQLVNILRGDVNFMVNRRVLIILEEGAQARLLVCDHAMDGVNFLATQVIEIFAGENAIFDFYELEETHTST
VRISNMYVRQEANSNVLLNGMTLHNGTTRNTTCVTLAGEHAELNLCGMAIADKNQHVDNHTTIDHAVPNCTSNELYKYVL
DEQAVGAFAGLVLVRPDAQHTSSQQTNRNLCATRDAHMYTQPQLEIYADDVKCSHGATVGQLDESALFYMRQRGIPVREA
RLLLMFAFVNEVIDTIRLDALKDRLHLLVEKRFRGELNKCQGCAICK
>WP_005824368.1 MULTISPECIES: heavy metal-binding domain-containing protein [Bacteroides]
MLVTTTPTIEGGRITRYYGIVSGETIIGANVFRDFFASIRDVVGGRSGSYEEVLREAKDIALREMQEHARAMGANAVIGV
DLDYETVGGSGSMLMVTACGTAVTVE
>WP_005824376.1 MULTISPECIES: SusD/RagB family nutrient-binding outer membrane lipoprotein [Bacteroides]
MKNKCIIFLFCHSILLLAACTGGFENDNEIKGGFSDDKKEIDFQNLTAPFEPIQSGIYFNIGSVGLNWVWQMTQSLNHDM
FSGYFMDPIPKFMKSNACYNLNSGWTNAAWQCTYGYVYTEVQKAEKNFYGNDNLKGYLGITEILKVELMHRIADTYGPLV
YHQLGETPRVYGQQEAYTRFFADLDEGQQLIREYLDEGGDNNKFKEYDMLTNGKTLKEWLKFANSLRLRLAMRISNVDAT
LAKDQATKALNDNQGVLEGARETIAVMGKNYINPLCAVAGWGEVYMNASMESIVNGYEDPRGKKWYNTALLEGYQKQLLG
IPIGLPMKDGDANIYSFCSSLNTSTIGEKTGAVLMSAAEVWLLRAEAALRGYTKENPRTCYEYGVSTSFTQWDCAGASEY
LESDKTPADYKDVVSGGKVGKDMKALITISPKWEEDADIETKLEKIITQKWLACWPESYEAWAEQRRTGYPKLFKVQNNT
GKVIDTDIMIRRLPFSTDAATADPAQYATLTEKLGGADNGATRLWWDTGKNSF
>WP_005824378.1 MULTISPECIES: SusC/RagA family TonB-linked outer membrane protein [Bacteroides]
MKITLFLLLLVIFQVYSGNCYSQNARVSIQNARLRVGQVLEQIESQTEYLFVYNKQNVDVRRTVDINASNQTVSEVLDQM
FKGTDIKYVMEGKNIVLTKNSRSAEDKTDTLQEMATVRGKVTDSKGEPIIGANILEKGTANGVITNTEGEFSMNIPPYAT
IVVSYISYEPQTIALNGRNNLHIRMEEKNLALEQVVVTAMGIQKKMSSLTYSTQQISSNELTRAKEPNMINTLAGKTAGV
QINKTANLGGSAKVVIRGARSAFASGNNQPLYVIDGVPMLNSSTESTSTVIGGNYDGLNRDAGDGISNLNPDDIESINIL
KGSSAAALYGSQAANGVILITTKKGKAGLQRVTFSSNLTVSHAISTPEFQNTYGRNEDGGTASWGTKGNVTDYDNIGEFF
SNGITTFNSLAITTGNEKVQTYFSYANTTAKGIVDNNKLQKNNLNLHETASLFNNKLKLDGIATLMTQTVKNSPATGGYY
LNPLVSLYSFPRGVDMSTYRENFETWNADRNMMTQNWIEKNGDGTVSEWGQNPYWLKKRVLSGYKRYRAVASARANLHIT
DYFNLQVRGNVDYISDKFDNKMYATTAPNIAGKYEDKENGRYIWSDSQEIQVYGDAMVLFNKEFDDFSLNTALGASINMS
KVNSLTIDSRLASLYKPNVFTVPNVVMDSKAAVNQSIDSKRTLQSVFATMQWGWKGLLYLDITARNDWSSTLAHTDSKNT
GFFYPSIGATWILNKTCSLPKWISFAKVRASWAEVGNDLPIGITNPVDIIMVGGSINVNTVEQRGDLKPEISSSIEFGTE
WRFFHHRFGIDFTWYQTNTKNQLLRMDNPTGSTYKYRYVNAGKIRNQGFELTVDATPLLYRNFSWKSLINMSANKNKVVT
LHPDYPEFSYYEEGFNAGYQMRVKEGGSLGDIYGNAFRRNEDGSIMVDETSKRPLGNTGNKDLLGNANPDFTMGWSNTLT
YKDLELYFLIDFRFGGEVMSLTQSELDANGVTKVTEDARARGYVEYQGQKFNDPRAFYSAVGGRNAISEYYMYDATCIRL
REVSLSYSFPKTILENSRFIKGIDVSLAARNLCFLKKEAPFDPDAVMSVGNNNQGVDVFGMPTTRNIGFNLRLTF
>WP_005824380.1 MULTISPECIES: FecR family protein [Bacteroides]
MNQELLYKYFKGITSVEEEKMILDWIDASDENRDIFLKERMIYDISLFSDKQGNNEKKTVHIMPMLRWAARIAAVTIVAI
AGYFITSDFLYNKEVQLQTVTVPAGQRAQIILADGTRVWLNSKSTMKYAANFGRNERNVELDGEAYFEVAKNKNIPFYVH
TETNKVKVVGTSFNVCAYSGSHEFGTTLVEGIVDIYPANSSQIITRLQKDEVFLNENGKCRKAVLPSYEYLRWKEGLYCF
DDAPFSGILGRLEKYYNVKITVASPQLLNYGSFTGKFREQDGIEHILRTISKDHPFKFRINEEKDSIVIYE
>WP_005824386.1 MULTISPECIES: polyribonucleotide nucleotidyltransferase [Bacteroides]
MINPIVKTIELPDGRTITLETGKLAKQADGSVMLRMGNTMLLATVCAAKDAVPGTDFMPLQVEYKEKFSAFGRFPGGFTK
REGRASDYEILTCRLVDRALRPLFPDNFHAEVYVNIILFSADGVDMPDALAGLAASAALAVSDIPFNGPISEVRVARING
QFVINPTFEQLEQADMDLMVGATYENIMMVEGEMDEVSEQDLLEAMKAAHEAIKIQCKAQMELAEEVGSTVKREYCHEVN
DEELRKAVHDACYDKAYAIAASGNKNKHERMDAFDAIREEFKAQFSEEELEEKAALIDRYYHDVEKEAMRRSILDEGKRL
DGRKTTEIRPIWCETSYLPGPHGSAIFTRGETQSLSTVTLGTKLDEKIIDDVLEHGKERFLLHYNFPPFSTGEAKAQRGV
GRREIGHGHLAWRALKGQIPANYPYVVRVVSDILESNGSSSMATVCAGTLALMDAGVKIKKPVSGIAMGLIKNAGEDKYA
VLSDILGDEDHLGDMDFKVTGTKDGITATQMDIKVDGLSYEILEKALLQAKEGREYILGKITECIAEPREDLKPHAPRIE
TMTIPKEFIGAVIGPGGKIIQGMQEETGATITIEEVDNIGRIEIAGTNKKSIDDAMRIIKGIVAVPEVGEVYKGKVRSIM
PYGAFVEFLPGKDGLLHISEIDWKRLETVEEAGIKEGDEIDVKLLDIDPKTGKFKLSRKVLLPRPERQERPEKK
>WP_005824390.1 MULTISPECIES: thioredoxin-like domain-containing protein [Bacteroides]
MKKIFFMALAAIALGACNSEPKFKVEGEVSGADGKMLYLEASALEGIVPLDSVKLEGDGSFHFKQVRPVSPEFYRLRVDD
KVINFSVDSTETVLVKAPYTDFATAYTVEGSPNSSKIKDLTLKQMKLQDNVNALLQSVQAHKIGADVFEDSLASLLKNYK
DEVKISYIFAAPNTAAAYFALFQKLNNYLIFDPLNNKEDIKCFAAVATSLNNYYPDADRSKNLYNIVIKGMKNTRTPQQK
VVEIPEEAISETGIIDINLRDMKGNTRKLSELKGKAVIVDFTVYQSAVSATHNYMLRDLYDKYAAQGLEIYQVSLDADEH
YWKTTADNLPWICVRDGNGIYSSIAASYNVKNVPSVFLVNKNNELSARGESIKDLEAAVKALL
>WP_005824394.1 MULTISPECIES: transcription elongation factor GreA [Bacteroides]
MAYMSEDGYKKLMAELKHLETVERPKISAAIAEARDKGDLSENAEYDAAKEAQGMLEMKINNLKLTIADAKIIDESKLKT
DSVQILNKVELKNVKNGMKMVYTIVSESEANLKEGKISVNTPIAQGLLGKKVGDIAEIKVPQGMINLEVVNISF
>WP_005824396.1 MULTISPECIES: HIT family protein [Bacteroidales]
MATIFSRIIAGEIPCYKVAEDDRFFAFLDINPLVKGHTLVIPKQEVDYIFDLNDEDLAAMHVFAKRVALAIGKAFPCRKV
GEAVLGLEVPHAHIHLIPMQNEKDMLFSNPKLKLTDEEFKAVAEAIRAVL
>WP_005824399.1 MULTISPECIES: mannose-1-phosphate guanylyltransferase [Bacteroidaceae]
MVTNKDNFCVIMGGGIGSRFWPFSRKTLPKQFLDFFGTGRSLLQQTFDRFKQVIPMENILIVTNDLYADLVKEQLPELKP
EQILLEPTRRNTAPCIAWASYHIRALNPNANIVVAPSDHLILKEGEFLAAIEKGLDFVSQSDNLLTLGIKPNRPETGYGY
IQIAEAAGDNFYKVKTFTEKPELELAKVFVESGEFYWNSGLFMWNVNTIIKANEALLPELTSKLAPGKDVYGTVQEKQFI
DENFPACPNVSIDFGIMEKADNVYVSLGDFGWSDLGTWGSLYDLSPKDEAGNVALKCKSLIYNSKDNIVVLPDNKLAVID
GLEGYLIAESDNVLLICKKDEEHTIRKYVNDAQIKLGEEYI
>WP_005824402.1 MULTISPECIES: PAS domain-containing protein [Bacteroides]
MTKHVPLFLPLGSIRLLTIFFSFCIIFVHPALADKMAESPELFDTAFTLQERLDIPDGFVQREMVYISILLGTLVLCLFF
FFMQRRMKKLRERDRERYLQLLEGILDNLPIAAKVKDVNDGMRYTFWNKKAEELFECSAREAIGKTDFETMPEAAALIRK
EDEELVKTGIPQEGIRRFFTKKNEERFTFQNNNFIKLSDGRKWIVYTAWDITDLKIMERKLRLAKEEAEESNRIKSAFLA
NMSHEIRTPLNAIVGFSSILATEVSEEERVEYLDIIERNNELLLQLINDILDLSKIEAGTLEYVYANVDINKMVSEIEQA
TSIRLTNKDVRLVTVTPLPGLLLYTDQRRITQVFNNFISNALKFTAAGSITIGYGMPENSYIRFYVTDTGTGISSENAQG
IFNRFVKLDSFKQGTGLGLAISQNIVKELKGEIGVESQLSKGSTFWFTLPFYKMDAHRSIFP
>WP_005824403.1 MULTISPECIES: FimB/Mfa2 family fimbrial subunit [Bacteroides]
MKKLVVFAVLAAIVASCADDNLPQIEKSSELVSPRLLMDVSTESGQSPLTGILTIMPCKAGTSIYYGNYINRKLTPFYGY
YQVKDGAFYNDGVNRELSLPAGPYNMIYWGTPKYEEPIYAHPLMRDPVYILGEDMSQQHFSLFKMEADTTYYPVFDLVHA
VQPANIGSEDLKASLKRVVTGLKVIIKDKNNGILSSSIDSMVVRITNIAGELNFYTAAPQGSPRTVAFPLVRSVDGTQMS
NATVMLFPSFGKPEFQMSIILKNGNVKSFKQTLNGPLEANSKLTLTLTLGDIFSEESSGEFTLDNWNEESQTIDVPSLD
>WP_005824407.1 MULTISPECIES: TonB-dependent receptor [Bacteroides]
MRKTFLEKCINLRLCRVALVLLFLVPAISSLQANPSQNKTISGVVTSATDSEPLIGVSVQVRETATGGITDIDGRYSVSA
QQGQTLVFSYIGYQSQEIKVGTSSVINVVLKEDTEMLDEVVVVGYGVQKKKLVTGATVQVKGDEIAKMNTTNPLQAMQGQ
TPGVSIASTSGQPGADMKVSIRGLGTVGNSAPLYLIDGVGGDISTLNPADIESIDVLKDAASAAIYGSAGANGVVLITTK
QGREGKAQISFDAYYGIQNVARKANMLNAKEYMAIMDEQALNSGLSAYDWSQYQSIYDANGNVYDTDWVDTMFKDNATTE
SYTLGVTGGSATSTYALSLGYMSQEGIVGGSDVSNYSRYNFRVNSEHKLFKDILKVGEQVSFVYKMNNGISVGNQYNNTL
RGAFGTSPIAPVYSDNNLYDSPYNDTSTSDWNKGDGNPYGLMMTDSNNENKTATFSGNVYAELQPVKNLKIKSVFGVVYG
SSEYRSFKPLYKFSQYIYNEERTTVSQNANHSLGMTWTNTASYDWTMGEHSFNALLGMEAYRYEGTYIEAKNGMLKEGFD
DWEHAFVGNGTASDSTNGLGASGNPHTESRKVSYFGRLGWNWKETYMVNATLRADGSSNFAKGNRFGYFPSVSAGWTITN
EKFMESTQNWLDFLKIRASWGQVGNANIDAFQYLAPIKSTNTHYLFGSGYGDSDAAAQLGTNWGAYPSRLANADIKWETS
QQTNIGLDARFLNSRLGVNFDFYIKDTKDWLVVAPILATAGAGAPYINGGGVKNTGVELNLTWNDQIGKDFSYNIGINGA
YNKNKVGEIPNDDGIIHGSTNQLYDNTPEFYRAENGKPIGYFYGFKTAGIFQNNQEIEDWIKAGNGVLQADVQPGDVKFV
DINHDGRVNELDKTDLGNGIPDFTMGFNLGFNWKGLDFSVVANGAFGQQIVQSYRNHTSKQANYTTAILGRWTGEGTSNR
IPRVTDQNLNWQFSDLYVQDGDYLRISNITLGYDFAKLLRCKVISQCRIYAQVQNAFTFTKYDGMDPEIGYGPEGDNGQG
WVSGVDLGYYPRPRTVLFGVNLKF
>WP_005824409.1 MULTISPECIES: RagB/SusD family nutrient uptake outer membrane protein [Bacteroides]
MKKNKNIFMASVLLLSLGLASCTDSFLDVTSKTESSTGTFYKTEKDAYRALIGCYDGWRQTSSAMMVGFYMASEVMSAEC
FGATGNADGRGYQAIDRFDISQSPADLNLYEGDWKNYYAGVYRCNELIAHEEQIVWNESDSKRGIYMGECRTLRALLYLD
MVRLWGNIPLFLEPVNENRAPSPAKEVFSAIFTDLKYAIENIPGDAYPKADYTKNDGHITKYAAEALLARAYLFYTGYYG
EEPAEVTRAEALAAVEDVIASGEYGLVPQFKNLWPASSAKVAEKGDYETLKGTYAGDGNKETILALKFTATQDYNGNNDS
NRWQVMLGMRQLNAAPYCKGWGALTVNPDFVEAFPTGDLRRSASIIDLVGEGITGSADFTTSFNDWREYTGYAVKKYAPL
CYADGSHAGKQDGSGDFQTQNRQDYVIIRYADVLLMAAELGSPNAQTYFDQVRKRAYQVDDNGTVSANYQAKSVSQQAIM
EERRLEFAFESINYWDLLRQGIDVAAEKLALNGVKVKSGGADDAITIRADRVKATKGLSQIPYNQINLSQSVLVQNPGW
>WP_005824411.1 MULTISPECIES: hypothetical protein [Bacteroides]
MRLKSFFSILAGAALIFSACSPEEYEMGAKTYVSDDLVEGIAYTVTPDANDPNTIHLTSLIKGATPLWVTPSGPSQKTTL
DLALPFAGEYSVTFGASTPAGPVYGEPYTFKVETNNFAMLEDPIWANLAGGVGKSRKWVPIDKNFGIGRCSGPVMYMSHT
DVKNDGSNITDLMIGSANWAPNWDPGIQSWLIPADDPYFQSYITFGLDAVKGCTVELHRVAASGTTDATGTFNLNVSDPK
RPVISFYGGTYSLHNEGFDDVCSNYTNDIKIIECTPYLLQVATMRTNSEGPWWLVWNFISEEAYNDPSIIPTEDPGLLQP
AEVQQPAIEDLATKLFTTEINGVTYVGNEARFLINDEEPYDWTWWNGGSAAWESVVKGQYGSSWAPVADASIADYELVLS
STADGYKWDDGTNAGKLAIEDGKLKFMDADGNPVEITVLTATGDKRTVEVKGSEFTVMACDVTSSFQMGVPATTNDKGAV
DSYLCANLNYKPIATGPTGPTEIKVDNSKVQILFGDGNPDRLRLQFYNPWGGGDAGWPIDITKVKLKKNQTLKIQYKVLS
GITWNEGATPKTVIMDNNIGNAWEDDCYNLAHAVAFDTAEGAVQTVSVTNTTGATVTYEGSSCICIGIQNKGLATVAATE
DGQPDVKVEIISMTIE
>WP_005824413.1 MULTISPECIES: hypothetical protein [Bacteroides]
MNLVYMKTKIYLGILSLVLGLSLASCSEDDDYTIHTTPILNESSVVTGSSDVTATTATLHATLSGLDGMDAGSYKTGFFY
GFAQDNLPEDVQAAYDGSAFSAQLNGLNNNSTLYYQAYVCLQGKVYYKGEVKSLLTTDAKVATADAASVDFASAVLGGTL
TDATADATCGVVISTSSDVEAVRAGLIVKSEELKDSYSFVHEGLVPETQYYYAAYLNLGSGIVYGEVKSFTTPAYDFDLD
NDLVDLGLSVKWARFNVGAKSETGLGGLFGFGDLTGCNNSIDPADYASADTYKTASDLAFRAFQGRATLPTADDFEELFT
LCQKEWTEQNGVTGFKFTGPNGNSIFLPAAGTRVANDVTALGTEGYYLTGTVNSSNTEFAVGYQFAASVNHRITAAVYQG
MAVRAVSTAKNVPFNKALLYQKWYLDNGQDGKQHVFEGPFTQWGVTDNWSTVSNGQPNIEQQIHWEMGTDNGWIGYTYGK
DYGYMELKEDGTVNIHRIAEDGTVTDETGKFTIDEANKVIDIDIDVLCANTWIGTKSGKLNILSLTADGLQIALPDGDYG
YSLNYYSQAKADADAQVPVLLNIADSSWAGSWDALLVAISPEDLAGQHTFVFEGACTDAMVFTLDFAGMAKRYPNSFVRI
DEIKLDGTSIRFDANRFYYGDIEGNGKYRVQLFNAYGAGSVGNAVPLSPFSNVENQGTEPAIHFKEKLEIVCTVITDGTG
AGIYTPNLVTVNPDWGSAWGYNAGAAFEVKYENFQYSLVASQFDIKYESADYAAGSIMTFVEVADIYKYFPGLHATLDNL
YLDGKEVTFDASKVLDANESPKYRLELWNCYGATKDKGCAFGTPDGDVIKELGFSSSMEVKFTFHTLFSVPEW
>WP_005824415.1 glycoside hydrolase family 43 protein [Bacteroides uniformis]
MRKKMMLFLGLALSLSCFSQNRQGYQNPVIPGFHPDPSVCRAGDDFYLVNSSFQYFPGVPLFHSKDLINWEQIGHCLTRP
SQLPLHDAGPWGGIYAPTIRYNDGTFYMITTNVSDKGNFLVHTTDPRGEWSEPVWLKQGGIDPSLYFEDDKCYLVSNPGV
GIYLCEINPKTGEQLNESKRIWNGTGGRHPEGPHIYKKDGWYYLLISEGGTEYGHKVTIARSRDIDGPYEENPANPILTH
INKNAQNSPIQGTGHADLIQAPDGSWWMVCLAFRPQSGNHHLLGRETFLAPVRWDKNAWPVVNGDGTIALQMDVPTLPQH
PLAPKPARTDFKNGKLGPEWVHIRNYHPENYTFASGNLRLKATSVNLNNGKGSPTFVGRRQEHIDFTATTSMQLKKAASG
DEAGLTVYMFEPSHYDLFVKQLADGKQAVVLRYQLNELTHTEKEVILPQGKVQLRVKGSNEIYSFEYATNGKDFKELGRM
NTRYISTETAGGFTGIMLGLYAISGSQTSKAYADFEYFDYEGK
>WP_005824418.1 MULTISPECIES: cellulase family glycosylhydrolase [Bacteroides]
MMKNIIEKFQICLVLSALLFSSFVAACSGNDDTVTPEITIPANILTDGMTFSKTGGTSTLNIKSNVALEVTSSAPEWCKV
TAESSASSSILKYTVMAEVNTDTSDREARVTVKAGGSEVGSFTVKQTAADGLIISNSTSFDLPAVGGDVSVVVETNGDVQ
AVSDVSWIKAVNTRAMEDKIFKFTVSSNPLGAREGHITFTLGSLTETVTVKQGAGETGNMESDARTLAAKMYAGINIGNT
LEACDNKNKIAGETLWGNPKVSEAYIKGLKALGFNAVRIPCAWDYYIVNPSTYEIDAAWLDRVSEVVGYCVANDMYAIVN
IHWDGGWLEESITHGYSSEVDAKQKAIWTQIANKLNAYDEHLLFAGCNEPGQQDQGNVGTSAIDVILKYEQTFIDAVRAT
GGNNASRCLIVQGPYTNIDKTVNDYTMPKDEVPDRLMVEVHFYDPYQFTMMNHDETWSNVFLYWGKDNHVSGSIHNATGY
EEDYVKQQFQKMKTAYADKGIPVIVGEYSAMKRAKEDKIEGTSELAYPDIDQEMHNKSRSYWNEVVTREAKNHGCVPFYW
ETGGDMNRGTGTPKEAYAIEGIMKGAEAGKYPY
>WP_005824420.1 MULTISPECIES: hybrid sensor histidine kinase/response regulator transcription factor [Bacteroides]
MKRLQLLLLWVWMVCFPAVSHDYMFKHLEVKDGLSNNQVNAIYKDSNGFMWFGTASGLNRYDGYNIKIYRSQKDDEKSLP
DSYVEDIQEDTSGNLWIRTGGGYAIYNSASDVFDRNVEAWMWNIGLTGNPSLIYIDKEKTFWIYINGKGVYSYREEQKNA
VAVKGADELLAKAEVSDMKECGEGILLVLSNGILVCIDEEKQNIKWTNPDIAEDCREVKNATFDLFVDHSGRAWIFSVEG
MWIYSLSRKVWEQRSPRTDTYNTVRAVAQDKYGCIWVGRDQDGVELIEPAGRKIRLANEPNNGRTLSNNTITALYEDEAG
TMWVGTYKKGISFYNESIFKFGIADVGDINCVEDGGGDIVWLGTNDRGLVRWNSVTDERMVFSHTADPHSISSDVIVCLL
RDSSGRVWAGTFWGGLNCYDGNRFIHYRSRKGDSNSLVYDNVWALAEDADKNIWIGTLGGGLQCLNPQTGIFTTYSTGNS
NLVSDYISSLCISCDNNLVIGTSAGMAFMDLRTGEITNFAGTKSGKTRLSNQNINQVYEDSRGLLWIATREGLNVYDSKR
DELYEVPIKPGFSKLLILGITEDENKSIWISTGGELINVVLSVDSKTEQPVFRCYTYNDKDGLQSCDFNQRSLKRLHTGE
IVVGGLYGLNRFQPGNIKYNRTLPKVMFTGFQLFNEDVKVGKEYAGRVILKEALNETEEVVLDYKQNVFTVLFASDNFVL
PEKTQYFYKLEGFNENWLTSMSDMHRVTYTNLAPGTYILKVKATNSDGYAGTEEASLKIVILPPFWMTPWAYIVYALLIV
GVVSFSLYAVQRRERNKFRIRQIEEDAKKREELSQMKFRFFTNVSHELRTPLTLIISPMESMMKEITDEKLHGKLQLMYR
NAQRLLNLVNQLLDFRKNEMAGLHLTLSEGDIVAYVRSICASFLMLSEKKHVHLTFFSAMESLNMSFDEDKIGKVVMNLL
SNAFKFTPDGGRVDVALEMSKEMSGRLLIKVSDTGVGIRDEDKERIFERFYQVEQEEPEHQSTGSGIGLSLVRDFVTLHE
GTVRVVDNVGSGSVFLIELPVKHVHVSPSKPAPLAEEVEEHEELLPDMEEEPLPDDLPDDMEEDNEDEKEKPLALIVDDN
EDLVAFMKDSLSLYFRIQSASNGREAWQKIPELMPDIIVSDVMMPEMDGNELCRWVKTDKRTSDIPMILLTARQAVEDKV
EGLTIGADDYVTKPFNVEILILRMRKLIDLSKKRKAKSLIDPEPSEIAITSLDEKLVENAIKYVEANIGRCDLSVEELSR
GLGMSRVHLYKKLLQITGKTPIEFIRVIRLKRAAQMLRESQQNVSEIAYQLGFNNPKYFSKYFKDEFGVLPSVYQEREGR
>WP_005824422.1 MULTISPECIES: TIM-barrel domain-containing protein [Bacteroides]
MKLKNTSVYLLAGWMLAACSGGGFQKTENGVVVEVKQQQPTDVRKVRLEVMGEKLIHVSATPEKEFSKEQSLIVIPQQNK
TDFKVEEQGDEVTVKTSELCAIVSKTTGEVRFTDADGKQILAEDSDGRTFTPVEVEGTKGYTVRQVFQSAGNDEAFYGLG
QHQADEFNYKGKNEELFQYNTKVSVPFIVSNKNYGVLWDSYSLCRFGDPRDYSQLGDVFKLYDKEGKEGALTGTYIPGKK
DVETLVRREDSLYFEHLDRAAHLSKVVNLPAEFPFGGSDVVYEGEIEPAESGLFRFILYYAGYMKVYIDNELVVPERWRT
AWNPNSYKFAVNLEAGKRVPLKIEWKPDAGVSYCGLRVLSPVADEEQNKLSWWGEMQNEIDYYFVYGDDMDDVISGYRTL
TGKSQIMPKWAMGYWQSREKYNTREEVLSTLKEFRERQIPIDNIVIDWLHWEQDSWGSHEFDPERFPDPKGMVDSIHAMN
GRLMISVWPKFYATTDHFKEFDEKGWMYQQAIRDSIKDWVGPGYLGSFYDAYDADARKLFWKQMQDHYYPLGIDAWWMDA
SEPNIRDCTDLQYRKDLCGPTALGPSAKFFNAYALMNAEAIYDGQRGVEPDKRVFLLTRSGFAGLQRYSTATWSGDIATR
WEDMKAQISAGLNFAVSGIPYWTMDIGGFCVENRYVAGQMEFNKTGRENADYKEWRELNTRWYQFGAFCPLFRAHGQYPY
REVWNIAPAGHPCYNSIVYYTKLRYNMMPYIYSLAGMTYFNDYTIMRPLVMDFTADANVNNIGDQFMFGSALMVAPVYEY
GARSREVYFPASCGWYDFYSGKYVDGGQKLTVDAPYERIPLYVCEGAIVPYGPDMQYSDEKPASEITLYVYTGKDGAFTL
YEDEGVNYNYEKGQYATIPFAYNDAEGTLVIGDRTGDFPGMLKERTFNVVKVSKDQPQPFDLKAKGTTVKYDGKAQTVKL
>WP_005824424.1 MULTISPECIES: glycoside hydrolase family 2 TIM barrel-domain containing protein [Bacteroides]
MNKIILSLAIGLSLLVGCNVPKEVAGDDRSLDFTADWAFRLGDDTAAARPDYNDADWRKLNLPHDWAIEGEFSKDNPSGT
GGGALPGGIGWYRKTFTADKADEGKRYRIDFDGAYMNSTVYINGHELGTRPYGYISFSYDLTPYIKWGEENVLAVRVDNA
EQPNSRWYSGCGIYRNVWLTKLNPAHVAQWGTYVTAEDVSKNNARLKIRTKLQYDAEAQMVDVVLQSRLVDADGNAVGEA
VSEAQLMPLTPAEVEQEIHLKNPRLWSIDTPYMYRVESILKDKQTGEVLDRYYTPTGIRTFRFDAQKGFILNGEQVKING
VCMHHDLGCLGAAVNTRAIERQLEILKEMGCNGIRCSHNPPAPELLDLCDRMGFIVMDETFDMWRKKKTRHDYSRYFNEW
HERDLTDLIVRDRNHPSIFMWSIGNEVLEQWTDAKADTLSLEEANLVLNFGHSADMLAKDGEMSVNSLLTKKLADMVREL
DTTRPVTAGCNEPNPNNHLFRSGALDIIGFNYHDDWFAGVPENFPGKPFIVTESVSGLMTRGYYRMPSDSMFIWPERWDK
PFYDTSFSCSSYDNCHVPWGNRHEGTMRHVKNNDFISGQYVWTGFDYIGEPTPYGWPARSSYFGIIDLAGFPKDVYYMYQ
SEWRPDKAVLHLFPHWNWTEGQDIDLWAYYNNADEVELFVNGKSQGVRSKGKDDFHVMWRVKYEPGTVKAVSRKEGKTVA
EQEIRTAGEPAQIRLSPDRSTIQADGKDLSFITVEILDKDGNLCPNAENDVTFAVEGAGFIAGVDNGSPISMEKFKDNHR
KAFYGKCLVVLQNNGEPGGVKVTATADGLEKATTAIKVK
>WP_005824426.1 MULTISPECIES: glycoside hydrolase family 3 C-terminal domain-containing protein [Bacteroides]
MKNKFLATLFLACSISTVSAQTPVYMDDAQPIEARVKDALSRMTLEEKVALCHAQSKFSSAGVPRLGIPELWMSDGPHGV
RAEINWNDWGYANWTNDSITAFPALTCLAATWNPDMSAKYGKAIGEEARYREKDVLLGPGVNIYRTPMNGRNFEYMGEDP
YLASVMCVPYIQELQKNGVAACVKHYALNNQELWRGHIDVNLSDRALHEIYLPAFKAAVEEGGAWSIMGAYNKIRGQHAC
HNDFTLNKILKDDWKFDGCVITDWGGAHDTYEAAVNGLDIEMGSYTNGLTSESVFTYNDYYLANPYLQMLKDGKVPMSTI
DDKASRILRLIFRTAMNRQKPYGSVATEEHYAAAREIGNEGIVLLKNAPVIKKGAPLLPIDAAKYQNILVVGDNAVRLLN
QGGGSSELKVKDMVSPLDGLRAVYGDKVAYAKGYAAGRPMYGRADEIPQNVVDSLRAEAVEMAKKADLVVLVGGLNKNHF
QDCEGGDRLEYGLPFGQDELIEALLGVNKNLVLVLLSGNAVEMPWVSQVPAIVQGWYLGSMGGKSLADILSGAVNPSGKL
PFSFPARLKDCGAHAFDELSYPGDSIKQEYKEDILVGYRWHDTKKIPALFPFGHGLSYTTFTYGKPVASAKVMAADGTLT
LTVAVKNTGSVAGKEIVQLYIGDDKCSVLRPVKELKHFAKVALAPGEEKNVTFTLTPDDLKFYDEASAAWKYEPGKFKAY
VCASSADVRGVVPFEMQ
>WP_005824428.1 MULTISPECIES: glycoside hydrolase family 95 protein [Bacteroides]
MKTLATLFLLAASLLLRAADAPADSCNHQLYYTSPAAIWEETLPLGNGRLGMMPDGGILREHIVLNEISLWSGMEADYSN
PDASKSLPAIRQLLFEGKNREAQELMYSSFVPKKQETDGRYGTYQVLGDLDIDFTYNSSLSILNSPLNNYRRWLNLRDAV
AYTAFRLEDVDYRREYFVSRDRDVMLIHLVAGHEGTLNFSARLSRAEHSLVTVQGNTLLMDGMLESGKPGLDGMKYRVAM
QLVQNGGESSVSPENGICLKNGQEAWLILSAATSYAAAGTDFPGERYAEVCDSLLRPFTAPANSPCAILHSSLSNHVTAH
RSLYDRVSLTLPATPDDTLPTNERILRFTQQESPALAALYYNYGRYLLISSTRPGSLPPNLQGLWANGVSTPWNGDYHTN
INIQMNHWPLEQAGLSELYQPLTTLMERLIPSGEASARTFYGDEADGWVLHMMTNVWNYTAPGEHPSWGATNTGGAWLCA
HLWEHYLYTQDKDYLRRIYPVLKGAARFFSSTTVQEPSHGWLVTAPTSSPENSFYVPGDSVTPVSICMGPTMDVQLLTEL
YTNVIAAARLLDCDADYVAKLEVDLKRFPPMQISKEGYLQEWLEDYKEVDVHHRHVSHLYGLHPGNLISPESTPELAEAC
RMTLNRRGDEGTGWSRAWKINFWARLGDGNRAWKLFKSLLHPAVDAATGGHGSGTFPNLFCSHPPFQIDGNYGGAAGVGE
MLLQSHEGFIHLLPALPDSWTAGNFRGMRVRGGASIDLDWKDGRATRAVVTALVPGKFILKMPTGAVRAQVKIGGRTHTY
KEPAFPLDLNKGEAVTIHFL
>WP_005824432.1 MULTISPECIES: serine hydrolase [Bacteroides]
MKNRVRFFFLFLGLLGALAVHAQINELPRSTPEAEGVPSKAVTALFDSLMALPKTDIHSVVVLRHGKVIGEIYPAPFAPE
YRHTMYSCSKTFVGAAVGLAIADNRLRLTDRVGTFFPELLPDSVSANLADMTVRDLLTMTSGITPDWNMRNLTSDWIRTF
LAKPVKTPGKKFEYDSISTYMLSAIVQKVTGMTVLDYLKQKLFTPMHITDVAWEISPEGINTGGWGLHIQSESLAKFGLL
LLNRGVWEGKQLLPASWVEQMMTRQIGDYGYQMWLCEYPGAVRADGALGQYILIVPDKDMVVVITECTLIDGRRQRRLVW
NRLLPEVGDQVLAPGKDYKRLQKKQRSYQLPLVQGKAASSLSQKYAGKRILLGENKYGWQSIELQFKQQEVVMTVVEKDG
KTYSLPFGYKQWSKAAIDGYPPYSVAAKGRFKGIEGPFQVAGSYAWASPDALQLKVHYVNWISALGLTLCFEDNKVLLTV
TENYSSGEGVTFEGTLAH
>WP_005824435.1 MULTISPECIES: hypothetical protein [Bacteroides]
MNRILLTLKRPFIWLYRFRHRCGYGVHSPFAFNLITHVIYESTAYYKYEELAKAQKQLELEKDKRWKYESKKVKRLLFRL
VNYTQPETIVDAGTLAASALYLKAGKEGADYTSASDLSELFLESGVPVDFLYLHDYRHPDFVEEVFRICSTRTRGKSVFV
IEGIRYTPQMFALWKRMKQDGRAGITFDLYDLGIIFFDKTKIKQDYIVNF
>WP_005824436.1 MULTISPECIES: cob(I)yrinic acid a,c-diamide adenosyltransferase [Bacteroides]
MKIYTKTGDKGTTSLVGGTRVPKTHIRLEAYGTVDELNSNLGLLITYLLDGKDKDFLQQVQDRLFAVGSHLATDREKMEL
KEASIISSEQVEMVEREIDRLDTLLPPLSAFILPGGSRGAAVCHVCRTVCRRAERRILALAEQVEIASELLAYVNRLSDY
LFVLSRKMNQDDKKGEIFWNNSCK
>WP_005824438.1 MULTISPECIES: DEAD/DEAH box helicase [Bacteroides]
MNVQEATTRRLPDLKERHLPENCRETINTILKETYGYEQFRNLEIYDDLSKGKEKLCISQGQLIENVILEAEKAWKSETQ
VDNILLTAPTGSGKSLLFQLPAIYLGKEYNLLTIVVSPLKALIVDQVESLQELGYARVAYASSDLSPEQKMEVYRQVREG
EIDLFYLSPELLLSYDIKHFVGERRIGLVVVDEAHTVTTWGKEFRVDYWFLGRYLTALKQTLGYNFPLFALTATAVWNPK
GGNDMIFETIRSLQMEPCVLYVGTVKRRNIGFDIRQMEMEDGETYDKAKQRVVAARVEDFLDGHKTLLYYPFAGGIDMRL
KTWVKPADWRLVASYYGKKEKEQKAAIVQEFKEGTKKLIVATKAFGMGVDISDIDRVYHVAPSSTFVDYIQEIGRAARDT
EIHGIAATDYHERDFYYMKRLHQTGNIAQEQLVLILRKLMEVYRMKGEKPEIMVSLSDFEFVVKLPRTKNKLEYEAELGQ
LIKTALLWLEDDLMQRYGRHLLEISPKNLLTEGYVQDKTGDVFAREFHSYLTKVEGEDGVYVVRLEALWEERFPELGYKE
FKQKLNNGTLREGARAVSVGKHEVLLKEDATVIRERMDALFKSLTMMLKTALIKSKGRFDEEELRAVFAEHGMDVRSAKR
FIGSLLESRTEEGRSVSYISSVKKKDSNELSFTVTKGFDLLLSRYQKLFSQRIVGSKGDRLLFYCTPFSDLNMLLNLLSM
LDCLSFSVEGGGTPCVFVRFNDPETLQELALGDDYRNLILDTNEQIFQEQIDLFSFFFGTDKLTDEQRWDFIEDYFTGMG
VDDLKKKFVSL
>WP_005824440.1 MULTISPECIES: DUF488 family protein [Bacteroides]
MTQIRIKRVYEEPDATDGYRVLVDRLWPRGIKKEHLKYDVWEKDITPSPELRKWFHEDQAEHWEGFAAMYRKELENSEAA
LRFIDTIKHHHTITLLYASKAPIYNHARILQRFLQEHLD
>WP_005824443.1 MULTISPECIES: iron-sulfur cluster repair di-iron protein [Bacteroides]
MKDYKRMTVGEIVADNFNNAGIFDKYGIDFCCHGSALLPEASKTAGADMEKVIEEIEHLAPTTSENIDFKSWPLDLLVDY
ILKIHHRNIRTQGPEIEELLDKICRVHGEKHPSLYNVQALFHDSLSDLNAHLDKEELVLFPYIYEMVKAKLENTPLPEFH
CGSIEAPISVMMAEHDIEGERYRHIEHLTNGYTAPEDACNSYRLVLQQLKAFEEALHQHIHLENNIVFPRSIKMEAKLRE
QP
>WP_005824447.1 MULTISPECIES: hypothetical protein [Bacteroides]
MIKIRKTQPTDITILMDIFEQAKHIMRKDGNMLQWRGNYPSREIVIADIEQGNSYVCTDDTEEIIGTFAFIRGNDPTYTH
IYEGKWVEDTLPYGVIHRLASTEHSKGVANACLQWCYEQIPNLRADTHRDNHILQYILKKHGFKYCGIILLANGDERLAF
QKVEG
>WP_005824451.1 MULTISPECIES: porin family protein [Bacteroides]
MKKIFSAFMIAVCCMLMAMPAQAQLLKWGVKGGVNMTKIDWDGGYKGNKDNSTGFFIGPMAEFTIPIVGLGVDGALLFSQ
RGKDEVKQTGLEVPVNLKYTIGLGSLLGIYVAAGPDFFFDFKKKDYVDRKKAQVALNLGAGVKLLKHLQVGVTYQLPMGD
SFTWEEAGKAFGAKNKTWQVSAAYLF
>WP_005824453.1 MULTISPECIES: hypothetical protein [Bacteroides]
MKNKQIFFMLLLSVSFLLGACSTKGHEEKMKTQKEAEDEFVATLTAADSSAVLTLCTQCMDLLKAKETDKALDMLYSIDD
AGIAKPLTIQQREALTKRFQRFPVIRYQLDYLSFSTQGNNDVKYKIEFTPRSDSDTPGSSMGFMFNPIKANGEWVLAIKD
GRQPSREAAIPLHDDAPAPVDVIVEK
>WP_005824456.1 MULTISPECIES: PL29 family lyase N-terminal domain-containing protein [Bacteroides]
MNKKFLSVILFSALMVGTAGTFTSCKDYDDDIESLDNRVSAVEKLVSDLQAKIDAGSVITGVDKTEDGIVIKLSNGESYP
IKNGTNGTNAPVWSIVKDANGDYWWAKDDVQTEFPARGEKGEPGDGAAGQDAKTIYYYPGTEETGKLHGQAEAGYWVKVT
EEKGKDPLYEVQTTKWLPEGTLSAVWNTKDETLTLGNMKDENGKLVEKTISLTTKLKALVFIPELYEDGVEATKYKYANG
DFIEAEKNEENGEDDHGVVFVIKKGTSATNWIALKDATKRTYWMPSTSAMYYHMNPLNAKLKDIEWQFLAATPEYVTTKA
NPAVVTPIFQNAGKTIDGERMYATYKLSVEDLKKGNLSTPGKDKYISIAALEATLANGEKEGEEKSTVTSDYAAIMPMIQ
GFKAIAYTDESKIVTENTCKPELYKTAKEAIENVYTVPAQYNGGSIELADLLCIHHVENFGEEITATDHGRMTLAEAAQL
YNLTLKFEPVHYISGDNDTEENAYSKLEEDGTFTPCYVNDKEESVVIPEGSTEKIGRSAIGRRPAVLVKLVDAANNVVLA
GYIKLEITEKAATPDAIVIDKSTPQLPYLCGDQAVSITWKDMSGKILEELGMTKEEFTKGYTFVKDETYVADGKGGFIQV
TAANKFAVDNAYGVVKEIADAEPSSTNDILTWTTTREQRDQLIKDYKDRTLTLYGKYKPVAGGTTYAIYVGIKISIAELP
TTASYGNKRDAYWYPAETALADRDTVRTNVPAPDANNNVTAYVKNLDDYFWHIDATSKKEVSGIEFTVSEASKPVYGEIW
NKKDKGMEIKYSYLFSAKNDGLTIGGKKLFVSKDETKKNESSTNLYWGEKRADASLIATLDKVSHKITYKDNAEAKKFLN
LFGHNENKPNQQFAIIEVSAVYGDCNIELAPAYNFNARFLRPLDIESNDNAKFVDAEAGGSSVKLGDLFTAEDWRDKAVI
KYNTTTKAYEAVLENGVNLYTYYQIEKVALDLDNATCDVNTSGTQMPINPDVIKLSILDNAGAATTSNEVTISGDDIAKL
NTYKLNYKNNEGNTKDFTIMVPVKVTYAWGEVEAAVAIAVKGTIANR
>WP_005824461.1 MULTISPECIES: site-specific integrase [Bacteroides]
MNRNEITLQEMFSSVIGELREGGRWGTAHIYQSAVNAFSAFTKWQPMPMRKLSPTVLKRFENFLRQRNCSWNTVSTYIKT
VRSVYHRAVDRKYIRYVPRLFEHVYTGTRADRKKALEASDISSLVRETERSLQGGTLPNAQQKTRIFFVLMFMLRGIPFV
DLAYLHKRDLQGNILSYRRRKTGRALTVSLTPEAMQMVRIIANKDKDSPYLFPILQSEEGSEAAYREYQSALRAFNQRLA
VLRQCLGMQSALSTYAARHTWATMAYHCEIHPGIISEAMGHSSITVTETYLKPFSNRKIDEANQRVISFVRSGACTV
>WP_005824463.1 MULTISPECIES: ATP-binding protein [Bacteroides]
MNNPFKFGTIVDGEYFTDRVAEQEKVREILASENHLILISPRRFGKTSLVQKVTKGLSRPVFQLNLQLVTGTADFAARLL
WIMLQQYPMERLKHLITHFRFIPTISTNPMTDGIEVSFQPSMDGFILLEDVFTLIDKLGMKNPHKKPIVVLDEFQEIHTL
DKNLDKKLRSILQTYNHANYIFLGSQESMMQEIFEKKKSPFYHFGYLMKLGKIPQDNFYEFLKNGFLLLGEDMDAETIGR
SILSFTNCHPYYTQQLAYQTWNNWKQNGYSDTLVETAITELTHVHDMDYERLWSTFNKTDKKVLIGLTMQMGTPSSLPFL
QAVGIDSPSTAFSSLKRLGQQGYVIRNEGYELDDPFFRRWIEVKREGR
>WP_005824466.1 MULTISPECIES: HipA domain-containing protein [Bacteroidaceae]
MAKCLYCYKELNGNERDFHKACSKKIFGTLEAPILPYTHNNLNDLARQVIRSQTTLTGVQAKLSLDINKGSKNEPGRFTI
VGLWGRYILKPQTERFGNLPELEDLTMHLAEIAKIRVVPHSLIRFEDGELCYITRRIDRTNEGGKLAMEDMCQLSEKLTE
QKYKGSYEQIAKLVLRYSSAPKLDLVNFWEQVVFSWITGNADMHLKNFSLYSPQQEVYTLTPAYDMLSTALVMPEDTEEL
ALTLNGKKRKLKKADFVTSIRASGLDEKVIENLFKKLLKVETKWMEFISLSFLPEEMQISYKDMISIKLNMLK
>WP_005824474.1 MULTISPECIES: helix-turn-helix transcriptional regulator [Bacteroidaceae]
MEYTEQTTLSKYVKAMRKQYNLTQVELSEKSGVGLRFVRELEQGKQTLRLDKVNQLLSLFGSEVGAVPITKTDE
>WP_005824483.1 MULTISPECIES: site-specific integrase [Bacteroides]
MKEITLQEMLSTIIGELRENGRWGTAHIYQSTLNVFSAFNNYRDLHLRKLNPVVLKRFEMHLRQRDCSWNTVSTYMKVIR
SAYNRAVDLRCVRYTPRLFEHVYTGTKADKKRALEASDIGTLVRGTEMDLSKRIPSSSLQKAKMLFVFMFMMRGLPFVDL
AFLHKKDLQGNVLSYRRRKTGRTLRVLLSPEALQLVHMVSNKDENSPYLFPILRSKDGTEAAYKEYQSALRRFNYQLSAL
KTHLNMSSHLSSYSARHTWATMAYYCEIHPGIISEAMGHSSINVTETYLKPFNDKKIDEANEKVISFVKSNGISA
>WP_005824511.1 RagB/SusD family nutrient uptake outer membrane protein [Bacteroides uniformis]
MGQGSFNMLRGSEMYLIIAELAADKQHYDVAKEALNVVRIARGLDKYSGTDAGLADEIQQERRRELFAEGHRLFDMKRKG
LALTRTGVDGHDLWTSQLDLPAGSDRFELPIPQA
>WP_005824515.1 FGGY-family carbohydrate kinase [Bacteroides uniformis]
MLPHLFTETHTSDTKAGELTPEWADRLGLPQGIAVAVGALDAHMGAVGASVAPGILTRIMGTSTCDIMVAGKDEVGGRCI
KGICGQVDGSVLPGFIGFEAGQSAFGDIYAWFRKMLAWTLKDIPGGEARQKVLDGMLVELTREAQDMEPSEDGVVALDWM
NGRRTPDADQNVKGAVAGLTLGTSAPEIFRALVEATAFGSRRIVEHMKGQGLRIDSVNAIGGISKKAPFVMQTLADVLDM
PIRVVRSEQTCALGAAMFAAVAAGVYKDINEATRHMGSDIEAEYRPDEKRTLIYEKIYKKYLELAKLAETIN
>WP_005824517.1 MULTISPECIES: glycoside hydrolase family 172 protein [Bacteroides]
MRIKSLILAALCMVTVGAYAQSNYPFNGLDMNMGNLSRLSDAKTRSISPENFTGEKGKGGMADPVRDKDQRNVANAHHAA
KDLGKGWKVNPFIIVKPGETITIAEIEGPGAIQQIWMTPTGNWRFSILRMYWDDEKEPSVECPVGDFFCSAYNEYAQLSS
LAVCVNPGSAFNCYWKMPFRKKARITLENINTAEEMRLYYQVNYTLTEVPEDEAYFHAQFRRSNPTQGSLHTLIDGVKGK
GQYVGTYMAWRVNDNCWWGEGEIKFYMDGDKEYPTICGTGAEDYFCGSYNFENQKTRRYQEFTTPYAGMHQVIRPDGLYR
AVTAFGLYRWHILDPVRFDKDLKVTIQDLGWRHDGRYNNQKSDISSTTFWYQTEPHARFPSLPNKDELEIPRW
>WP_005824519.1 MULTISPECIES: TonB-dependent receptor [Bacteroidaceae]
MKYFKRNGFVALVSMLSLAAYAEDILPLSVAGSETKEFIQASGYGIDTSNMIQQERIIQGTVLEEGTNEPLIGVNVVVKG
TTIGTTTDIDGKYSIKIPSDKAVLVFSYIGQKTEEYSVKGLSLLNVVMKSDATMLSEVVVYTGYMTQKKADLTGSVAMAS
ASDLKKNASANAMKSLQGKMAGVHITTNGGNPAEGATVQIRGLSSLSGGVKPLIVLDGMPTENLNLRDINAGDIESIQVL
KDAASASIYGARASGGVILIQTKKGQAGKTSIEYNGSVSINTVLNKPALMNAEQYGRAAFQAQAYDERVYGTSISLPSAY
DYTWHRGDNGMAVLDGVKVAEFLNADQTVRGSDTDWMGEVFQTAVSHNHQLTISNGSEKSKSLFSLGYFNNEGTQIHTFF
RQYSVRANTEYSLIKNRLKVGENLAVSYLQYRDQSETWWAMINPPASPVYDENGGWAGAPGFDDFTNPVRLLKMNKDNIN
NYVKIIGNIFLDLNIWKGISARTQFGLDYGNAYNRAVDGVWSETGGRNSDGENYVGSYQSHPLSYVWTNTLSYTLSTGKH
NLDVVLGTEATRFVQEGFSARREGIYLEDRDFAHIGVTTGEKYNLGSSADEYTYFSLFGKANYVYNGKYLLSATVRRDGS
SLFGENNRYATFPAFSAGWRIKDEAFMEDFDFLSDLKLRASWGANGSVQGLPRGYTTTPFTTDYFGTSYPIQGNESGPLY
SGYSRTWLGNPDLKWETTTQTDLAVDFGFFDQRLTGSLGYYFKKTKDVLVQTPYIAVMGEGGEPWINGASMNNRGLEFEV
SFRSDPSAEFQYTISANVGTYKTKLTELPENVINKYPGDGVRDFVIGRSPNVFYGLVADGIFKTQEEVDNHAEQPGKAVG
RIRYKDLDGDGRVDELTDRTYIGTADPDFFGGITFDFRYRNFDLNMFFQGVFGNQVSNDWKRQSDFWHISGSVPVGKNHP
TRLLDAWSFDNPDSDIPAMTNVMTNNEQRMSTYYIEDGSYLKLRNIELGYTFPAKVTNKMMMKNLRVYASARNVFTLKKF
WGGDQFTSFDPEMSGYGYLTPFTMTFGLNVTF
>WP_005824525.1 DUF4185 domain-containing protein [Bacteroides uniformis]
MKNILFMVLSFSIFLLFSCSDKEENEPFIPVDEIISAKTFLIPNKDTKVVSTILNFKNIDAIDYLMVRKSGGNSYSVKID
RNELTADYVFNYVVQKTDPQNFRLILVAVYKDGNKSNDLSLNVDNRWGFFIRSVSRTARVTGSSMDGENFPNPNNTATKW
NVGGTDLGIIWEMQPGKYGIFFGDTFGYDFKPNLANPGPNGGSWRSNVLAFSEDNDLEDGLSFSNMATDDKGYAREIVYG
GKDSSGNGDWTSIPTAAIRANGIDYVHYFNMRNWTGWITNYSGIYKSADNGLTWAKCKDITFSSYSFFGQVGYFKKDGYV
YMIGTQTGRDSNAKLARFHETDIENKTAYEYWNASTNQWIKGNENEATVLIEDKVGELSFIYNETHKKWIIAYFNADRYN
ITMRTAEDITGPWSEPYELANGREYAQLYGSYIHPLSVTGDNLYFTMSMWMPYNVF
>WP_005824527.1 MULTISPECIES: hypothetical protein [Bacteroides]
MNTRTLIITFVWMIMSNIGIFAQEHWDAQERIELNKGVFPKNFSKAIDIIQYDLLGIERGKSHVKVIDNNTLYINLSFSL
KNSVQQGDWRIAVKPDFLPSFHWAPHLTPTDRNVIDQHVFRSPALIVADDHQTLILIPDLDIMQKGTPVRWYMDMDASSN
TLILGMCNNHVSEHVLFERDQETTYPKGDIEIGFYLMYSDSKEVLRNPFKKPLEFMWSRWGHAAYEKGNPVKENLETYVK
HTYNWAFNSWSENVWQQFELDGKKVGAPVFIVNVTQSPNYPGEINEREFRSIWNQAWFSSLRSASGLYRYARRTGNRELL
AKANLTKELALSFPQRNGFFYGLIGTEMHEVEIDGKKYNRSKGWNTYYWGNSNRNPYTWNPKESPYHILDMSWTALLMLR
WYDELEKDARLLAYAEDYAMALLGIQYENGFFPGWLDLKTMQPMNHLNASPETSLSVTFLLKLYELTHKEEYKRTAFRAM
NAVIHEIIPVGKWEDFETYWSCSRYGSDNLVGKKVLRNNMHKQNNFSMFWTAEALLECYRLTSNKEYLDYGQRTLDELLM
TQASWQPPYMYVNVLGGFGVLNADGEWNDSRESLFSELIIQYGKLLDKPEYIERGYAALKASFVMMYCTENPQTKQQWEK
VHPFFASEDYGFMMENYGHGGRTNPAGEGMGEFTIYDWGNGAAAEAYNRILDKFGKIE
>WP_005824547.1 hypothetical protein [Bacteroides uniformis]
MLPRLSRPRRNSENPCTKSTARPIPDGYRHASFGNYLMRYRMVTHVVGHVEHYAGDQMYIDFAGDKLEVVDSESGDVAAL
KCRGHTSVQPLYLFVSVWSSQTGLISV
>WP_005824559.1 MULTISPECIES: DUF4160 domain-containing protein [Bacteroidales]
MPTIFILFGFRFMFYANDHEPIHVHVIKGDVSAKFTLFPVTLIKNNGLKSSELKLVESVIEENQEVIAEHWNKFFNKSK
>WP_005824564.1 transposase [Bacteroides uniformis]
MTTKIANILQCYALGMGIKQISRSFELSRNTVRRYVRLFQECGIPIKELAAMPSARIQEMFSEGVGRNREPSQRQLELEA
LLPEYAARLSRRGVTVKTLYEEYRETHPDGYRHASFGNYLMRYRMVTHVVGHVEHYAGDQMYIDFAGDKLEVVDSESGEC
RSVEVFVAILPCSHYTYCEAVWSQSDRT
>WP_005824578.1 MULTISPECIES: RagB/SusD family nutrient uptake outer membrane protein [Bacteroides]
MKIMKYMMQVLLAGGLLTSCIEDADVTAYLTEDQLGNVAQEDPDKAFSAAVAGMYTDMQQYVDVNMSHNYFGQKSFDYLT
SLMGNDMIMTGRFAMSMYHYLLDYWQQNYTPTNNRWKEYYRVIANANNILKLIDPSSEDPANLKYRAIALGFRGYAYLQL
TYLYQHSYYTGADGTKWGRGEKYDFSQSPCVPLITEDTEGDQPRATVAQIYEQIKSDLTTAFDLFKNLDMTRTSSPTDMD
GCVVAMHLARANMVIHEWDEAIKYAQVVIDNFPILQSEDQILQGFSNISLPDVVFGCDITADNSTTYMSFFSQMDTYGDG
YAGIGVWRAAFKPLVDRIADTDIRLQWFCCDRSTGVTDASGNRITLIRDTQSPVAVEYQAVKFIGTGRDNIKAGVFSGWE
LGDYIYLRSEEAYMIKMEALAHKGSAEAVTELNSFMKTRQPDYNYTFTNKADLIEEIIYQKRVEFWGEGLEYIDNRRLNI
PVDRTDETWGAENNNHLSAGKFRYNQEDRPFLYQLPLSEIENNSQLSPSDQN
>WP_005824584.1 MULTISPECIES: RagB/SusD family nutrient uptake outer membrane protein [Bacteroidaceae]
MNRIKQTIIALAIGLSLANCGDDFLDTTSSDQMSDSNTFTTIDGAQQVLTGAYDWLTNGWLAHMTNQYIFFLPDIMGDDA
LVTPDPNYNYGRFVSPYQYTVSPGSTYTDDPWKGCYSIIDNTNAILDNIGNLAESAERNRIEGEALSLRAYTYHFLVRMY
AKPVNKYPDNPSIILRISSGTEDLPRATVKDVYNQLVVDMEKACGLLDQHSSSSKAYIGANAAHGILARLYLDLGDETNG
IKHANAALKGVNLMNTAVYTADFCEVNSETLWAFECPTDDNQFYLSLPSFWYLCGDDYEDAVIGYSSLRVSKALINLMED
KDIRKTQFPKDSEINDYISETGYLTTKIHSRNNEMGQGSFNMLRGSEMYLIIAELAADKQHYDVAKEALNVVRIARGLDK
YSGTDAGLADEIQQERRRELFAEGHRLFDMKRRGLALTRTGVDGHDLWTSQLDLPAGSDRFELPIPQAEIDANGELTNND
QNPAYK
>WP_005824604.1 hypothetical protein [Bacteroides uniformis]
MSKDVELILLFGLAILYVLWAAVYLHYEKWKRRKAARNAAAILPRKDAPVAGILGKSHFVLPVTVPLDATLKPLKATENE
SEKGVEKDDTFVAEPEKHPLQVPDEELDGIFNDALPEGADNEPMDIDVSLDYEEEDEELQGCSEPGAMASGVSFEDMCAA
VKVLGKAKETVSEQEEQEAGRTLTELQHTDMFEQLVASHPQRAERVTELINLHMENYRQEQSDGTDDNGNEADGEVPEDF
NIYDIV
>WP_005824609.1 TraG family conjugative transposon ATPase [Bacteroides uniformis]
MRNVLKAATIESKFPLLAVERDCIISKDADITVAFRVELPELFTVTTPEYETIHSTWAKAIKVLPNYSVVHKQDWFIKEN
YQPKTDKDSLSFLSRCYEMHFNERPFLNHGCYLFLTKTTKERARMQSNFSSLCRGFIVPKEVNKEMTTRFLEAVGQFEQI
VNDSGLVRLVRLGTDEIVGTDKGAGLIEKYFSLSLEDTTTLEDMELGTDGLRIGDKKLCVHTLSDVDDVPGKVGTDMRYE
KLSTDRSDCRLCFAAPIGLLLSCNHIVNQYIFIDDSNENLKKFEKTARNMQSLSRYSRSNQINKEWIDLYLNEAHSYSLT
SVRCHCNVMAWSDDAEELKNIRNDVGSQLALMECKPRHNTVDAATLYWAAMPGNAGDFPEEESFYTFIEPALCFFIEETN
YKSSPSAFGIKMADRISGKPIHVDISDLPMKTGIITNRNKFVLGGSGSGKSFFMNHLVRQYWEQGAHIVLVDTGNSYSGL
CEMIRRKTHGDDGVYFTYTEESPISFNPFFTQDKVFDVEKKESIKTLLLTLWKKDNEPASRSEEVALSNAVALFIDRIKY
DDSLVPSFDTFYEFVDTDYRAILDAKGVRDKEFDITNFLNVLEPYHKGGEYDFLLNSDKQLDLLDKRFVVFEIDSIKDHP
ILFPVTTIIIMEMFINKLRRLKGVRKMIIIEEAWKALTREGMAEYMRYLYKTVRKFFGEAVTVTQEVDDIISSPIVKESI
INNSDCKILLDQRKYMNKFSKIQELLGLTDKEKAQILSINMANAASRKYKEVWFGLGGVQSAVYATEVSMQEYLTYTTEE
TEKLEVMQLAEKLGGNIELAIKQLAESKKQKKQD
>WP_005824611.1 DUF3876 domain-containing protein [Bacteroides uniformis]
MKYLFNEKQMRTLSVLLAGVMCLLTEACTEPQTDMNRLCGEWKSAIGKPDIRIAKDGKCYKLTLFAKRGMTGRTVPETYV
IQQKGGAMFIDTGFHIDMTYHQERDILTFSTNGEYVRKQ
>WP_005824613.1 conjugative transposon protein TraJ [Bacteroides uniformis]
MDAEFENLHQILRNLYAEMLPLCGDMIGVAKGVAGLGALFFIAAKVWQALARAEPVDVYPLLRPFAVGLCIMFFPTFVLG
TINTVLSPVVKGCNNILQGQTLNIEKYSQQREKLEYEAMVRNPETAYLVSDAEFDKKIDELGWSPESLGIMMGMQMKRTG
YELKKNIRDAFRWVMELLFQAASLILDTIRTFFLIVLSILGPLAFALSVYDGFQATLTQWLTRYIGIYLWLPVSDLFSAV
LARIQVLMLEKDIVALEDPNFIPDASNAAYIIFMLIGIIGYFTIPTVSGWIIQNGGAGSYGKQVNSWGLKGGKGAAAVTG
AAVGHVSGKLRGK
>WP_005824615.1 MULTISPECIES: conjugative transposon protein TraK [Bacteroides]
MEFKSLKNIESSFRQIRMIALVFLVLCTLVAGYSIWSSYSFAQKQREKIYVLDNGKSLMLALSQDLSQNRPVEAKEHVKR
FHELFFTLSPDKDAIEGNIRRALFLCDESAFRYYKDWSEKGYYNRIISANINQTLQVDSMACDFDRYPYQVTMYARQMII
RASNVTERSLVTRCGLINSVRSDNNPHGFTMERFEILENKDVRVLER
>WP_005824619.1 conjugative transposon protein TraM [Bacteroides uniformis]
MEDNHINEEGTVLEEGIVQIEEETVTEEVRETAGEDAARQPAEKKEKPKEKERKELTPAEAQRRKKMLVYPLMFLVFAGA
MWLIFAPSSGGEEKEEQQGFNIDVPLPKEKGLLDDKKEAYERDAFEKQQKSKMGTLQDFEIAIGQTEEAPIGDSMEELPP
EPALRTGNSPIRSSAVAYKDINKQLGTFYQEQKEPEDDQKQLELEWRIQELERMKEEEQQRKTAADEQLELMEKSYQLAA
KYMPGQNGNGQPEKAEVATAGNKGTGNARTVTVPVGQVKERVVSLLAPPMSDADFVRVYSKPRNLGFNTVQTEVEGLAKN
TIRACVYQTVTLTDGKEVQLRLLEPMMAGEQYVPSGTMVTGTAKVNGERMEIKVSSVSYGESVTPINLDVYDTKGMKGVF
VPESEELNAVKEMAANMGSSLGTSITITEDAGAQLAADLGKGVIQGASQYLAKKFRTVKVTLKANHEFYLLPGQ
>WP_005824621.1 conjugative transposon protein TraN [Bacteroides uniformis]
MKKLILMLAFCASVSGAYAQKTVKVEKVQQETEAVAAEEEDASEEEVRKSPSTGDLYEGLTRTVTFDRMVPPYGLEVTFS
KTVHLIFPAAIRYVDLGSADIIAGKADGSENVLRVKAALRDFSRETNLAVITEDGSYYTFNVKYADEPTKLNIEMKDFIH
DGEAVNRPNNSMEVYLKELGSESPLLVRLIMKSIHANNDRLVKHIGCKRFGIQYTLKGIYTHNGLLYFHTELKNSSNVPF
HVDYITFKVVDRKIAKRTAIQEQVIVPLRAYNYVTVVNGKSRERTVFTLPKFTLPDDKELVVEMNEQAGGRHQKFVIGNA
ELIRARVINELKMK
>WP_005824623.1 conjugal transfer protein TraO [Bacteroides uniformis]
MKKVLFLLCMVVCFVLTDKAYAQRCLPGMRGIRVTGGMADGFHSPDKRNELGYSFGLSLDTYTRHCNRWVFGAEYLQKYH
PYKAIRIPTSQFTAEGGYYYTFLSDANKVFLLSLGGSALAGYETNNWGEKLLYDGSTLRSGDNFVYGGAVSLELESYLSN
RVVLLLNARERCLWGSDTGKFHFQFGLGLKFLIN
>WP_005824625.1 DUF3872 domain-containing protein [Bacteroides uniformis]
MKKMFETIFVLGLVLTGIVCVVACSDKLDVQQVYEFDMATLPVQNKIVIGEEAEIRCELVRGGTYVETKYFIRYFQPDGK
GQLRLEDGTVLLPNDLYPLERETFRLYYKSMSTDQQTIDIYVVDSFGQMIQKSFSFNNESQDKEEEE
>WP_005824627.1 hypothetical protein [Bacteroides uniformis]
MIYAGYNPRFSSDEQYTPAYAVAPIIKYIPKDKTVWCPFDTENSEFILALKAAGINTVHSHICTGQDFFNYEPMKWDMIV
SNPPFSKKQQVVERCLSFGKPFALILSNLWLNSSAPARLFKDKEMQMLLFDKRIQFTEKNAAYFGSSYFCYKVLPKQIVF
ENLSRSKYEQSRMSEDMKRLIEPLTKLR
>WP_005824631.1 hypothetical protein [Bacteroides uniformis]
MKAISQMTQGEKLQTISEYTPCKIEREIVLRYLLAVRHNDIQQIEYFEKFGKSIRQIILNVHTYERALLFGYTSKDLNEH
GWLIGMLPIVEKIEVDNFNCIHIGKSQNGTYAVAVDWCTGSAGGGSHPSVFDEPIKDYKEAVRQGICQLEQQYSKAERYS
VTDRSNYNPKVISKLKNKLLELKSRYTQPQQLTLALF
>WP_005824632.1 MULTISPECIES: hypothetical protein [Bacteroides]
MKNEEKNRKQQLTSLPISINILKVVLMAAGVYYFGVKFLFAILLWWAVRQILRLFFITLKLLFWGLIALFILYAII
>WP_005824643.1 hypothetical protein [Bacteroides uniformis]
MANNEICDCKTVIKELSSLDLLNCSDKDVQAILQKLYAKPIAAPLCDYPADTVIVRGRPITSAEQIKYKHELSYVPADKN
KKYQRGSTPNQTMFYGILSDTNDTQLVGCLGEICDCLREPNPQDGEYYAIISFWIARETISLFTIINPESPSNKSDNLKR
MAEELNLFMEEYKDYFDKEDVISLQKFMYHQYNKKALTENDYWIPALFTMDLIKSENIDGILYESAQVADEQLDNVLCLA
IKPESADKKLSFLSAVKVTITIKDGKATVKGEPIDIQ
>WP_005824645.1 phosphoribosyltransferase [Bacteroides uniformis]
MIENLVVSVPFEDLDDAPIYNYFRLSEMPGEFLVIQKENGMFYFLCSHDCPIEKISRSFDWYIVSKDKFNDHLTIGIGLA
DKEPIEGELYRLQDETTLNLWRDILRFTFEGDFVRQFFPYDTYFKGKVRYDEALCFYIHDYYPTRTKDLTPHQKKVSNLV
FRFKEGTENAAPLLAKIFSLCIGRMPFFKEMKSPVLIPIPAATRERNIARFARFCSLLSRRLKIADGFRAIWIKEDREQL
KGTTGHNKLSNLIFHSEYIRGKDVILVDDIATTGQSFIQMKRKCMQLGANSVVGVFLGKTV
>WP_005824647.1 MULTISPECIES: virulence RhuM family protein [Bacteroidales]
MERGYIQITEEEIGKPIVEVKIVNGTVWMFKHEIARLFDVYLQTVGNNFRSIFKSGVLREDDVTMERKMKNEKGQDIYVT
FYNLEAIIFLSYRIDSRYAKAFREWVMNALCEYNRMDKKATEVIVVFNADTRHASIQYPQIPN
>WP_005824649.1 site-specific integrase [Bacteroides uniformis]
MYIDYLSNSRTNGMNTGREYLTMEELAAIIKREFDSSRLEKVRDLYLFACYTGLVYQDIKNLQPYNIITAKDGTRWLSIR
RQMHSSSWQIPLLENACQIIDKYKDNGTENLLPVPSIQKVNAYLKEIASQCGLDRNLSFQSARSTFAVTIGIANKVSPVT
ISKLFGFRDYTTRSSRVSDKQISKEMLELSKKLATNK
>WP_005824651.1 MULTISPECIES: site-specific integrase [Bacteroides]
MRSTFRVLFYLKKGAPLKNGMLPIMVRITIDGEKVEFSTKLEIEEKKWDIKSAKAAGRTPAANEINLKLDKMRVEFNNHY
EKIRSVGSFPTPLMLKNAYLGIKAKSHTMLTVFKKIVDEKGKQLGVSISKSTYSKYELVYRRLQEYIKQEYKNTDLPLYS
IDDDFVNGFEIFLRVDKKVGHNATAKMMQKLKTSTTYAKSHGMMQEDPFYDKKITFEDVDVPYLTMEELQAVMEKDIQNA
RLRRVRDIFVFSCFTGLAYSDTYYLTEEHLYKANDGKMWIKKPRQKTKVIADIPLLEVPLQILDKYRGQQTGGRLLPVCS
NQKVNQYLKELATVCGINKELTYHVARYTFATSLTLLHDVPMASIAKMLGHTNIRQTQHYAKATNILLSRSMQNLSEQLN
LRMEIK
>WP_005824658.1 MULTISPECIES: SusD/RagB family nutrient-binding outer membrane lipoprotein [Bacteroides]
MKRIIVLIGMVFVFLACTGDFKEINTDKSGVTDEDLQADYNEHGIRLGIIQQGIYFNYDYGKGKNWPFQLTQNLNADMFS
GYMHDAKPLNGGSHNSDYNLQDGWNSAMWGHTYEYVFPQIYQSENATRDRMPAFFGITKILKVEVMHRVTDYYGPIVYSH
FADLEARYMPDTQKEVYNAFFCELDTAVAVLSDYIVEHPGASEFARFDMLLDGDYDSWIKFANSLRMRLAMRIAVASPEK
AKTEFRKAMDNEYGVIREADESVAVSTASGYTNPLGEINLVWNEAYMGAPMESILNGYEDPRREIYFATCQDEQFAGEYR
GIRQGTCFAHNYYNTLSKLKVTQQTDAVLMPAAEVWFLRAEAALRGWTDESVKTCYEEGVMASFRQYGILQSDAYLESDL
LPADFVDTYDMENDITARCQVSPRWLESADRDTKLEKIITQKWIAMFPEGCEAWAEQRRTGYPRLFPVRFNHSKDGCIDT
ETMIRRLNFPGGLKTENAEQYAALVEALGGDDNAGTRLWWDTGINW
>WP_005824660.1 MULTISPECIES: SusC/RagA family TonB-linked outer membrane protein [Bacteroides]
MKYTTLYTLILGLFSIGWTDCPEDFMERMQRPGHSEIQLSKVTISGRVLDESGFPLAGATIQEKETANGAIADSEGKFTL
VVADNAVLRVSFIGYISQDIEVEGRSTFHITLREDMIELDNVIVTALGIEKKENSLSYATDLIKNEELTRVKMPNLITSL
TGKSAGVRVNQVSSGLGASAKVSIRGIRSVASDNQPLYVIDGVPILNSTSEQAYSAIGGTANAGNRDGGDGISNLNPEDI
ESISILKGAPAAALYGSQAANGVILITTKKGQSHGQRSVSFSTSLMFDNAFALPKMQNRYGVSDGVDSWGERANLPEYDN
LRDFFSTGVTSITSISLSHGNEKLQNYFSYANTTGHGIIGKHNLSKHNLTFRETSVLLNSRLKLDGSMNLMRQVVKNKPT
VGGFYMNPLVGLYRFPRGEDIAYYKENFEVYDEGRNLNIQNWHTSYEDFEQNPYWITNRILSKENRMHVIVSLSANLKIN
DWLSLQARGNVDYINDKVRQQFYASTAPALAGANGRYIEMDYQETQYYGDAILMMKKQWDAFSLNAALGVSINDKTVNST
RYDSKTASLKYANVFNLANIIMNGSAGLDQKIDARRQLQSLFATAQLGYNEFVYLDLSARNDWSSTLAYTSHEKSGFFYP
SVGFSLIFNKLMTLPQWVSLAKIRGAYSMVGNDIPMFITNPSSHITAGGEFLASDAAPFKDMEPEMTHSFEAGIEARFLK
NRIGLNATFYKTNTRNQFFKLPTLSGDKYAYRYVNAGDIQNVGWEISLDAVPLLTNHFKWKTEVNFSTNRNKIISLHEAL
KEFLYGPTSFSSSYAMKLVKGGSIGDIYGKAFVRDDAGNIVYGTEGDNTGMPLVEGDGNTVKVGNANPKLMLGWNHMLSY
KNFSFYFLVDCRFGGDILSQTQADMDMYGVSEVTARARDKGYVMLEGNRIDNVKGFYKNVVGGRAGVTEYYMYDATNIRL
RELSVGYQLPAAWMEKTKVLKRAQLSFSGRNLFFFYKKAPFDPDLVLSTGNDNQGIEVYGMPTTRSWGFSLKCEF
>WP_005824662.1 MULTISPECIES: YqgE/AlgH family protein [Bacteroides]
MYIRGMYSNIDLFKIETNHVVPARGKVLISEPFLCDHMFGRSVILLVDHTHDGTMGLVLNKPLPLFLNDVLKDFDCPENI
PIYKGGPLSTDTLFYLHTLKGITRALPIGKGFYLNGDFEAIKDYIMQGNPVKGRIRFFLGYSGWEYEQLGREIEENTWLV
GKENISSLMDEAASGTLWKKALCKLGAKYEIWSRFPQIPTFN
>WP_005824666.1 MULTISPECIES: GNAT family N-acetyltransferase [Bacteroides]
MNKSYFCNERVRLRAMEPEDLEVMYAMENDSQTWDVTNFTVPYSRFVLKQYIENSECDMFADRQLRMMIIRVEDDAVIGT
IDITEFSPMHARGEVGIAIRKEYQGNGYAKEALRLLCDYVFSFLYLKQLIVHISVDNEASIRLFESCGFVRCGLLREWWR
VGGCYKDVVLLQLLRSTN
>WP_005824667.1 MULTISPECIES: hypothetical protein [Bacteroides]
MEEQIKKTAARVRTTFAYFWMLPILLVLLGETGGEWVGMYAGDVRATYMAETITILLAASCVPVSLKLFSWVLIRKIDVV
TLPEALRLYALWSGVRLALLAIPVLAGFFTYYIVLSSTGVLCALIGLTASLFCLPGEGRLRKELHINKEEM
>WP_005824669.1 MULTISPECIES: recombination mediator RecR [Bacteroides]
MNGQFPSTLLEKAVNEFAKLPGVGRKTAMRLVLHLLRQDTAVVEAFGNAIVTLKHEVKYCKVCHNISDTETCRICSSPQR
DASVVCVVENIRDVMAVEATQQFRGLYHVLGGVISPMDGIGPGDLQIESLVRRVAAGGINEVILALSTTMEGDTTNFYIY
RKLEKLGVKLSVIARGISIGDELEYTDEVTLGRSIVNRTPFSGTA
>WP_005824678.1 FGGY family carbohydrate kinase [Bacteroides uniformis]
MESNKKYVIGLDFGTDSCRALVVDTYTGREMATGVSFYPRWKAGLYCDAHNNRYRQHPLDYIESMIEAVHIALSDLKEEE
IASICGLCFDTTGSTPALTDKAGMPLALCPEFAEEPDAMFILWKDHTAVREAEQINALINKRNLDYLLYEGGTYSSEWVW
SKVLHIINTNVAIKDAAYAWVEHCDWMTGLVTGNTIPEQIFRSRCAAGHKAMWHASWGLPSGEVLEELNPALKEMLPHLF
TETHTSDTKAGELTPEWADRLGLPRGIAVAVGALDAHMGAVAHPSPRGY
>WP_005824680.1 MULTISPECIES: L-fucose:H+ symporter permease [Bacteroides]
MESNKIIPKGILFPFILLTTLFFAWAVPNNLTDTMLAAFKRIMSMSDSKTAWIQVVCYLLGYGCCAVPGALFIKKYTYKS
GVMLGLGLYAFGALLFYPAMLSSGVNVDFSFFMYLLAIFVLFAGLSVLETSTNSYVLAIGPESTATRRLNLSQAFNPFGA
ITGVVISQIFILSQLNGMTATERAQLPAEELAAIQGQELNAVTTAYVVLGLVMLVLLLAIRLTKMPNLSEKGEKIEFGAT
LRRLIKNKNYVWGVIAQFFNIGAQIAVWSFVIRYAMVQLNFDGVLASLGDSASADAVVNALRGVEPVAAAFYNCCEWLGL
NDLLPRTAEQAAATYYIMSLILFVVMRFVCTAMMKYVKAYKLLIGLALLAVMCCLGAMFGKGSFGVYCLMGISGCMSLMF
PTIYGFGLTGLGDDTKIGGSFMVMAIAGAAVLTQIQGIVSDQTGSIMAAYVVPAVAFAVIAYYGLFIARKQELTTK
>WP_005824682.1 MULTISPECIES: DUF6786 family protein [Bacteroidaceae]
MLKSTKLKNTLLVGATAILVSCGGQKEIKMGSYAYDAQFLKDHGIEYTELVSADGNSKVMVIPAWQGRVMTTSASGDEGD
SYGWINYRFINEGKVSSQFNPVGGEERFWLGPEGGPFSLYFKEGQEQVYDNWIVPPVLDTEAFDIKSQDNSSIRFVKDTR
LTNASGTTFDMNIDRTVSLMDAGEVAADFNIQLTNDMKIVAYKSENKITNTGDKAWTKEGGLVSVWMLGCFNPTPTTTVF
IPYKQDAEGTIVNDEYFGKIPADRLIKENGIIYFKIDGLYRSKLGLPASRATDICGSYDSSKGVLTILWCSLPETPSVYV
NGQWGPQEDPFAGDVINSYNDGPVEDGSIMGPFYEIETSSPGAELAPGASLVHTQKVIHVQGKDEQLVPIVQDLFGADLN
VIKTKFQ
>WP_005824683.1 MULTISPECIES: L-fucose isomerase [Bacteroidaceae]
MRNSRLIGGKPKIGIRPIIDGRRGGIRESLEDMTMAMAHKVAELYSSVLRHSDGTSVECVIADTTIGGVAEAAMAAEKFR
NSGVGVVLSVTPCWCYGFETIDMDGEMPKAIWGFNGTERPGAVYLASALASHTQKGLPTFGIYGRDVQEVTNMEIPEDVQ
EKLLRFARAGIAVATMKGKSYLSIGSVSMGIAGSIPNPDFFQEYLGMRNEYVDASEIERRVQLGIYDHEEFARAMAWTEK
YCKSNEGTDFNPEHLVYSREEKDARWEYVVKMTLIFRDMMIGNPKLAEMGFKEESMGHNAIAAGFQGQRQWTDYKPDGDF
SEAILNTSFDWNGIREAFTFATENDTLNCTSMLFNHLLTNTAQIFADVRTYWSPNAIERVTGKKLEGKAANGFIHLINSG
SCTLDGTGCQTRDNKPVMKPFWEITEEEVEACLSVTKWHPASREYMRGGGYSSQFLTRGEMPVTMCRLNLVKGQGPVLQI
AEGWTVNLDKDVFKAINERTDRTWPSTFFAPRLTGKGYFRDVYTVMNNWGANHGAISYGHIGADLITLASMLRIPVCMHN
VSEENIFRPSAWTAFGEDMEGSDYRACKNYGPLYK
>WP_005824684.1 MULTISPECIES: LacI family DNA-binding transcriptional regulator [Bacteroidaceae]
MSSLKKISLKDIAEAAGVSTALVSFVLNGKKKEYRVGEETAQRILKIANEMNYQPNLAAKSLRSGKTKTIGLVVSDISNP
FFSQLARVLEDEATKRGYTVLFGSSDEDKDKMTRVVSNLINKGVDGLIIVPCDNSEKSIASLVNNNIPIVLFDRYFPEIN
VSYVALNNFNASYISTKHLLNAGYNAPCMVAYDVNLIHMKERIRGYKKAMDEAGKRNLANVVFLRQDAPRKSADRLLPKM
IDGGVDAFLFATNMISLACLYTIKDMGEGIIGKIGLVGFDGNPVFDFFDAPISYIQQPIDVLVQKALEILIDIIINGNTV
QSVLAEGEFIEMAP
>WP_005824685.1 MULTISPECIES: hypothetical protein [Bacteroidaceae]
MKTKILFTLLFFACRIHYLYGQTNLQIAPETLATPEKNGIWLQPAQNTKAQPIWGFANGIRIGIAPLGGPRGLIRIYTPY
LEHDEFVVTNFIAFEPIDKAKNNRGLSELEWSQLDNVRGKRFWSGNTPEAPSFPNQYYPAHGVIAKENGVETLTVYFFCE
TFDNGADIYVRTKFTEGKPYEFELTTYTTEESDELNRFILTATMGNKARLRTLHLADGKTKEAGQLWPSYKDSNFTEHNH
TPVAEMIKDKNGGVWFIASPDEKDPTKAVYAEDTHTHWKYTGKKATQYWYCSNPSNELEGVVNGRYTYWASKSPIPGGIA
YENFELTEPFQSGQSYIFGITPLSPEELINHIMK
>WP_005824686.1 FGGY-family carbohydrate kinase [Bacteroides uniformis]
MLPHLFTETHTSDTKAGELTPEWADRLGLPRGIAVAVGALDAHMGAVGASVAPGILTRIMGTSTCDIMVAGKDEVGGRCI
KGICGQVDGSVLPGFIGFEAGQSAFGDIYAWFRKMLAWTLKDIPGGEARQKVLDGMLVELTREVQDMEPSEDGVVALDWM
NGRRTPDADQNVKGAVAGLTLGTSAPEIFRALVEATAFGSRRIVEHMKGQGLRIDSVNAIGGISKKAPFVMQTLADVLDM
PIRVVRSEQTCALGAAMFAAVAAGVYKDINEATRHMGSDIEAEYRPDEKRALIYEKLYKKYLELAKLAETIN
>WP_005824687.1 MULTISPECIES: glycoside hydrolase family 172 protein [Bacteroidaceae]
MKIKFFILAALCMATISIYAQNFNGLDMNMGNLYRLSNAKTRSISPENFTGEKGKGGMADPITDKEKINQANAHHAAKTL
GQGWKVNPYVNIGPNETFTLAEIEGPGSIQQIWMTPTGEWRKTIIRFYWDDEKEPSVECPIGDFFCSGWGLYSPLSSLAV
CVNPGSAFNCYWQMPFRKKCKITMENIDPNNEMRVYYQINYTLTEVPEDAAYFHAQFRRSNPNINSDHVLVDGIKGKGQY
VGTYIAWQVNNNGWWGEGEIKFFMDGDKKFPTICGTGTEDYFCGSYNFENKTTHQYEEFTTPYAGLHQIIRPDGVYRSQQ
RFGMYRWHILDPIRFEKDLKVTIQDLGWRNDGRYLDQKSDISSVVFWYQTEPHAKFPTLPSVDDLEIVRPF
>WP_005824689.1 MULTISPECIES: RagB/SusD family nutrient uptake outer membrane protein [Bacteroidaceae]
MFKKQYITGAFLAVISLFSSCTNLDEEIFSSIPEKDFYKTESEFLAAMVPIYSSMRTLTEHSNWWDLEETTDVCVTPVKN
HGLWYDGGIYIRLHQHSWMEEDAHLNNIWNALYSGVSSANRVLYQFENSTIEMNGKENYIAELKVARAFYYYLLLEAFGN
VPIIDRFDVPDGYLPATEPRSKVFEFVESELKNNINNLSEDVLNTYGRFNKWNAKMLLARLYLNAEAWIGTPMYNECENL
CNEIIATNKYRLDGDYSLPFSTNNELSNETMFVIPFDETKSGGQIYMWARKTLHYSQMQTFNLQATWLDGGCVGVPTFFD
NYIEGDKRLEKTWRMGQQYALDGTPLWTNGWCGDPQMLLSYTKDVTNISGDATMYQGYRFGKYEIKIGATGTPDNDYVIM
RYAEVLMMKAECILRTGGSSQEAAELVNEVRRRNFDTTNELTGSELEATTICNGVPVKYGRFLQELGVEFALEGLRRSQL
IRFDNNFTKGTWWEHQPTNDTKRNLMLIPFDQLQRNSNLVQNPK
>WP_005824695.1 MULTISPECIES: SGNH/GDSL hydrolase family protein [Bacteroides]
MNRLMVLGILVWMGIALHAQSLYPDFSKLNFGCDGNSITAGEQWSKTVVDKLGFATHHNVAVGSATWACHPDTQDYGSEA
FAGISGGWQVTEDKHELQMRHNNVSKVHIQKFIAEVESGAYPAPDVFVFSMGTNDRNLGSAEEALKGKTLDEVDVNTMAG
GARWSIQTILEHYPQCRVFVCTPIQTGNPEHNALNLQKIAILRELCRALSVQLIDCYSNCGITEKFEQPSGSGRYLRDGL
HPDKPGQELMGRYIAKEIRNHFF
>WP_005824707.1 MULTISPECIES: potassium-transporting ATPase subunit KdpB [Bacteroides]
MKDNKSASLFQKEQVMESLKQSFVKLNPRVMIKNPIMFTVEVVTVVMLIVCFLSLGTSEYGAFGYNLLVFIILFVTLLFA
NFAEAIAEARGKAQADSLRKTREETPAKVLVDGKIHTVSSSRLKKGDYFICEAGDTIPADGEIVEGLASIDESAITGESA
PVIREAGGDKSSVTGGTKVLSDKIKVLVTQQPGESFLDKMIALVEGATRQKTPNEIALTILLAGFTLVFVIVCVTLIPMA
DYTNIDHPGTYISIAAIISLFVCLIPTTIGGLLSAIGIAGMDRALRANVITKSGKAVETAGDIDTLLLDKTGTITIGNRK
ATKFHSASGVDENLFVEACLLSSLSDETPEGKSIIELGRENGHRMRDLNTTGAHMIKFTAETKCSGVDLQDGTQIRKGAF
DAIRKIVENAGNKFPKEIEEVIAVITSNGGTPLVVCVNQRVTGVIELQDIIKPGIQERFERLRKMGVKTVMVTGDNPLTA
KYIAEKAGVDDFIAEAKPEDKMEYIKKEQQAGKLVAMMGDGTNDAPALAQANVGVAMNSGTQAAKEAGNMVDLDNDPTKL
IEIVEIGKQLLMTRGTLTTFSIANDVAKYFAIIPALFMVAIPQLAPLNIMGLYSPETAILSAVIFNAIIIPILIPLALKG
VQYKPIGASALLRRNLLIYGVGGVIAPFVGIKLIDMIVSLFF
>WP_005824709.1 MULTISPECIES: K(+)-transporting ATPase subunit C [Bacteroides]
MKTLWKSFKITIAFCIFFSLFYILVLWIFAQFAGPNKGNAEVATLNGKVVGAANVGQMFTQDIYFWGRPSAGDYTADASG
GSNKGPTNDEYLAEVEARIDTFLVHHPYLSRKDVPAEMVTASGSGLDPHITPACAYVQVKRVAQARGMNEAEVKAIVDKN
ISKPFLGVFGTETVNVLELNIALEEADQNK
>WP_005824711.1 MULTISPECIES: hypothetical protein [Bacteroides]
MKSLKISILVFASMVAACFMGTGKVQAQEFTIQGDLVSSYVWRGFYQTGVSFQPTLGFGVGDFSLTAWGSTDFDGVSSGE
GAAAKEIDLTAAYALGESGLTFSVASLWWGGQGARKYFNFKSHETAHHFEAGLAYTLPVEKFPLSIAWYTMFAGADKDDK
GRQNYSSYVEFNYPFSVKSVDLNLTCGFLPYEAGVGVYGVPNSGFAVTNVALKGITEIKITDSFSIPVFAQAIWNPRMED
AHLVFGFTLRP
>WP_005824715.1 MULTISPECIES: ATP-binding protein [Bacteroides]
MNIRTKLILSVGVLAGMIILLVALSVVNLQILTATEPDSPAAVPGLQRALLWISVIGGVCIFASIILLVWLPRSISKPIQ
ELTRGILEIANHNYEKRLDMSGREEFREVADSFNRMAERLTEYRASTLNDILSAKKFLEAIVNSIDEPIIGLNRNREILF
INNEALTVLNLKREEVIRRSAEELSLKNDLLRRLVRELVNPGEKKEPLKIYADNKESYFKASYITIINAEADDDEPHNLG
DVILLKNITEFKELDSAKTTFISTISHELKTPISAILMSLQLLEDKRVGVLNDEQEQLSNSIKENADRLLGITGELLNMT
QVEAGKLQMMPKITKPIELIEYAIKANQVQADKFGIQIEVEYPEEKMPKLFVDSEKIAWVLTNLLSNAIRYSKENGRVVI
GAKHDEDFVEMYVQDFGKGIDPRYHQSIFDRYFRVPGTKVQGSGLGLSISKDFVEAHGGTLTVQSELGKGSRFVIRLKA
>WP_005824720.1 MULTISPECIES: hypothetical protein [Bacteroides]
MPSSPKNYPFYNWVPKPVGIIILFVFFLPILTVGGTYSVASTEMMSELGIISEHIQFANFATSIGMAAFCPFLYRLVVIR
RQKMMCLAGFSLMYIFSYICAKTDSVFLLALCSIFMGFLRMVLMMVNLFTLIKYAGHIEAYDKITPGNEPTTDEGWDKLD
IERSAAQPAIYLFFMVLGQLGTSLTAWLAFEYEWQYIHYFMMGLLLLCILITFITMPYHKYTTRRFPINFKQFGNASIFC
ITLACITYVLTYGKVLDWYDDPTIQWATVCAIIAGGIFLYIESTQRNPYYQLDVFKLRTIRMGFLFYFLLMVLNSSAMFV
NVFTGIGMKLDNFQNATLGNWSMLGYLIGGIATIWLSVKGVHFKYLFAAGFLLLGLSAMFMYFEVQGAGLYERMKYPVII
RSTGMMFLYSLIPTYATQRMPYKYLSSWICTMITVRMVLAPCIGAALYTNVLQERQQHYVTRYAQNVDMLHPEASASFTQ
TVQGMQYQGKSKQEAINMAAISTKGRIQVQATLSAVKEMAGWTLYACLICMIFVLVVRYPKRKLLT
>WP_005824722.1 MULTISPECIES: HlyD family secretion protein [Bacteroides]
METKENNNTASTHQEKARKLKKLRRWQIVVSLLGIVILIWGIIQVVCLFLNYKRTETSNDAQIEQYISPVNLRASGYIKK
ICFTEHQEVHKGDTLLILDDREYKIRVMEAEAALKDAQAGATVIGATLQTTQTTASVYDASIAEIEIRLTKLEKDRQRYQ
NLVKRNAATPIQLEQIETEYAATHKKLEAVKRQQKAALSGVNEVSHRRENTEAAIQRATAALEMARLNLSYTVVVAPCDG
KLGRRTLEEGQFITAGQTITYILPDTQKWIIANYKETQIENLHLGQEVVITVDAISDKEFKGKITAISGATGSKYSLVPT
DNSAGNFVKIQQRIPVRIDFTDLSKEDNSSLAAGMMVIVKAKME
>WP_005824723.1 MULTISPECIES: TolC family protein [Bacteroides]
MKRQLFTFSFLCLLALGTRAQDTLTLEDCLKIGIENNLSLQSKRKEIQKGKYGISENRAKLLPQINGFANYNDNIDPPVS
VTDGSAYGNPYNVTQTLQYNANFGLQLQIPLYNQTLYTTLSIAKTMDEMNRLSYEKAREDLILQISQMYYLGQVTAEQII
LIKANITRLEELRDITQAFYDNGMAMEVDVKRVNINLENLKVQHDNAQAMMEQQLNLLKYIIDYPAEENIALVPVNTEMI
TPAALTGLSETLYELQLLQSQKQLAEQQKTIVSNGYIPSLSLTGSWMFSAYTDKAYHWFHSGPSNHWYRSYGVGLSLRIP
IFDGLDKRYKMRKATIDIENIKLAQENTRKNLQTQYLNATNDLMNSQRNFKKQKDNYLLAEDVYTVTMDRYREGIASMTE
VLQDEMRMSEAQNNYISAHYNYRITNLTLLKLTGQLETLSPSIH
>WP_005824726.1 MULTISPECIES: START-like domain-containing protein [Bacteroides]
MERKKIHLEYLLNATSKSILWAAISTPTGLEGWFADRVQSDDKTVTFFWGKTEKRDAEIIAVRAYSFIRFRWLDDENERE
YFELKMTNNELTNDFVLEITDFADIDEVGDSRELWESQVDTLRRTCGF
>WP_005824727.1 MULTISPECIES: LptF/LptG family permease [Bacteroides]
MLRIKKLDIFVLKSFCMLFMGTFFICLFIFMMQFLWRYVDEMVGKGLEMTVLAQFFFYSALSLVPASLPLAILLAALITF
GNFGERFELLAMKAAGISLLKIMRPLIIFICFICCVSFYFQNVIGPKAQTKLWTLLISMKQKSPEVDIPEGVFYDEIDGY
NLYVKHKNRKTGMLYDVLIYNFEKGFENAQIIKSDSGRLEMTADKQHLYLHLYSGEQFENLKSQNMNQRNVPYRRETFRE
KHAIIEFNSDFNMVDAGIMSNQSNSKDMRMLQADIDSMKLQNDSVGRGYYKEAMAGTYKVTASLSKEDTLKIEKAYLGEY
NVDSLYNVATLMQKQKVISTAVSRAESAGSDWSFKSFNISQTESSLRRHMTSWHEKLTLSLACLIFFFIGAPLGGIIRKG
GLGMPVVVSVLIFIIYYIINNTGYKMARDGQWVVWMGMWTSTAVLAPLGAFLTYKSNNDSVVLNADAYINWFKKVVGIRS
VRHLFRKEVIIHDPDYTRIPEELKALSVDCREYADRKGLKRAPNYFKLWMTDSQDEAVEDINERLESLIDEMSNTRSVTL
LTALNTYPVIPIHAHVRPFRNYWLNLLCGIVFPIGLFFYFRIWAFRIRLNKDMERIIKTNEDVIGIIERDQNK
>WP_005824728.1 MULTISPECIES: bifunctional 3,4-dihydroxy-2-butanone-4-phosphate synthase/GTP cyclohydrolase II [Bacteroides]
MENVKLNTIEEAIEDFKAGNFVIVVDDEDRENEGDLIIAAEKITPEKVNFMLKHARGVLCAPITVSRCKELDLPHQVSDN
TSVLGTPFTVTIDKLEGCSTGVSAADRAATIQALADPASTPATFGRPGHINPLYAQEKGVLRRAGHTEATIDMARLAGLY
PAGALMEIMNEDGTMARLPELRRMADEFGLKLISIRDLIAYRLKQESIVEKGVEVDMPTDHGHFRLIPFRQKSNGLEHVA
LFKGTWELDEPILVRVHSSCATGDIFNSKRCDCGEQLHKAMEMIEKAGKGVVVYLNQEGRGIGLMEKMKAYKLQEEGMDT
VDANICLGHLADERDYGVGAQILREIGVHKMRLMTNNPVKRVGLEAYGLEITENVAIETTPNPYNERYLRTKKERMGHTL
HFNK
>WP_005824732.1 MULTISPECIES: HAMP domain-containing sensor histidine kinase [Bacteroides]
MKQIFTLLIALCWLLPSAHADVRRTEAKDSLLRIYLASPADTTRLETLYQIALLDQLSPTFIYYENKLLEEAIAQKNIPY
QSAAIYAHIIYYYNLLDQKHAEQWLKRLEQLSEEHNYYRHYFRGKKMMIEFYVISQKIELALKQAQDMYDKAQSLGNHDG
MREACLCLMTGYFNTLRYKEGITYLNKAFELTSPDSSLATQIDLLTKAVLAYSYLHDNDNMFRYLEELNNAKNRLQEEGT
TVLTNGYTNLYLLIDLQYALYYTRLQRPAEAWEYLQKAERHLSTSSFLPYRLIRLAAYAEYYQLTKEYDKALVYLEDAIE
LVTPISLDNAMIYGLQKADILVKMGFPDDALPIYKQITKARDSLYTVFSTSQIEQIQSLYNMDQLLFQKEQRQATFHRIC
LVTSIIIIIALLLFNLHMYRSRKRLQQDEKEMRKLAIIAEEANEVKSRFLANMSYNIRIPLNNVVGFSQLLSTDNELDEE
ERKEYSGIIQTNSGELIQLVNDVLDLSRLEANMMKFQLQDCNVKEWCNELGCLIQMRSEGRILLELQVEVGDVRIHTDVN
RLTQIVTSMLLYPNDCKETRKVSMFLVNHPDKHIIACRIENSPIADSRFASQKVSVQQKINQLFFEHFKGTYQTENVEEG
EIAVITFTYPTLS
>WP_005824733.1 MULTISPECIES: sensor histidine kinase [Bacteroides]
MIIWMLLGQILYTSVLSAHTIANQEKQSILQSLVKRQVLYDDSISIDSVIAWSEQLLPTQQSNEDRTTYFLLQLQLANAY
TLRGDISLATNRAQLMYEEAKATDYQFGMVVANQAIGDAYNTIANMGDKALESYQDALTELSNISDQHPYRAQLLLKMSN
VLQRKGRLEEAEKILEELEKILYQEPDYPTDFFFCIEKTNFAISHGHLSQDYLDEANIWLHKMDSIYQLHPEKFYRFHLD
YTTAAYYRAMGNWDKQYWKQALDIYSKLQAEYSGNKRSTYYRWTSLEKIYLCKIQGMAMEACRIYQELYPPIDTLASQSY
IRQINTIKAKYQVDKAETASNNEYNKIITSILVGTMALVTLFVLLAILLKRQREKVKLSTQKLATSRINAENAMRAKSVF
LSNMSHEIRTPLNALSGFSSLLTEEGLDDETRRQCNEVIQQNSELLLKLINDVIDLSSLEFGKLQFCIAQHDAVSICRNV
IDTVNKVKQTQAELTFTTELEEMPIETDDSRLQQVLINLLINATKFTPQGSIVLKLEKETDDTVLFTVTDTGCGIPKDKQ
ANIFQRFEKLNENAQGSGLGLSICQLIIEHIGGQIWIDSEYAEGSRFCFTHPISQTGRKENKK
>WP_005824735.1 MULTISPECIES: DNA polymerase III subunit gamma/tau [Bacteroides]
MENYIVSARKYRPSTFESVVGQRALTTTLKNAIATGKLAHAYLFCGPRGVGKTTCARIFAKTINCMSPTADGEACNQCES
CTAFNEQRSYNIHELDAASNNSVDDIRQLVEQVRIPPQIGKYKVYIIDEVHMLSASAFNAFLKTLEEPPRHAIFILATTE
KHKILPTILSRCQIYDFSRIGVEDTVAHLAYVASKEGITAEPEALNVIALKADGGMRDALSIFDQVVSFTGGHITYKSVI
ENLNVLDYEYYFKLTGFFLENKISDALLLLNDVLNKGFDGSHFITGLSSHLRDLLVSKDPATLPLLEVGASIRERYQAQA
QQCPLPFLYRAMKLCNDCDLNYRASKNKRLLVELTLIQVAQLTAEEDDGANGRSPKQAIKPIFTQPAAAQQPQATAAMPQ
QTVQPAVQTNSTPQPAATQHSNATTPHATPAAVLMAQGREEKKIPVMKMSGLGVSIKRPHIEEEQRNPSSNPTAAHQAAQ
PEEDYIFNERDLNYYWQEYAGRMPKEQVAIAKRMQNMRITLINDTTFEAVVDNEIVAKEFTGMIPTLQNYLRTRLKNRKV
TMTVRISAPTEKVRAYGRVEKFQMMAQKNSALLQLKEEFGLELY
>WP_005824736.1 MULTISPECIES: septum formation initiator family protein [Bacteroides]
MDKLASLWSFVRKHKYLITLALFAVIIGFLDENSVVRRLGYAREESRLRDEIEKYRKEYEENTERLNELAVDSGAIERIA
REKYLMKKPNEDIYVFEEDIEE
>WP_005824737.1 MULTISPECIES: hypothetical protein [Bacteroides]
MKQLIPALFAVGAVMLLAGAAVYITGWPLSPYIYTIGATMVALAQINSPSKCKSPTVKRLRRQQIFGALLLVLTGAFMLF
TRGNEWIVSLTIAAILELYTSVRIPQEEAKEGLS
>WP_005824739.1 MULTISPECIES: DUF5125 domain-containing protein [Bacteroides]
MKSLKYYLMALAGIAMLNACSDDDPVPGNPTMDFQAEPSSALFGDSLPFTIKASDADVPLSTLKARLYFSDEMVSETIIR
TKVNGQDYTGKIYVPYLANIPNGTATLKFILQNINFTITEKSYDVALSRPDFPYLTLISGDQEYRMEKVAANQYSVTGEF
AQKVKGYIKAPKVGANGNEINFGWSNGAITQGTSSEITFSNLSAGEYSISFNTLTYAAAPFVKLLLNGSEMEMVDDDHYS
IDLNLKQGDNITADIPNFDQYWIDPDFFEKNEDGSLKFLPIDGTYRVIANLALNYLEVLKMNGTSTATLNDDGTGALWII
GDGIGKPSVATNAVGWTTEKGLCMSQIEAKKYQVTVVAGEQIKSDDINFKFFHQQGWGGEYKNDALSTTSDLVFIGDSTN
GRDAGNLGLVEGKSLENGVAYRFTVDVTAGVSSAVLTVEKVER
>WP_005824741.1 MULTISPECIES: glycoside hydrolase family 30 protein [Bacteroides]
MNLRNIFTTALGCFTILAACGNDNDSNITPTPEPKPDQPTEEVKDVTLYVTNTSRTYDLTKSGLAFGTGSNMSPSTVTLD
PTTRYQEMDGFGAAITGSTSYNLMQMTQENRTKFLTETFSDKEGYGFSYVRIAIGCSDFSFSEFTCCDEKGLEHFALPME
DTKYVIPILKEILAINPTVKVIAAPWTCPKWMKVKSLEERVPFDSWTSGHLNPEYYRTYGEYFVKWIQAFEKEGIKIHAV
TPQNEPLNHGNSASLFMGWEEARDFIKTGLGPAFKEAGVTTKIYVFDHNYNYDNLADQKSYPTKIYDDAEASQYIAGAAY
HNYGGNRSELLNIHKLYPNKELLFTETSIGTWNSGRDLEARLLNDMEEIALGTANNWCRGTIVWNLMLDSDLGPVSPSDG
SCKTCYGAVDIDNTNYSKIVRNSHYYLIGHMSSVVKPGAVRIGTTGYTANGITYSAFENTDGTYAFVLANNNADAKRITV
SDGTHYFSYEVPAKAVVSYRWKK
>WP_005824743.1 MULTISPECIES: RagB/SusD family nutrient uptake outer membrane protein [Bacteroides]
MKLNHIYKSIACGVLLAMTATSCDLDYNPVDTYSDVTEGVNKTDEKPIFNSVQDVETSMVTLHKKFRDQQEHWYVDKLLI
GDAHSDNAYAGTTGAEVVPYETNSIEGSNSVLKRDWDRFLGDIAVANRIIVGCDQLKALSESERGKYQSQAKIFRAMVMF
DMVRLWGNFPVITTVGGDITEDNVEEMYPTYFPPQNTAEEAYAQIEKDLTEAVENPNTPTNDTSDKSILTKSVARAMLAK
VYAEKPLRDYAKVIKYADELAADGFDLVEDFSDLWAYDTEKKDCRVRNTKEAILEAHFPPGSGNWCTWMFGRNLSNWDES
FTWAKWITPSRDLIRLYEEQGDTKRYNESVVWYDCGWSNYYPADHYAFMYKCRSAFNSIIYLRYADILLLKAEAKIMGET
PDLNGAADIIDRIRNRAGLGKLPQSTRSSKEALLQAYMDERRMELAFEGQRWYDLCRLNKVEEVMNAVYAKDSGRHAQEN
LFNENSYLLAIPQGAIDQNENLIQNPGY
>WP_005824745.1 MULTISPECIES: TonB-dependent receptor [Bacteroides]
MRMITRNLLTRSYKLLLTLLVLLMSTNAFAQRLTATGKVTDAAGLEVIGASVLEKGTANGVVTNLDGEFSLSVGQNATLV
ISFIGYKTIEVKATTNMNITLQEDNELLDEVVVIGYGSVKRKDVTTAVSTVSTKDLDQRPIVSAAQALQGKAAGVSVMQP
SGEPGGGMSIRVRGTTSFNGSNDPLYVVDGVPVDNINFLSPNDIESLSILKDASSAAIYGSRAANGVVLITTKAGAEGNA
KVALNVQYGMTKVAKSMDALNTEQYRELQEEIGAVNPAALEGLTDQTDWFDEVYKTGQTQNYQVSVSNGNEKMKYFLSAG
YLNEKGILEGTYFKRYSFRANIDNQIRSWLNVSANISYSDNIGNTGIISGTGANRGGVVLSVINTPTYAPIWDPEKPNQY
NKNFYGVNIMNPMENLARQKNNKNKENRLIASGAATISFLPNLKLKSSVALDRRNGVSTTFLDPISTTDGRNSFGTASDN
RNMNTVLVFDNILTYNTNIKKHGIDVMAGSSYTKSDYTNSWINGSHFRDDKIQTLNAANKISWDGTGTGASQWAISSYFA
RVSYNYDSKYMLTMNMRADGSSKLHPDHRWGIFPSFSAAWRISSEKFMKDIAWIDDLKLRGGWGQTGNQSGIGDYSYLQR
YNINRIPWFEEGNDHAVPGISQANLRTSDLKWETTNQTNIGLDLTVLNNRLTFSMDYYYKKTTDMLMNVSLPAGAAATTS
ITRNEGEMTNKGFEFAINSHNLTGEFSWDTDFNISFNKNKLTKLSLQKIYTAASSAEVVKENIVRNEPGRPLGGFYGYIS
DGVDPETGNLIYRDLNEDGKISTSDRTYIGDPNPDFIYGLTNTFTWKDLSLSIFIQGSYGNDIFNVSRMETEGMYDGKNQ
STEVLKRWRIPGQITNVPKANFNIKNSTYFVEDGSYLRVKDISLSYNIRCRQFKKWGISRVQPYFTASNLLTWTSYSGMD
PEVNQYGNSGSVQGIDYGTYPQSKSFVFGINVEF
>WP_005824747.1 MULTISPECIES: DUF6377 domain-containing protein [Bacteroides]
MKRKIIALLFLLMGCTFLNAAPYSEKIKELLVRLDSLIAQKNTFAMLKEAKIAQLHKLRKDVRTLEERYWLNKNLYDEYC
VYNADSAMNYVAGNLDIVYKQNDKYRQMEWKIKKSFLLAATGLLKEAQDELDGVSGGSLPKELLVDYYGQMLYLYSHFNQ
YTGSEMGTLHEHYAQLERVYKDSLNMVLTPEDPLFLWYKGQVVQGTDSMYVFKERLQKGILNSAFDTRRDAMNAYVLACF
YRESDEQENYLTYLIYSAMADVRISNKDIASLEELAGVLFSLGDIDHAYVYMSYCLQNALAYRNRVRVVGISAVQDTIHQ
IYQERNQRQEARLRMYLVLVSVLSLISLFAFLYIYKQMKRLKQSRQQLNEANNRLNKHVEELSKMHGQVAETNVQLTSLN
EQLRDTNNQLRESNYVKEEYIGYVFSICSNYISKLDEYRKNINRKLKANQLEDVKALTDTHSMAQNELKEFYHNFDAIFL
HIYPDFVSDFNALLHPDEQIVLKDGELLNTELRIYALVRLGITDSVKIAEFLHYSPQTVYNNRLKTRNKAIIPREEFAAV
VRSLGRAQKWI
>WP_005824760.1 MULTISPECIES: glycoside hydrolase family 125 protein [Bacteroides]
MNRRNFIKRVGLLGAGYALNKNLMFANSGVASTATSFSSFPTVRKPISERNFKSPAIEKAITTFKQKVKNEELGWLFGNC
FPNTLDTTVFYSEKDGRPDTYVITGDIDAMWLRDSSAQVYPYLDFMSEDKNLQRLIIGVINKQTSFILKDPYANAFYDDD
TKYTRWNSDHTEMKPGIHERKYELDSLCYPIRLAYGYWKKTNDASPFDAQWKKAIETVLRVCKEQQRKHGNGPYSFRRTS
EWAIDAVPMGGVGYKVNPVGLICSTFRPSDDATIFPFLVPSNFFAVASLRQASEMVQKITKDNVLADELLALSKEVYNAL
QTYAVVNHPKFGKIYAFEIDGFGSAYLSDDANVPNLLALPYLGGVDSDDAIYANTRRFVWSEYNPYFFKGSYFEGIGGHH
IGTDMIWPMSLIMKALTAQDDKELQQCIQMLQKTHAGTGFMHESFHKDDPKKFTRSWFAWANTLFGELLWKTFNEKPYLL
EY
>WP_005824769.1 MULTISPECIES: TonB-dependent receptor [Bacteroides]
MKNIPKKQFAGWMLMLLLCISISAFAQSPKKVTGRVMDAQGELLIGVNVTEAADPSNGVVTDINGTYTITLKGNKPSLKF
SYIGFKDKVVAVGSKGVLDVALEEDVAALDEVVVVGFGTQKKASVVGSITNIEPAKLAAAPSRSLSNNLAGMVPGVIAVQ
RSGDPWFNNSDFWIRGISSFTGNTNPLVLVDGVERSLHDIDPEEIASFSVLKDAAASAVYGVRGANGVVMIETKRGKIGK
PQVNVRFEHSFTQPIKIPDYIGSVKYLELINEMYAEQGRNPFVSEATLLNYKNQTDPELYPDVNWWDVISKDHADNTKAN
VSVNGGTDILRYALVAGYYNENGIIERDKNQEWDSSLKVSRYTVRSNVDVNVTPTTLFRANVGVFLQTRNAPPGDTETNQ
GIFYQAMRVPPYVHPAIYADGRIPRVMYKENPWAWATQRGYEKLNHNKIESLVSLEQDLKFVTPGLKFKGTFSFDKFSAT
SVTRSKNPYYYNPATARDAEGNIITDVQTTGQEFLGYAKGAEWGDQSIYLEGMFSYNRIFGKVHDVNAMFLYNQKEYDNG
DALPYRTQGIAGRFSYTYDSRYVAELNFGYNGSENFAKGKRFGFFPAVALGWIVSSEKFMEPVSDVISNLKLRATWGKAG
NSNIGGNRRFAYISTIVNTGSYRWGTDAEIYRLGRSEGEIGVNNLTWETVTKMNAGIDLGLWNGSVNLVVDVFKEKRDDI
FMQRKNVPGSAGFNRPVWANYGKVENQGFDVSLNVNHKFNSDWAISAMANYTYAHNKVVEIDEPAAILGTYRSQTGKPIG
QLFGLIAERLFTEDDFDENGMLKEGIPAQKFSDMSNLRPGDIKYKDLNGDGEVTAVDKTAIGGTRIPEIVYGFGATVSYK
SFDLGVFFQGTGKTYQLLGGETWLPGSSLGAGNIYSNIDDRWTPENPRQDVFWPRMGDKAVANNEQASTWWLRDMSFLRL
KNLELGYTLPQRWTTKIGIRGCRLFARGTNLLTFSNFKLWDPELETTDGLRYPQMKSVSVGFSINFNN
>WP_005824772.1 MULTISPECIES: RagB/SusD family nutrient uptake outer membrane protein [Bacteroides]
MKKYKSIAKAVLLSCTLALTTSCNDFLDKAPDDQLTMEMIFTDKIRTEDWLAGVYSSIPSPMWGYFKAQGYNIMGDDITI
PQDWSPYGWSNVYAYTTGNWSPISTWDPYYWVELHKRIRSGLIFLQEAKVLPEKDLKESYVNQMKYEVRFLIAYYYSLMI
ELYGAIPFTPGVLVSVDAPESEMMTPQRPYAEVVDWIDKELLEVSEHLPAVYPNNTDWGRATSIMALAIRAKTLLFAASP
LFNGNPDLKDWKNSEGEFLFDAEAKPERWEKAAKAHLDLIKAAEAAGHKLYYEYNVDGSIDPFMSYYNMSLKRFSEGNKE
ILFGRPENVDLNYWQAHHLPKGIGGNAAMGVTQELVDAFYMKNGEMPILGYNEDGSPIINPESGYVENGFSTNTEYRTTK
WPGGGPSNLANKETGVSPVTEEGTYNMYCNREPRFYVSVIYNGAWLGVDNRRVDFLQGGRDTDMTFDSPQNGYNVRKRIS
LDVLPRDGKYVYQPGILYRMAEAYLGYAEALNESSPAPTPDVYKYVNLIRERAGIPALKEGLSKEEMRAAIQQERRVEFN
CEGIRFHDLRRWKIADKYLGGKLYGMNHDGSEKSDDVNNPKAFYKRTYYKSRTFNKRMYLWPVPQAQMDINPNLRQAPGY
>WP_005824774.1 MULTISPECIES: Ig-like domain-containing protein [Bacteroides]
MKSIKFIFSAMTLAFAALTSCSDDNSVDLSNRKFVRIDQSSVYLEIDETATVTASVDDLAGDSYQLKWSVLNSDVATIEG
VENNAAVITPVAVGKTVIKVETADGKLCYFSDLTVTKTPKTCYIDFGVIDSPAPFNNYRNPRDPGLVNMLDHRGRPTTFG
IEVDKPFSGELARGLNNNLGLPKTASEDMFFSDGIAIPLSGFKVTGLSQGTKYTFSFYGHINDRGTETEFHVIGKNDGVA
YLVNDDNFDRTVEIKGIEPNDEGVVYIEMKPGPNNVQWAKFFGVNTMVLSEE
>WP_005824777.1 MULTISPECIES: glycoside hydrolase family 172 protein [Bacteroides]
MKINLKEVSVFLSAILLAGSYAVAQNPYRWTDELELLKRVDKLPEYRTGSYVEQFSSYDRTGGNDDGFAGTYSFLRKEGD
KLVIAEMEGPGVINRIWTPTPTDNMLYFYFDGQKEPGLKIKFSDLFSGKVYPFTKPVCGNEIGGFYCYLPITYKKSCKIV
FDGPKLEFIQIQYRNLPEKKVETYTGEFSQQDKDLLAEVNRIWADLSPAVTNYTFGKSAGVQTEEKVFTLSPGEEVSFFE
MAEPGRIVGMSIDGGTSFEGLYKDVILSAKWDNEKVEAIYAPVADFFGYAYGKGAMRSILMGKQGTSNYCYLPMPFDKSA
SMKMIYKKREGIQQSPISVNVKVYYNSNKRNVKEEGKFYSVWRREKTPLGIFHKFAAQKGKGHYVGTIHQAQGLRPGMTL
FFEGDDSTYVDNKMRLHGTGSEDYYNGGWYALLDRWDRGNSLPLHGCLDYSLPMARTGGYRFFLADKMSYEKEIYHGMEH
GEVKNNFPVDYTSVGFFYAAQPLQGREEPTAELRTVYQPTEHIYFPQLMQLSLGGGVQVTNERGIRMTTQHGGVVRIMLN
DVPEGKYKVLINYFEKPNGADFQVWQRQKQLSGWISTKKDKEVSKDRVHVGDINLTEQTNSVTFHVRNNNGGDQFELGLI
ILERIKE
>WP_005824779.1 MULTISPECIES: DUF4185 domain-containing protein [Bacteroides]
MELIRMRTKQILLFGLVTCSLTGNMACKDADSEKTLCIDNVRMISRVTGDPLPGDTLLNPNNTGPDFDVYGTDLGLMWHM
DGNRVGMFFGDTSGEGFVVNKNGGNGSNWRSNVLAFSSDTELTDGLKIDSMLLDADGKALEVCAGGKTNPEVYQTSIPTS
AIRAGKTDCVHIMNIYDWGAPHGRWLTNFSSVYTSNDDGRTWERREEVTFSPDSHFSQVAYAKCDGWIYMLGTQAGRGDA
AYLARFLEKDLLDMKAYEYWNGESKEWIRGNEAAATPVLRGPVGEASLIWHKKFKRWILTYNYDPNHDENPLTKRHAILY
CTSKDLVQWSEPKVLAEADRYPALYCAYIHPLKDNDDQLWFIMSMWGPYNAFLMCADMKLE
>WP_005824782.1 glycoside hydrolase family 76 protein [Bacteroides uniformis]
MKLRNLFLLIALSLPVCLSAQTSKQIYLQRADSLLQQILTLYKVEKYGLLTETYPRKPEQRITYTANTGAVVNQQEVSFL
WPYSALVSGCVSLYKVSGQKKYRKLMDRQIKPGLDLYWDSTRIPHCYQSYPAFAGHNDRYYDDNDWVAIDFCDYYERTGD
KEYLEKAIQLHDYIYSGWSEELGGGIYWCEQKKESKNTCSNAPATVLCMKLFKLTKDAKYLEQAKKTYQWTRDNLCDPSD
FVYWDNKNLQGKVDPAKYTYNSGQMIQAGVLLYQVTGEKHYLKEAQQTAEGACRFFLKVQPIATGEMKFFPGTPWFNVIL
FRGLKALYLVDRNEAYIKTMIENADYAWNYTRDENGLFSNDWSGNRKEQFKSLLENACMIELFAEISELQ
>WP_005824785.1 MULTISPECIES: hypothetical protein [Bacteroides]
MKRQIAVLVSALLMGGGTYAQNGAQAQRPKAYMVSDAHLDTQWNWDI
>WP_005824790.1 MULTISPECIES: DUF2961 domain-containing protein [Bacteroides]
MMKKLVFVIQLIFLYSGLAMADPVISLKTLLHEMTDRSVLARWPENAYTCKQFSSYDRSSHNMTDKRAWFGNFDQGQFIR
QEENGGRTEYVMMDAEGPGAIVRFWMTFSGINRGQGTLRIYIDNEEKPVIEGNVRDILSGQVLCGEPLSTSVPDEAPMEE
RGHNLYLPIPYAKRCKVTIESPDLKITPEGKIESKTIVYYAINYRTYTSPVKVISFSAKELKKNARLIAAVNKKLSEGTP
GIDTPLAGRESTLNLAASLAPGESRSFTIDGSRAIRRLSMRIDADDRRQALRSTVLSLAFDGEQTVWAPVGEFFGVGYYP
VATGTWYTRAVQDDVMSAWWVMPFERNCTITLTNYGEQPVEISKAAAVSGKWQWDERSMHFGTTWQQFTHIHARGDEFAQ
DLTFADLKGRGVYVGDAVTVYNPNLGWWGEGDEKVYVDGETFPSHFGTGTEDYYGYAWGRYEPWINHPFVAQPIGDGCYA
HIGLAQNTRVRSLDAIPFTRSLRFDIELFDWSNIHLNYAPITFWYMLPGGEIQPKPFVSDVRERVANQPSDIFGSGMSLV
VEGEAMQPRPGHTGSVELQTNFHPLWSEGMQLYWKDFKPGDKLSLAFDSEVEGIYYAKIQFTVAPDYGTFALRVNDKVIT
PEINLTNEEVSLLLVNLGQVNLKKGENELQIESAALASGHDTGFFGIDKLTLRK
>WP_005824793.1 MULTISPECIES: HAMP domain-containing sensor histidine kinase [Bacteroides]
MKLRSLYILSIVGLLLVIVVQIGGMMYAYDNTKKEAERALNECFRLAFIETVDNEINNLPFPDMTIPFYSYLSKDSIRSF
EDEMFLNYQQAASFLEDVYHVAIPLDVMARLVEKKLKWKNIDRTVNIRPATDRSKRSVYVRFKSVLSEKAWLNEKKGEAI
EAVMFSPFIPLVKDIVFLFLPTLLLVVFLVYSWARQMDSILKQGNDIEKQRSAFYVLAEKMRLPIGEVRSQISESRWADI
EASGQHLLDMTEHTLTGAKQSERQRQVRKQYSFKVFSIVGLIAGCLLMVVWFVYLYRASFKETAYQVNDCFEAAFYDEVL
KRRLSLLYEQTDRDGKDEWEESVESPFAKEQREFLEKEQSKYKVNRFGVVHMYNPVDLNYRLRSALIMQRSINESGMELP
LSVQYLDSAFASRLEALGMTYKSGIRQYYAPSDSTVVEAGYASAKYQDISSRFIPLKEDSILCIQGVVKNPYRYVISSVW
YLFLPLWVMFLVVLDCILGQVKVLRTQRHLEQFQKDFTYAMIHDMKSPLSSILMGAHILNSGKLSGKPGKEEKYRQAMME
ECEHLLTLSNRVLVLTKLDEGHLELHQEEVPLRPLLDDIIAKISLKTSKRVEFTTVYHRCEMVYADAFCLREVLGNLLDN
AIKYSHEEVKIDIICESEKGFCKIKVCDNGLGIPLKDQSLIFNRFERSAAVGRSGRGGAAGFGLGLNYVQQVMLAHGGRV
EVESEEGCFSEFTLYFPIETV
>WP_005824804.1 MULTISPECIES: DUF3836 domain-containing protein [Bacteroides]
MKATVFSKAVVMMAVVMASVMNFSASATTPADYVKNEEMTGELMTAKTIFRNEDGHLFRHLRYTYTYDSENRVTSKEAFK
WDSVKEAWVPYFKLDVEYTDSEVELNYARWNSRTNGYDSYTQTTVYELNDSNAALMLASTK
>WP_005824806.1 MULTISPECIES: S41 family peptidase [Bacteroides]
MKILKKISKVIVIVMAVLATIWCGLYVYANYFYNDKQIDVENFYIAELPLTPSQFEEDFKEIHQIVMENYSLYQAKHLNM
DSLYQACDARVRQAQTTTDYGLIVQEYISALQCAHAITCYKRYTANQRVAFIEDFLFVDKPNDYLTEYGFQDKDRIIAIN
GLPYKQWIEQNEKYTEASTVPHRRLRTAYDAFRSYADTLRNYTLLRGGDTLTVTLPLKQRDYFPDNEEQTVESRILQDSI
GYLTIKTMMNPVMEDFKAVYPKVKDLPYLIIDVRRNGGGNSMNGVNICKYFIREAQPHCVSKSYIMQPEADAYKGKIYLL
TDTYTLSAAESFTLDMKESGNVTLIGEATGGDTGNGPRPFCTKQRTYFRIPTRQPDVSSKGFPMEGIGIPPHHQVSQTVA
DFMKDEDTVLNYAVGLITEKQ
>WP_005824807.1 MULTISPECIES: cupin domain-containing protein [Bacteroides]
MKNYQKVNVPAGEARVELHDSLNLTGAEVSISNLPAGAGVPFVHSHKQNEEIYAVLSGRGTMVVDGETVELQAGDWLRVA
PAGERQLSAAADSAISVICIQVKAGSLEGFTMTDGVVK
>WP_005824809.1 MULTISPECIES: hypothetical protein [Bacteroidaceae]
MTQHNAIKLFEAKKVRTVWDDIEERWYFSIVDVVTVCCMPIQLRLR
>WP_005824811.1 MULTISPECIES: DUF3836 domain-containing protein [Bacteroidaceae]
MYNLKNRTIMKTLVISAIIAMTSLVNVVSAAAVNRTDNFAYNTETNDGRVETQTVFKVENQKFLHRHLKYNYIYDNSGRI
SQKEVLKWNESTQSFEKHHSLNFFYTDDVTVEYALWNEQSNAYTDIKQKAVYRQTDSSVLRYLSYEWDEKNNDWSLTADH
HMTDESVQLLAEK
>WP_005824816.1 MULTISPECIES: SPFH domain-containing protein [Bacteroides]
MKVTNKSTVRVGAAGVAVIGIIVLFLVMFAVERIDSGQTGIIVNLAGSERGVDDAKVETGWVVYNRFAKQLFEYPAFAQI
VDYEPFDIQDKKGTIFKTDPTIEYFIEREDAKVVFLRYRKTTEELEQSVILTEVKNAYKDVAGLYETDSLINNRPAFEKE
VEALLKERLSTRGFTFTNIQSSVKPNDVLQAAIDEKNTAVQNALKVENEKKAAIAEAEKVVAAAKGKADANRILQQSITP
ELIQLKAVEKWDGKLPLSTGGNTLPFLKLQ
>WP_005824820.1 MULTISPECIES: DNA mismatch repair protein MutS [Bacteroides]
MHEDIVLTPMMKQFLDLKAKHPDAVMLFRCGDFYETYSTDAVVASEILGITLTKRANGKGKTIEMAGFPHHALDTYLPKL
IRAGKRVAICDQLEDPKLTKKLVKRGITELVTPGVSINDNVLNYRENNFLAAVHFGKGACGVAFLDISTGEFLTAEGPFD
YVDKLLNNFAPKEVLFERGKRLMFEGNFGSKFFTFELDDWVFTETSAREKLLKHFEVKNLKGFGVEHLKNGIIASGAILQ
YLIMTQHTQIGHVTSLARIEEDKYVRLDKFTVRSLELMGSMNDGGSSLLNVIDKTISPMGARLLKRWLVFPLKDVQPINE
RLNVVEYFFRQPDFKELIEEQLHLIGDLERIISKVAVGRVSPREVVALKVALQAIEPIKAACMDADNASLNHIGEQLNIC
QSIRDRIDREIDNDPPLLINKGGVIKSGVSAELDELRRIAYSGKDYLLQIQQRESELTEIPSLKIGYNNVFGYYIEVRNT
HKDKVPAEWIRKQTLANAERYITQELKEYEEKILGAEDKILVLETQLYAELVQSLSEFIPAIQINANQIARLDCLLSFAT
AARENNYIRPVIADDDVLEIHQGRHPVIEKQLPIGEKYIANDVMLDSQTQQIIIITGPNMAGKSALLRQTALITLLAQIG
SFVPAESAHIGLVDKIFTRVGASDNISVGESTFMVEMNEAADILNNLSPRSLVLFDELGRGTSTYDGISIAWAIVEHIHE
HPKAKARTLFATHYHELNEMEKSFKRIKNYNVSVKEIDNKVIFLRKLERGGSEHSFGIHVAKMAGMPKSIVKRANDILKQ
LETDNRQQGISSKPMVEVGETRGGMQLSFFQLDDPVLCQIRDEILNLDVNNLTPLEALNKLNDIKRIVKGK
>WP_005824823.1 MULTISPECIES: glycoside hydrolase family 2 TIM barrel-domain containing protein [Bacteroides]
MNKETACQTAIPFADEGQALRLSIEESPYYQTLNGTWKFHWVADPEKRPKDFFKPDYDVSDWDNIKVPATWQIEAVRHNK
PWDKPLYCNTIYPFCDYSKGVQWPNVIQPRPADYTFANMPNPVGSYRREFTLPTSWKGRDVFIRFNGVEAGFYLWLNGKK
VGYSEDSYLPAEFNLTPYLQEGKNTLAVEVYRFTDGSFLECQDFWRFSGIFRDVFLWSAPRTQIRDFFFRTDLDGDYRNA
TVFLDVEITGKKSSAELIVKLSDTEGKEVLSRTIHATKIGSTHLEFDVKNPLKWTAETPSLYNLTLTLKQKGKVTDLRSV
KVGFREIEFAKNGQLLINGKPTLFKGVNRHDHSPLNGRTVSKEEMEKDVQLMKALNVNAVRTSHYPNNPYFYDLCDRYGI
YVLAEANVECHGEMRLSHEPQWEKSFTERNENQVKRFRNHASIVMWSMGNESGNGNNFSTAEKAIKRLDTTRPTHYEGNS
SFCDVTSCMYPSVDWLENVGRERLEKIQKGEIVKPHVVCEYAHAMGNSIGNFKEYWETYERYPALIGGFIWDWVDQSLRM
PTPDGKGFYMAVGGDFGDKPNDGNFCTNGVIFSDRTLSAKSYEMKKIHQPIRIEALGNGKYRISNKRFHANMEDLYGRYE
ITEDGRTVCSGNLEDLKLEAQASKVITLPDIPATKVPGAEYFINFSFCQKRDTEWAKADYEVATEQFKLSSSEKPIFVPE
KGNINLNETADALVVKGERFEAVFSKEEGTLSAYTLNNIPLISKGLELNLFRAPTDNDKQVSGDWQRKGLYQLQAETGKW
ETHQEEDRITLHIRNCHKGKLGFEYRTEIEYTVNADGSIMVNSVIIPVSDSEIIPRVGYRMELPEGFERMRWYGRGPWEN
YVDRKDATPIGVYESTVSDQWVNYVKPQEMGNHEEVRWISITNADGMGFVFVAGDQMAASALHVRAQDMADPDHLQKLIH
KYDIPMRKETVLCLDAHNRPLGNASCGPGPMKKYELQATPVAFSFIMMPLERSYTQSELTKKARVQMPACMPVMVERDNN
GYLQMSTGTPDATIFYSLNGNEYREYTAPFEFIDGGKIQTYAVSGKLGKSLVTTMELPIFVDHSAWKVVSSSSDSQGEEA
QNAIDGDPSTYWHTRWHEPIPEFPHSIVVDMASLLVVDKFIYTARHSNDNGHVKDYELSFSKDGKNWESTVKGTFSNLTS
AQTITLETPVTARYFKFVPLSEMHGRKWASAAELNVSSGASQRQIVVSVDSDADNSMKLAADGNINTYWHTVHNQFYIAP
YPHEIHLSLSKEATIKGIRYTPRQDSEEGRIASYEVYASKDGKNWGQPITYGTFHIGTATQTIEFTPCRARYVKLSGLSA
HDKGKKAAIAELEIILEE
>WP_005824829.1 MULTISPECIES: hybrid sensor histidine kinase/response regulator transcription factor [Bacteroides]
MKDIYWKGHTILLLISLLCCFPDFVYAYSLRQFSNKNGLSNSAIQSLYQDSQGVLWIGTCDGLNVFDGNNIHLYTPVDVS
RNLLSGNIISQIVESEPGILWLQTNYGLDRLDTYRQTCRTFTEFKDNIFLARSKNKCMLVLKDDGNLYHYQQENQKFLQL
NISSMDFNKVLSMTIDSNNLLWIFATGNNTRCYRLNHTGKSVTLIPEKPFGHHGLKHAFIGEDSAYFIDETYALYEYSFS
NRQCYYIADLKDEIEKRGEVSSIIKRENDFCIGFKSSGLIVLKYEANQKIKYRIEYTEIQSGIFCLMKDKFQDIVWVATD
GEGLYMLYNDTFTMTNTLLNTPAYQVNNPVRSLYLDPQQTLWIGTKGSGILRIPNYLVNNTPEKHDRLITGNSTLTDNSV
YCFAPGGKDRLWIGTENGINYYSYSTHQLKELAVQANGTKVKYVHSIDQTNDSTLWISTVGEGIVKVTLENQRKDPIVKH
ATRTLVSNGHMASNYFFTSYRESSSTLWFGNRGLGAYRIDVRTGEMAQFRFNNLVNSQTANDVFAIHKNEQGYWLGTGSG
LLRFYSNEDGNPDSISAKLYTNSTVHGILEDNRGNLWVSTNQGLMRLNPQEQTKQTYNNGNGLAVTEFSDGAFYKDNATG
ILFFGGVNGFVTVKPDSYITTDYMPEISLKGLSIFGKEYNLHDFLHYKDGKPVLQLDYKHNFFQLNFRITDYINGNDYFY
SYKLKEASDQWIENGVSPNAIFSNLSPGEYTLFVKYRNNINGKESHPQAFTIYIAPPWYLSTWAYVGYFLLGLLLCTGIV
AYAFYTYRLKRQHMMKKMERQKKEEVYESKLRFFTNITHEFCTPLTLIQGPCEKILTHKETDIYTHRYAKMIQQNVEKLN
GLIVELLEFRRLETENKMLSIQPQPVSEKLRDIAESFGDMAENREMNYCLDIAPELTWNTDLSCFNKIAGNLISNAFKYT
PDKGNISVTLYTKNERLILKIANTGKGITPENLGKIFDRYKILDSVEMNGKNSRNGLGLAICKNMVTLLEGDINIESTPG
ELTTFTVSLPSLPPNGQEVPQTAYEAASPSIPTEEVQELPEKYTQEFDANKQTVMVIDDDPSMLWFVSEIFTEKYNVLSF
NNAQKALDSLEQRQPDLIISDVMMPDIDGLSFTSTIKQHKLWSHIPLILLSALHHEDDQVKGLESGADAYVTKPFNVKYL
EKMVYHLIRREENLKEYYSSALSTFTWKEGSCLHKEEQEFLEKMTEVIEKNLANPDLQVELLSKEMGYSSRQFYRKLKPL
TDKSPADIIKEYRLSTAERLLVSSNFTIEELMDRTGFTNRSTFYKAFSQRYGMPPRQYCERQKKNVREGQEITNT
>WP_005824831.1 MULTISPECIES: glycoside hydrolase family 97 protein [Bacteroides]
MKKQFLLSAVLCLSLTAFGQKVHQLASPSGNIRISVELTDQIQYDVTQGNQTLMDNCVIGLETANHQLGIHPKLNKVVRQ
NVNEELTPIVPLKFSTITNRYNQLLLKFKGGYSVEFRAFDDGFAYRFLTDLKGEQEIMNEILRLNFVDDCLLHLQQPDGF
KTSYEEEYRHQTSSEWKNSNRMALLPLLASTPKGDKILMSETNLTDYPAMFLKNDGQGGITAVFPRLPLEFGEDGDRSLK
ILKEANCIARTAGKRSYPWRYFVITDDDRKLIENTLSYRLAEKNVIENTSWIKPGLASWEWWNGATPYGPDVDFKAGCNL
DTYKYFIDFASHYGVEYIVMDEGWAMNTRNPYKPNPSVDIHELIRYGKEKNVGIVLWLTWLTVENHFDLFETFEKWGVKG
VKIDFMDRSDQWMVNFYERVAHEAAKHHLFVDFHGAFKPAGLEYKYPNVLSYEGVRGMEQMGGCRPDNSVYFPFIRNAVG
AMDYTPGAMLSMQPEVYHSERPNSASIGTRAYQMALFVLFETGLQMMADNPTLYYRNDECTRFITQVPQTWDETIALEAK
AGEYAIVAKRKGEQWYIGGMTNNRERERVFNISLDFLQEGKNYLMTSFEDGINADHQAMDYRKQEQSLKKGNHITVRLAR
NGGFAAVIR
>WP_005824833.1 MULTISPECIES: glycoside hydrolase family 38 C-terminal domain-containing protein [Bacteroides]
MKKRRILMGKTHLIAGAVMLAVAGGQLSAQTVAPKKAKAYMVADAHLDTQWNWDIQTTIKDYVWNTLNQNLFLLNQYPDY
IFNFEGGVKYAWMKEYYPREYELMKAFVKAGRWHVSGASWDATDTLVPSVESFIRNIMLGQEFYRKELGVESTDIFLPDC
FGFGWTLPTVAAHCGLIGFSSQKLDWRNNPFYGKSKHPFTIGLWKGVDGASVMLAHGYDYGRRWDNEDLSENRYLMELSK
CTPLNTVYRYYGTGDVGGSPTIASVASVEKGIKGDGPLKIISAASDQLFKDYQPYGSHPELPVFDGELLMDVHGTGCYTS
QAAMKLYNRQNELLGDAAERASVAAALLGVAEYPGKSLTESWQRFIFHQFHDDLTGTSIPRAYEFSWNDELLSLKQFSSI
LTHSVGSVAGKLDTRVKGIPVVLYNASGFKATDVVTIEVEASRFPKSVAVYNEQGKLVVSQLVSYTDGKVRLLVEATVPA
NGYAVYDVRLSGEGKEMSAVEAASVENSFYKLTLNENGDITSLFDKRINKELVKAGKAIRLALFTENKSFEWPAWEILKE
TVDATPISITEDVKVTLCENGALRKTLCVEKRHDDSFFRQYIHLYEGVLAHRIDFTNEVDWQSTNALLKAEFPLNLNNEV
ATYDLGVGSVQRGNNILTAYEVYAQYWADLTDANGSYGVSIMNDSKYGWDKPDNNTLRLTLLHTPKTKKNYAYQDRQDFG
HHTFTYSLVGHVGALDVVQTRENAELLNQRIKAFVVGKHRGELGKSYSLAFSDNRNVLIKALKKAESSDEYVVRVYEAAG
KQAQKASIVFADNLVAAVEADGTEKTIGKATFSGNRLEVSVNPNSIKTYKVRFASNKKVQTVAEPLPLVYDKKCFSWNEF
KAAANFESGYSYAAELIPAEMNVHGVPFKLETREELNGMACKGNVLKLPADCTYNRLYILAAAASDKDVKGIFRVGKYVQ
EVIVPSYTGFIGQWGHTGHTEGYLKDAEVAYVGTHRHSGEGDQPYEFTYMFKFAIDLPEKATEVVLPDNKDIVIFAATLT
DVAATSVCPASELFRTANKCNRYQTESSTERVNILKQDMVMGYSSYVNEKEKPAFMVDGDENTKWCAIAEMPHYVDFDLG
GERSINGWKLLNAAGENHSYVTSSCFLQGKSDKNGEWRTLDYVSGNGKNVLNRTLNKSESVRYLRLLVTQPMQSASGKDV
RIYEMEVYE
>WP_005824835.1 MULTISPECIES: beta-L-arabinofuranosidase domain-containing protein [Bacteroides]
MKIKIFAVVCLLAANLFTISAQKWFTPEAEKQVDALLSQVVEGNYKNNRYPLLRKPLMELPLGSIKPKGWLHEMLVRQKN
GASGQMDVLYPSVMGKRNGWLGGDGDQWERGPYWIDGLLPLAYILDDDVLKAKVQPWIEWALQSQREDGFFGPEKDYPGE
PGLQRDNSQDWWPRMVVLKILQQYYSATNDKRVVAFMTKYFRYQLNTLPQKPLGHWSSWAEFRACDNLQAVYWLYNLTGE
DFLLELGHLLHRQSFSFIDMVDRGDLRRPCTIHCVNLAQGIKEPIIYYQQDTDRKYIDAVKEGFRDIRRFHGQPQGMYGG
DEALHGNNPTQGSELCSAVELMYSLEKMVEITGDIDFADHLERIAFNALPAQISDDFMTKQYFQQPNQVMVTRHRRNFDQ
DHEGTDLAFGTLTGYPCCFSNMHQGWPKFTQHLWYATPDNGIAAIVYSPSEVTANVGDNVPVVISEDTYYPMDHQITFTI
KEVRNKVKQVKFPFHLRVPKWCKQAEIRVNGKMEQTVKGGKIAIVDRIWKRNDKIELYLPMEVFTSTWYENAVSIERGPL
VYALKMEENWEKKEFKDSWYGSYYYQVTSSDPWNYGLVDFDRNRMNEVAQVSINSQKQQLDFPWNQENAPVEIKMKARLI
PTWTVYNEMAGPQPFSFCGSAEGGEQEITLIPYGCTTLRISEFPVVGK
>WP_005824838.1 MULTISPECIES: glycoside hydrolase family 76 protein [Bacteroides]
MKNSKKALLCLLACALAVTGCKTQKEPAVADNAMLVRSTQTLDSLYAHYSAPGTCLLRENYPSDVEGYTATYLASEEQKN
RPNLYSYLWPYSGTFSAVNALMEATKDNKKDFGNYQKLLDEKVLPGLAEYFDTRRMPKAYASYIKDAPLSDRFYDDNVWL
GIDFTDVYLMTSQENYLQSAKLIWKFIESGMDDCLGGGIYWCEQKKESKNTCSNAPGSVFALKLFKATQDSSYFEKGKSL
YEWTKATLQDTTDCLYFDNMRLDGEIGRAKFAYNSGQMMQSAALLYQLTGNGQYLKDAQAIAAACHNYFFMEFTPGQGEP
FHMLKKGDVWFTAVMLRGFMELYQVDGNKVYLDSFARSLDYAWTHAREDNGLFNTDFTGKSRDNRKWLLTQAAMVEMYAR
LAVFANQSL
>WP_005824841.1 MULTISPECIES: glycoside hydrolase family 125 protein [Bacteroides]
MKKRNITLCAVAMLCMQGYAKADTFILKGDNTCVENYAQMTAAYKSNRPKMKKRLFTSKAVEAEIVRVKKLLTNPKLAWM
FENCFPNTLDTTVHFRMLDGKPDTFVYTGDIHAMWLRDSGAQVWPYVQLANNDAQLKEMLEGVIRRQFLCINIDPYANAF
NDGPTGGNWMTDLTDMKPELHERKWEIDSLCYPLRLAYQYWKVTGDSSIFDGEWMKAITAILKTFKEQQRKDGVGPYRFQ
RKTERALDTLNNDGLGAPVKPVGLIVSAFRPSDDATTLQYLVPSNFFAVSSLRKAAEILTEVNKETSLAKECTDLAAEVE
AALKKYATYNHPEFGTIYAFEVDGFGNHLLMDDANVPSLLAMPYLGDVDVNDPIYQNTRRFVWSGSNPYFFKGKAGEGIG
GPHIGYDMVWPMSIMMKAFTSQNDEEIKICIKMLMDTDAGTGFMHESFHKDDPTNFTRAWFAWQNTLFGELILKLVNEGK
VDLLNSL
>WP_005824843.1 MULTISPECIES: TonB-dependent receptor [Bacteroides]
MKKNRVYTVNSLLARIGGNYKFWLIALPAVTMLAQAPAVYAHAETITVVQQNNATVRGSVKDATGESLIGVSVTVKGKEG
VGTITDVDGNYSIVCSAQDVLVFSYVGYATQEIAVKNQKQLNVVLKEDTKVLDEVIVIGYGTTTRKSAVGAVDQVKASMI
EDRPVANMTDALQGAAPNVVIQQRSSNPNDRKTNFNIRGISTVNDNSPLFVIDGLVADGGSFDKLNPNDIENISILKDAG
TAAIYGSRSSNGVVLVTTKKGKKNQRATVRLSGMMGWQNPDILFSPVKGYQNATLRNLAATNAGEAPLYTPDQIRDLAAH
QNEESWFFDQIVRTALQQNYNLSVSGGSDKTTYMVSMGYYDQESNYVGNSDFGVQRYNFRTNVSTEVGRLKLNAILAYTR
NNSVSTTGGSLEVDAARVPTYYYYKMKSEDGRYLLNDVLTEFNPLGALEAGGRNKYRNNYLNANVNAEFRLIDGLKLRGV
LGADVINDMRSTRNLGVSYYLNEEATEPRPVKDTDYRTSNWNHTAYLINSQLLLDYNKTFGKHNVSGLFGVTNESFTSSS
NEIEKKGVDPDLGIGTDITNSTVGNITGKTFVDESNRTSLTSLLGRVGYSYADRYYTEFSFRYDASSKFHKDYRWGFFPS
VSLGWRLSEENFMQAYKERVGDLKLRTSFGILGNQSIGTYDRFTVYELYNNSYAYNNQTVSGAGFKLGKDNLTWEKTKTF
NVGVDASFFNNALNVTFDYFYKRTSDILMKPLVPSVFGTDMAMDNIGEMQNQGWDLSINYRLKTGAANHNFNFNLGDSWN
EVLKYPGHERISQIEELSRITREGCPLESYYGYKMDGFFQSYEEIEASAIPVGGKVQPGDVKFVDRNEDGVIDSKDKFIL
GNAFPRLTFGFNYNVEWKGFDFGMFWQGVGKRDMMLRGELIEPFHANYSYNIYKHQLDFWTPTNTDARWPRLTAPGSTSN
RNNYGNGQGSDLFLMDGKYLRLKNLQIGYTFPKTWSRKVGMEKARIYVNGQNLLTFSNNSFIDPESSEFDSKMGNSGANS
GRNYPTLRYYGFGIDIEF
>WP_005824845.1 MULTISPECIES: RagB/SusD family nutrient uptake outer membrane protein [Bacteroides]
MRLRKYIAFAGMAVLMLCSCNEMENAPTNKFTDNSYWTSTTKAQYVVNMAYSQMYNAGRMWSDESLSDNAYDGRSVDDQR
AIRKGMATPSLDIFKNEWKDLYGGIKTCHVFLEKVDLVPNMDASVKARMIAEIRYIRASLYFRLTNLYGAVPFFTEDITL
EESRSVSRTDRETIISFIHQELEDIKDALPTRDQLPEEDKGKITKGAVCALQARVYLMDSDWNNVMLYCDNLMNKQGEYG
TYALFPDYAGLFDEANEYNEEIIMDRSYVPNLITWGEMVDMIPLSRGGRAVNRVPQQSLVDTYLMLSGKTISEAGTDYNP
AYPYDNRDPRLTATIIYDGYDWSGNVDDGSKDVVINIRPGSGTDAYDGGGNGTSTGYFTRKYYNPQASGDQNSGMNIITM
RYADILLMYAEAVHETSGMTEAVWNKTIRPIRERAGFTADAALNFPAGKSKEEMRQIIRDERRVEMAMEGLRWYDIKRWK
AGNEYLSGKVRGASFVDENKLDTRKFEEARDYLWAVPISEINLNPNLAPNNPGYGN
>WP_005824847.1 MULTISPECIES: SusE domain-containing protein [Bacteroides]
MKTIFSTIALFSAVLFATSCTEDMEYKDSKVSSVNQLYEPTDGKEVVLQSSASASLFFEWESAKAEDSGAPLYEVVFDKE
GGDFSKPIYKVLSDNGGSLSYATISHKTLNKVGAAAGLNSGETGTLVWTVMASRGLNSVMAKESKKLTITRLVGFEEIPA
QLYLTGSATEGGMDASKAVACASPEKDKFEVFTKLEGGKTYKLVDRAAEGAKVFYINGNKIMEGEGETTVEKTGVYRIEM
DFSIASVTVREVSKMEFYFCPSGAATFELPYVGNGVFCGQDKIEFKQEGWGRDQRYKFLMTYADGSIQYWGTKNTTDSNP
GAATPEDPYFYIMETPDNQWDQKWKLNDEFDGAADGHNPGAITKISVIFNVENYTHKVELAN
>WP_005824849.1 MULTISPECIES: glycoside hydrolase family 76 protein [Bacteroides]
MKKILFCLPLLLLALQSCEIEDEYMYDKGLYTIDWDAAADSSSVTLIDRFWNTEENYFNYGNDGSIKDFHYWPQAHAMDV
MIDAYNRTGDSKYSDLFDKWYVGIKAKNGGSYWNNFYDDMEWIALTMIRLYEVTDENKYLETSQEMWNEIKTGWNDYAGG
GIAWTHDQLWSKNACSNGPAALIAARLYRINGNQEDLDWAVNIYKWERENLFNPATGAIYDNVNGETGELSTLSLSYNQG
TFLGAAYELYKITGEESYLKDARKAANFAISNSSMIDTGNNLLRDEGDGDGGLFKGIFMRYYVQLIMEPNLDPIYKKKFI
TFFNNNAEILWRKGINKLDLLYNTNWAMNNSGNNHLTTQTSGCTLIEAKALFEKSLK
>WP_005824851.1 MULTISPECIES: GH92 family glycosyl hydrolase [Bacteroides]
MKQNQYLFLLFTLIVLTGCGGTQKKLTEYVNPFLGTATLWEPEDLGYTRKIKSRTWGAETYPGATLPNAMVQLSPVTQFR
SGAGYQYEDTVIYGFSHTAKGHWNLLHVPMLPVVGTIAPGNYCSGFSHEKESAHPGYYQVYLERYKVNAELTSTLRCAYH
KYTFAKGDDKSLLVDIRRSNNDVRDWKIEKVDDNTFTGYQDGDGKIYFYAKTNYKIGQVEMVKDDKHEVAVLRFIDSKGV
EPLEVKAGFSFVSIENAQMNLKAEMLNKSFAQVAEEADAAWEALLSKIQVAGGTEREKRLFYSTFFHAFKWPALRSDVNH
EYTDVRGEVVNNGFHYYTDPSFWDDYRNKLVLIGMISPDVTTDIIRSIIDKGEKRDGYMPTFFHGDHASTFISGSWLRGL
HDFDLERAYKLILKNATVPGKGGRRYLDEYMERGWIAEKDTVNVPTWDEYKGAVTKTQEYAYDDYAVALVAKELGDEANY
KLMMERSNNYKTLFDPSTGFWRGKIDDGSWIQDFDPYYPYYQYMYREANAWNALFFAPHDPEGMIKLYPSKEAVEAKLDS
LFSEPWRGYEAHNLTGFIGNYCHGNQPGHSIPYTYYFIDKQEKAQCILDSLMNHYYDMGADKLAYAGMDDAGEMSSWYVL
NAIGLYTYSPADPEYIVTVPLFDKVTFNLNGRPFTIVKKGSGKKIIDITYDGKKIDGYFITHDQLREGKELVITTE
>WP_005824853.1 MULTISPECIES: glycoside hydrolase family 78 protein [Bacteroides]
MKRNILLLFTFFACITVQGQTPVRLVDLRSEHLDRPIGLDNPVPRLSWRMEDGRQGAVQTSWRIVVDEDSLNVANGCGRM
WDSGKNDSRNLLVAYAGKKLQPFTRYYWKVICSDMKYKETASPVSYFETGMMGMQHWQGAWIGDGKDIHYGPAPYFRKEF
KTGKKVKSARAYIAAAGLYELYINGEKVGDHCLAPLYTRFDRRNLYVAYDVTSQLQNGDNAIGVLLGNGWYNHQSKAVWD
FDRAPWRNRPAFCLDLRITYTDGSVETIPTDLSWRTASGAITFNSIYTGEHYDARLEQKGWSTPEFDDSKWRGVAYRSVP
SSNVTAQQVHPIRNVKIFPAVSFRKVDEKTYIYDFGQNMSGVTCIHVSGERGTEVRIKHGERLHPNGRLDLSNIDVYFRG
DKEKDPFQTDILILSGEEDEFMPRFNYKGFRYVEVVADKPIELDQNSLIAYFMHSDVPAVGSLESSSPLIGKLLHAANHS
YLSNLMGYPTDCPQREKNGWTGDGHFAIEAAFYNFDGITVYEKWLADHRDEQQPNGVLPDIIPTGGWGYGTDNGLDWTST
IAIIPWNIYLFYGDSKPLSDCYESIKRYVDYVERISNNHLTTWGRGDWVPVKSKSNKELTSSVYFYVDTKILAAAAKLFG
KQADYEYYNALSEEIKQAVNDKFLNRETGIYAEGSQTELSVPLQWKIVPEELIGKVAANLAHKVEEDGFHLDVGVLGAKA
ILNALSENGYAETAYKVAVQDTYPSWGWWMVNGATTLLENWDLQATRDISDNHMMFGEIGAWFYKGLGGIFPDPVQPGFQ
NILLRPHFIKGLKRFEARHRSPYGEIVSRWEWKGKCVHYEVTVPANSTATLTLPDKAENVRVVELAAGRYEFIVK
>WP_005824855.1 MULTISPECIES: glycoside hydrolase family 3 C-terminal domain-containing protein [Bacteroides]
MRNKLLFLALPLLFGLQASAQHTQAFQDTTLTDEQRVEHLLSILTLDEKINLLSTDLGVPRLNIPRCGHYEGLHGLTLGG
PAMWGGRQRTEDGKVVPTDCPTTIFPQSYGLGSTWDTDLVQKVAEQAAEEARYYMQTTGNKRHALVMRAPNADLARDPRW
GRTEESFGEDAFLTAQLTIASVRGLQGNHPRYWKTASLMKHFLANSNEDGRDSTSSDFDTRLFHEYYAYPFYKGITEGGS
RAFMAAYNSWNGIPMSIHPCLEEITRKQWGNNGIICTDGGALKLLIEAHKSFPSFAEGAAAVVKATTGQFLDAYVPYVKE
ALEKGLLTEVDIDKAIRGNIFVALKLGLLDGDNSRNPYLSIGKNSTETPPFMTAEARRLAREVTAKSVVLLKNKKLLPLD
AGKLRKIAVIGPYSDKIVQDWYSGTPPYETTILSGIRNAVKEGTEIIHAEDNRMGQAEKAAAAADVAIVCVGNHPYGTRA
DWKFSPVPSDGREAVDRKSLMLPDEDLVKLVLKANPNTILVLVSSFPYTINWSQEHVPAIVHITHCSQEQGNGLADVLFG
KVNPAGRTVQTWVKDITDLPDIMDYDIRNGRTYMYHQGPVLYPFGYGLSYSDFTYEKIESVKQDKKNIRVTVSVKNTSGR
DGEEVVQLYASYPDSKVERPSKQLRAFRRIPIKAGETRKVTLTVPKEELGYWNEGKQMFVVEPGTVKLLIGASSEDIRLE
GKIRL
>WP_005824859.1 MULTISPECIES: alpha-xylosidase [Bacteroides]
MKEKQLMKGAAFMLLAATAIPPAHAQLKTNAGVQYLLSQSKDMSQDFLDLSNTYFFADSLVSFDTSTGKGTVQWKRQQLM
PRQAFNANTYLHQPLQSLDFPETAYDNNPQLTFTVEPVSERTLRIRMLTSPIVPKEDADDPMLIGKPADGRSFWKAEKTD
KGTLYTSRYGSLLIENYPWRLVLKDADGRLLTQTRCWSDNDSTQVKVPPFSFIKRGSDNSRSINPVFSLAPNEKIYGCGE
SATALNKAGQKVNLFVTDPQGPETPDMYKPIPFFFSNRGYGMFMHTSAPVTCDFGCSYIGATKLFMADEAMDIFIFLGSP
KEMLSEYTALVGRPEMPPLWSFGTWMSRITYFSEAEGRDVARKLRENKIPSDVIHFDTGWFGVDWQCDYAFAADRFDNPR
QMLTDLRSQGFRTCLWQLPYFTPKNKFFPELVERGLYVRNGKGQLPYEDVVLDFTNPETVQWYQEKLGNLIEMGVGAIKV
DFGEGAPLDAIYANGRSGLYEHNLYPLRYNKTVAEVIKKIHGENIIWARSAWAGSQRYPLHWGGDAATTETGFEGTIRSG
LSIGLSGFCFWSNDIGGFVTQSPESLYRRWLPFGFLTSHSRVHGAPPTEPWYYGKEFTDYFRRCAELKYKLMPYVYAQSK
ECTENGWPMLRALLLEYPDDPGAWLVEDEYMFGSNLLVAPMLEEGSGRDVYLPGRQKWIDYQTGKVYAPGWNHIECGTLP
IVILVKDGSAIPHIPVAQCTDQMKWDKITWKKYLADEKKAEGLLCLPQDGQLQRISIP
>WP_005824861.1 MULTISPECIES: prolipoprotein diacylglyceryl transferase [Bacteroides]
MLSLLTINWNPDPELFKFFGISIRYYGLLWIIGLALAYFIVQRQYSDRRIDEKKFEPLFFYCFFGILIGARLGHCIFYDW
AYYQDHFLEMILPIKILPDGSWKMTGYTGLASHGGTLGLIIALWMYCRKTKMHYMDVLDMIAVATPITACCIRLANLMNS
EIIGKPTDMPWAFIFEREDMLPRHPAQLYEAIAYFIFFLGMVWLYKRGQKKQETKLETDFSTTKRKSTAVQAEASLPYHR
GFFFGLCLTEIFLFRFFIEFLKENQVNFEDSMSLNMGQWLSIPFVIIGVYFMCFYGKKASK
>WP_005824862.1 MULTISPECIES: ketopantoate reductase family protein [Bacteroides]
MANSNLKYLIAGTGGVGGSIAAFLSLSGKDVTCIARGEHLAAIRGNGLQLHSDLKGEHCLKVAAFTAEEFQGKADVIFVC
VKGYSVDSITELIKRASHERTVVIPILNVYGTGPRIQRLVPGVTVLDGCIYIVGFVSGRGEITQMGKIFRLVYGAHRSTI
VSRETLEAVQRDLQESGIKADISDDIDRDTFVKWSFISAMAVTGAYYDVPMGEVQKPGKVRDTFIGLSQESAALGRKLGI
EFKEDIVEYNLKVIDKLAPESTASMQKDMAKGHQSEVQGLLFDMITAAEEQGIEVLTYRMVAEKFK
>WP_005824864.1 MULTISPECIES: carboxypeptidase-like regulatory domain-containing protein [Bacteroides]
MKQIIFLLFLLSCTAVYAQQQDSVTIHGRVTDYNGQPIDSASVWWQNPQFNDIIEAITDKDGHYTARIPKGKYQSAASIY
LPSYAHIAMKSGLPETEHRLEFWAWDFIADRDTTLDIRYHRMEAYGLRAFCIPGAMPTYQIYVRPMSLTRTYQWMKETKP
ESLVHGENLSDIEQQEQNKEARECQMAPRPGQLKVTVWIDGEKVPVLMKQEIKEYFDSNEYGNAYLLTVDMPKHPKKDLP
YRIFKVELEDMENGDRGEGLYYMEKENYVQ
>WP_005824866.1 MULTISPECIES: redox-regulated ATPase YchF [Bacteroides]
MALKAGIVGLPNVGKSTLFNCLSSAKAQAANFPFCTIDAQMGQVSVPDERLTKLAELVHPGRIVPAVCDIVDIAGLVKGA
SKGEGLGNQFLGNIRECDAIIHVLRCFDNGNIVHVDGSVNPVRDKEIIDTELQLKDLDTVENRIKRVEKIAKVGGDKAAK
IEYELLLRYKDALEQGQSARTVIPQNDDEEQCAKQMFLLTTKPVLYVCNVDDVSAASGNQYVEQVREAIKGEDAELIIIS
AQTEADIAELETYEEKQMFLEDLGLKESGCNRLIKAIYSLLNLETFITAGEMEVKAWTYRKGWKAPQCAGVIHTDFEKGF
IRAEVIKYEDYIKYGSETAVREAGKLGVEGKEYVVQDGDIMHFRFNV
>WP_005824875.1 MULTISPECIES: iron-sulfur cluster assembly protein [Bacteroides]
MTKFEIEEKIVSMLKTVFDPEIPVNVYDLGLIYKIDVSDQGEASIDMTLTAPNCPAADFIMEDVRQKVESIDGVTSATIN
LVFEPEWDKDMMSEEAKLELGFL
>WP_005824878.1 MULTISPECIES: UDP-2,3-diacylglucosamine diphosphatase [Bacteroides]
MKNVYFLSDAHLGSRAIEHGRTQERRLVNFLDSIKHKASAVYLLGDMFDFWYEFRTVVPKGYTRFLGKLSELTDLGVEVH
FFTGNHDLWCGDYLTKECGVMIHREPLTTEIFGKEFYLAHGDGLGDPDKKFKMLRAMFRSRTLQTLFSALHPRWSMELGL
NWAKHSRLKRIDGKEPAYMGENNEYLVLYTKEYLKSHPNINYFIYGHRHIELDLMLSSTARILILGDWINYFSYAVFDGE
NLFLENFVEGETKL
>WP_005824880.1 MULTISPECIES: serine hydrolase [Bacteroides]
MKPLRLKNMIAGCLLAAGALPVWGQSGAPTLVIRIDDLGALHSVNEACIQTYRSGIARSVEVMPVAAWYPEAIKMLKENP
GLDVGLHLVITSEWENVKWRPLTHCPSLTDENGYFYPMMFPNPAYPGQSIMEQKWDIKEIEQEFRAQIETTLKSIPQLSH
LSGHMLSTGFSKEVNELVQRLAKEYNLPSIDRMDSSKDYRFTYIGYDGPKRTAEEKEASFIKALEKLQPDQRYLFLDHPA
LDNDEMKTVFHIGYEDVALDRQGVTDLLTSPRVRKAIEDKDIKLISINQLTKGLPRAAATPKLDKAMNRYLDAVKKAGQD
LHSIMIVQHGNVIAEEWMGEGKEDEPHILNSVSKTFTATAVGLAASEGRLKLTDKVISFFPDKLPATVSENLAAMTVRDL
LTMNCGHDTDPTGTVRKKADADWVQEFLAFPVEHKPGTFYTYNSLGTYMLSAIVQKVTGEKVVDYLYPRLFRPLGIVNAR
WQESPQGVNTGGWGLYLKTEDLAKMGQLFLQKGNWNGQQILPEEWVKEASACQVPSLPAGMKPEMLKKAKMSAKTSDWLQ
GYGYQMWRCRHNAYRADGANGQYILVLPDKDAVIAVTANIPDMQAELNLIWKYLLPAL
>WP_005824882.1 MULTISPECIES: hypothetical protein [Bacteroides]
MDDMIYRNDPIAEENIDPHGRPATDEFEEWSEEVSERTDTGYKDQKVKSAKEREKRIREMDEIIKKDLKE
>WP_005824885.1 MULTISPECIES: alkaline phosphatase [Bacteroides]
MKRLMYVLFFVLLTSGMAYAQQAKYVFYFIGDGMGVNQVNGTEMYLAEQEGRIGVKPLLFTSFPVASMATTFSATNSVTD
SSAAGTALATGAKTYNGAIGMDDNKSVLQSVAERAKKSGKKVGVTTSVSVDHATPAAFYAHQPDRGMYYEIALDLPKAGF
DFYAGGGFLKPTTTADKKEAPSIFPIFEEAGYTVARGLDEYKSKSAQADKMILIQKEGAEPSCLPYAIDRQEGDLTLAEI
TESAISFLTKGSNKGFFLMVEGGKIDWACHGNDPATVFEEVVDMDNAIKVAYEFYKKHPKETLIVVTADHETGGLGLGTG
KYELQLKALAKQKQSQDILSRSITDLRKMRKVINWPEMKEFLAEKMGFWKELPVSWEQEKMLRDAYEESFVNKHVVFEES
LYAKTEPLAVAAKKVMSQIAMVGWTSGGHTAGYVPVFAVGAGSKLFVGKMDNTEIPKRIAKAGGYK
>WP_005824887.1 MULTISPECIES: acetate kinase [Bacteroides]
MKILVLNCGSSSIKYKLFNMDRKEVIAQGGIEKIGLKDSFLKFTLPSGEKKVLEKDIPEHTVGVEFILNTLTSPEYGAIK
SLDEINAVGHRMVHGGEKFSESVRLTPEVLAAFTACNDLAPLHNPANLKGVNAISAILPNVPQIGVFDTAFHQTMPKHAY
LYAVPYELYEKYGVRRYGFHGTSHRYVSQRVCEFLGVEPEGKKIITCHIGNGGSITAIKDGKCVDTSMGLTPLEGLMMGT
RSGDIDAGAVSFIMEKEGLDANGISNLLNKKSGVLGIFGESSDMRDLENAVAAGNPKAVLAEEMYFYRIKKYIGAYAAAL
GGVDIVVFTGGVGENQASARWGACEGLEFMGIKLDAEKNKVRGEEMVISTEDSQVKVVVIPTDEELMIASDTMDILKK
>WP_005824889.1 MULTISPECIES: phosphate acetyltransferase [Bacteroides]
MQRLINEIVERAKANRQRIVLPEGTEERTLKAANQILTDGVADLIILGKPAEIEACAKEWGLGNINKATIIDPEDHPKKE
EYAQLLCELRKKKGMTIEEARKLVVDPLYLGCLIIKNGDADGQLAGARNTTGNVLRPALQIIKTSPGITCVSGAMLLLTH
APEYGKNGILVMGDVAVTPVPDAEQLAQIAVCTARTAQAVAGLDPKVAMLSFSTKGSAKHEVVDKVVEALKIAKEMAPDI
AIDGELQADAALVPEVGASKAPGSSIAGHANVLVVPSLEVGNISYKLVQRLGHADAVGPILQGIARPVNDLSRGCSIEDV
YRMIAITANQAIAAKKNAE
>WP_005824896.1 MULTISPECIES: CidA/LrgA family protein [Bacteroidaceae]
MIRQCAILFGCLALGELIVFFTGIKLPSSIIGMLLLTLFLKLGWIKLHWVQGMSDFLVANLGFFFVPPGVALMLYFDVIA
SEFWPIVTASIISTLLVIVVTGWVHQLTRKIK
>WP_005824898.1 MULTISPECIES: LrgB family protein [Bacteroides]
MNFLENEFFLLAVTFGIFFLAKLLQKKTGIMLLNPILLTIAILIVFLKMTHISYETYNEGGHLIEFWLKPAVVALGVPLY
LQLETIKKQLLPIMLSQLAGCIVGVISVVLIAKLMGASDEIIYSLAPKSVTTPIAMEVTKSLGGIPSLTAAVVVCVGLLG
GILGFKTMKLTHIGSPMAQGLSLGAAAHAVGTSTAMDISRKYGAFASLGLTLNGIFTALLTPTILRLLGLL
>WP_005824900.1 MULTISPECIES: DUF2156 domain-containing protein [Bacteroides]
MISFKDIELQDKELITSYTQNSPRRNCDLSFSNLCSWRFLYNTKFAIMDGFLLLKFWANDELVYMMPIGNGDLTKVLDAL
VEDAHREGEPFCLLGICSGMCSELEAFMPGKFQFTADRDYADYLYLRTDLATLAGKKFQSKRNHVNKFKRTYNYEYTPIT
PDRIQECLDLEAEWCKANNCDQHEGTGNERRALVYALHNFEELGLTGGILHVDGKIAAFTFGMPINQDTFGVHVEKADTS
IDGAYAMINYEFANHIPEQYVYLNREEDLGIEGLRKAKLSYQPAIILEKYVACLKDEPVEAIKW
>WP_005824902.1 MULTISPECIES: GNAT family N-acetyltransferase [Bacteroides]
MIREKVKNLWKLCFNDSEEFTELYFRLRYNNDINIAIQSGEEVIAALQMLPYPMTFEGEDIHTAYISGACTHPDYRNRGV
MHELLSQAFARMLHNNVALSTLIPAEPWLFDYYGRSGYAPVFRYAEETFIASGTPTADTGLTLEMSAEYTEKRYEYLDRK
LRERPCCIQHTEEDFQVIIADLQLGQGFICTLSNGEEITALAITYPIGKANWRIGEIVSDTPATKTLLLQHICQSLNLPS
IRVLTPPATGESQLLGMARIINAKTMLQLYATAHPELELSIHLTDEQVSANNGYYYLNNGKYMNSAKRLPGSHLALTIGE
LTEKIFATSSPYMSLMLN
>WP_005824904.1 MULTISPECIES: TldD/PmbA family protein [Bacteroides]
MITDDNKKLAQWAMEYALKNGCQAAKLVLYTNSNSSFELRDGKMDRLQQSTENGLGLNLYVDGRFGSFSTNRLDKKELET
LITNGIESTRYLAVDESRMLADPARYYKGGKPDLQLFDKKLYEVNPDDKVAIARAAAEEVLGKDERIISVDSSYSDGEGS
SYRLISNGFEGESKSTWFSVSASVSIKGEGEARPQDYWYDSALFYDKLTKTGIGAKALERVLRKLGQKKAKSGKYTMVVD
PMNVGNLLSPMLSALYGSALQQKNSFLMDKLDTKVASDLFTLRDEPHAIGANGSRYFDNEGVATEPRTVFDKGVLKTYFI
DTYNGKKMDIAPTISAPSRLILTLGDKDLNGLVADIKQGILVTGFNGGNSNSSTGDFSYGIEGFLIEDGKLTQPVNEMNV
TGNMVTLWNSLVAVGNDPQPNRSWQIPSLVFEGVDFSGL
>WP_005824906.1 MULTISPECIES: TldD/PmbA family protein [Bacteroides]
MDRRNFLRTGSLAMLGSLAVPSLAMPASVRGALGGADNQSAVASAMVHFGVTEADLKKVMAAALEKGGDYADLYFEHTFN
NSVVLMDGKVNNCGANIDFGMGVRVLAGDQTGYAYVEGVTMEEMLRAARTAARIASSGKAGKSVGLTEKTITKSRYAVTE
PWEDVSVKAKIPYLEKLNEKIFSLDNRVRKVQASLSDSTSHVLFCNSEGVSYYDYRPMVSFMAVCIMEENGKMENGYAGR
SYRKGFEFMTDDIVDIIAREAVDKTAILFKAVKPKGGEMPVVMGAGGSGILLHEAIGHAFEADFNRKRTSIFCDLLGKKV
CDEHINVVDDGTIAFNRGAVNFDDEGVEGQKTYIVKEGILTSYLHDRISAKHYGVAPTGNGRRDTFRNTPIPRMRATYME
AGNMKEADIISTVKKGIYCDQFTNGQVQIGAGDFTFFVKSGYLIEDGKLTQPVKDINIIGNGPKALADITMVANNDKIDN
GTWTCGKDGQSCPVTCGMPSALVSKLTVGGES
>WP_005824908.1 MULTISPECIES: diadenylate cyclase CdaA [Bacteroides]
MFFEFGIKDFIDILLVAFLLYYTYKLMKASGSINVFTGILVFILIWLVVSQVLEMKLLGSIFDKLVSVGVLALIILFQDE
IRRFLLTLGSHQHASALVRFFTGNKKEKLEHDDIMPVVMACISMGKQKVGALIVIEHNLPLDDVVRTGEIINADINQRLI
ENIFFKNSPLHDGAMVISKKRIKAAGCILPVSHNLDIPKELGLRHRAAMGISQVSDAHAIIVSEETGGISVAYKGQFYLR
LNAEELESLLTKES
>WP_005824910.1 MULTISPECIES: dihydropteroate synthase [Bacteroides]
MEITTARYINVNGSLLDLSQPRVMGILNVTPDSFYAGSRTQTEVEIARRVKQIVSEGAAIIDIGAYSSRPNADNVSAREE
MERLRMGLKILFEIQPDAVVSVDTFRADVARMCVEEYGVAIINDIAAGEMDANMFHTVAALNVPYIMMHMQGTPQSMQQH
PHYDNLLKEVFLYFARKVQQLRDLGVKDIILDPGFGFGKTMEHNYELLSHLEEFRIFELPLLVGVSRKSMIYRLLDITPQ
EALNGTTVLDTICLLKGADILRVHDVKEAVETVRIVQAMRNNS
>WP_005824911.1 MULTISPECIES: UDP-N-acetylmuramoyl-tripeptide--D-alanyl-D-alanine ligase [Bacteroides]
MDITAIHQIFLTCTSVTTDSRNCPQGSLFIALKGESFNGNAFAARALESGSAYAIVDEEAYAPAGDTRYIVVENSLKTLQ
QLANYHRRQMRTPIIGITGTNGKTTTKELMSTVLSQTHNVLYTLGNLNNHIGVPLTLLRLRPEHDLAVVEMGASHPGDIK
ELVEIAEPDYGIITNVGKAHLEGFGSFEGIIKTKGEMYDYLRTRKEATIFIHNDNPYLKKIAYGLHQIAYGSEDGLYING
HVTGNSPYLTFEWKTDNESKYHEVQTRLIGEYNFPNALAAVTIGHFFGVEPEKIDKALAGYTPQNNRSQLKKTADNTLII
DAYNANPTSMMASISNFRNMQAENKMLILGDMRELGKDSADEHQKIADYLEECGFKDVVLVGELFAATRHSYQSYPDVTA
LIAELQREKPCGKTILIKGSNGIKLSSVVEYL
>WP_005824913.1 MULTISPECIES: VanZ family protein [Bacteroides]
MLYYIKKYPVSLFIILTVIYLSFFKPPSTEISKIPNIDKVVHICMYFGMSGMLWLEFLRAHRRDNAPLWHAWAGAFVCPV
LFSGMVELLQEYCTTYRGGDWLDFAANTTGAVLASMVGYFILRPRMK
>WP_005824915.1 MULTISPECIES: sodium-dependent transporter [Bacteroides]
MTKSDRANFGSKLGVILASAGSAVGLGNIWRFPFETGNHGGAAFIFVYLVCVLILGIPIMIAEFLIGRRSRANTARAYQK
LAPGTHWRWVGRMGVLAGFLILGYYSVVAGWTLEFIGEAATNSFAGKSAADFIASFNSFVSNPWRPVIWLVLFLLATHLI
IVKGVEKGIEKSAKIMMPMLFVLLIILAICSISLPGAGAGIEFLLKPDFSKVDGNVFLGAMGQAFFSLSLGMGCLCTYAS
YFRNDTNLPKTALNVAAIDTMVAILAGFIIFPAAFSVGIKPDAGPSLLFITLPNVFQQAFGNIPWLAILLSLMFYILLAL
AALTSTISLHEVVTAYLHEEFKFSRSKAARYVTAGCIFLGVFCSLSLGIGKSYTVFGLNLFDLFDFVTAKLMLPLGGFFI
SIFIGWYLDKKIVWEEVSNNGTLKVSVYKLLIFILKYIAPIGIALIFINELGFLK
>WP_005824917.1 MULTISPECIES: helix-hairpin-helix domain-containing protein [Bacteroides]
MQNPFKEFLYFSRGERRGILVLITGIILVFLSGYIYIYQRENRPLSDEVIRRQATAMAEYESFIASIQEKEQKWDNRLKP
SSQKQPTTVSLARFNPNIADSVIFCRLGLPGWMARNILRYRSKGGKFHKAEDFRKIYGMTEKQYQTLLPYIHITPEDTET
RTVQLYSSPASNDSAVTFRIAPEKYPSGTLVDLNRADTTELKKIPGIGSGIARLIIGYRQRLGGFYNITQLQEIHLDTTQ
LQSWFSIDTRAIHLINLNRSSIERLRNHPYINFYQAKAFVEYRKKKGDLHSLKPFALYEEFSDTDLEKISHYVCFE
>WP_005824919.1 MULTISPECIES: TonB-dependent receptor [Bacteroides]
MKKLMIITMLLGSMAQNAFAQKIEIKGTVRDASDKSIEYVNVVLQTIDSTFVAGVTTSPEGEFIFKNTAAGDYRLVLSSI
GYNTGYITLNGVKRHTDLGPIVLDSASIALEGVTITGSSQISRADRKLVFPSERQMKTSTNGVNLLQELMLPRILVNPMN
NEIGLSGGGELQLRINGVKAEIDEIKAIRPADIIRIEYHDNPGLRYGNAEVVLDYIVRRPETGGNFGADISQGLNTMWGN
YNLYGKVNHKKSEFGFSYYMGPRDFNGMYRDNEEEFHLADGTTLRRLEKGEPSKATMYQHNLNVNYSLQASENSLFSATL
RLRGNNQPHWDYKGTLYNANDEADVVDMTDRTDQSWTRPSLDLYYQQDLKNKQTLVFNVVGTYNREKSQRLYQESTLGNI
LTDIDNNIRGNKYSLIAEVIYEKQYSKGNALSFGLNHTQSYSNNEYRNGHYYETNMHQGNTYIFGEYRGKIDKLNYRLGV
AMTRFYYNQSGKDKSTESYSFNPSIVLHYAMSDNSYLRWKGNIYNASPSLGDLSDVEQAVDSFQIRRGNPNLKSYMCYHT
ELTYEWKKGIFYTNLWGAYDYRPNAIMDEKIQEGNKIVQTWDNQKDWQKLSGRAMLRVGPIRDILQFSFTGGVNHYMSHG
NHYSHTYTNWFCEAEASLNYKQFSLFWQINTNWNNFWGETLSGGENIQMLAVYYKHKNLRVGVGAFNPFTDNYKVQSENW
NKFASYKTNNYIKESSRMFLVNFSYNFSFGRSFKTAQRKVNNSDNDSGVMGTGK
>WP_005824920.1 MULTISPECIES: ABC transporter ATP-binding protein [Bacteroides]
MIHLENITKSFGNLQVLRGIDLEIEKGEIVSIVGPSGAGKTTLLQIMGTLDMPDGGSVVIDGTQVNRMREKELSAFRNHH
IGFVFQFHQLLPEFTALENVMIPAFIAGRGQQEAKEAATEILEFMGLAERASHKPNELSGGEKQRVAVARALINHPAVVL
ADEPSGSLDTHNKEELHQLFFDLRNRFGQTFVIVTHDEGLAQLTDRTIHLIDGEINKMV
>WP_005824922.1 MULTISPECIES: tRNA threonylcarbamoyladenosine dehydratase [Bacteroides]
MEDWKQRTQLLLGDEKMERLRRAHVLVVGLGGVGAYAAEMICRAGVGRMTIVDADTVQPTNINRQLPALHSTLGQKKAEI
LASRFRDINPALELRVLPVFLKDENIPELLDDAAYDFVVDAIDTLAPKCHLIAESMKRHIKIVSSMGAGAKSDISQVRFA
DIWDTYHCGLSKAVRKRLQKMGIKRKLPVVFSTEQADPNAVLLTDDEMNKKSTCGTVSYMPAVFGCYLAEYVIKRL
>WP_005824924.1 MULTISPECIES: cation:proton antiporter [Bacteroides]
MDWFDFSLKLPITDPTWIFLLVLLIILFAPILLNKLRIPHIIGMILAGLVIGEHGFNILVRDSSFELFGKVGLYYIMFLA
GLEMNMGDFKQNRGKALVLGLLAFIVPIGIGLVTNIALLKYGVLTSVLLASMYASHTLVAYPIVIRYGVSRHRSVSIAVG
GTAVTDTLTLLVLAVVGGMFKGESDGFFWVWLVIKVIFLGILIVYLFPRIGRWFFRRYDDNVMQFIFVLAMVFLGAGLME
FVGMEGILGAFLAGLVLNRLIPHVSPLMNHLEFVGNALFIPYFLIGVGMLIDVHVIFGHGDALKVAAVMIVVALAGKWIA
CWLTQKIYKMGGIERELMYGLSNAQAAATLAAVLVGYNIILPNGERLLNDDVLNGTVLLILVTCIVSSFITERAARKIAM
EEAHLEENRSVEAEKILIPIANPDTIEDLINLSLVIRDPKQRDNLLALNVINDDSSSESAELRGKRYLEKAAMITASADV
PLRQITRYDLNIASGIIHTAKEYAATDVIIGLHRKVNIVDSFFGMLTENLLKGLHREVMVSKFLMPINTIRRVIVAVPPK
AEYEAGFLKWVEHFCRLGSTLGCRVHFYANEETTDHLQGLVKAKYGQTLTDFSRLDDWGDLLILTGQVNFDHLLVIISAR
RGSISYDSSFEKLPAQISKYFANNSLIVLYPDQLGEPQDAVSFSNPRGNNESQHYEKVGKWFYKWFKKS
>WP_005824925.1 MULTISPECIES: aspartate-semialdehyde dehydrogenase [Bacteroides]
MKVAIVGASGAVGQEFLRVLDERNFPLDELVLFGSKRSAGTKYTFRGKQIEVKLLQHNDDFKGVDIAFTSAGAGTSKEFA
ETITKYGAVMIDNSSAFRMDDNVPLVVPEVNAADAKERPLGIIANPNCTTIQMVVALKAIEQLSHIKTVHVSTYQAASGA
GAAAMDELYEQYRQVLAGEPVTVEKFAYQLAFNLIPQIDVFTENGYTKEEMKMFNETRKIMHSDVKVSATCVRVPALRSH
SESIWVETERPVSIEEAREAFANGEGLVLMDNPAEKEYPMPLFLAGKDPVYVGRIRKDLSNENGLTFWIVGDQIKKGAAL
NAVQIAEYLIKEKAF
>WP_005824927.1 MULTISPECIES: C10 family peptidase [Bacteroides]
MRTLTKLLWILLLGVVFSCQDNVIDAIDATIDEKNFDTKMYETSVSVEDARNVAELFTVKDAPRTRVSKSVKEIITIEGE
VNKPSMYIINYDNEQGFLLVSATKNFQPILAYAERGSFNANNRMPDGLSDWLGDMKNVIEERDKMPIDSTFQYRAMWEEY
IPAMKDKVYTRSNIAEFENYIADCCREWKKEGYGYIPFAGARDYLPESIYEQFRAVAEGMTYIEYDYNQHAYLRWKQKGY
EEKMGNILSTTWTQESGFNVALPQISGQYPPAGCATIAMAQVMKYNEYPTFFNWNSMPNSYASSVTAAFIRDVADAINAD
YALDGTSASLSDVRNALVSKYGYSTTAQVVNHSAARTIGNLRKKQPVIMQGFTDDGKVGHAWVACGYHDIDHYTEYELLT
MPEEFHPGGTFVFLISDSYTTDFDIRTYFYMNWGWGGSYNGMYLDTNLYLERSDGSFSWNRNRKDIVDIVPK
>WP_005824929.1 MULTISPECIES: RagB/SusD family nutrient uptake outer membrane protein [Bacteroides]
MKTKIFAVLALAAGLSSCSDFLDRPPMDQIENSADFYNSENNIRSTIYGWYDIYFTGYQSGWVKSDFFDGTNVANWVDDL
AQKEATFFTNTAPATSADWSFANVRRINLVCDGLVNSTLPESVKNHWIGVARFFRGMEYARLVRMFGDVPYYDHVVDNTD
EKALYKGRDSRDFVMDKVLEDLEFAADNVKEADGTDGLCVNRHVVNAFESRIMLFEGTWQKYREGNTELAKKYLEAAKTA
ANRVMSAQKYKISSDYKALTISLDLAGNPEMILYRSYVEGILTHAEMSWQSEQTLGNGPSKDLVDSYLTTNGLPIHQDGN
TVFKGDKVFKDEMTDRDPRLAANIDLEGVRLNGIAGAVYGIGGYFGTRFVNEDLFNTAAGQSNTNTTDAPIMKLNEVLLN
YLEAAAELNDMGAYTLSQKDLDITINEIRKRASVNMPAVTLSGKNFSVNGVIINDPDRDLGNSEVVGDYEVSPILWEVRR
ERRIELVYEGIRFDDIRRWGKLHYADMKINKKLNLGAWLDKEAYLKEYNQANGTSYTIDDLKDILLDREGNSGYIKPIQV
SSLLRTYGEKDYLYPIPTGQISLYNSKSEQLGDSSIKLEQNPGW
>WP_005824930.1 MULTISPECIES: TonB-dependent receptor [Bacteroides]
MNEDRKKRGLANGKFFTAVAICALFLGSGNVMAAQTASNDSQGVQEQMQSISVTVTVVDTKGEPIIGANVIEKGTTNGGI
TDLDGVSKLNVKPGAILQVSFVGYTTQEVKATSVMKVVLKDDTELLDEVVVVGYGAQKKVNLTGAVANVDVQEAIASRPV
TDIAKALQGITPGLSITTNVGGIGVDSNIKLRGATGSLSATEGTSPLILVDNVEVPSLSLVNPDDIASISVLKDAASASI
YGTRAAWGVVLITTKTGKKNDKPRVTYSNNFSWSTPTVMPQVAKTYEGAQAMLLAANRSGASTVSSIGYNVDEIAVQKMK
EWYNTYGGMSQSELGEMQLGRDFEERGGKYYFYRQFDPLDMFMKDWTPQQKHNLSVSGGSDKTTYNISLGYLNQQGILKV
NTDEYDRYNFNANVNTQIRDWWSVRANVMFSRSTKSEPYQYTSGYTDVWYYLLRWPSFYPYADYQGIPFRSAMTEIAQAN
RESLTNNFTRVNLGTTINPIKDLAINFDYTFALLNDYQKRNGGEVGGWDMFNSSNPLTYNSSFYGATHNRVVERSRYTMS
NTFKAYATYEKSFVQKHNLKVMVGMDAETREKLGHSSDRRTLVNFDKPEINLAIGDQYVDGTTYHNDFAAAGFFGRINYD
YMGKYLLEVNARYDGSSKFPSGDQWALFPSVSAGWRLSEETFMKWAKPVLSDFKVRGSWGTIGNQDVAANSFLSVMSVNK
SSGWVIDGKQVPYIGIPSVVSPSLTWERVTTIDLGFDARFFNNELGVSFDWYQRTTSDMHSPGETLPSTFGSTTMPKVNS
GELQGRGFELSIDYNKRFACGLGLTARATLSKIREKITKYNNPNKNIYGNYEGKIIGEIWGYETDRLFQYEDCYQDADGK
WFIDTNKVPSQALYETGAFKYGPGDVKYKDLDGNGEITYGEQTLEDHGDLKRIGNTLPNFEYGFSVALTYKDFDFSTFFQ
GIGSRDVWAVGQTGIPGFMPGEGWLEHQMDYWTPENTDAFYPTPTSHSWINNGQNFLRQTRYLQNMSYLRCKNITLGYTV
PEKWMKVITFTSGRIYVSAENLFEFDHTNIPVDPETTEKAAASNGEYKFGKSYPFMRSISFGVQLTF
>WP_005824933.1 MULTISPECIES: hypothetical protein [Bacteroides]
MKLIAESGSTRTEWALVEDNRLIQRAFTEGLNPFFQTRREISRSVRLGLPEHFFKRKLEQVYYYGAGCTSYEKKNVLGAS
LVAQFKTPIQVESDLLAAARGLFKCEAGIACILGTGSNSCFYDGKIVVKNVRAGGYILGDEGSGAVLGKMFLSDVLKGLA
PKDVTADFFEKFRISPNEVMESVYNRPFPNRFLSTISYFLADYTNDDYVFELITGNLRNFFTRNVCQYDYKNYPIRFVGS
LAYSYATILREVAREFGIELEIIEETPMNGLIEFHSLNIEEP
>WP_005824938.1 MULTISPECIES: TonB-dependent receptor [Bacteroides]
MNEDHKKRGLTHSKLLTAVAISSLLLSSGNVMAAQANPDNSLGVTEQLQAITISGLVIDAAGEPIIGASVVEKGTTNGGI
TDLDGKFTLTITPGATLKISFVGYQTQEVKAAKTMRITLKEDTEMLDEVVVVGYGVQKKANLTGAVSTVDLNKTMAGRPQ
QDVAKALQGAVPGLSILTTSGAIDETASMRIRGLGTLSNGEVSNPLIVVDGVPMDDISFLDTQDIENISVLKDASASSIY
GTRAAFGVILINTKSAKPSEKVTINYSNNFAWDQATYLPDYPDVPTQLKMGIEASMNGGAGMPELFGMYFDKLLPYAEKW
QQQNGGKTGYRPMNLYQSDSNVGDYIVLDGTPFYYADWDVQDIYFNKAAPSMSHNVSIQGTSGKTNYYLSFGYNEKQGQM
KIHPDELKKYNASVNVTTNVYDWLQVGARINYSRKNYKRPDTWANTYQYLWRWGSYFIPSGTIDGYDTRVMAMQKQAADR
EVTTDLTRMNTFLKAEIVKGLTLNADFTYAIQNMNSGSQDNSVYGINWSGKPVPSYIVTKGNSGIWRDFSKQNTWTANAY
VNYTKTFAKKHNLNVMAGVNAEEEEYKYLYGTRNVMYDQEGYPELNMAGKDGQDLSWNHTSRASAGYFGRINYDYKGIYL
LELNGRYDGSSRFPHTDQWAFFPSASIGYRFSEEAYFAPLKHIVSNGKLRASFGEIGNEAVGDYMFEQLISQRLNNKSTG
YIYWIENNNANANLLTMYNMPDLVSSTLTWERIRTLNIGLDLGLLNDELTIGFDWFQRENRDMLAPAQVLPNTLGASAPY
ENAGTLRTRGWELNLNWRHTFGDFDVYANFNIGDSKTKVTKWDNDSKLLSTYYTGKTYGDIFGFETDRYFEEKDFTSQNA
DGSWNYANGIASQAGLESGNFHYGPGDVKFKDLDGNGKIDGGKGTADDHGDLKVIGNSMPRYEYSFHLGGAWKGIDLDLY
FQGVGKREDWTTSSLNLPAMVHADVAIYSHQTSYNKVLWNSDYTAITGYEVNQGNRYPRLYRGTNNSGGTVSGIANGCNN
YYPQSRYLTDMSYLRLKNVTVGYTLPKEWTRKAYIEKARIYFSGSNLFLLHKGNDLPVDPEISTGNGLTAGGWGRIAPIT
RTFSFGVQVTL
>WP_005824940.1 MULTISPECIES: RagB/SusD family nutrient uptake outer membrane protein [Bacteroides]
MKKLFIYGVTALAMLTGCNDLLDKSPLDTFTNTPAYWSNTDNLDNQCNTFYNNFTGFGNGASGGWFYFKTISDDQVDAES
HNWTYTNVVASSTNWSAPFTEIRRANYIIAGVQSSSLDEATKAHYEGLARMNRAWEYYQLVRMYGDVQWIDKVIDPADNE
ALYGPRTDRDEVMDHVLADINYACEHITANSNRQRFSTDMAYAMKADITLYEGTYCKYRTQAENGKAADESRANKYLQEC
VSACEYLMAKNYSLSNSYKANYNSVSLASNPEMIFYKPYAQSSLRHSTIDYTINTSGTHGISKDAFDSFLFLDGKPLATT
SKNKDDAAVLDADKNYSIREVLAVRDKRLSEILDPVLSFRGHAYSRAGVAAFTTSTGYGIAKYDNPEELSVSDRNNIGYQ
YTDCPLYWISVIYLNFAEAKAEMGSLTQDDLNNSINKLQARAGLPAMTTTPDADPANNMGVSNLIWEIRRCRRCELIMDN
WYRYWDLIRWHQLDKLDSTKYPNTMLGANVSNVPDCEEATKNGYIDASDAQIRTYEAKHYFYPIPTTQLTLNKNMKQNPG
W
>WP_005824945.1 MULTISPECIES: hypothetical protein [Bacteroides]
MKKKNIFFVLLICFINSSCNKEEQTDELQDKDFYSDVTTRASYISGTITGEMNPYVSDGYYTYDLSIPIQKQSVGIRISA
VGGEARFKTNYQERFESTWVTQIPAGKNHFPINVLWTKAGSNSTLMVRPEKSTIELTADLRNINVKMKPMPINAPSTFEL
GDTITLWCNYSINKDTGIKWTYDKNLFAEVSQSASVTQSRFQINLKSKQAFKNSDVGVEVHDFYINSIGAKEYFMARKSN
ISFPNMGPQIDGYRNIEQYKEYIYSINDSKAHTFYWTGKNIKIVSGQNSSTVTIVPTQPGNASVKVSYKYKNQTDNFTNE
LPLSVSKTSMQLIGPDVICDNGTFSIKNFPTKATVDWIVGNDLYSQLNQASPAITLNNLGTPGGSSIYTTLTAIVHTKEY
TVQFSKPITFNVSGIQENDHDIIYGYLSQSGGECGLNPIPEGAHDFHWSVDCDWEVDMQGYYFTTFSSRNSHEIERVCVT
VDFINACGTRTYIYNYFDIGSTNSGTYSTPKNSLSPK
>WP_005824947.1 MULTISPECIES: HI0074 family nucleotidyltransferase substrate-binding subunit [Bacteroidaceae]
MVQQDIRWIQRFEYTHELAWKVMKDYAEYQGYTDIRSSRDAIRKALEMGLIDDKQWTETIEARNLTSHNHDNDVVSEEKM
QSLNTPSLFD
>WP_005824948.1 MULTISPECIES: nucleotidyltransferase domain-containing protein [Bacteroidaceae]
MYGLTDNELEKLCNLFRKHEEIEQAVLYGSRAKGNFKPFSDIDITLMGDRLTYNTLSSLSDEIDDLLLPYSVDLSIYGKL
KNADLLEHIHRMGIPIFSRPSN
>WP_005824951.1 MULTISPECIES: HU family DNA-binding protein [Bacteroides]
MAILFDWYENPDSYDKSPEDKILHPRLRLNGSRSTDELRRDIQARCSLTETDVTAVLDAVSHVMGRELAEGRQVHLDGIG
YFRVSLTTIEPVVAATKRKLTKVKMAGVKFRADQKLKNEIGTIKAKALKANEHSAKLTDKEIDRRLTNYFATRPFMTRND
FQSVCGMMRTTAMRHIRRLRTEGKLKNEGTMLQPIYVPVSGYYGKNE
>WP_005824953.1 MULTISPECIES: BT4734/BF3469 family protein [Bacteroides]
MKITLIREERESGKEAVSTQETDMLMEKLKTENKTGYITELRSIIPHLKGTNARYEHIDRLPRLYPAVEMTRTKAGEHRI
KTYNGLVLLEVNNLAGVAEAELVKQQAALLPQTFAAFCGSSGRSAKIWVRFTLPDGGLPKNEDDIALFHAHAYRLAVKCY
QPLLPFPITLRAPSLLQSCRMTVDEQPYYSPTAVAFCLEQPCALPSEDNYRQRKQQESNPLLRMTPGYEVADTCNLLFEA
ALDRAFRDLDNWRRGDDLRPLLSRLAEHCFKAGIPEEEAVRQTLMHYYREADEPLVRLTLHNLYGELKGFGTRSSLNKDQ
ETAFRLEEFMKRRYEFRYNTVLGDLEYRQRDSIHFYFQPADQRVRSSIAMKVLKEGVRVWDRDITRFLSSDYVPLYNPIE
EYLYNTGRWDGKDRIRALADLVPCHNPHWRELFYRWFLGMVAHWRGIDKQHGNNTSPLLVGPQGYRKSTFCRILLPPELR
FGYTDSIDFKSKQEAERSLGRFFLINIDEFDQINANQQGFLKHLLQKPVANLRKPYGSTIQEMRRYASFIGTSNLKDLLT
DPSGSRRFICIEVTGPIQTNVTINYRQLYAQAMHDIMKGERYWLDDTDEAIVKEYNREFERADPLEELFLCHFRGAEESE
EGEWLTAMQIFNDLQQKTRDKLAINRIAAFGRTLRKLDILNKKSNRGTLYHLVRIEE
>WP_005824960.1 MULTISPECIES: sodium:solute symporter [Bacteroides]
MTPLSVIITIAAYFVILFTVSYIAGRKADNAGFFVGNRKSSWYVVAFAMVGSAISGVTYVSVPGMVAASSFGYLQMVLGF
IAGQLIIAYLLVPLFYKMNLVSIYEYLENRFGMSSYRTGAWFFFISKMLGAAVRLFLVCLTLQLLVFEPFGLPFLLNVAI
TVALVWLYTFQGGVKSLIWTDSLKTFCLVVSVVLCIWYIASDLNLSFIGMVSTIADSDMSRIFFFDDVNSKQYFFKQFLA
GAFTMIAMTGLDQDMMQRNLSCKNFKDSQKNMITSVISQFFVILLFLMLGVLLYIFAANQQIAVEKSDELFPLIATGNYF
PAIVGILFIIGLISSAYSAAGSALTALTTSFTVDILGTKGKSEETVVKMRKKVHIGMAVVMGITIFVFNLLNNTSVIDAV
YILASYTYGPILGLFAFGIFMKQQVRDKYIPLVAIASPVLCFILQKNSEAWFGGYQFSYELLIFNALFTFIGLCLLIKKD
KKNN
>WP_005824962.1 MULTISPECIES: hypothetical protein [Bacteroides]
MNVRRQFLLSLLAASLFPQWGGAQELPTDVRQEIGKFLDTTARKEVSVGRISIDSVAVEGNTLQLFANMNCAYIPFREDN
VAEIYQGVSALLPAEFTKYKLQIRTNKRSIEELVPQVLRSKKDKKTKTFNPVASKPLVTDISAPYTPTNGLQNRHIALWQ
SHGWYYEPKLDRWEWQRARIFQTVEDLYTQSYVLPFLVPMLENAGANVLLPRERDCQTAEVIVDNDGCLTGRSVYTENSG
DKLWSQGAGQGFAHLRPQYIDFENPFKEGTYRAIETIKKGNASTAEWIPEIPSTGQYAVYVSYQTLPNSADDALYTVYHK
GGTTQFKVNQQMGGGTWIYLGTFGFNAGRNNECKVVLSNLSSKVGRIITADAVKIGGGMGNIARRISNEGATENLKSSDT
RNLQNTHTGNIQDRVTYSPLSTINYQLSNYPRFCEAARYWLQWAGIPDSVYSESNGKNDYTDDYKCRGIWVNYLSGGSAV
NPTERGLNIPVNMAFAFHSDAGTTLNDSIIGTLGIYYTNAYNEKFANGASRYLSHDLTDLIQSNIVRDVRTLYEPQWTRR
GKWNQSYYEARVPRVPTMLLELLSHQNFADMRYGLDPRFRFTVSRAIYKGMLQFLCSQYHMDYVVQPLPVDHMALRMTSE
NEVELTWQPVADALEPTAVAEKYIVYTRIGDGDFDNGVLVDGNSYRTTLPAGMVCSYKVTAVNKGGESFPSEILSAGRAF
NSKGTVLVINGFDRISAPADFTAPAPADTLLAGFLDEQDHGVPYIHDISYIGKMKEYRRSIPWMDDDASGFGDSYGNYET
QVIAGNTFDYPAIHGAAILKAGYSFVSVSNESLSPVGKGEKNIPVDMREYRYVDLILGKQCQTKMGRGGVKPLEFKTFSK
PMQEAIAAYCKQGGNIFVSGAFVGTDLWDNRLATADEADKKFAMEVLKYKWRVGQAATMGKVKSVASPFPALSGNYTYHN
ELNADSYVVESPDAIEPATKDAHTVMRYSENNLSAGVAYQGNYKTCVLGFPFEAIRTDSEREALMNAVLTFFNDNK
>WP_005824965.1 MULTISPECIES: PQQ-binding-like beta-propeller repeat protein [Bacteroides]
MNRRLLIIVLMACLLPLGMQAQQGTFRFAQLTDIHLTPNNPNPTEDLLRSVAQINATDSIDFVLVTGDLTEEGDRTTMEK
VKSCLDLLKVPYHVVLGNHETKWSDSGCTAFGEIFGGERFEFEHKGFLFLGFNSGPLMRMAYGHVVPQDIRWMTEEMDKN
GKDKPVILVTHYPLMEGDVDNWYEVTDAVRPYNVRLFIGGHYHSNRDLRYDGIPGVLMRSNLCDKEGKPGYGIYEVTGDS
IRVYTQRIGEPKKQWTAFSLTGQYYDRNGKAEKYPDFSVNKEYPQVKEQWMVQTGAGIYCSPAVEKDKVFVGDDMGQLTA
YALKNGKKLWSFESGKRIVGTPAVSEGIVVFGSADRRIYGLNAKDGSLLWTVEAAEPVLGAVTIADGRAYIGASDATFRA
IDIHTGKVIWAYTSVKGYIETKPLVTEDKVIFGAWDNTLYALSKANGHELWKWTGGLTRMHFSPATVWPVATDGKVFITD
PQRAMTAIDIHTGNTVWRTFQSMVRETIGLSEDGERIYSKTMNDSIVCYAAQGDTPRELWATNVGFGYEHAPSMQVEKEG
VMFGSTKEGLIFALEGKTGKVLWKHKIGNSLISTVVPLNGHEVLFTATSGEVGLLRIKN
>WP_005824967.1 MULTISPECIES: glycosyltransferase family 2 protein [Bacteroides]
MNKISCFLPYAGKEQVEKTVNSLQATGLIEEIRLITTDTTLESLPGCEILFVDMPYSSATLKAIANAAKGEYTLLYTKET
TLEMGMFALERMIHILEDSSAGMVYADHYQIADGKQSNAPVIDYQFGSLRDDFNFGSLLLFNTEKLKEAAGHMKSDYNFA
GLYDLRLKLSQHSNLVHINEYLYSEVENDTRKSGEKIFDYVDPKNRDRQIEMEQACTEHLKEIGGYLAPEFKKIEFSAGN
FEYEASVIIPVRNRIRTIRDAIKSVLMQKTDFKYNLIIIDNHSTDGTTEAIDEFKDDERLIHIVPERNDLGIGGCWNVGV
HHPKCGKFAVQLDSDDVYKDENTLAIMVRAFYEQNCAMVVGTYMMTDFNMNMIAPGIIDHKEWTPANGRNNALRINGLGA
PRAFYTPVLREVKVPNTSYGEDYALGLNFSRQYQIGRVYDVVYLCRRWDDNSDASLDIVKMNGHNLYKDRIRTWELQARI
AMNKNK
>WP_005824968.1 MULTISPECIES: DUF4922 domain-containing protein [Bacteroides]
MNQTIHHLLTGQLASWETARNNYAALSGVRVKELNVNGILYKVQFNPARIVSSGAKVDAKSILERKCFLCPANLPPVQKG
IPFGGHYNILVNPFPIFPRHLTVPELAHTPQRIATRFTDMLELAEALTDYTIFYNGPKCGASAPDHAHFQAGNKGFMPIE
KDWRGQTAGKIADYRKAALWYLDDAPRATLVIESTSKEDAADLFDIIYRSLDVKPEEDEPMMNVLVLYEADRWVVFVFPR
EKHRPACYTAEGEANLLSSPASVDLGGVFITPVEKDFLKITAEDVAQILSEVCLSATDFHKVRQRIREKI
>WP_005824970.1 MULTISPECIES: SpoIID/LytB domain-containing protein [Bacteroides]
MKEPKVQVGILFEPQIEFVLLNPYRMDGTEVSGKQVVTYDEGKILWNGRRYDELLFEPQHEQTDAFELLDVTIGINFHWE
RKEDQCFLGALKIIVENGKLTGINVIHVEDYLTSVISSEMSATASLELLKAHAVISRSWLLAQIQKNKEITEAQANYSAF
TQTDEELIRWYDREDHTHFDVCADDHCQRYQGITRASTDIVKQAISATRGQVLTSDGKICDARFSKCCGGAFEEFQYCWE
DIKYPYLAQQRDSKTHTTLPDLTQEVEADRWIRTSPEAFCNTTDKKILSQVLNNYDQETTDFYRWKVEYTQEELSALILK
RSGIDYGQIIDLIPIARGTSGRLWKLKIVGTKRTLTIGKELEIRRTLSTSHLYSSAFVVDKEELSAEGIPGRFILTGAGW
GHGVGLCQIGAAVMGEQGYKYDAILLHYYIGASIDKLYE
>WP_005824972.1 MULTISPECIES: MFS transporter [Bacteroides]
MNHTKNISPWAWVPTLYFAQGIPYFIVNNISVMMFTKMGVPNGEMALFTSLLYLPWTIKPFWSPFVDIIKTKRWWTLSMQ
ILMSVAFILLTLSIPRPDEATMAAGTTPISMFSITLMLFIITAFASATHDIAADGFYMLALKQSDQAAFVGIRSTFYRLA
SIFGQGVLVAIAGAIELRTENIPLSWTITMLVTAVLFSLVTFYHLFAVPKPTSDKSTLAADAATAGAIFREFGRTFATYF
TKPGALLAIVFMLLYRLPEAFLIKMCMPFLVASKESGGLELSTAEVGIVYGTIGVIFLTLGGILGGLFASRIGLKKSIWW
MAGCMTLPCLTFVYLAIAQPDNLFAISTAIAIEQFGYGFGFTAYMLYMMYFSEGEFKTSHYAICTAFMALSMMIPGMFAG
YIQEAIGYTDFFWLVMICCFATVVVTIFADRRIDPEYGKK
>WP_005824974.1 MULTISPECIES: DUF1343 domain-containing protein [Bacteroides]
MKRTIIISLLCLLCGGAMQAQKIRIKTGIEVLKEQNFRCLEGKRVGLITNPTGVDNRMRSTIDILHEAPNVNLVALYGPE
HGVRGDVHAGDHVTDIKDATTGLPVYSLYGKTRKATPDMLKDVDVLVYDIQDIGCRSFTYISTMGLAMEAAAENGKEFIV
LDRPNPVGGLKIEGNLVEDDCISFVSQFKIPYLYALTCGELALMLNGEKMLKDGEQCNLHVVKMKGWKRKMDYTQTGLQW
VPSSPHIPHPHSAFFYPVSGILGELGYMSIGVGYTIPFQMFAAPWMEAEKLAGNLNRLNVPGVIFRPMYLKPFYSVGKGE
LLQGVQVHIMDFGKAPLSDLQFLVMQEVAALYPDRAVFDHADKGRFNMFDKVSGSRQIRERFSKRNRWEDIRDYWYKDAE
DFRKLSKKYYLYK
>WP_005824976.1 MULTISPECIES: FAD-binding and (Fe-S)-binding domain-containing protein [Bacteroides]
MKEHSYMAFLQEAKQFIPQERIYTDELRRLAWGTDAGFYRLIPQIVIRSKDEDEVSQLLKLASRHGLPVTFRAAGTSLSG
QAISDSILIVAGKNWEKYSISADYEQITLQPGIIGQRVNELLAPYGRKFAPDPASVKSAMVGGIVMNNASGMNCGTHANS
DKVLISARIILMDGTLLDTGNPVSRASFEVSHRDFIRRICELRDEIRTNEKLAERIRYKYSIKNVTGLNLLPFVRFDDPF
EIIAHLMVGSEGTLAFLSEVTMKTEYDYPYKASAMLYFKTIKEASRAVVAMKKLVDETGEWTVKGAEMLDYKSLSSVNDP
VFLKYKGEVASSALPGVEPGDETGLTAVLTETKARTPEELQQNISAIEACLQAFTTYIPVRFTDRPEEYSKYWAIRSGIF
PSVGGTRQPGTTCLIEDIAFHIEDLPEATAELQQLIARHGYNDACIYGHALEGNYHFIINQSFSTQAEVKRYEDLMNDIK
TLVVDKYDGSLKAEHGTGRNMAPFVCHEWGDDAYKAMKAVKELFDPQGLLNPGVIFNDDPQCHIKNFKPLPLLVMSDKRQ
ATSLVADKCIECGFCEVNCLSCGFTLSSRQRIVLQREISRLKQSGEDPTRLALLEKQYRYPGNQTCAGDGLCSMSCPMGI
NTGDLTHIIRQEALPKGSLGYKAGDFVANHFAGVKSALRPVLSLANFGHSLLGTKAMSGITKGLHNALGIPLWTPAMPKS
YQLQATELQATSTMQHNSAALVARSSVTRNYKVVYFPSCINQTMGLAKKSPVEQPLVNKMVSLLQKAGYEIIFPKDMDKL
CCGTIWESKGMLDIADRKTAELEAALWEASEQGKYPVLCDQSPCLHRMRECIKKMKLYEPAEFIYTFLREKLIFTPINRP
VAIHITCSMRKMGLADTIIALARLCSSKVIVPEEVGCCGFAGDRGFTYPELNSYALRKLRPQIEASGVNIGYSNSRTCEI
GLTTNSGIPYVSIAYLVDECTKAADN
>WP_005824978.1 MULTISPECIES: heparan-alpha-glucosaminide N-acetyltransferase domain-containing protein [Bacteroides]
MNSTKVSKRILALDILRGVTIAGMIMVNNPGSWGHIYAPLRHAEWNGLTPTDLVFPFFMFIMGISTYISLKKYNFEFSHA
AGMKILKRTIVIFLIGMAIGWFSRFCYYWASAPDDLSFGEKLWASVWTFDRIRILGVMQRLALCYGAASIIALTMKHKHI
PYLIAGLLTGYFILLMCGNGFAYNETNILSVVDRAILTPAHMYKDNGIDPEGLLSTIPAIAHVLLGFCVGRLMLDGNKSE
DRASFLNSQLITLFLVGVILTFSGFLLSYGCPINKKIWSPTYVLVTCGLASSFLALLIWIIDVKGYKKWSMFFEAFGVNP
LFMYVLGGVLSILFGSISFPWGNSSISIHGFLYNIVLMPVFGETAGSLAFALLFIAINWCIGYQLYKRKIYIKI
>WP_005824980.1 MULTISPECIES: BadF/BadG/BcrA/BcrD ATPase family protein [Bacteroides]
MILIADSGSTKTDWCVVENGVLLQQIFTKGTNPFFQSEEEISNEIATALLPQLKTSELDAVYFYGAGCGFPDKISMVHRA
ITKHLSVKNEVEVNTDMLAAARGLCGHDSGIACIMGTGSNSCYYDGKSIVTNVSPLGFILGDEGSGACLGKLLVGDILKN
QMTPELKEKFLKQFDLTPADIIDRVYRKPFPNRFLASLSPFLAQNLGEPCVRALVLNSFKAFLKRNVMQYEDYQHQKVHF
IGSVAFYYKEVLAEAAKEMGIQLGAIIKSPMEGLIKYHN
>WP_005824981.1 MULTISPECIES: N-acetylmuramic acid 6-phosphate etherase [Bacteroides]
MFVKISEQPSLYNDLEKKSVREILEDINTEDQKVALAVQRAIPQIEKLVTQIVPRMKQGGRIFYMGAGTSGRLGVLDASE
IPPTFGMPPTLVIGLIAGGDTALRNPVENAEDDIHRGWEELTERNITDKDTVIGIAASGTTPYVIGAMHEAREHGILTGC
ITSNPDSPMAAEADVAIEMIVGPEYVTGSSRMKSGTGQKMILNMITTSVMIQLGRVKGNKMVNMQLSNKKLVDRGTRMIV
EELGLDYGKAKALLLMHGSVKKAVDAYRI
>WP_005824982.1 MULTISPECIES: serine hydrolase [Bacteroides]
MKAIYFFLFSLCLQAATAQPLQRVAPEQVGMDSRKLMYADEAIETAISNKDIPGAVLAVVRNGKMAYLKAYGNKRIYPNV
EPMTANTIFDMASCSKSMSTAVCTMILAERGKLRMLDPVSLYIPHFKNWESEDGKEKKVIRIADLMTHTSGLPPYAPVAE
LEKQYGSPNPDGLMEYIATCKRDFKPQTDFQYSCLNFITLQHIIETISGQSLRDFARENLFDVLGMEHTDYLPCQRDKDG
NWITIVDKGTRKQGHKENNVANSQFSIRNSQLNNIAPTEKQPNGQVLCGQVHDPLARVMNGGISGNAGVFSCADDIAILC
AALQNGGEWNGRRILSPLGVKAMRTVPRTTASLGRTLGWDNFTAYASNNGDLFGPNTYGHTGYTGTSIIIDPDNDTSVIL
LINAVHPEDGHSVVRLRSLVANAVAASIYPIPRIYTDHYYKRFLQFMDEPAITSKDIVMLGNSLTEGGGDWSARLGKKNV
RNRGIIGDEVMGIYDRLHQILPGHPAKLFLLIGVNDISHDLAPDSIVDMIRMTVERIRKESPDTKLYLQSLLPFNESFGR
YKKLTGKTDMVPEINSRLEAFAKEEGIAYINLFPLFTEKGTNVLRSELTGDGLHLNEDGYKIWVKAIKKKI
>WP_005824983.1 MULTISPECIES: FKBP-type peptidyl-prolyl cis-trans isomerase [Bacteroides]
MKKSLLFLPFLLLLVGAFISCEEVEEAGKYDNWRERGEAFVDSIKRLTGENYVATAEQADAMELGKLYAIQTTASTSEGA
QYVYCKKLVKNETGERPLYTGYHSKVNAYYYGTYVNGEEFDGCFDGYSAIDRDIPIPPVKEPTVFDSFVDFEVSGVVAGW
AAALQLMRMGERWMLYIPYQSGYGINDYTAPYSTNTIPGGSLLTFDLQLVSFAE
>WP_005824984.1 MULTISPECIES: glycine--tRNA ligase [Bacteroides]
MAQEDVFKKLVSHCKEYGFVFPSSEIYDGLGAVYDYGQMGVELKNNIKQYWWQSMVLLHENIVGIDSAIFMHPTIWKASG
HVDAFNDPLIDNRDSKKRYRADVLIEDQLAKYDDKINKEVAKAAKRFGEAFDEAQFRSTNGRVLEHQAKRDALHERFSKA
LNDNNLDELRQIILDEEIVCPISGTKNWTEVRQFNLMFSTEMGSTADGAMKIYLRPETAQGIFVNYLNVQKTGRMKIPFG
IAQIGKAFRNEIVARQFIFRMREFEQMEMQFFVKPGTELDWFKSWKATRLKWHKALGFGDDHYRYHDHDKLAHYANAATD
IEFLMPFGFKEVEGIHSRTNFDLSQHEKFSGKNIKYFDPETNESYTPYVIETSIGVDRMFLSIMSASYCEETLDSGESRV
VLKLPAALAPVKLAVMPLVKKDGLPEKAREIIDNLKFHFHCQYDEKDSIGKRYRRQDAIGTPYCVTVDHQTLEDNCVTLR
NRDTMQQERVAISELNNIIADRVSITSLLKTLQ
>WP_005824986.1 MULTISPECIES: glycoside hydrolase family 3 C-terminal domain-containing protein [Bacteroides]
MKKQLFYLLLAAGVLSACGPAAPQLGKDSVEDVIGAMTLEEKAHLVIGTGMVGTSGDSTVIGTTKKLVPGAAGTTYPIPR
LGIPAIVLADGPAGLRIDPIREGDSATYYCTHFPIGTLLASTWNQDLVEEVGKSIGNEVLEYGADVLLAPALNIHRNPLC
GRNFEYYSEDPLVSGKIAAAYVRGIQSNGVGTSIKHFAVNNQETNRNANDARITPRALREIYLKGFEIAVKESAPWTVMS
SYNHINGTYASENTDLLSTLLRDEWNFEGMVVTDWFGGKDAVAQMIAGNDMLQPGRANQYDMIIEGVKSGKLDESILNRN
VKRVLELILQTPHFKEYKYSNKPDLKAHAAVTRQSATEGMVLLKNNNETLPFERKVRNIALFGCTSYDFIAGGTGSGNVN
RAYTVSLLDGLKNAGYQIDEALKADYEQYIEAENKKNTPDSSQPFSRFMPVPRPTELIPTTKVLSEQVAKADVALVTLGR
TSGEFVDRNVSDFELSEEELQLLKSVSQAFHAAGKKVVVVLNIGGVIETASWKKLPDAILLAWQAGQEGGNSVTDVLSGK
VSPSGKLTMTFPNKLMDVASSTNFPMDARANTDVRNKEDKSSSVKNVDYTDYEEDIFVGYRYFDSFGKQVSYPFGYGLSY
TTFEYVNPSVKVDNGIYSVSIDVKNVGKFAGKEVVQLYVSAPNRFQMNKPEKELKAFTKTKELRPGETVTATLKLNTTDL
ASYDEASSSWVVDAGNYKFLIGTSSKDIKAVLDVDVVSVVEKTNDILKPQETVNTIKR
>WP_005824987.1 MULTISPECIES: esterase [Bacteroides]
MKKIILAAFMAACGLQMSAQQNLFVAQDLESAIVNKDNTVTFNFKAPDAQKVQIAGDFAEKAEGQHIGGMVGAGLIDMTK
NSEGIWTYTTKPLDSELYSYEFMVDGVPTIDPNNVYVYRDFATTSNVFIVGNGKADLYKVNKVPHGTLAHRWYHSDGMKM
DRRINIYTPAGYEQSGDRKYPVLYLLHGMGGDEDEWTTFGRAAQILDNLIAQGKAEPMIVVMPNGHAAMEAAPGESSLGY
YKPYHMKNGTMDGAFEAYFPEIITFVESNYRVQADKAHRAIAGLSMGGFHSANISLNYPDMFDYVGLFSAALNVQSAGQK
NSPVYQDMDKKLAVQFDKAPKLYWLGIGKDDFLYRNNAAYRADLDKKGYKYEFMETPGGHVWTCWRIYLSVFAPKLFK
>WP_005824988.1 MULTISPECIES: DUF1593 domain-containing protein [Bacteroides]
MNKLKCLFLSGLMAVMPVCMSGQQTPGEKSSKPRVIITCDPELDDLNSLIRFLLFSTDFRVEGLIYASSQFHWKGDGHGT
KWYVPGREYSRNGIDYGPMESWRWDPDERFIDDAVEAYEKVYPNLKVHDSSYPTPEYLKSKVRIGNIEFDGDISKDTPGS
ELIKAVLLDDCTDPVFINAWGGGSTIARALKSIQDIYEHTDAWKGIREKIIGKVVLSLSGDQDDTYARYIRPFWPELRQM
EMGGMTVGLAYNAQLRASKENQIFYSPEWMQENIRSKGPFGEMYRVWGDGKQMVKGDKFDFFGLSGYTVDELKKQGYVVW
TGIQPKGSYLAEGDTYCFLNLIGNGLRGHEDPTYGGWCGGRTVLPDSVKNLPRMEQIKYRAEHYPLPDFTAPVMNGLAAR
FKWSVTPNYADANHEPVIKGALAMSAKPGEKLKLKYTVTDPDKDALTIKWWQYVSAGTYRGKVAVDDPASANTTFTVPAD
ANPGDTIHLILEATDNGTPQMNRYHRLIITVAE
>WP_005824990.1 MULTISPECIES: MFS transporter [Bacteroides]
MATLKEKIGYGFGDMSSSMFWKIFSYYLPFFYSNIFGLSLADAGLLMLVTRIWDAVSDPMMGVIADRTHTRWGKYRPYLL
WIAAPFAIAGILLFTTPDMGTTGKLVWAYVTYILMMTVYTAINVPYGAMLGVMTDDSNTKTVFSSYRMFFAYGGSFIALG
AWEPLCNWFKSMDYSNASSWQYAMVCIATLCFLGFLFCFSMTREHVKSVASESIGKDVKSLVRNSPWWILNGAALLSNFF
NTVRGATAAYFFKDYISANAFLDFGVFNLVLYAGLFLMVGEVCNMIGVALAVPLSMKFGKKSTYIISLVCLVVLSVLFFF
VPNDGLGWWLMMIFQVLISICTGIVSPLIWSMYADVADYAEQKDGTSSTGLIFSSGSMAQKFGGAFAGWAVMALLAFFGY
NTAENAVQTPEALDGLKYLMSFIPAAIAALSIVVVFIYPLNKTRMAAINADLKERRENL
>WP_005824991.1 MULTISPECIES: glycosidase [Bacteroides]
MEAFKEKVERLFQRHEELITRKNVAVEDGNGIFTRYKYPVVTAAHTPVFWRYDLDEKSNPYLMERIGMNATMNSGAIKWN
GKYLMVVRVEGADRKSFFAVAESPNGIDNFRFWDYPITMPEDAIPATNVYDMRLTAHEDGWIYGIFCAERHDDNAPAGDL
SSATATAAIARTKDLKNWERLPDLKTKSQQRNVVLHPEFVDGKYALYTRPQDGFIDAGSGGGIGWALVDDITHAEVKEEK
IIDQRYYHTIKEVKNGEGPHPIKTPKGWLHLAHGVRGCAAGLRYVLYMYMTSLEDPTKLIATPGGAFMVPEGEERIGDVS
NVLFTNGWIADEDGTVFIYYASSDTRMHVATSTIDKLVDYCMNTPADGLSSSASVETLKKLIDKNLQIMK
>WP_005824995.1 MULTISPECIES: DUF6057 family protein [Bacteroides]
MFLFLKKTWKIGLSILFGVAVLLFWGSVYPAHISYQEQFQLFLFDADYWWERIVVPGGLADYIAEYLTQFYYHVWAGACI
LAFLYVLLQRLVWKLAKEQGAADVYYPLSFLPIIVLWHFMGDENAMLSLVVALLLALSASCWYADLKGKWQRVAYILIVL
PLLYWTAGAAHFIFMGWVIVREFRLNLKGKNFWGGVGVFWGVGLWGIGCPLLASMWVQFPIYRLMGGIGYYRFPAVIPWI
EIGLAVLLVVLPFLLSALPALKKKPVFYGVLQVVAVTLFGYYYVAAGCDMDKEEAMEYDQLVRNKQWQEIIEKAEEKSPV
SPFGVTCLNLALGKTGQMGDRMFEFYQNGTEGLLPEFQRDFTSPLPTSEAYYHLGMVNTAQRFTFEAMEAIPNFNKSGRC
FKRLAETNLINGQYEVAAKYLRLLRKTIFYRDWAEDAMTYLYNEEKINAHKEWGWLRQIRYTEDFLFSSQETDIMLGLLY
QHNHRNRMAFEYMLAYVLQQRDLERFMKYYPLGKHAGYDHIPRSYQEALIYVWTQTHKNFQGMPWSISPQVVRDVTEFAR
IYTSQQNARQMLEARFGSTYWNYLLLRK
>WP_005824996.1 MULTISPECIES: PD40 domain-containing protein [Bacteroides]
MMNIDMKYIQVVVGLLLCYCLYACSPRPESVQPADRLLMLYPEYQDVTIPYNVAPLNFLVRNEGVDAVCVSVKGASDSLE
INARGNKAIFPLKAWRALLEAEKEHTLEVTVTARTDGRWLRYPSFAWQVVADKLDAYVSYRLIEPGYEVWNTLQIRERCI
ENFEERILADNSQTDGKCMNCHVHGGNSGNLSMFHLRGEGGGTVLNRDGKLRKLALKNEQMISAAVYGDFHPDGRYGVFS
SNVIIPMFHTESNRRLEVYDTVSDLAVADFDGNRMILSPLTADSTVLETFPTFSADGKWIYYCSAPTVPLPDSVQQLRYS
LCRIAFDANHGAWGDRVDTLWNARLEKGSVCHPKASPDGRYLLYTVADYGTFPIWHRETELQLMDLQTGAIDSLPMVNSS
RSDTYHSWSSGSRWFAFASKRGDGQYGRVYFAYLDAEGKAHKPFVLPQSDPEKDDLTLKSYNIPDLSATPVPFDASSIKR
INRQLKAEEFK
>WP_005824997.1 MULTISPECIES: DUF6057 family protein [Bacteroides]
MKACRRKYIEWGAAGIGALALFLFFFRILPYHLFHREQTQLFLLATEPLAGYLRHPAALARLSGDFLTQFFYYEGGGPTI
MAVVLLLWGVVVFRLLAPYMGRWAWIPTVLAVAWEAGRQCGLSYPLSGTIALTGIGGVLLLCRSCMRRSWKSGLPVSILA
VLSGYWLFGCGDWSSRWYNMPDLGREYLLALDSEMYFGRSEKVRKLLVEGEYRSPFTAYYYNLLNAQQNRLPDRLMDGYQ
PASQGLFLPVAPHSTYLTIYAANEVWFALGDMTMAEHAAILGMIFSPHHTGARAVKRLAEINLVNGDEAAAMKYLRLLQK
TMCYRDWAERRIPGKQTAEVCQWLERKRLLLPATDTLRSSADIPLSLRHLLRNNPDNTLACDYLLCFDLLNKDIGAFAGD
YREFAAKKFPSRLYAEGLLIYLAGKKASLDEVEKWNIPPQVLDEFGDYTRLYEANGGNGAPLQAKYGKTYWFYFHYATMK
KGK
>WP_005824998.1 MULTISPECIES: DUF4369 domain-containing protein [Bacteroides]
MKTRILLFCISCLLWASCGNSGQNYVIEGTLPSVKYDGEWIYLVPMENAPGRVDSVKITNASFSFSGQGEEMRVLRLRHL
LRIYIQELLVVTEPGTIHVKADSVGSVTGTPQNDALQKWKEGREKKQEAYHFIRTGLRNATGKDSLHLIRIRDSLRMQEQ
ETNFLFLKEQGNNTLGTFMRKMVRGSLTEEQQKLLDESLQKEIH
>WP_005825000.1 MULTISPECIES: Rid family hydrolase [Bacteroides]
MKYTSYSYPSGRAEVAAFVVTGGVTEYHVMIHATDPKQTYREQMNVVLDAYAALLKKELSGAVAVFKRYFLSDAANQAEL
LLAATAESSDCALSVVEQPPLDGTKIALWAYLQTDVQTRVLPNGLYEVKHGAYRQLWMGGSFNRAANSEYQMRLLLNDYA
MQLMEEGCTLADNCLRTWIFVQNVDCNYAGVVKARNEMFVTQNLTENTHYIASTGIGGRHADPKALVMLDAFAVAGLKPG
QIKYLYARTHLNPTYEYGVSFERGTAVDYDDRRQVLISGTASINNRGEVMYAGDVRRQTERMWENVEALLKEADCGFGDV
GHIIVYLRDIADYAVVKEMFDKRFPDTPRVITLAPVCRPGWLVEMECMAVKKISD
>WP_005825002.1 MULTISPECIES: VapE domain-containing protein [Bacteroides]
MKKKLMTLQQHRLLKEAGQLIAFSERLKHAQKETTDRNWKEREEQRRRSAKAASTVTALSGDIEEFLTSRYDFRYNLLTD
ETEFRPAGQRSAAFTPVGKRELNTFCIEAHAEGIPCWDKDLNRYVYSTYIPAYHPFLLYMDELPDWDGKDRLTALACRVS
SRPHWVRGFHTWMLGLASQWMGVSGLHANSVAPVLVSREQGRRKSSFCRALMPDVLTRYYADNLKLTSQGQAERMLAEMG
LLNMDEFDKYADNKMPLLKNLMQMSVLNIRKAYQQNFRQLPRIASFIGTSNRFDLLTDPTGSRRFLCIEVKHNIDCIGIE
HDQIFAQLKAELIAGRRNWFTKPEEEELQWHNEAFYRVSLVEEAVHSLFRTPLPAEKSFDLTAADIFDELQKTHPALMRG
SNPMQFGSVLLRVGLKRRHTKYGNVYEVVRRKKEVSPERVER
>WP_005825006.1 MULTISPECIES: hypothetical protein [Bacteroides]
MKRTFFLILLFFCALFVKADVLGPYTMDSNVPPTPTGYARVVLPIGGADASVAVSITVCDESGQQYVLRTTTPNAAPYCY
FLAYGVYRVVALEDCTAQSNWGALTVGTIFEVTGGGYISLNYIGTISTPSIVQASGTDDNVPPSKVGYNIMKVYGIETNG
GGVLVDSDKKEYGIFNYTGHIGGAHYFYIKPGTYTIKSLSATNGNYIYLEYGNVRQPLSAGRTFTVPASFFSIVFSKKAL
>WP_005825008.1 MULTISPECIES: RagB/SusD family nutrient uptake outer membrane protein [Bacteroides]
MKKIAYLIGAALMIAGMFASCSLDSMSLTEKDTTNFPKTAEDANQALAAIYQNLNNVNAFPQQSFLYNSLLACDDMLGGG
GPNDKLMQSLDLICNTGTNATQDYWVARYQGINRANTLLEALAGIEMDPEVRAQAEGEAKFLRAFYYYELASMYGRVPLV
ITALLPEDTTPPTAAVIWGQILQDLRDAAANMPAVRKSDGHVDKYTAEAMLGRAWLYYTGMYGNGETLNDLVSTNYSPLT
SVDLPDGTTLTKQDVVGYIDDCVNNSGYSLVPEFRNLWAYTNKCTVEDFPFTAGQGLKWVEDDAAVNPESMFAIKYNKLA
SWSTTIGYGNGYALHFGVRGNDQANSFPFGQGWGAGPVAPNFYNDWSVAEQDDARRPASVFKTEDMPSYNKGGGDGFIQE
TDYYQMKIGSIMAYSTDAAGNKTIEPVFEKIMYGADGWINDNLMQTGSIHDLVLIRFADVLLMQSELKEDVSGINRVRSR
AGLEPIGTYSLAALQNERRWELCFEGTRWNDIRRWHIAADALERQTGAKVYTNGAESRNVAQNGGYAARYKATAGFQKIP
ENQVLLNEGKVEQNEGYTDASAEYNGWQE
>WP_005825009.1 MULTISPECIES: TonB-dependent receptor [Bacteroides]
MNLNFRRTALLVGICSAVSLTYTPQLFAASVDAIDAVQQAKKITGTVTDAMGPVIGANVLEKGTTNGVITDIDGNFTLNV
QPGATIVVSFIGYQPQEIVVGNQTSFKIQLKEDTELLDEVVVVGYGVQKKKLVTGATVEVKGEDIAKLNTTQALGALQSQ
SPGVNIQAVSGQPGDGFKINIRGAGTNGNTAPVYVIDGVAGGDINALNPADIERIDVLKDAASCAIYGSSGANGVILITT
KQGKVGKVSVSYDGNIGWANIYKMPDMLNAKEYMAVMDQVAYNNGGQPYDWSKFVDADLLTAYQNGTNPGTDWVKEFRNK
NAVVTNHALNVTGGSEFSKFSTGIGYQYQDGAFGGPVKTDYRRFTFRINSEHVIYRKGDVDVIKFGENIYYQHKQNQGVQ
LGNQYSNDLSNALRAIPLIPVYNENGDFFMYDDLKNFGTSANGILDYTAYASNPMAHMVYNQAGNNKNKNFNLNTAAYLE
VQPLKNLIYKGQVSYKQWSSSWRSYLPVYQINNQGDSRDKDQTINNVSLGWNWSLTNTLSYRFDITDLHHFDVLAGTEYS
KSRPTYGESVEATGYNSAFGDFTHAYLHNTERKATATVNGYPSDYGSKMSYFGRLNYDFKETYMFSAIIRADGSSKFAKG
NQWGYFPSFSAGWVISNEAFMKNTASWLGFLKVRAGWGQNGNDNIPNSNWRAGYEFGDYGLYTFGSDKNGGTTGAYPNRL
ANPDLTWETSEQTNIGIDARFLDNRLSFTMDWYSKQTKDLLVEVGTNAASGFATQYQNAGTVKNTGLELSMGWRDQIGKE
FKYGVNVNMAYNKNEVTEVNNANHFIEGGNDLLAQSTGRFVRMEEGHPIGYFYGYKTDGVIQNQNDLQAYLDQNCKGNAA
NSKQGASIKPGDLKFVDVDGNGVINDDDKTDLGNPHPDVTMGLTLSAEYKGFDFSVTTYGAFGAQVARSWRKFSDGQYEN
YTTEVYDYWHGEGTSNRYPLLAPGNSGQNFQAISDIYIDDADYVRIQNLTIGYDFKRIWKNCPFQQLRVYAAAQNLFTFT
GYKGMDPENGRALNDKEPWVTGVDVGNYPQPRTYMVGVNVKF
>WP_005825012.1 MULTISPECIES: glycosyl hydrolase [Bacteroides]
MKKLNIKWMLSLIAAFTFASCDTDVDHDIPAVDTPVLVSTTPESGAAKVKTGEITIEVKYDKNIFFATDNLSEIKFTGGE
LISADVLGASNILTVKVNVPGRETACSLSIPEGIVTGPNQMPAPAVSVQFSTVALDKALVAASSAKAVKLYNYLLDNFET
KTLSAMMANVAWNTEMSEKVYGWTGKYPAINCFDYVHLPASVAGADWINYGDITPVKDWSDKGGIVAAMWHWNVPKKAVG
EASSTQIWEGETVMPGDWSGNVQMTDDAAKAVFADAQVGQVIRVAVKDVAAGAQGSFKNSGWSEIASGTDYFDISGDYTL
VITEDVLKSLQEGGLIIGGHDYTAVAVYLENNGTALDPNKDYAFYKADTEFDATNATVEGTWENKVFTEDLKNAAAYLKL
LRDADIPVLWRPFHEAAGGWFWWGKDAASFKSLWIAMFNYFKTEGLDNLIWVWTTEGNDADWYPGDQYVDIVGRDVYNKE
TADCVSEYTSIAENYGNKIVSLSECGTVGLISEQWASGARWSWFMPWYDGTNEDGSPVVHADEAWWKDAMSQEFVVSREE
LPSME
>WP_005825014.1 MULTISPECIES: hypothetical protein [Bacteroides]
MNKTYKFPALWMMCLMLFSCLTFTACDNGDDEDTNQYKGGISLNVFGPSPVSRGGVLRFLGSGMDKVTAVAIPGCDDITD
IEVVSDTEIRVTVPQTAQPGLVVLKTPKGDITTKTELTFTEPIALEAFAPAEVKPGSELTITGEYLNLIKEVIFADEVTV
PADEFVSQSRQEIKVIVPDSAQTGKFILSDGAEIPNWIYSEGELEVTLPSVEAPLDLVDKKPGDVIRVSGENFDLVKKVQ
MPNGDEVEFTMTASSEGDELTFTLPDNVSDGEVTVLPASDVKVVVATVVVATPSNVVAVPAVNLRGGDMITLKGTNMDLV
TDVTFPGVEEAVGLESQNSTEIKVLMPAAAISGDLQLNTNSGKATAVSIATAKPENISYSAATVPAGEALTVKGVNMDVV
SAVVFSGNVEVTVSDATATAISLTVPTTAETGALLLKMANGESVEAPSLTIEKPVCAYLPALPDKLVRGRIVELEIVNAD
KLTNVLLNEAAVQYINDAAKGVLMLNVPAELDGTYSLKLISSNGEIAYDVLVVANEETVWAGPLDISWGDGGRVLVPAVS
FAKVTAGTVMKVYFDQKDQTWAQAQFNYGDWSGIAFSLFDTTMVPTDIYGWSFESRVMELTLTQEILDNIQAKQGDCEDQ
TNVGIIIQGSDLTFTKITIVN
>WP_005825019.1 MULTISPECIES: RagB/SusD family nutrient uptake outer membrane protein [Bacteroides]
MKIRYIKYWAFAAVLGMGTVSCEDFLNRPTEDNYNESNFYQNDEQCVQGVNYLYNSPWYDFQRGFIKVGEILSGNVYEGN
SPYLNFTVNGTDENLVNMSYSLWAVIGHANTVYTRLKTANASEAVKNQCMGECLAWKAMAYFYLVRSFGAVPIIHDNTDE
LNSGNYNSKFKVEAADVYEYIIMTLEKAMELLPARGETGRIDRYCAEGLLAKVYLTKSGLSGTRNADDLAKAAEYSKDVI
NNSGRNLLANYSDVFRLANNKNEECLFSWHWSAGRDPWTQQNTLQSDLAMVGFDEFGDCWGGYAGPSVDLQDAFGISALE
SPETRSDTDTRRKATMMMAGDVYDYFWQDKGGFDYLRFIYDAEYGKGGPNGDYQSPTGANHVKHLYGNNNDHVLGLGVSA
GNMYSGLATHILRLSDIYLVYAEAKMGLATSTTDQSALDAFNAVRGRAIPGVTPKTSITWEDVWKERRLELACEGDRWYD
YVRLAYYDSQRAINELKAQRRDVYYSLGTTYKAYYENGSWTVNPDETRYNPDAKAPNVTVSSFTLPFPTEDVVFNPNLMK
DPVHVDVRSEFSY
>WP_005825021.1 MULTISPECIES: TonB-dependent receptor [Bacteroides]
MNLNFRKTALLAGICSVFSLGYAPQLFAVSSTDTVEAVQQTKKITGVVSDAMGPIIGANVLEKGTTNGVITDIDGNFALN
VKPGATIVVSFIGYVSQEIKITNQTTVNITLKEDSEMLDEVVVVGYGTMKKSDLSGASVSMSEDKIKGSIITNLDQSLQG
RAAGVTAVSTSGAPGSSSSIRVRGQATINANAEPLYVIDGVIVQSQGQSGSSYGLGDALGNGSVSTISPLSTINPADIVS
MEILKDASATAIYGAQGSNGVVLITTKRGKAGEAKFTYDGMFAVQRQTKRLDMMNLREYATYYNDLANMGEISDPSNYYA
DPSLLGVGTNWQDAIFQTALQHQHQISAQGGTEKIQYYVSASYMDQDGTIIGSNFNRYSFRANLDAQLKKWLKLGLTATY
TATGDDLKLADSDEGLINYSLTTLPDIPIYNLDGSYATVVREGYTNPNPIALAMMDDILLDRQKLTGNIFFEVTPIKNLV
WHAELGYDISSSKGERYKPMVDLGGWVRSSNESNIQKNSSTFWQLKNYVTYSGNIGDKHHYTAMVGQECWESSYDFTSVF
NSGLPSDEVHNPALGTGTPTINAGFGSSSMASFFTRLTYNYADRYLGTYTYRYDGSSNFGPENRWAGFHSLATSWRFSNE
TFFEPLKKVISNGKLRLGWGQTGNANIGGYAWGTSMSRMPSGLGMGYRPSNIPNTSIKWESQEQWNVGVDLGFLHDRINL
TVEWYKKTSSDMLMPLQLPSYMGTSGNASSALAAPKGNYGDIENTGFEISLNTHPITGKFEWDSDFQISFNKNKLKGLAG
TANAQIVGYGQWTDVVSVSSVGESLYNFYGFVCDGVYKDLEDLQTSPKPAKYPANGVFDRTNTVWVGDVKYKDISGPDGV
PDGVIDDYDKTNIGSPMPKFTFGWTNTFRYKNFDLSVFINGSYGNKVYNYLSMKLTHMNSPWTNQLNAVNGRAQLVPINP
NKVYEDGTMWYNDVSNVMVANPGASIPRATINDPNDNDRISDRYIEDGSYIRLKNISLGYTFPKKTIDKLGLSNLRIYAN
IQNLLTITGYDGYDPEIGASTSSVNVYGLDNGRYPSPTVYSFGLNVSF
>WP_005825023.1 MULTISPECIES: glycoside hydrolase family 5 protein [Bacteroides]
MKSIWKVMLAVCCLGMTIGCGTNPSKNENVKETLPALVVNGTQLMNTEGDTVVLHGVSYGWHQFWPRFYNASSVAYLVND
WGAQVLRASMGVDLDSACYVNKPEFGIECVTKVVDAAIENGVYVIIDWHSHNLRQEEAKEFFTQMATRYKGVPNVIYEVF
NEPVEDSWEQVKSYSVEVIKTIRAIEPDAVILVGCPHWDQDIHLAADDPITGYSNIMYTLHFYANTHGQWLRDRADYALG
KGLPIFVSECAGMEASGDGPISKEEWGNWLEWMQRHSISWVAWSLSDKDETCSMLYPSASSEGNWKDADMKEWGRMVRDE
LTTLKK
>WP_005825026.1 MULTISPECIES: beta-galactosidase [Bacteroides]
MKKQFLLLTVLLFLLGACAPKPAEHSFIKVNADGQFVRDGKPYYFVGTNFWYGAILGSEGEGGNRERLHKELDFLKSIGI
NNLRVLVGADGENGIKTRVEPSLQVAPGVYNDTILAGLDYFMNELRERDMTAVLYLNNSWEWSGGYSVYLQWSGHGDAVV
PAVDGWPAYMEYVKQFPQSDSAKALFANHVNYIVSRTNRYNQIKYVDDPTIMSWQIGNEPRAFSDENKEPFARWMADVAA
QIKSLDPNHMVSSGSEGSWGCEMDMNLFEKIHADPNINYLNIHIWPYNWSWVKADSLKELLPRAKENTKKYIDDHMVIAR
KYSKPIVLEEFGFPRDGFSFSKEAPTTARDEYYRYVFDLIRQDRESGGLFAGCNFWAWGGFAGQNPDHVFWEKGDDYTGD
PAQEQQGLNSVFATDSTIEIIKAENRKLQN
>WP_005825033.1 MULTISPECIES: beta-galactosidase GalA [Bacteroides]
MKHLFAFLFLLGITFSLSAQSVRERILLDDGWQFAFGNASSPEKDFGCGTEYFNYLTKAASIHNEGPYSPKFNPEKWGVG
WKTVNLPHDWVVDLPYAKEASHSHGYKAVGYKFPENSVGWYRKTITVPQEDLGKHLYLQFDGIFRDARIWINGFYLGHEP
SGYATQVYDITEYLNYGEENLICVRADATLEEGWFYEGAGIYRHVWLNKTAPLHVAPFGTFVHSTLAAPFDKAKLTIETT
VENSGLQTEDYRLCHILRDADGKEVARCETAGKPVLPKDRQLTVGEIALDKPHLWSVDTPYLYTLLTEVYQHGKLVDAYT
TTTGIRDIRFDADKGFLLNGQPLKLKGVNMHQDHPGVGAGIPDALQVYRLKELKKFGCNAYRSSHNPMTPEMLDACDSLG
ILVIEENRLTGVNEEHTRLLKRMIDRDRNHPCIILWSVGNEEWGIEWKESGTRIAATMREYCHRFDPTRLMTVASSSGPA
ILIPADVAGYNYILQNPVEQHRKDYPGRRALGSEETTGCGTRGIYFDAHDKGHMVAHNRKPNGPDSLLNCIERGWKFYDE
RPYLAGLFYWTGFDYRGEPNPMKFPATGSQFGILDYCGFPKDEAWYLKSWWTDEPVLHILPHWNLQGHEGDSIDIWVYSN
CDEVELTVNGKKLDRKPMPRNGHLSWKAVFQPGAVKAVGYKNGKKILARTVETTGAPARISLTADRPVIQADNRDVAVCN
IELQDKKKRFVPTACNDLTITVSGPVRILGVGNGDPAYQATERPADADARTYQVKAFNGLAQVLLQSTGEAGEATLTVVS
ENLPETSCVLKLQK
>WP_005825037.1 MULTISPECIES: glycosyl transferase [Bacteroides]
MQDKRFGYFDDDNREYVITDPKTPWPWINYLGNEDFFSLISNTAGGYSFYKDAKFRRITRYRYNNVPMDNGGRYFYINEG
GNVWSPTWKPCKTALDSYECRHGMSYTRITGSKDGIEASLLFFVPLKTWGEVQKLTLRNTSAKVRKLKLFSFAEWCLWNA
ATDMENFQRNFSTGEVEVDGSVIYHKTEYKERRNHYAFYSINTPVDGFDTDRETFVGLYNEFADPERVVEGRPGNSIAHG
WSPIASHYLEVELQPGESRDFIFLLGYVENKQEAKFEEHEASQHEAFKQSVPSSPIINKVKAKAMISAFDTTAKVDAAFA
ELKAYWDRLLDIYVVKTDEEKLDRMVNIWNQYQCMITFNMSRSASFFESGIGRGMGFRDSNQDLVGFVHQIPERARERII
DIASTQFPDGGCYHQYQPLTKRGNNDIGGGFNDDPMWLIFGTVAYIKESGDFSILDEPVPFDNKEGSEVSLFEHLRVSFN
HVIENLGPHMLPLIGRADWNDCLNLNCFSWDPNESFQTTENQTEGSQAESLMIAGLFVVCGRDYVELCRHLGKDDEANRA
QTYIENMVEAVKKHGWDGDWYLRAYDYFGHKVGSKENEEGQIFIESQGWCTMAGIGLEEGMVKKALDSVKERLDCEHGIV
LNNPPFTRYVVEYGEISTYPAGYKENAGIFCHNNPWVIIGETVLGRGDRSWEYFRKICPSYTEEHSALHKVEPYVCCQMV
AGKDAARPGEGKNSWLTGTAAWMWYAITQFILGIKPSYEGLEINPCIPAGWKGFNVKRRFRGAEYHITVKNPDGVCKGIK
SVTVDGQPIEGNVVNHLPGTHTVEVIMG
>WP_005825039.1 MULTISPECIES: aldo/keto reductase [Bacteroides]
MINPIYSPAPERYDNGMKFRRCGQSGILLPEISLGLWHNFGDVNTFANSQAMAHYAFDRGITHFDLANNYGPSYGSAEET
FGMIMKKSFMPYRDELFISTKAGHDMWPGPYGEWGSRKYLMSSLNQSLKRMNLEYVDIFYSHRYDPDTPLEETLQALVDI
VRQGKALYVGISKYPKEAAEFAYKYLEERDVHCLLYQGRYNLFNREPEEEGILQQAKGNGTGFIAFSPLAQGLLTNRYLN
GIPEDSRMAKGAFLKKEALTDETLQKIKALNEVAASRGQTLAEMSLAWLLKDDLVTSVIIGASSVAQLADNLKATENTDF
SAEELEKIKKIIQK
>WP_005825041.1 MULTISPECIES: glycoside hydrolase family 97 protein [Bacteroides]
MKSLLIQTFCLLFLCLGTVRAQQYQLASPNGKLSVTVDAGEALTWQIAHDGTTVLQPSAIALQGRDEKSAKKAITFGKNV
KVIRAERKSVESSFPTPLYKKASVKDVYNQLTLKCRGGYSVQFRAYDDGAAYRFISEQNKPFIVLNETADFNFDKDYQAF
VPYINDNRNGERYCFSFESYYDEAPLSKMYTDSLSITPLMVCLDGGKKAVIMEAGLENYPGMFLTVNPQTRQGVQAAFAP
YPLEEIIGGHNRLNLIPTKRADYIARCAKQELPWRVVLVTEKDTQLADNDMAQRLAPACRIKDISWIKPGKVAWDWWNTC
NLTGVDFKAGMNTPTYKAFIDFAADNNLEYIIIDDGWSGNESLLKDLNPDIDLKELVAYGNQKGVGIILWASWRNSAKDT
EAAFSHYAQMGIKGFKIDFFDRDDQPLVQSVERIVACAAEHRLVLDLHGLKPYGIQRTYPNVLNFEGVKGLENAKWEPIV
NGAPLHNFPRYDVTAPYLRMLIGPMDYTPGATMNATRETFRAVNDHPMSQGTRVHQMAMYTLFEAPLQMLADSPSKYMKE
QECTDFIAKVPTVFDETVALDGEVGEYLTLARRKGDVWYIASMTDWTPRDCTIDLSFLGEGSYEAEIFSDGINADREATD
YKKEVRTVTSGDKLNIHMAPGGGWTARIWKR
>WP_005825043.1 MULTISPECIES: DUF4136 domain-containing protein [Bacteroides]
MKKFIPLLLAVFAVTLASCEKDPDMDKLDNNYLVYTNYDKKADFKTFETYYLPDSILVIGDKENAEYWKDENAQEILSAY
VANMNSRGYIRVNDREEADLGLQVSYVRSTYYFTDYGRPEWWWNYPGYWDAPYWGNWGGWYYPYAVNYSYSTGSFISELL
NLEAPQGQSEKLPVLWTSYMSGLLSGSTSVNTKLAVQGVNQAFTQSTYLTNK
>WP_005825051.1 MULTISPECIES: glycoside hydrolase family 3 N-terminal domain-containing protein [Bacteroides]
MKRIYLLAYITILCCLCPLLKAQLGPMPFTPVPPNDPSLVRLLNSDVRCRQWVDSVMQRLTLKERIGQLFIYTIAPQQDK
ANKELLRKVVEDYKVGGLLFSGGLMQNQVMLTNEAQRMAEVPLMITFDGEWGLAMRLRGTPNFPRNMVLGCIQNDTLIYE
YGREVARQCRELGVQVNFAPVADVNINPKNPVINTRSFGESPFNVANKVVAYSKGLEDGGVLSVSKHFPGHGDTDVDSHK
ALPVLPFTRARLDSIELYPFRKAIRAGLGGMMVGHLEVPTIEPQKGLPSSLSRKVVSGLLVNDLGFQGLVFTDALAMKGV
SGNESICLQALKAGNDLLLVPRRIKEEVEAVLAAVKKGELTEKEIEAKCRKVLKYKYALGLEKKPHVQLSGLGTRINTPK
TRDLMRRLNLAAITVLDNRDEVLPLDPSIGEVAVLNVGEAQEIQPFLKELSQYTRPVEFRLGKNLPEADGNRLRNALAKY
KRILVCVTEHRLTPYQNFFAKFAPDVPVVYLFFIPGKQVLQIKQGDAAAEAVILAHSSNEEVQRQVARIVYGSACSEGRL
SASIGSRFAAGAGVTLTPQSAPRFVPEEHGMNSRLLAEIDKIAEEGIREGAYPGCQVVVLKDGREMYNKAFGTHVWNEAG
SKALPVKKTDVYDIASLTKTTATLLAVMKLYDGGRLNLTDRVSDYLPFLQDTDKKNITVRELLMHESGLPSTLLFYQEAI
DEESYTGTLFKARPDARHSARIGRQTWANPKFRFRQGLTSKVQTPEYTMQVSDSLWLNRSFKQEYLQKIVDTPLRDKRYR
YSCVGFILLQQLVEARTGMSMDEYLAKEFYTPMGLERTGYLPLRFLKKEDIVPSSTDPFLRKTTLQGFVHDESAAFQGGV
SGNAGLFSTAEEVAKVYQMLLNGGELDGKRYLSKETCRVFTTTVSRISRRGLGFDKPDRHNPQKSPCAESAPASVYGHTG
FTGTCAWTDPENGLVYVFLSNRTYPDVWNNKLMRLDIRTRIQEAVYKAMLGGKK
>WP_005825053.1 MULTISPECIES: glycoside hydrolase family 3 N-terminal domain-containing protein [Bacteroides]
MMKRLTLLLWVAGLFILGLSSLHAQTGGPFLPSAADNRCRQWVDSVLSGLNVHEKVGQLIVATIPARADKATKKQMRELV
KKYKVGGLLFSEGTPEEQAILTNMARKDAKIPVMVTFDGEWGLSMRLKGAPDYPRNAALGCIEDNGLIEEYGREVARQFR
ELGVHVNFAPDADVNTNPLNPVIHVRSFGENPQRVAEKVVAYSRGLESGGILSVCKHFPGHGDTDVDSHKALPALHYDRA
RLDSVELYPFKEMVRAGLGGVMVGHLQVQALDPDGVTPSSLSRNVVTGLLKDELGFKGLVFTDALDMKGVSAIPQVTTKA
LLAGNDMVLVQFNTKNAVQELVDAVESGQLSKDELDAKCRKVLMYKYMLGLRNRQPQLRVSGMSYRINTEEAQVLAAKLR
RSAVTVLNNYFDVLPLAPVEGDIAVLSIGEKEADAPFVEAMKKNAGISHFHLPWNADEALWQEVQGQLAAFRRVVISITG
SAYVSDRDVAFLEGLNLRAPLVYTFFTSYRTLQPLMPALAKSSAVVLAHSAETDLQQYVADVLFAKKLASGRMSMSIGKL
FPAGTGCMIEPGMKPGKTVPEDYGMKSYVLQSIDAVARKGLEAGAYPGCRVLVWKDGLPVYDKGFGTHSDKDTTTVRSSD
LFDLASLTKTTATLLAVMKLYDEGKIKLDDKVSAYLPFLRNGNKRNITIRELLFHESGLPPYIRFYLDIIDPNSVHGPYS
QSWVDEWHRTQVSEHSYYCSDFKFRKGMVSDKNTPVYTLHMADGMWLNKSFKNSILQRIAKCELDGKRYVYSDLGFVLLQ
QVVEKVTELPMDLYLAREFYAPMGLQRTMFLPLTKFTKAEIMPTASNDFLRRQDICGYVHDETAACMGGVSGNAGLFSTA
EEVAKVYQMLLNGGEFNGKRFLSEATCRLFTTEKSAISRRGLGFDKPDVSIVKRSPCAPSAPEAVYGHTGFTGTCAWVDP
ENKTVYVFLSNRLCPNVWNTKLGDMNIRRDIQELIYKSIIPQIP
>WP_005825055.1 MULTISPECIES: metallophosphatase [Bacteroides]
MKHMYSLAALLLFMLPASAQQEGRVITEEPLCLVSADSVSSGQSGKQLFILHTSDTHSRIEPISAEAADEYAGMGGVVRR
AGFVKQFRGKHPDMLLLDCGDISQGTPYYNFFKGELEVKMMNLMGYDAMTIGNHEFDFGLENMAELFRMADFPVVCSNYD
VTGTVLEGLVKPYITLVREGVKIGIFGLAPKMEGLVQADKCIGIVYNDPIKVAQEMTDLLREKENCEVVICMSHLGIRSA
NPEGASDENLVGKTRGIDVILGGHSHTFMEKPAVYLNADGKSVPVLHTGKSGIYVGEMVLTLTEK
>WP_005825067.1 MULTISPECIES: ROK family protein [Bacteroides]
MNSNMEKPYVVGIDIGGTNTVFGIVDARGTIIASSSIKTGAYEDVNDYVDEVCKNLLPLIIANGGVDKIKGIGIGAPNGN
YYSGTIEFAPNLPWKGVIPLAAMFEERLGIPTALTNDANAAGIGEMTYGAARGMKDFIMITLGTGVGSGIVINGQMVYGH
DGFAGELGHTIIRRENGRLCGCGRHGCLETYCSATGVARSAREFLTKSTEPSLLRDIPAENITSKDVYDAAVKGDKIAQD
IFEFTGTILGEALADFIAFSSPEAIVLFGGLAKAGDYIFKPIQKAIDDNVLNIYKGKTKLLASELKDSDAAVLGASALGW
ELRDIK
>WP_005825069.1 MULTISPECIES: ABC transporter ATP-binding protein [Bacteroidaceae]
MIQLKDINKTYNNGAPLHVLKGINLDIQKGEFVSIMGSSGSGKSTLLNILGILDSYDTGEYYLNGTLIKNLSETKAAEYR
NRMIGFIFQSFNLISFKNAVENVALPLFYQGVSRRKRNALALEYLDRLGLKEWAHHMPNEMSGGQKQRVAIARALITQPQ
IILADEPTGALDSKTSVEVMQILKELHDTGMTIVVVTHESGVANQTDKIIHIKDGIIGSIETNLNHDASPFGKDGFMK
>WP_005825072.1 MULTISPECIES: ABC transporter permease [Bacteroides]
MIDLWQEIYGTIKRNKLRTFLTGFAVAWGIFMLIVLLGAGNGIIHAFEQNASERALNSIRIFPGWTTKSYDGLKEGRRVQ
LDNRDMDDTEKQFTENVISAGATVRQSNVNVSFGQEYINISLLGVYPNYTEVETVKTADGRFINYNDLKDRRKVIILHKK
SADILFGKTHTEPIGQFVNASGVAYQVVGLYNDQGDREANEAYIPFSTLQTIYNKGDKLNNIIFTTKNLHSIESNEAFEK
EYRKAIATNHRFDPTDESAIWIWNRFTNYLQTQNAMGILRTAIWVIGIFTLLSGIVGVSNIMLITVKERTREFGIRKALG
AKPFSILWLIIVESVTITTLFGYIGMVAGIGVTEWMNSAFGSQTMDAGMFQQTMFSDPTVDLSIAIQATLTLIIAGTLAG
FFPAKKAVSISPIEALRAD
>WP_005825074.1 MULTISPECIES: ABC transporter permease [Bacteroides]
MRIDIDTCEEILITITRNKTRSLLTAFGVFWGIFMLVALIGGGQGMQEELKSQFEGFATNSGFIAAQKTSEAYKGFRKGR
WWDLEMEDVDRVRNVDGVALATPSIALWGQVAVYGDNKYDCSVKGLYPEYEQIEHQEMTYGRFINDVDIKESRKVCVIGK
RVYESLFKPGEDPCGKYVRVNGIYYRVIGMCSSEGNVNIQGQASEAITLPFSTMQQTYNLGKKLHVVCFIMKPGVKVKDV
QPEVERLVKAAHYIAPDDKQAVMLLNAEAMFSMMDNLMIGVRFLIWMVGLGTLFAGAIGVSNIMMVTVKERTTEIGIRRA
IGARPKDILQQILSESMVLTTIAGMAGISFAVFVLQILEKAANDPGVIKTHYQVSFGLAIGTCILLIALGVLAGLAPAYR
AMAIKPIEAIRDE
>WP_005825076.1 MULTISPECIES: efflux RND transporter periplasmic adaptor subunit [Bacteroides]
MKTKKFLKIALLVVIAALFIWTFVFLYQKSQPKVIVYETIVPEVTDLEKTTVATGKVEPRDEVLIKPQISGIIAEVYKEA
GQSVKQGEVLAKVKVIPELGQLNSAESRVRLAEINAAQAETDFARTQKLYNDKLISAEEYEKGEVSVKQAREELQTAKDN
LEIVKEGITKNSASFSSTLIRSTITGLILDVPIKVGNSVIMSNTFNDGTTIATVANMNDLIFRGNIDETEVGRVHEGMPV
KLTIGALQNLSFDATLEYISPKGVEENGANQFEIKAAIAAPDSVQIRSGYSANAEIVLDRAQKTLAVPESTVEFNGDSTF
VYVMTDSVPVQKFERRPIQVGMSDGIKIAIKSGISAQDKIRGAEKKD
>WP_005825078.1 MULTISPECIES: TolC family protein [Bacteroides]
MNKKIFLYLAIFGSISVQAQERWSLRQCIDYAIEHNISIRQTANAAEQSAVEVNTAKWARLPNLNASAGQSWNWGRTQTA
IKNEDTGDYSTVYVNTSSHGTNMSVNTSIPIFTGLEIPHQYALAKLNLKAAIADLDKAKEDIAINIASAYLQVLFNEELH
QVALGQVQLSKEQYVRISRLADLGKASPAELAEAKARVAQDEMNVVQTNNNYKLALLDLSQLIELETPEGFNLESPAVNL
DLVPLTPPDEIFQTAMVSKASIQAAQFRLEGSKHNIRIAQSNYYPQLSLNGSLGTNYYSTIDRTFSQQMNDNFNKYVGFN
LSVPIFNRLSTRNRVRTARLQRENYALQLDNAKKTLYKEIQQAWYNAAAAESKYTSSHTATVASEESFKLMSEKYENGKA
NAVEYNEAKQNLMKSQSDELQAKYDYLFRTKILDFYKGEPIE
>WP_005825085.1 MULTISPECIES: hypothetical protein [Bacteroides]
MKRIIFIFFAAMMSTAVCSAAMSNSKVRKETRFLTDKMAYELNLSTEQYNDVYEINYDFISGIRYLMDDVLRGEEWALNR
YYDYLDVRNDDLRWVLNNRQYGRFMRAAYFYRPVYVSGGRWSFRVYITYTNHNHFYFPRPYHYRTYCGGHYRTHYHNSYY
RGRYHHPHYTGSWSIRNDKSYHTSRRSDFGSVNIRPNSHKRPAGRDDVYTTRRSNGSNNRISTGTRNSSTRRSSVDSGRK
SSKEKIETTRTKNNDKSPSRSRVKTASKERRNASGVRSSESRRSSSSSTTRSSTGSSSSRSSERR
>WP_005825088.1 MULTISPECIES: DUF4476 domain-containing protein [Bacteroides]
MIRHLILSVCLVLVAFPAIKAAPIDGIRIESPYRRVVVLVDGQQVCLPTFSCFVANLRGSCRVEVYEAPSRGENSRRGKL
LYDERVHCSINEVEDIFIPEDKRPGGNWGTSNHHKPGRPGDRPLGGEQHEPVMSPSAFEQFMGLMEKQSFDSDRKEVLDH
ALLTSWFTTDQCIRLMDFYRFDSEKKQLMKKIYPKIADKPNFYYAIDKLTFSSDKNEINAFIKQYHEKNN
>WP_005825090.1 MULTISPECIES: S1-like domain-containing RNA-binding protein [Bacteroides]
MSIELGKYNTLEVVKEVAFGMYLDGGEEGEILLPSRYVPQDCKVGDKLNVFIYLDNEERLVATTLTPLVQVGQFACLEVA
WINQYGAFLNWGLMKDLFVPFREQKMKMQVGKKYVVHAHLDDESYRIVASAKVDRYLSKEKAAYESGQEVDILIWQKTDL
GFKAIINDEYSGLLYESEIFQPLHTGMRMKAYVKQVREDGKIDLLLQKPGQAKVEDFSATLLDYICEQGGRIALNDKSPA
EEIYATFGVSKKTFKKAVGDLYKKHLVVLEEDGIRIRN
>WP_005825092.1 MULTISPECIES: hypothetical protein [Bacteroides]
MEFLTNDKLTIVGAAGMIGSNMAQTAIMMHLTPNLCLYDPYAPGLEGVAEELFHCGFEGMNITFTSDIKEALTGAKYVVS
SGGAARKAGMTREDLLKGNAAIAEEFGKNVKAYCPDVKHVVVIFNPADITGLITLLYSGLKPSQVTTLAALDSTRLRSEL
SKHFGIAPDKIENCRTYGGHGEQMAVYASTAKVDGKPLLDIIGTPALTKEQWVEIQTKVTKGGANIIALRGRSSFQSPAY
VSIEMIAAAMGGKPFRWPAGTYVHSHGFDHIMMAMETEITKDGVHYKELNGTPEEEAKLKESYAHLCTLRDEVIEMGVLP
AIKDWHSINPNID
>WP_005825102.1 MULTISPECIES: rhamnulose-1-phosphate aldolase [Bacteroides]
MKSILENRPALAAEVNKVAEVAGYLWQKGWAERNGGNITVNITEFVDDEIKAMPAISEVKSIGATLPYLKDCYFYCKGTN
KRMRDLARWPMENGSVIRILDDCASYVIIADQSVQPTSELPSHLSVHNNLIAKGSPYKASVHTHPIELVAMTHNKKFLEK
DVASNLLWSMIPETKAFCPRGLGIIPYQLPSSVELAEATIRELDDYDVVMWEKHGVFAVDVDVMAAFDQVDVLNKSALIY
IAAKNMGFEPDGMSQLQMKEMSVAFNLPK
>WP_005825105.1 MULTISPECIES: L-rhamnose/proton symporter RhaT [Bacteroides]
MEIILGLLIIAIGAFCQSSCYVPINRIKEWSWESYWIVQGVFAWLVFPFLGALLAVPAGNSLFEIYANNPADTLWTMFFG
ALWGVGGLTFGLSMRYLGVALGQSIALGTCAGLGTILTPVFTGKAGDLTTSVIVGVVVTLVGIGIIGLAGSMKSASLSEE
EKKKAVKDFNFTKGIIVALLAGFMSACFSIGLGFGEKLCFAESADIFKTLPATLMVTLGGFITNAVYCFYQNSRNKSWGD
YGKKSLYVNNVLFCALAGVLWYSQFFGLSLGKGFLAASPVLLTFSWCILMSLNVTFSNVWGILLKEWKGCTPKTITVLVI
GLAVLIISSFLPQLLG
>WP_005825107.1 MULTISPECIES: L-rhamnose isomerase [Bacteroides]
MKEELINKAYEIAKERYAALGLDVEKVMEQLQKVSISMHCWQADDVQGFESAGSLTGGIQTTGNYPGKARNMEELRSDIL
KAASYIPGKHRLNLHEIYGDFGGTFVDRDQVEVKHFESWMQWAAENGIKLDFNSTSFSHPKSGNLSLAHPDQGIRDFWVE
HTKRCRAIAEEMGRRQGDPCIMNLWVHDGSKDITVNRMKYRVLFKDSLDRIFATEYKHMKNCLESKVFGIGLESYTVGSN
EFCMGYSVQHQKLITIDTGHFHPTESAADKVSSMLLFVPELMLHVSRPVRWDSDHVTIMDDPTLELFQEIVRCDALDRVH
IGLDYFDASINRIGAYVIGTRAAQKCMLRALLEPLAKLREYEATGQGFQRLALLEEAKALPWNAVWDMFCLKNNVPVGEE
FIAEIEKYEANVTSKRG
>WP_005825109.1 MULTISPECIES: rhamnulokinase family protein [Bacteroides]
MKQCFFAVDLGATSGRTILGTFTSNGLEMEEVNRFPNHLIEAGRHFYWDIYELYRHIIEGLRIAARKGVEITSIGIDTWG
VDFVCVGKDGGFLRQPYSYRDPHTVGAPEAFFTRIPRSHVYGWTGIQVMNFNSLFQLDTLRRNHDSALAAADKLLFMPDA
LSYMLTGQMVTEYTIASTAQLVNANTCRLEDALLQEIGLTQAHFGRFVYPGEKIGGLTEEVQRITGLGAVPVIAVAGHDT
ASAVAAVPAMDRNFAYLSSGTWSLMGVETDAPVITAETESLNFTNEGGVEGTIRLLKNICGMWLLERCRTEWGEIPYSEL
IVEAGTCEPFRSLINPDDALFTNPANMEQAIKTYCSDYRQPIPMTHGQIVRCIFESLALRYRQVLDSLRNLSPRPVEALH
VIGGGSRNELLNQWTANAVGIPVIAGPSEATAIGNVMVQALAAGAARDIASMRQLINRSIPLKTFYPQDMEDWNTAYLHF
KQLTMTNYNG
>WP_005825113.1 MULTISPECIES: arginine repressor [Bacteroides]
MKKKANRLDAIKMIISSKDVSSQEELLQALSKEGFELTQATLSRDLKQLKVAKAANMNGKYVYVLPNNIMYKRSNDQSAS
EMLMTSGFVSLQFSGNIAVIRTRPGYASSMAYDIDNRECPAILGTIAGDDTIMLVVHEAASHDEVRSFLSQIIPNIK
>WP_005825115.1 MULTISPECIES: GNAT family N-acetyltransferase [Bacteroides]
MDSKQIDVMVADASHEVYVDKILDTIREAAKVRGTGIAERTHEYVATKMKEGKAIIALCGDDFAGFTYIESWGNKQYVAT
SGLIVHPKYRGLGLAKRIKTASFRLARLRWPNAKVFSLTSGAAVMKMNTELGYVPVTFNELTDDESFWKGCEGCINHDIL
VAKNRKFCICTAMLYDPKLHEEDKI
>WP_005825117.1 MULTISPECIES: argininosuccinate synthase domain-containing protein [Bacteroides]
MEKKKKVVVAFSGGLDTSFTVMYLTKEKGYEVYAACANTGGFSAEQLKTNEENAYKLGAKEYVTLDVTQEYYEKSLKYMV
FGNVLRNGTYPISVSSERIFQALAIARYANEIGADAIAHGSTGAGNDQIRFDMTFLVMAPGVEIITLTRDMALSRQEEID
YLNKHGFAADFTKLKYSYNVGLWGTSICGGEILDSAQGLPESAYLKHCTKEGSEQLRLTFEKGELKAVNDETFDDPIKAI
QKVEEIGAAYGIGRDMHVGDTIIGIKGRVGFEAAAPMLIIGAHKFLEKYTLSKWQQYWKDQVANWYGMFLHESQYLEPVM
RDIEAMLESSQRNVNGTAILELHPLCFSTVGVESKDDLVKNKFGEYGEMQKGWTAEDAKGFIKVTSTALRAYYSNHKDEK
I
>WP_005825120.1 MULTISPECIES: PspC domain-containing protein [Bacteroides]
MTGRKQKLTRPRTGRMLSGVCAGLANFFGLDVSLVRIVYTFATIFTAFAGIPIYIIMLIVIPQEPNRYYRND
>WP_005825122.1 MULTISPECIES: N-acetyl-gamma-glutamyl-phosphate reductase [Bacteroides]
MIKVGIIGGAGYTAGELIRLLLNHPEAEIVFINSSSNAGNKITDVHEGLYGETDLVFTDQLPLEEIDVLFFCTAHGDTKK
FLESHNVPEELRIIDLSMDYRIASPEHDFIYGLPELNRRATCKAKHVANPGCFATCIQLGLLPLAKHLMLNDDIMVNAIT
GSTGAGVKPGATSHFSWRNNNMSVYKAFEHQHVPEIKQSLKQLQNSFDADIDFIPYRGDFPRGIFTTIVVKTKVALEEIV
RMYEEYYAKDSFTHIVEKNIDLKQVVNTNKCLIHLEKHGDKLLIISCIDNLLKGASGQAVHNMNLMFNLEETVGLRLKPS
AF
>WP_005825124.1 MULTISPECIES: aspartate aminotransferase family protein [Bacteroides]
MNLFDVYPLFDINIVKGKGCHVWDENGTEYLDLYGGHAVISIGHAHPHYVEMVSNQVATLGFYSNSVINKLQQQVAERLG
KVCGYDDYSFFLINSGAEANENALKLASFYNGRTRVISFSKAFHGRTSLAVEVTNNPKIIAPINNCGHVTYLPLNDIEAM
KAELSKGDVCAVIIEGIQGVGGIQLPTDEFMQALRQTCTEHNTVLILDEIQSGYGRSGKFFAHQYNGIKADIITVAKGIG
NGFPMAGVLISPMFTPVYGQLGTTFGGNHLACSAALAVLDVIEQENLIENAAQVGNFLITELKKFPQIKDVRGRGLMIGL
EFEEPIKELRLRLLKEQHVFTGVSGTNVLRLLPPLCLGMDEAKEFLERFKKVL
>WP_005825128.1 MULTISPECIES: pyrroline-5-carboxylate reductase [Bacteroides]
MKAAIIGAGNMGGAIARGLAKGTIIPAGNIIVSNPTQGKLDKLKAEFPALQVTNDNQEAAAGADMIIFAVKPWLMEPVIK
ELELKGTEILISVAAGIPFEKLTHYVADKEMTMFRLIPNTAISEMESMTLIASRNATKEQEQLMLDIFNQMGLAMLIPEE
KIAATTAMTSCGIAYVLKYIQAAMQAGVEMGIYPKDGMRMVAQSVKGAAELILNNDTHPSVEIDKVCTPGGITIKGINEL
EHEGFTSTVIKAIKASK
>WP_005825132.1 MULTISPECIES: cupin domain-containing protein [Bacteroides]
MDEQIRQIAERLRGLRDVLELTADDIARDCDISAEEYRLAETGEFDISVSMLQKIARHYGISLDALMFGQEPKMSSYFLT
RAGKGTSIERTKAYKYQSLAAGFINRTADPFIVTVEPKPDSEPIHYNSHTGQEFNLVLEGRMMVSIDGKDLILNEGDSLY
FNSKLPHGMKALDGKTVKFLAVIM
>WP_005825134.1 MULTISPECIES: AMP-binding protein [Bacteroides]
MVERFLSQTSFTSQEDFIKNLKINVPENFNFGYDVVDAWAAEQPDKPALLWTNDQGECRQFTFADMKRYTDMTASYFQSL
GIGHGDMVMLILKRRYEFWFSIVALHKLGAVVIPATHLLTKKDIVYRCNAADIKMIVCAGESVITDHITAAMPESPSVKR
LVSVGPEAPEGFEDFHKGIEAAAPFVKPEHPNTNDDISLMYFTSGTTGEPKMVAHDFTYPLGHIVTGSFWHNLKESSLHL
TIADTGWGKAVWGKLYGQWIAGANVFVYDHEKFTPAAILEKIQDYHVTSLCAPPTIFRFLIHEDLTKYDLSSLEYCTIAG
EALNPAVFETFKKLTGIKLMEGFGQTETTLTVATMPWMEPKPGSMGLPNPQYDVDLIDNDGRSVEAGEQGQIVIRTDKGK
PLGLFKEYYRDANRTHEAWNNGIYYTGDVAWKDEDGYLWFVGRADDVIKSSGYRIGPFEVESALMTHPAVVECAITGVPD
EIRGQVVKATIVLAKEYKARAEEELVKELQNHVKKVTAPYKYPRVIEFVDELPKTISGKIRRVEIRENDRK
>WP_005825139.1 MULTISPECIES: acyloxyacyl hydrolase [Bacteroides]
MKNRTQIWKILAFLGAVLFLSDTIYAQQWTSDSHSEYKRDTLPFSQRFIHRLGVEGRAGYIFQTSPFLEYSNHQYKAMKN
AYAGHLKYSFQLRPHTVADQAYIGAYQGIGVGYFNFGNPEELGNPLAVYLFQGGRIAQFSPRISLNYEWNFGASFGWKPY
DEYDNPENQIIGSKVNAYLNVNLYLKWALSPKFDLMIGATGSHFSNGNTQYPNSGLNTVDCKVGLVYNFNRRADELVQSW
QRPIVPPFPRHVSYDLTLFGSWRKKAVAHEGSSGQVPAPGTYNVFGFSFAPMYNFGYKFRAGVALDGVYDHSANMKESYE
EENGFYTPPAKKQMALGLSARGEFVMPYFTVGIGLGANVLHGGGDMKSFYQILALKIDVTRNSYLHIGYNLREFHEPNYL
MLGIGYRFNNKRPKLF
>WP_005825140.1 MULTISPECIES: argininosuccinate lyase [Bacteroides]
MAQKLWEKSVQVNKDIERFTVGRDREMDLYLAKHDVLGSMAHITMLESIGLLTKEELRQLLAELKKIYAMAERGEFVIEE
GVEDVHSQVELMLTRNLGDIGKKIHSGRSRNDQVLLDLKLFTRAEIKEVAEAVEQLFHVLVMQSERYKDVLMPGYTHLQI
AMPSSFGLWFGAYAESLVDDMMFLQAAFKMCNRNPLGSAAGYGSSFPLNRTMTTRLLGFDSLNYNVVYAQMGRGKMERNV
AFALASVAGTISKLAFDACMFNSQNFGFVKLPDDCTTGSSIMPHKKNPDVFELTRAKCNKLQSLPQQIMMIANNLPSGYF
RDLQIIKEVFLPAFQELKDCLQMTTYIMNEIKVNEHILDDDKYLLIFSVEEVNRLAREGMPFRDAYKKVGLDIEAGNFSH
SKEVHHTHEGSIGNLCNDEVSALMQKVVDGFNFETMQAAEKELLGR
>WP_005825141.1 MULTISPECIES: SRPBCC family protein [Bacteroides]
MTKFESGVKVVPASQEAVYEKLSDLSNLEKVKDRLPEDKVKNLSFDAESMTIEVAPVGKITLQIVEKEPCKCIKFATTTS
PLPFNLWIQIVPVTETECKMKLTIGMDINPFMKTMVQKPLQEGLEKMADMLAMIQY
>WP_005825142.1 MULTISPECIES: orotate phosphoribosyltransferase [Bacteroides]
MKTLERLFAEKLLKIKAIKLQPANPFTWASGWKSPFYCDNRKTLSYPSLRNFVKIEITRLILERFGQVDAIAGVATGAIP
QGALVADALNLPFVYVRSTPKDHGLENLIEGELRPGMKVVVVEDLISTGGSSLKAVEAIRRDGCEVIGMVAAYTYGFPVA
EKAFKDAKVPLVTLTNYEAVMEVALRTGYIEEEDVETLNEWRKDPAHWESGK
>WP_005825143.1 MULTISPECIES: regulatory protein RecX [Bacteroides]
MIEITETEALNRVAAYCSTAEHCRAEIAEKLQRWGIAYDAIDRIINRLEQEKYIDEERFCRAFINDKYRFAKWGKMKIGQ
ALQLKKISSSVYWPYLNEIDEEEYHAVLQKLLAAKRKSVRAESEYELNGKLVRFALSRGFEMKDICRCIEVSEENDYSE
>WP_005825145.1 MULTISPECIES: bifunctional diaminohydroxyphosphoribosylaminopyrimidine deaminase/5-amino-6-(5-phosphoribosylamino)uracil reductase RibD [Bacteroides]
MNSEEEKYMLRCIQLAQNGLCNTAPNPMVGAVIVCDGKIIGEGYHVRCGEAHAEVNAIRSVKDTSLLKRSTIYVSLEPCS
HYGKTPPCADLIIEKQIPRIVIGCRDPFSKVAGRGIQKLKDAGREVIVGVLETECRQLIRRFITFHTLRRPYITLKWAES
SDRYIDYSRTDGKPVILSSPLTSMLVHKKRAEHSAILVGTRTAELDNPCLNVRHWYGRSPVRIVLDRQQKLSPSLHLFDG
SVPTLVFTEAPHAPLPNVEYLPVSDYRRNILPELMETLYTRGLQSLLVEGGSQTLQSFIDAGLWDEIFVEEAPHLLHSGV
KAPEISDGYPFATEYSFGRSFRHYTASRNSQ
>WP_005825147.1 MULTISPECIES: DUF6242 domain-containing protein [Bacteroides]
MRIKFLSVIVSFLIVSFALSSCLDSDDNYEFSSDATIHAFGIDTIHGKHYKFTIDQLNRLIYNRDSLPVGSDTIIDRILI
DTMTVTGWITSGSPTDTVFVMSDSVDLRPAMNNDAGMLFKAHAADGVTVREYKLKVNVHLQDPDSLVWTDMQNRGNIFSN
TINLGQQKAVILGDELFVYTSNTTAYKTSTAPDKYNWSKVNVSNLPSDVKLTSAVEYNNALYMVTKSKRVFSSTNGGAWT
EVTTLGDNVIVLINGFSDRLSGIVEINGKQYFNICKDGKNWEAENTADNLTLEEVPAGFPTENISTTQTNTGNGVEKVVL
AGMPLANEQETIPWFSLDGKGWASLANTVYDTSCPGMVNPAIMYYGDMFYCFGGELDAIYNSITGIAWSKTETKFLLPQE
FKGKGAYSIIVEPTKDKTVAPADKRDFIWVIFGGNGTKNEVWRGRLNRLGFEIQ
>WP_005825149.1 MULTISPECIES: outer membrane protein assembly factor BamA [Bacteroides]
MHYRIFSILVTFVCLFGCALTTAAQDVNNTDETEKPVILYSGTPKKYEIADIKVEGAQNYEDYVIVGLSGLSKGQTITVP
GDEITQACKRYWRHGLFSDVEITADKIEGDQIWLTIHLTMRPRVSDIRYNGVKKSEREDLESRIGMIKGGQITPNLVDRA
KTLIKRYFDDKGFKNADVIITQRDDPEKKNEVIVNIDIDKKEKVKVHQITIVGNEALTTKKLKRVMKKTNEKGKLLNLFR
TKKFIEDNYEADKQLIIDKYNELGYRDAIIVTDSIKPYDDRTVDIFMQIEEGQKYYLRNVTWVGNTLYPSEQLNFLLQMK
KGDVYNQKLLEERTMTDDDAIGNLYYNNGYLFYSLEPVEVNIVGDSIDLEMRIYEGRQATINKVSINGNDRLYENVVRRE
LRTRPGELFSREDLMRSMREIQQMGHFDPEQIQPDIQPRPEDGTVDIGYDLVSKANDQVEFSAGWGQTGIIGKLSLKFTN
FSLSNLLHPGENYRGILPQGDGQTLTISGQTNAKYYQSYSVSFYDPWFGGKRPNAFSVSAFYSRQTDISSRYYNSAYMNS
YYNSYYSGMYGYGMYNYGNYNNYENYYDPDKSIQMYGLAVMFGKRLKWPDDYFQFTAELSYQRYVLSDWQYFPVTNGKCN
NLSLNLTLSRSSIDNPIYPRQGSEFSLSAQITPPFSLFDGTDYSKYSTSSQEDMNKMHKWIEYHKWKFKSKVYIPLMDPI
TVKRTPVLMGRVEFGLLGHYNKYKKSPFETFDVGGDGMTGYSSYATESIALRGYENSSLTPYGSEGYAYTRLGLELRYPL
MLETSTSIYALTFVEAGNAWHDVNKFNPFELKRSAGVGVRIFLPMIGMMGIDWAYGFDKIMGSSQYGGSQFHFILGQEF
>WP_005825150.1 MULTISPECIES: OmpH family outer membrane protein [Bacteroides]
MKKSLLILFTLFAVSITAGAQKFALIDMEYILENIPAYERANEQLEQASRQWQSEVEKISEEAKTLYKNYQSQIASLSET
QRGKKEEEIVAKEKSAAELRRKYFGPEGELYKKRESLMQPIQDEIYNAVKEIATQNGYAVVVDRASASSIIFASPSIDVS
NEVLAKLGYSN
>WP_005825151.1 MULTISPECIES: OmpH family outer membrane protein [Bacteroides]
MLKKIALLVVMFALPLGAMAQAKFAHMNSQDVIAVMPEFTKAQADLDAMSKKYQDEMQRTNEEFQKKYQEFLAQADSLPK
NIAERRQKELQDMAQRQEQFQQEAYQSMQKAQQDAMAPIYQKLDEAIQAVGKAEGVVYIFDLARTPIPFVGAQSVDVTAK
VKTQLGIK
>WP_005825152.1 MULTISPECIES: glutamate racemase [Bacteroides]
MKQTLPSAAGPIGIFDSGYGGLTILSKIREALPQYDYIYLGDNARAPYGTRSFEIVYEFTLQAVTKLFEMGCHLVILACN
TASAKALRNIQMNDLPRLDPMRRVLGVIRPTVECIGNITQSRHVGVLATAGTIKSESYPLEVHKLFPDIKVSGEACPLWV
SLVENNEAQGEGTDYFIRKNIGNLLAKDTQIDTVILGCTHFPLLLPKIQQYMPDGITTVTQGELVADSLKDYLHRHPEMD
KKCTKGGRCVYRTTESEEKFTESASTFLNESIRVERIEL
>WP_005825154.1 MULTISPECIES: DUF2007-related protein [Bacteroides]
MKEEDKSKLVEVFTGSPWEAELVKSLLGNSDIEAVTKDGMVVNVVLPATAVDVSVLVNEKDYEAAMEVVREYEKRENGD
>WP_005825155.1 MULTISPECIES: glutamate 5-kinase [Bacteroides]
MEIDFNRIAVKVGSNVLTRRDGTLDVTRMSALVDQIAELHKAGIEIILVSSGAVASGRSEVHPTKKLDSVDQRQLFSAVG
QAKLINRYYELFREHGIPVGQVLTMKENFSTRRHYLNQKNCMTVMLENGVIPIVNENDTISVSELMFTDNDELSGLIASM
MDAQALIILSNIDGIYNGSPADPESQVIREIEQGKDLSSYIQTSKSSFGRGGMLTKTNIARKVADEGITVIIANGKRDNI
LVKIMNNEELNYTRFIPSPEPVSSIKKWIAHSEGFAKGELHINHCATELLFSDKAVSILPVGITDVIGEFEKDDIVRIID
FGGKPIGVGKANCDSSQARETMGKHGKKPVVHYDYLYIE
>WP_005825156.1 MULTISPECIES: glutamate-5-semialdehyde dehydrogenase [Bacteroides]
MNLNKTFVAVQDASRNMLALSDKEINQILLAVADAAINKTDFILSENQKDLERMPSTDPKYDRLKLTKSRLQDIAADIRN
VAALPSPLGKVLKENVLPNGLKIKRVSVPFGVIGIIYEARPNVSFDVFSLCLKSGNACILKGGSDADYSNRAIISVIHEV
LEHFNVDTHIVELLPADREATAELLHANDYVDLIIPRGSSSLINFVRQNATVPVIETGAGVCHTFFDRYGDISIGPSIIA
NAKTRRVSVCNALDCLIIEADSLANLPDLCLPLQSSNVEIFADEPAYHSLRDKYPVELLRLATEDCYGREFLDYKMAIKT
VNSFQEALAHIRKYGSKHSECIITDDKTRAEWFCREVDAACVYVNAPTSFTDGAQFGLGAEIGISTQKLHARGPMALEEI
TTYKWIVEGSGQTRP
>WP_005825157.1 MULTISPECIES: acetylornithine carbamoyltransferase [Bacteroides]
MKNFTCVQDIGNLKSALDEAFEIKKDRFKYVELGRNKTLMMIFFNSSLRTRLSTQKAALNLGMNVIVLDINQGAWKLETE
RGVIMDGDKPEHLLEAIPVMGCYCDVIGVRSFARFENKEDDYNEVILEQFIKHSGRPVFSMEAATRHPLQSFADLITIEE
YKKTARPKVVMTWAPHPRPLPQAVPNSFAEWMNATDYDFVITHPEGYELDPKFVGNARVEYDQMKAFEGADFVYAKNWAA
YTGDNYGQILSKDRTWTVGERQMAVTNNAYFMHCLPVRRNMIVTDDVIESPQSIVIPEAANREISATVVLKRLLESL
>WP_005825161.1 MULTISPECIES: NigD-like C-terminal domain-containing protein [Bacteroides]
MKKYCDWWLLPLLACLLAGCGDDDYHYPSVKLEFLTAFSGADGYLRSVVTDEGETLPVVEDKTKTKIEANASVRVISNYA
SEVTADGTAGAVLYALSGVLSVVPQTVDKFEEGVKTDPTDVLGIWMGLDYLNMTLIVNENGEHKFHFIEDEVIVDTATGC
SEVYLTLYHDAKEEVVSYTRRAYASVPLRQYAAEDIQKVMVHFSVHTYSGDIKTYDFVYNPD
>WP_005825164.1 MULTISPECIES: hypothetical protein [Bacteroides]
MNANVEFDEIRPYHDEELPQVYEELIADAAFRQAVDTVMPGVPFEVWSQKMRACKTKLEFQKTFCYGLLWKLAKEATDGL
TLDHTALPADKSAAYTYISNHRDIILDSGFLSILLVDQGMDTVEIAIGDNLLVYPWIKKFVRVNKSFIVLRALTMRQMLE
ASARMSRYMHYTISEKKQSIWIAQREGRAKDSNDRTQDSVLKMLAIGGEGDVIDRLMEMNIAPLAISYEYDPCDFLKAQE
FQLKRDIEGYKKTTADDLLNMQTGLFGYKGRVHFQTGACMNDELAKMDRSLPKPELFARMSALIDKRIHASYRMYPNNYV
AHDLLEGKEDFSDHYTAEDKQRFTAYIEQQLERISIPNKDVDFLRGKMLLMYANPLKNYLAAIKE
>WP_005825166.1 MULTISPECIES: D-alanine--D-alanine ligase [Bacteroides]
MKRTIAIVAGGDTSEFHVSLRSAQGIYSFIDKEKYTLYIVEMHGLDWHVQLPDGAKTPVDRNDFSFVLDGEKVTFDFAYI
TIHGTPGEDGRLQGYFDMLHIPYSCCGVLAASLTYDKFACNQYLKGFGVRIAESLLLRGGQSVTDEDVMEKIGLPCFIKP
SLGGSSFGVTKVTAKEQIQPAIAKAFAEAQEVLVEAFMDGTEITCGCYKTKDKSVVFPITEVVSHNEYFDYEAKYNGASD
EITPARISDDLTRRVQTLTSAIYDILGAYGIIRVDYIITEGEKINLLEVNTTPGMTATSFIPQQVRAAGMEMKDVMTDII
ENKFKD
>WP_005825168.1 MULTISPECIES: RluA family pseudouridine synthase [Bacteroides]
MIEELPDDIDNDELDDVEPVGDEAQLYEHFRVVVDKGQEMVRVDKYLFDRLTNSSRNRIQKAADAGFVMANGKAVKSSYK
VKPMDVITVMMDRPRYENEVIPEDIPLDIVYEDKYLMVVNKPAGLVVHPGHGNYHGTLVNAIAWHMKDNPDYDANDPHVG
LVHRIDKDTSGLLVIAKTPDAKTNLGNQFFNKTTKRRYRALVWGNVEQDEGTVVGNIGRNPRDRMQMTVLPDDQGKHAVT
HYRVLERLGYVTLVECILETGRTHQIRVHMKHIGHILFNDERYGGHEILKGTHFAKYKQFVNNCFDTCPRQALHAMTLGF
VHPVTGEEMYFTSELPDDMTRLIDKWRGYISNRELE
>WP_005825170.1 MULTISPECIES: PASTA domain-containing protein [Bacteroidaceae]
MTIKDFFSFRQNRFFWANILAMAVVVVGLLFGVLKGLDIYTRHGEAVIVPDVKGMGVEEAEKMFRNRGLVCIVSDSSYVK
TLPAGCILEYNPAAGQKVKEGRTIYLTINTIEVPLHIVPDVADNSSLRQAEARILASGFKLAEIQYIPGEKDWVYGVKYK
GRQLSIGEKVPTGAVLTLMVGDGGALKADSLGVDAVGGTVEPVLSEDSAADESWF
>WP_005825176.1 MULTISPECIES: elongation factor P [Bacteroides]
MINAQDIKIGTCIRMDGKLYFCIDFLHVKPGKGNTFMRTKLKDVVNGYVLERRFNIGEKLEDVRVERRPHQYLYHDGDNY
QFMNQETFDQIPIAHDLINGVDFLLEGMIVDVVSDASTETVLYADVPIKVQQKITYTEPGLKGDTATNTLKPATVESGAT
VRVPLFINEGETIEIDTRDGSYVSRVKA
>WP_005825178.1 MULTISPECIES: glycosyltransferase [Bacteroides]
MRYSVIIPVYNRPDEVDELLQSLTQQSFKDFEVIVVEDGSSIPCKPVTEKYQELLDVHYYDKPNSGPGQTRNYGVERSKG
EYLIILDSDCILPEGYFLAVEEELQHEAADAFGGPDRAHESFTNIQKAINYSMTSFFTTGGIRGGKKKMDKFYPRSFNMG
VRQEVYQALGGFSRMRFGEDIDFSIRIFKGGYTCRLFPGAWVYHKRRTDFRKFFKQVHNSGIARINLYKKYPESLKLVHL
LPAAFTLGVAIFLLGTPFCPYSLLPIALYALLVCMDSTIRNRSLSIGLYSVAAAFIQLIGYGTGFLRAWWNRCILGKDEF
EAFKKNFYK
>WP_005825180.1 MULTISPECIES: DNA repair protein RadC [Bacteroidaceae]
MEKLNINQWAAEDRPREKMMQKGAEALSDAELLAILIGSGNTEETAVTLMQRILAACGNDLNRLGKWEVRDFSRFKGMGP
AKSITVMASLELGKRRKLQERSGRTAIRSSADIYELFHPLLCDLATEEFWVLLMNHAAKVIDKVRISRGGIDQTTADVRS
ILREALLQRATQIALIHNHPSGNPHPSNDDQRLTELVRKAAQTMNIHLTDHVIVTDGSHYSFNDEGLL
>WP_005825193.1 MULTISPECIES: DUF4185 domain-containing protein [Bacteroides]
MIRIHVLLLASLLSIWGLTSCENSDTDKVNSYNLEVNLSQNEITAINGIISIKVSIKEFDQLAYLVINKINDTNNISEKY
IKSNLSPEYIFEYIIKKDDSSTFYFEFIAVDNNNQSSEISKLIVNKGIVNYSRELKFSNLKCVSRITGAEINGTNGLPIV
EFEVNNRTNELYNVGGTDLGIVWELQPGHYGLFFGDTFGSDFYPNFVNPGPNGSNWRSNVLLFSDDQDLSDGLTINGATM
DESGKNAREICYGGKDGSGNGDWTSIPTAAIRANGIDYVHYMNIRNWAGWITNFSSLYKSSDNGITWTRCQNVKFGSTSN
FGQVSYFKKDGYIYMVGTITGRDNKPHLARFLEENIENQTEYEFWNGSGWIKGNETAATPLFNDISGELSIAYHPEFKKW
ILLYFNSTRYDISFRTADHIIGEWSKPQKLVDGWQYSQLYGSYIHPISLKGNILYFIMSMWLPYNTYLMSAELKCNP
>WP_005825196.1 MULTISPECIES: leucine--tRNA ligase [Bacteroides]
MEYNFREIEKKWQKRWVENKTYQVTEDETKKKFYVLNMFPYPSGAGLHVGHPLGYIASDIYARYKRLQGFNVLNPMGYDA
YGLPAEQYAIQTGQHPAITTVNNINRYREQLDKIGFSFDWNREIRTCEPEYYHWTQWAFQKMFNSYYCNDEKQARPIQEL
IEAFSQTGTEGINVACSEELSFTAAEWNAKSEKEQQEILMNYRIAYLGETMVNWCPQLGTVLANDEVVDGVSERGGFPVI
QKKMRQWCLRVSAYAQRLLDGLDTIDWTESLKETQKNWIGRSEGAEIEFKVKDSDLEFTIFTTRADTMFGVTFMVLAPES
ELVQQLTTDTQKDEVNAYLERTKKRTERERIADRSVTGAFSGSYAINPFTGEAVPIWISDYVLAGYGTGAIMAVPAHDSR
DYAFAKHFGLEIRPLVEGCDVSEESFDAKEGIVCNSPREGVTPYCDLSLNGLTIKEAIAATKKYVKEHNLGRVKVNFRLR
DAIFSRQRYWGEPFPVYYKDNMPYMIDESALPLELPEVAKFLPTETGEPPLGHAAKWAWNTVNKCVVENEKIDNITVFPL
ELNTMPGFAGSSAYYLRYMDPHNNQALVDKKTDEYWHNVDLYVGGTEHATGHLIYSRFWNKFLYDLGISVAEEPFQKLVN
QGMIQGRSNFVYRIKDTNTFVSLNLKDQYDTTPLHVDVNIVSNDVLDLEAFKAWRPEYETAEFILEDGKYICGWAVEKMS
KSMFNVVNPDMIVDKYGADTLRMYEMFLGPVEQSKPWDTNGIDGVHRFIKKFWSLFYDRNDNYLVTDEPATKEELKSLHK
LIKKVTGDIEQFSYNTSISAFMICVNELFGMKCSKKEILNQFIIVLAPFAPHVCEELWETLGNAGSVCDAKWPVCNEEYL
VENTVNYTVSFNGKARFNMEFPADAASDAIQTAVLADERSEKWMEGKSIVKVIVVPKKIVNIVVK
>WP_005825197.1 MULTISPECIES: YitT family protein [Bacteroides]
MQITKPTKAEVTRELKDYIFITLGLISYALGWAAFLIPYQITTGGTTGIGAIIYYATGFPIQWSYFIINAVLMTFAIKIL
GPKFSIKTTFAIFGLTFFLWFFQLLVNGSDGVPPQLLGEGQDFMACLIGAAMCGAGLGIVFNCNGSTGGTDIIAAIIHKY
KDVTLGRMIMACDFIIISSCYVVFHDWRRVIFGFVTLFVIGFVLDYIVNSARQSVQFFIFSKEYEKIADRITKETHRGVT
VLDGIGWYSKHNVKVLVVLAYKRQSVEIFRMVKDIDPNAFISQSSVIGVYGEGFDRLKVK
>WP_005825199.1 MULTISPECIES: non-canonical purine NTP diphosphatase [Bacteroides]
MRKKFVFATNNSHKLEEVTAILGEKVELLSMKDIKCDTDIPETADTLEGNALLKARYIFDNYHLDCFADDTGLEVEALGG
APGVYSARYAGDAHNSEANMKKLLKDMEGIENRKAQFRTVFALIIDGKEHLFEGIVKGEITKNRKGASGFGYDPIFIPEG
YTQTFAEMGNELKNKISHRALATNKLCKFLMR
>WP_005825202.1 MULTISPECIES: quinolinate synthase NadA [Bacteroides]
MDNLIEAIKQLKKEKNAIILGHYYQKGEIQDIADYVGDSLALAQWAARTEADIIVMCGVHFMGETAKVLCPDKKVLVPDM
AAGCSLADSCPADKFSQFVKEHPGYTVISYVNTTAAVKAVTDVVVTSTNAKQIVESFPKDEKIIFGPDRNLGNYINSITG
RNMLLWDGACHVHEEFSVEKIVEIKRQHPDAVVLAHPECKSTVLKLADVVGSTAALLKYAVAHPEKSYIVATESGILHEM
QKQCPQTTFIPAPPNDSTCACNECSYMRLNTLEKLYDCLKNESPEIKVDAEIAEKAVKPIKRMLEISAQLGL
>WP_005825205.1 MULTISPECIES: RNA methyltransferase [Bacteroides]
MRKLKITELNRISVEEFKEAEKLPLVVVLDNIRSLHNIGSVFRTSDAFRIECIYLCGITATPPHPEMHKTALGAEFTVDW
KYVDNSVEAVDNLKSEGYIVYSVEQAEGSVMLDELVLNKTKKYAVVMGNEVKGVQQEVIDHSHGCIEIPQYGTKHSLNVS
VTAGIVIWDLFKKLR
>WP_005825206.1 MULTISPECIES: YitT family protein [Bacteroides]
MKKIISSWIGIFVGCTILAAGFVYFINPYNLVPGGVYGASIVLHNLFPSIQVGTFGYMFDIPLLIISVLVLGAKLGARTI
VAALFTPLAMNVLSLLSYPSEEALHQLDPTQLLGGSLNMSDHLMLTSVIGAVVIGIGCGIVVRSRATTGGTDIVAMILQK
YCHIRFSKAILLVDGIVVGFGLLVIGFGIGNPDDATQPSWHLSFYSLIAIFVTSRVLAYVINGEKNDKILFVISDMRLTA
LHDYILKDLDRTATCIKSSGLYTNVDKEMLFLVVSYKEVVGIKQKIREVDPKAFVVVTDAYDAFGEGWKELPMAGEVQPE
>WP_005825207.1 MULTISPECIES: DUF5131 family protein [Bacteroides]
MNGIVAKSMMWNLWHGCHKLSAGCKHCYVYRGDARREVDSSVVVRTKNFDLPLRKKRNGEFKIPPGTFVYTCFTSDFFVE
DADKWRAEAWEMIRCRSDLHFMMITKRIDRFSDCLPDDWGDGYDNVTICCTVENQTCADYRLPIYRRAPIKHKIIICEPL
LERIDLSTYAVGEWIEQIVAGGESGYEARPCDFEWVMDLRRICVENKVDFWFKQTGSKFVKDGKTYNVKRQFQHSQARKA
GINISL
>WP_005825210.1 MULTISPECIES: helix-hairpin-helix domain-containing protein [Bacteroides]
MELLKIGVFVSMLSMTPMLEAQNISGLQKEQPLLLLEENLEQLSIGNEEEYGWEDELEELSRRLQEPVNLNAATKRQLEQ
FPFLTDIQIENLLAYVYIHGQMQTIYELQLVEEMDKRTIDLLLPFVCVRAVKAGRGYPALKSILKYGKHETLARLDVPFY
IRKGYEKNYLGPSLYHSLRYNFHYGDYLQIGVTGEKDAGEPFFALHNRKGYDYYSFYFLIKNLGRLKALALGNYRLSFGQ
GLVLSTDFRLGKTFSMSTTEYRTGGIRKHSSTDEYNYFRGVAATVGVLPYLDISAFYSHRSMDGVVEDGEITSIYKTGLH
RTQKEADKMNAFVLQVIGGNMTYEKNSLKVGVTGIYYFFDRPYKPRLNKYAKYNLHGSDFYNVGMDYRYRLGRFVWVGEA
ATGSKGYALLNRLKYNLSSDYHLLLVHRYYSYDYWTLFGRSFGESSMPQNENGWYLAAEATPFARWKFFTSLDVFSFPWW
KYRISKPSKGVDAMFQVTYTPRKSLSMYFNYRYKQKERDVTGTSGAVIEPIYHHKLRYRLTYMPGRYIFRTTIDYNHFRQ
QDGEGYRFDRRQGYQCTQFCSYTFPFPLSVSVQGTWFHTDDYDSRVYASERGLLYTFYTPSFYGKGFRYSAHLRYDLSKN
FMFLAKFGQTVYQDRETIGSGNDEIPGNRKADLQMQLRIKF
>WP_005825215.1 MULTISPECIES: DNA/RNA non-specific endonuclease [Bacteroides]
MARKKKKQSQGVYYLILFICAVCLAYEPVAKILSDARQKSSTPAKIELTAGTRLEIPAKLKNVSEQILQRKGYTVSYNKD
LKIPNWVAWELTPEKLMERESRTDKFLPDPDLPEHEAVTTDDYKGAGMDRGHMCPAGDNRWHWKAMQESFYMTNICPQNH
NLNRGDWKELEESCRRWAQEEGKIYIVCGPILYDQRHRTIGKKHKITVPEAFFKVVLCADSNPPKAIGFIYKNASGNHPL
DSYVNTVDEVERITGIDFFPTLPDEIEEKVEAEYDLKLW
>WP_005825218.1 MULTISPECIES: sulfate permease [Bacteroides]
MKAFGFRPKLYTALKNYSKELFMADLMAGIIVGIVALPLAIAFGIASGVSPEKGIITAIIAGFIISLMGGSKVQIGGPTG
AFIVIIYGIIQQYGESGLIVATLMAGVLLILLGVFKLGAVIKFIPYPIIVGFTSGIAVTIFTTQIADIFGLTFGGEKVPG
DFVGKWMIYFRHFDTVNWWNTIVSIVSIFIIAITPRFSKKIPGSLIAIIVVTVAVWLMKVYGGIDCIDTIGDRFSIRAEL
PDAVMPALDWEAIKNLFPVAITIAVLGAIESLLSATVADGVIGDKHDSNTELIAQGVANMATPLFGGIPATGAIARTMAN
INNGGKTPVAGMVHAVVLLLILLFLMPLAQYIPMACLAGVLVIVSYNMSGWRTFKALLKNPKSDVTVLLITFFLTVIFDL
TIAIEVGLVIACVLFMRRVMETTEISVIKDEIDPNAESDIASNDEHLIIPEDVEVYEINGPYFFGIATKFEEIMARLGDR
PKVRIIRMRKVPFIDSTGIHNLTSLCEMSQKEKITIVLSGVNEKVHKVLEKSGFYELLGEENICPNINVALERAKMIIQH
>WP_005825226.1 MULTISPECIES: rubrerythrin [Bacteroides]
MAKSVKGTQTEKNLLTSFAGESQARMRYTYFASVAKKEGYEQIAAIFTETADQEKEHAKRMFKWLEGGMVEITASYPAGV
IGTTLENLQEAAAGEHEEWSLDYPKFADIADEEGFPEIALMYRNIAIAEKGHEERYRAFIQNIETASVFAKEGEVVWQCR
NCGFIYTGKEAPQVCPACLHPQAYFEVKKSNY
>WP_005825230.1 MULTISPECIES: DUF3857 domain-containing protein [Bacteroides]
MKTTRSFLLLLMLLATSGLNAQKEEDKYAALVSEVRNEVWSLNLPDFKNMTVPEKYRNEPAVILAAHSRLEVTRKTKLDW
WGMGLTKQQITCRSIYRQMVYINSQSALEEMSQFSFLSQEKERYTRNEQQRILGVRIIKPDGTIQETAPQEYMETDEGGH
PRSHNIQEKWNKLAVPGLEIGDIIDLFFVRYTILNNQNPEPFGFYFMDSYPLLAYSVHCEIDPKLSTFYRCLNGARNFDH
STDTEGNHILDLHTGDSGRVIPDFWYNSARQTPMILMYIYNSKTPYAWMPPSARKPGLYANPNPKLMTDDTRASMKAPGT
NWSGLRSGRKGEISKALKARQAEGWSDKKLMDYLYQYCYYRYMENGADYTPASFILLMHELLEKAGIPHRTGITTKDTRE
PLDQLINYSNTTWFIYLESNGKCYTPPACYAVPGEVPASLQGEEAILEDNTCLTLPSTTPQDNRDMATINASISGTTLHI
SRREEMSGALKEHFQPYLIMDEDLYNSVRRQLGITATIYDETKEKFHADLRESYRREREQEKERYHNEIIGYHGSEEGLE
TLLGYQLFSIGNRADSAALVYQVDYVLDGYVKKAGTNFVLSVGRLIGSQPELKGEQRLRKEDIYWEMPRCYQWDITVNLP
EGYRISPEGLERLNVKVENDCGAFIVQATTEDGTLRIKAEKRINHKTEPVANWEKLLEITDAANSYEALSIVFQATINPP
TSPTTGY
>WP_005825234.1 MULTISPECIES: L-aspartate oxidase [Bacteroides]
MVRKFDFLVIGSGLAGMSFALKVAHKGTVALICKAGLEEANTYFAQGGIASVTNLAVDNFEKHIEDTMIAGDWISDREAV
EKVVRNAPEQIKELIKWGVNFDKKEDGEFDLHKEGGHSEFRILHHKDNTGAEIQTSLIEAVKQHPNITVLTDHYAVEIIT
QHHQGIIVTRHTPGIKCYGAYVLNEATGEVDTFLSKVTIMATGGCEAVYRHTTNPLVATGDGIAMVYRAKGAVKDMEFIQ
FHPTALFHPGDRPSFLITEAMRGYGGVLRTKDGKEFMQKYDPRLSLAPRDIVARAIDNEMKQRGEDHVYLDVTHKDPEET
KKHFPNIYKKCLSIGIDITKEYIPVAPAAHYLCGGIKVDLDGQSSIRRLYAIGECSCTGLHGGNRLASNSLIEAVVYADA
AAKHALSVLERYDFNEDIPEWNDEGTISTEERVLITQSMKEVNQIMEAYVGIVRSNTRLTRAWNRLDILYEETEALFKRS
KATRELCELRNMINVGYLITKQAMERKESRGLHYTIDYPHAKK
>WP_005825236.1 MULTISPECIES: tetratricopeptide repeat protein [Bacteroides]
MNAKKLSFLLLILVAVACTNRSTSSEQDEMRHWNNVLQQINALLLENKARQTLDLAKQTLPEILESAEKNGTTDTLIYYA
RKIFNACGNNYINTKQYKDGIDYMDSIGNHPLIREHCPHELLSFKAGLNQLYGNNPEAVRLAEDYLQLPVCTSANDFIRQ
AEIISGVYMYSGNNLPKAIQILEKAIDVYRKGGNFPNMLRIMSRLGIYYHLSGEYEKAIATNQEAIATYNDSIAPGNVVI
AYGEQANLYAELGMYDQALEMNKKAQYYSMLKDSFGLGDLYRYRAQIFRNMNQKDSVFHYLRLGEKLSMIQNSFKGVFVN
KVETVNSYLDYPDSLEKALQLALSICPDTVRMPQWAKYQLNLHLGRALLQTGKEQNGIHLIDRAAQDLINMKFMEGRDAN
EILMDYYLAKGMNDDFARCYIRNRQFADSLDNNEKKRAVAAANIRFDANQKEKENKLLSAQVQWQQQQLFYNICISITLL
LLLITTTAYFIIRRKANHQLIENNKREIQTLITRQQDLNRRNEQLTEEIERAMATNNLNSIRQLTVQSLLSREDENTFRR
SFATIHPSYLPKLRESYPQLTRNEELLAMLICMNQSTDEIALIMGINRNSVNVVRSRMRKNMELPKEKSLDEVLKQYLT
>WP_005825238.1 MULTISPECIES: hypothetical protein [Bacteroidaceae]
MKTKKTVTPFNMQEIARALREMISEDSPNASEALLSGTREAVFREIFIFHYPSFLEKLYQSIPEVDKDEELICMLVALGQ
SVKEIAELIYFSPERVELLCASVCRKMNVTEVREMEMLMKKLLS
>WP_005825240.1 MULTISPECIES: PH domain-containing protein [Bacteroides]
MNRIFHARIAMGQYLFLILIGILAVYMLWYKSPFLAAIFMLWLVVIIEKLIHTTYTVTPDGKLVLSFGRFSRSKEILMKD
ITSVERASSMQVGRFAVMRYVLVKYGEGKCVVLLPVKEEEFIRLLEERRG
>WP_005825244.1 MULTISPECIES: LytTR family DNA-binding domain-containing protein [Bacteroides]
MNLNCAILHADPEIAGRLEEYIDKVPFLSLHGKYGNPLEALKDYYETKVEVYFVGIYPVEEGEINGMDFCRLLSSSTRVI
FITDTDRYAAECFRLDALDYLMDGLNFSTFFQSVSKAARWFSLQDAGTSDSKHRQGPEEVPKVIYMRCDNRIMRLDLERI
NYIEGMGDYVKIFCKDSPKPILSLCSMKYMEEKLPANEFIRVHRSFIVRMDCISAIGRSTLLIEQKDVPIGDAYRERVKG
YVSRLAVL
>WP_005825246.1 MULTISPECIES: hypothetical protein [Bacteroides]
MKRHYRIPLLLCSLCTASLTAVAQNTTNLPTSMYGVGELSAGDGGRYAGMGNTGIALNRTGFLNTLNPAAITRMDTACFT
FDVGVSASYARYSFLSEHSSNFTGNPNRISMGFRVLPRWYALVGAAPYSSVGYVIQTEEEIEGMPGNYTYSLFEGTGGLY
RCYVTNAFALSRQLSVGINLGMIAGTVTQSETQESAVVKYESSKQAFYADFGIHYEWGATGQRKWAAGLVFAPSLPISHD
NTLTYSNSSTSENLDKGYHSRTQYLPMHLGTGLSITTERWVLTADYNYLDWSRNSSSYTSMKYENQHKVNLGGSYITKPR
LARSTELMGGIGFGNSYINLKGGKMQYLEASVGASFPIRYSYLSLGATWRKQLNSRSNLMQESRFSLNLNLTFGERISRA
KLK
>WP_005825247.1 MULTISPECIES: DUF4270 family protein [Bacteroides]
MKKSLYSLFAVLAIFCACQDENSQLGKSLVESSFYNVYADTCSVDISTILLDSIETRGDSICQLGHYRSSAWGEVSATYY
AEYSTSDFTPNTDYTYTLDSLVLRMIPSGHFWGDTLTQQRISIYRLKKPIVLDNDEDLYNSTVLPTEDAPLFSFTFTPCP
GRKKEVSVRLPDSWGQQLLNDLVAQDDYFDTQDKFKKKFPGLVFVPENDGQCITGFMVNDSAMSINLHYQEVSNQRTGQV
LTFNVNTDYAYTGIRHDPTGTHLASLKSGIENLVHSSDMGCLAYMQGLTGYYNQLEFPYLNSLGSAGQIVSIESATLYLY
PLARSYNEVSQLPNDIRLYITDENNVLEDYVYGSDGVTVQTGDLTIDEMYGKETYYSFDLTEFIRNNYGTSGIKRQKLLM
SLTDEESTTTFNQVIFTNDPEQERQCRLDVRFKIYNEQ
>WP_005825248.1 MULTISPECIES: kelch repeat-containing protein [Bacteroides]
MNRLLVGIMLLAIVCIAGSCTDEDEYTQGQWMKKASYNGVYRAYASGFTIGNYGYLCGGFYGANKDYLNDLWEYDMSRNS
WTQCADMPVAGRKAAVGFAVNGKGYITTGSVKDGSSSYCVADTWEYDPATDTWTRKDDFKGGVRDGALAFSIGGYGYVGT
GCNSDATGSESAYKMDFYRFNPNGAEGSQWEAVSGYGGEKRYFGTAFVIDEVAYICCGRNNSTDLVDFWKFDGSNWTQLR
DIADTDSDNDYDDDYAITRSEAVSFVIGGRGFVATGIRNSTSLSSDYWLYDPDKDLWYGDSDDDFTPITDVHNYPSGASS
RRAAVGFSTGERGFVLTGTSGTSYFDDVYELLPDEEEEV
>WP_005825250.1 MULTISPECIES: DUF4907 domain-containing protein [Bacteroides]
MKLMFIMIKIGVPAVMAVCLSCCSGHTAGGGNELKCRVMEVEGGYGYVVLHGADTLIYQPFIPALSGRLPFATKVEALAA
GRLVCRKLADGQAPALSREEVESCLTDTGL
>WP_005825252.1 hypothetical protein [Bacteroides uniformis]
MGQQLLFFINQGKYYKEDELRYKHFEVDIVGMKWNIYTSTIYYKRLQVTFTATLSRPGSDTKKVLKGKFMQRYPYDCSEI
HHEVKDSLED
>WP_005825254.1 hypothetical protein [Bacteroides uniformis]
MKTTDLFQSILLFALFLCGLTACNDSDEIRLSPFQETTVKGEASTLQIDLTRGDWRITSITTPWGDLMMDGNKLPQLEGT
GSLHYKWWDLERDTDSHLILHFKDNFDLGESRSLIINLEMKTGLYKEQIIIHQEPCTNFYQIESIEYSVEEGDGVKEAGT
GPDKSTYKNENLGNTTDKHDYYPFINKWTEYAFIPDGHSDETFKSIDPEKRSIYLPNHIEDGK
>WP_005825257.1 MULTISPECIES: dihydrolipoyl dehydrogenase [Bacteroides]
MKYQVAIIGGGPAGYTAAEAAGKAGLSVVLFEKQSLGGVCLNEGCIPTKTLLYSAKTYDGARHAAKYAVSVPEVSFDLPK
IIARKQKVVRKLVLGVKGKLTAHGVTIVSGEATVTDKNHVECGGETYECENLLLCTGSETFVPAIPGIDKVSYWTHRDAL
DNKELPASLAIIGGGVIGMEFASFFNSLGVQVTVVEMLDEILGGGMDRELAGMLRAEYAKRGIKFMLSAKVVSVMPDTAE
ASSLIQVNYETADGPGSVVAERLLMSVGRRPVMKGFGLENLGLERTERGNVFVNGQMQTSVPGVYACGDLTGYSLLAHTA
VREAEVAIHSIIGKKDAMSYRAIPGVVYTNPEIAGVGETEESLQKRGVAYRAVKLPMAYSGRFVAENEGVNGVCKLLLGS
DDTVLGAHVLGNPASEIITLAGMAIELKLTADGWKKIVFPHPTVGEIFKEAL
>WP_005825260.1 MULTISPECIES: DUF2007 domain-containing protein [Bacteroidaceae]
MKTVKLITCDDAFQAHVIQGALKNEGIASVLHNENMSSVMRGYVRDVTGVDIFVYEDEYDNALRLLERNQMIPEQLRYCP
HCGSDEIKFVLKKSHRVRAVVAAVIAALSAAPPGTEHWEYVCRKCGTHFEKPVAKGTVEE
>WP_005825263.1 MULTISPECIES: M1 family aminopeptidase [Bacteroides]
MKLQLTIASFTICLLFSPMLRAQESPRIVSYDLTVQIDVPNRQVEVGGSFEVDFHDSDSISLVLWRHARIDTLRHSSREI
TYRFDTLAPAPAQFIPDGRTLTLYRPAGADDRCRINTRYTLYMQEVQGPAKSFNDHWIELGYYTGWYPVCNGNRADYSHL
RIGITDGYTVSGSGIISHTEEGIWEMEQPWENFDNVILASPMLKSRRINDNGTTIELIYTDFPDAGADSALQCCHNALKF
FRRLYKIAGDENIYMKFLLSASGTSGGYSRKNFIMLSSRTFNEYVLKNTAHEIGHFWWNKAPVESWHDWLNESFAEFSAL
QYIRHARDEKAYAAYIDAYRKETRHIRPIWGIDRNDREAHLALYRKGSVLLADLLVRVGEEPFFNFLAGVIQAHITDTSA
FLDFAESRLGRKNRDWIEKRLKE
>WP_005825265.1 MULTISPECIES: D-alanyl-D-alanine carboxypeptidase/D-alanyl-D-alanine-endopeptidase [Bacteroides]
MKRILLLLILSVCLLPLWPQETVTPVKPLSARIDALIEHKLPAGSNVAISVYDLTAGKPLYGYQADKLSRPASTMKLLTT
ITALSRPEADEPFRTEVWYQGTIERDTLQGDMYVIGGYDPEFDEEALDSLVATVARFPFSVIKGKVYGDVSMKDSLYWGS
GWLWDDTPYSFQPYLSPLMLNKGVVKVTATPGERGDSARLECTPASSYYTLTNKTQSRTPSAGRFRVSRDWLVNGNNITV
TGNVDARRAGTVNIFSSQDFFMHTFMERLQARGIRCIPAAEAEVSYLFGEFRQDSLSVRMASYETSVQDVVKQIMKESDN
LNAEAMLCRLGVQSSGKKRVSAEDGLSAIRMLIKEMGYNPDRYNLADGCGLSNYNYISPELLVSFLRYAYSRTDVFQKLY
KALPIGGVDGTLEFRMKKGTLSHRNVHAKTGSFTAINCLAGYLKARNGHEIAFAIMNQNALSGREARAFQDAVCDEVIR
>WP_005825269.1 MULTISPECIES: helix-turn-helix domain-containing protein [Bacteroides]
MEKGNIKIVEIADFKNSEHVLDYVDNDFVIINSLEGSPYNEDTIRLGCFLIAICLEGCIQLDVNYKTYQLEAGDLLLGLP
NTIISHAMVSPKHKIRLAAFSTQFLQRVVKMEKDTWNTVMHIHNNPIKSVGEEGDKEIFKFYRELLMAKINDEPHHYHRE
VMQYLFSAIFCEMLGHLNKEVNPSEMTVDTKESIKQSDYILRKFIEMLSKDNGIHRSVGYYADALCYSPKHFSKVIKQAC
GRTPLDLINESAIEHIKYRLKHSDKSIKEIAEEFNFPNQSFFGKYVKSYLGMSPARYRNTKEE
>WP_005825274.1 MULTISPECIES: efflux RND transporter permease subunit [Bacteroides]
MKGNIFIKRPVMAISISVLILVIGLISLFTLPVEQYPDIAPPTVYVSANYTGADAEAVLNSVIMPLEESINGVENMMYIS
STATNAGSATIQVYFKQGTDPDMAAVNVQNRVSKAQGLLPAEVTKIGVTTQKRQTSFLQIGALVSTDGRYDQTFLANYLD
INVIPQIKRIEGVGDVMELGDTYSMRIWLKPERMAQYGLVPSDVTAVLGEQNIEAPTGSLGENSKNVFQFTMKYRGRLKS
VEEFQNTVVRSQSDGSVLRLKDVADVELGTLTYSFRSEMDSKPAVLFMMFQTAGSNATAVNKQITAQIDEMRKSLPEGTE
FVTMMSSNDFLFASIHNVVETLVIAIILVILVVYFFLQDFKSTLIPSISIIVSLVGTFACLVAAGFSLNILTLFALVLAI
GTVVDDAIVVVEAVQSKFDAGYKSPYLATKDAMGDVTMAIISCTCVFMAVFIPVTFMGGTSGVFYTQFGVTMATAVGISM
ISALTLCPALCAIMMRPSDGTKSAKSINGRVRAAYNASFNAVLGKYKKGVMFFIHHRWMVWTSLAATVVLLVYLMSTTKT
GLVPQEDQGVIMVNVSTSPGSTLEETTKVMNKLEDILKNTPEIEHYSKVAGYGLMSGQGTSYGTIIIRLKDWGERKGSEH
TSDAVVARLNAQFYGVKEAQIFSFQPGMIPGYGMGNSLELNLQDRTGGDMATFYEAVIQFLGALNQRPEVAMAYTSYAMN
FPQVSVDVDAAKCKRAGISPGAVLDALGSYCGGAYISNYNQFGKVYRVMMQASPEYRLDEQALGNMFVRNGTEMAPVSQF
VTLNKVLGPETANRFNLYSAIAANVNPAEGYSSGEVQKVIAEVAEQTLPLGYGYEYGGMAREEANTGGAQTVFIYAICIF
LIYLILACLYESFLIPFAVIFSVPFGLMGSFLFAKVLGLENNIYLQTGVIMLIGLLAKTAILITEYAIERRRKGMGIVES
AYSAAQVRLRPILMTVLTMIFGMLPLMFSSGAGANGNSSLGTGVVGGMLIGTLALLFVVPVFYIIFEYLQEKVRPPMEEE
ADMQVLLEKQKSEAERAKD
>WP_005825275.1 MULTISPECIES: TolC family protein [Bacteroides]
MKKHIILLSAAGLLFSSCGVYTKYKPATEVPDGLYGEEIATFTESLAGSPAATEDSLDLGLGGMDWHELFTDPHLQALIG
QGLQNNTDYQSAQLRVEEAEATLLSAKLAFLPSFALAPQGTVSSFDSHKATQTYSLPVTASWELDVFGRMRNAKKQSKAL
YAQSQDYRQAVRTQLIAGIANTYYTLLMLDQQLAISRQTEETWRETVASTRALMNAGMANESAVSQMEATYYQVQTSVLD
LEEQINQVENSLALLLAETPRHYERGVLAEQQFPVGFSIGIPVQMLSCRPDVRSAERTLEAAFYGTNAARSAFYPSITLG
GSAGWTNSAGSMIVNPGKFLASAVGSLTQPLFARGQVIAQYRIARAQQEEASLAFQQTLLNAGSEVNDALTAWQTSLSKS
ELLDKQVASLQTAARSTSLLMEHGNTTYLEVLTARQTLLNAQLAQTANRFSEIQSLINLYKALGGGQE
>WP_005825276.1 MULTISPECIES: acetyl-CoA hydrolase/transferase family protein [Bacteroides]
MALNYISAAEAASLIKHGYNIGLSGFTPAGTAKAVTAELAKIAEAEHAKGNPFQIGIFTGASTGDSCDGVLSRVKAIRYR
APYTTNSDFRKAVNNGEIAYNDIHLSQMAQEVRYGFMGKVNVAIIEACEVTPDGKIYLTAAGGIAPTVCRLADQIIVELN
AAHSKNAMGLHDVYEPLDPPYRREIPIYKPSDRIGLPYIQVDPKKIIGVVETNWPDEARSFAAADPLTDKIGQNVADFLA
ADMKRGIIPPTFLPLQSGVGNIANAVLGALGRDKTIPPFEMYTEVIQNSVIGLIREGRVKFGSACSLTVTNDCLEGIYQD
MDFFRDKLVLRPSEISNSPEVVRRLGIISINTAIEADIYGNVNSTHIGGTKMMNGIGGSGDFTRNAYISIFTCPSVAKEG
KISAIVPMVSHMDHTEHDVNIIITEQGVADLRGKSPKERAQAIIENCVHPDYKNILWDYLKLTDGKSQTPHALRAALAMH
AELAQSGDMKNVDWAQYK
>WP_005825277.1 MULTISPECIES: hypothetical protein [Bacteroides]
MEDVFKFLLVAAVIVIGLVKQFKKEANKNADKSPDIPMPDVDNPLPEYWGGDTYGGFIPEGPKPAEKPKPVSKPSAKSKH
TSIKASPPSPASRPQESDEVTSEYGIHSAEEARKAIIWSEILQRKY
>WP_005825279.1 MULTISPECIES: tRNA (N6-isopentenyl adenosine(37)-C2)-methylthiotransferase MiaB [Bacteroides]
MEKVTGADFKSATADDNKKLFIETYGCQMNVADSEVIASVMQMAGYSVADTLEEADAVFMNTCSIRDNAEQKILNRLEFF
HSLKKKKRGLIVGVLGCMAERVKDDLITNHHVDLVVGPDAYLTLPELIASVEAGEKAINVELSTTETYRDVIPSRICGNH
ISGFVSIMRGCNNFCTYCIVPYTRGRERSRDVESILNEVADLVAKGYKEVTLLGQNVNSYRFEKPDGETITFPMLLRTVA
EAAPGVRIRFTTSHPKDMSDETLQVIADMPNVCKHIHLPVQSGSSRILKLMNRKYDREWYMDRVAAIRRIIPDCGLSTDI
FSGFHSETEEDHQLSLSLMEECGYDSAFMFKYSERPGTHASKYLPDDVPEEVKIRRLNEIIALQNRLSAEANARCVGKTY
EVLVEGVSKRSRDQLFGRTEQNRVVVFDRGTHRVGDFVMVKVTESSSATLKGEEVAG
>WP_005825281.1 MULTISPECIES: DUF3836 domain-containing protein [Bacteroides]
MKTTNLFKAVAFVAMTIVSVMNTEVKAQENNFITNEEVKNELVVAKTIFKQDGAQLYRHIRYEYSYDDQKRLTCKEASKW
DGTKDEWTPYFKMTYQYGNDEITMSYARWNESHKAYDKDMKKSVYELNDENMPVAYKLYNQDAPKSELTLVSYNKTDYVA
NILAMAE
>WP_005825283.1 MULTISPECIES: class I SAM-dependent methyltransferase [Bacteroides]
MNKLTIKACPLCGGTHLERALTCVDHYASGEMFHLCRCRDCGFLFTQDFPVEAEIGRYYETPDYISHTDTRKGAMNSVYH
WVRNYMLGRKARLVLREAHRKEGSLLDLGTGTGYFADVMQRRGWQVEAVEKSAQARAFAKEHFNLDVKPHTALKDFAPGS
FDVITLWHVMEHLEPLNETWETLHSLLTEKGVLIVAVPNCSSFDAKKYGAYWAAYDVPRHLWHFTPGTIQQFGSKHGFIM
AERHPMPFDAFYVSMLTEKHMRHSCTFLRGMVTGTLAWFSALVKKERSSSMIYVFRKKG
>WP_005825286.1 MULTISPECIES: permease-like cell division protein FtsX [Bacteroides]
MKAKNNSVSYFDMQFITSSISTTLVLLLLGLVVFFVLAAHNLSVYVKENISFSVLVSDDMKESDILKLQKRLDKEAFVKQ
TEYISKKQALREQTEAMGTDPQEFLGYNPFTASIEIKLHSDYANSDSIAKIEKLIKKNTNIQEVLYQKDLIDAVNDNIRN
ISLMLLGLAVILTFISFALINNTIRLAIYSKRFLIHTMKLVGASWAFIRRPFLRRNFWIGVLAAFIADSILWGAAYWLVS
YEPELVKVITPEVMVLVSGAVLVFGVLITWLCALLSINKYLRMKASTLYYI
>WP_005825288.1 MULTISPECIES: DUF3098 domain-containing protein [Bacteroides]
MSKEKFAFDKTNFILLGIGMAVVIIGFLLMTGPASTPTTFEPDIFSVRRIKVAPVVCLLGFVFMIYAVLRKPKSCRAEE
>WP_005825291.1 MULTISPECIES: undecaprenyl-diphosphate phosphatase [Bacteroides]
MEWFEALILGLIQGLTEYLPVSSSGHLAIGSALFGIEGEENLAFTIVVHVATVFSTLVILWKEIDWIFKGLFKWQMNEET
RYVINILVSMIPIGIVGVFFKDEVEAIFGSGLVVVGCCLLLTALLLSFSYYYKPKQKENISMKDAFIIGLAQACAVLPGL
SRSGSTIATGLLLGDNKAKLAQFSFLMVMPPILGEALLDGMKMMKGEAVAGDIPTLSLVVGFLAAFVSGCLACKWMINIV
KKGKLIYFAIYCAIAGVITLILS
>WP_005825294.1 MULTISPECIES: tRNA pseudouridine(55) synthase TruB [Bacteroides]
MNFKEGEVLYFNKPLGWTSFKVVGHARYHICRRIKEKKLKVGHAGTLDPLATGVMIVCTGKATKRIEEFQYHTKEYVATI
RLGATTPSYDLEHEIDATYPTEHITRGLVEETLKKFIGEIQQVPPAFSACMVNGKRAYDLARKGEEVELKPKLLVIDEIE
LLDDGLDIAEPWIKVRVVCSKGTYIRALARDIGEALQSGAHLTALERTRVGDVRLADCLNPLDFKEWIEAQEIDI
>WP_005825296.1 MULTISPECIES: tRNA preQ1(34) S-adenosylmethionine ribosyltransferase-isomerase QueA [Bacteroides]
MKLSQFKFKLPEEKIALHPTKYRDESRLLVLHRKTGEIEHKMFKDVLDYFDDKDVFIFNDTKVFPARLYGNKEKTGARIE
VFLLRELNEELRLWDVLVDPARKIRIGNKLYFGDDDSMVAEVIDNTTSRGRTLRFLYDGPHDEFKKALYALGETPLPHSI
INRPVEPDDAERFQSIFARNEGAVTAPTASLHFSRELMKRMEIKGIDFAYITLHAGLGNFRDIDVEDLTKHKTDSEQMIV
NEEAVRIVNHAKDLNRQVCAVGTTVMRAIESTVSTDGHLKEYEGWTNKFIFPPYDFTVANAMISNFHMPLSTLLMIVAAF
GGYEQVMEAYNVALKEEYRFGTYGDAMLITDR
>WP_005825297.1 MULTISPECIES: 2-amino-4-hydroxy-6-hydroxymethyldihydropteridine diphosphokinase [Bacteroides]
MVVYFSLGTNLGDKEQNLRMAVQKIRKQIGEVISLSAFYATAPWGFSSDNTFLNAALCVDTALAPLEVLQTTQEIEREMG
RTHKSVNAVYSDRVIDIDLLLCFADDGTPVLLDTPELKLPHPLMQERRFVMEPLAEIASGVVHPVLGKTIGELLQNQC
>WP_005825299.1 MULTISPECIES: methionine adenosyltransferase [Bacteroides]
MGYLFTSESVSEGHPDKVADQISDAVLDKLLAYDPSSKVACETLVTTGQVVLAGEVKTKAYVDMPLIAREVIKKIGYTKG
EYMFESNSCGVLSAIHEQSPDINRGVERQDPMEQGAGDQGMMFGYATNETENYMPLSLDLAHRILQVLADVRREGKVMTY
LRPDAKSQVTIEYDDNGTPVRIDTIVVSTQHDDFVQPADDSDAAQLKADEEMLAQIRRDVIEILMPRVIASIHHEKVLAL
FNDRITYHVNPTGKFVIGGPHGDTGLTGRKIIVDTYGGKGAHGGGAFSGKDPSKVDRSAAYAARHIAKNLVAAGVADEML
VQVSYAIGVARPINIFVDTYGRSHVNMSDGEIARKIDELFDLRPKAIEDRLKLRNPIYQETAAYGHMGREPQTIVKHFKS
RYEGNKDIEVELFTWEKLDYVDKVKAAFGL
>WP_005825301.1 MULTISPECIES: helix-turn-helix domain-containing protein [Bacteroides]
MANDKDPVFCAADIIKRAKLAKEFKTDSELAAFLGISRSTLSNWNARNSIDFPLLLGSLDDVDYNWLLTGKGSPAHHSKF
CDNDLVQGEVEILHTPKTADPMDDRSVTLYDISAAANLKTLLADRPQYALGRIVIPNIPVCDGAVYVSGDSMYPILKSGD
IVGFKSIRDFTDVIYGEMYLVSFERGGDEYLAVKYVNHSERPDCIRLVSYNNHHDPMDLPLAAVNAMAIVKFSIRKNMMM
>WP_005825306.1 MULTISPECIES: DUF4373 domain-containing protein [Bacteroides]
MSRIKKRGLDYFPLNTDFIHDRLVRRIMKREGDGSFAILLGALSCIYADEGYYVCADELFYEDLSACLYEKTAADVKRIL
ALAVEYGIFNAALFGKYAILTSAEIQRQYLFSTKRRKSSAIDTRYCLVDDSQSDDEAAPTAAGRVPSANGSVPSVAESAA
FKSENATSGTHSTAEHSTSQHSKENPLLHSSPGTGGTEGADVPSAEGEYLRKIEQLQPPQDGTDRNLDGLLFNLKQFHIP
PQEQYAIILKSNFGAIGHPLWKGFYALRESHGKIRQPGRYLLSLCCK
>WP_005825310.1 MULTISPECIES: HU family DNA-binding protein [Bacteroides]
MPVIYKSFQSVLANKEGKKLFYPRVVLTGNVDTEQVAKEIAELSSLSTGDSKNVIDNLVTVMTRHLQSSESVTLDGLGTF
RLTMKSTMNGVEDPLKVSATQSTLRVRFLPTSKRNLDHTVSTRSLVTGVKCVRFDLQDTAGSGGNDGGSGGNDGDQGENP
LG
>WP_005825313.1 MULTISPECIES: N-acetylmuramoyl-L-alanine amidase [Bacteroides]
MRKINYIVVHCSATREGCTLTSEALEAEHRRRGFRTTGYHYYIRRDGTVLGTRSLELPGAHCRGHNKYSIGICYEGGLDA
RGNPKDTRTPEQRSALHLLVYQLLQQFRNARVCGHRDLSPDLDGDGTVEPWEWVKQCPCFEVSKEF
>WP_005825315.1 MULTISPECIES: smalltalk protein [Bacteroides]
MKISKETWKDILKIVGTIIATIASVLGVQAMPL
>WP_005825321.1 MULTISPECIES: hypothetical protein [Bacteroides]
MKRISLFLLLFLLLKATVMYSQDGHPETNFRIVPVSPNAASLGTYGLIPTDNYVGQARISIPIYEIDLDGKKFPIALSYH
TDGTRVAQEATWIGLGWTLQAGGCVVRQVQGTDDFAARGCYNLTDAPWLTNPRFEVTDQNLEKYMGYFKGDYDAEPDMFY
FNAGGHSGSMYFDVLKNNRQLNAVPTIQTQEKVVKMVYNTSNKTWTMTDLEGYVYSFSTKEITYYFLNTIDFFQTDITRS
HIFPYYNEPQIVTAWMLDSVTSPNGGKITFSYKKESIFTPISTTEDVISLSKIVNGQLSSQSPQYFTNKFNYNYSYSKIE
QWTLSAITFEGGKVEFGTTDREDIESAETGKKVQKLSSIKVSDTAGNLIKTTMLEYKYLLSGMAATTNGYDDRLLLSKVY
DVAGSKKNNVYTMDYNMGKLPPKRSLSVDAWGFYNGASPMTASLKISPSIYWSESIKPSSKTSLFKEGMDRSFNEALCKI
GTLRTITYPTGGTTTFEYEGHRFETLPMMPPLREGTLNLVDNGMPPVAPGAPVLMYIGEPFEVDDANPKIIIRRRHDEPH
PSEHLASSLTYTTQLEKKEGNGYRTLFSSPDYDVMEPWPDDTEKQLDRGTYRVTLAVQNVRLEYPINISVEIVGKTNAPL
DKDYLGAGLRIKSITNTDGNGNQSWRKFEYQDAKLMVKPVFNAPVYVEQMQSWAGNWMNAYYELIQSAPYIPLTNLSRGN
LVGYTAVSESYGDMDTQGYTTYRYHNVPDEVTDIYLAGIPTVPDYENGKLSSVEYRDKNHKLLKREEYTYSPSSSEEVWA
PKIRNYYFNPDYSHPTRTMQPYNLWAQSYYLSKKVTTDYRAEGNIVDEERYAYTDYGVLSSLKSNKHGVEKEKQFKYANS
FTDAVSVKMKGKYMVGIPIERVELSAGKVVNASKTEYKDTLNMILPKRTLKFSSAAPKTLADYAGAYVQDIWFGKYTSRG
RLLGYIRNNLPVSFLWAYNNLYPVAKIEGKTYEAVEKISSASISQLPANVNTASITAVLNTVRNGLANDNALVTTYLYRP
LVGVTEIVEPNKEKATFAYDDFNRLFQVKDHNGKVVNEYQYNYKPQ
>WP_005825326.1 MULTISPECIES: hypothetical protein [Bacteroides]
MTIKLKLFFMFIMLPPLLYGQNKLVEESIIYSSDISSYKKKIEKTIFFDTETNLPVFELILDTARSSKMYTSYYFRKRLR
EVSTEISYIGGNESLRKYQDSLYWENYNGDEQNASCLYTILFDRKLKIREIKIVKRAGYNNSKYNYDKLIKKILLSTEGS
WQKTNNALSEEWYFIFGRFLIR
>WP_005825335.1 UpxZ family transcription anti-terminator antagonist, partial [Bacteroides uniformis]
MSLSEEAITLQRAAHELMYLGMDGSPVYSDDLSRRNGEVYRLTMALYRSGVKGTTIEEQANVCLALLMGYSASFVDHGEK
QQHVQEVLDGCWDVLDALPASLLKRIHHRAR
>WP_005825336.1 MULTISPECIES: UpxY family transcription antiterminator [Bacteroides]
MGIEKEVEIWYAMRATYRREPDAMHLLKKENLGCFIPMQYKICIKKGKKVRALVPVVHNLLFVHARPSDVQRVKSQVTYL
QYITDTRSGQKIIVPDGQMQRFIAVSGTYDDHLLYFQPDELNLSKGTKVRITGGEFEGQEGVFLKVKGARDRRVVIEIQG
VIAVAMATIHPDLIEVIG
>WP_005825340.1 MULTISPECIES: PspC domain-containing protein [Bacteroides]
MKKTLTVNLGGTVFNIDDDAYRLLDNYLSNLKMHFRKEAGADEIVDDIERRISELFAEKLSAGSQVITIADVEEVIARMG
KPEDMEAEGESASADSGSTSAGGGYGAGAWNSNTAYGTTRRRLYRNPDDKMLGGVISGMAAYLGWDVTLLRLLLLVILIC
GVGTLIPVYIVCWLVIPEARTAAEKLSMRGEAVTVENIGKTVTDGFEKVANGVNDYMRSDKPRTFLQKLGDALVMIVGWF
LKICLVIFAIICSPVLFVFGVVFVALLFAAIAVAVGGGAALISFFPMADVVLPTSPLSAIVMYIAGILLVGIPLVSLVWA
IFSQIFKWQPMNSGLKWTLVILWIVSAACFGICFAVQGATFPELGIFNF
>WP_005825341.1 MULTISPECIES: PadR family transcriptional regulator [Bacteroides]
MDVNNVKSQMRKGMLEYCIMLLLHKEPAYASDIIQKLKEARLIVVEGTLYPLLTRLKNDDLLGYEWIESTQGPPRKYYRL
TEKGEVFLGELETSWKELNETVNHISNS
>WP_005825342.1 MULTISPECIES: [FeFe] hydrogenase H-cluster maturation GTPase HydF [Bacteroides]
MNNTPRSNRLHIAVFGRRNSGKSSLVNALTGQDTALVSATPGTTTDPVTKAMEVYPLGPCLFIDTPGFDDDEGELGGMRV
ERTLKTVEKADIALLLYEADGTLEQQWLKLLAAREIPVILILNKADSRQDTASVVLRIEKECGQAPVVVSAKEGTGIQGI
FDTILEKLPENFGEQTITGNLVSEGDVVLLVMPQDIQAPKGRLILPQVQTIRELLDKKCLVMSCTTDKLQASLQALVRPP
KLIITDSQVFPIVYQQKPAESSLTSFSVLFAGYKGDINVFVEGAAAIHSLTPQSRVLIAEACTHAPLTEDIGTVKIPRLL
RKRIGEELQIDFVSGNDFPKDLSRYDLIIHCGACMFNRKYVLNRIVHARAQHIPITNYGVAIASLTGILDKIVIYR
>WP_005825345.1 MULTISPECIES: [FeFe] hydrogenase H-cluster radical SAM maturase HydE [Bacteroides]
MKHLIDKLRSNRRLDAEEYKAMLLCRDTELAAYLQELAREEALARFGNKIFIRGLIEITNRCRNNCYYCGIRKENRNITR
YELTQEEILSCCHEGYRLGFRTFVLQGGEAPAVKDEGMVEAVAAIRQSFPDCAITLSLGEKSREAYERFFLAGANRYLLR
HETCNEGHYHRLHPAEMSLSHRLQCLDWLKEIGYQVGTGIMVGSPYQTVDHLVEDILFIERFQPEMIGMGPFLPHHDTPF
SSFPPGDMELTLKLLSIFRLMHPAALIPATTALATLAPDGRERGILAGANVVMPNLSPSHQRAKYSLYDNKASAGAEAAE
GLLKLEEQLKGIGYEVSRERGDYENGELTVDN
>WP_005825346.1 MULTISPECIES: monomeric [FeFe] hydrogenase [Bacteroides]
MAFTSNIMIVRHRLLKELVKLWNNNELVDKIDRLPIELSPKRSKHAGRCCVHKERAVWKYKSLPLLGLDMEDETDELTPL
SEYAARALDRAENGRPKDNIMCVIDEACSACVQINYEITNLCRGCTARSCQVNCPKKAVHVKESGQAWIDHDACISCGIC
HKSCPYHAIVYIPVPCEEACPVKAISKDEKGIEHIDESKCIYCGKCLNACPFGAIFEISQVFDVLHRIRKGEQVVAIVAP
SILGQFKTTIEQVYGALKQVGFTDVIEVAQGAMDTVSNEAHELIEKLEEGQKFMTTSCCPSYIELVNKHIPAMKPYVSGT
GSPMYYAARIAKEKYPDAKVVFIGPCVAKRKEAQRDEAVDFIMTFEEVASVLAGLDIQMEQAKPYSMSFTSVREAHGFAQ
AGGVMGAVKAYLKEEADKINAVQVANLDKKAIGALRAYAKSGKAPGQFIEVMACEGGCITGPCSHNEITAGKRQLTQELA
KRKETY
>WP_005825348.1 MULTISPECIES: GNAT family N-acetyltransferase [Bacteroides]
MFTIRKATTADCALIQKLAQQIFPVTYKDILTPEQTDYMMEWMYSLDNIRKQMEEEGHVYFLAYEECEAAGYVSVQQQGE
DLFHLQKIYVLPYYQGAHCGSFLFREAIKYIKEVHPGPCLMELNVNRNNKALQFYEHMGMRKLREGDFPIGNGYYMNDYI
MGLEI
>WP_005825349.1 MULTISPECIES: peptide MFS transporter [Bacteroides]
MFNKHPKGLIAASFANLGERFGFYTMMAILVLFLQAKFGLDGKEAGLIYSTFYFSIYILALIGGIIADRTRNYKGTIFAG
IVLMAVGYLMLAIPSPTPVANKTLFLVITCAALFVIAFGNGLFKGNLQALVGQMYDNPQYSSMRDSGFSLFYMFINVGAI
FAPFAAVGVRNWWLSTFGYNYDADLPALCHGHLAGTLTPEAVDTYSALAAKATISGTPVTDMTVFANEYLNVFTTGFHYA
FGVAILAMVLSLVIFVINRKKFPDPSKKVAAKAGDATAVEMNAQEVRQRMYALFAVFGVVIFFWFSFHQNGLTLTYFAKE
YTDLNLFGMAISAELFQSLNPIFVVSLTPVIMAVFAAQRAKGKEPSTPRKIAIGMGIAATGFLIMAIGSYVSNLPMHKDI
IALGTSPVKVTPLLLMVTYLILTVAELYISPLGISFVSKVAPPKYQGIMQGGWLGATAIGNQLLVIGAILYESIPIWMTW
TVFVVACCISMFTMLFMLKWLEKVAK
>WP_005825350.1 MULTISPECIES: Cys-tRNA(Pro) deacylase [Bacteroidaceae]
MKINKTNAARLLDKAKIAYELIPYEVDENDLSAVHVAASLGEDINCVFKTLILHGDKSGYFVCVIPGEHEVDLKLAAKAS
GNKKCDLIPVKELLPLTGYIRGGCSPIGMKKPFPTYIHETCLRFPYIYISAGQRGLQLKLDPKDLVREVHAEVCILFNE
>WP_005825352.1 MULTISPECIES: excinuclease ABC subunit UvrA [Bacteroides]
MQEETEYINVYGARVHNLKNIDAEIPRNSLTVITGLSGSGKSSLAFDTIFAEGQRRYIETFSTYARNFLGNLERPDVDKI
TGLSPVISIEQKTTNKNPRSTVGTTTEVYDYLRLLYARAGEAYSYLSGEKMVKYTEEQILDLILKDYKGKRIYILAPLVR
SRKGHYKELFEQVRKKGYLYVRVDGEVCEALPGMKLDRYKNHDVEVVIDKLVVTDKDDTRLKNSVATAMRQGDGLLMILD
AQTDSVRHYSKRLMCPVTGLSYREPAPHNFSFNSPQGACPKCKGLGVVSQIDIDKVIPDRELSIAGGAIAPLGKAKNSMI
FWQITALLEKYEATLKTPVKDLPEDAIDEILYGSDERIKIKSSLIGTSSDYFVTFEGVVKYIQMLQEKDASATAQKWADQ
FAKTAVCPECHGAKLNKEALSFRIHDKNIYELSTMDINELYDWLVNVDPYLSSKQQQIAGEILKEIRTRLKFLLDVGLDY
LSLNRSSVSLSGGESQRIRLATQIGSQLVNVLYILDEPSIGLHQRDNQRLIHSLKELRDIGNSVIVVEHDKDMMLAADYV
IDMGPKAGRLGGDVVFAGTPREMLRTHTLTSQYLNGERAIEVPAKRREGNGHSLWLRGAKGNNLKNVDVEFPLGKLICVT
GVSGSGKSTLINETLQPILSQKFYRSLQDPLDYDSIEGLEYIDKVVNVDQSPLGRTPRSNPATYTGVFSDIRNLFVGLPE
AKIRGYKAGRFSFNVSGGRCEACQGNGYKCIEMNFLPDVYVPCEVCHGKRYNRETLEVRFKGKSIADVLDMTINRAVEFF
ENVPQILNKIKVIQEVGLGYIKLGQSSTTLSGGESQRVKLATELSKRDTGKTLYILDEPTTGLHFEDIRVLMNVLNKLVD
KGNTVIVIEHNLDVIKMADYIIDMGPEGGKGGGELLSCGTPEEVAKSKKGYTPKFLREELNIK
>WP_005825353.1 MULTISPECIES: LysM peptidoglycan-binding domain-containing protein [Bacteroides]
MKTINRIICSLLLASACSIGAIAQENQSYFLHTIEKGQSLYSIASMYGVSQSDIIKLNPGSDEKIFIGRTLRIPRSAANI
QKETYHTIETGETLYRLTVKYNVSAKAICDANPGLSAENFRIGQVIRIPSTTEPQTMVPVETQSSTVVANNNILGPVESR
CRDMHKVKRKETVFSISREYGISEAELIAANPELKGENKIKKGTFLCIPYPKAQTEQNIQSQAIPTDSELFRENRKKTER
FSTIKAAVILPFLDGVSKSESSRMVEYYEGLLMAVDSLKRTGTSIDLYTYNSGPESASLNSILGKSEMKDMDIIFGPLYQ
QHIKPLAEFAKKQDTRLVIPFTSKDNTVFQNPAVYQINTPQSYLYSEVYDHFVRQFPNANVIFIEASQGTKDKAEFIKGL
KDELRNRSIPMKSLKEDVTVESLKTVLRTDRENIFIPTSGSNLTLIKILPQLTLLVREQPESRVHLFGYPEWQTYTKDHL
EAFFELDTYFYSSFYTNNLLPAAINFTKSYRRWYGKEMDERYPKFGMLGFDTGYFFLKGLARYGSSFEKNMQGLDLIPIQ
TGFKFQRVNNWGGFINKKVFFVHFTKNFELVKLDFD
>WP_005825354.1 MULTISPECIES: porin family protein [Bacteroides]
MNLRTIIIFALLVCACILPLHAQVGEQRHNFAVGVNGGINLNSVSFSPSVKQKNLMGINGGVTTRYISEKYFSMICGAQI
ELNFSQHGWDEYYEDYPTLSYTRTMNYVEIPFLAHLAFGKDRGLQFFIHAGPQIGFLLGDSEKIDGDWDGTVAESYTNIT
VEQHGKAIDNKFDYGIAGGAGIELRTKAGNFIVEGRYYYALSDFYGSTKKDFFSRSAHGVITAKITYLFDLKK
>WP_005825355.1 MULTISPECIES: DUF4293 domain-containing protein [Bacteroides]
MIQRIQSVYLLLVTILLVVAICMPVGQFIGADGVTAHVFKPLGVALADGGFQSTWGLFGILLLSALVAFCTIFLFRNRML
QIRMTIFSSILLIGYYIAFCVFMFILKGDLDAMTFQLGWALCLPVVAIILNYLAFRAIYKDEVMVKAADRLRR
>WP_005825356.1 MULTISPECIES: DNA-directed RNA polymerase subunit omega [Bacteroides]
MDYRKTNAPTTTVTRDMMELCEDTGNVYESVAIIGKRANQISVEIKNDLSKKLAEFASYNDNLEEVFENREQIEISRYYE
KLPKPTLIATQEYVEGKIYYRNPAKEKEKLQ
>WP_005825357.1 MULTISPECIES: outer membrane protein assembly factor BamD [Bacteroides]
MKKNILITLLAALLLSSCGEYNKLLKSTDYEYKYEAAKNYFAKGQYNRAATLLNELIAILKGTDKAEESLYMLGMSYYNQ
KDYQTAAQTFIQYYNVYPRGTFTELARFHAGKALYLDTPEPRLDQSGTYSAIQQLQMFMEYFPQSSKKEEAQNMIFALQD
KLVMKEYLSAKLYYNMGNYLGNNYQACVITAQNALKDYPYTNLREDLSILILRAKYELAVYSVEDRRAERYREAVDECYA
FKNEFPESKYMKEVDRIFKEAQKMLGEGSEEQ
>WP_005825359.1 MULTISPECIES: amino acid-binding protein [Bacteroides]
MVAKQLSIFLENKSGRLTEVTEVLAKEGVNLSALCIAENADFGILRGIVSEPDKAYKALKDNHFAVNVTDVVGISCPNIP
GSLAKVLRFLSDEGVFIEYMYSFANGETANVIIRPNDMDNCIRVLTEKKVDLLAASELYKL
>WP_005825361.1 MULTISPECIES: phenylacetate--CoA ligase [Bacteroides]
MIWNESIECMDRESLRKIQSIRLKKTVERVYHDTPFYRKKMQELGVTPDDINSIDDIVKLPFTTKYDLRDNYPFGLCAVP
MSQIVRIHASSGTTGKPTVVGYTRKDLSAWSECLSRAFTAYGAGSSDIFQVSYGYGLFTGGLGAHAGAENIGASVIPMSS
GNTEKQITLMHDFGSTVLCCTPSYALYLADAIKDSGLPREEFKLKVGAFGAEPWTESMRRDIETKLGIKAFDIYGLSEIA
GPGVGYECECQHGTHLNEDHYFPEIVDPKTLEPVAPGETGELVFTHLTKEGMPLLRYRTKDLTALHYDKCSCGRTLVRMD
RILGRSDDMLIIRGVNVFPTQIESVILEMPEFEPHYLLLVDRKNNTDTMELQVEVRPEYYSDEINKMLALKKKLVARLQS
VLGLGVDVRLVEPRSIERSVGKAKRVIDNRKL
>WP_005825363.1 MULTISPECIES: excinuclease ABC subunit UvrB [Bacteroides]
MNKFELTSAYQPTGDQPEAIAQLTEGVREGLPAQTLLGVTGSGKTFTIANVIANINKPTLILSHNKTLAAQLYSEFKGFF
PNNAVEYYVSYYDYYQPEAYLPSSDTYIEKDLAINDEIDKLRLAATSALLSGRKDVVVVSSVSCIYGMGNPADFYNNVIE
VQQGKNFSRNVFLRRLVDSLYVRNDIDLNRGNFRVKGDTVDIYLAYADNLLRVTFWGDEVDSIEEVDPMSGVTVAKFDAY
KIYPANLFMTTKEATLRAIHEIEDDLHKQVQWFENEGRPFEAKRLQERVTYDMEMIRELGHCSGIENYSRYFDGRAAGTR
PYCLLDFFPEDFLIVIDESHVSVPQIRAMYGGDRARKINLVEYGFRLPAAMDNRPLKFDEFEEMAKQVIYVSATPADYEL
MKSEGIVVEQVIRPTGLLDPIIEVRPSHNQIDDLMEEIQVRIEKNERTLVTTLTKRMAEELTEYLLNNNVKCNYIHSDVD
TLERVKIMGDLREGVYDVLVGVNLLREGLDLPEVSLVAILDADKEGFLRSHRSLTQTAGRAARNVNGMVIMYADKITDSM
QLTIDETNRRREKQLKYNEEHGITPQQIKKAKNLNVFATNEASGEAVLSSEKFTSSTPRPYVEQESTSTMAADPIVQYMS
RKQLEKSIERTKKLMQEAAKKLDFIEAAQYRDEVLKMEELLKEKDE
>WP_005825365.1 MULTISPECIES: linear amide C-N hydrolase [Bacteroides]
MNKPIKTIAVALAAIASMSVQQTEACTRATYIGPDNTVITGRTMDWKEDLMSNIYVFPRGMQRAGYNKGNTVNWTSKYGS
VIAAGYDIGTCDGMNEKGLVASLLFLPESVYHRPGDNRPIMGISIWTQYVLDNFATVREAVDELKKESFRIDAPDLPNGA
ASTLHLAITDETGNTAVLEYIDGNLEIHEGKQYQVMTNSPKYELQLAINDYWKEVGGLNMLPGTNRSSDRFVRASFYINA
IPQTADAKIAVPSVLSVMRNVSVPFGITTPDKPHISSTRWRSVSDQKNKVYYFESTLTPNLFWLDLKKIDFSPNAGIKKL
SLTNGEIYAGDAIKDLKDSKGFVFLFQTPVM
>WP_005825374.1 MULTISPECIES: response regulator [Bacteroides]
MNMEINPSEYKILIVDDVMSNVLLLKVLLTNEKFAIATASNGRQALEQVEKENPDLVLLDVMMPDMSGFEVAQHLKSNPN
TADIPIIFLTALNSTADIVKGFQVGANDFISKPFNKEELIIRVTHQISLVAAKRLILSKTEELQRTIAGRDKLYSVIAHD
LRSPMGSIKMVLNMLILNLPSEKIGAEMYELLTMANQTTEDVFSLLDNLLKWTKSQIGKLNVVYQDVDLVEVTDGVIEIF
SMVASLKKIRIHEMKPEKMMVNADIDMLKTVVRNLLSNAIKFSKENSEVLVKMEEVDGMAVVSVQDYGCGISEEGQKKLL
HTDTHFSTFGTNNEEGSGLGLLLCKDFVVKNGGKLWFTSKEGEGSIFSFSIPVKK
>WP_005825375.1 MULTISPECIES: UDP-glucuronic acid decarboxylase family protein [Bacteroides]
MKKILVSGGAGFIGSHLCTRLINDGHQVICLDNLFTGSEGNITHLKSNPRFEFVLHDVETPYEADVDEIYNLACPASPIH
YQYDAIKTIKTSVLGAINMLGLAKKTNAKILQASTSEVYGDPVIHPQVESYWGNVNPIGLRSCYDEGKRCAETLFMDYHR
QNGVRIKIIRIFNTYGPRMLPNDGRVVSNFVVQALQNQDITIYGSGNQTRSFQYVDDCIEGMVRMMNTEDDFIGPVNLGN
PNEFSILELAEKVIRLTNSKSKLIFKPLPHDDPKQRQPDITLAKEKLGWEPTIELEEGLQYIIEYFKEYRS
>WP_005825377.1 MULTISPECIES: ParB/RepB/Spo0J family partition protein [Bacteroides]
MSVDKSPVYNVRAIPIEKIQANDYNPNVVAPPEMKLLELSIWEDGFTMPCVCYYDEEEDNYILVDGYHRYQVLKTSKRIY
QRENGLLPVVVIDKELSNRMASTIRHNRARGTHNIELMCHIVAELDRAGMSDEWIMKNIGMDRDEVLRLKQISGLADLFA
NKNFSIPDKKEEYVADK
>WP_005825381.1 MULTISPECIES: hypothetical protein [Bacteroides]
MIQIVQLHGTDKKLYELVAPLVMSPEVLKQNYNYPFRTSEEYEWFVALDNKHVVGFVPVEHKKYECVINNYYIKERNVDT
LKLLLEKVLEKQGEESSLTAVSFVEDRDVFSELGFLEDKVWTRYVKMKKNR
>WP_005825383.1 MULTISPECIES: chromate transporter [Bacteroides]
MKYLLLFMTFAKIGMFTIGGGYAMIPLIEREIVKKRWMSKEDFMEMFALTQSLPGVFAVNISIFVGYKLHKVKGSLVCAL
ATILPSFVIMMLIAMFFAHFQDNQVMIRIFNGIRPAVVALIVIPCISAARALKLKYWQLVLPAIATILIWQFGLSPVYIV
LAGIAGGMLYTLWLKDKLRKLQI
>WP_005825387.1 MULTISPECIES: chromate transporter [Bacteroides]
MIYWQLILVYLKIGMFGFGGGYAMLSLIQYEVVDHHHWLTLQQFTDVVAISQMTPGPIGINSATYVGYAVTQSVWGAVVT
TIAVCLPSFILVLLISYFFVKCKDNKYIKAAMSGLLPMSVSLIAAAALLLMNKENFIDYKSILIFAAAFGVTWKWNLHPI
LLIILAGVAGFLLY
>WP_005825389.1 MULTISPECIES: sugar MFS transporter [Bacteroides]
MKQKRIPLVGRQYLVPFILITSLFFLWGFAHAILNVLNKHFQEILDITKTHSAFIQMTMYMGYFIMAIPAGFFISRFGYR
RGVVFGLLLYGVGSLLFIPGQHYLSFNLFLFALFVIGCGLTFLETAANPYATELGAKETAASRLNFAQSFNGLGCICAPV
LAGLLLFSKDGQTGSGNVALPYICMGVIVLLVALVFSRIKLPEIEHSVEVDEAGNKVGLWSHRLFIFGLIALFAYEVGEI
SINSFFINYVVEQNWMNAREASVVLSFGGLGLFMLGRFAGSWIMGRVRAEKMLLVCATGTVMTTLLVLLDVGMVSLAALL
CGYAFEAIMFPTIFALSLRGLGNHTKRASSFLMMSPVGGVVGPLLMGLVADHTTMVWAFIVPLVAYCVVWAYARKMVSVS
TASSI
>WP_005825393.1 MULTISPECIES: AraC family transcriptional regulator [Bacteroides]
MKNAIPRYNFYKTKYGSELLIDVVDLQYTRKFLTQGKVHILTYYDITFITEGEGEFTIGNRTHLAAPGDVFFSKPGEVRS
WDTDRIGNGHALIFEDTFLTSFFKDPLFVQHLPFFRMGKMVDKLQLPNGLYARILQLLHDIKIEIDSFHPHDTGILRALL
YEVLMLLNRAYRTSIPPETGKEPHKDISSFHLSRFFELVGEHFREQHSVQFYADKLCITPNYLNEILSSAININAKQYIL
NKVTDEAQRLLTYTDLPISEIASELHFSTVSYFVRSFRQCIGYTPLAYRKMEKP
>WP_005825395.1 MULTISPECIES: pyridoxamine 5'-phosphate oxidase family protein [Bacteroides]
MRDAEKTVGNMIDKEKTIFVGSVDAEGFPNIKAMLQTRKREGIKHIYLSTNTSSMRVSQFLKNNRACLYVCNTRFFKGVM
LRGTMEILTDSTSKEMIWQEGDTMYYPEGVTDPDYCVLKFTAFSGRYYSGFKSEDFTIE
>WP_005825397.1 MULTISPECIES: MalY/PatB family protein [Bacteroides]
MKYDFDTIIPRRGTNSYKWDTPEEENVLPMWVADMDFRTAPAIIDALQKRVAHGIFGYTKVPEAYYDAVVRWFDDRHRWQ
VDSRWIIYTSGVVPALSAIIKALAMPGDKVIVQTPAYNCFYSSIRNDGCELFANNLVYQDGRYVIDFADLERKASDPKAK
ILLLCNPHNPVGRVWTPEELQHIGDICLRNEVFVVADEIHCELTYEGYDYTPFASLSERFLQNSVTCVSPSKAFNLAGLQ
IANIIAADEEVRRRIDRAININEVCDVNPFGVIATMAAYNEGGEWLDALRKYLRGNYEYLCCFFKERLPQYPVLPLEGTY
LVWIDCRASGISSDVVALRLQEQQHLMVNSGTMYGPGGEGFIRLNIACPRALLADGLERMARLFYREVF
>WP_005825399.1 MULTISPECIES: MATE family efflux transporter [Bacteroides]
MGIKKGKTDYLLSLIREGKSMTLGQQLRLTAYLSVPAIMAQVSSIAMQYIDASMVGSLGANAAASIGLVSTTTWLFWGLC
AAAATGFSVQVAHRIGAGDFAGAKKILRQSVTATLVFSSLLAVVGISISGVLPGWLGGDEMIRSDSSFYFRIFSLFLPAL
QLNFLAGGMLRCSGNMRVPSMLNVLMCFWDVVFNFFLIFPTRQVDWWGWEFIVPGVGLGVEGAVLGTVLAELITAGGMMW
YLCRRSSMLRLSGGQGSFLPRKETLRQAVRISLPMGFEHIAICGAQIMTTVIVAPLGIVAIAANSFAIIAESLCYMPGYG
ISEAATTLVGQSLGANRIRLLKRFANITVWSGMLIMGVMGVLMYVAAPQIIGVMTPVEEIRMLGIGILRIEAFAEPMFAA
SIVAYGVFVGAGNTFVPSLMNFGSIWGVRLTLAAWLAPTMGLRGVWLAMCIELCFRGAIFLVRLWSGNWIYKLRIKR
>WP_005825401.1 MULTISPECIES: DUF3737 family protein [Bacteroides]
MRIISNTAFGGERPLFESHDLRLENVIIHAGESAIKECSNIEAVNCRFEGNYPFWHVHGFVIDRCFFDVGGRSALWYSDH
LKMTDTRIDAPKMFREMHDIEIENVEMNDADEVFWRCQNLNIRNLKLHGGTYPFMFSSDIRIDGLESDSKYVFQYVKNVE
LRNAKVTTKDAFWEVENVTIYDSELNGEYLGWHSHNLRLVNCHITGEQPLCYAHDLVLENCTFGPDCDRAFEYSSVQATI
KGAIGGVKNPRTGSITAESYGEIILDENIKAPADCELKLGDEKTCFTD
>WP_005825403.1 MULTISPECIES: sugar O-acetyltransferase [Bacteroides]
MTTNEFKEYVKTRQALDTEEIHRFMDKMSNEARRITFRLNTAYHTPDEVRGLLSELFGYQVPSSFRVFPPFYTDFGKNIT
VGEGVFINACCHFQDHGGVIIGDGCQIGHNVVFATLNHGLPPEERQTTYPAPIVLGRNVWVGSNATILPGMTIGDNAVVG
AGAVVTKDVEANTIVGGVPAKLIKRIE
>WP_005825404.1 cyclophilin-like fold protein [Bacteroides uniformis]
MTDTAYFCIIINNPKDNYKINRKMNMKKLLLISMMLMTVLAMAACEDSGDEPFTPEHPELSGPSGGEDENESEVPDVSSL
QVNIMVSNRTITATMEDNAATQDFLARLPLEVTLNDYNNTTEKIFYPSPALAIEGVTRGCAPIAGDITIYAPWGNVAIFC
KNGSYSDTLIKIGRVDGNGIEMLSVPRDILVRFERR
>WP_005825406.1 MULTISPECIES: carboxymuconolactone decarboxylase family protein [Bacteroides]
MNKIFLISVFSILTLNVMAQEKIVQTAGRTQLGEFAPKFAELNDDVLFGEVWSRTDKLGLRDRSLVTITSLISQGITDNS
LVFHLQSAKKNGITRTEIAEIITHIGFYAGWPKAWAAFNLAKGVWAEDTAGEDAKAAFQREMIFPIGEPNAAYAQYFIGN
SYLVPVSREQVSISNVTFEPRCRNNWHIHRATKGGGQMLIGVAGRGWYQEEGKQAVEILPGTVIHIPANVKHWHGAASDG
WFAHLAFEVPGEDTSNEWLEPVTDEEYDKLK
>WP_005825407.1 MULTISPECIES: flavin reductase [Bacteroides]
MTKTILGVLSLLVIMSCSIPVKENTVQPNIMETNKKNLGNLLALYPKPMTVVGAEVEGKVNWLVVGHTGVIGHDRILISM
SKSHYTNQGIKDSKRLSVNLVSREILPKADYVGSVSGATVDKSEVFAYHIGENGTPVIDASPLTMECEVVDIYETEGFDN
FICAIVNTYAAPEVLDNNGKLDYTKLKPVLFEFPTYSYLATGEIIGKCLNLDKRPGMCAKEPMSADGIVRLSKIEVYPQY
LDEYMKYATEVGEISLRTESGVLTMYAVGEKENPCKVTILETYASHAAYVKHIASEHFQKYKQGTLRMVKSLVLSDQTPL
NPANKLNNFMQ
>WP_005825411.1 helix-turn-helix domain-containing protein [Bacteroides uniformis]
MIPLDKETFEAYMERLLEQVERVVGALDKKNKKPQNYLNGERLYDNQDVCLLLNISKRTLQRYRDNGLKYYTILHKTYYR
EKDLHEFIRRYFDGENVGKDKTEECEEDGQAEGGILSDDESEPAIT
>WP_005825412.1 ATP-binding protein [Bacteroides uniformis]
MKSLQKYITIYVKYENSDYLICFFRFKCVFLHKTLKKMILNLKFSNYRSFKNDCIFTTEPGKSKAKTANLCDSRTQGEGI
KQALKVSIVFGANASGKTNVMRFLYGLKRWVQNLDNRMGENIPLYDPFKFDDETTNAPIEFFIEFITNNLRYNYQLKFGR
REVLSESLSYFPNGKTASLFERVRSGSKALTHTVRFGSKVTGIKPFTVFPNQLILSKFIIDTPGENITEAAKYLADLVVS
NGYHEDIKLGLYNDMMEWIAQHPEDKKKLGELLAFADTGVKDFELEKRHSDKSYEVKSLHRRYNNGQFVGKTDLPFTEES
FGTRALFLLGCYILQSLKSGSPLLVDEIDSGLHTYITRLIVDIFKNTRINKKNAQLIFTTHDVNLLDQENIRRDQIWFVE
KNEFGSSELFSLSDFGDVREDTPFAKWYMNNKFGAVPTLRSLEKLFMTDGTSK
>WP_005825413.1 RloB family protein [Bacteroides uniformis]
MARQSEDSRHSKYVIRIICEGEKTEPLFFTSLCDKLLDENGGEEEWDVKTIPQPDIPEEKPSMADRGLYKNKKKRVKGKK
DKLQPEVQGQPPLSWIRLSRKKLNEGVDEAWAVFDKDEHPARKDAFEEAEKLIDDKKVNIAFSSRSFEYYLLLHFEYLYH
PFHATECGERIDGKKVNYNCMTEKSKENACHGEKCINGYARLKKYWNETKTSQSTFPLIEKRLKAGIINAKRLRIESNSK
ENCPIYDRNPYTNVDKLVCRLIHTEIIPYHEECLFKDSGDELFIRVHKNVIIVCNKSSHTVVIPEGLLKKYNWEIDKYES
LNDRCILPANEYTFWIFTLKEPEVILIEKKKTHPEYIFFPY
>WP_005825415.1 ATP-binding protein [Bacteroides uniformis]
MYEILKNGHFVKQDIAYKSLMKRHIKKHTSYLQPIFEAISNALEATSGSKDTITIRLKFSKMLMKDILEFNSIEISDTGI
GFNEENLKRLRSIYDESKSFNNLGTGRIQYLHFFDKTDIYSTYQENGVLKKRRIVLSANFWDKENAVIWEGDPIVTSDEQ
TGTNISFYFPLYEEDKIRYTELSTSELYDKIFLRYLSRFCLNKKNLQKIKIQRYINDIHDEVNDKEITGDKIPSSDYEDS
FTLKYQSYDKDKKTFVDHKRTETFNIRSYLLDPKIQKKNDVKLTSKNETVDICGMDFSFMDNSSKIDKRYMLCLISSDFI
TNQDSDLRGKLRILSKNEFLKKNDIFEMEKEHIFIDNIQNEVVNKIVAKYPQIKKVKEDLDKNINELIELFALDRSIVEK
IGYTLGEDTATFLRRYKDYNAELSSKKEAKIKSVIDSLKHLNPSDGNFREHFKTKVNEVSKLIPQKNRADIVNYISARKS
AISILNFILKKQMEIQNLQVVGKRKNNERLIHDLLFKQHTDNTLDSNLWILNEDFIHYKGISECELRNAKINGELFLRED
LTEEEVNKLKAYNRDQLGKRTDVLLFPEEHKCIIVELKSTDADVGKYLNQVIDYAGLIRQYAKDKFEITNFYAYLIGESF
DFDAIINANPNFIEPPYSDYVYIPDQKINGGKKREKGTMYFEVLKYSTLLQKAALRNSVFFNKLF
>WP_005825416.1 hypothetical protein [Bacteroides uniformis]
MVGEDVMYNRKFNNSVKPKYDGSMHPLRPPDAQLHEECVAPKRAVLPPSISIKAVLNRIPIADIGAIPHKDAPNALNQVN
KLSKGFKL
>WP_005825417.1 hypothetical protein [Bacteroides uniformis]
MEQKRNKLWREQQCKRVFKARMIYYASFEHDVIDDEGNLIHSPHWFELAKLRCWKVYKTTGTPCSCMICQGERYNRLSYK
KETQRIIQKAVG
>WP_005825418.1 ATP-dependent helicase [Bacteroides uniformis]
MFVWKNGDLNPEQENAIFYEDSVLLVACPGSGKTRTLTYKIAYELSKLNSNKQYIIAITYTNRAADEIKERIELLGIDTK
QLWIGTIHSFCVEWILKPYHMYIEELKYGYTIINAHDTESYLTSLCVPYASTKPKITYWDCQCFYFTSRGLVVKCTNSQK
KESVVSIIKSYFQNLKENKEIDFELILYYSYLLLRDNKGICKTLSHIFPFVLVDEYQDTKELQYMILGAILKIGKNNKAF
IVGDPNQSIFSNLGGFPMTKVDLEKTTGLHFNELSLTKNYRSSSLLVSYFDYFKTYDNTIEAVGKYKDYQSIIRYNKIVS
INDLEDEIIRIIQFNIDECGISPNEICVLAPWWIHLSGLTRNLMARLPQYSFDGPGMAPFARDIDNFWYKLSRIILTDAT
PSLYIRRLRWANEIKTDLISIGIDRNLSAKKILYICNSISVNEQEGLEYLRKFFFQFLRELDVDLHQYNYLELHYNAFFD
SSAKRIEKLRKDGSEFISHVDTFRKVFRQKEGITISTNHGVKGAEFDTVIAFGLLEDYVPHFSDVNKIENAKRILYVIAS
RARKNLYLISEQDRGKIPTIILNEYKYKY
>WP_005825419.1 AAA family ATPase [Bacteroides uniformis]
MYISKVSLVNYRNFENAFFLFNKGINTIIGENASGKTNLFRAIRLILDDSLLSSAYKLNENDFNRNLKSWKGKWIIISLE
FNEISNDEAIQSLFIYGSGVVEGDITKKATYNLFFRPKPEIRKQLAELETGDKDGLNGILDKITIEDYETFFTGKSTADF
NDKNVQRELMGDFDNVIFNFDMDESKYGGRIPHQLSISREVSFTFIKALRDVVSDFQDNRKNPLLTLLKNKSEDIKEEDF
KPISIKVDDLNKSIEELDDIQMITNNISETIKEAVGTTYSPSSLSIKSNLPSEAEKLLQSLKLFIGEPEEDYEGGIHELS
LGGANLIFLTLKLLEYKYRKEKDKIANFLLIEEPEAHIHTHIQKALFDKLNYTDTQIIYSTHSTHISEVSNISSMNILGK
YRNYSEVYQPFIGLGEEEIMKVQRFLDAIRSNLLFAKSVILVEGDAEEILIPIMVKQTLGVSLDELGISLINVRSTGFEN
LAQLFHNHRIKKRCAIITDLDVSITGEKTEASKRGKTRKENLDALKKKNKWIGAFYAPHTFEIDFLEAGNKKAVLSTIKK
VYIDEQAIQKSKEEIESEDIKKYGKRILTMANKMGKGWYAILLGKYITSSTHIPNYILDAIIFAKPEFSKELLLQIFTYV
LSTYKQSEEIDKLKNDLLTYKKDEITLGELKECLGKGIQKTEPILYILNRL
>WP_005825422.1 N-6 DNA methylase [Bacteroides uniformis]
MAYNKKAHLKDNIEAIKLAFALEREGRTATPEEQAVLRAYSGFGGIKAVLNPASSLADVARWTKSDRELFPLVSQLHSVI
RSHSKDEAEYKRYFSSLKNSVLTAFYTPQDIVSVLASELGNYGIAPSRFLDPSSGTGVFVDAFQQHSAQQQLSEQQSAKQ
QSSEQQSSEQHSSEQQPSRTGLSPAGLSRPEIVCFEKDLLTGKILSHLHPEAKVEITGFEDSGLRYLNRFDITASNIPFG
DVAVFDPSFTKSKSLVRQHAAKSLHNYFFLKGLDNIREGGILAFITSQGVLDSPANENIRYQLMQHSHLVSAIRLPNNLF
TDGAGTEVGSDLIILQKKSDKTEPLTDDEHAFIASSPRPEGFSTNDYIFRNIPIIHTKACVDTDPYGHPAMVYIHEGGLP
GITSQLRSLLRNDFYRRLNVPLYQQFLPLEEQQSRVQMQHTQPTRLNEAPEQSKEAEQVPAPKPVPEQTKAPEPENRSEP
TTATVEKPLPEPKEEIELSLFSPPVLSLYDLFEFTAEERTQITPKRGKRRSASSSRKQPVQGNLFGEPATGTAQPTGKKP
KGKSVVKPTVTPAASGVPSDDNKILLRTETKIEDQAATEAARIAAEEERKQRMQPRPYPNEIPSHYKDGSLVVLGNGIGY
IRDTQIAPMFHPLELPDRQLRKLSLYVEIRDTYHDLYNSEATERKENTVRRDQLNALYDDFVRQFGNLNSPKNIDLIRMD
NDNRTILSLERYKDGQALKADIFDHPVAFNKNELTHVDTSDEALSASLNKYGEVNLEYMARLTDKTEDALLDDLKGRVFF
NPLIKGYEIADKFIAGNVISKAEMIEDYIANHPGNDRASQSLDALRAAFPVPIPFEELDFNFGERWIPMGIYEKYASRLF
DTDVKITYAASRDEFSVSASARGNVRIREQYCVKAESRRYDGLNLMKHAIQNTSPDITKKVLVGDDVVKVRDTEAIQLAN
SKIDEIRNGFSDWLKEQSPEFKQRLTDMYNRKFNNSVKPKYDGSMQSFPDLDLKALGIPDLYGSQKDAIWMTKINGGGII
DHEVGGGKTLIMCAAAYEMKRLGLANKPMIIGLKANIHEIAQTFKTAYPNARVLYPGKEDFTPENRVRIMREMQNNDWDA
IILSHEQFGMIPQSPEIQKQILQQELDSVEENLEVLTQQGEDVSNGMLKGVEKRKANLEAKIKALTFDIENRKDDVVDFK
LMGIDHLLVDESHKFKNLMFTTRHDRVAGLGNSEGSQRALNMLFALRTIQERTGKDLGATFLSGTTISNSLTELYLLFKY
LRPKELERQGINTFDAWAAVFAKKSIDYEFSVTNEIIQKERFRYFIKVPELAAMYNEITDFRTAEDIGIDRPKKNEILHN
IPPTPDQQDFIQRLVAFAKSGNATVLGRPPLSRREEKAKMLIATNYARKMSLDMRLIDEDKYDDHIDNKATHCAALINQY
YQKYDEHKGTQFVFSDLGTYKPGQWNTYSEIKRKLVDDYGIPADQVRFIQEAKTEKSRMAMINAMKEGKIRVLFGSTDML
GTGVNAQHKCVAIHQLDIPWTPKDLEQRNGRGVRKGNEIAKLFADNKVDIINYAVEKSLDSYKFNLLHNKQLFITQLKKG
TMGARTIDEGSMDEQGGMNFSEYVAILSGNTDLLDKAKLEKQIASLESERKSFHRGKSSAEAKLENIMQTVTKNGDLITR
ISTDIQHFQQRVQRDGQGNPLNLIELDGVKGNDPKLIAKKLAEIEDKSRTHGTSQPIGKLYGFDLLVKTEASMKDGFDFI
ENRFFVRGEGNILYNFNGGRLAKDPNIAAQMFLRTFETVPPLLEKYQKEVEQISKDIPILQEVVKETWKKEDQLKQLKSD
LAALDRKIQLSLKPVKQNEDSNSKDESQTENQGHGTNETAGTIQPLSATIQPPASGTSPASPITSPASDGKPYVHQPPDF
LSAPPEKKPPHLNQPPVSFSIKDAMNSLGSKLVIGGIPKPGNKDDPNTAHIPKSPKGFKI
>WP_005825425.1 DUF1896 domain-containing protein [Bacteroides uniformis]
MNKNKNKKNKNRQQFQQQGKQQQQQQKHPGQQPQELSYYRLLLLSFLKESHPELAGDSDFIAARADSAAEEYSESVRSGS
THDAAAEAANQVLFAGLHFSKYDVIVTVLWNEFSDEVPQGSAKTLAVQLLPVCEEVFAKYPLSDDFQFEPAFDNLYTEIT
GTILIWLDENGIQ
>WP_005825426.1 type IA DNA topoisomerase [Bacteroides uniformis]
MKVIIAEKPSVARDIALIVGAKERKDGYMEGNGYTVTWGFGHLVGLAMPEAYGFEGFRRENLPIFPERFQLVPRQVKDGK
QYKDDPGAVKQLAVIRSLFDKSESIIVATDAGREGELIFRYIYHYLGCTKPFSRLWISSLTDKAIRQGMDNLKDGREYDN
LYRSAKARSEADWLVGINASQALCLSAGRGVFSLGRVQTPTLMMICNRYMENKNFTPQKYWQLRVQSGTGSITFSALSAA
KYDRQDEAAAHLQQIQSSGTLQVTAAEKKEASQEPPLLYDLTALQKEANVRHGFSADKTLSIAQSLYEKKVTSYPRTGSR
YISDDVFEIIPDRIRLLTSYPRFAAYAATLDGQPLNSRSVNAAKVTDHHALLVTENLPGDLSPDERTIYEMIAARVLESF
SAKCLMERTAVTLQSAGVTFSVRGSIIRVPGWRSVLNLPDEDEEDNATLPELHQGDSLPIYNSEALEKQTKPRPLHTEST
LLAAMESAGRELENEEERQAMKEAGIGTPATRAAIIETLFSRDYIRREKKSLVPTEKGLAVHSIVRDKKIADISMTGSWE
SALAKIETGGMDSDTFHRGIEVYTAQITTELLNATISIASATDSPVCPKCKQGHVLFFNKIAKCSNVDCTLKVFRGICNK
QLTDKQITELVTKGKTGVIKGLQGKSGKSFDAALAFDAQFNVTFSFPTSKKSK
>WP_005825435.1 helix-turn-helix domain-containing protein [Bacteroides uniformis]
MNKIYYYILCFACFVLAGNLPTGTMAAERGTEKTEVLPDSLLTDDYVYEYTFSDFDKAVRIIKELRKRNSYSSYRLDVTE
GDLYFNTGRYLQALKYYKRVLESDTVRNSDKEYMEQVHRMISCYDCLHDEAKKAGYVRLLLQKAEQCGNMEMKSIALFNM
GKMIYYQEDKLRGYEMIKEAIALMKQTDYTYKYDNLRYDYNSLFIMQQRDKHYKDALQTLEELEKVVTEATDGEPGIGNL
AEKEKKTLYAHRAVVFSRMGRISEADEAYRKWEAIGEAYTKDDYLIIPYLMDRKRYDKVIEMYTPREAFLYANKDTINYH
MMTAKRSLAKAYEGKGNHKLASRYYEALAILTDSLKAREQQSSAIELATIYETHEKEAALQEQTERVKRRTTLLLSSGVV
LVILVMLFVFYVRHTRTIHRKNTAMVKTIDDLLSYKDELEETKEKLRKVTENNGTADLPDTRIVPDNDAIADKEKITGAD
DAEEADGRTDEPCPEACEETVTDTEEEEKNRMLFEKLDDTVTRGKLYLNPDLSREDFVKLTGVNKTRVGKMVQQNTGLNT
TGYINKKRLEFAAKLLKNNPDYTIPTIAEKCGLPNVPTFNRLFRSKFGMTPSEYRKIM
>WP_005825441.1 MULTISPECIES: FimB/Mfa2 family fimbrial subunit [Bacteroidaceae]
MKKTAIHKMIRGNRKINLSGICKLLIFAAVCQSFGSCVKDDLHNTPHPDKGAVRVTTDWTGRSEEAVQPENYLLRIGEES
QEVTAETNTFKSLLAPGTYRLLAYNTPEGVSVTGNTATVDTKDDGTLTPQPGYLFSAGKELDVAADDTLKITLPMQQYIR
CLTLTLQLAEGDKERIAGTAATLTGIAHSLDLTTGEQTAGQTGRTVAPEFRFGTVTPTRAEGKPALAAMLRLMGVITSER
QTLTLAVTLTDGSVQTIRTDLTEMLKDFGGTDRKPLTLDALLNLPTASSMGGTITGWTEVDNGDITIH
>WP_005825443.1 MULTISPECIES: fimbrillin family protein [Bacteroidaceae]
MKKQALICALLATVLLPGCSEDGENTPQPTDGRVALEATSGIRMNTRAYDKTWEAGDAIGIYMLNGDATDGNGNRKYTTA
QTAENGSFTAAEGQTIYFPVDASQRDFVAYYPYRETLADGNVYTVDVSVQTPQKDIDLMGAAKVEGKDKTDPKVAFVFTH
KLVKLDITIKADGTSLTDADLAGTTVSISNQQTAATYNVVTGGDATVTTGTTKEIVLHTDGLKAEGIVLPAASTAGMALT
FTVPGLEGQAFHWDVNSAAQSKAFVAGSKYLYTITISKAGVEVSSKVEDWTPGNGGGETGNAE
>WP_005825449.1 MULTISPECIES: HU family DNA-binding protein [Bacteroidaceae]
MPFWKKMFNKQQAVYYPRAIVQGKPVETETIAKDLAKISTVSNSDVQAVLGDIAGVMHTRMSQGKSVHIKGLGYFRYVLD
TRGVKNLDDFNFDKQVQAVRVEFVPERTRLSSGAYTRALVDSDELEWIELSPETEDQDPAGDGGDVIDPTA
>WP_005825453.1 fimbrillin family protein [Bacteroides uniformis]
MMKMKQIYLFLSLALLCACSSDEELPAVAQQPCPALELTVSAGGFITDSSASGTRATDNGAATTFENGDRVGVIVLEDGT
LKGNNLPYKYNGGSWSFDAATVNSEGTGKSVYYYDNKATNVTYIVYFPYSTDANDVTSIEGDGGLKSKFIPKADQQSEAD
YRASDLMIWQSTAGIAPQKTLAATLTHAYNSVSLLPEVHYTLDNGDDFVHPSPAISDVNFLMDDEIVYPYKAADGSYRCI
LRSGLTNSSVRCFYTCDNKTYSKDLTVSLAGANTRYSSTQRVNAGSYSLANAQVGDFYCKNNSNEGYLIPGEIASLTADQ
QAACLGIVLKVGKDDSGDWKDEDIYKLKDGTTEMGIIHGYVLALKDGNSGNTCAWGSYGEEIHTDQAQYTLFCGYSNTQK
IKEYVAANAGKTLQKDFPAAYYASEGYEQSYPSPSNSSGWFLPSAGQCWYWYKNRDLLLTSMQKVGGNGWQSYYWSSSES
DYYPAGYAWYVGFDGGYVYDDRKRDRNNRRVRSSLAF
>WP_005825454.1 four helix bundle protein [Bacteroides uniformis]
MALTEELPIYRATYRLLNMLIRATQDFPRFYKYSLGTRMVDVCLDMSMLLYKANSSYEKTEPLREFLGKFGMLQMLLRVC
AEQKVIDTKKVAVFALEMEKIGKQATGWKQYNEKGKQNNEQNRR
>WP_005825457.1 MULTISPECIES: hypothetical protein [Bacteroidaceae]
MTEQELIRKQEEGGNETLYLMKVGMFFHAYDAGAFALARLMHYRVKRKARKGGREVLVAGFPADSLPTVAERIAAAGGKV
LAKTDTWVEFAGLDATEDATLIDDIPADTKKTVPENPTREWERKIMDYDLSCTTPLDALNFLAGIQKELKNK
>WP_005825458.1 AraC family transcriptional regulator [Bacteroides uniformis]
MNETKTYHHLPCNETPDNCNFLLRSFRKGETFSNTDKGMNYIVFCQKGEVRLTSSLFRKEMLHGGDILFLPRMADCQGEI
LEDTHAVIHTFNNTVCRPENCILNYLYTHKKKEEGGNPTTYCCKLPAHEAIVLFMESIRHYLTDGTEDIQLWHLKHKELI
RLFSRYYTPEELQAFFHPMTGEEVPFKSLVLAHYMKANDTQELADLCGYGITTFRRIFKEEFGTAVYQWLLKKRSEHILY
RLSFPYIPFHDIIEEFNFASPQQFYRFCKANLGDSPTNLRKKHGQ
>WP_005825459.1 conjugal transfer protein MobC [Bacteroides uniformis]
MSQEDDLRGLARVMDFMRALSILFVIINIYWYCYPAIKEWGINIGVVDKILLNFHRTAGLFTWSLYTKLFCVVFLALSCI
GTKGVKEEKIKWVHIGAVLSVGFVLFFFNWWLLDMPVSFVVRTAFYILTLTVGYLCLLAAGIWISRLLKNNLLDDVFNNE
NESFMQETRLMENEYSVNLRTRFFYKKKWNDGWINVVNVFRASIVLGTPGSGKSFAVVNSYIKQQIEKGFAMFIYDFKFP
DLTTIAYNHLLTHQDGYKVKPQFYIINFDDPSRSHRCNPLNARFMTDISDAYESSYNIMLNLNRSWAAKQGDFFVESPTI
LFAAIIWFLRIYKDGRYCTFPHAVEFLNKPYEQIFPIMSSYPELENYLSPFLDAWLAGAADQLMGQIASAKIPLSRMISP
ALYWVMSADEFTLDINNPDAPKVLCIGNNPNRQAIYGAALGLYNSRIIKLVNKKGMLKSSIIIDELPTIFIKGLDNLIAT
ARSNKVAVLLGFQDFSQLIRDYTDKEAKVIINTVGNLFSGQVVGETAKTLSERFGKILQKRQSMTINRNDKSTSISTQMD
SMIPPSKISGLTQGMFVGSVADNFSERIEQKIFHCEIVVDAAKIAEEEKSYQKIPVITNFVDDNGVDHMQEMVQANYNQI
KEDVRQIVADELERIKNDPALCHLLELGKKD
>WP_005825460.1 conjugal transfer protein MobB [Bacteroides uniformis]
MVAKISTGQSLYGALAYNQDKVDEGHARVLAANLVLQPEDGQFRIGDCMDDFRRWMPSHYRTEKPVIHISLNPHPDDVLT
DEQLTAIGEEYMRKLGYGDQPYLIFKHEDIERRHIHIVSLRVDSTGRKINDSNEYRRSKAITEELEQKYNLHPAEGQKQG
DDWQLTAVDSSKGNLKKQIANVVKPLLKMYRFQSVGEFRALLSLYNISMDEVKGEVDGRPYHGIVYSALDKDGEKTGTPI
KSSVLGKTTGIAAIEKQMQQSATAIRDKQLKERTRRIVSAAMQRTRTESAFRRELSAQGIDLVLRRNEDHRIYGVTFIDH
HSRVVLNGSRLGKDFSANVFNEYFSSGEEPQPQQEQPTVTGNHTGQRPSADTRTGTTAATSADGGLLSLFSPDPVLPDRE
PPLPRKRRKKRRRYGRQD
>WP_005825467.1 MULTISPECIES: methyltransferase [Bacteroides]
MPKSSFKFKQFTIFHDKCAMKVGTDGVLLGAWAPADKAKRILDVGTGTGLIALQLAQRNPHARITAIEIDAAAAGQATEN
VSHSPWADRVEVICHDFRDYQPENRFDLIVSNPPYFIDALKCPDEQRCTARHAGNLNYDLLFHRSASLLEEQGVVSIIIP
AEAEKTVVDTAWNHKLFPLHRVQVFTKPGKPCRRVLLNFGFEAKECREEKLCIEVNHNEFTPEYVALTKDFYLKM
>WP_005825468.1 MULTISPECIES: endopeptidase La [Bacteroides]
MKKRNYLSDVEDRSGNAFSVIADFEGNEEQLMDIEVEEVLPILPLRNMVLFPGVFMPVSVGRKSSLKLVREAEKKNSYIA
VVCQKVAETETPLFEDLHTIGTVAKIVRVLEMPDQTTTVILQGSKRMELKEITDTTPYLKGRIATLNEELPEKNDKEFHA
LVEACKDLTVRYIKSSDMFPQDSAFAIKNITNPMFLVDFICTNLPLKKDEKIELLRIDSLRARTYRLLEILNREVQLAEI
KESIQMRAREDIDQQQREYFLQQQIKTIQDELGGGGQEQEIEEMRKKAETIKWNDEVKATFLKEVDKLERTHPQSPDYSV
QLNYLQTMLSLPWGIYTTDNLSLVNAEKTLNKDHYGLEKVKERILEHLAVLKLKGDMKSPIICLYGPPGVGKTSLGRSIA
AALKRKYIRMSLGGVHDEAEIRGHRKTYIGAMPGRIIKNLIKAGSSNPVFILDEIDKVSADRQGDPSSALLEVLDPEQNT
TFHDNFLDVDYDLSKVMFIATANNLNTIPGPLLDRMELIEVSGYITEEKIEIARRHLVPKELEANGMKKNDIKIPKNTLE
AIIENYTRESGVRELEKKIGKILRKSARQYATDGYFAKTEIKPGDLYEFLGAPEYTRDKYQGNEYAGVVTGLAWTAVGGE
ILFVETSLSRGKGGRLTLTGNLGDVMKESAMLALEYIKAHASLLNLDEEIFDNWNIHVHVPEGAIPKDGPSAGITMATSL
ASALTQKKVKANLAMTGEITLRGKVLPVGGIKEKILAAKRAGIKEIILSDENRKNIEEIQDIYLKGLTFHYVKDIKEVFA
IALTDEKVADAIDLSVKKEKTEKKEE
>WP_005825470.1 MULTISPECIES: tRNA guanosine(34) transglycosylase Tgt [Bacteroides]
MTFELQYTDSKTNARAGLITTDHGQIETPIFMPVGTVGTVKGVHLPELKEDIKAQIILGNTYHLYLRPGLEVIEKAGGLH
KFNGFDRPMLTDSGGFQVFSLSGIRKLREEGAEFRSHIDGSKHIFTPEKVMDIERTIGADIMMAFDECPPGDSDYEYAKK
SLGLTHRWLDRCIKRFNETEPKYGYQQSLFPIVQGCVYRDLREQSAEFVASKGADGNAIGGLAVGEPVDKMYEMIELVNG
ILPKDKPRYLMGVGTPVNILEGIERGVDMFDCVMPTRNGRNGMLFTKDGIMNMRNKKWEMDFSPIEADGASYVDTMYSKA
YLRHLFHAQELLAMQIASIHNLAFYLWLAGEARKHIIAGDFATWKPMMVKRVSTRL
>WP_005825471.1 MULTISPECIES: LptF/LptG family permease [Bacteroides]
MRKMNWRIWKNIKLPRGKFLKRLDWYIIKKFLGTYVFAIALIISIAVVFDFNEKMDRFMSHEAPWNAIVFDYYLNFIPYF
ANLFSPLFVFIAVIFFTSKLAENSEIIAMFSTGMSFKRMLRPYMVSAAIIAVVTFCLGSYVIPKGSVTRINFEDKYYKPR
KANTARNIQLEVDSGVIAYIERFEDYSKTGYRFSLDKFNDKQLVSHLTARSITYDTTAVHKWKIKDYMIRQMDGMKESIT
KGDRIDTTLFMEPADFLIMKNQQEMLTSPQLSEYINRQRQRGFANIKEFEIEYHKRIAMSFASFILTLIGVSLSSKKTKG
GMGLHLGIGLALSFSYILFQTIASTFAVNGNMPPVIAVWIPNIMYAFIAFYLYRKAPK
>WP_005825473.1 MULTISPECIES: thioredoxin-like domain-containing protein [Bacteroides]
MKYAKWIFVVLLISSLTSFVEKDKPTGGLNVGDMAPDFKIQTMSAEQSQTELSDLKGKYVLLSFWASYDAQSRMQNASLS
NALRSTARNNVKMVSVSFDEYQSIFEETIRKDQIVTPTCFVETKGEYSGLFKKYRLGRGFTNYLLDDNGVIIAKNISAAE
LSAYLN
>WP_005825474.1 MULTISPECIES: phosphoserine phosphatase SerB [Bacteroides]
MQPLNTELILIRITGEDRPGLTASVTEILAKYDATILDIGQADIHNTLSLGILCKTEEQHSGFIMKELLFKASSLGVTVR
FYPITTKEYEDWVNMQGKNRYILTLLGRKLSARQISAVTRILAEQGMNIDAIKRLTGRIPLDECESRTRACIEFSVRGTP
KDRIAMQEQLMKLATELEMDFSFQLDNMYRRMRRLICFDMDSTLIETEVIDELAIRAGVGDQVKAITERAMRGEIDFIES
FRERVALLKGLDESVMQEIAENLPITEGVDRLMYVLKKYGYKIAILSGGFTYFGQYLQKKYGIDYVYANELEIEDGKLTG
RYLGDVVDGKRKAELLRLIAQVEKVDIAQTIAVGDGANDLPMLGIAGLGIAFHAKPKVVANAKQSINTIGLDGVLYFLGF
KDSYIDIH
>WP_005825475.1 MULTISPECIES: DEAD/DEAH box helicase [Bacteroides]
MKFSELHLNGNVLEALDAMRFEECTPIQEQSIPVILEGRDLIAVAQTGTGKTAAYLLPILNKLSEGGHPADAINCIVMAP
TRELAQQIDQQMEGFSYFMPVSSVAVYGGNDGVLFEQQKRGLTLGADVVIATPGRLIAHLSLGYVDLSRVSYFILDEADR
MLDMGFYDDIMQIVKFLPKERQTIMFSATMPAKIQQLAGNILNNPAEVKLAVSKPAEKIVQAAYVCYENQKLGIIRSLFA
EETPERVIIFASSKLKVKEVTKALKQMKLNVGEMHSDLEQAQREEVMYEFKAGRINILVATDIVARGIDIDDIRLVINYD
VPHDSEDYVHRIGRTARANNDGVAITFVSEKEQGNFKNIEKFLDRDIYKIPVPEELGEAPEYKPRAFDGGRRGGRGNGRK
PGENKNGRNNSKGGKPRAKRPQNGGEKK
>WP_005825480.1 MULTISPECIES: UDP-glucose/GDP-mannose dehydrogenase family protein [Bacteroides]
MKIAIVGTGYVGLVTGTCFAEIGVNVICVDTNSEKIESLKKGVIPIYENGLEEMVSRNVKAGRLQFTTSLESCLNEVEVV
FSAVGTPPDEDGSADLSYVLEVARTIGRNMQKYVLVVTKSTVPVGTARKVRATIQEELDKRGMNIDFDVASNPEFLKEGN
AINDFMSPDRVVVGVESERAKKIMSKLYKPFLLNNFRVIFMDIPSAEMTKYAANSMLATRISFMNDIANLCELVGADVNM
VRSGIGSDTRIGRKFLYPGIGYGGSCFPKDVKALIKTAELSGYKMRVLHAVEEVNEKQKSILFEKLQKHFNNDLEGKTIA
IWGLAFKPETDDMREAPALVLIDELLKAGCKVRAYDPAAMNECRRRIGESIYYATDMYDAALDADALMLVTEWKEFRLPS
WAVIKKTMEQPLVLDGRNIYDKKDMEEQGFTYHCIGK
>WP_005825481.1 MULTISPECIES: dTDP-4-dehydrorhamnose 3,5-epimerase [Bacteroides]
MNYIQTEIDGVWLIEPKVFHDARGYFMEAFKEEEFRAHVGNVHFIQDNESKSSFGVLRGLHYQKGDCSQAKLVRVIKGKV
LDVAVDLRKSSPTFGKYVSVELSEENKRQFFIPRGFAHGFLVLSDEAVFTYKVDNVYAPQSEASIRFDDETIGIEWPVAT
EQLLLSDKDGHAVSFKDAVYYE
>WP_005825482.1 MULTISPECIES: capsule assembly Wzi family protein [Bacteroides]
MRIIFCLMVFLFIGKNTMLAQQLSSFVEYGAALHTGDNTPLWQVSNQQGLTSLDNNTYIRGGISYKHQLGKWKFEEALDL
VAAAGFSTTSFIVQQAYVDIRYKWFGFFAGSREQNSPLLNQELSSGGMTWSGNARPIPQVQIGIPEYVQLLPRLGLKGEI
SYGWFTDNKYQREQVGEKYWYTKSIKYHHKEGFLRIGIPKGKWQLELGMTLDTQFGGYKIGGSESGDLGNGWKDYVRVFF
PGHGREDGPVGEHLAFQGNFLGSEYIKMTYRPKEDFSISAYLDNHFDDFSAMAKLNGWDGLWGVEYKSNHRQAINEIVIE
YLQTTNMSGPLHGLQNSVVGKTGGADNYYNNGYYPGWAHWGMAIANPLIASPIYNKDGDMSFKYNRVKALHLGWSGDISS
EWRYVAKLSHNRTWGTPHRPIPDILENFSTFASFYYIPRKWKGWCFNASLALDMGEIYGDNFGFQLKVHKTF
>WP_005825483.1 MULTISPECIES: SPOR domain-containing protein [Bacteroides]
MIELAQHIEVLLLENDCVIVPGLGGFVAHYTPAMRVAEENVFLPPTRIIGFNPQLKMNDGLLVQSYMAVYDTDFSDATRI
VEKEVAHIFTALHEEGKVDLPNIGELRYSIHGIYDFVPYDHKITTPYLYGLDSFEMQELAELKKPYMEKTIRYSVPVVPE
DKKRRFEIKFNRSYLSNAVAMIAVVALFFFLSTPIENTEVVEGNYAQLLPNELFEMIEKESLAINPIVVSRKADTPKASA
QKNTGQKAKKKVVPVAVREVKVGQANAQNAPVVSQPKQQAAEVSSSTSVTTKSEIQKTTAGTVAPSLVSAQKYHVIIASV
GTEKDAEAMAKQLIEKGYPHAKAIVGDGKMRVSIESCGTETEAYQALNRVRQNETYKNAWVLKK
>WP_005825486.1 MULTISPECIES: FHA domain-containing protein [Bacteroides]
MKRIRCPKCENYLTFDETKYTEGQSLVFVCDQCKKQFSIRLGKSKMKAPQKEERPDEAEFKEAFGSITVIENVFGFKQVL
PLQEGDNIIGRRCVGNVIDVPIETSDMSMDRRHCIINVKRNKQGVLIYTLRDAPSLTGTFLNNEILGDKDRIRIEDGAIV
TIGATTFILRAAEQESL
>WP_005825488.1 MULTISPECIES: tagaturonate reductase [Bacteroides]
MKALNKETAPKAQRPERIIQFGEGNFLRAFVDWIIYNMNQKTDFNSNVVVVQPIDKGMVDMLNAQDDLYHVNLQGLDKGE
TINSLTMIDVISRALNPYTQNDEFMKLAEQPEMRFVISNTTEAGIAFDPACKLTDTPASSYPGKLTQLLYHRFKTFNGDK
SKGLIIFPCELIFLNGHKLKETIYQYIELWQLGDEFRAWFEEACGVYATLVDRIVPGFPRKDIAAIKEKIQYDDNLVVQA
EIFHLWVIEAPQEVAEEFPADKAGLNVLFVPSEEPYHERKVTLLNGPHTVLSPVAYLSEVNIVRDACQHPIIGQYIHKVM
FDELMETLNLPKNELKKFAEDVLERFNNPFVDHAVTSIMLNSFPKYQTRDLPGLKTYLKRKGELPKGLVLGLAAIITYYK
GGTRADGTEIIPNDAPEIMQLLKDLWATGDTRKVAEGVLAAKDLIWGEHGDLNTVPGLTDMITCFLKSIQEKGMQETVKG
IL
>WP_005825489.1 MULTISPECIES: substrate-binding domain-containing protein [Bacteroides]
MENKNYTIKDIARMAGVSAGTVDRVLHNRGDVSVSSREKVQKVLDDIDYHPNMFAIGLAAKKRYHIVCIIPYYIEHDYWH
AVAAGIDRAAQELRPFNVEVSYLYYRHADKSSYKEACAVLREENADAVLVAPNFREETIKLTTYLEEADIPYAFIDFNIE
QTHALCYIGQDSKTSGYIAAKILMRSYEKGQELVLFLSNQKNNPAEIQMQRRLEGFMQYLSEEHKDLTIHDIVLHKEDTD
GNRRILDAFFKEHPQAVLGAVFNSRVYQVASYLHEKGWKLAGLVGYDLLHKNTEFLKTGEVTFLIGQRPGLQGYCGVKTL
CNHVVFKRPVTAVKYMPIDILMKENIDFYFEFE
>WP_005825492.1 MULTISPECIES: glucuronate isomerase [Bacteroides]
MKNFMDGNFLLQTETAQKLYHEHAAKMPIIDYHCHLIPQMVAEDYQFKSLTEIWLGGDHYKWRAMRTNGVDERFCTGKDT
TDWEKFEKWAETVPYTFRNPLYHWTHLELKTAFGIDKILNPHTAREIYDECNEKLKQPEYSARGMMRRYHVEVVCTTDDP
IDSLEYHIKTRESGFEIKMLPTWRPDKAMAVEVPADFRAYVEKLAEVSDVAISCFDDMVAALRKRHDFFAEQGCKLSDHG
IEEFYAEDYTGAEVKAIFNKVYGGTGLTKEEILKFKSAMLVVFGEMDWEKGWTQQFHYGAIRNNNSKMFKLLGPDTGFDS
IGEFTTAKAMAKFLDRLNSNGKLTKTILYNLNPCANEVIATMLGNFQDGTVAGKIQFGSGWWFLDQKDGMEKQMNALSVL
GLLSRFVGMLTDSRSFLSYPRHEYFRRTLCNLVGRDVENGEIPISEMERVNQMIEDISYYNAKNFFQF
>WP_005825494.1 MULTISPECIES: HAD family hydrolase [Bacteroides]
MKDKIEFIAFDADDTLWESELYIQEFEHKFCNLLRQYLPASSISQRFFETEMKNLHMYGYGLKSIMLSMTETICKVTDGN
GNMHLIEEVIGWGQELLQKPVTLLEGVKETISSLHGKYKLVLATKGDLFDQKRKIEASGLREYFHHIEIMSDKKIDDYQR
LIDTLGCPPEKLLMIGNSVKSDILPVLELGGYAAHVPYHVTWAYEQHEGEIRHPNFIRLDSIKGILDKL
>WP_005825496.1 MULTISPECIES: MFS transporter [Bacteroides]
MMTSPQPASKGFSRAFWVSSTVELFERMAYYAVFIVLTIYLSNILGFNDFESSMISGLFSGGLYLLPIFTGAYADKIGFR
KSMIIAFSLLSIGYLGLGLLPTLLEAAGLVEYGETTRFSGLPDSNDRWMIIPVLFVIMVGGSFIKSIISGSVAKETTEAT
RARGYSIFYMMVNIGAFTGKTVVDPLRNVIGEQAYIYINYFSAAMTVLALLAVVLLYKSAHTAGEGKSMREIGQGFLRII
TNWRLLILILIVTGFWMVQQQLYATMPKYVIRMAGETAKPGWIANVNPFVVVCCVSFITRWMAKRTAITSMNIGMFLIPV
SALLMACGNLLGNDIISGMSNITLMMVLGIVVQALAECFISPRYLEYFSLQAPKGEEGMYLGFSHLHSFLSSIFGFGIAG
VLLTKYCPDPVLFETREAWEAASVNAHYIWYYFAAIGLVAAIALFVFAKTTEFIDKKKKA
>WP_005825500.1 MULTISPECIES: NAD(P)H-dependent oxidoreductase [Bacteroides]
MDKDSKQVVVLLTHPNIKESRANKALMDAISDMGEVAIYNLYEMRMEDAFNAEIWSTIISHASALVFQFPFYWMSAPSLL
KRWLDEVFTYLAKTPAVAGKTLMVVTTAGSEHDAYRSGGRNRFTVDELLRPYQASAVHAGMIWQTPLVVYGMGTSEASKN
IAEGINCYKQRIEALVKKDIFSDNW
>WP_005825504.1 MULTISPECIES: bifunctional alpha,alpha-trehalose-phosphate synthase (UDP-forming)/trehalose-phosphatase [Bacteroides]
MKLYIISNRLPVKVTKEDETFVFSRSEGGLATGLDSLQISYEKHWIGWPGICVDNEESKEEITSRLEGINFHPVFLSEIQ
IKNYYEGYSNSTIWPLCHYFFVYTLYRNSFWQSYQEVNQLFCDAICRVIRPGDKVWIQDYQLMLLPGMLRKVYPDLNIGY
FHHIPFPSYELFRILPERAEILKGLLGADFIAFHTHDYMRHFISAVERVLRIDFKLDEAQLGNRVVRTDALPMGINYGLY
HNASSRPEVRRAIDRTRKFFGNHKLILSVDRLDYSKGILHRLWGFAAFLECHPEYCGKVTLAMVIVPSRDHVDSYAELKT
KIDEEIGSINGQYSTMDWTPVCYFYHGFSFEELVAMYYIADVALVTPLRDGMNLVAKEYVASKNNNPGVLILSEMAGAAI
EMTDALLINPNDTEEIKQAICRALEMPEQEQLKRLQHMQKIISVQTVNKWAADFVSEWSDTCRKNEQLRKKRISAGIIGA
IKMKYNQAKQRLILLDYDGTLASLNTRPENAKPTPELIATLQKLVSDPANHVVVNSGRDHFTLEKWLGNLPIAMAAEHGA
FYKENGIWHKNINKAEWSSGLVSILKLFVEKTPRSHLEVKETTLAWHYRESDAWLGALRAQQLINVLVNICIQQKLQIIQ
GDKVVEIKSPDYNKGSEVRRQLEKKHYDFIIAMGDDTTDEDMFKALPVNAVTIKVGYVSEAASYNMPSQTEVLPFLQILA
NKKDMKQPIGENVKTSLKGVFDFFRDLLKTK
>WP_005825506.1 MULTISPECIES: glycoside hydrolase family 15 protein [Bacteroides]
MSNLNYGVVGNCRTAALISEKGSIDWLCFPDFDSPSIFASLLDRERGGSFGFDVTEDYHISQSYVPHTNILSTSFSSKEG
EFVVLDYMPYYRSCENAHYLPAELYRYVRWIKGKPRFKVNYVPAPNYAQGKVIHNVTSEFIESYCSSDNKDRQYLYSSLP
LQNIEQKKEIILEKDEFFLLSYNEKVIPVDIEREKIEYCRTLVYWLNWTNRTKKYSLYNDVIERSMLVLKLMSYYNGAVL
AALTTSLPESVGEVRNWDYRFCWLRDASMSIETLFQIGHIGAARRFMKFIQSTFVSKHESYQIMYGIRGERQLTEIILEH
LSGYKNSKPVRIGNDAYHQKQNDSFGYLMDLIYQYYRLMPGTLDEIEDMWEMVKSILSTVMEDWKKPDKGIWEIRGESRH
FVSSKVMCWVALDRGAKIASMLNKYGYSERWQKEADKVWQDVMTYGWKEELQSFSQTYDNMAMDSSLLLMEPYGFIAADD
IRYHKTVKAVKKALLHKGLMYRYNSEDDFGLPSSAFTICTFWLIRALFVIGEKEEARCLFDDVLTYSNHLGLFSEDIDFN
TKEQLGNFPQAYSHLALVNTAILFAEENKRLAFIRP
>WP_005825508.1 MULTISPECIES: 4Fe-4S binding protein [Bacteroides]
MLRKIRLTFAMICFVLITLLFLDFTGTLHGWFGWLAKIQFLPAVLALNVGVILFLVILTLVCGRIYCSVICPLGVFQDIL
AWLGRQPKKRRKLPYSYSPALSWLRYGVLGVFIIALIAGIGSLAALLAPYSAYGRIANNLFQPIWQWGNNLLAYLAERAD
SYAFYETDVWLKSLPTFIIAAATLAVLVVLAGRNGRTYCNTICPVGTVLGFLSRYSLFRITIDSEKCNQCSLCSRNCKAA
CINFKEHQIDASRCVVCMNCIEKCKHGAISYKYHPFGKPAAGKADSEQINETRRSFFTATALVAATSVLKAQEKKVDGGL
AAIEDKKIPERSTPLTPPGSLSACNMAQHCTACQLCVSACPNQVLRPSADLRKLMQPEMSYERGYCRPECTKCSEVCPAG
AIRPITKADKSSVQIGHAVWVKKNCIPLTDGVQCGNCARHCPTGAIQMVPSIPEDKDSPKIPVINVERCIGCGACENLCP
ARPFSAIYVEGHERHRII
>WP_005825512.1 MULTISPECIES: aldo/keto reductase [Bacteroides]
MEEHHKNNMNRRDFLKIVGITAATSTAALYGCGSKEGSSEGSKVLGPIPTDKMTYRSFPGLGSDKVSILGYGCMRWPTVP
APDGKGEMIDQDAVNELVDYAIAHGVNYFDTSPMYVQGWSEKSTGIALKRHPRESFYLATKLSNFHPDTWTREGSIAMYR
KSFEDMQVDYIDYYLLHMIGGGGMEQFRKRYIDNGMIDFLVKEREAGRIRRLGWSFHGDIEVYDYALQMHDRGEVHWDFV
QIQLNYVDWKHASGSNFKAEYLYDELAKRKIPAVIMEPLLGGRLSNVPDHIVARLKQREPERSVASWAFRYAGSPQDVLT
VLSGMTYMEHLQDNIRTYSPLVPLTEEETQYLYDTADLMMEYPTIPCNDCKYCMPCPYGIDIPAILIHYNKCVNEGNVPE
SSQDENYRKARRAFLVGYDRSVPKLRQADHCTGCNQCSPHCPQTIDIPKELHRIDKFVEQLKQETL
>WP_005825513.1 MULTISPECIES: DUF1893 domain-containing protein [Bacteroides]
MESIIDILHKGGYSCVMKNREEVRTFTQRGVADLYDLYQADSAFMKGAAIADKVIGKGAAALMVLGGFKTVYADIISTPA
LALLCEAGIETTFAQEVPHIINRDKTGWCPLETACMELNTVEEMYPVIQNFISRIRAK
>WP_005825514.1 MULTISPECIES: lipid A phosphoethanolamine transferase [Bacteroides]
MKLFRDIKKWFDNQEHLFYLFLVILIVPNVVLCFTEPISWTAKICNILLPLSIYYAVMAWSRNCGRTFWLLFPFIFFGAF
QLVLLYLFGQSIIAVDMFLNLVTTNSSEALELLDNLIPAIVIVVVLYIPALILATISIVHKRRLSEAFIRQARRRTLYVL
SAGILSLGTAYLTDDRYEPKSELYPANVCYNIALAFQRTAQTRNYHKTSKDFTFHARSTHQADEREVYVMVVGETSRACN
WALYGYERETNPGLSGIGGLTAFSHVLTESNTTHKSVPMLLSPVSASSFDSIYYQKGIITAFKEAGYQTAFFSNQRYNHS
FIDFFGKEADTYDFIKEDVGDSNYNPSDNELLKLVAKELGKGVSRQFIVLHTYGSHFNYKERYPAEQAFFLPDMPVDAEV
KYKDNLINAYDNSIRYTDNFLVRLIDMLREQHVNSALIYTSDHGEDIFDDNRHLFLHASPVPSYYQIHVPFFIWMSENYR
QRYPSLLEAAQANRQKNVSSSASFFQTMLEIGGVETPYRNDSLSVTSALFIERPRVYLNDHNEARTLDDVGMLKEDFKML
EEKGIR
>WP_005825515.1 MULTISPECIES: BamA/TamA family outer membrane protein [Bacteroides]
MDTKLTKWILPILMLITETAVHAQTHLAEAKNSVDSISTYPIDSLPKKRSFFGKILNYFNDANKEKKNKKFDFSIIGGPH
YSSDTKFGIGLVAAGLYRTDRNDSILPPSNVSLYGDVSTVGFYLLGVRGNHLFPQDKYRLNYNLYFYSFPSLYWGQGYDN
GANDDNESEYDRFQAQVKVDFMFRMARNFYIGPMTAFDYVYGHDFEKPELWKGMKARSTNVSLGFSLLYDSRDFLTNAYK
GYYLQIDQRFSPAFLGNKYAFSNTELTTSYYQSVWKGGVLAGQFHTLLNYGNPPWGLMATLGSSYSMRGYYEGRYRDKCA
MDAQLELRQHVWKRNGVAVWVGAGTIFPNFSELEARHILPNYGFGYRWEFKKRVNVRLDLGFGKHQTGFIFNINEAF
>WP_005825516.1 MULTISPECIES: NAD(P)/FAD-dependent oxidoreductase [Bacteroides]
MKTAMDIPDKEGQKRLVIVGGGFGGLKLARKLKSNKFQIVLLDKNNHHIFQPLLYQVATAGIEPSAISFPYRKIFKKREH
FHIRICEAQQVFPEHNLLETSIGTLAYDYLVIATGCNTNYFGNDGLEKQTMALKNTSEALFNRNQILDSFEQAQNTGNKE
DRRRLMTFAIVGGGATGIELAGALAEMRKFVLPQDYPDLNINEMRIILLDGSSRLLSAFSEESSKEVADYLKKRDVEIKL
NQRVMGYENYQLALNDGTAIDTKNVFWVAGVKANSLQGLPADAYGPGNRLKVDTYNRLSQYPNIFAIGDTALMISEEYPK
GHPQVVQPAIQQARNLIRNLQRAETGLPLQPFIYQNKGSMATIGRNHAVVELKKLRFGGFPAWAVWLFIHLMSIVGVKNR
LFIFVDWMWSYFTYDPSLRIIIKPLKRE
>WP_005825518.1 MULTISPECIES: DUF3332 domain-containing protein [Bacteroides]
MKKFNLKMAATVMICGSFLFSSCIGSFGLHSKLVSWNQGIGTKFVNELVYLAFNIIPVYGVCYLADALVINSIEFWSGSN
PMASIGDVKKVKGENGDYLVETLENGYSITKEGETASMELIYNKELNTWNVVADGVSTELLQMNNDGTAQMTLPNGEEMT
VTLDAQGVAAARQATMIDSYYAFN
>WP_005825520.1 MULTISPECIES: BamA/TamA family outer membrane protein [Bacteroides]
MNKGFRYAILTTIVLLLASCSSTKYVPDGSYLLDEVRIHTDNKEVKPSNLSMYIRQNPNAKWFSLIKTQLYVYNWSGRDS
TRWINRTLRKLGDAPVIYSEEETNRTREEITKAVQNMGYMGALVEPVRQVKKKKMKLVYKVTTGKPYKVRTLKYDIQDSK
IKEYMRQDSAVTLLSEGMYFDVNVLDAERQRITNKLLQNGYYKFNKEYISYTADTVRNSYLVDLTLHLAPYRQHNEDTPQ
NHRQYTINKVSFITDYNVLQASTQNSIEVNDSLHYKGFPIYYKDKLYLRPKVLTNNLRITPGTLYNEQNVQRTYSNYGRL
QALKYTNIRFFEVQQSDSAKLNAYVMLTRGKHQSVSFEVEGTNSAGDLGAAASVAFQHRNMFKGSETFMFKLRGAYEAVS
GLQSSLNQDYIELGAEATINFPRFMFPFVSSDFKRRIRATTEFGLQYNYQMRPEFTRIVASAGWSYKWGVQQQRSQHRID
LLDINYLYMPSIDQTFKEDYLEKDENYILKYNYEDRFIVRTGYSYIYNSAGRALMNNSGIGNSYTIRLNFESAGNLLYAV
AKLGGMKKNASGEYTLLNIPFAQYLKGDFDFAKNLVIDNRNSLAFHFGAGIAIPYGNATMLPFEKRYFSGGANSVRGWSV
RDLGPGSFPGDNNFMNQSGDIKLDASIEYRTRLFWKFRGALFVDAGNIWTIRNYKDQPGGQFEFDKFYKQIAVAYGLGLR
LDLDFFVLRFDGGMKAVNPAYEKKKDRYPIIHPKFSRDFAFHFAVGYPF
>WP_005825522.1 MULTISPECIES: RNA methyltransferase [Bacteroides]
MALSKNRIKYIHSLEQKKNRKADKVFLAEGPKLVGDLLGHFPCQFLLATSEWLSRNRPLSTVADATEVSEEELSRASLLK
TPQQVLAVFRQPDEETDISVISHSLCLALDDVQDPGNLGTIVRLADWFGIEHIFCSPNTVDIYNPKTVQATMGGIARVRL
HYTPLPEFIRSLKDIPVYGTFLDGENMYGQPLSKNGLIVMGNEGNGIGKEVEALINRKLYIPNYPASRETSESLNVAIAT
AVVCAEFRRQAAL
>WP_005825524.1 MULTISPECIES: DUF4296 domain-containing protein [Bacteroides]
MKGINRIQWCSVVLLVFSLTACKVKRPETVLPDAKMENVLYDYHIAKAMGEEVPYNESYKRVLYIESVFKKYGITQADFD
SSMVWFARNPEVLTKIYEKVNVRLKAERDGINHLIALRDNKPKESLPGDSIDVWIWQHIYQLTGMPLDNKITFTLPSDTN
FHDRDTLRWSVRFRFHNGAPDSIHAPLMAMQILYEKNDSVISAIRKVQDTGVETLTLFADTLGEIKEIRGFIYYPQQETP
QPLLADRISLMRYHATDSLVIAPKDSLQQATDSLRKDSIGKPEKLKPLEIQEQENTTTPRTIRPRPKA
>WP_005825525.1 MULTISPECIES: lipoprotein signal peptidase [Bacteroides]
MGKFFTKGRIACLIIFSVLVIDQIIKIWIKTHMYWHESIRITDWFYIYFTENSGMAFGMEIFAKLFLTLFRIAAVTVIGW
FLYKFVKQGMKTGFIICVSLVLTGALGNIVDSVFYGVLFNESTHSQIASFMPEGGGYAPWFHGKVVDMFYFPIIDTNWPA
WMPFVGGEHFIFFSPIFNFADAAISCGIIALLLFYGKDFNDAYHAAIKKS
>WP_005825526.1 MULTISPECIES: isoleucine--tRNA ligase [Bacteroides]
MGKKFAEYSKLDLSEVNGKVLKKWDENQVFAKSMTEREGCPSFVFFEGPPSANGMPGIHHVMARSIKDIFCRYKTMKGFQ
VKRKAGWDTHGLPVELGVEKALGITKEDIGKTISVAEYNAACRKDVMKFTKEWEDLTHKMGYWVDMTDPYITYDNRYIET
LWWLLKQLYKKGLLYKGYTIQPYSPAAGTGLSSHELNQPGCYRDVKDTTMVAQFKMKHPKPEMAEWGTPYFLAWTTTPWT
LPSNTALCVGPKIDYVAVQTYNGYSGEKMTVVLAKALLYTHFNKKAEGIALEDYKPGDKLIPFKIVGEYKGPDLVGMEYE
QLIPWVKPIDVAEDGSWTPSDKGFRVISGDYVTTEDGTGIVHIAPTFGADDAFVARAAGIPSLFMINKKGETRPMVDLTG
KFFLIDELDEDFVKACVNVDLYKDYQGKWVKNAYDPQFTVDGKYDEQVAQAAESLDIEICMMMKAARQAFKIEKHVHNYP
HCWRTDKPVLYYPLDSWFIRSTACKERMIELNKTINWKPESTGTGRFGKWLENLNDWNLSRSRYWGTPLPIWRTEDNSEE
KCIESVEELYNEIEKSVAAGLMQSNPYKEKGFQPGVYTKENYDKIDLHRPYVDDVILVSKDGKPMKRETDLIDVWFDSGA
MPYAQIHYPFENKELLDSHQVYPADFIAEGVDQTRGWFFTLHAIATMVFDSISYKAVISNGLVLDKNGNKMSKRLGNAVD
PFSTIEKYGSDPLRWYMITNSSPWDNLKFDVDGVEEVRRKFFGTLYNTYSFFALYANVDEFDYKEADVPMAERPEIDRWI
LSVLNTLVKNVDTCYNEYEPTKAGRLISEFVNDNLSNWYVRLNRKRFWGGGMTQDKLSAFQTLYTCLETVAKLMAPIAPF
YADMLYSDLIAATGRDNVVSVHLAKFPEYKEEMIDKELEVRMQMAQDVTSMVLALRRKVNIKVRQPLQCIMIPVVDEEQR
AHIEAVKALIMNEVNVKEIQFVDGAAGVLVKKVKCDFKKLGPKFGKQMKAVAAAVAEMSQEAIAELEKKGSYTFNLDGAE
AVIETADVEIFSEDIPGWLVANEGKLTVALEVTVTEELRREGIARELVNRIQNIRKSSGFEITDKIKITLSKNPQTDDAV
NEYNDYIRNQVLGTSLTLADNVENGTELNFDDFSLYVSVVKE
>WP_005825528.1 MULTISPECIES: type II restriction endonuclease [Bacteroides]
MERDFKQWLALFRTSIANYQYYTYFDKVFSNVDAIKVELNIMNSLIGSKNIENDFDNLLCKYPSILKCIPILIAKREMDI
EAIDEEGSFCYNFKKMNYSVEQYKIFMRKTGIFNLIENRIIGSLVDYVTGIETGLDSNGRKNRGGHLMENLVESYIQKAG
FVKGITYFKEMYIHAIEKKWGIDLSSISNQGKAEKRFDFVVKTPTMVYGIETNFYGSSGSKLNETARSYKTITLETKDLT
DFTFVWFTDGKGWNSARRNLEETFDVLEHIYNINDMENGIISKIMK
>WP_005825529.1 MULTISPECIES: hypothetical protein [Bacteroides]
MKNIYQHNIELEPIRINNADKATFSQKLIDLPYRGYEVEELSDGRKIVITKPGGKSVYGRPKKEDFLVFIYNPNDNTLWQ
ISHKQILEDVINKVQENKDKAKVFLTLMEKTYNGEEPSDFINEIRALNFASGETPEALIKVYKWIWGQEDVNYPTGEGRL
MSWKEYQEIIAKL
>WP_005825531.1 MULTISPECIES: site-specific DNA-methyltransferase [Bacteroides]
MIPYFKSSDRAFTLLHGDCIELLKQFSFKFDMIFADPPYFLSNGGISVQSGKMVCVDKGEWDKGGTPEYIDSFNRAWISE
CQNKLKENGTIWISGTYHNIFSIANILTELGFKILNVVTWAKTNPPPNISCRYFTHSTEFIIWARKSAKITHYYNYSIMK
QINSNKQMTDVWQLPAIARWEKSCGKHPTQKPLSVLSRIILASTRGGAWILDPFTGSSTTGIAANLLGRRFLGIDREEEY
LILSKNRKKEIEQIAKFSLYHKKIKDISLLNNAERMSVHEKEVSIYDLPF
>WP_005825533.1 MULTISPECIES: hypothetical protein [Bacteroides]
MAKKALSAPEIPLCINVLRLLNYRLAPDELILFDWLTVKQISFKYKPFHYSQARVEEETRIRRTRQEVIIKQFSALGFLK
TDIKVNSVTRGRVRYYSVDFSVLADVDVLVEIIMPQTTLFRDFILYFAYHATMQKKSKEEQLKPASAINHEAAARIYQLL
SQVYDERRQYYNDGGLTGDVKPERSKSAMQLQHNKPIERKLAKLADYYNDNSIKNAFLAYVDEILTQKKEPENLMYYFLS
FDETSDCFGVVNHYLNYFTLHYSYSSNS
>WP_005825535.1 MULTISPECIES: carbon-nitrogen hydrolase family protein [Bacteroides]
MDSMKINKVQIRNLQIEDYDQLAQSFTRVYSDGSDVFWTHKQIEKLIRIFPEGQIVTVVDEKIVGCALSIIVNYDDVKND
HTYAQVTGKETFNTHNPKGNILYGIEVFIHPQYRGLRLARRMYEYRKELCETLNLKAIMFGGRIPNYYKYADQIRPKEYI
DKVKQKEIFDPVLTFQLSNDFHVRKVMRNYLPNDEESKHYACLLQWDNIYYQAPTQDYVNPKTTVRVGLVQWQMRTYKTL
DDLFEQVEFFVDAVSDYKSDFVLFPEYFNAPLMAKFNNEGESQAIRGLAAYTEEIKERFVKLAISYNINIITGSMPLIKE
DGLLYNVGFLCRRDGSYEMYEKIHVTPDEIKSWGLSGGKSIQTFDTDCAKIGVLICYDVEFPELSRIMADQGMQILFVPF
LTDTQNAYSRVKVCAHARAIENECFVVIAGSVGNLPRVHNMDIQYAQSGVFTPCDFAFPTDGKRAEATPNTEMILVSDVD
LDLLNELHTYGSVRNLKDRRGDLYEVKMKR
>WP_005825537.1 MULTISPECIES: D-xylose transporter XylE [Bacteroides]
MNYTEKGSKLYLFSIVLVAVIGGLLFGYDTAVISGADKGLQAFFMGASDFVYTDTIHGITSSSALIGCIIGSALSGFFAS
NLGRKNSLFIAGVLFFLSALGSYYPEFLFFDYGVPSYSLLVAFNFYRVLGGIGVGLASAICPMYIAEIAPSNIRGTLVSW
NQFAIIFGQLVVYFVNFLILGENSNPVIKAIEGVNQILNPEAAAWTTEIGWRLMFVSEAVPAGVFALLVLFVPETPRYLA
MSGKDDKALQVLSRINGLAQAKVILSQIKATAEEKTEKLFTYGWMVIFIGIMLSVFQQAVGINAVLYFAPRIFETMGMGN
PMVQTVIMGIINILFTLLAVFTVEKWGRKPLLISGSIGMAIGAFGVALCNVVAGLPPMLAVVSIMVYSASFMFSWGPICW
VLIAEIFPNTIRGAAVAIAVAFQWIFNFIVSSTFVPMYNMSLGDMGDKFGHMFAYGLYGIICVVAALFVWKLVPETKGKT
LEDMTKLWKNRRNNR
>WP_005825539.1 MULTISPECIES: xylose isomerase [Bacteroides]
MATKEYFPGIGKIKFEGKESKNPMAFRYYDADKVIMGKKMSEWLKFAMAWWHTLCAEGGDQFGGGTKKFPWNGEADKVQA
AKNKMDAGFEFMQKMGIEYYCFHDVDLCEEAETIEEYEANLKEIVAYAKQKQAETGIKLLWGTANVFGHARYMNGAATNP
DFDVVARAAIQIKNAIDATIELGGSNYVFWGGREGYMSLLNTDQKREKEHLAQMLTIARDYARARGFKGTFLIEPKPMEP
TKHQYDVDTETVIGFLKAHNLDKDFKVNIEVNHATLAGHTFEHELAVAVDNGMLGSIDANRGDYQNGWDTDQFPIDNFEL
TQAMMQIIRNGGFGNGGTNFDAKTRRNSTDLEDIFIAHIAGMDVMARALESAAKLLEESPYKKMLADRYASFDSGKGKEF
EDGKLTLEDLVAYAKANGEPKQTSGKQELYEAIVNMYC
>WP_005825540.1 MULTISPECIES: FGGY-family carbohydrate kinase [Bacteroides]
MYLLGYDIGSSSVKASLVNAESGKCVSSAFFPKTEAEIIAVKPGWAEQDPGNWWENLKLATQAVLAESGVNAEDIKAIGI
SYQMHGLVCVDKNQQVLRPAIIWCDSRAVPYGQKAFETLGEETCLSHLLNSPGNFTASKLAWIKENEPSVYEKIHKIMLP
GDYIAMKLSGTICTTVSGLSEGMFWDFKNNRVADFLMDYYGFDSSLIADIKPTFSEQGRVNAAAAAELGLKEGTPITYRA
GDQPNNALSLNVFNPGEIASTAGTSGVVYGVNGEVNYDPKSRVNTFAHVNHAAGQTRLGVLLCINGTGILNSWVKRTVAP
EGISYSDMNLLAAQAPIGSAGISILPFGNGAERMLENKEIGCSIHGINFNQHGKQHIIRAAQEGIVFSFKYGIDIMEQMG
IPVQKIHAGKANMFLSPLFRETLAGVTGAVIELYDTDGSVGAAKGAGIGVGIYKDNNEAFATLEKLEVIEPKVADRQAYA
DAYARWKHWVMC
>WP_005825541.1 MULTISPECIES: NUDIX domain-containing protein [Bacteroides]
MQNIEQKTPLANNHISVDCVVIGFDGEQLKVLLIKRAGEEEGEIFHDMKLPGSLIYMDEDLDEAAKRVLNELTGLKNVNL
MQFKAFGSKNRTKDPRDVHWLERAMQSKVERIVTIAYLSLVKIDRALNRDLDNYQASWVAMPDIKALAFDHNLIIKEAIT
YVRQYVEFNPSSLFDLLPRKFTASQLRTLYELVYDKQYDVRNFHKKIALMEYVVPLEEKQQGVAHRAARYYRFDKKIYNK
IRR
>WP_005825542.1 MULTISPECIES: ACP S-malonyltransferase [Bacteroides]
MKAFVFPGQGAQFVGMGKDLYENSALAKELFEKANDILGYRITDIMFNGTDEDLRQTKVTQPAVFLHSVISALCMGDDFK
PEMTAGHSLGEFSALVAAGALSFEDGLKLVYARAMAMQKACEAQPSTMAAIIALPDEKVEEICAQVSAEGEVCVAANYNC
PGQIVISGSIEGINKACELMKAAGAKRALPLKVGGAFHSPLMNPAKVELEAAINATEIHAPKCPVYQNVDAMPHTDPVEI
KKNLVAQLTASVRWTQTVKNMVADGATDFTECGPGAVLQGLIKKIAPEATAHGIA
>WP_005825547.1 MULTISPECIES: phosphomethylpyrimidine synthase ThiC [Bacteroides]
MNQKIKFPRSEKVYLPGTLFPELRVAMRKVEQVPSTNFIDGEKVLTPNPEVYVYDTSGPFSDPAVEVDLKKGLPRLREPW
ILKRGDVEQLSEITSEYGRMRRDDQSLDSLRFEHITLPYRALQGKCCTQMYYAKQGIITPEMEYVAIRENMNCAELGIET
HITPEFVRQEIAAGRALLPANINHPEAEPMIIGRNFLVKINTNIGNSATTSGIEEEVEKALWSCKWGGDTLMDLSTGENI
HETREWIIRNCPVPVGTVPIYQALEKVNGKVEDLTWEIYRDTLIEQCEQGVDYFTIHAGIRRHNVHLAEKRLCGIVSRGG
SIMSKWCLVHDRESFLYEHFDDICDILAQYDVAISLGDGLRPGSTHDANDEAQFAELDTMGELVLRAWDKNVQAFIEGPG
HVPMHKIKENMERQIEKCHDAPFYTLGPIVTDIAPGYDHITSAIGAAQIGWLGTAMLCYVTPKEHLALPDKEDVRVGVIT
YKIAAHAADLAKGHPGAQVRDNALSKARYEFRWKDQFDLSLDPERAFSYFHAGKHVDGEYCTMCGPNFCAMRLSRELKKK
>WP_005825548.1 MULTISPECIES: 2-iminoacetate synthase ThiH [Bacteroides]
MFSDELEHISWEETTARIHAKTDADVRRALSKEHCNVEDFMALISPAAAPYLETMARLSKKYTEARFGKTISMFVPLYIT
NSCTNSCVYCGFHISNPMPRTILTEEEIVNEYKAIKKLAPFENLLLVTGENPAKAGVPYIARALDLAKPYFSNLKIEVMP
LKTEEYAELKEHGMNGVICFQETYHKANYNIYHPRGMKSKFEWRVNGFDRMGQAGVHSIGMGVLIGLEKEWRTDITMMAY
HLRYLQKHYWQTKYSVNFPRMRPSENGGFQPNVIMSDCELAQVTFAMRIFDHDVDISYSTREPADIRDHMATLGVTTMSA
ESKTEPGGYYSYPQTLEQFHVSDERKAVEVDKALKRLGREPVWKDWDASFDLKAFKR
>WP_005825551.1 thiamine phosphate synthase [Bacteroides uniformis]
MKLIVITTPQFFEGEAAAVTSLFQNGLEILHLRKPGASAEEMEYFLRQLPMEYMPRIVTHEQFQLASVFGLKGIHLNGRN
PQIPFGYKGHISCSCHSLEEVLKHKSDCSYVFLSPIYDSISKEGYSSAYSCDTLKKAQQAGIIDSNVMALGGISLEHLPE
IAALGFGGAVLLGDVWQQAKEAFIPHFLHLKQLSSHPFNF
>WP_005825553.1 MULTISPECIES: bifunctional hydroxymethylpyrimidine kinase/phosphomethylpyrimidine kinase [Bacteroides]
MLPPIILSIAGSDCSGGAGIQADIKTISALGGYAASVITAVTAQNTLGVQSVYPIPADMVKAQIASVMDDLRPDAVKIGM
VYDAGIVTAIVDCLQTYTPECIVYDPVMISTSGRRLMTEETIQVIKTELFPLCTLITPNLNEASLLWGQTITGTVEMRQA
AQELSCRYNTAILVKGGHLEGNDMCDVLYCRQPSAGADVLPSGCILYSNPKIESRNLHGTGCTLSSAIATFLAGGNKLDE
AVCKAKEYIGTAINRGKDMNIGHGNGPLWHFPLSE
>WP_005825555.1 MULTISPECIES: DUF4476 domain-containing protein [Bacteroides]
MKTIRLIIAGLVMTMGFSSCSSLFYDAKVDVLNSIQKGMSRQEVTKILGTPEYRRFDRDIEEWEYSRVLSGKSNISRTQI
VVTFEGGRVVAMDSFSGEPRTLPVVPSEVVIDSPAPVYVRGMHPEDFRHFYEKVKSRPFKDDQIEMMRTVARNNSLNCVQ
CASLMALYTFDDDKMKVLNIFAPNIVDPENYEAILDVIDSLFKKDDAKKILGIRY
>WP_005825559.1 MULTISPECIES: IS1595-like element ISBun2 family transposase [Bacteroidaceae]
METEIINIVEIIKKNKQMREVKSFIDLMKSFYDEKSCREFLEDIKWRGEPICPHCNCQTKEHYKLKSNGEFKGLYKCKRC
KKRFTVTIGTMFEGSHVSLKKWFYALYIFLAHKKGISSIQLSKDIDVTQKTAWFMLERIRHNLKDKLVVQFNDMTQVDET
YVGGKNKGRVKNAQGRSLKVKTPVVGLLSNGMAYTAVVPNTGGKVLKTIINTLVKEGSTVITDGWKGYTGISKNYIHKVV
EHSTGEYVKDGFHTNSIEGFWSHLKRGILGIYHKVSPKHLDKYCDEFAFRYNTRGLTDVERFTYFTMSAYKRLKYQSLIS
P
>WP_005825561.1 MULTISPECIES: uracil-DNA glycosylase family protein [Bacteroidaceae]
MITVFCNDCHLSDDIPKLVADELLGIQQLDMLKARYKQMRKCYDFSYAEWQKEFSDDLKPFNGYTDTTSVCIPILNPLFR
KDFTDKGAIGLDLPTWFNVQVDNVRIMLIAQDPLRDAKWYEECHDAIVSSPFGLHDATHRKSGSGGKMADLLINSLIKKE
FAIYLTDANKYFVHDREMSKTCLESKLEVYTDILQKELDLVRPNLCVCLGKKAKEVLDKCVVNAKSIMLPHLSGTARGAI
VKRFPILEDIKATTENVANVYVDEIVESLK
>WP_005825562.1 MULTISPECIES: hypothetical protein [Bacteroidales]
MGCITFVLLVLNIIALVAIDIMFWAESAASGLAGVFGIIAFFIGYALSVEVTIAPRDFWVNSAFGIFIKKLGVANMTAFA
VWFIGNLIIG
>WP_005825564.1 MULTISPECIES: hypothetical protein [Bacteroidaceae]
MSNNENSVLEYLKANNEVLFDKIVNALRKGKQVNFTDINQSDIIILSPQKAFEYAGEEGDKYFKVWMVGGTIAWCTWANS
MVDSDFRWNAKARNENKRDNKDILGNEPYVSAYLKSNSAIEQCSVVYMFPFEAFSQKKVEVVKKVEKIENTNKDENKTTD
VQVKKLIDRLSHLVEDVAEYFAPAPPIPILGPLLKSMDEEDYRRCRTEFDTKLMRLKCLDEHNKMIPYFEKKAEEWDYKK
AGLFGKIAKVLKK
>WP_005825565.1 MULTISPECIES: hypothetical protein [Bacteroidaceae]
MAWNDLASNECPTKADINARFKEYLNWQSRSITFDNSDYTVNPGGAPWNYLFIWIENTISEWNNRTPYIPIPSCLLIPKA
DNGAVMTFDIKIYDVEFTLKKLELKNTLKVSFNGTTGDIRLQKENANITCYFNYIVFC
>WP_005825568.1 MULTISPECIES: patatin-like phospholipase family protein [Bacteroides]
MEVVTNNWFTKKYPIGFALSGGFIKGFAHLGAMQSLLEHDIKPNILSGVSAGALAGVFYADGNEPHKVLDYFAGHKFQDL
TKLVIPKVGLFELGEFIDFLKSNLKSKKLEELQIPLIITATDLDHGRLVHFHKGDIAERVAASCCMPVLFAPVNIDGTHY
VDGGLLMNLPVSTLRRICEKVIAVNVSPLMATKYKMNIVSIALRSYNFMFRSNSFPEREKADLLIEPYNLEGYSNTELEK
AEEIFMQGYNTTNDILERLLIDKGSIWKE
>WP_005825570.1 MULTISPECIES: alpha-amylase family protein [Bacteroides]
MNDENKLIIYQVFTRLFGNNNNHCINNGSITENGCGKMADFTAKALGEIKKLGATHIWYTGIIEHATQTDYRRHNIQPDH
PAIVKGKAGSPYAIKDYYDVDPDLAKDVPERMREFENLVQRTHRSGLKVIIDFVPNHVARQYHSDAQPDGTSQLGSNDDT
NYAFSPYNNFYYIPKSELHGQFDMKGAAAEPYREFPAKATGNNRFDAYPNITDWYETIKLNYGVDYQNGGTCHFDPIPDT
WTKMLDIMLFWAGKNIDGFRCDMAEMVPVEFWEWAIPQVKEQYPSLLFIAEVYNPGEYKNYLFRGKFDYLYDKVGLYDTL
RAVTCGYESATAITRSWQSLGGIEKRMLNFLENHDEQRIASDFFASNPRKAIPALIVSACMNTNPMMIYFGQEFGELGMD
SEGFSGRDGRTTIFDYWSVDTIRRWRNGGKFDGKMLTEDQKHLYSIYKRLLTLCNEEKAISQGAFFDLMYANVNGWRFNE
HKQYTFLRKFERDLLLFVVNFDHISADLAINIPSHAFDFLQIPQMDQYKATELLSGKEENISLLPYKATNVAVEGYGGKI
LKIKL
>WP_005825572.1 MULTISPECIES: hypothetical protein [Bacteroides]
MAEYKFDEDSVKALIDWAKSTSFPQSVTLSDAENIVDVKRFVQANLSDIDAHYPDDFYNPAITRLYRLKEYMEENK
>WP_005825574.1 MULTISPECIES: DUF2461 domain-containing protein [Bacteroides]
MNIPVIFQFLKELSANNNREWFNSHREQYEVARSEFENLLTVIISRISLFDESIRGIEAKDCTYRIYRDTRFSEDKTPYK
THLGGYINAKGKKSDHCGYYVHLEPGNCLLAGGSYCPPPPLLRALRQAVYDNIDEFRSIVEDPAFKQYFPVIGENFLKTA
PKGFPKDYPYLKYLQCKEYTVACCQPDSFFLAPDFLDRTDDIFKQMKRFSDFVNYTIDDFE
>WP_005825575.1 MULTISPECIES: YhcH/YjgK/YiaL family protein [Bacteroides]
MVIDRLENIEKYTLLHPLFEQAIDFLKSHDLHSLEIGKTELKGKDLLVNVAQTNPKEKENAKLETHKDYIDIQIPLSGTE
IMGYTAAQDCLPVDAPYNAEKDITFFEGLAEDYIAVKPGMFAIFFPQDGHAPGITPDGVKKIIVKVKA
>WP_005825576.1 MULTISPECIES: alpha amylase C-terminal domain-containing protein [Bacteroides]
METLNLIKNDPWLEPFADAINGRHQHAIDKESELTNKGKLTLSDFASGYLYFGLHRTDDGWVFREWAPNATQIFMVGTFN
DWKEEKKYSLKRKANGNWEIKLPADAVKHGDLYKLMVHWDGGCGERIPAWATRVVQDEQTKIFSAQVWAPEKPYKMKKRV
FKPSTDPLLIYECHIGMSQQEEKVGSYKEFQEKILPRIAKEGYNCIQIMAIQEHPYYGSFGYHVSSFFAASSRFGTPEEL
KELIDTAHSMGIAVIMDIVHSHAVKNEVEGLGNFAGDPNQYFYPGGRREHPAWDSLCFDYGKNEVIHFLLSNCKFWLEEY
HFDGFRFDGVTSMLYYSHGLGEAFCNYGDYFNGHQDDNAICYLTLANRLIHQVNAKAITIAEEVSGMPGLAAKYEDGGYG
FDYRMAMNIPDYWIKTIKEKIDEDWKPSSMFWEVTNRRKDEKTISYAESHDQALVGDKTIIFRLIDADMYWHMQKGDENY
TVNRGISLHKMIRLLTATTINGGYLNFMGNEFGHPEWIDFPREGNGWSCKYARRQWNLVDNKNLAYHYMGDFDAAMLGVV
KSIKNFQATPVQEIWHNDGDQVLAYMRKDLIFVFNFNPKQSFTDYGFLVPAGTYEVILNTDNPDYGGNGLTDDTIKHFTI
HDPLYKKDKKEWLKLYIPARTAVVLRRTK
>WP_005825577.1 MULTISPECIES: hypothetical protein [Bacteroides]
MKKLILSIALCCAATNFFAQNADPAQLVNDGKAALEAKNYQEAYTKFSTYLTQTNNQDSVIAYNCGVCADKIKKPAEALK
YFDIAVQKKYNLANAYIGKAGALKDLKKNDEYVATLKEGLEANPGNKTLTKLYATYYVNQGIMAQKAKKMDAAEEAFKQA
IAIQADNVNALNSLGSLYYSKGANTMKTDVEKAKVEFKEAKEYLDKLIPLLSADKPAQKKMMDNAKTMLNFIDSQVK
>WP_005825578.1 MULTISPECIES: YecH family metal-binding protein [Bacteroides]
MEQLHAHEVLHMMEGNSYTELSLREAIIQKFGEQQRFFTCSANNMDVDTLIEFLKRKGKFIPANGGFTVDMTKVCNH
>WP_005825579.1 MULTISPECIES: alpha/beta hydrolase [Bacteroides]
MGKRFIFILMACSLLSIATVVHAQHIDKQTYTFAIKKADTLKLDKYVMIDQIQGTQSKPVILFAFGGGFKGGRRDNPDYI
SYFHFWARAGYVVVSTDYRTQLKDIDKSEYSDLQGFSSALQQAITCAVEDFGDATNYIIEHSVEWQINPAQIIACGSSAG
AITALQAEYEICNQTAFADRLPANFNYAGVISFSGVICANGIPKWIMSPCPLMLFHGDADSTVPFTKAVVEEMGLWGSNF
ICMQLKEKETAYYFYIAEGIGHSLSYSPMKDNRHDILSFLNRLVLGKEKRCITTVEKNPEISRYKSDFTIEDYIRENMR
>WP_005825581.1 MULTISPECIES: hypothetical protein [Bacteroides]
MTTVKAFIRTGKKDKEVNIRFRLSDGRNVQLFHKSDIMVSPTLWDAKTEKYKAKSIIKLDIRTSFNTSIEERKNLILSIY
GSNKELTSEKLEILIDQHLHPEKYNISSEEESMCSMFQRYVDGWLNAGVIGPGRKKHYDVVIRELTRFLIINGIDGLPVN
EFNKEHILNFRDFLRKEYTLVEKFPELYAEMNKRNIPSKERSQNTIAEKLLLLQAFMVELESNDVIPVSPFRKIGKEKES
[truncated: 1,285,247 more chars]
