# Supplementary material for: Development of a novel multi-epitope mRNA vaccine candidate to combat SFTSV pandemic
Source: PLoS Negl Trop Dis. 2025 Jan 22;19(1):e0012815. doi: 10.1371/journal.pntd.0012815 (PMC12788908; doi:10.1371/journal.pntd.0012815)
Supplement: S2 Data — (ZIP) [file pntd.0012815.s012.zip › protein/Bifidobacterium bifidum DSM 20456.faa]

>WP_003808013.1 MULTISPECIES: 30S ribosomal protein S10 [Bifidobacteriaceae]
MAGQKIRIRLKSYDHEVIDQSAKKIVETVTNAGATVVGPVPLPTEKNVFVVIRSPHKYKDSREHFEMRTHKRLIDIVDPT
PKAVDSLMHIDLPADVNIEIKL
>WP_003808114.1 MULTISPECIES: translation initiation factor IF-1 [Bifidobacterium]
MAKDGVIEVEGQVVEALPNAMFRVELENKHIVLATISGKMRKNYIRILPQDRVVLEMSPYDLNRGRITYRYK
>WP_003808138.1 MULTISPECIES: 30S ribosomal protein S13 [Bifidobacterium]
MARLAGVDIPNEKRIEIALTYIFGVGRTRAKETLAATGINPDIRVKDLTDEQLITLRDYLEGNYKIEGDLRREIDADIRR
KIQINCYQGQRHRKGLPVRGQRTKTNARTRKGPKRTVAGKKKATK
>WP_003811373.1 MULTISPECIES: sterol carrier family protein [Bifidobacterium]
MAAIRERDIPAGERAWQQWNDAAQRLREDGADSESLMPALPRPTWAMAVRYTLYLLERKAPGPGVEVRVAPWGAVKILDG
PASDPHNLTPPDVIELDPEVWLRLAAGITTWSQEKDAGRITAVGERDDLSDLLPL
>WP_003811376.1 MULTISPECIES: glycogen/starch/alpha-glucan phosphorylase [Bifidobacterium]
MTEITAPKSPVTTAEFADGIREQLKYSQGVTVEQATPADVYVASSLVVRHYLQDAWFKTQQDMVNGNTKAVGYLSAEFLM
GKQLRNALLNAGMIDQFDEAVKDLGFEPQDVIDVEHEPGLGNGGLGRLAACFIDSLASLGVPAFGYGIQYKYGIFEQAFD
KDGKQIEKPDYWLTNEEPWGHIDYNRSQKVSFGGEVVEENGKKVWKPAWSVRAVPVDYMVPGYASGRVNTLRLWSAKSYD
EFDLLTFNKSEYLDAVKPQVKAENISKILYPEDSTPQGKALRLEQQYFFVAASLHDAIRVFYPGQSKPDLTTFPSKITFQ
LNDTHPVIGIPELMRILIDEYGYDWDTAWSITTKTFNYTCHTLLPEALEVWPAKLISELLPRHMEIINEINEHFLAELKT
KTRDKAKIERMRIVTDEENPKVRMAYLATAGGSHVNGVAELHSELLKDVTLRDFSDLYGDKFTNVTNGVTPRRFIRLANP
RLSALITEGLGTDKWLSDLELLKGLEPLAKDDEFVKKFAAVKQANKEDFTAYAKREYGFDLDPNTMFNTMVKRLHEYKRQ
SLKILALIAKYADIKSGRVSADDVLPRTVIFGAKSAPGYYLAKMTIQLINNVARVVNNDPDVKGKLHVFFPWNYNVRLAQ
HLIPATDLDEQISQAGKEASGTGNMKFALNGALTVGTLDGANVEIRERVGAENFFLFGMTVDEVDKLYEDGYSPAKYYEA
DPRLKAAIDMVSDGTFSNGDRNTYAPLVADWLTKDWFMTLADFTAYSSIQSEIEALYRDPLEWNRKAVLNVANSGYFSSD
RSIQDYLDNIWHTSPLA
>WP_003811385.1 MULTISPECIES: hypothetical protein [Bifidobacterium]
MENKSSNGWKFFALFFGALLAAVVGLYIYKQQNPDYDPWEEPWENSSSPVDLGLTKDADKGDADEAEAAPEAA
>WP_003811402.1 MULTISPECIES: gamma-glutamyl-gamma-aminobutyrate hydrolase family protein [Bifidobacterium]
MTDSARIVVVDNYDSFVYTIVGYLKTLGATVDVVRNDAIDPSDASVLDEYDGVLISPGPGAPADSGASEDVIRLCAKLGK
PMFGVCLGLQALAEVFGCTVSHAPTIMHGKTSLVEHIDDEIFAGVANPMTATRYHSLAVEPDTVPDDLVVTAWTKDDHIV
QGIKHRSLPMYAVQFHPESVMTQDGYRLLANWLAVCGQTNAVAKSIGLQPKVNR
>WP_003811404.1 MULTISPECIES: Stk1 family PASTA domain-containing Ser/Thr kinase [Bifidobacterium]
MSSNMPASLANGRYQLGQLVGRGGMAEVRVALDTRLGRTVAIKIMRADLANDKIFLSRFRREAHSVAQMNNPNIVNIYDS
GEETVMTDSGGTERLPYLVMEFVKGQTLRDVIKANGPLSQRDAEQVMLGVLNALEYSHHMGIVHRDIKPGNIMISEQGVV
KVMDFGIARALDDSAATMTQSQGVVGTAQYLSPEQARGETVDMRSDLYSAGCVLYEMLTGRPPFTGDSAVAIAYQHVSEV
ATPPSTLVPGLPRMWDSICAKAMAKDRQNRYATAAEFKNDILTFMNGGVPVAAAFNPLTDLANVKARKAAEQQDGGATVP
MSAVGAGQPTQAYNPATGQFEMVPPAQNPNEALAVKSRAEQRAEAARQKRKKKIIIASIISGVVLLAIIFGVIYTMSRKS
ATEMGTVPTITATMTKAQAKEKVTSAGFNFVEMQDSDSGEPAGTFTKQSPKGDTQAVKGSDVKVWFSVGPKSVTVPDLSD
YTQEDARNALEKLGFKVSSVTKTADSATIEKDKVVSTDPASGTSQPKGTTITLYISSGMTKVPDGLVGQPKDTVLDKLSS
MKFLPVVEQEASDKVEKGSVTRVSPGSGELVLQGSQITVYVSTGKPQVSVPNLLGNTIAKAKATLGSDFTLKVTGDATDD
AVIETQDPAAGTQVDKGSTISVTAKKPTTEDPDNNGNGGTTTGGN
>WP_003811411.1 MULTISPECIES: FtsW/RodA/SpoVE family cell cycle protein [Bifidobacterium]
MIPIRLRQASLLLFAMLISVVAFYQMFLRVYGHFPANYIGLLAVVGALFLVLWGLLLRFKPYASQAILPCVLMLTAIGVV
MIARIDKSGNSSVGSRQLIWLCIALTLCGILVAVMRDYRVLRKYSYVNMVIGLILLLSPMIPGLGRNINGAKIWIRIGGY
SLQPAEFAKLFLAFFFAAYLFDHRDQLAVGGKKVLGLQLPRIKDLGPIIMVWLISMGVLIMQRDLGTSLMFFAMFVAMLY
AATGRRSWIVIGFIAFAVGAVAAASVFSHVGQRVDSWLHPFSDEQYNRIGGSWQLVTGIFGMASGGMTGTGLGHGQPGLT
TFANSDFIYSSVGEELGLTGLMAVLVLYLLIIASGFITAMKIKDGFGKLLASGLVFTMAFQVFTVVGGITLVIPLTGMTM
PYMAAGGSSLIANYLLAALLMIISNAANRPEPDTLSDTFQYEALAVLRDRELKERTDKESAPEREPQAERPPEPRHAAAN
NQTTEIIEAGAR
>WP_003811415.1 MULTISPECIES: FHA domain-containing protein [Bifidobacterium]
MTELTFAILKYGFLILLWVFVWLAVRSLHKDIEAFSPQPSRARRRRDKRAMKSSDGPAPSGPAAAQTAPVTPPRQSQQRT
PQSGPTLLVIIDGPKAGASVPLTSESITLGRAASNTVVLDDEFVSSHHARIYKDPASGQWAIEDLGSTNGTIVNQQRLNM
PMLLPPRMPVRIGATTFELR
>WP_003811419.1 MULTISPECIES: DUF3662 and FHA domain-containing protein [Bifidobacterium]
MSVLDRFEKSVEGAVNGVFSKFGSKDLKPVDLSSALEREIDAEAMPVGRDRTVAPNEYRFKLSTADFDRIEQWGSEVLAN
ELADNLTQYAKSQHYAFVGPVMVIFEEDLDLPKGSFNLSSESVQGNAVPVTTTDQAEDHPMLDINGNPYLLTESKTVIGR
GSGCDIVIDDPGISRKHLEIDLTPNGVIARDLGSTNGTYVEGHQVPAATLLDGNTITIGRTRILFWASSREQE
>WP_003811438.1 MULTISPECIES: hypothetical protein [Bifidobacterium]
MRESTLIAKSSIRRASPQLRLRTGLAWGIAVAVDAWLVWLKWWRLPNTIREIIRMFPETAFLHDPAMLWQFVAASCLQVV
VIASLYLAVARIPARWVPWLRIATLASFAAICIGSNALVIAHGFSTPGFVYSLGLAAAASLIATVALVHGQWRRWLARRK
RRATAL
>WP_003811442.1 MULTISPECIES: (deoxy)nucleoside triphosphate pyrophosphohydrolase [Bifidobacterium]
MDSHAKIINVVGAAIVRDGAVLCAQRGPGKSLAGYWEFPGGKIEPYETARQALHREIEEELLCEIEVADEVCTSEYAYDF
GTVRLITFICHLIDGMPRLTEHTDIRWLDPSAMPQLNWAPVDRTAVGIIAGMRFLTQTTSGTSEEPSRP
>WP_003811449.1 MULTISPECIES: putative heavy metal-binding protein [Bifidobacterium]
MILVTTTPSVDGYVINSYQGIVFGEVISGVNMFKDIGAGLRNMFGGRSQGYEEELMKARNEAILEMQQRAEAMGAHAVVG
VDIDYEVLGADNGMLMVTASGTAVQLARRG
>WP_003811470.1 MULTISPECIES: ATP-binding protein [Bifidobacterium]
MAHEYGKETLSKEFKSDRDKGLPDSELVEAVVALANTDGGCVYLGVEDDGTATGVQRKHQDPVGLSAMIANRTVPPISVR
AQLVGDGVTVIQVDVPKSHSVVSTKSGRILRRMMKVDGTPESVPMYPYEIATRLSDLGKLDYSAQPVPGATREDFDPLER
DRLRKIISTYRSSDRNLLELSDEDLEKSLRLVVSADGNVTPTLTGLLLIGSEESLQRLVPTSEAAFQVLVGTDIKVNNTY
RGPLLKTIEQIAESFAPWNPGTELTVGLFSSVVPEFDERAFREALVNAFGHRDYSVLGRVRVLVDDAGLTIANPGGFVEG
INVHNLLTAEPHGRNPCLMDALKRTGLAERTGRGIDRIFEGALNYGRPLPDYSRSNGRGVSVLLPRSAPDEAFVELLAEE
RERSGKSMSLDGLLILDKLKRERRCGFDALSESLDMSDQRLRTVLGQLTESGLVESSGTNARRTYTLGAKVYRRSGKTVE
YVRQSGIDRVRYPELIMKLMREQKSVSKNDVMELLHLDENQAYYQLRKLVGEGRAKKVGGGRNVRYEEMQRDDDGISGEQ
F
>WP_003811477.1 MULTISPECIES: hypothetical protein [Bifidobacterium]
MKSTYDLIGTFWDGRPADAVAQTVPYDPLMPEAGTPYCLFDINGKRRGIWLSVLFAVRDEADWERVRASLAGCRQIAVID
DCRPRFQGQAVQQFHQHRLRQVLCLLRCEIPGAHVLVMKFPNVGRAA
>WP_003811486.1 MULTISPECIES: helix-turn-helix transcriptional regulator [Bifidobacterium]
MTAALGDRMRKLMRQHGINQSQLAARAGTTQPNISKYLAGEREPTSSTLANIATALHTTSEFLLGLPESNADTPFGTIKA
YCARHGGDLSEAETRELIMTLLTAREQGGHHGI
>WP_003811525.1 TetR/AcrR family transcriptional regulator [Bifidobacterium bifidum]
MAKELTESRRTRYTRKAMQDALIDLMRERPLGSITIKALCEQADVNRSTFYAHYDSIEELLHDIEDETMAWVTTALDQLL
MQPDAAGVEHVIEHICRYIADNRNHLQVLMSPTADLDFQQQLLGLIYSRRSVAEQMQPASSDPAEAQMRMRFAVSGSIGL
LQYWLATDLAAPPETVAHIIFTMGMPGAR
>WP_003811528.1 MULTISPECIES: ABC transporter ATP-binding protein [Bifidobacterium]
MAYIEFDRVVKEYPSGRTTIRALDEASFTADRGELTVILGQSGAGKTTALNILGGMDTATSGRVVVGGRDITGLRKRDLI
AYRRMDIGFVFQFYNLVPNLTALENVELASQICPDHFDPADTLHKVGLGDRLSNFPAQLSGGEQQRVSIARAIAKKPKLL
LCDEPTGALDYETGKEVLQLLQDICRDENMTVLIITHNSALAPMAHKVVRFRSGKVVGEDVNPAPTPIADIEW
>WP_003811533.1 MULTISPECIES: 23S rRNA (pseudouridine(1915)-N(3))-methyltransferase RlmH [Bifidobacterium]
MRISVICVGRVKEQYLRDAIAEYSKRLGRYCKLDIIEVADEKTPEHASEGVERQIRAKEGGRIAKHIRPDAYVIALAIDG
TMLSSEGLAAHINQLGLHGESHIQLIIGGSIGLDDAILRRADYRLSFSKMTFPHQLMRVILLEQLYRAYKINAGEPYHK
>WP_003811539.1 MULTISPECIES: peroxiredoxin [Bifidobacterium]
MTENHASDQSPQPGQSSQPALPTRLTPGQPAPDFTLPAVNPDGGETSVTLSRLLAQGKRVVLYFYPAAMTPGCTTEACDF
RDNIARLTALGFTVLGVSKDPIDKLQRFRERDHLSFPLLSDADLTVHRLYGAYGEKKLYGRTHIGVIRSTFVISVSVTGA
AGTIEIARYNVRAKGHVASLMKALQ
>WP_003811543.1 mycoredoxin [Bifidobacterium bifidum]
MAIDVYGATWCGDCHRAKNALDRFGAAYTWHDIEQEEGAADRAVEISGQKHIPVVLYGDGSFQVEPSVVDIQNKLNELGL
LG
>WP_003811552.1 MULTISPECIES: hypothetical protein [Bifidobacterium]
MLARRIKENRSTLRANAEDADGLPCRHLRIGVMIVVIVAYVMFGPFRGDIVLVFGASAIFYVSGTFAFPVRSS
>WP_003811560.1 ATP-binding protein [Bifidobacterium bifidum]
MVDPLKYGCRSLLSGGRVFGDEQGCCCFERRTMDGTPESVPMYPYEIATRLSDLGRLDYSAQPVMESTRDDLDPLERDRL
RKIIASYQSSDRNLLELSDADLEKSLRLVVSVNGELTPTLAGLLLIGNEEALQRLVPTNEAAFQVLVGTDIKVNQTYRGP
LLKTIEQIAESFKPWNPGTELTVGLFSSVVPEFDERAFREALVNAFGHRDYSLLGRVRVLVDDAGLTIANPGGFVEGINV
HNLLTAEPRGRNPCLMDALKRTGLAERTGRGIDRIFEGALNYGRPLPDYSRSNRRGVSVLLPRSVPDKAFVELLAEERER
SGKSMSLDGLLILDKLKSERRCGFDVLSGSLDMSDQRLRTVLGQLTEAGLVESAGVGARRTYMLGAKVYRRSGRAMEYVR
QSDIDRVRYPELIIELMHEQKSVSKNDVMELLHLEENQAYYQLRKLVLEGRAKKVGSGRNVRYAAVR
>WP_003811585.1 DUF1778 domain-containing protein [Bifidobacterium bifidum]
MATLTKQTVSKQKTSRLDIRLTDAQRQLIERAAELTGSTLTQWTARHLLESARKDIEEATVLHLESQAFEDFIQALDQPV
PPAAEKLTERDPQWA
>WP_003811587.1 MULTISPECIES: MarR family transcriptional regulator [Bifidobacterium]
MGFEREALSELYASVWGNRSKMQKEFARGAHGEPFILHELALRGTMTPSQLASSLKASSGRISTVLAALEKKGLITRDID
PDDRRIIRVNLTDAGRERSKCDLEEMRSAICWIFSQMGERRTREFVDLLSEFSTYMAICHPGAPRPTPDEVRAAFAERDR
RVADHMRTERAKAGEE
>WP_003811589.1 ABC transporter ATP-binding protein [Bifidobacterium bifidum]
MLRILKYLSKAEIGQMLIALVTIVGQVFFDLKLPDYMSDITTLVETPGSAMSDIWIAGGKMLLISLGSVACAIVTGYISA
RVGSSFTQRLRSLEFRKVESYGPAEMSKFSTASLITRSTNDITQIQMFITIGLQLIVKSPIMAVWAICKIAGEGFEWTLA
TGIAVVILLVAVVIMMAMVMPKFKAMQKLTDNINLVARENLTGLRVVRAYNAEDYQEAKFTKANKDLTDTQLFTNRVMAF
MMPLMNTVLNGLMLAVYWIGAYLIDAAGLTDKLNVFSNMVVFSNYSVQVIMSFLLMSMVFVLWPRADVSAQRVLEVFDTD
PIVKTGTKTAADVARLGGGKTGTVEFRNVSFTYPGSREATLEGIDFTAEKGQTVAFIGSTGSGKSSLINLVPRFYDVSAG
QVLVDGVDVREYDLKALRDKIGYVPQQSVLFKGTVASNVSYGDDVNGASSADVEMADTSTPAGRKREAELIAAGKRAEGA
AMPTEQMNRVKAAAGVAQATEFVERMDGTYTAPIAQGGSNVSGGQKQRLSIARAVYRHPEILIFDDSFSALDFKTDREVR
DALAKEAKGSTKLIVAQRIGTIMNADRIIVLDDGKVVGQGTHQELLDTCDVYRQIAESQLSQSELTA
>WP_003811601.1 MULTISPECIES: phenylpyruvate tautomerase MIF-related protein [Bifidobacterium]
MPVIHTHVSVKTTPEQREALKAAYGKAITAVPGKSEGWLMCPFEDDMPIYFGGSDDAPAAYVEVNVFGRSVPGSAWEKLT
KSIMAALNSELGIPEDRTYIRYTATTDWGWNGGNF
>WP_003811609.1 histidine phosphatase family protein [Bifidobacterium bifidum]
MPTTTIHFVRHGKVYNPDHLLYERLPGFHLSDRGMRMAQATGAYIAADPRLNTVAAVYSSPLERTCETAGAILDALNPVR
AGRGEEPLELITDPRVIEAGNEFRGKRIGHGKGALWRDGNWKLVLNLWKPSWGEPYRHIAERVGAFANEKIREYAGRQII
VVSHESPIWSYRHLLETGHPEHWMFLRKTALASITSITYDSDTGKVMSITYADPAAQVE
>WP_003811611.1 hypothetical protein [Bifidobacterium bifidum]
MAFQLDATAIAHVSMNPAVRDAAAVGAGLIELWPLTDAKQMDNDTKYGENLQVRMTRMAARVMTGDDVTVPDAEFVYEGA
DEIPGRPQRIVDALLAANDAYDEMGDYSETGDTRLIMRGAGQLGVDWDDDTVHAIAEALEAIEQAIGAADGAAGGAAAGA
AAPANAAPSADVEAIAQRFATVTVAADGLLRLIDLRKPSRAVPVMFYVNELCERLSVPRLCFKAEQLSSLMTARSLTNDD
EAVLAETVKLFTMVAASEWKRHHDDVLWDAAEAKRLAKEEDERRNKEALAAKFAHVGDDPSKPPVEL
>WP_003811612.1 ABC transporter permease [Bifidobacterium bifidum]
MRTLKSLFARVAPPAVTVGGLLIVWEIAVDAGHISQRVLASPSQIAASIVKTWPDLWEATAITTYEAITGFLIAAVAGVL
IGIGLYVSKTLYRGIYPLLAAAQTIPLITIAPLFMIWFGFEPLGKIVIVAVFGVFPVAVQTCRGMLAVPQFYEDVALTCG
ATRAWALWHVKLRVAARQVFGGLRISAAYVFGTAVTAEYLGAMNGLGIWLQAAFNSFRTPLIFSATIMVVALTALLLTII
SLAERLLLGPDDTIAFNDDGE
>WP_003811622.1 MULTISPECIES: glutamate--tRNA ligase [Bifidobacterium]
MTEAEHSKDTKPELPAHVRVRFCPSPTGTPHVGMIRTALFNWAEARATGGKLIFRIEDTDAVRDSEESYNQILESLRWLG
IDWDEGIDVGGPHGPYRQSERGDIYKDVAAKLLEAGYAYESFSTPDEIKERNLAAGRPAEFGYDGYDRDLTEEQKAAFRA
EGRKPALRIRMPDEDIAFDDLIRGTIEFKAGSVPDYVIVRPNGDPLYTLTNPVDDAMMDVNVVLRGEDLLSSTPRQIVLY
RYLMELGIAKQMPLFGHMPYVMGQGNKKLSKRDPESNLFNHRDNGFIREGLLNYLALLGWSIAPDRDVFSMDEMIAKFDV
RDVKANPARFDIDKAISINAEHIRMLEPQDFLNRSVPYLHRDGVVSADNWDALTDREKVVLTASAPLIQPRVRLLGEVAG
MVGSLLSTEEYLEPADDARKQLKDSAADVLDAAVAALEGVDEADWKTDNLHETLNKALVEDGGYKPRLAFGPVRVAISGR
RVSPPLFESMEIVGKPLTIARLKGLREHL
>WP_003811624.1 DUF4143 domain-containing protein [Bifidobacterium bifidum]
MGMLQLPPLSHEEAIQPEPDLTADEFMFRGGYPHLYDASTPNDIYFHDNGLLNYLLGIHSAEELLNDPKRGDVFENLIIS
QTVKRYLNKNKDGELYFYRDTNQSEIDLVDATQRRSPTLIEIKSRMTPRPDFFRHLATVGEELGVPVDRRIVVYRGTENF
TGKNGRYVTAERYLGR
>WP_003811629.1 MULTISPECIES: 3-isopropylmalate dehydratase large subunit [Bifidobacterium]
MGTTLAEKVWADHLVRQGSDGAPDLLYIDLMLMHEVTSPQAFEGLRLAGRKPRHVDQLIATEDHNTPTVDIDRPNPDKTS
ALQLSTLEKNCKEFGVRLHPLGDADQGIVHAFAPILGLTQPGMTIVCGDSHTSTHGAFGALAFGIGTSEVEHVMATQTLS
LKPFKTMAINVNGKLPADATAKDIILAIIAKIGTGGGQGYVIEYRGEAIRNLTMDERMTVCNMSIEAGARAGMIAPDETT
FEYLKGRPHAPEGELWDQAVAYWKTLKTDDDAVFDKVVDIDATKLGPFVTWGTNPGQGLPITANVPEPDKIADATKRAAA
ERALTYMGLKPGMPIKDIAVDTVFIGSCTNGRIDDLRQAASIMKGHHKAENIHRVLVVPASSRVRLQAEKEGLDKVFEDF
GAEWRNAGCSMCLGMNPDKLVPGERSISTSNRNFEGRQGKGSRTHLASPAVAAATAIRGTISSPADL
>WP_003811644.1 MULTISPECIES: UDP-N-acetylglucosamine 1-carboxyvinyltransferase [Bifidobacterium]
MAESENDVLHVVGGKPLNGTIKVRGAKNFVSKAMVAALLAPGKSVLKNVPEIRDVHVVSDLLRLHGVDVEVDGTNGIVNI
DATHVQLADVADVDTLSGSSRIPILFSGPLVHRLGEAFIPALGGCAIGGRPIDFHLETLRKLGATVDKEHKDGIHITAPN
GLHGAKIHLPYPSVGATEQTLLAAVLAEGKTELSGAAIEPEIMDLVAVLQKMGAIISVDVDRTFRIEGVKELNGFTHTSL
TDRIEAASWASAALATRGDIFVKGATQPEMMTFLNVFRKVGGKFEVTDRGIRFWHPGGDLKPVAIETDVHPGFMTDWQQP
LVVALTQANGLSIVHETVYENRFGFTKPLVQMGATIQLYRECLGSLPCRFQQRNYKHSAVIFGPTPLTGRDIDVPDLRGG
FSHLIAALAASGPSNVHGISLIDRGYADFRGKLAALGADFE
>WP_003811655.1 MULTISPECIES: 50S ribosomal protein L11 [Bifidobacterium]
MAPKKKVSALIKLQIQAGKANPAPPLGPALGSHGVNIMDFCKQYNAQTQDKMGQVIPVEITVYEDRSFTFILKTPPAAAL
LLKAAGIQKGTENPLTHKVGSVTKAQLREIAEIKMADLSARDVEAGMKIIAGTARSMGITVID
>WP_003811658.1 MULTISPECIES: 50S ribosomal protein L1 [Bifidobacterium]
MVKRSKKYREAAEKVDRNNLYTANEAIALLKSMPAYNFDQTVEAVYRLSVDPRKADQLVRGTVNLPHGTGKTAKVAVFAR
GPKATEAVEAGADIVGDDDLIEKVQNGFLDFDAVVATPDMMGKVGRLGRVLGPRGLMPNPKTGTVTMDVTKAVKDIKGGK
IEFRVDKNGNLSFLIGKLSFDETALDENFKAVADEVKRLKPATVKGRYITKVTITSTMNPGVPVDPVALA
>WP_003811661.1 hypothetical protein [Bifidobacterium bifidum]
MKKQTSKERKRDERKSKSAARPTRHARIMRGVVTPILGLLAVACIGLGIMNATYWKPSSQIAASAAVKGTQYIVTDPGVL
PLVDNQVTVSADAGSSDGEVCLALGSNKDVIGWLARQPYVRVTGLNEWTTLATTKVSAQGAAADAGDDAVAFKDSDMWTS
VTCGTGTVKAETKVASDSGTVAIIDLGKSSNATVRMNWVRQTLPDFAMPFYFAGGLLALLAVLAASLFAMPPHKRRKRVV
SGSAAEKQAEEVAVSQAVAGSVASLKAAVSFKPKSKRRRHAAHRGKPGAGTPAKPEISQPKVVDPGSRNLVADQQNAQAM
DQPDDSATSVITASELQTYFARLSQESDDDTKGSSNE
>WP_003811664.1 MULTISPECIES: hypothetical protein [Bifidobacterium]
MNKRITTALAATMVCALTLGLAGCEGQVPQTVAPSVKDNEIIDVTVAQEKQIRGKILDVLNQANEAKSADGLAARVSGSQ
LEIRTAQLNIAQYTQQDVTPLATIPSDVTQVVIPTDNAWPRYIFTVTTTTEDQQAKRLLVMRQESARQNYKLWAVARLLE
DVSLPGFAPAKQGNVMGDANDSNLVMTPKQAVQRYADVLQNNTNSKYAGSFEDDQFRQSLVKQQEESQKGVTQNKGTQQE
VFAPVVDQIAVMRSPRGGDLVVAQINSEWTRSMSEGRESLPGSPNEDALFKMTNQKATSSLKATYVNVVAIFVPLAGSDQ
KVTVVAGDRQAVKVEAQ
>WP_003811675.1 MULTISPECIES: Rid family detoxifying hydrolase [Bifidobacterium]
MSEKMEAVATSEAPVALGAYSQAVKANGFVFVSGQLGIDPTTGELAGDTAGEQTAQALKNIKQILDTAGTGIEHVVRATI
YMKNVEDFKEVDARYADVFIGSVKPARVAIGGNDIPKGALVEIDAIAVL
>WP_003811687.1 MULTISPECIES: homoserine kinase [Bifidobacterium]
MEPICTQVKVRVPATSANLGSGFDTVGLALDYHDELTFTLSRDPSNRAAQVLIYGEGEDTLPRDETHLVVSTFRKACQTF
GLGKVGFILEAHNNIPQARGMGSSAEAIVAGIAAAAAFAQEDRLNRDSIFELAAAIEGHPDNVAPAVYGGMTVSWNFDTA
EGVGSVPIPGGDPLHGGFHTVKYAVDPGVTAAVFVPDYELSTEKAREALPGEVAYRDAVFNVSRVALMAAAMNPRALASG
EEPNALLYAATQDRLHQPYRKGLMQPSWDLIQAFRSRGFAAMVSGAGPCVLVLHHGDAVADIDEVAAEQLASGHWKVLHL
PIDTVGVQVERK
>WP_003811689.1 Maf family protein [Bifidobacterium bifidum]
MSIPMILASKSQPRRDVLYAAGICPTIRVSHVDEPAALEKAAAGRGVTVDQLNVEQRVMILAEAKAQAVHQAYRDVADAA
ASATGERVIAYPLQAAELRGEMNVADIPRQSGAPLDYSKAPIAMTRDFSGVDMPTVTEPISNVIAMQPGLTRASSGPLIV
GCDSMFLFDGECYGKPHSVEVARERLHRMSGATGELWTGHCVIDFASGRVERGASHAVVRFGEFSDRDIERYIATGEPLE
VAGSFTLEGFGGAFIDGIDGDPHGIIGISLPLLRRLVVKLGVDWTDLWNVARGESAPEDKTGGSGVVPPKENVHQPGDGW
IDCACRRKHWGLNGASGVLLARRDPKSGEVTSVVMQHRAAWSAEGGTWGIPGGATADGESPIEGALRESYEEANITPEDI
EVVGSYREDHGPWAYTTVFAFEKPGHRVVPRANDDESMEIEWVPIDEVPDRKLLTAMRTDWPRFAERLHALAAAARCS
>WP_003811691.1 hypothetical protein [Bifidobacterium bifidum]
MAADYALLEQAIAIISSVRGLYMDPDALADDVILLAYIWPDEGEFKMAVARVHRTLTQLVEGNVEGSPLKYGFSGWRSFH
FQHRRGQQSRADTRIVYMPLDTGIRVKGFANRHLPSDIYQRLAQLQ
>WP_003811699.1 MULTISPECIES: transporter [Bifidobacterium]
MSTFALWRLFHRPGRRGGSGHTSALAIVAFAAATAIFLTVLGGVHGFIWRASADHTLKCLIDRSTCAPGTWAVWAGRLKD
QHDWAQYASTYVMLAAFACILLIVPFVALAGSAARLAASRRDARLAALRLAGATTSQVTRLTALDAAGQALIGALIGIVG
YFAIMPLIMLLNFQDQRFTFEQLWVGSLSLIVVLVVVTVLALISALLTLRRVAITPLGVTARTAQPLPTKWRVIVFLVVL
VAAIVLFKNPQGLLHYGEVTMYAVIIGFIALCFALVNLIGSWVVTARARLRSRRPKDAATMIAMRRILDNPKRAWRNVSG
IALAVFIAGITSICGFIGASSTAPVEGVPEPGLAFIRDIGTGGLLTLGFAAVLAAVSSGVMQAGSVYDQVSEYRMLVLEG
TDVKTLNRARFIEVLTPLNTVVAVAGGCSMLLMFPLFAASMTKPATLLSFFGGIALCYALVSVGAFASNRVAASLNLTDW
RADD
>WP_003811702.1 MULTISPECIES: AEC family transporter [Bifidobacterium]
MPGLLNAMEGFCVIGIVIGVGYVAARMRIGGPSAQMVLNRFSFFVSSPCLMFAILSKEPIFEIFHSSIIVAFFSAVLVGA
LFLVLNKLFFHLGPADATVGALNSLYLNSNNIGLPIATYILGNGALVAPILVMQQAIFTPVGLTVLDVTTKGKVSVKEIL
KQPLHQPLLIGSLGGILVSAIDAKIGWFPVPNFIFDPIDMIGDSAVPMILMAFGMSLHGTKPLQQKGDRPAIFTVAVLKN
IVMPIIAFLLSYFVMGFRGATLYACVVLAALPTGQNVYNYAARYNVGLTFARDGILMSTMTSPIFIAVIAALLS
>WP_003811704.1 succinyl-diaminopimelate desuccinylase [Bifidobacterium bifidum]
MAAAGADPRSAIAPITCDTTGTREKALASLLEQIMDSYSVSDDEKPLADAVEAFLRSKPHLTVHRHGDTVVASTSLGRPR
RVVLAGHLDTVPVIDNFPPRWLAPGDPLIREDVAAAHPGERVMWGRGATDMKASDAVFLYLAATLVDPQYDLTYVFYDHE
EVAAEKNGLRKVAEAHPDWLAGDFAIIGEPTDCGIEGGCNGTMRFDVVTHGVAAHSARAWMGENAIHKAADVLNRLNSYE
PRTITVDGLDYREGLNATLISGGKGTNVIPDECRVHVNYRFAPDKTLPQAKALMMGADAGAELGNGEHVATGGVFEGFGI
EMKDESPSARPGMDAPMAVSLAKLVRERTGREPLAKLGWTDVARFSLLGVPAVNLGAGSPLLAHKHDEQIAESELATMAG
ILEDWLTGRA
>WP_003811712.1 MULTISPECIES: 50S ribosomal protein L21 [Bifidobacterium]
MYAIVKAGGHQEKVEVGDVILVNRLEAKKGETVEFPVALVVDGAKVTLGAKDLAAVSAKGEVIDDEAKGPKINIMKYKNK
TGVTRRKGHRQKLTAVKITAIA
>WP_003811713.1 MULTISPECIES: 50S ribosomal protein L27 [Bifidobacterium]
MAHKKGASSSRNGRDSKPQYLGVKKFGGEAVVAGNIIIRQRGTNFHPGQNVGMGKDHTLFALTDGSVKFGVRHDRKVVDV
IAA
>WP_003811720.1 MULTISPECIES: glutamate 5-kinase [Bifidobacterium]
MLSVTESDVRRAIAGARTMVVKVGSSSLTQPSGHLDVKKLNSLVAALSAASAQGARVVLVSSGAIAAGFGPLGFESRPSD
VATQQAVAAVGQGLLMAQYEAAFGRFGVRVGQILITAEDTIRAVQYRNVQRTLNRLLELGVVPIVNENDSLASNEIRFGD
NDRLSALVANLVRADALVLLTDVDGLYTAPPSTPGARRIGFVPNVIDTIGDVQVAGSSSGVGTGGMVTKLDAARVAAVSG
IPAVLTSATNTGPALMGDPVGTVFAPVKHRGSSRRLWIGFASDPRGALVADAGAAKAVRGGRASLLAAGVVEVHGEFSAG
DPVWIDDEAGAHLARGLAGFDSEEIPQMLGRNTAQLRRFLGDEFAHPVVHRDNLVLV
>WP_003811723.1 MULTISPECIES: pyridoxal phosphate-dependent aminotransferase [Bifidobacterium]
MADWQTFSDRINNVAPSATLAVDSKAKAMKAAGVDVIGFGAGEPDFPTPADVVDAAVKACNDPRNYKYTPTAGLPELREA
IAAKVLRDSGYEVTADQVVVTNGGKQAVYESFQVLLNDGDEVIIPTPFWTSYPEAVKLAGGKPVEVFAGADRGFEPDIAA
IEAARTERTKAIIITSPNNPTGAVWSREAIRAIGEWAVEHHVWVISDEIYEHLNYDGAKTAYVGVEVPECRDQLLVLNGV
AKTYAMPGWRVGWMVAPAPVAKAVAKLQGHLSSNVSNVPQRAALAAVAGSLDEVHMMREAFDARRKAIVAALNDIPGVHC
PTPTGAFYAFPDVTGLLGKPLGENGTVVNTSSELAAALLDEAHVAAVPGEAFGAPGYLRFSYALADDQLAEGMRRFRRWV
G
>WP_003811726.1 MULTISPECIES: preprotein translocase subunit SecE [Bifidobacterium]
MAKASKAEKAVKPNVFMRIGLFIKQIIDELRKVVTPTAKELFFWSLGVFIFVVLLMLLVTGMDFGLGKLVLWVFG
>WP_003811732.1 MULTISPECIES: NAD(P)H-dependent glycerol-3-phosphate dehydrogenase [Bifidobacterium]
MKCTVLGAGAWGTTFGQVMADAGNDVTMWAIEPEIVEGIRDRHHNAVRLPSVAKLPDNMTATGDRAQAVKDADIIVVAIA
AQFARVALAEFKDLIPDTAVVVSLMKGIERNTKKRMDEVVREALDLPAERFAAVSGPNLSKEIADRQPAATVVACENLDN
ARKVASACTTSYFKAFITSDVIGLEMCGSLKNVVALAVGMARGAGYGENTAAMIETRGLAELTALGKAAGADPKTFAGLA
GVGDLTATCGSPLSRNYTFGANLGKGLSVEEATKVSNGVAEGVPTTDAVVALGDELDVPTPLAYAMSRVLNEGISCQQML
SELLGTEITEE
>WP_003811742.1 MULTISPECIES: ribose-phosphate diphosphokinase [Bifidobacterium]
MSAILEGTPDKRLALVTGRAYPELANEVAQYLGINVLPTTAYDFANGEMYVRFAEPVRGADVFVLQCHTNPINKWVMEQL
LMIDALKRASAKSITVVAPFLGYSRQDKKHQGREPITARLMFDLFRTAGANRLVTVDLHAAQEQGFFDGPVDHLTAMPVL
IDYVRSHVPMDKATIVSPDAGRIKVSEQWAAKLGGLPLAFIHKTRDITRPNHAEAHGIIGDVQGRDCVVVDDMIDTAGTI
CEAVRTLRNSGAASVTLVATHGLLSGPAVERLRDCGAREIILMDTVPVPQEKRLDNMTVLSVAPLLAAGIRSVFEEGSVA
TLLEGLPEDMRPRNIYA
>WP_003811753.1 MULTISPECIES: 30S ribosomal protein S6 [Bifidobacterium]
MSAHKYELMFIADPELDERGLKKLTEQYLELVTKEGGSVENTDIWGRRKLAYEIDGKTEGNYVVVNYTTTPEVSAELDRV
LNLNESVVRTKILRKDAK
>WP_003811755.1 single-stranded DNA-binding protein [Bifidobacterium bifidum]
MAGETIITVVGNLTADPELRTTGNGASVASFTIASTARTYNRNTGQFEDGNALFMRCSAWRDLAEHCASTLSKGMRVIAQ
GRLQQRSYQAQDGSNRTVIEMTIDEIGPSLRYATAQVTRTSSGNGQGGFAGRGNGGNGGFNASQGNGGGFGGNAGGYQGG
RGNGGFSGGYQGGGNGGYQGGASAAGNAGQSAAPATDPWGTSGDAGSSFGSFGGSSDFGGDSQEPEF
>WP_003811758.1 MULTISPECIES: 30S ribosomal protein S18 [Bifidobacterium]
MSRKRPQPPVKPFKKKPNPLKAAKVTEIDYKDVALLRKFISDRGKIRSRRITGVTVQEQRELSKAIKNAREMALLPYATT
GR
>WP_003811767.1 MULTISPECIES: immunoglobulin-like domain-containing protein [Bacteria]
MTYAADTSLTATLKVTVKEAEPVDTVPPVISGADDVAVEFGASFDPMAGVKAVDDVDGDVTGAVKVSGDTVDTSKPGAYT
LVYTVSDAAGSEASVTRVATVKEKSGETPVEPGDKEPDKEPGKDTDKDGDKDDQGNKKPGLSATDASVSVVAIAAIGLLA
TGAVSVAVRRRRDI
>WP_003811771.1 MULTISPECIES: MIP/aquaporin family protein [Bacteria]
MEYSLFTKLAAEFFGTAILMIFGNGSVANVELKNTKGHHAGWLNIAMGYGFGVMFPVLMFGGVSGAHINPAMTLAQAING
LFPWSDVLPYIVAQLLGALLGQFIVYLTYYPHYKETEDAEAILGTFCTTDADNDKINYFLNEMFGTLVLVFGALCCLMLP
WGSKDLAAASIVVGFIVWGLVTSMGGPTGPGLNPARDLMPRLLHAILPIPNKGTSRWGEAWIPVVAPIVGAIVGAWLYVF
FFA
>WP_003811792.1 MULTISPECIES: mechanosensitive ion channel family protein [Bifidobacterium]
MDQILQWFEANAGKIIFLLVAIVAALLITKGLARVMRKVLDRTDMPSASIFINIMRVLVWILAASIVLQPVFGISPTTLM
TALGVGGIAVSLGLKDTVANVISGFGLMLGKVIQPGDLVSVAGTAGVVKDITWRQTVVRERNGNEMVIPNSVLNTASLEK
LTPSNEGCVTMTFTAKAGSDPAHVTEAVKRAVATATAEFAQPGSEPLVKLTGFSPYGIEVQALAFTRDGVFLSTMRDAMA
RAIAGCEFVEQRAAVGE
>WP_003811820.1 type II toxin-antitoxin system RelB/DinJ family antitoxin [Bifidobacterium bifidum]
MSTTTVRMDDDLKAEVNAILDSMGLNFNTFVNMASVQLVSQRRIPFEVRAPEPVLPHAGHVAANGVTYRGVDEQGYPVVE
VPNAMVLNPSRGSDGVAVLPKAWRDGE
>WP_003811834.1 MULTISPECIES: PfkB family carbohydrate kinase [Bifidobacterium]
MLNSLKGLLSRKNDVPSPTVISLGQVWVDIMMDIDAIPQPGGFAVANHTMPSVGGSFRVMQAASRIGAATKHAGVIGNGP
WASLIRKALNDNGIEHIGQDRIDADSGFRLVLNDSERKTFVATYGAESQGNENTFDCVEPGEGDVVHISANTLMDHSASG
IDAFLHRTSSDPTTRDYSIVLNPTNTLHMVSDHLLEDLVLVRPIWSCNRQEARTLADRLGVFVDDSLSMTVGGGFDDSMK
ALCNSLGATLRAPLVVRAGSRGAWVRTPGGEVIHVEGYPTKATHTRSAGSCHTGAMCALIARGWSLVDAVKIANAAASLG
IQRSINGVPDCPGYDEVIAKLEEDETPAEAAK
>WP_003811837.1 MULTISPECIES: 50S ribosomal protein L28 [Bifidobacterium]
MAARCAVCGKGPQVGYTVSHSHIRNKRTFRPNLQPVRTTVDGQNVRVRVCVKCLKAGKVQRVVA
>WP_003811847.1 MULTISPECIES: RsmD family RNA methyltransferase [Bifidobacterium]
MHVISGRFKGVALTTPKTGTRPTTDRTKEAIFSHLDSWQVLDDARVLDLFAGTGALGIEALSRGARELVAVESSAPAAAL
IAKTLTALQRNRSWERGMTARVIRARAEKYVASGAARSASNADAAGGSAKSAAFDVIFIDPPYAFATEDCNQLLSDMVAH
GIAGGNTTIVLERSARSDEPVPPEGWVLAEHRDYGETAVWYIESALETSEASETSGATDE
>WP_003811854.1 MULTISPECIES: tRNA (guanosine(37)-N1)-methyltransferase TrmD [Bifidobacterium]
MKIDIVSVFPEYFDVLNLSLFGKAQEKGLVTVTAHNLRDWTHDVHHSVDDTPAGGGAGMVMKPEVWAECLDDLLGLAPAV
IAPDAVSSDAHDDDSASVSPSGAVNSAEAADTTDAADSGHAGNPTDAAASVTSIVSDTTSDTSEAGGNAAPVLIFPNPSA
PLFTQRDATELSHADHLLFGCGRYEGYDARIPEYYRAQGVDVREYSIGDYVLNGGEVAVSVMLEAITRLLPGFMGNPDSI
VEESYTGGNALLEHHQYTKPATWRGIAVPPILTSGDHGKVDRFRRDEALTRTNDIRPDLIEQLDCRQLDKQDRKTLIALG
WEVSGARPRKLK
>WP_003811857.1 MULTISPECIES: ribosome maturation factor RimM [Bifidobacterium]
MERQQHSDDPQQRELLRVCRIGRAQGLKGEVTVQIFTDEPEYRFAPDSVLYTRDGSQEYVVEYARTFKNRWIVKFEGIDD
RDASEAANGIELYGEADDPEDMLEEDAWYPKDLVGLEARLAEGNGLGLPAGQVIGKVVDVLDSAQTLLKIRLVSPVRDTV
TGEVTESTALVPFVDELVPDIDLEEGYLTIDPPGGLIPGL
>WP_003811866.1 LysE family transporter [Bifidobacterium bifidum]
MGLYFQGLTMGLAYVAPIGMQNLFVINSALTRTRRNALITAVIVIFFDIVLSLACFFGIGALMQAHPWLQTVVLGLGGAV
VVRIGLGLLLPKKKSTSENGAGAGAVAAATASTASPVAGAEAPAKRLGLRGLLKTVGTACVVTWFNPQAIIDGTLMLGAF
AATLSAQQATPFITGVETASVMWFLGVTLVVNALAHKFNPKIIGVLNRVCGGIIVLYGIKLLVDFAMAVL
>WP_003811881.1 MULTISPECIES: type 1 glutamine amidotransferase [Bifidobacterium]
MTQSQVLIVQHVPWEKPGRILDNLDDLNMSSTVVNIAKEKKPDLPDFAQVAGLVIMGGPMGALDYDKYPGLKVEAKLVKA
AISVGKPVLGVCLGHQIIATALGGKLSRGESPEIGFAPIKRVDKHNYFSMWNKQIDVLHWHNDVVGLPAGAQLLARSEHT
KVQAFRIGSALGMQFHLEVTPTLLEEWLDESSMVKDLKAVGGSKSQLREAFAEYNPRLQPLAEQVFGGFAARCNTYAQSL
R
>WP_003811884.1 MULTISPECIES: DUF3039 domain-containing protein [Bifidobacterium]
MSSEPSTQLKPTSAVAGGIAADLADPVSPLSTPDQGTGTAVLERPETEEQTDRSDNGDADRFAHYVSRDRIAESKLTGRP
VVALCGKIWVPKHDPSQYPVCPDCKRIYEEMMK
>WP_003811892.1 MULTISPECIES: 50S ribosomal protein L32 [Bifidobacterium]
MALPKYKTSRANTHSRRANWKATAAQTIACPNCGAPALPHMACPSCGSYRGRVYRAAIRSAHTK
>WP_003811893.1 MULTISPECIES: ribonuclease III [Bifidobacterium]
MTEPEPREELFSALGVTISPDLLIQALTHRSFSHEHPGTSNYERLEFLGDAVLELVSTETLFTLHPDMTEGQLAKMRAKA
VSEEALSAIARDKLHVGPFILLGHGEAESGGAEKSSILCDIVESLIGATFLEHGIEGARKVVHRLIDDTLAEVATEGPAL
DWKTSLTVKAHELGLDEPRYRMSVSGPEYAQEFTAKATIGPKDDIIGKGTGTSKRKAQLAAAEMAWHELDRYAPALKAAR
KNGSSKHRRSGSAGN
>WP_003811897.1 MULTISPECIES: acetolactate synthase small subunit [Bifidobacterium]
MAMYPASRLGSERHTLSVLVENRPGVLARIAGLFARRAFNINSLSVSPTERPDISRVTVTADVEAVPLEQIIKQLNKLLH
VLKIVELDPNTTVERELVLIKVAANESNRSDVLEIVRLFRVRVVDVNPESLTIEATGAEGKIDALLGLLEHYGVIELVRS
GAVAVTRGPKALSEKVIGSEIKGR
>WP_003811904.1 MULTISPECIES: ribonuclease PH [Bifidobacterium]
MAEIKDMLDKAMVIRADGRVVDELRPVRITRHFTDVPEGSVLIECGNTRVMCTATFTPSVPRWRKDSGLGWVTAEYSMLP
RATAERTDRESVRGKVGGRTHEISRLIGRCLRGVVDMKALGENQIQIDCDVLQADGGTRTASITGAYVALVDAMRWAEQK
RHIRSADRVLKDAVSAVSVGVINGTPMLDLPYIEDSQAMTDMNVAMTGSGDFIEIQGTAEHRPFNRAELNTLLDLAEKGN
KELQAAQRAALSLD
>WP_003811906.1 non-canonical purine NTP pyrophosphatase [Bifidobacterium bifidum]
MKLVVATHNEGKLVEIRRILEEDLGADAAQVELVSAGSLGLPDPVETGVTFQENALLKARFVAGLTGLPAIADDSGLIVD
VMGNAPGILSARWAGEHGNDPANNALLLAQLSDIPDAARTARFRCAAALAVPDSAAPVAGGRHAIVSETVEIGEMPGRIL
RAARGEHGFGYDPLFVPDDQPERAAADHPLTSAEMDAAEKNAISHRGKAIRALVPAVEALLR
>WP_003811908.1 MULTISPECIES: AEC family transporter [Bifidobacterium]
MTAILKPIAFLLIIVAAYLVKRAGLFKPRDYRVMQVVVFDFTLPASIIVSFATNPHHLSMLLISVFAIVFGLLPLLLVYA
ATRHKPVADRAFLMLNCSGFNIGNFCFPVIQTFMGPSALVTASMFDIGNSVIVTAGSNVMTTSLLHIDMDRPLTEQHAGA
APTLPYSKPRDKDARRLARRAKAKQILKGFLTSVPFNVYLLMIVVMLFSIHIPAFVPTLLQPVADANSFCSVFMVGMLMD
LPRTGKDVGSVLRVLGWRLPLGVLFAAACWFLLPFDASVRKTAVMLSLAPTAVFSTLFTDRVLGNAKLAGFTLSVTAVIS
IVLMTIVNFVIPA
>WP_003811918.1 MULTISPECIES: hypothetical protein [Bifidobacterium]
MARLHDSRHGSDADGIDDDDMPLTHEQAVVEADAELRRMTYHPVRKAVGIVVAMGVAIGASLGVGYMFGGDPGGIVTAIT
GVVCPQDAKYALDGDAPFVNTSDTSEHPAKGARLSEKDAGQYYLEAVKPSIQPLRDAMNTLYGGDLKATRAAAGKAATVL
RATAKALRSRTWPDEVANAAAVVANEYDAKARQASYVADSVTPSASDELISLDAYGVSEADVYLRGKLGLPAAEAPSAPL
EITGIEDRGIQQGADAGGSTVDTGKRIIAVTVRSHVPGTLSGLNLTFDLKKGKTTLGRISGIMDDIALAEGQSIVVPVPV
DIGGDDGGIAGATMSWDSWSLTDWRGESHIAAASDDFAEYAPDKVMGTFTLR
>WP_003811940.1 MULTISPECIES: L-ribulose-5-phosphate 4-epimerase [Bifidobacterium]
MVSLADFGPEVRAEVKQVREVVAALHQQLIKWNLVVWTAGNVSQRLHSADLMVIKPSGLRYEYLTPSSMVVCDLDGNVVD
GAEAPSSDTASHAYIYRNMPDVYGVVHTHSTYATAWAATGQNIPCGLTMMGDEFGGPVPVGPFRLIGSEAIGKGVVETLK
KYPKSQAVLMQNHGPFTIGKDAEAAVKAAAMTEEVAHTMWAARQLGDIIEIPQADIDKLNDRYQNVYGQH
>WP_003811942.1 MULTISPECIES: 50S ribosomal protein L19 [Bifidobacterium]
MVNAVEAFDAKHMKPAEEIPAFRPGDTVDVNVKIKEGNNSRIQTFTGVVIARQGSGLRETFLVRKISFGTGVERRFPLHS
PSIDSIKLVRKGRVRRAKLYYLRKLRGKAARIVERRDNSAKATQA
>WP_003811987.1 MULTISPECIES: glycine cleavage system protein GcvH [Bifidobacterium]
MSDENAIDNPLNLDIPDHLQYSEEHVWVDDSVSPAIVGITAYAEQQLGELVFIDLPDEGTRVEAGDEVLELESAKAVEPL
VCPVAGTIRYVNHDAADDPSVVNNDPYGEGWLLKIELDDDEPELLDAESYAKIAQ
>WP_003811992.1 MULTISPECIES: Crp/Fnr family transcriptional regulator [Bifidobacterium]
MRAIGPNSFPEEDNELLHTPLFKQVSPEQANELIPYLHEAVFDKGDYIFREGDRDHRMYLLERGRVKLIRESKDRRVQLL
SIHAHGELLGEIPVFDPSGGPRTATAVAMTHGTHVAWLEHDALFAWLNEHPRVAIDMLQVLANRMRGNNERISDLVFMDV
PARLAKTLLNLGARFGEPVEAGLKVPHDLTQEELAQLVGSSRETVNKALMDFANRRWIAREGRSIIIYQPGMLIRRSQR
>WP_003811998.1 MULTISPECIES: quinone-dependent dihydroorotate dehydrogenase [Bifidobacterium]
MAYVSENFWHDAVNKATTDLFTFGYKNIIKPNFVFNHTPDVAHDQMIEFCNVTKRIPPLMWLLREMLDYTDPVLETTVMG
VDFANPFGLSAGLDKNCDMPVLMDNVGFGFETVGSTTSRASAGNPKPWFHRLPEYDSMMVHVGLANDGSDKVIDRAEQAW
TNAKTMQVSVSIARTNDDKCGDLDEGIEDYCISMRRAAGRSAMVEVNVSCPNTHAGEPFTADPDALDRLFTELDKIERPQ
PTLVKMPLNKTWPEFKDLLDVLAEHNVQGLSIANLQKDRTGLEIPQQWEGGLSGGPCTVASEERIAQVYREYGERFAIAG
IGGVFTPQQAYRKIRNGASLVMFISALMYRGPQQITVLKRGLAALLKRDGFEHISDAVGIDA
>WP_003812003.1 MULTISPECIES: galactokinase [Terrabacteria group]
MTAVEFIEPLSREDGVSRATKLFVDMYATAPEGVWAAPGRVNLIGEHTDYNAGLCLPIALPHRTFIALKPREDTKVRVVS
DVAPDKVAEADLDGLKARGVDGWSAYPTGVAWALREAGFSQVKGFDAAFVSCVPLGSGLSSSAAMTCSTALALDDVYGLG
YGSSDAGRVTLINAAIKSENDMAGASTGGLDQNASMRCTEGHALLLDCRPELTPLENVSQQAFDLDKYGLELLVVDTQAP
HQLNDGQYAQRRATCEEAARILGVANLRVAADGISKADDQFQALKETLDALPDVTMKKRVRHVVTEIERVRSFVRAFAQG
DIEAAGRLFNASHDSLAADYEVTVPELDVAVDVARKNGAYGARMTGGGFGGSIIALVDKGRSQEVAQKIADEFEARGFHA
PRALPAVAAPSASREA
>WP_003812009.1 MULTISPECIES: ACT domain-containing protein [Bifidobacterium]
MNKAIITVVGQDTVGIIARVCTYLSDHKVNVLDISQTIIDGFFNMMMIVDYSGADNEFGVIVEDLDKLGEQIGVRIRCQR
EEIFTKMHRV
>WP_003812061.1 MULTISPECIES: type II toxin-antitoxin system RelB/DinJ family antitoxin [Bifidobacterium]
MASIPTTTMRIDPQLKEESSRVLEDLGLTLSGAVTIFLKAVVREQGLPFEVKKETSNGR
>WP_003812064.1 4-hydroxy-tetrahydrodipicolinate reductase [Bifidobacterium bifidum]
MVRVSVVGAKGRMGSHVVDAVNGAQDMQLAFALDAGDDLMRITPENTDVVVEFTVPSVSLDNVLALVKRGVDVVVGTTGW
TDERLAKVTAALAEAPRDDQAVFIAPNFAISAVLADYFAKVAAPYFESAEVIELHHPTKVDAPSGTAIHTARAIADARKA
AGLGAMPDATETDGGSRGQVVDGVHVHAVRLRGLNAHEEVLLGNAGEQLTIRADSFDRISFMPGVLLAVRKVADGGHAGL
TVGLDKFLDL
>WP_003812067.1 MULTISPECIES: ribonuclease J [Bifidobacterium]
MAQEQQKKNNSRRSRSGGASRRRGSANRNTSNAGSFKGQATAPQQDDVLIAPPKYRKGSMRITPLGGLGEIGRNMNVIEY
NGHLLLIDCGVLFPEEEQPGVDLILPDFSYIKNRLDKVDALVLTHGHEDHIGGVPYLLKLRPDIPLIGSKLTLAFVEAKC
QEHNQHPTMVEVKGRDKLKVGPFNLEFVTVTHSIPDALAVYVKTPAGSLIDTGDIKLDQLPLDHKITDLVEFGKIGEQGV
DLLMMDSTNAEVPGFVKPETSIGPALDQAFAQASRKIIVASFSSHVHRVQQVVDVAHKYGRKVVFVGRSMVRNMSIAADL
GYLHIPEGTVIDLKKAHDVQDDKLVFMCTGSQGEPMAALGRIADGNHRDITINEFDTVILASSLIPGNEHGVYKVINKLV
QLGARVVNRDNAAVHVSGHCNEGELLYMYNIVKPKCAMPIHGENRHLVANGLIAVKTGVDPKNVVLAEDGDVVDLYHGQA
AVVGSVPCGYVYVDGDSVGEITDEELEKRRILGTEGFVSSFVVVDTEASEVVTGPKIFLNAVAEDESEFDKIRHQIVEQL
QDAMMQGTKDTHRLQQIMRRTLGGWIARQLHRKPMIVPVVADIAQDIIEEPSK
>WP_003812076.1 peptide deformylase [Bifidobacterium bifidum]
MFGKNTKVDLELNREVEQLLKTGGKERILPIVQAGEPVLRQQTVQYSGQLSKGTLNKLIDTMHTTMLEAPGVGLAATQIG
LGLALAVVEDHVRDDEDDPREIAEFPFHAIINPSYEPIGDATRSFYEGCLSFDGYQAVRRRWLDITARWTDENGKQHEER
LHGWPARIFQHETDHLSGELYIDKAEIRSLTTYENLEDFWCDDPVPTDAAEELGFEL
>WP_003812081.1 MULTISPECIES: aminotransferase class I/II-fold pyridoxal phosphate-dependent enzyme [Bifidobacterium]
MMSETKQPTMSRRAREAQPFRAMVFGERADEMIARSISVIKLSLGEPDFGAPPAVRDAMREQYDGRALPYTAALGLPELR
RAIADFYHERHHVDIDPRRIVITAGGSAALLLATALTVDPGDEVIVADPSYPCNRELIRSFEGVVVDVPTSAATRFHLNA
ELVDRAWSERTKAVMVTSPSNPTGTTIDFDVLKGVCDLARFRGAWRIIDETYLDLADREPDGSEVRSALLADPDAIICNS
FSKFFGMTGWRLGWAVVPEYTIEAVDDLATNYYLCAHTPTQHAALACFTPESLAVCEERRQELLARRRIVVSGLERIGLP
LEVVPNGAFYAYFSVAGTGLDAWTFCERALEEAHVALTPGRDFGPATADTHVRLSYAASREALTEGLSRLGKFVASLR
>WP_003812098.1 MULTISPECIES: exodeoxyribonuclease VII small subunit [Bifidobacterium]
MTSKNASAASEPATSLTDKEREAIAQMPYEEARDKLIQAVQALEAGGLNLDQSMRQWEIGEALAKRAQSLLNEVKAKLDA
AQAEQANSADTAGTQSNLD
>WP_003812105.1 MULTISPECIES: anaerobic ribonucleoside-triphosphate reductase [Bifidobacterium]
MDALLMNASTATSSKVLVEKRDGRVVDFDPINIISAVKSAFADLDKQVGPEEEKLIRGFADQIEGEITERYNGPAKIEDI
QNLVEHALIDAHLYDVARAYTNYRLDKDIQRAKATDVNEAVSRFINQDPTLIHENANKDANVYATQRDLLAGAVSKAAAF
NMLPPAVANAHMKGDIHFHDADYSPFTAQSNCSLPNFWDMLANGFTLGNAPMASPKSIAIAATQITQIMKDVASSQYGGQ
TANRADEHLAAYAKKDYEKFLEEARETIPDGMPVEFARRQVENAKANEPAKLHFGSREPLPMDTPFHTDVDELEQEREIL
AKVRTRKSIYDAMQTMEYQINSNRVSNGQTPFVTVGFGLGTDWFAREVQRAILLNRIRGLGKDHHTAIFPKLVFTVRHGV
NADPGDPNYDLKQLALECATKRMYPDVVFYENIVKITGSFKAPMGCRSFLQGWINPETGKDEEDGRMNLGVVSVNVPRIA
IESHGSKERFWKLFNERMEVAHQALQFRIMRCKQATPVNAPTLFRFGAFGRLGASGNVDTLFKNERATVSLGYIGLAEAT
AVFYGKDWIRDHGWDPQGKEFALSIVKRMSELCKQWSKAEGYHYSVYSTPAESLTDRFNRMDREKFGRIEGVTDHDFYTN
SFHYPVWLQPTPMEKLNYEKDFPYFASGGFINYCEYPCLQDNPKALEAVWDYAYNIGIGYLGTNTPIDHCFVCGFQGDFE
PTDEGFKCPECGNCDPDKCNVTKRTCGYLGNPVQRPMVHGRHEEISHRVKHMSGETGHVTLADGSEREWFEEAK
>WP_003812126.1 MULTISPECIES: glutamate racemase [Bifidobacterium]
MTSTAPIGVFDSGLGGISVVRQIVQDMPHERVLYFGDSANAPYGTKTPQEVRRLSFDIMERFMSQGVKAVVIACNTATSA
AVNALRDHYDIPIIGMEPALKVACDRGDTAAGDGPAPARHMPQHVIVAATPLTLREHKFAALMDRFKANNMISPQPCPDL
VEIVESGRLCDHDLVMRTLHRYFDGYDLPSIDSVVLGCTHFVFYRDYFRELLPSTTAIIDGNRGTVRHLGMVLESLGKLA
PEEMDGGVEIANSDSGERIAALSRELLHS
>WP_003812151.1 MULTISPECIES: DUF3052 domain-containing protein [Bifidobacterium]
MNETASQNGEEFGFQSGDIVQEWLWDDDVDDSVRAKIEDLTGEDLVDEDYDSAVDGAIVWWRDGDDEDELSDTIVDAYSV
VGDDGPFWVLTPKPGRTGAASSSTVQSAAKTAGMNAATPLTVSPDWNGIRLRAFGKGR
>WP_003812153.1 MULTISPECIES: thiamine-binding protein [Bifidobacterium]
MTIDRNAVTQEVPIDPETGKPYLNTVAAIQVSANGVGSEVSPYVAQAVEVIRESGLPQETNALFTNVEGDLDEVLKVAGE
AAKKLAEQGYRTSLVLHMDIRPGFTGQLTEKPKIVDAILSGKSE
>WP_003812159.1 MULTISPECIES: hypothetical protein [Bifidobacterium]
MSTTNNSLSILSKSGSWIRGNPGRFACMLIVAVLYGLLLACIVQPDYEGFMAAALMINFLVPPVLLIINIAAACFRKSTW
KFPLGCVAVSLPLLFALIHGFEGGPCAKADVCTSIGGWQLSWGCMEQIGYFMLVFTVFSFVGFALVRLIKHFLRAHR
>WP_003812161.1 MULTISPECIES: phosphomethylpyrimidine synthase ThiC [Bifidobacterium]
MSNEYPFASMRDSFDLSAYFVVGPQDCKDRPLTEVIDQALHGGATFIQLRAKGADASELTEMARDIAQIIEDNEKSDSVA
FVIDDRADVVWQARRKGIKVDGVHIGQSDMEPREARALLGDEAIVGLSAETESLVRLINELPDGCIDYIGAGPLHVSSTK
PEASVGGNDGSGKTLDAAQINTICSASEFPVVVGGGVTAADMAMLAGTKAAGWFAVSAIAGAEDPEAATREMVSGWKAVR
ADERHGYAPRIVTHTPATDTQAAQEGSAAAGAEATEKKFTNAKDAKDAQKLAKQQRVDIAARGSKQRDKAHIRKTKSVPF
SYEYGSYDLEVPYTEIKLSDTPGVGPNAPFHDYNTEGPKCDPKEGLKPLRLDWIRDRGDIEDYEGRRRNLQDDGKRAIKR
GRATKEWRGRTHQPMRAKDHPVTQMWYARHGIITPEMQYVATRENCDVELVRSELAAGRAVMPCNINHPEAEPMIIGSAF
LTKLNANMGNSAVTSSIDEEVEKLTWATKWGADTVMDLSTGNDIHTTREWILRNSPVPIGTVPMYQALEKVEDDASKLSW
ELFRDTVIEQCEQGVDYMTIHAGVLLRYVPLTANRVTGIVSRGGSIMADWCLRHHQESFLYTHFDELCDIFAKYDVAFSL
GDGLRPGSLADANDAAQLSELMTLGELTERAWAKDVQVMIEGPGHVPFDTVRMNIELEKAVCHGAPFYTLGPLTTDTAPG
YDHITSAIGATEIGRYGTAMLCYVTPKEHLGLPNKDDVKQGVIAYKIACHAADIAKHHPHAMDRDNAISKARFEFRWLDQ
FNLSYDPDTAIAFHDDTLPAEPAKMAHFCSMCGPKFCSMAISQNIRKAFGGEAAQQQIVADAVTGKIPEGVETPANPVTD
DTVVSANVLSPEEILAGMDAMGEKYRAQGGKLYSKASE
>WP_003812187.1 MULTISPECIES: cell division protein SepF [Bifidobacterium]
MAGFMKNAMQYLGMADVAEDDEPMDIQDEDPGFDDDHSVTPVSQAAPSSPTSAPSRESNPFQGRVSRITTIHPKSYEDAQ
LVGRAIRDGVPVVLNLTGVSEAVAYRIVDFSAGVVFGVRGSIERVTPRVFLLSPAQVNIKVEEPQAPSSAHDLFAD
>WP_003812190.1 MULTISPECIES: YggT family protein [Bifidobacterium]
MVFTIVRLVIDWIIDAYITVLFVRMILDWVSVLAPRWYPKGVVASLINVVYQLTEPPLRWLRRYIRPIPMGPIAMDVSFI
VLYTALVALRILV
>WP_003812192.1 MULTISPECIES: DivIVA domain-containing protein [Bifidobacterium]
MALLTPKDIREHTFQTVRFKEGYDVDEVDDFLDQVTETVEALGKQAVASGQATQSLPPDVAKLNSKISELTAQVQSLQSE
NEQLKSAAPVASKDDQAAQVAAAKLTEAEESNRALSQQNEQLKDQVDRLSGQIDQLTAQAAQASGKADVAAQLAAVQNER
DQYRVSARDMSGRLQEAQQQAASYQQQLNDAKKHLDALQQQAAQASDLARQLEESKQRENQLREQVAKVEPSTETGSLQK
IAGAAAAASSEPERATAMLTLAMQLHDQYVDKGKAKAKEITEASQNKYNELVTKANDYSSRTRTEADEYNKQVHSDADAY
SERTRSDADAYSVKTRQDADTYRENTQQQADNYEDEVRRRAGEYDSKTRSNADEYAQQVRDKLTTQSKVIEGNIQGLKQF
EAEYRARLTEFLGQLSRQVSDTNNYSQIGKQAE
>WP_003812197.1 MULTISPECIES: signal peptidase II [Bifidobacterium]
MKDIQGRLRVRVAVFACVAAVALGIDQLTKMWAQQALGDGRTVPLIPGLLSLTLVHNPGASLGLGSGSTWLISLLAVVAC
VVMAVLAARTISMRWTVMFAFAFAGAFGNLIDRVAYADGFLNGKVVDFLNYGWSVGNVADIYLVMAGIGVVVLIVLDVPF
SRKDLDRIEHLGEDAGDVARDGESDGTADESQDSSAMVQDASSGSSRTEVTVSSRQPDDSERSAS
>WP_003812200.1 RluA family pseudouridine synthase [Bifidobacterium bifidum]
MSRLVPAPDALVGSRFDVAVSKMLGISRAKAADLIESGQARVLDRAIAKSGTLLYGETVEFDIAEERHEPEPVCLDMAIA
YEDDDVVVVDKPVGVAAHASAGWTGPTVLGSLLKRGVRITSYGAPGRQGIVSRLDVGTSGLMLVCKSELAYKEMRRQFSE
HEVVKTYHAMVQGNLKEDKATIEAPIGRAKVSDFRFCVTPSGKPAVTHWDVLDRFGEATLVSVNLETGRTHQIRVHFSSI
GHPLVGDPMYGANPVLAGELGLDRQWLHAMKLEFRHPRTHLWTSVESHYPADLAHALELMRARHASTGLEAAD
>WP_003812206.1 MULTISPECIES: DUF6176 family protein [Bifidobacterium]
MYTSLDRFRIKPGKEDLAREWFRYLNDHLAEANATMPAEGAHIESWFLHEESDGLYGYVYVIYDDNDKAVEVFKESENPL
DIKHNEYMNACIDYHDYAEMKPAVALGDYSVFRR
>WP_003812208.1 MULTISPECIES: 2,3,4,5-tetrahydropyridine-2,6-dicarboxylate N-succinyltransferase [Bifidobacterium]
MTNERTAWGWGLASIDAAGNTLDVWYPQLTLGAAPEGANRPNHEFGALAQPQADARGVRREPVFTVSSLDDPIADAADAY
LRLHLLSMRLAQPNTLNLDGIFAKLTNVVWTNYGPFAVEDFNARKLDVESAATSAARSFAASAGLPAAAPAATVNVLSID
KFPRMIDYVVPSGVRIGDADRVRLGAHLSEGTTVMHAGFVNFNAGTLGVSMVEGRVSQGVVVGNGSDIGGGASIMGTLSG
GGKLRNSIGEHSLLGANAGIGISLGDNCVVEAGLYVTAGTKITVWDKAKAAAGEPLDVVKGADLSGKDNILFIRNSVNGR
IEARYRKTGIELNAKLHKN
>WP_003812210.1 MULTISPECIES: hypothetical protein [Bifidobacterium]
MSDYRTEREQRERRRRIIMRAVCIVIAVAMLGSLVIPAVYAGL
>WP_003812212.1 MULTISPECIES: peptide chain release factor 2 [Bifidobacterium]
MAEFDFSQAIGEARSKYESIAKALDIERLKSQIATLETEAAKPGLWDDPENAQKVTSRLSAAQAQLKRLNEANRRIEDVE
TLVELAQEEADADSLSEAQSEIGSIAQELDDMEIQTLLDGEYDERSAVVTIRSGAGGVDAADFAQMLLRMYLRYCERNGF
KAKVMDTSYAEEAGIKSATFQVDAPYAYGRLSVEGGTHRLVRISPFDNQGRRQTSFAAVEVVPLVEATDHIDIPDTDIRV
DTYCSSGPGGQGVNTTYSAVRITHLPTGIVVTMQDERSQIQNRAAAMAVLQSRLLVLRHEEEAKKKKELAGDIKASWGDQ
MRSYVLHPYQMVKDLRTGCETSQTQAVFDGDIDAFIEAGIRWRHEQRRQAAEEEE
>WP_003812215.1 MULTISPECIES: permease-like cell division protein FtsX [Bifidobacterium]
MRMRFILSETWTSLRRNVSMIISVMLVTFISFVFIGASVLIQAQITKAKGDWYDKVEVVVWLCPDGTSQSASCSTGKAPT
QQEIVDLEDVINNELGSDVSKITYMSREEFFKNTFLKQYPNGVYEGRTLTASDMQDSLRLKLKDPTKYQVVSEVLTGRTG
VEAVVDQRQIFDPVFSVLNRATVVTVVLAGVMVVVAIMLTATTIRMSAASRKNETEIMRLVGASNWTIRLPFILEGVVAS
LLGSLLAVGALSGIVKVFVTDWLATSVQWMPFITQTTVWLTAPVLVVGAMLLSAVASAVSLRRYLKV
>WP_003812219.1 MULTISPECIES: SsrA-binding protein SmpB [Bifidobacterium]
MAKEQGTVLIAQNRKARHDYLIEDKYEAGLVLTGTEVKSLREGRASLAEAFVSIDRRGEMWLEGANIPEYLNGTWNNHAP
KRKRKLLLHAQQIVKLSRQIEAKGYTIVPLSLYFKDGRAKAEIALARGKREFDKRQALREEQDKREALRAMRYKNMRSR
>WP_003812223.1 MULTISPECIES: helix-turn-helix transcriptional regulator [Bifidobacterium]
MRELRKQSKLTQQQLADLVHVSNRTIISIEKEQYSPSLMLAYRIAEVFGVTVEELCCLKENRELEDKDQEAN
>WP_003812227.1 MULTISPECIES: hypothetical protein [Bifidobacterium]
MKLIPAYAPPEDGKPRNAVDEKWMKLTNSARHYLSRRANTREDTVDESESRHRA
>WP_003812245.1 DNA polymerase III subunit alpha [Bifidobacterium bifidum]
MAGNFVQLHNHTHYSLLDGASKVPDLVKRVKELGMPAVGITDHGNMHGAYELWRAAVDSGVKPIIGIEAYVTPETARQDK
TRVSWDTNWTPVPGHARNPDDVSGGGLITHLTMWAENDEGLVNLIKASSVANLEGRVMRYPRMDKEVLSTYSKGVIASSG
CPSGIIQTRLRLGQFDEALRAAGEFQDIFGKDNFYIELMDHGLSIESKVTGDLLTIAKKLGAPLLATNDSHYVMEADKDA
QDAMLCINSGATLDDPNRFKFEGSGYYIKSAEEMRELFKDHPDACDNTLEIAERCNVIFDDHEDGAFMPQFDCPEGWDET
SLFLKKVEEGLEKRYDGNPPMEVLKQADYECGVICQMQFCGYFLVVADYINWAKEHGVMVGPGRGSAAGAMVAYAMGITE
LDPLKHGLIFERFLNPERVSLPDIDVDFDPEGRMRVLGYVADKYGHDKVAQCVIYGTIKTKQALKDSARIMGFPFEMGTR
ITEALPPAATGGKDISVHDIFDPSAKRYAEAREYRELYDSDPEVKRITEEAKGIEGLIRQTGVHACATIMGSAPITDTSP
LLERTDGTVTTTFEYHTCETLGLVKMDFLGLSNLTVIRDTLTNIEHNGKGVIDYTKIPLDDRETYQLLSRGDTLGVFQLD
SDGMRSLLKTLKPDNFNDISALIALYRPGPMSMDSHTNYAKRKNGLQKITPIHPELDEPLKQVLDETYGLIIYQEQVQSA
ARILAGYSLGKADVLRRAMGKKKPEVLAKEKVPFFAGMKEHGYSEEAAEAIWEILVPFSGYAFNKAHSAAYGLISYWTAY
LKTHYPVEFMAALLQGAATNKNKTALYLGEARRMGIQVLSPDVNESVYEYSAVGDVVRFGLGAIRNVGENAVKDIIAERE
TGRGKYVNFMDFIRRVPLTALNRRLVESLIKAGAFDSIDPNRRALFTVHESAIDSVVGLKRKQAEGQFDLFSDTEDSGAD
AMGDATVAVPDIEEWDKKDKLKFERDMLGLYVSDHPLSGMQAVLAGMREMSIAHLIDRAPTMPSGQQVTLAGLITNVDRR
VSKKGNPWAIVTIEDMESSIQCMFFGKVYEAASTELIQDAVVQVRGQVEVRDETVSMRATEMQPVALETDDERPFLITLP
LVALGRGNMQQLAQIITRHPGFCEVRLAVLDAKGNARVMTFGDRFRVKRDTSLFAEIKSLFGPSCLPTA
>WP_003812269.1 MULTISPECIES: imidazoleglycerol-phosphate dehydratase HisB [Bifidobacterium]
MARTAHIVRETSESHIELSLNLDGTGKTDIDTSVPFYNHMMNALGKHSLIDLTIHAHGDTDIDVHHTVEDTAIVFGEALK
QALGDKRGIRRFADATVPLDEALAKAVVDISGRPYCVCSGEPDGFEYCMIGGHFTGSLVRHVMESIAFHAGICLHMQVLA
GRDPHHIAEAEFKALARALRFAVEPDPRIQGLIPSTKGAL
>WP_003812274.1 MULTISPECIES: imidazole glycerol phosphate synthase subunit HisH [Bifidobacterium]
MTSVVVFDYGFGNVRSMVRALANLGLDTTLTSDYRQALEADGMVVPGVGAFAACMTGLREVSGDRVILDRLRAGRPVLGV
CVGEQIMFERGNEHADTTEGLGLIGGTVDLLDADVVPHMGWDTVEAPSGSALLEGVENERFYFVHSYAAMSATAKDLSAE
QVDLGGDEHITWCTYGRSRFVAAYERGPLSVTQFHPEKSADAGKQLLRNWVGTFSK
>WP_003812275.1 MULTISPECIES: bifunctional 1-(5-phosphoribosyl)-5-((5-phosphoribosylamino)methylideneamino)imidazole-4-carboxamide isomerase/phosphoribosylanthranilate isomerase PriA [Bifidobacterium]
MSLTLLPAVDVRDGKAVRLRQGESGSETDYGSPLEAARTWVEAGAEWIHLVDLDAAFGTGNNRAQLREIVHELGDKVNIE
MSGGVRDDDSLSAALEAGAARVNIGTAALENPEWTASVIKRYGDRVAIGLDVRGHTLAARGWVKEGGDLFETMKFLDSVG
CSRYVVTDVARDGMMSGPNIDLLREVAERTDAKVTASGGISKLDDLRDIKILADFGVDSAILGKSLYARAFTLEEALEVA
R
>WP_003812280.1 MULTISPECIES: type I glutamate--ammonia ligase [Bifidobacterium]
MDKQQEFALRTVEERDVRFIRLWFTDVLGTLKSVAIAPAELEAAFEEGLGFDGSAIEGMTRVSEDDMIVQPDPSTFQILP
WRGGPQGTARMFCDILTPDGEPSLGDPRHVLKRALAKAKEKGFTFYVHPEIEFYLFENQTDWSKAPTPIDEGGYFDHVPR
SPGMDFRRATVNMLEQMGISVEYSHHEAGPGQNEIDLRYADALTTADNIMTFRTVVKEISLERGIHASFMPKPLADAPGS
GMHTHLSLFEGDSNAFYEAGQEFNMSLTARQFAAGILHHAAEICAVTDQFVNSYKRLWGGAEAPSYICWGHNNRSALLRI
PQYKPGKGNSARMEFRGLDPVANPYLAYSVLLAAGLDGIEQQMTLGEPTSDDVWELTDAERQAMGIEPLPDSLDAALKIM
EKSDFVADVLGEHAFEYFLRNKHQEWDEYRGQVTPYELKKYLPKL
>WP_003812291.1 MULTISPECIES: hypothetical protein [Bifidobacterium]
MSGADKLGYLIRALSRTKRKDYENYVVNAIWNRLAMDDVKPVTQQLVLWPDGRRSFVDLYFPQAMIGVECDEAYHQRQRE
RDREREITITDVLRQIRGEDYRALHVDVSGSYEQVERSIDDCVRRIRAEIERRRQANEFTPWTEAYVDYKEFYKTRDAVS
VADDVGFPRIADAVNTLCGSEYKRFQESWFVPSVMRQWYGDRYRVWFPKLAIGGKAVANGWNNRLSDDGTYIYEYNEDAD
LVDPVGDGDPNDIRITFAKSADPVTRIQAYRFVGVFRRISNSEDGTRKRYQRIETVFPIHRTPCLPIHR
>WP_003812294.1 MULTISPECIES: GTPase HflX [Bifidobacterium]
MLTGVLADQSDVLLDENGDGHVGQRDAEEWEERESRNQLKHVAGLGELQDVTEVEYRKVRLERVVLVGVWSSMTTTAAQA
EESLRELAALAETAGAVVCDGLLQHRYKPDSATYVGSGKARELADIVAVNEADTIVVDDDLPPSQRRALEDATKVKVVDR
TAVILDIFAQHATSREGKAQVELAQLEYMLPRLRGWGGSLSRQAGGRAAGADAGIGSRGPGETKIEMDRRVIRSRIARLR
RQIAQMAPAREVKRGSRRRYGLPTIAVVGYTNAGKSSLTNRLTGSAELVENALFATLDTAVRRARAKDGRLYAYVDTVGF
VRNLPTQLIEAFKSTLEEVAEADIILHVVDGSHPDPFSQIDAVNDVLADIEGAEEIPRVVVFNKIDRIDAATRERLAALE
PEASLVSAATGEGLDDLLRRIESMLPVPGVHVSALLPYDAGSLLSHVREYGNVDSVDYRADGIWIEADVDRRLAAQIVDR
AIDETDGDGSDHIDAEHDVD
>WP_003812295.1 MULTISPECIES: L-lactate dehydrogenase [Bifidobacterium]
MVDSPIKPTKLAIVGAGAVGSTLAFAAAQRGVARQIVLEDIAKEHVEAEVLDMQHGSSFYPTVSIDGSDDPEICRDADMV
VITAGARQKPGQSRLDLAGATINIMKSIIPNMMKVAPNAIYMLITNPVDVVTHVCQKLSDLPTNQIFGSGTNLDSARLRF
LIAQQTGVNVKNVHAYIAGEHGDSEVPLWASATIGGVPMCDWTPLPGHEPLDAAKREEIHQEVKNAAYKIINGKGATNYA
IAMSGVDIIEAILRDSNRILPVSSMLKDFHGISDVCMSVPTLLNRKGVNTAINTPVSDRELAALKRSAETLKETAAQFGF
>WP_003812298.1 MULTISPECIES: cation diffusion facilitator family transporter [Bifidobacterium]
MPHMHGTVNEVTRGSKAHQRRLMMTLTLTGTVFVAEIVGAIITGSLALLVDAGHMLTDMSVLIASTVTAVLMRRKPNSSR
TWGWARLEVLTAEAGAMILLFVGLYALIEAGMRLFGGSAEHVADSGLLLFFGILGLAANVGSIIILAGQHNDNMNMKAAF
LEVVNDALGSVAVIASAVVMMLTGWDGFDAIAGGLIALLMIPRAVKLLRDALKVLLEETPDGLNLDEVRTHLENIPHVVA
VHDLHASTVSTGMPMLMAHVVVEPGMSMDQAANVLSQLQDCLREHFPVSIPHTTFQLEPQGYRSPSAEQLHS
>WP_003812299.1 MULTISPECIES: transcriptional repressor LexA [Bifidobacterium]
MKGVDVSTPAPTSKNATRQRDDALTERQHLVLDAIRKHIAEQGFAPSFREIGEAVGLKSPSSVKHQLHALERKGYLHISA
NKGRAIELYDSGTDSQTATVLPFPGDTEASESILASRDVPLVGRIAAGVPITAEQHIDDVMRLPQRLTGSGKLFMLEVHG
DSMIDAAICDGDYVVIREQPSAVNGDIVAALLDDEATIKTFRKDNGHIWLIPHNPAYSPIDGTHAQIMGKVVSVLRRL
>WP_003812319.1 UDP-N-acetylmuramoyl-tripeptide--D-alanyl-D-alanine ligase [Bifidobacterium bifidum]
MMPMTVRQVAEAVQGRLIVPQTGDGVEDGADALATSAVSDSRQVREGSVFVAIAGERVDGHDFVARAGESGAVVALVQHE
VDAPVAQIVVPDTVDALGLLAKANIAARRAAGTPFTLIGITGSVGKTTTKDLMAALLSTLGSTVAPVGSFNNEIGLPLTA
LKVGRDTRFFVAEMGASHVGEITRLTTIAPPDIAVVLKVGCAHLGEFGSVERIAQAKSEIVQGLVPDGLAVLNADDAHVA
AMAPLAPQGHVFWFGMAGDDAEASAGNAASGKSDALFASDVRTDDGDRPSFTLERADGGTAHVQLAIRGTHNVMNALAAA
SVAHLLGVPLQSIAETLSRQSRISPHRMAVSTVRRGGMSFTLIDDSFNANPDSMRAGLDGLARWRSDEDPYRIAVLGAML
ELGGDESALHEGIGEYAAGLPIDAVIAVGNDDEHFDALASALAKGARKRRDDSDGNTPEVHWVHDIDQADTLVRALAGDH
DDTVVLLKGSHASGLSALAQRWTTADGQPSDHE
>WP_003812327.1 UDP-N-acetylglucosamine--N-acetylmuramyl-(pentapeptide) pyrophosphoryl-undecaprenol N-acetylglucosamine transferase [Bifidobacterium bifidum]
MSSSPVHIVLAGGGTAGHVNPLLAVADAIRRIRPEASISIIGTAVGLEHDLVPRAGYELDTIEKVPFPRRPNKAALQFPA
KWMRETRKVRDILRSRHADVVVGFGGYASAPVYSAAHRMGIPVVIHEQNARAGMANKLGARYAAFIGTAYENTGLKPGSG
CRMERVGLPLRPAISTLAAQFASDRASVRQSGAEAMGIDPARPMVLVTGGSLGAVSLNRAVASSAAVLLEHAQVVHLTGK
GKIDEVRSLVGERANAGVFTGVGPDSYGKGDYHAAEYLERIDLAFACADLVICRSGAGSVSELAALGLPAVYVPLPIGNG
EQRFNALPVVKAGGGLMVADKDFTAQWVQSHVPSLLAEPDRLRELGDKAWEYGIRDAADTMARRVLELA
>WP_003812340.1 MULTISPECIES: carbohydrate kinase [Bifidobacterium]
MTKPIVLSLGELLWDMLPSGKRAGGAPVNFAYHAKMNGADGWSISAVGEDALGDELLAEAEKAGIHSIIQRNAWPTSTVE
VSLKNGIPEYTIVKGVAWDHLLLTRQLIEVVEQADAICYGTLALRSPETHDTIIELLKHTKPGAMKFFDINLRGDHYSKE
LIEELLEAATVFKINDAELLLLRDMFDIRGTSDDDACRWFMSEYGLDYVILTGGSTFSTIISKNGESSTLATPHVEVVDT
VGAGDSFSGTFTARTLLGDTLAEAHRKAVNTAAYVCTANGAWPEYPDTMPDYLAQAAQ
>WP_003812345.1 ROK family protein [Bifidobacterium bifidum]
MTAYQQSGIWGPHNPGQSGKASPADARRTNRSLIFSLLFPDVQLSRAELGRRTGLSRVAVSDVVNSMLSCHLLRENGRES
NGGKGKRGTLLSVDPDTLHIISIDLSQPHLIQGEATNLLGEPVMHVEHALRAVNHVDFDTINEVITPLHAATQNVIGIGL
AMPGVVDGNGLVKRSTLLGWRNVDVRTPIERRFSLPVTVNNDATAAMFTERLFGKGGPNMMFVRLRRGVGGAVLLGDVPV
FGENHAGGEIGHISLDPQGPPCACGKRGCLERLVSATSLHARLQRSDERMRASILREAGTYLGTALSMPVGLLDLADVCV
YGQSDIVNDTLLSAAQAQLDLLTGSSFHTRTIIRRCECEGEITLRGEALSVLHDYLENR
>WP_003812367.1 folylpolyglutamate synthase/dihydrofolate synthase family protein [Bifidobacterium bifidum]
MSFEHPNRNNESIRDVERDIMRRPPEHNTTNLDLDRMNLMLDVLGHPEHSFRVIHVTGTNGKGSTARMAEALCRAYGLRT
GLYTSPHLERINERIAIDGQELSDDDFVDMWDQIKDLVAIVDAKMAESGRPPMSFFEVLTSMAIWKFADAPVDVAVVEVG
MGGLWDATNVLDADAAIIGPVDMDHMQWLGDTVEQIATEKAGIIKPNCTAIIGPQPHEERVMPILMEAAERNHATLIRDG
YEMEVTDRVPAVGGQIATLHTPNGVYEQVPIAKFGEHQAHNALAALAAAEAVIPVNGPLNGDLVGQALQGVKVPGRIEQI
RTSPTIILDGGHNVNAAEALRKAIEESYDFTQLVGVVAMMGDKQVEEYLGVLEPILSQVVVTENSWRDRVMPAEELEKIA
VQVFGRDRVIREDSLPDAIQKAVDMVDVEDETGVGYGRGVLVCGSFVTAGDARTLLKERMNADLAKPKAERVNPSVGEPE
PRTGAGDPARSGVESDADTDFATDANPDFNENDFGDFGFDKAAKEAAKEAAKEADAADGGPKGGQA
>WP_003812377.1 GNAT family N-acetyltransferase [Bifidobacterium bifidum]
MITLQKTDYQQMEQAAADAGVTLPIEQTDVWARFQADIPGRTPWGVYLIQRDGETVAFIAFIDMETHGYHYLRSMHGPVW
IVKPDEALEREAIDAIAAEVHRADRHVAFIRIDTWFTDGTVPVLSTVPYDQTVVIDVTGGDDAILSRMKRRGRRDVRKSL
RECPADIADETKQAIADFAEYYDVMVETGKRDGFTPAPITDYSDMIEALGADHCRVFAARIEGRVVAWSIVTVNGTHAVR
YYAGMRNDVMRLHVTDKLLYTECCILGSQGITEYDLMGIGSELAPSLNGLNEFKCKFTEEITPVAAGRDVPIKKAFYSSL
KLAKSLKNTLKK
>WP_003812379.1 UDP-N-acetylmuramoyl-L-alanyl-D-glutamate--2,6-diaminopimelate ligase [Bifidobacterium bifidum]
MTVTLASAAQLLKRHGLLREIIRADRWTLDAHDIEGADTAFSAITYDTRDVREGTLLCCKGRFKAEYLHDIDERGLAAYV
ADTDFSAETGAPGLIVNDARKAMSLLSAEFYGRPQDELTVVGITGTKGKTTTAYFTQAVLNAHSHGKAALFSSVDNCLDG
HTYVESDLTTPESMDAFRMMREAADNGMKYLVMEVSSQAYKVERVYGLTFDVATFLNISPDHISPIEHPTFEDYLYCKRQ
IVRNSRALVLGAASDHADLLRQDAADAGVPVTTFELLDGQSPAGSDAADVTASPANAEHSAYRIAADGADLGEFRLALDG
DFNYANAAAALAIAHAAGIDLTADAAATHAMEPVRIAGRMEQFHDPQSNTLAIVDYAHNYASVTALLDFVDERFGSQHPR
ITLVTGSAGNKAYDRRKEIVEAAQHRIDSFIFTAEDTDTEPFIDICTEMQRYITVPGIASTVISDRPTAVTNAIYDARAH
ADRFNIILIIGKGDERWIKDHNKHVPFEGDDRIVERMFA
>WP_003812388.1 MULTISPECIES: aldose 1-epimerase family protein [Bifidobacterium]
MGTTPRTGNQYSIHHGDFSAVVCELGSKLRRFDYGGKEVFCSYGPDDLTPTCCGYILAPWPNRIKDGEYDFNCKHYCAPV
NEYHPEPRNNANHGYAYQYMWKLESLTENSVTQSLRFPNLDGYPFDVTVTATYELNDKGMTVTVSARNDGDEPAPWALGL
HPWVANGKNGETSEQRDADSAACRLKIDADTHVTVDAGLVPNGTEPVDGTKFDLRDDPVLDGRAFDDAWVDVHRADDGTT
TTVFTRPDGMEIKLVGDETINAWQCYTATGAPFDQHPNGIAVEPMTAPANAFRSGDHLTVIEPGKSVTTVVRYEVTVK
>WP_003812404.1 MULTISPECIES: 50S ribosomal protein L35 [Bifidobacterium]
MPKMKTNSAASKRVRVTGSGKLMHAGSAMRHNLEHKSARKRRALKADGVLATAQSKNMKKLLGR
>WP_003812406.1 MULTISPECIES: 50S ribosomal protein L20 [Bifidobacterium]
MARVKRAVNAHKKRRVVLERASGYRGQRSRLYRKAKEQLLHSFTYNFRDRKARKGDFRKLWIQRINAAVRAEGITYNRFI
QGLHLAGIELDRRALAELAVSDPETFKAIVEQAKAALPEDVNAPVEA
>WP_003812409.1 MULTISPECIES: AAA family ATPase [Bifidobacterium]
MPTDLLGREYETFPAPKPLSQHGPARIIAICNQKGGVGKTTSSINIAGALSQYGRRCLIVDFDPQGAATVGLGINANAVE
NTVYTALFDPSIDPHEIVQHTDFENLDIMPANIDLSAAEVQLVTEVGREQILASVLRKLRNEYDVIIVDCQPSLGLLTVN
ALTAADGVIIPVAAEFFALRGVALLMQSIEKVQSRINPDLQVYGVLVTMFTRTLHCEEVLQRIYEAFQDKVFHSVISRSI
KLPDATVAAAPITIYAPGHKTAKEYREVSRELIARGIVA
>WP_003812421.1 MULTISPECIES: carboxylating nicotinate-nucleotide diphosphorylase [Bifidobacterium]
MLTQHIIRTAVEAALAEDAPYGDITCETTIPADETGSAHLTARERGVMSGIAVFTAAFTAQNPGIGVSPLIADGERFQRG
QILATVEGPVRDLLAAERIALNFTQRMSGIATMTASFVDAVNAIYDDGHDGTVTRPHRYERTRIVDTRKTTPGLRPFEKY
AVVCGGGHNHRYGLSDAVMMKDNHLAALAARGIDLTGAIRHVREQVGHTTHIEVEVDRLEQIPAVLAGGADTIMLDNFSL
DDTRRGVDIINGKAIVEASGNMSMERVPAVAATGVDVISVGALTHSVRSIDLGLDWN
>WP_003812423.1 cysteine desulfurase family protein [Bifidobacterium bifidum]
MTDTPNASGEPDELYLDAAATEPVTRNVIEAMMPFMTDAYANPASMHQPGKTAARALDAARASFAAGLGARPDDVIFTSG
GTESDNLAIKGIAMARMRALGLQPVYGLAGIDDEPSGVNPAQAGEHPAIRRPRIIISSIEHPAVAQSAQWLHEWFGFEVV
HIPVDGQAHLDLDALEQELDGEAGERTTLVSAILANNEVGTVEPVEELVRIAHAHGVPIHVDAVQAAGQIPIRMRDWDVD
ALSVSGHKFGTPKGLGALLVRGRTPIEPVLSGGGQERGLRSGTQNVAGAVALAIGLNESNARMAAQYRELTDSRDMLIDA
VRRVVPRAELTGDPVSRLPGHASFIFPGVTGEALLVDLDARGIAASSGSACAIGRHEIPGTLLAMGLEPQIAKSALRMTF
RRPLTREEIERISMALEDSYTELTY
>WP_003812425.1 MULTISPECIES: translational GTPase TypA [Bifidobacterium]
MAVRGDIRNVAIVAHVDHGKTTLVNAMLQQSHVFNEREEVPDRVMDSNDLEREKGITILAKNTAVEYTGPLAAKYGYPDG
ITLNIIDTPGHADFGGEVERGISMVDGVVLLVDASEGPLPQTRFVLRKALEAKLPVILCVNKVDRPDARIEEVVSESTDL
LLGLAQDVIEEGVDLDLDHLLDLPVVYCAAKAGYASVNQPENGGLPDNDNLEPLFEDIIKYIPAPEYEEGAPLQAHVANI
DSSDFLGRLGLVRIYNGTLEKGKTYGLSRVDGSIENFRVVELLRTQGLERTPVESAGPGDIVAVAGVNDIMIGETIVDPN
DPKPLPLIHVDDPAISMTFGTNDSPLAGREGKDHKLTARMLKDRLDRELIGNVSIKVLPTDRPDAWEVQGRGELALAILA
EQMRREGFELTVGRPQVVTKTIDGKINEPMENTTIDVPEEYMGTVTQLMADRKGRMDSMSNHGSGWVRLQFTVPSRGLIG
FRTALLSATRGTGIASSLSAGYAPWAGAIVTRQNGSMVSDRAGVATPYAMQRLQARGNFFVEPQSNVYEGQVVGINNKPD
ELDVNITLAKHMTNMRSSTADVLETLTPPIKMSLEESLDFANEDECVEVTPEAIRVRKIILSREDWYKWRAKQRRQNNNA
>WP_003812433.1 MULTISPECIES: DUF6725 family protein [Bifidobacterium]
MAIPNEIPANARVVVRVSEGVDPTDHRMKYRDYVGHVTSWDGHTLDMIRDAAANGSRPEHRVTIDADTIITLKPVPERHF
TRP
>WP_003812468.1 MULTISPECIES: dihydroxy-acid dehydratase [Bifidobacterium]
MTEMRSAKIMNGRVFAGARALYRAAGVKGDDMGKKPIIAIANSFDEFLPGHVHLNKVGRIVSEAIKEAGGIPREFNTMAV
DDGIAMGHTGMLYSLPSRDIIADTVEYQCNAHCADALICIPNCDKVVPGMLMAALRLNIPTVFVSGGPMEAGTTILADGT
VKSTDLIDVMYATADDSVSDEELLNYEKTVCPTCGSCAGMFTANSMNCLTEAIGLALPGNGTILASHSYRKDLFKRAAQQ
VVKIAHQYYDDSDDSVLPRSIATKEAFENAMTMDVAMGGSTNTVLHILAMAQSADVDFTLDDIERISHTVPCICKASPSG
KWEISDIHRAGGITGILGELDRAGKLHTNVHSIDYPTLEAKLADWDIMRPTCTEEAQQMYKAAPGHIISPEPWTHTTLFD
SLDRDRANGAIHDIDHPEIHEGGLAVLRGNLAPDGCVVKTAGVPQEIWKFRGPALVVDSQEQAIEVILDDTLKPGMALVI
RYEGPKGGPGMQEMLYPTSFVKGKGIGKQVAMLTDGRYSGGSSGLAIGHMAPEAANKGPVALIKNGDIIDIDIEARSVNV
ELTDEQLAERRRELEAGDGYVAHRDRKVSQALKAYAAFARSADKGATRDPELINKLSGLA
>WP_003812470.1 MULTISPECIES: DNA-directed RNA polymerase subunit omega [Bifidobacterium]
MAEETKDTEVKGNEEFGTAPVPEGFANPPIDDLMKHADSKYALAIFAAKRARQINSYFTQLNEGLLQNVGPLVEYQNQEK
PLSIAFREIDEGLLEETLGEDDLSEGN
>WP_003812477.1 MULTISPECIES: HAD family phosphatase [Bifidobacterium]
MKGWPGEPDMEHDVLVAQGPAAAADGKPISNVIFDFGNVLIYWDPSVVLLPRYSQETIDQFLDNDISGFYDANDRMDGGA
SPDEGVAWMREHYGDKWADILRYYLDNFEDSLTGVVPGARVLVNDLKAAGIGVWGLSNWEKELFPIALKHCEILQRLDGR
LVSGYVHMRKPHKDIYEKALEEFGISAESSVFIDDKAMNIAGANEAGIRGIRFSDARKLRELLIEQGIDIPAVQ
>WP_003812479.1 MULTISPECIES: methionyl-tRNA formyltransferase [Bifidobacterium]
MLKILFAGTPDVAVPSLRALAADSEHFEVVAVLTRPDAPTGRGRKLTPSPVKTAALELGLPVLESDPAEPTFLDELKVTG
AQAAAVIAYGRILKQSVLDALPCGWYNLHFSLLPHWRGAAPVQRAIWSGDDMTGTSVFRITRAMDAGPLLVQSETPIGEH
ETAGDLLTRLGESGALVLRDALRTVEDGTADPVEQAEGDYPVAEKIRVNDAHIDFSAPVEAVDRQIRACTPNPGAWTELD
AGGLGLDDGLSTLHVLRAHPADMTNPNVPGSLVSGALAAGKKNVWIGTGSTPLELLEVKAQGKKAMRAADWARGARLSEA
ARCR
>WP_003812487.1 inositol monophosphatase family protein [Bifidobacterium bifidum]
MDLREMTQAVAQVARHAGRHALQEQVNPHDLSTTMVSPGETKFTSEVNTRLIRYTRARLSEIEPFQGFWEERPEDNQPGE
RYWCVGNIDGAINFIRNMAEWTVTISLFEFDEHCHARPIMGVVHAPAMGITYMAAKGQGAIRIRRNPVGGDKREKVMPSI
TATLDGSVVSYGMSYVPEESKRALSAVASIAGKPADIKRVGPASMDLCKVADGTYDAYFEPHLHKWDVPAVSAGAVVVWE
AQGRLRQWNGELIHWRRENDVVASNGLIGDELQPYLQ
>WP_003812488.1 MULTISPECIES: ubiquitin-like protein Pup [Bifidobacterium]
MPQEFAHTRSSSQKQDTDEQLNDVSMAAQAETDAAADALDAVLDDIESTLESNAEEYVNSFVQKGGE
>WP_003812492.1 MULTISPECIES: HU family DNA-binding protein [Bifidobacterium]
MAYNKSDLVSKIAQKSNLTKAQAEAAVNAFQDVFVEAMQSGEGLKLTGLFSAERVKRAARTGRNPRTGEIIEIPATYGVR
ISAGSLLKKAVTE
>WP_003812503.1 VWA domain-containing protein [Bifidobacterium bifidum]
MRPMTFAPALGWIAGGAIAALMLAFAVAVVVVHVRRRRSSDETLTACIRRVIMFLLAAVMMLTPSIVTTTTSRAINATDV
MVAVDVTGSMAVKDAEYGSSGTISRLDAAKRIVKGITSTYADSSFAALRFGASGTLDVPLTPDSIAIDGWADTLAVESTS
TSAGSSLDTPLDQLMLSLKSIRDQHPDDIIVLYVITDGEQTSDTARRSYSALRRYLDDSFTIGVGSDAGGKIPMASDGTA
TGQQSDGQWVTDPTTGKPGISKLDEATLESIADEMGGSYLHVDASHTIEQAVSAKASRQWRLTQTVKRRERTIPVIWPFA
VALGLLLAWEIGAWIAMSRRML
>WP_003812522.1 MULTISPECIES: chaperonin GroEL [Bifidobacterium]
MAKIIAYDEEARQGMLAGLDKLANTVKVTLGPKGRNVVLDKSYGAPTITNDGVSIAKEIDLEDPYERIGAELVKEVAKKT
DDVAGDGTTTATVLAQSLVHEGLKNVVAGSNPIALRRGIEKATDTIVKELVAAAKDVETKDQIAATATISAADPEVGEKI
AEALDKVGQDGVVTVEDNNRFGLDLEFTEGMRFDKGYIAPYFVTNADDQTAVLEDPYILLTSGKVSSQQDVVHIAELVMK
SGKPLLIIAEDVDGEALPTLILNKIRGTFNSCAVKAPGFGDRRKAMLQDMAILTGAQVVSDELGLKLDSIDMSVLGTAKK
VIVSKDETTIVSGGGDKADVEARVAQIRAEIEKTDSDYDREKLQERLAKLAGGVAVIKVGAATEVEAKERKHRIEDAVRN
AKAAIEEGLLPGGGVALVQAAKKAESAEAVTSLTGEEATGAAIVFRAIEAPIKQIAENSGVSGDVVFNKVRELPEGQGFN
AATDTYEDLLAAGVADPVKVTRSALQNAASIAGLFLTTEAVVANKPEPKAAAPAAGADMGY
>WP_003812525.1 MULTISPECIES: WXG100 family type VII secretion target [Bifidobacterium]
MPQYQVDSERIQSSSAAVSASIAAIRQAVNGMYTNLNGLQDAWRGGAATQFTSVSAQWRAAQQQMEASLESIQQALTQAS
TVYADAEAQASRLFASG
>WP_003812530.1 MULTISPECIES: response regulator transcription factor [Bifidobacterium]
MSKPIEASIVVVDDEPSIRELLVASLHFAGFDVATAASGSEAIEVIEKTQPDLIVLDVMLPDIDGFTVTRRIRQEGIGAP
VLFLTARDDTQDKVMGLTVGGDDYVTKPFSLEEVVARIRAILRRTREQVEDDPIIRVGDLEINEDSHDVSRAGHAIDLSP
TEYKLLRYLMDNEGRVLSKAQILDHVWQYDWGGDAAIVESYISYLRKKVDGIMVTDDNGEQHKVTPLIETKRGIGYMIRE
PRVSA
>WP_003812543.1 ATP-binding protein [Bifidobacterium bifidum]
MEDIDPDHMTLLGELLNEIAHNIIRHCPAGCEFDCSVMLHDDVAEVTQYNSVTHPADKSETAVSTHMGLGLCRDRLLHIG
GMLRTEVEDGTWMLYARVPLSHQT
>WP_003812575.1 MULTISPECIES: ECF transporter S component [Bifidobacterium]
MSVSSQPNSADSSNAAKPTRPDLAHSTGVADSGRWSTRRIAMYALFVALAMATSFISFPILPNPAFSFLKYDPSGIVCLI
AGFAYGPAAAAIVSVLGFVPHVFMDPWGTLMAVLVALTLSVPAALIYRHVHTRKGAVIGLVVGALLALVAAIAGNLVITP
IYTGWPVSEVAAIIVPALLPFNLIKFVIHGVVTFLVYKPISNLLNR
>WP_003812616.1 MULTISPECIES: type I glutamate--ammonia ligase [Bifidobacterium]
MAENKIFAHTPEEVEALINKEGIEYVSVRFTDLIGVQQHFTVPASEFIDNAFTDGMPFDGSSVQGFQAINESDMKLIPDV
TTAFVDPFRKHKTLDVAFSIVDPLTDEPYSRDPRQVAGKAEAYLKSTGIADTASFAPEAEFFIFDKVRYENSMQRSFYEV
DTIEAPWNSGVDTEEDGTPNIGFKNRIKKGYFPVPPCDHYQDLRDDMVANLQKVGLQLERSHHEVAGAGQQEINYRFNTL
QHAGDDLMKYKYVVHETAALAGKAVTFMPKPIAGDNGTGMHCHQSLWKDGKPLFYDEQGYGGLSNIARWYIGGLIKHSSA
VVAFTNPSLNSYHRLVPGFEAPVSLVYSARNRSAAIRIPLAGTSPASKRIEFRAPDPSCNPFLAFSAQMMAGLDGILNHI
EPPEPVDKDLYELPPEEHANIKQVPGSLDAALNALEEDHDFLTAGDVFTDDLIETWLDLKRGEIDQARLAPTPLEYELYF
HI
>WP_003812622.1 DUF3043 domain-containing protein [Bifidobacterium bifidum]
MTWNPFKKDKAQEPVEEESPAKTVGKGRPTPKMKQAQARNLRPLVPPDRKASAKAAKERIRKREDEEYEAMRTGDINRMP
KAERLPWRVYIRDYVDARRNLGEFFIPVAFVMLLGSILVTTIAPQLSVPMMILLYVYLIAVIIDVAVMWRKLKKKLIEKY
GEASVAKGSRSASYAWSRAIQVRRWRLPKPRSPKRGNWPK
>WP_003812647.1 MULTISPECIES: ABC transporter ATP-binding protein [Bifidobacterium]
MSSKLPSNVTRMGDATVIRDEDASNPVAVRFDHVTKQYKLFKNDKLRLLSTFSKRIPHDTVNASDDLSFTVNRGESLALL
GDNGAGKSTALKMITGVCFPTSGTVEVHGRVSALLELSAGFDMKLSGMENIDMRCQLWGLSKEESKELIPEIVEFSELGK
YIDQPMRTYSSGMRARLGFAFVSSIRPDILVVDEALSVGDRKFAKKCRERVNSIIANENVTVLFVTHSTGTAKEFCHRGI
VIQKGKAMFSGGIEEAVDFYTAS
>WP_003812652.1 MULTISPECIES: aminoacyl-tRNA hydrolase [Bifidobacterium]
MASDFWLIVGLGNPGKKYEGTRHNMGFMTADILAERWSVAFSDHKGLAMLGKGAMNLQGRNVKFFLAKPLTYMNDSGNAV
ASISAYYQIQPDHVVVIHDDMDLEFGRIKVKAGGSAGGHNGIKSIDKALSTPKYARVRMGVGHAQRGAHAHDNTVNWVLG
GFGPDQRKQLPEFLADGADAAETIIFDGLAATQEKFNGR
>WP_003812660.1 MULTISPECIES: phosphopyruvate hydratase [Bifidobacterium]
MAAIESVYARQILDSRGNPTVEVILDTEDGAEGRGLVPSGASTGEAEAWERRDGDKSVYGGKGVLNAVKAVNEVIAPKVI
GMDATDQRALDDLMIELDGTPNKGKLGANAILGVSLAALYASAESAELPLYRYIGGTNGHILPVPNMNIMNGGAHADFAT
DIQEYMISPYGFDTYSEALRAGVEVYHTLKNVLKKEGLNTGLGDEGGFAPKMKSNEDSLKYIMDAISAAGYEPGKQIGIC
LDVASSEFYNKETGKYRFDGEERDSAYMLDYYENLINEYPIVSIEDPFNEEGWEDWAEITRRLGDRLQFVGDDLLVTNPA
RLRKAIDMGAANSLLVKLNQIGSVTETLDAIELATENGYTSMVSHRSGETPDTTISDLAVAKNTRQIKTGAPARGERVAK
YNRLLEIEEELGSTAQYAGYSAFKACKKYIAK
>WP_003812673.1 MULTISPECIES: transcription elongation factor GreA [Bifidobacterium]
MGEEKSVLLTQEAFDTLKDELAHRQGQYREEITKRIAAARAEGDLSENGGYQAAREEQAKNEGRINELTVKLRNATIVEA
PKAGKVGNGSLVTLELAGREMTYALGSRDIKVATKYDVISPESPIGAAILGANEGDTVSYKAPNGREISVVIKEAKPLS
>WP_003812680.1 MULTISPECIES: WhiB family transcriptional regulator [Bifidobacterium]
MSSAFDWRAKAACRDKDPELFFPVGNTGAAYQQIEEAKAVCRTCKVIDACLKCALDTNQDYGVWGGLSEDERRALKRRAM
RARRSQAMQLQV
>WP_003812689.1 MULTISPECIES: WhiB family transcriptional regulator [Bifidobacterium]
MWGVVDDSAEDPMSELWGLFKSDDDVSWQHKALCSQTDPEAFFPEKGGSTRDAKQVCARCEVREQCLQWAIEHDERFGIW
GGLSERERRRYKKEHKERA
>WP_003812704.1 MULTISPECIES: response regulator transcription factor [Bifidobacterium]
MINSPTRQTTPRTILVVEDEPTLATAIAQRITAEGWSARVASDGASAVQAAKQLRPDLVIMDIMLPVMDGLEATKRIVAD
RPVPVLILTARDAEADKVIGLGAGADDYMTKPFSMRELIARCKALLRRVERAKVIAKNSENEKILNFGSLVIDPAQRLVT
VNGEQVHLTPTEFDLLVTLARKPKSVLTREKLLEEVWDWVDASGTRTVDSHVKALRHKLGSETIRTVHGVGYAFEPPEQ
>WP_003812706.1 MULTISPECIES: 1,4-alpha-glucan branching protein GlgB [Bifidobacterium]
MATYTNINEDIAPVPVNQSDLSAVSNATFYNPHEVLGGHLGSGDHAGTVTIRVLRPLAKSVTIYTQKGTAEARHEFNGVF
VAVIAAEKTADGWAVPDYRVCTTYEGGKSVMEDDPYRYLPSIGDMDAYLFGEGRHERLWEALGARVRRYDDPMGGADGAP
GHQVVGTSFTVWAPNAHAVRVVGNFNSWDGRRHAMRELGSSGIWEIFIPGVKAGEVYKYELLNANHEWKMKADPMERSHE
IPPATGSIVVESDHEWNDEAWMDHRRHTDPHAGPVSIYEVHAGSWKKGIGNYRELADELVDYVAKEGFTHVEFMPLTEHP
FSGSWGYQVTGYYAVDSRLGNPDDFKYLVDKFHRAGIGVIMDWVPAHFPKDDFALGRFDGTPLYEDPDPLRGEHPDWGTY
VFNFGRREVRNFLVANACFWLDEYHIDALRVDAVSSMLYLDYSRKPGQWRPNIYGGRENLEAIDFLKEANATAYKNNPGV
MMIAEESTAYPGITAPTDAGGLGFGLKWNMGWMHDTLQYLHETPINRKWHHNEITFSMVYAYSEHYVLPISHDEVVYGKG
SLFGKMPGDDWQRYAGVRALFAYQWAHPGKNLTFMGNEIAQYGEWNHDGSVDWDALNWPDHRGVQKLVADLNEFYKDTPA
IWSQDFDPAGFQWLTSDDADHNTLSFLRIGSKGEQLVVVVNFSGEAWQDYQVPLPQGGNWTEVLTTDDKKYGGSDIHNGT
FAAVKGEYHSRDWSAKLTIPALGAVFLKPEN
>WP_003812708.1 MULTISPECIES: CarD family transcriptional regulator [Bifidobacterium]
MGYKVGDMVVYPRHGAARVEAITERVVKGVKREYLQLTVLSSDGLVINVPVENAQKVGVRDIVDANEVAKVFEILRTPIV
EKEMNWSRRYKLNVEKLATGDVNKIAEVVRDLAQRDVDEHGLSAGEKRMLTRARSILTSEIALSEDLDEAEIQRLLDVNL
GFSEPKPGDEKHHSEAPAEPADRTLARIESESKKSRRK
>WP_003812712.1 MULTISPECIES: metal ABC transporter permease [Bifidobacterium]
MTGISFSFDPDWMYTLSAPFMTNAFLAGLCISLAAGVMGYFTIARHSTFAAHALAHIGLPGATGAVLLGLPVSLGMGVFA
LGGALVIGALGKRATQREIATGTVLAFATGLGLFFARLSSSASQQMQSILFGSILTITTDQILGFAVFDVILLAVLAIVY
RPLLFSSVDEQVAQAKGVPIGLMNVAFMAIMAGVITIAVPAVGTLLIFALVITPAATANAIVASPFKAMVIATVLCLVSI
WGGLVLSAMFPAPPSFIIVTLSTLFWAIAKGVTSLRHR
>WP_003812733.1 MULTISPECIES: response regulator [Bifidobacterium]
MVARKKTSTQEQEGQVEEVLSADELKAVSEGEPVESAVHKKRTVVVAEDESVNRMDLVAMLEDNGYEVVGEAANGEEAVD
LTRKFRPDIVCMDVKMPRMDGIAAAGVICDENIAPVVMLTAFSQPDLVRQATGAGAMAYVTKPYEESKLLPALEVAMGRF
SEINDLLDNVETSENKLKETEEQLKKAEEKLKKAEDTLEERKLVDRAKGLLMDKADFSEQGAFRWIQKTSMDQRIPKKRL
AMAIIAKYGDPKPSEVGE
>WP_003812738.1 Nif3-like dinuclear metal center hexameric protein [Bifidobacterium bifidum]
MTTLRQVVNVVETLYPLRYAESWDAPGLIVGEPGADVGLVAFAADPTMAVIDEAIERGADLLICHHPLLFRSVHAVSGQD
VHGAIVGKLYSHHCALWVGHTNADSAWRGVGQAAADAFGLVDQRPLVPIDDPGSAHAVGLGRVGLLEEPMTLERFAHRVA
QALPATNLGIQVAGDLQSLVRRVAVLPGSGDSLFDEVRASGADVYVTSDLRHHPATDALEQARYEASLLSRGLAAPSAGN
TGTAGNAVARPALINTPHSAIESLWFRYAPDDIAAAVERATGETIRTTHITMNTDPWTLNIPCRG
>WP_003812746.1 hypothetical protein [Bifidobacterium bifidum]
MFLAASIRFGVIAIAATGGFDGTYIWGIVLAGVVGVAQTVYALVNQAFDGRLSKA
>WP_003812752.1 MarR family transcriptional regulator [Bifidobacterium bifidum]
MNDKALAELFYDAARISHQRETRRDHSLIYGSGQSRCLLTVSGLGPVSQRRLAAILGIRSASLSELLGKMEARGWVARTP
HPEDGRTYLVALTEEGKAEAMRRRAADNGATGKLLEVLTAQQREQFAEILTVIKEHYQELDKQNL
>WP_003812758.1 MULTISPECIES: DJ-1/PfpI/YhbO family deglycase/protease [Bifidobacterium]
MAVENAKVLIIVNNWGIEETELTRPLRDLKAAGAAVTLAAATLDPCETVSHDRYEGETLTPDALLSDVNAGDYDLLVVPG
GTCNVDRIRVNEDAIAIAQEFAHEGKPIAAICHGAWLLVNAGLIAGKTAAPCRYIRADIENAGGHYVDEQLHIDDANGWR
LITSRKPADLDYFVDAIKKTLA
>WP_003812763.1 hypothetical protein [Bifidobacterium bifidum]
MEFVIGAVIIIAAVAIAIWAATSHQGGAGAAPDASASATSPSRRDADGKVVSRTSSRDGDTGIATTVVTLKDGTTTVTRT
MPDDSSTSTTTAGGLGAGSLQELAASVQAEYLSRLGSYTLGPGAHEDSRREMFDGQWRDKLDRAANNYNVYLPSGFRQFD
FCVNRAIDDYMRVGRPYGTPSAYTYRYSERTTSSFNPTPCAFVFDMCSFGTPVPQWDADMAALRQAVASTGERDVTERDD
GNHHIILVDGSVGDATRNILYRAFAQCARA
>WP_003812773.1 MULTISPECIES: acetate kinase [Bifidobacterium]
MAKTVLVINSGSSSIKYQLVDLESGEGLASGLVEKIGEPVDGHYKHEYNGEKHELEEPIHDHEQGLRRVLGFFKEYGPDL
SEAGIVAVGHRVVQGGSLFPKPALVTDKTINAVKDLAVLAPLHNGPEAKGAEVMRALLPDVPQIFVFDSSFFFQLPKAAS
TYALNKEIADQYHIRRYGAHGTSHEFISSVVPGVIGKPAEGLKQIVLHIGNGASASAEVSGKPVETSMGLTPLEGLMMGG
RTGDIDPAVVFHLIRNAHMNVDELDTLFNKRSGMMGMTGFGDLREVHRLVAEGNEDAKLALDVYVHRIVSYIGNYTYQMG
GCDVITFTAGVGENDDIVRKMVCDKLAPFGVKLDEEKNAKRSKEPRIISTPDSSVIIAVIPTNEELAIARKSAEIAENGA
DTYGNTFTK
>WP_003812775.1 MULTISPECIES: phosphate acetyltransferase [Bifidobacterium]
MTTTNIYIASPEGANGRNVVAYGVLKALTTKFKTTVFRPAVSNHDHFTPILLNASNAGLGVALSTGLDIHQVRKDKEGSR
GDIVAAFNDAMNVSRADAALIVGTDKSHVNDPTAYEFNANIAADLQAGVFLAVCTIDRWPDELKDTVRLSIEGMEAAGNK
VLGIFVTGCEPRHSVSVKDTLADFGLPVWTIPQIPFTEASQADAALAAFQANVPTEEVLRAINVEIDFPITSYAFQYSLL
GRAKANKKTIVLPEGEEDRIIKAADYLLEREIANLIIVGDKGAILARGAELGLTHLGKARFQAMDDENILKPMVAKLCEL
RAKKGMTEEQARKQLTDASYFGTMLVVLGYADGLVSGAVNSTANTVRPALQVIKTKPGQRLVSGAFLMCFKDHVTVFSDC
AINLNPDAEQLAEIALQSAVTAKAFGIEPKVGMLSYSTLGSGKGPDVDIVEEATRIVKEKAPDLPVVGSIQFDAAWSPDV
AATKAKGNDVAGHVNVFVFPDLCSGNIGYKAVQRSSGALAIGPVLQGLNKPVNDLSRGATVQDIINTIALTAIEAQ
>WP_003812798.1 MULTISPECIES: DUF47 family protein [Bifidobacterium]
MARKNDSFYFDGFKQSADYACQAAHLLSEVMHHYEPDRLLERFDEMHRIEQAADEVRHGMMDELVTAFITPFDRDDIARL
SSVLDDVTDRIEGALHRMYYDNVLEIRPDALDLVDMVERSCGKMAELIGELPRFKRSKTLREQVFFINKIEQDADRLFVE
AMRRLHTTCTDPLQVLAWHEVYVHLELCTDDCEHVADVVDNIVMENS
>WP_003812813.1 MULTISPECIES: ATP-binding protein [Bifidobacterium]
MVDDYTAKMTELIELMRMIGNDTQQCEVKECKRKISSTITDTLSAFSNGSGGWIILGLSEKNGFTPVEGFDARAMQEALS
QACEKMTPVVRPVIVTCPFEGANLVFARIDEMLPRDKPCFTTALGPHGGSFIRTGDGDRRMTSYEVDRLIEEHLQPTYDL
DIVPGATTDDLDPQLVAGLLARVREQHPRVFADRDGIDVLLDLQVLRHDDSDESEVGGILRPTLAGLLALGRYPQKFYPR
LGISIAVFPGTSRDDVFRGDERLVASKSVVGSIPVMIDDAVDSLMRWIGAKKPDYPPLVLREAIANALTHRDYSPDARGT
QVHISVFTDRIEITNPGGLYGMVTHDVLASPHPVTGAPFVSTRNQFLFTLLESTPYPGGGFVNPEGGDGYQRIAAALREA
GIEPATTRNDINTFTMTITKQRTMANSSPGDVVKAIMTVLERHSAMSVKEIMRELQLTPLAATSGMRELMKEGRVARVKF
ADDSVQRYRLKG
>WP_003812852.1 MULTISPECIES: ABC transporter ATP-binding protein [Bifidobacterium]
MAMLEINDLTREFTRRGARFAAVDHVSFSMDQGELVAIIGRSGNGKSTLLNLIAGLLKPTSGTVEIDGRNVSKLSDKELS
QLRNATLGFVTQGQTLLGNLTVLDNVILPAVLFGPAKKTVVPDDVAAPGEADAAGAADSAREQDDADMPDVIDDDLTAEH
EPDALERRATMLLDRLGVADLSDSYPKELSGGEMRRVSIARALMNGPKLLILDEPTGDLDATSTTMVMRLLRNVADETAA
VLIVTHDGDTLPYADRVYAMDAGRLTPAGGA
>WP_003812853.1 MULTISPECIES: 30S ribosomal protein S4 [Bifidobacterium]
MTNVQRSRRQVRLSRALGIALTPKAQRIFEKRPYAPGEHGRTRRRTESDYAVRLREKQRLRAQYGVSEKQLRSAYEKATR
TAGQTGNAMLTDLEVRLDNLVLRAGIARTTAQARQFVVHRHILVDGNIVDRPSYRVKPGQTIQVRAKSQTMVPFQIAAEG
VHRDVLPPVPGYLDVNLASLKATLTRKPEVEEIPVQVNIQYVVEFYAR
>WP_003812859.1 MULTISPECIES: DUF948 domain-containing protein [Bifidobacterium]
MGVGQIAGLIAAIAFAVLAGFMIYPLIRLGKLFDQIADTVRESGEHAIPALDEGVTTVKQVNKSLEDVNRISAAASSTAN
NVGALTDLYGSFLGKPVIKIASFFYALKSTAQSFVAKKSTGRDSVEGSGQQESKAQ
>WP_003812861.1 MULTISPECIES: hypothetical protein [Bifidobacterium]
MFKRLFWIGVGVTVGALAVIKAQAYVKANTPDAARAFVFGPDQDHVGMRTLEGLVNEFNATRRAREAELNQHYIDRAAR
>WP_003812865.1 MULTISPECIES: Holliday junction resolvase RuvX [Bifidobacterium]
MVWLGVDLGDARVGLALSDPELTFAHPYGNIQAYGDSFRALDDVITVIEDEAVDHIVVGLPLQLDGTEGKSAKKARRWSA
NLEKRMRNLMDEHDFALYHIPQVTLLDERLTTVSAHRQLLEAQLGSRRHRPVVDQQSAVVILQTALDGAMKV
>WP_003812883.1 Fe-S cluster assembly protein SufD [Bifidobacterium bifidum]
MASNNTEITIPVADPNDPYAVPAAMPSSADREPRSFDVNDFAVPERKQDDWRYTPLDRIGEFFDVFKPSGETIIAISYAD
GTAVDEKHVAVSQCALGEGVSGTVSKPSDRAAAVEWNSGRTATVIELSGEIAQPVLVNVIGSGDDLDALHLVISTADEAH
ADVIVEHHGLARLAEGVEIVTGKNSHVSTTFVQEWEKGSKHVGNQRIHVGEGASLRHSVVTLGGDVVRIRMDQDFGGEQG
DLNMLGIYFVDPGEHIEHRTMVVHNHPECKSRVVYKGALDGKDAHSTWVGNALIAPTAPGTDSYELNRNLVLTPGAIADS
EPNLEIENGNIIGAGHASSVGRFDDEELFYLQSRGIPETEARKLVVRGFFGELVEEIGVPFIAEHLMNVIDRRLARGESD
AMKAVLEDK
>WP_003812893.1 MULTISPECIES: metal-sulfur cluster assembly factor [Bifidobacterium]
MSDNLVPEPQASVFDSVSKVLGDEEAARRVMANPQLAAGFPNGHPAPKSDGGVEMCACGRHPKSECEDGEHSSEDDIPLK
AIDDIGRATAEDVKEALHQVIDPELGIDVIDLGLVYGIEIDELGRAIITMTLTTPACPLTDLIEDECASTLAGLVEEFRI
DWTWQPRWTMDKITPEGREQLAALGFNFDNMPKY
>WP_003812896.1 MULTISPECIES: RNA methyltransferase [Bifidobacterium]
MQFITIDSIDDERVAAYTNLTEIQLRNRLEPERGLFIAESPKVIDRALAAGREPISLLVEEPWIEGMSQTFDVVDKRWGT
DIPVYVASPEQLRQLTGYRLHRGALSAMRRWPLPSVEETCRDARRVAVMENIVDHTNVGALMRSAAALDVDAVLVTPSCG
DPLYRRAARVSMGTVFQIPWTRIGGDDKHFWPRRGLEELRSLGFTTVAMALSDDSISLDELTRRLNNSPESADHIDKLAL
IFGTEGDGLSRHTIAGADLTVKIPMSHGVDSLNVAASSAVAFYATSPKRAEQ
>WP_003812900.1 MULTISPECIES: histidine triad nucleotide-binding protein [Bifidobacterium]
MSKSEDCLFCKIIDGRIPSEKVYEDDTTYAFKDINPKAKVHVLIVPKDHYANVAELAAADPAELAHIVGLAQGIADKEFS
GAYRLVFNTGLDAGQTVFHVHAHVLTGEKLDE
>WP_003812902.1 MULTISPECIES: PhoH family protein [Bifidobacterium]
MTTTTRTITIPSQLDPVAVFGPVDEVIRQVEHAFPDLTIIVRGDRVAIVSHSKSTESQASRAEDVIHTIIQAAYSAPMDA
DTVRRLLDQDVLPNKVRAEHPGYGRSAERGRASLGAARSGDARKPRIPGVITFAAGQPVRAKTAGQIAYVNAVDAHTITF
AIGPAGTGKTYLAVAKAVRAFQDRRIRRIILTRPAVEAGESLGFLPGTLNDKVDPYLRPLYDALSDMLGPDQLHRYLDDG
TIEVAPLAYMRGRTLNDAYVILDEAQNTTEQQMKMFLTRLGFNTTMIITGDVTQVDLAVPRSGLATIEGILGGIDDIAFA
HLDAGDVVRHELVGRIVEAYDRHDATRVRRNRGKESREDAR
>WP_003812903.1 MULTISPECIES: rRNA maturation RNase YbeY [Bifidobacterium]
MSVEVTNETIWDIDAKAFSDLGLWVMDQMRVSTQSDLTILFVDPDPIAELHERWMSLEGPTDVMSFPMDELRPGDGKTTM
EGVLGDLVICPWVAAQQAAAAGHSTMQEMMLLTIHGILHLLGYDHVTPEQERQMFGLQRQLLLTFLAVRRITIEPATLPK
GAADALAEYDASHGGGRQITE
>WP_003812924.1 MULTISPECIES: TRIC cation channel family protein [Bifidobacterium]
MEELALESNAFFMGIEYLAVFCSGLMGGLCAVRKNYDLFAMLITAWLTALGGGIIRDVMLGSLPPVGISDRGFVLTALVS
GLAIAVIHPEVDKLRWSMLTIDALAVGLFAVNGTSKALDLGTSGMTAVFMGMFTALGGGLVRDMLLNDVPMIIRDKHLYA
VPSAVGCVLTVFVCRGVQWKMLDFTAEVVLDCAIVVLVVVMRLLSVKFSIMLPGAVKRHNTYLPSESRYLKRPVIHPDAH
DGGDDDKDQSRA
>WP_003812925.1 MULTISPECIES: 30S ribosomal protein S20 [Bifidobacterium]
MANIKSQKKRVLTNEKAHKRNVAVKSSLKTAIRATREAIAAGDKAAAEAAYKVASQKLDKAAGAGVIHKNQAANRKSGMA
VAINNM
>WP_003812926.1 MULTISPECIES: translation elongation factor 4 [Bifidobacterium]
MIEPKNKPGFTDQSLIRNFCIIAHIDHGKSTVADRILQLSGIVPEREMRDRFLDRMDIEQERGITIKSQAVRVPWTFEGT
EYTLGMIDTPGHVDFTYEVSRALAACEGAVLLVDATQGIEAQTLSNLYMAIDHDLAIIPVLNKIDLPSAEPDKHAEEIAG
LIGCKPSDVLRVSGKTGEGVADLLDHIVMEVPAPHGDPKAPARALIFDSVYDSYRGIVTYIRMEDGELKSREKVHMMGIG
MTHEPIEIGVISPDMTPTKALGAGEVGYIITGAKDVSQSKVGDTVTSAVRPAAEALPGYRDPQPMVYAGLFPIDNAQFPE
LRDALDKLKLNDAALIYEPETSVALGFGFRCGFLGLLHMEIVSERLEREFGLDLISTAPNVPYEVTAEDNTVHRVTNPSE
FPDGKIKKIVEPMVAADIITPKDFIGSVMDLCQDHRGIMGTMEYISTDRVEMHYRIPLAEIVFDFFDQLKSRTKGYASLD
YHEDGEQAADLVKVDILIQGEKVDAFSAIVHRDKAYSYGVMMTKKLRELIPRQQFEIPIQAAIGSRIIARENIRALRKDV
LAKCYGGDITRKRKLLEKQKAGKKRMKMLGHVEVPQEAFIAALSTGEAGNDRDTKDKIRAAQKTEG
>WP_003812939.1 glutamate synthase subunit beta [Bifidobacterium bifidum]
MGDPRGFLKVRTRRELAERPVEERIKDWLDVHAESGLQPWTTEQAARCMDCGTPFCMTGCPLGNIIPEFNDLVRQEKWED
AYNRLSTTNNFPEVTGRICPALCEKACVLGIHQPPTMIKLDEQTIIDQAWGLDIVKPMPPQRLTDQTVAVVGSGPAGLAC
AQQLTRAGHTVVVYERDDAIGGLMRYGIPNFKLDKRLIDRRIKQMEAEGTRFRTGVEIGKDISWDDLRDRYDAVVVAIGS
TVPRDMKIPGRELKGIHFAMEFLPDATRRVYGVKPVHDITAKDKHVIIIGGGDTGSDCLGTSIRQGAKDVTVLQIMPKEP
DERPDNQPWPTFARLYQKTSSMEEGGTYVYSTDSVNFVGSDEEQARVHIEDSTASEGFVADENGHVTGLKVVDVAPGENG
PFTRQPGTERVLPADLVLISVGFLHPDTSTLLDQLPVELDKRGNVARNDKFATSQDGVFVAGDAGRGQSLVVWAISEGRS
CAAAVDEYLTGVTELPAPITASQRPMMLPR
>WP_003812941.1 MULTISPECIES: hypothetical protein [Bifidobacterium]
MPNRAERRKAAKDQRRGVPSQYDQTRGRARSGMLDEYALQEKSRRIQEGVDDSGVWKPSARTEVDEEVESVFEANPNYQD
PKAFKAPHSVRQWFRVGSWTLIALSVIAFFVVMWLPTHPLWLILTVSVVFVVGVLSLFFTAGNYRNNPNLDANGTAV
>WP_003812945.1 MULTISPECIES: ATP-binding cassette domain-containing protein [Bifidobacterium]
MPTTDTADNEVLKLDNVEFRRNRRVIITDVNLIIHAGERWVLFGPNGIGKSTAVGMLATRTFPSDGRVFILGHQLGKYDV
FKLRTRIGLASADLGRQFPEFEDPLDAVVTGLSAVTGRWRDTYTDEEYARARQLLRDFRVSYLEGKEMWRLSEGERTRVL
IARALMGDPELLIMDEPTTGLDLGGREQVMRTLSRIGEEDSRRAVVLVTHRLEEIPAGFDHIAIMGRKPVSAEDATNDGI
DAMGNPSAGTIVYTGPLEAGLTDERLSELFGMPIEVQHTHGRWSAFAV
>WP_003812969.1 site-specific integrase [Bifidobacterium bifidum]
MAGKTKNRRTGGSGSVFQDSKGRWHFRKDMGTDPATGRRRPPIEATGMVKSEARARFQAKIAEWERDGRLPSKDGPKTAD
YFERWMEEHRAAINPTTWRNESSWMRTMNAIIGDIRLNRLTANDINGMCRRLRRTRKSKTVNTYLAVLGAMLRTAKRDGL
IADDPMENVGRMPEDRYERPILDVADPAKVIEAALAEPDPAVAVFDSPDEREKWALMFELAFTTGMRPGERYGLMPYQLE
LHHGIPVINVCQQAKPIPAGATIPDWMEAEHLDGAIWLTKPKTAKGVRTVPIPQGLWDRLWAHIVKWGVPSHGLVFTNLY
GHPIRRDNEEKRWRRALKMAGLPYVDIYSARHWLATELAAAGASDEERTAIMGHTDIHTTSVYTHWRERRLAETLDAALP
DLRDGQ
>WP_003812999.1 MULTISPECIES: hypothetical protein [Bifidobacterium]
MDWISYGLEGLTALFTGGAMAWNFAYRSRPKWQPYVVECGYGNPPCLLVKIVNVGNGAATDVHATATHSPETPYGSRRKG
FNSLVATGGCVYARIKVKESETEENGHKYLHYTPPEGASVTITWRQQPFIGHGKTKTWPLSKIPHDFSQGD
>WP_003813003.1 MULTISPECIES: DNA-binding protein [Bifidobacterium]
MVPQYELKDASRIPLKDRLAWTIPQAASLYGIDYDGLRQAVNQGDIDTFRPPSKRGTPSRRHIRREEMDRYVKSLEE
>WP_003813015.1 hypothetical protein [Bifidobacterium bifidum]
MNDMTIAHMTGILTSAIQAADRLELDALKSPALADMDLDRIRDIKRDCSTCINLLNQLGRERR
>WP_003813016.1 hypothetical protein [Bifidobacterium bifidum]
MSDRQFQESKRIALQRQGWHCLRCGTNIHDPSLWPGRSGHHRQLRRRADPAVRDLPCNIVELCGSGTTGCHGWAHAHPAE
AERFGYIIPSWRDPLSVPIRDWNGDWWWLLSDGTAQRLTQIEIIEWQSDWKEQS
>WP_003813021.1 MULTISPECIES: hypothetical protein [Bifidobacterium]
MTTKGKTTKTVSKETRPRKWRKPVPCPTCGSRNIRFDPFARAVNRKTSAIRQFWVCSCERHGILILTRHTDLKEAIRAWN
KEATRQGRKHSK
>WP_003813023.1 MULTISPECIES: hypothetical protein [Bifidobacterium]
MRKRKPLALAGIGLTAITMFLLTPVFLLALAGCGSTPHEPEDSTTESATRSQCSSDSSKFQTCTVTMPDTRRVTCVFYNG
YTEAAMSCDWAHADGADKVED
>WP_003813024.1 hypothetical protein [Bifidobacterium bifidum]
MAVTKRKAEMVVTWHERGVDIETTCRMLGVTPQEASAIIRQHAAERERRERAERMRPKFIEPPMF
>WP_003813031.1 MULTISPECIES: transcriptional regulator [Bifidobacterium]
MPTPQFTEWHTAEHLENEEDIRLYLDACKAYDDPRLMSFAQREAAKARENFSKRE
>WP_003813034.1 MULTISPECIES: hypothetical protein [Bifidobacterium]
MATEYLGVKQVAERLGITSGGLLNLKLPEPDAMIGRTRGWLPETIDGWNAKRPGRGVGGGRPRKHAD
>WP_003813042.1 MULTISPECIES: hypothetical protein [Bifidobacterium]
MPTPKPTKHRMPTGLTRDGRGQRLWRDLTDRWEFTEAEYRDLENACHTADRIVKERRAIGDDYTVEGSQGQIVAHPLLAQ
LRADENHLSNLLNRLDMPEPEEQAAADTPGTRSARMRAVADSRWSKAFG
>WP_003813058.1 MULTISPECIES: DUF6093 family protein [Bifidobacterium]
MSAGFSPASLRRLRSWATGLMTDECRIVSHGRPVTDPHTGKATSPETVRYEGRCKVQTSGGLAAENTEGGIVQALGAVTP
VWSLYLHLPYGTTGLSPGDVAEITAATDPNLKGRKFRLLNMQSEKTHATACRWNVKEVGNSNEQ
>WP_003813060.1 MULTISPECIES: hypothetical protein [Bifidobacterium]
MSSDVTIDAGELTAFGRRVAAAHAMAGVSIAKAVKKGAQVVKEKTQSDLNSSSNGGLHVVRVRYELGTTGSQIYADIGPE
DSGKTREHGHTGPTVAAIAFYGTARGGGTHKPPEHYAEEELPTLAEYVGDAADDMLIGAIGL
>WP_003813063.1 MULTISPECIES: transcriptional regulator [Bifidobacterium]
MSVMDMTSAVLGMIPGLDQPVYLNQEPDESEMPPWVIATCTTDGHRSTEAARYTAHVGRLEIRVVDLTADAVNVICDDRI
IPAMKYRVPAKTSGFTVGQLILDADSGAYAAGLTADDTSRRYQVRVLRFRFTWTRP
>WP_003813069.1 MULTISPECIES: hypothetical protein [Bifidobacterium]
MERDGHRRITGYTPESEWDQTERDWMLALDDYEHSLCPRCGMPVSVCHDELTPTRYTAEAGVCQISLMRDIAAEDWRKQH
DGEAGIKTMSLTTAIKAR
>WP_003813084.1 MULTISPECIES: phage holin [Bifidobacterium]
MANTTGVADHKATGPAIPGLTVERTKAIILLIVQLFSVAQTGLSIAGISQLPFTTDQVSTAITGVIAVIASVYAWWRNNN
LTGAAVQGQQLTNAIKANIIATATDATTGTAQAAYAVSDSRGADATADVAPIEEVSYGDGE
>WP_003813104.1 MULTISPECIES: dihydroorotate dehydrogenase electron transfer subunit [Bifidobacterium]
MPAATFTPVDDVVSQATSAGFFPGRHAVDVTDVRRLSDGVFRLTFRDGYIAAHAKAAQFVNLFSHDSMMLMPRPFGVSEV
RDDLVSVIFAVVGKGTQEFSRLHAGDRIDVLGPLGRPFNTKRDAHYLLVGGGLGVPPLIYAAQRLQASEKSHSTAVFGYR
NVHFADEIVSSYAHRTLSIDESEGNVITLLDRMESQGELAAGGLEPVVLSCGPLPMMKAVALWTTARGIECQLSMEQRMG
CGYGTCVTCVVDTVAGRSKVCSDGPVFTAQQLGWEA
>WP_003813143.1 MULTISPECIES: LysR family transcriptional regulator [Bifidobacterium]
MTLLQLKYIVKIVECGSMNEASHELYVSQPALSSSVKELENELGIEIFTRSSQGIALTVDGAEFLTYARQVLDQADLLEE
RYKNAKPRKQLCSVSTQHYMFAVEAFVEMIDSIKSDEYEFTIRETRTKDIINQVANMLSEIGIIYLSDFNKDVIGKMLRE
KHLEFHPLFRAPLHVFISRNNPLAGKKKVTMDDLKPFPFIQYEQGEEGSFFFAEEAVWPEYSPKQINVTDRATILNFIIG
LNGYTVCTGIDNGDLNNEKIVTVPLDTDETMLVGWVTNERAKLSKAAETYIEKLKSVVADHGYKLID
>WP_003813163.1 MULTISPECIES: RNA polymerase-binding protein RbpA [Bifidobacterium]
MAERSLRGMSIGAKSLESDDNVDFAARSEVAYICPKGHRTILPFAEGAEIPDEWECRCGTIAHREGDGDEEANEIAKPTR
THWDMLLERRSEDELKKLLDKRLEMHHSGWIPDYE
>WP_003813185.1 MULTISPECIES: small basic family protein [Bifidobacterium]
MAAVLGLIIGVVLGVFVKPDIPIILQPYLPIMVVAALDALLGAARAYFERSFSDKVFVISFISNVVTATLLVFLGNQLGV
GSQLQTAVIVVLGIRIFSNVSAIRRFIFRG
>WP_003813188.1 CDP-alcohol phosphatidyltransferase family protein [Bifidobacterium bifidum]
MGTQQHADGGYRQKIKQKFNQEYSPEPRDIYFTVPNLISVLRIASIPFIAWLVADHRMVPALIVLAVSAITDSLDGIIAR
AFNQVSKIGQILDPIADRLLIICSVLALGVAGIIPWWMIIIIAARDAWMMLLVLWLAQYDYGPLPVHFVGKAGTFMLMVS
IVALIFCDIWVNPFVGLLHLAALAAGIWGVGLYWLAGCIYSKQGISLLVKEKRADGR
>WP_003813190.1 MULTISPECIES: ATP phosphoribosyltransferase [Bifidobacterium]
MLRIAVPNKGMLSEPAWNMLSEAGYRLRSNPRQLVVEDPDNDIELFYLRPLDIAVYVGRGTIDVGITGHDLLLNSGTEAS
EHMELGFGASTFRFAAPNDSDFHTLQDIQGKRVGTSFDKLVHDYLVAHGIEAETIHLDGAVESSVQLGVADLIADVVSTG
TTLRNAGLRIFADPIMHSEAVLIRSPRLDPEDERLTILSRRLQGVLTAQRYVLMDYDIPVGKVAAAVAVTPGFESPTVSP
LHDKQWNAVRVMVPKAKVNQLMDKLYEVGARAIIVTALQASRM
>WP_003813192.1 MULTISPECIES: phosphoribosyl-ATP diphosphatase [Bifidobacterium]
MKTFESLFAELSEKAVTKPEGSLTVDELAKGTHFIGKKIIEEAGETWIAAEYEGADRTAEEMSQLLYHLQVMMIAKGITL
EDVYKHL
>WP_003813194.1 MULTISPECIES: ribulose-phosphate 3-epimerase [Bifidobacterium]
MSIQIAPSILSADFCNLERDLKAIANADLVHVDVMDHHFVPNLTLGEPIVKRICEVTDLPVDVHLMIEDPDRWAPEYAKL
GAASISFHMGATHAPVRLARQLRDMGCKACFAVRPAEPVEPIFDILDEFDMVLIMTVEPGFGGQKFLDNQMAKVRRLRDE
ITRRGLSTHIQVDGGVSPKTAHIVAEAGADVLVAGSAVYGAESPAQAIDQIRDKAAAAYRD
>WP_003813197.1 tryptophan synthase subunit alpha [Bifidobacterium bifidum]
MTNTATTPSGQPLGISHKPSATEAMFDRLKAENKPAFIGYLPYGFPNPDISLDALRIMVEHGVDAVEIGLPYSDPVMDGP
VIQAASQIALNNGESINGVFKAVETVANAGGVPLIMSYWNLIYHYGVERFACDFENAGGAGLITPDLIPDEAGEWIEASD
RHGLDRIFLVSPDSASERLELVARNARGFVYAASRMGVTGERDTISASPETLVERARNAGARNVCVGIGVSTPEQGAKVG
AYADGVIVGSALVHTLLDDDNVTAKTPKEGLRDLAAKVEALSEGIHNESR
>WP_003813203.1 MULTISPECIES: pseudouridine synthase [Bifidobacterium]
MPNAYSRALKAHDDNNNEGIRLQKILAQAGFGSRRKCEQMITDGRVEVDGELVTELGTRVDPKKQHIRVDGSRVHLNPNH
VTLALNKPKKVLSAMDDPKGRYTLADIIGDKYERVFHMGRLDYDSEGLILMTNDGELSQHVMHPKYEVEKTYIATIDGKI
GGNVCRRLVTQGVQLDDGLVKLDHCAIIDANRDQTIVKVVLHSGKNRIVRRIFGAIGYPVRRLVRTQIGPIKLGDLKSGT
YRVLSQVEVRSLQKEVGL
>WP_003813207.1 MULTISPECIES: aquaporin [Bifidobacterium]
MTEEQNTEPSAYPIGARVCAELAGSFLVCFAIYMICTFGTSIYGLDLAYIVVGTALAYAVVTAMLGRVSGGQFNPAITVA
AILTGKTKVVAGILYVIVQVVGAIAAAGAVRWILPTSQTVTMKTWLTPAVNGYGTGSVSSATTSSASVSFGISMAIVVEV
IAAIIIIAVAMRHTDANGKPNATYAPVIGAAYGLGVAMTYTVTGAALNPARATGIALFGQNQGLSTQPLQQLWIFWLAPV
LAAAIVALVMIIADMASKRKPKTPADAPIDEATDAEADAHDIAVDAAVNAAPQVPSTNPEQ
>WP_003813210.1 MULTISPECIES: hypothetical protein [Bifidobacterium]
MNQHHPYVSEVHEGKPAFEWCVLGVVIVALVVAFLGYTMAATVIIAVTAIVTALLRIIMREKSPWKVRSVLFDAIIGIGL
GLGLLLLYFAPSLFWIR
>WP_003813214.1 MULTISPECIES: succinate--CoA ligase subunit alpha [Bifidobacterium]
MTAFIQEGAPVIVQGMTGHQGMTHTARMLRAGTNIVGGVNPRKAGSQVTFEAAREGRDVSVPVYATCAEAKEATGAQASV
VFVPPRFAKGAVVEAVEAGIGLIVVITEGIPVADSAYFVELALQRGVRIIGPNCPGLLTLPSQENEHGVNLGIIPDGIVG
RGPIGLVSKSGTLTYQLMGELSDIGFTACLGVGGDPLVGTTLLEALQEFEQDADTKAVVMIGEIGGSAEQDAAAWAAEHM
TKPVVAYIAGFTAPEGKQMGHAGAIVSGGKGTAQDKKIALEAAGIPVGRTPGQTADLMRKVLAERSLV
>WP_003813225.1 MULTISPECIES: Holliday junction branch migration protein RuvA [Bifidobacterium]
MISTLTGRVESVEASSAVIEVHGVGYEVRMAAADLAALHAGQETHVFTSLTISQDAVTLFGFLSPASKRMFLQLQKVSGI
GPKVALSLLSTLPPDRLAKAVADGDTAALSKAPGLGKKGAQKIILELAGRIDLDQIRPEADGPSESRDPGAKQVIEGLVS
LGWRPQTAEEAVRQACDAASIATPISAEDVPRVLKLALSSLDRGR
>WP_003813230.1 MULTISPECIES: crossover junction endodeoxyribonuclease RuvC [Bifidobacterium]
MIILGVDPGLTRCGVGVIEAGANRRLSFIHVDVVRSDPHTSQDLRLLTIYNGLCSKMDRFIPDAVSIERVFAQSNRNTVL
GTAQAAGMAMLAAAQRGIPVALHTPTEAKLAITGNGKAEKIQIERMVAKVLGLNTLPQPADAADALSLAICHALRPQGAL
QGGEREQHLTAAQRQWAQAAQKAARRAGVRSGM
>WP_003813232.1 MULTISPECIES: YebC/PmpR family DNA-binding transcriptional regulator [Bifidobacterium]
MSGHSKWATTKHKKAAIDAKRGKLFAKLIKNIEIAARMGGGDPDGNPSLYDAIYKAKKASMPADNIKRAVKRGSGEEAGG
ANYEDIVYEGYAPAGVGLIIECLTDNRNRAAAEVRSTLTKGNGSLATSGSVSFNFERKGQIEVPSEGVDFDDLFEKAGDA
GAEDVIDDGDVFTVITDPSDLHTIRKALQDSGFDYDSADMVMRPKNEVSLSLEDAQKVSKLIDNLDDLDDVQNIYANWTA
SDEVMAQLADEE
>WP_003813234.1 MULTISPECIES: family 20 glycosylhydrolase [Bifidobacterium]
MNIKRRGLARFMSLICASAMLLVPASSALAQHNAEAAAAAESSTSTVSNLATMATVTASGREVSSGFGPELAADNQDLPD
NPTDKSVHNASGASRWSADRGSGPWWLAYEFPGEATISSVNIAWGNTYATNYSIQTSDDGSNWTDVKTGLKATAQAQWVK
TTFDTPIKTRHIRMIATTKSQSWSLSVWEMRTMGTISAVATDPLSRLTPRPLYAQSADGEAFELKKNTCVSVSDGSLLPA
VDVMRDELGTSYGLKLAEGTNCPITFTLDENLDVTGHVGSAQSITADEAYTIVSDADSVTVKARSATAGIWAAQTLLQLI
GPWTNSTVKLADVAFIPAVNIADAPRYQWRGVLVDPARSFYPLDEMKQMIDVMSAYKMNTLHLHLSEDEGFRVEITNDGR
ADGDTTDYTQLAIKSGAISYQSAWTSNWSPAQDGRTGYWTQSEFIELVAYAADHGIAIVPEIDGPGHSFSLLHGLAELNT
GNSNPKPAAGEDTPAFIQSAQGRSSLATDADITYTVLGHIMDQLDGMIDKGIKASTMPASELKRMYFHLGGDELFLSGGA
GNKTERLQEYLGRSGALVKERDKTTIVWNDGLDAVDQIPEGSVVQHWTGNAANNASIQKLLNQRNGKIIMSPAGNTYFPQ
RPGTETTGVTWACGACTTSNFYQWNPTSSAGTTEDKVLGVEDALWSEHLRSLNDAEFLMYTRMMATAEVGWTQQNRKDYD
NWNKRVGDIAIDLMNRGANFHKATEVTSWKGSYAAVDAAEQKVTDGKVLVGRYAEPGLTGTDGLSFTATYTAEGGTAVNL
PVTPDMKQTYSQQQLKNGRLVVNGAHMNSIVDVYVTLPSDVLAADSEAVGRLDVSVSSSTYPIPSDSSMSIAIKDGKVTQ
TWTGDERPTPDPDPEPEVTVVSIKASTSQSDVKVGDTFDPSKVKVVATKSDKTTAVLAAADYTIAVTDKDGNAIDVTKPF
EAAGDLTVTVALKDDGSIKDSFTMTVTDKGTVDPDPDPTPKPNPDPQKPSGDNKPQIKPEGGKPGDVVAETGASVSGAAL
AAMICAAGAIVMLAVRRQRR
>WP_003813243.1 MULTISPECIES: PAC2 family protein [Bifidobacterium]
MSEEAKAHEPVMIAAFEGWNDACQAATNVIRHLVSRYDSREIRHIRCDGYYDYQVARPMLCKVTGRRRILWPQTTFYAID
VAPSTTLYAQIAPEPNYRWNDYCRQSMRIAEELDVRHIVTMGAMFADCPHTRALPLDISDQQCQCDMDREYSGPVGIPTV
LDCMACEEGFSTTSMWVSVPQYLGSDECAQATMQMLAALSDRIGVELDPGDLAGKAEQWKAQASVLTRCNDDLAQYVKHL
EHDYDMQEKADQVARFGAPAAEQLVREAEAFLRSRGK
>WP_003813246.1 MULTISPECIES: undecaprenyl-diphosphatase UppP [Bifidobacterium]
MNFFQAIILGIVQALTEYLPVSSSAHIRIIGDLMLGADPGAAFTAIIQIGTELAVILYFRRDIINILSHWFGCLFGKNGP
DWRARMGRGDKYATLGWNVIVGSIPIIILGFTLQNIIETSLRNLWITVTVLFLFGLLLWIVDARSRQIKTMDDMNYRDAF
LFGLGQSMALIPGVSRSGGTITVGRALGYTRESAVRLSFLMAIPAVFGSGLLEAVKAVKNAGTDRMFPGWIPTIIAMIIS
FLLGYIVIIGFLKFVSTFSYKAFSIYRIGLSVIVALLLLFGALKPYEPVKAASAASVVNPVSIVTVEQSAAAVR
>WP_003813250.1 MULTISPECIES: molecular chaperone DnaJ [Bifidobacterium]
MADYYEVLGVDKSASDDEIKKAYRKMSRKYHPDIAGPEYEDKFKEVNNAYAVLSDPDKRRMYDSGVDPNDPNAGGFGGAS
GFGMGDMSDIFGQFFGGAFSGGSQGPVPRTQPGRDALASATIDLKTAVFGGTTHIKINTFGLCQQCGGSGTANGSQPTTC
PDCHGQGFRQKVVRTMLGQMMTSAPCERCEGHGTVISDPCPSCMGHGRVRTSREVGISVPAGIADESRIRLAHQGEVGEG
GGAAGDLYVDVRIKADKRFTRSGDDLHCWIQVPMSWAALGHDMEIDTFDGKQKVTVPAGCQPEETIVLKNLGVTKLRQSG
ERGDLVAHVNVHIPTKLTDSERSLIEQFAASHDASASHVAQSSRPATGSQRKGFFSKLKDALS
>WP_003813266.1 MULTISPECIES: HAD family hydrolase [Bifidobacterium]
MTNPEQRLIVTDLDGTLLHDAPTFEERFITQRSIDTVKRMHDAGYRFAVATARPVSTGFEYAGKLPVDAYIYLNGALIDF
APERSDYDLLTSGRLPSDGHLLKVGFSSARACEVCRYLLDEIPGLSLGVVMDDVRYTNFDVSVYWKTQTWQFTDFTDVPD
GIADKIIIFPKSEQWAHLKTLVPPDFDVAISEGSMWMLMNPLANKRQALKTLCERMDVRLDGTVSFGDDLIDIGMMTTSE
TGVAVANANPEVIKIADEICPPNNDDGVAQWIERHLLA
>WP_003813271.1 MULTISPECIES: preprotein translocase subunit SecG [Bifidobacterium]
MHILKIVLEIIVVIASILLTLLILMHKGKGGGLSDMFGGGLTQNAGTSGVAEKNLNRWTIFIALVWVAIIIALGLMTKFN
LV
>WP_003813273.1 MULTISPECIES: triose-phosphate isomerase [Bifidobacterium]
MASRIPLLAGNWKMNLDHLEATYFVQKLVWLLRDARFDYSRCEIALMPSFTSLRSVQVLVEADKLKIRYGAQAVSVTTQG
AFTGDVSADMIAHLGCSYVIVGHSERRKYHPEDDVNIVDQVRAVLAAGMQPILCVGESFEERRQGIELDFAVGQVHDVTR
DLSDKEAAKLIIAYEPVWAIGTGMVATPDTAQQAAKAIRDDLGEMFGPAVADTVRILYGGSVSSKNATHLIGEPDVDGFL
IGGASLDPDELAKIARLTLKATRR
>WP_003813274.1 phosphoglycerate kinase [Bifidobacterium bifidum]
MKTLKDLGDLKGKRVLMRADFNVPLDGTTITDDGRIKAALPTITALREEGAKVILMAHLGRPKGKVVPELSLAPVAKRLG
ELLGVEVPLAKDTYGEDAQAKVAAMNDGDVVLLENVRFNPEETSKDPTVRAPYAKKVAALGEVFVSDGFGVVHRAQGSDY
DVAADLPAAAGKLVEKEVKALSKATENPERPFTVVLGGSKVSDKLGVIENLLDKANRLVIGGGMVFTFLKAKGYEVGTSL
LEEDQLDKVKGYIATAEKNGVELVLPTDVVVNAGFPAGDTPVAPEVVAADAIPADKMGLDIGPDSQKLFHDKIVDSKTVV
WNGPMGVFEVPEFAAGTKAVAQGLVDATAAGAFTIVGGGDSASAVRNLGFPEDGFSHISTGGGASLEFLEGKELPGLKVL
D
>WP_003813277.1 MULTISPECIES: DNA-binding protein WhiA [Bifidobacterium]
MALLDDVKSELAAIDNELPAAKKAQATAMIRFGGGLRLVQRQIIVQAQFDSLKAAQWLQDTIRDLYGHEAVMTQVSRSTP
NGATVQRYMIHVERGGAALALQTGLLDRRKRLVRGLPADIISGNIAQVKAAWRGAFLAHGALSDPGKAGFLEIICPSNEA
ALALSGAARRLGITAKPRQLRSSERITLKDPDAIERMLILMGAPHSAREWTGKRTDGEARGKANRLANFDDANMRRSAKA
AAEASEKVRRAFEILGDDIPENLRAAGQLRLEHGDASLEELGRLADPPITKDAIAGRIRRLLQLADKTAKTRDREQSGAS
VGR
>WP_003813279.1 MULTISPECIES: RNase adapter RapZ [Bifidobacterium]
MNDHATMSPAGAPVPPAGGNRPEPADDFEVLLITGMSGAGRSHAADCVEDMGWYVVDNLPPKLLVPLVDMMTNAGKDGVH
KLAAVIDVRSREYFDDLSAVLSHLDDLGVRARILFLDASDEVLIKRYESVRRPHPLQRGNRLIDGILEERSLLANLKERA
DMVIDTSSLSIHQLSTKLYEAMLGSGPSTVAVHIFSFGFKYGLPMDADFVADVRFLPNPFWVPTLRELNGQDKPVSDYVL
SSPGAGDFLDAYERAILVALEGYAHEDKHFVTIAIGCTGGQHRSVVMSEELARRLRAHGISVTVSARELHRARA
>WP_003813281.1 shikimate 5-dehydrogenase [Bifidobacterium bifidum]
MTVIAHRCAVLGKPIAHSLSPVLHNAAYKALGLDDWAYERHEVGESDLDGFLKGLDPTWCGLSLTMPLKKTIQPYGTPSN
MWAQRLKVANTAIFDWPAEPGITPGATPDGTSATGSLPAIRLYNTDVMGIVLAFDHELKALGEPDRWKSVTSAAVIGNGN
TAASAVAACTVMLKNGQTNKRITVAARHPGKNWQLPDIIGEGDAIAYEEKTIDASADTLRDADIVISTIPGHAADAVAEA
IGNDDSFRPRGILLDVVYDPRPSALIRAWRAKGGLAIGGEEMLLWQAILQVILMTGADTADSSLTDVLEPAMRHALEEAL
>WP_003813289.1 hypothetical protein [Bifidobacterium bifidum]
MIRRISAICVRTKSGNDERIRRILAHAANIGGSGVYVTASADLSQARNTEDDSLTTLGLMIGMIALIVGGMSIANMMIVT
VWNDETKSACDGHWALRSE
>WP_003813295.1 MULTISPECIES: M15 family metallopeptidase [Bifidobacterium]
MERMMTGDGRVRTFAECRNRRNRRTLLRVSVVLGVLLAAILALLFCLGRFAGRGPFAPGVAQAKYSPSSWSLIVVNRWNR
IPDDYPAPKLTRLSNGESVDSRIYPDLQRMFDDMRAAGLHPEVTSAYRTEAVQRQLLDEKIFLYQNEGASKEEARRQASQ
WVAEPGTSEHELGLAVDINASGATGTKDSVNEHQWLADNAWRYGFILRYPRGKTDVTGNAYESWHYRYVGAEAAKAMHES
GQTLEEYAK
>WP_003813299.1 MULTISPECIES: ABC-F family ATP-binding cassette domain-containing protein [Bifidobacterium]
MAIEAQGLEIQIGARTLLHPTDFHVAKGDKIGLVGRNGAGKTTLTRVITGDMLPTSGKVRVSGKLGYLPQDTHAADQEQT
ALDRMMSARDIASIISRIRKAEKDMTNPDPDIMTKAMNRYDKAMQDFDKAGGYAAQSEAIAMADSLGLPQDVMQRPLGTL
SGGQRRRIELARILFSDADTLILDEPTNHLDADSIEWLRGFLKKYEGGFLVISHSTELLDEVVNKVWHLDAQTGQIDMYS
LGWKAYLHQRVVDEERRRREREVAEKKADRLMKQGIRLHAKATKAVAAQNMMRRAERLLSETSDAQKQDKVADIRFPEPA
PCGRTPIMAKDISKAYGSNIVFAGVNLAVDKGSRVVILGYNGAGKTTTLRLLAHIEDPDTGVVEYGHGCKIGYFAQEHDT
LDLNATVLENLTHVAPELNDTQARSILGSFLFSGDDAFKPARVLSGGEKTRLALATLVTSRANVLLLDEPTNNLDPASRD
EILKAIAKYEGAIVLVTHDEGAVQALNPERVLLMPDGDEDLWNDSYLDLVAEE
>WP_003813313.1 carbohydrate ABC transporter permease [Bifidobacterium bifidum]
MSSATAEVRANKKRERRLEKQREAAQHDLPRSMRPSPAVKTLTVIVLVLALIYFLFPIYWAIIASTKTPSQMTSGNGLWF
SVSLDQIPNAVATNYSKLLGWTRGNFWRWVLNSLIYSGVSALIGTIVSVMAGYATAKFNFRGKNVAIGIIMACMLMPAAL
LTIPQYSIFHALKLTNTMASIIIPCCVSPFGFFLGRTYAQSSVPDELLEAARIDGASEARIFFTIVLRLLAPAMVTIFLF
LFVATWNNFLLPLMMVSSDTLKPVTLGLYGMVSLATFTDRGALMMGALLGVLPVIVIFLGLQRYWQSGLAAGAVKG
>WP_003813324.1 phosphoribosyl-AMP cyclohydrolase [Bifidobacterium bifidum]
MTDTQSTIDYDNTDELDPRIAARLKRDARGLVAAVIQQYDTHEVLMVGYMNDEALRRTLTTGRVTFWSRSRQEYWRKGDT
SGHVQYVKSLALDCDGDAILVQVDQVGAACHTGKRSCFEEGGPLPVVVGDRTAEQENA
>WP_003813327.1 MULTISPECIES: imidazole glycerol phosphate synthase subunit HisF [Bifidobacterium]
MSLAVRVIPCLDVDAGRVVKGVHFENLRDAGDPVELAGEYYRQGADELTFLDVTASSSHRQTMIDVVSHTAEQVFIPMTV
GGGVRTPEDVDSLLRCGADKVGVNTAAINDPTLISRVADRFGNQVLVLSVDARREQGEQHTQSGFEVTTMGGRKSTGIDA
IWWVKRAEELGAGEILLNSMDADGTREGFDLEMIKAVRREVKIPIIASGGAGKAADFPPAIAAGADAVLAASIFHYGLVT
IREVKQALRSAGYTVRL
>WP_003813332.1 MULTISPECIES: phosphatidate cytidylyltransferase [Bifidobacterium]
MEHNDQLHVEAEEALANINKKTGRNMPQAVATGAVLVIIILASLLIRIDVFVLLIVVFMVLALWELRVDFATVGLHIPVV
ALWLCSAAILLGTYYSPYHFGTMALLTMATLMLVAILATARFSFGNWLSLAVASKLSSSDAAAREQSSFNHEKGELHHSR
LSHVAVSILTVLYIPTLASCIVLSLVFNGHPVAHAITLVFLPALSDTGGLFFGAWFGKHKLSPRISPKKSVEGLFGSILF
AMIGAFAVFFCTYDGAVWASRWWVPIVMGVLTGVAGTFGDLCASMLKRDIGIKDMGHLLKGHGGVMDRVDSILMCAPFLA
GLLWIVGM
>WP_003813334.1 MULTISPECIES: ribosome recycling factor [Bifidobacterium]
MANPVEQAKEQMNKSVENTKENFAGIRTGRANPALLNGIVVDYYGAPTPLKAVASIGVPEPRTLSVTPFDVSQASKVEKA
LRDSDLGVNPNRDGNVIRITMPELTSERRKEYVKLAKSKAEDGKVAVRNIRRKAKETIDKSVKDGEMGEDEGDRLLKELD
KVTKQVTDQLDALFETKQKEIMEV
>WP_003813336.1 MULTISPECIES: UMP kinase [Bifidobacterium]
MADGVAADQPRRVLLKLSGEAFGGGKVGIDTQVIRRIAEEIVPAVRQGVQVAIVVGGGNFFRGAELQQAGIDRSRGDYMG
MLGTVMNCLALQDFLEQEGQATRVQTAITMGQVAEPYIPLKAIRHLEKGRVVIFGAGAGMPYFSTDTVSIQRSLEIHCDE
VVMGKNGVDGVYTSDPRKDADAKRFATLSYNRALVDNLAVMDAAALSMARDNRKRIRVFGLEEAGNVTRALLGEEIGTLV
STAESTLA
>WP_003813347.1 MULTISPECIES: peptide deformylase [Bifidobacterium]
MAIREIRTVPDPVLRTPCETIREITPSVRRLVQDLLDTVDDPGRAGLSANQIGVGLRAFSYNINGKIGYVLNPVLEEKSG
EQYGDEGCLSVPGLWYKTRRADYARVRGIDLDGNEVVLEGSGLMGRMLQHETDHLDGHVYLDRLEKTERREALRYMREHA
AK
>WP_003813354.1 MULTISPECIES: GuaB3 family IMP dehydrogenase-related protein [Bifidobacterium]
MSQEIEIGLGKKARMAYALDDVSIVPSRRTRDSQDVSTSWQVDAYEFDVPVIGAPMDSVTSPATAIAMGRLGALGVLDLE
GLWTRYDDPQPLLDEIAQLPDDVATERIQEIYREPVKPELITRRLHEIRDAGVTVAGALSPQRTQQFYSTVVEAGVDLFV
IRGTVVSAEHVSLGHEPLNLKKFIYDLDVPVIVGGAANYTAALHLMRTGAAGVLVGFGGGAVTATRTTIGVHAPMATAIA
DVAEARRDYMDESGGRYVQVIADGGMGDSGSFVKALAMGADAVMLGAPLARATEAPGGGKHWGAEARHQTLPRGSRTDVG
TVGSLEQILFGPSHRADGQVNYIGALRRAMASTGYVDVKSFQRCSVVVNPYHV
>WP_003813365.1 MULTISPECIES: ribosomal protein S18-alanine N-acetyltransferase [Bifidobacterium]
MLRELDDIGRETAVGAIRALEVELFGNHAWSEASIRQELDAPARVYVFDVDEADGRDTDREPAIRGFAGYWYDGDDAEIM
DIGVSKTHQRQGIAVAMMNHLISRARRQGARRMLLEVSVVNDPAIALYHRFGFQRIGLRKRYYQPEGIDAYVMALDLEPR
IVGFSGNGGVAGAAGDTSAAGDMTKQTGQETQP
>WP_003813378.1 MULTISPECIES: magnesium transporter CorA family protein [Bifidobacterium]
MLRMFSTINGQVEQIEKPENGSWLCLSEPTDVELATVSQQTGVDLADLRAPLDDEERSRIDVEDDYTMIIVDIPTVEERG
GRDWYETIPLSIIVTEDLIITVCMQDTPVLHPFMEGTIRGFNTFMRSRFILQILYRNASTYLRYLRIIDRESDKLEFKLR
HAMQNREIMMLLELSKTLVYFTTSLKSNEIVMEKLTTLARIQQYPDDEDLLDDVIIENKQAIEMANIYSGVLANMTDAFA
SIVSNNLNNVMRIFTIISITLSIPTLIFSMYGMNFVPGQLGMPFTGKTWGFTLIIAISVVLSAVVAWFLTRSRMFK
>WP_003813380.1 MULTISPECIES: histidine phosphatase family protein [Bifidobacterium]
MIDEVVFLRHGRTAFNVARRLQGQIDVPLDIIGQWQADQSASELARRYYWAKVANIARHPDTLAQPGPGAAKSSDIEEYR
QVPASSRRMVVVSSDLFRALQTAHAFADMLGLDVTADARLRERSFGQWEGMTRDEIRAEHADAYDSWRVHTGGELAFGVE
SRTATGLRGADAVLDLVRGINAEHADEPTTLMLVGHGSWHVATIETLLGMDPDNLSNLDGMRNAFWSTLRPVYRPSGGVE
WMMTAFNQGPAVAALCDWENGPQSLHGPHMPMWKPIEG
>WP_003813389.1 DUF3375 domain-containing protein [Bifidobacterium bifidum]
MGDIRREMERLRPVYETGVLRLLLRQNSMMYVALLRAAFDPLTGELPRETLEESFSQSLSRLVDSGEYQLREDQTIADAS
RRILADLTREGDDDYAWLANSHDAASHRFLYRLTARAHRAIEALSRLEDDSRTLSGAQANSIIMEIEHARMQLTADPGER
VALLNREIKARKHEIRQIRHGQRQAALTESQVEDVIAVIHNTLRGVPIDLRELVLTERDNGDALRRRMQAGDMSVDDILT
SYHDEYRRSFSESDSGRRFEDAFQVIITDEGRQQIDAALRDIAHTPYLAGESGVLLDQVRAELSRIYDGIEAVRRQMRVS
DEAISRLVRQQTDTRYRTMLGKLNRLYAHVNADAKAHQGDDARPYRTDTAAGRFPPLPSRPARPMVRTTTPGLSVPQTPG
DATAPDLRSMIDNGGPRLRRMAALILESPVYADDGNGAIDIVASFNGLPKAERKESELVGFLGELGCGDGAGVAWHCISA
DGSPRDWITGPVLAQEDELHDIVKED
>WP_003813401.1 hypothetical protein [Bifidobacterium bifidum]
MLADAEQWRRLFDTGVTSDSPEAQRLAAQIMDKNIKAQVPQDAEEQAAMPLSDTLGVVRSALCGDPRFADPCGAALYGSK
TCADFANEATRIHVQRLAQQLERQLDQRPASS
>WP_003813408.1 hypothetical protein [Bifidobacterium bifidum]
MNSKYEVIRQFVAAHGGRAELIEHETAIEDSYHTLAIDPRLVVECNVIAGCFNGEDFVKPL
>WP_003813444.1 nitroreductase family protein [Bifidobacterium bifidum]
MNIVEAMERRHAVRDFSDRPIDDDTLRALNEAVDAANADGGLDVQLVQDDTDAFGGCPTHYGRFKNVRYCIALIGSDDED
PAQLDRKVGYYGERLALTATQLGMGSSWVVLHETHDHDGRWRLGEGERMPAALALGYGNRPGRAHRSKPLEELGAVENGD
LSGAPDWFLSGLRAVALAPSALGKQPVRFTLLEDGKTVLAQPLEGVQADICLGIARYHFEVGSGHTDIVVR
>WP_003813451.1 MULTISPECIES: PH domain-containing protein [Bifidobacterium]
MAKNIADGDIIWTQRKRNWCRTPFTFTTYTLTADELATQSGLLHQSFDTVKLFRIVDITISRTLLQRIFGLSTILIDAMD
QSTGGKIVLKNIIDGFAVRKELQHAVDAARNVNRVSTREFMGTGDGYYGGPDGPDLDGDGYPDFPAR
>WP_003813473.1 MULTISPECIES: GntR family transcriptional regulator [Terrabacteria group]
MKLIISSVSGEPIYEQIKNQIRSAVMSGELEAGEALPSLRKLAKELRVSVLTVTRAYNELADEGVVQNLQGKGTFVMDKG
NELMRRQLETQVRENLAEAIRAAKAADIALSELGRMLEDEYRKQ
>WP_003813489.1 MULTISPECIES: hypothetical protein [Bifidobacterium]
MPDDITERYPQLADLDGKDDDQRIEVFRDVLGQLQRELDENH
>WP_003813495.1 tyrosine--tRNA ligase [Bifidobacterium bifidum]
MAHVTDFKEAGFDSVLEELEWRGLISQSTDRKQLAEALNGEPVTYYCGFDPTAASLHIGNLVQLINMRHLQAAGHHPIAL
VGGATGLIGDPRQSGERTLNPKDVVAGWAERLKRQIGGILETYGDNPVRFVSNYDWTAQMSVIDFLRDVGKNFRLGTMLA
KDTVARRLNSEEGISFTEFSYQVLQGNDFLHLFDEYGCTLEIGGSDQWGNLTSGMDLIRKVRGATVNVFTSPIITDATGK
KFGKSEGNAVWLDATMLSPYRFYQFWFNRPDVEMEGLLKAFTFLPKAEIERLAEESRTNPGAREAQRTLAWEVTSFVHGE
AATQAAIDASAALFGRGGDLASIDEDTLEAAIDGLKIEDESGAKTFASVGIDDRITEAGVKAGLFKSISEARKTIKSGGV
YLNNNRVTDEEQTLGQDDFLHGRFALIRRGKKALGVVEKH
>WP_003813515.1 MULTISPECIES: argininosuccinate synthase [Bifidobacterium]
MADNNRIVLAYSGGLDTSVAIPYLKDRTGKDVVAVSLDVGQGGESLETIKNRALACGAVEAYVVDARNEFANEYCMKALK
ANAMYEGVYPLVSAISRPLISKHLVRAAHQFGADTISHGCTGKGNDQVRFEVSISSIDPTLRAISPIRDLSLTRDVEIAF
AKEHKLPITQTEKSPYSIDQNVWGRAIETGFLEDPWNGPTKDCYSYTDDPAFPPVEDEVVIEFKEGIPVKIDGRDVTPLQ
AIEEMNRRAGAQGIGRIDLIEDRLVGIKSRELYEAPGAVALITAHQELENCCLEREQHRIKRDIDKRWGELVYDAQWFSP
ATQSLNAFIEDTQKYVSGEIRMVLHGGRAVVTGRRSDSSLYDYNLATYDSGDSFDQKSSNGFIDIYGLPSRVAAARDVKF
GNGIEVPKNTVE
>WP_003813528.1 bifunctional glutamate N-acetyltransferase/amino-acid acetyltransferase ArgJ [Bifidobacterium bifidum]
MSVTFAKGFSAAGVAAGISSIEGKKDLALVVNQGPLDSAAGVFTFNRFCAAPVQWSRKTVADGHIKAVILNSGGANACTG
QAGYEQSAATAKKVAELVGTQPDEIAVCSTGLIGELLPLDHVLSGVESAYAALSDDDQAGSDASHAIMTTDTKPKTVSLE
GDGYRIGGMVKGSGMIAPQLATMLCVITTDAAVGAGQLQAALNAAVDHSFNRIDVDGCMSTNDTVLLLASGASGVEPDPD
EFNALVAKACASLARQIIGDGEGASHDVRITVTGATTESAALACARAVAASNLLKCAIAGNDPNWGRIVSSLGTVPVEEA
PYDSQKVTVDVNGVRICENGGAGRDRSEVDMTPREVHIDIDLNAGDEQATVWTDDLTHEYVHINADYES
>WP_003813536.1 MULTISPECIES: phenylalanine--tRNA ligase subunit alpha [Bifidobacterium]
MADNALFDAQSVTDAVAEGISKIQNASSLEELKAIKTQYAGAESAMTKASKAIGSLPVDQKKEAGKLMGKLRADFGRAFG
PKEAELKAQEEQRALEAETVDMTLPVNRRPLGARHPLAKLMEDVEDLFISMGWQISAGPEVETEWYDFDALNFGPDHPAR
QMQDTFYVKGNQAHDAAGFVGSNMVLRTQTSSDQVRALLTRGVPLYIASPGRVFRTDELDATHTPVFHQCEALAVDKHLT
MADLKGVLDKLAVAMFGPEAKTRLRPSYFPFTEPSAELDLWFPDKKGGAGWLEWGGCGMVNPNVLKSAGIDPEEYTGFAF
GVGMERTLLLRSDINDMHDLVEGDVRFSEQFVMGE
>WP_003813542.1 MULTISPECIES: iron export ABC transporter permease subunit FetB [Bifidobacterium]
MSGNGYVIDNWGLLVALLMVAVAALVSELMCISIGKTLMWSAIRALVQLCVMGVIIGYVIRSNNPWLVFGVIAVMLVAAV
QITLSRAKGIPKGLAGPVLLSLVITMLLMISLVTELVVRPHPWYAPQLVVPLTGMLLGNTVSALAVGLSRFYESMNERRD
EVDTLLALGATPWEAARPSIVSSIRLGLLPTTASLASCGIVTIPGMMAGQVIAGGDPLNAAKYQFVVLAAIAALTLVADA
LIMTMTYRTCFTDKDQYKPPEDR
>WP_003813549.1 MULTISPECIES: histidine phosphatase family protein [Bifidobacterium]
MGMPLDLYVIRHGESEANVIINAGEQGDNSLYTQDNVTVPDRSWRLTATGRKQADCIGRWLVAQQQLFDRYLVSPYVRTR
ETAATMALPKAKWEETRVLRERSWGEINTITQDDFRTNYARNWMFKRTDPLYWRPPAGESIADVSENRVHNLLTSLNRRA
EAESVVAVTHGDFMLALMLTLEDLSDEEFMRRADDPAWAITNCTCLHYSRRDPATGRTSSRVRWEQTARPVFDESTGRWE
VRVDPWREFQRPLLSNGDLVDVVHSVDPHL
>WP_003813569.1 MULTISPECIES: zinc ribbon domain-containing protein [Bifidobacterium]
MQQIQYVCVKCGCRSYDSDQFQATGGDFAKLFNVQNKKFVTISCRQCGYTELYRAQTGTGMNVLDFLVG
>WP_003813590.1 MULTISPECIES: YccF domain-containing protein [Bifidobacterium]
MRVISNILWIILGGLIIAIGWALIGLVLCVTIIGIPLGLQAFKMAGLTLTPFGKTVRYGGGVGSTLANIIWVVLVGFWMA
LSYVGAGLLNCITIIGIPFGIQSFKMAKLALWPFGADIVSL
>WP_003813598.1 MULTISPECIES: redox-regulated ATPase YchF [Bifidobacterium]
MSLTIGIVGLPNVGKSTMFNALTRNNVLAENYPFATIEPNTGIVPLPDKRLPVLAELVHTEKIVPATVTFVDIAGIVKGA
SEGEGLGNKFLANIREADAICEVVRAFEDDDIVHVNGKVDPADDIDTINTELILADMQTIENALPKLEKDLRGKKIEQAY
MDAVKKAKEILEAGETIDHAAAAGKINKDDIYDLHLMTAKPFIYVFNVDDNELANKELQAKLAASVAPAPAVFLNAQFES
DLTDLDEADAREMLEDAGLSESGLDQLARVGFDILGLQTFLTAGVKEVRAWQIHKGWTAPQAAGVIHTDFERGFIKADIV
SYDDFVAAEGSMVKIKEEGKLRQEGRDYVMQDGDIVEFKFNVSK
>WP_003813634.1 pyridoxamine kinase [Bifidobacterium bifidum]
MTDDVTLYDRDPHYIPRVAAVHDMCGYGKCSLTAAIPILSAAGCDVCPVPTALFSAHTKYAVFTFHDTTDILSGYLDAWR
KENVELDGVYSGFLGSPDQVSIIQRLYREYPSALRLVDPVMGDAGQMYPTYTPELCEAMGALADGADVLMPNLTEASILT
KRDYPGQDLDDAAVTELLDALLGLGAKNVVLKGIDHGDGKIINYVASAEKGAAEKVELVHDKLPYMIHGTGDAFASALCG
AVMAGRGLAESARIAGEFVRHAMESTRNQPHFEERGVSFELDLGELTSLVK
>WP_003813638.1 MULTISPECIES: MGMT family protein [Bifidobacterium]
MYDIVRRIPRGAVATYGQVATLAGRPRNARFVGFALHANPEPGVIPCHRVVFRDGSLAPGFAFGGPERQRAMLEEEGVPF
IPPRAGHDNAGDGGWRVDLARCQWQA
>WP_003813643.1 MULTISPECIES: YifB family Mg chelatase-like AAA ATPase [Bifidobacterium]
MAIGGSLSVGLIGLKAFIIQIQAFISPGLPYFSVIGLPDASLSESRERVKSACQASGFKWPDTRVTVNMSPASMPKRGAS
HDLAIAAGVLSAAGAIPHDSLEETIVLGEVNLDGTVLPIHGLLPIMLHAKERGIRRLIVPYGNEDESRLVPQMDVTCVRH
VGELIELAGGRASYTLGVDRATVSCTVEDTPAFSGLGDMSEVVGQDHVKWALQVAAAGKHHLLMTGPPGSGKTMLASRMP
SIMCPLTPEEQLEVASIRSLCGTLQHYGISDMPPFEAPHHTASTASLVGGGSGLAMPGAITRAHRGILFMDEAPEFSART
LQTLREPMESGYVALSRTKGTTYYPAMFQMVMAANPCPCGYAYGNGERCVCKEKDRIRYFARLSGPILDRIDIQVEVPPV
PCIASAPTRDSIGSHVMQQQVIAARAAAGERYSKYGWGCNAEVPGSWMRANTSVKALELANRALASHRLSLRGVDRAMRL
AWTLADLAGKTSPGPDEMSQGIMLRARMS
>WP_003813650.1 TIGR00730 family Rossman fold protein [Bifidobacterium bifidum]
MSKTDASKKSGKKKKLRKLAAQKLAHAAANNALNDIIAAAGAERGKSSAAGRQTGDAAVRAAVSGVQQDASPLGDTYHRG
PVILRGPMIPNDNTTANLLKPNQETDWLHMDPWRVLRIQSEFVDGFGALAELGPAVSVFGSARTPRTDPDYKAARRMGRG
IAKHGVAVITGGGPGIMEAANRGAALAGGKSVGLGIELPHEQGLNQWVNLGMSFRYFFVRKTMFVKYSSGVIVCPGGFGT
FDEMFELLTLVQTHKVMSMPIVLYGTEYWRGLFEWLTSTVQDHGMISPLDPSLVLITDDPDEAVEVAVSRIAS
>WP_003813663.1 MULTISPECIES: ATP-dependent Clp protease proteolytic subunit [Bifidobacterium]
MADLLTSSPVMADGDMPSMPDPIFNRLLKDRIIWMGEEVKDDMANRICAQMLMLAAEDPKKDIWLYINSPGGSITAGMAI
YDTMQLIQPDVATVGLGMCASMGQFLLSSGTKGKRFLTSHARVLMHQPSGGIGGTTTDVRINAELIMDMKKTMSELTAEQ
TGHTVEEIYRDNEYDHWFTATEALEYGFVDKIITTHDSMTKGE
>WP_003813666.1 MULTISPECIES: trigger factor [Bifidobacterium]
MKISVRNLEPTKVKLTITVDPEEFNPYLDAARKEIAKQVNIPGFRKGHVPGKIIDQRIGFAAVAGEAVNNGVPELYSKAL
EEKKIHPMSQPEIDVQEVPESAKDETKLKFTATVERRPDIELPELDGLEIDVPKAQVTDEDVNNRLESLRQRFGTLVGVD
RPAAKGDFANIDLDAQIDGESVDSQEGVSYELGSGTMLDGLDEALEGLSAGEETSFNSKLQGGEHEGEEALVKVKVNSVK
TEELPELDDDFAQDASEFDTLDELKADVRKAAERDAEGRQATEARDAFIAKLEEGAEIPVPKGVKADMLEQQLKNVTADP
SKATDEQKADAEKQVVKELTDQMVLDALAEKLDVKVSQADVTNFLASIAQQYGMDPSAFIQAIVKNGQLGSAVQEVGRSK
GLLAGMRAVTFKSEGETLDLSSFLGEAAEDEESESVEAASAAAAVADELAKKDDENTADAE
>WP_003813671.1 MULTISPECIES: pyruvate formate-lyase-activating protein [Bifidobacterium]
MSDIAQFRTTRPHMLKASKEYASQTLMGGLSGFESPIGLDRRDRIHALKSGDIGFVHSWDINTSVDGPGTRMTVFMSGCP
LRCQYCQNPDTWKMRDGQPVYLDAMIKKVDRYKDLFKATHGGITFSGGESMMQPAFVSRVFHAAKEMGVHTCLDTSGFLN
TNYTDEMIDDIDLCLLDVKSGDEETYHKVTGGLLQPTIDFGRRLAKAGKKIWVRFVLVPGLTDSEENIENVARICESFDG
AVEHIDVLGFHQLGRPKWHELRIPYPLEHQKGPSAALKKRVTEQFQSHGFVVY
>WP_003813740.1 MULTISPECIES: type II toxin-antitoxin system PemK/MazF family toxin [Bifidobacterium]
MTSTIMREPEVYDVWLMRVEFPDHPGVGKVRPVIVTRVEEDRVSGIVVKVTSVTTWNGPGDVPLLDWRQEGLYKPSVARC
SQRFWFGNGDLLKYFGRLSLRDANDLDAGLDATGDVPPHRQSHS
>WP_003813752.1 MULTISPECIES: DUF4193 domain-containing protein [Bifidobacterium]
MAQDYDSPRNKDEDEESLQELGKGSRSSSTDMDDDENAIAEDYELPGADLSNEDASVTVIPMQNDEFICSECFLVKHRSQ
LAYVTDDGQPVCEECAA
>WP_003813754.1 MULTISPECIES: septation protein SepH [Bifidobacterium]
MPENPLTQARFDHVDDTGRLVFASGDERFFVDVDETLERAILEAKQIREESRSAPSASSSATLPISQIQALIRAGADPAR
VAERYRLSEALVRRFSSAVEVEKQYAIEQFLTVPAPKESRGRTTADVVERALALSGIGMESVTWKATRRGLEPWKITATF
DAAGRTARAEWSWNMHDNAVACLNSTAKKLLGTATGARGDGTEGTPSEMLPATLPGDSVRSARIERTVSAWNTPAPTLPA
ARPEARMPRSASPLDVRTEPAPSEEGPSIDIPRTGALPAKAGEAALGAAESKPPRPTPDSGTSASAAQTAPEIESESGKT
SAERSDRQTPPAKRRSGRSAVPSWDEILFGE
>WP_003813761.1 DNA topoisomerase IV subunit A [Bifidobacterium bifidum]
MAHRTTTHQAYDPRQVQEHIVETPLNEEMSKSFLEYAYSVIYARALPDARDGLKPVQRRIIYQMGEMNLTPDRPYMKSAR
VVGEVMGKLHPHGDSAIYEAMVRLAQPFAMRLALVDGHGNFGSLDDGPAASRYTEARLAPAALGMNADIDEDTVDFTPNY
DNKLKEPTVLPAAIPNLLVNGGSGIAVGMATNMATHNLGEVVAAAKHLMAHPDATLEELMRYVPGPDWPGGGIIIGRNGI
REAYETGRGTLTTRSMTHFENVTARKKAIVVTELPFMVGPERVLERISEGVKNRKLEGISGAIDLTDRHNGTRLVIEIKT
GFDPNAVLAQLFRHTPLQDNFTMNNVALVDGRPHTMGLKEMLQVWIDHRRIVVRRRSEFRRRKALERLHLVEGLLLAMID
IDEVIQVIRTSDDADAAKSRLIAVFDLDDVQAQYILDLRLRRLTRMSRIELEAERDDLKRRIEELERILASAQELDRVVV
DEMDQAVAEYGTPRRTVLLDEAEDGTLTPVTPHGDDSVNAAAMKAAAAAATLSSAEADVAAAAAARKAGEDAAAVAALQI
DDEPCTVMLGASGTIARSTPAALDAWESRSTSDERTKDDHIVSIFRTTTRSSYGLVTSAGRLVLAHVVELPALAASPQTN
VAGGIPADELIGMTESTDPIPGEHVVAAIPMDQRDDDGPTPAPLAIGTRAGVVKRWNREAPTTMDSWSVIDLKDGDSVLF
AADAADEDRLVFIASDSSLLTFDAGNVRPQGRTAGGMAGIRLAEGCTAITFNVVPAGKIAWTYEEGDNGMFSASGAVVLT
VAGDKDALPGTENGAAKVTPLEMYPTKGRGTGGVRSQRFLKGQNTLIFARVGMYPLHASTEGGSPVELPKPDMRRDASGV
DLAAPVAFCG
>WP_003813783.1 hypothetical protein [Bifidobacterium bifidum]
MTDHHDSNHNDTNAGEEHPNTTPRAGHDGHDTGSNAGDDLDWAAFAAEHANDLQDVERSRNARRFEKHAQRKEKEALLSV
DDLDAGTFTDDKVPLHQRGPRDHGGRSWLDTDDVMDEYGDDFVPPNPKIGRVNASKLVFWILLVAGVAGIIASVFVPALA
TFLGSIFGLCALVGGAGLILQHKGHTETRTDMFDDGARV
>WP_003813786.1 anthranilate phosphoribosyltransferase [Bifidobacterium bifidum]
MAEITWKSILTKLVGGDHLSAEESEWFVDDLMQGNADPAAVGAAFAMQEQLGLTADEVCGAAKAMVSHAVPLNVSGETTD
IVGTGGDGFATVNLSTMGSVAAAAAGVKIVKHGNRAASSKCGAADVLEDLGLPMDLKPEAVGEIGDEVGITFAFARTFHP
AMRFVGPIRAALGIPCVFNILGPLTNPANPAYVAIGCANRKLSPIMAAVYASRGQSGLVYTSHEGLDELAPTGPISVWEI
RDGKVTETDFDPTVDLGLAKISVEQLKGGEPDVNAAAFTDFLAGKDIPSRTTALLNAASAIVADGNLVGDGTLAERFREA
YALAENTVDSGKAAALFGKWIETAKSKA
>WP_003813792.1 MULTISPECIES: ribosome-associated translation inhibitor RaiA [Bifidobacterium]
MEIVVTGRHTQVKQKFRDVVESKMNRVTAIAPDAQRAQIVLTHEGNPRQADTAKRVEITVIAGSTVVRAEASSTDEFSAL
DMALDKLTLRLRRTRDRRKDHRRGYINPTPVDLGAVAPPEPEEEPEPEEPNNSPEAAVASDLGPGESVEVQVGDTPIVIR
RKLHIAEPMSIDEALYEMELIGHDFFLFVNKETGRPSVVYHRHGWSYGVFEIDTPENIKNK
>WP_003813799.1 MULTISPECIES: DUF3046 domain-containing protein [Bifidobacterium]
MREREFWELVDEVFGHGYGRSLVQDQHLDALAGLTAAQALSAGEQPRVVWNVLCDHMDVPDPQRWGSDHNAPPMPVR
>WP_003813817.1 MULTISPECIES: guanylate kinase [Bifidobacterium]
MQQTPAEPAATPDDDGTPRKRLVVLTGPAGVGKGTVENILRKNHPGVWVSVSATTRKPRPGEVNGVNYWFLDDQQFTDKE
EAGDFLETATVHGLARYGTPLKPVQEHLAEGVPTILEIDLQGARRVKQRAKELGLEVVYVFIAPPSFDELVRRLKGRGTE
TPEEVAKRLETAHVELSAENEFDVTIVNDDVDKAAEDLWRVIASEYGITE
>WP_003813823.1 MULTISPECIES: elongation factor P [Bifidobacterium]
MAQTTNDIKNGSVLNLDGQLWTVTKFQHVKPGKGPAFVRTTIKNVLSGKIVDKTFNAGMKMEFETVDNRNLQYSYEDGDN
FVFMDMTTYDQVYIPKTLVGDQAKFLLEGTDCVVSFHDGTPLSVELPASVILTITHTEPGLQGNRSNAGTKPATVETGAE
IQVPLFVGEGEKVKVDTRDGSYLGREN
>WP_003813832.1 MULTISPECIES: elongation factor G [Bifidobacterium]
MALDVLTDLRMIRNIGIMAHIDAGKTTTTERILFYTGKNYKIGETHDGASTMDFMAQEQERGITIQSAATTCFWNRQSHD
TKEKFQINIIDTPGHVDFTAEVERSLRVLDGAVAVFDGKEGVEPQSETVWRQADKYGVPRICFINKMDKLGADFYFSVQT
IKDKLGAKPLVVQLPIGAENDFAGVVDLIRMKAYVWNDVSTDQGAHYDTVDIPADLQDKAEEYRAQLLDDVAEASDELTE
KYLESGELTEDEIRAGIRKLTIERKAYPVLCGSAFKDKGVQPMLDAVIDFLPSPKDVPSIKGFKPGDESVEIDRKPLTSD
PFAALVFKISTHPFYGKLVFVRVYSGAVKPGDNVLDSTKGKKERIGKIFQMHADKENPVDAAEAGNIYTFVGLKNVSTGD
TLCDEKAPISLESMTFPDPVIQVAVEPKTKADQEKMGIALAKLSDEDPTFQVTTDEESGQTLIAGMGELQLDIIVDRMRR
EFKVECNVGKPQVAYRETIRKPVLNEVYTHKKQTGGSGQFAKVFMNFEPLDTEAGETFEFENKVTGGHISAEFIGPIEAG
VKEAMESGVLAGFPVVGVKATVYDGQMHPVDSSEMAFKIAGSMAFKEAAPKAKPVILEPIMAVEVRTPEEYMGDVIGDLN
QRRGNIQSMTDATGVKVIDAKVPLSEMFGYIGDLRSKTQGRAMFTMQMDSYAEVPKSVSDEIIKAQRGE
>WP_003813834.1 MULTISPECIES: 30S ribosomal protein S7 [Bifidobacterium]
MSRKGPAKKHQLLPDPIYGSTVVAQLINKILLDGKKSIAEDIVYSALDMVKEKTDQEPVAVLKRALDNIRPSLEVRSRRV
GGATYQVPVEVKPARANTLSLRWLTDFSRARREKTMAERLANEILDASNGLGASVKRREDTHKMAEANKAFAHYRW
>WP_003813881.1 MULTISPECIES: 30S ribosomal protein S12 [Bifidobacteriaceae]
MPTIEQLVRKGRQAKPKKSKTLALKGSPLRRGVCTRVYTTTPKKPNSALRKVARVRLSSGIEVTAYIPGEGHNLQEHSIV
LVRGGRVKDLPGVRYHIVRGALDTQGVKDRKQGRSLYGAKKAK
>WP_003813894.1 MULTISPECIES: phosphoribosylaminoimidazolesuccinocarboxamide synthase [Bifidobacterium]
MEKLEKLYEGKAKQLYATDDPEVLWVEYKNTATAGDGEKKEDFTGKGRLNNLITTIIFDLLKKRGIDSHLIKRVNATGQL
VRKVNMFPLEIVLRNVAAGHFCSRLGVEEGLPLKEPVLEYFIKNDDLHDPFVNDDDLVALGVCTRQDLAEIAPLARKINE
ALIEIFAKIDVKLVDFKIEMGRASDGTLLLADEITPDSCRLWDQKDHSGKVEHLDKDLFRRGLGSIIPAYEEIEERLAEL
AKSEGIEVTE
>WP_003813907.1 VOC family protein [Bifidobacterium bifidum]
MIDHIGLFVADAAKRADFYEKLLAPLGYVKKVAYPTAVCFANDEDGDGIWLESPKDGNPVVPSHVAFRAKTADAIKAFHE
AGLAAGGTDNGKPGPRPNYGPGYYAAFVHDPDGNNIEAMLNDYQA
>WP_003813910.1 MULTISPECIES: hypothetical protein [Bifidobacterium]
MALHETHKYDDIIDMPHHVSRRHPQMSRRQRAAQFMPFAALTGYERVIEQAACDAEAAVARADAAGDTDFGA
>WP_003813913.1 MULTISPECIES: amidophosphoribosyltransferase [Bifidobacterium]
MSAELEDIHEECGIFGVWGHPDAARLTYFGLHALQHRGQEGAGIVSNDHGHLIGHRGLGLLTQVFGDEREIGRLTGDKAI
GHVRYATAGSGTTDNIQPFIFRFHDGDVALGHNGNLTNCVSLRRKLEDEGAIFHSNSDTEVLMHLIRRSSKPTFMDKLKE
ALNTVHGGFAYLIMTEDAMIGALDPNGFRPLSLGKMKNGAYVLASETCALDVVGAELVRNIRPGEIIVVNDHGYKIVQYT
NKTQLAICSMEYIYFARPDSNIYGVNVHSARKRMGARLAEESPVDADMVIGVPNSSLSAASGYAEAAHLPNEMGLIKNQY
VARTFIQPTQELREQGVRMKLSAVRGVVRGKRVIVIDDSIVRGTTSKRIVQLLKEAGAAEVHMRISSPPLKYPCFYGIDI
STTKELIAAKKSVEEIRDFIGADSLAFLSLDGLVESIGLNAQAPYGGLCVAYFNGDYPTALDDYETDFLKSLTPEDRVRL
PEFALYKSKYEGNEYTTAPTQQ
>WP_003813914.1 phosphoribosylformylglycinamidine cyclo-ligase [Bifidobacterium bifidum]
MPQAYENAGVSVEAGYEVVKRIKSHVARTNRPGVVGGIGGFGGLFDLASLGYKEPVLISGTDGVGTKLVVAKMVDKHDTI
GVDCVAMCVNDIAAQGAEPLFFLDYIACGKNDPALLEQVVSGVADGCVQSDAGLIGGETAEMPGMYDEDEYDLAGFAVGV
AEKSAIVDGSGITAGDVLIGLPSTGVHSNGFSLVRKALFEQAGYTVDTVLPELGGAKLGDVLLTPTKIYVKTLKPLFKAG
VVKGVAHITGGGFIENIPRMIPDGLAADITLGSWPVLPIFDVLERAGDIDHKEMYNIFNMGIGMVLAVSAERADETLALL
KDNGEAGYAIGTIVPDTDGTQITLK
>WP_003813933.1 MULTISPECIES: 30S ribosomal protein S14 [Bifidobacterium]
MAKTSKINKQLQREQIVAKYAQRRAQCKRDSVNPHLTADERAEAMRRLHAIPRDASPTRLRNRDSIDGRPRAFNRKFGLS
RINLREKAHRGELPGVVKSSW
>WP_003813936.1 MULTISPECIES: 50S ribosomal protein L36 [Bifidobacterium]
MKVKSSIRSLARKDGSYVVRRRGHLYVINKKNPHWKARQG
>WP_003813948.1 MULTISPECIES: 5-(carboxyamino)imidazole ribonucleotide mutase [Bifidobacterium]
MTDSKPEVAVIMGSASDWETMKHACDMLDQFEVPYVKQVISAHRTPELMAEFAHGARVNGLKVIIAGAGGAAHLPGMVAA
QTTLPVIGVPVRSHALSGWDSLLSIVQMPGGIPVATTAVGNSGATNAGLLAVQILSTTDKRLADALQEYRDALKEKVAES
NAQLV
>WP_003813955.1 MULTISPECIES: AmmeMemoRadiSam system protein B [Bifidobacterium]
MMMVVSDSGKEAGTVRPAAVAGAFYPANAGELQAMIDRQMNHARRLVSSLAPRLPQGAPKAVIVPHAGYVYSGSVAALAY
ALLERTPHSARRAGRA
>WP_003813970.1 MULTISPECIES: S-ribosylhomocysteine lyase [Bifidobacterium]
MAEEKPIVESFQLDHTKVKAPYVRYIDTETGPNGDVISNYDLRLVQPNENAIPTAGLHTIEHTIAVLLRERIPGYIDCSP
FGCRTGFHLLTWGTHSTEDVARALKESLEFIAYKATWDDVPATTIESCGNYRDHSLFTAKEWCKDILAKGISSDPFERKV
V
>WP_003814027.1 MULTISPECIES: hypothetical protein [Bifidobacterium]
MHYFTPKRCSTSNKIMYHDKAQAQHAADQSLIERGAELWVYRCEYCGTWHLTHRDPAHEHTYVPLNQQIKPHSRKKGYKP
RWR
>WP_003814034.1 MULTISPECIES: histidine phosphatase family protein [Bifidobacterium]
MTQTTGGNAATAGRLVLLRHGQTVWSESGQHTGRTDIPLTAEGERQARDAGTRIQTAFPQGFGENCVYASPLKRAQQTAS
LAGFAPRTLPALAEWDYGRAEGRTRQTIAQLHGGSWELWNDGPDALSPTMEGDWTETLPDGEQVPVHNGPGESLSDVYDR
VQQAIDQAVPLMESGHSVLFVAHAHVLRILTARWLGVDPHFARLLRLDTAHYSILSVYKGDRVIERWNC
>WP_003814044.1 MULTISPECIES: molecular chaperone DnaK [Bifidobacterium]
MARAVGIDLGTTNSCIATLEGGEPTVIVNAEGARTTPSVVAFSKSGEILVGEVAKRQAVTNVDRTISSVKRHMGTDWTVE
IDGKKWTPQEISAQILMKLKRDAEAYLGEPVTDAVITCPAYFNDAQRQATKDAGKIAGLNVLRIINEPTAAALAYGLEKG
KEDERILVFDLGGGTFDVSLLEIGKDDDGFSTIQVKATNGDNHLGGDDWDQKVIDWLVGEVKNKYGVDLSKDKIALQRLK
EAAEQAKKELSSSTSTSINMQYLAMTPDGTPVHLDETLTRAHFEEMTSDLLGRCRTPFNNVLRDANISVSDIDHVVLVGG
STRMPAVKELVKELTGGKEANQSVNPDEVVAVGAAVQSGVIKGDRKDVLLIDVTPLSLGIETKGGIMTKLIDRNTAIPTK
RSEVFSTAEDNQPSVLIQVYQGEREFARDNKPLGTFELTGIAPAPRGIPQIEVTFDIDANGIVHVSAKDKGTGKEQSMTI
TGGSGLPKDEIDRMVKEAEAHEAEDKKRKEDAETRNQAEAFAYQTEKLVNDNKDKISDEIAKEVTDKVNALKEALKGEDI
EKIKSAQSELMTSAQKIGEALYAQQGAAGAADAAGAAAGASGAASNGGDDDVVDAEVVDDDDKKDNK
>WP_003814064.1 MULTISPECIES: hypothetical protein [Bifidobacterium]
MRMPSQEKTLQRLQNPAETLCERPRAGTARRRLRHSQARRAKRKSIPGRRMHALQRREQATASRRSTRAAPPPPPLRLSP
LLACDPATAPEVLWFIAEHEPELRRWLVANPSADAALLEYVAQAGGPGVNRALTILLDGLPAA
>WP_003814069.1 methionine--tRNA ligase [Bifidobacterium bifidum]
MSHVLVNVAWPYANGPRHIGHVAGFGVPSDVYARYERMKGNDVLMVSGTDEHGTPILVEAEKEGLTAQELANRYNRVIAK
DLCDLGLSYDLFTRTTTGNHEHVVQELFKQCLQNGYIYKGTQKVAISPSTGRTLPDRYIEGECPICHADGARGDQCDACG
NELDPDELINPVSKINGETPRFEETEHFFLDLPALAEANLAWLKTRKGWRTNVINFSIGLFKEVKPRAITRDIDWGIPVP
VAGWIDNPNKKLYVWFDAVIGYLSASIEWARRQGDPEKWREWWNDPSCPAYYFMGKDNITFHSQIWPSEMLAYNGKGSKG
GETGELGPLNLPEQVVASEFMTMEGKKFSSSRGIVIYVKDILARYPVDAVRYYISIAGPETSDADFTWAEFVRHNNEELA
ASWGNLVNRVANLINKNFGEIPALDEDSMTNEDRALLKETSDAFDEIGALIEKHHQKNALVAAMRVVGDINKYISAEEPW
KIKDDEARLGTVLHVAAQAVYDANHLLAPFLPHASQKVYEALGGSGVFSPLPRLEEVEDLDKPGFTYPIITGDYKLGETV
HPWGSERLVAGTPVPKPHPIFAKIPPEAVAEELTRFDTELAARKKAEAERFAAAQAELKQ
>WP_003814075.1 MULTISPECIES: hypothetical protein [Bifidobacterium]
MRTDFTYLSYTAYANSIAVDSIGQSYHGKLTLHEALQQWGESLKKYGEE
>WP_003814086.1 MULTISPECIES: class II glutamine amidotransferase [Bifidobacterium]
MCRLLGYATSGFNLSLNDVLGMHEVTDFRDLSEIHNDGWGVALLSNPTELPFAAGEVRKPETGTKLYKSTLAARHDPIFR
DFADDPARGGLWHLRLASSNLPLILENQQPFFANGLSFIHNGDISDDRGINIVLNRAYPINQGAFLSTGGRSDSAIFFSV
ILEYIAFGFALDEAVAQAVRQLRQAYPKSSYNCMIQSQDQLVALCAAGREKTSPRIVEIYDEYGKGEKAHDYRVMRYRDV
QDCDGKPSGVVVASSGFEQNESDGWKALKNDQMIVASNRTGEYHVRSI
>WP_003814099.1 MULTISPECIES: sulfur carrier protein ThiS [Bifidobacterium]
MIINGQQEDIATPLSVDELIARKGLNAGRVAVEVNGAIVPRDKRAQTMLSGTDTVEIVTFVQGG
>WP_003814125.1 MULTISPECIES: TadE family type IV pilus minor pilin [Bifidobacterium]
MATMSHADSGAATAEFAVVLPAVAMVAMVLLCLTRTVTVSMRCQDAASAVVRELVTREGGLSGAGMSVNAVASGIAGEGA
VVSVADDGHSIRVTAQCPVLPDPFGVLPVKVTGSATGWR
>WP_003814133.1 MULTISPECIES: recombination mediator RecR [Bifidobacterium]
MALAYDGAIQRLIDAFAGLPGIGPKGAQRIAFYLLSASDEETGKLVDAITEVKEKVRFCDICGNVCEVSPCPVCADPRRD
HGVICVVEEPKDVMSIERTREYRGQYHVLGGAINPMANVGPADLNIPKLLDRLKTDEVKEVILALDPNIEGEATTTYLSR
LLSPLGIKVTRLASGLPVGSDLEYADEVTLGRALTGRREA
>WP_003814135.1 MULTISPECIES: aspartate kinase [Bifidobacterium]
MALIVQKYGGSSVADTESIKRVAKRVVETKKKGNRVAVVVSAMGDTTDDLIDQALSIDSNPPEREMDMLMTAGERISMSL
LAMAIHAAGDRAHSFTGQQAGFFTDTRYGAAHIKAVKPDRVQNALSLGDVAIVAGFQGINAKGDATTLGRGGSDTSAVAL
AVALGADICEIYTDVDGVFTADPRIVPKASRIPVIGYDEILEMSSCGSKVLALRCVEYAQRFNMPLHVRSSFSHRPGTLI
VPDGVDPRSLPNID
>WP_003814160.1 dTMP kinase [Bifidobacterium bifidum]
MTGLFISFEGVDGVGKTTQVERLRDYLEAAGREVVVTREPGGTALGGSLRQLLLREPGDAAEADGADIAPRAEALIFAAD
RAQHVAEVVRPALERGAVVITDRYLDSSLAYQAGGRELTADDVRGLSMWATGGLMPVRTYLLDMDPTAAHRRLQHDADRM
ESAGDEFQQRTRQAFLDLAGHEPGRFRVIDAAWPIEAVWEHIKADVDAVLADAAADERAAAQAAAAQAAVTKESDGNTPA
GGAR
>WP_003814162.1 MULTISPECIES: DNA polymerase III subunit delta' [Bifidobacterium]
MSVWDSIVGQQAVVGQLQAIVSGDPKALAQSWLICGPPGSGRSNVARAFAAALESPDRGLSDEPTNITRQVLSGTHPDVT
TLATNKVTIGIDDVRQLILTSEQMPSTAPWRIIIIEDVDRMLERTTNVLLKEIEEPSPHTIWLLCAPSAQDVLPTIRSRT
RIVNLAVPSTKAVADYLMASVNPALPAERQFDRHVAVRAARLAEGHIGIAKLYASDTQVMSDRDELIVGLLGLRKASDAV
LLADDLIDTAKSQAEADVNRQTAAAEADFRRINGLGEQDRIPPKLRGAYNAIAKKDEIKRRATRRSRDVLDRALNSAASI
YRDIAVLQNNAEDAVGLINMENRTAIAELSARLSRQEVVDRLEAITVARKRLLGNGNPMLVFEALFCALIPGRL
>WP_003814163.1 MULTISPECIES: LacI family DNA-binding transcriptional regulator [Bifidobacterium]
MDAIPASKPDTTPVNDDPAPGPEQRPQPATSSITNVAAMAHVSIATVSRVLSGKRTKDDDIARRVRAAAEELNYSVNYAA
SSLRGAATNTIGLVIPSATDHFSAGLLDELEPVIDMERQQLLLGIGNEQHTQDERIESLVARKVDGIIIVPAAGVDLAHT
LDRTTMTTPIVQVGGRQRSFRTSMVGIDENAAMESIVAHLAEQGVRSAAYLAGKEVSFESAEMFAMFHTQMRTHRLVTDT
SWNRFGDSTVERGYQCVWRMFADSDARPPEAVICADDMIALGAMIALQTLGIRVPDDVRVVGYDDSPLALTTMPTLTSVR
PPFLQIVTEALRLIGQGPDQAAHISLLPQLIVRGSTVVRS
>WP_003814166.1 MULTISPECIES: HPr family phosphocarrier protein [Bifidobacterium]
MVTRTTTITDPVGIHARPAAKFAQAATASGCTVTIAKQGGNPVPAGSILSIMGLGIKQGDTVEVTVDGDNAETVIDSLIE
TLTAAE
>WP_003814180.1 FtsX-like permease family protein [Bifidobacterium bifidum]
MFFLRMIRRSFTRQLRRRLLIALTVCLSATVSVSMLGVVFDVGDKLNAELSTYGSNITVQPKSDAVVSDLYNMEGGPQSD
ADPTSFLKESDAAKIKTIFWAFNITNFAPQLNVHAQVNGTAAAVVGTWFNKTLKLASGETTVVGVDGMRSWWKLDGSWPK
DDTDQGVIGTTLAQQLGVGRGDTVTLRKTTAAGNTHEQKIRITGVYDSGDDDNSAIYISSSVAQVLSDLPDSVDKIEVKA
LTTPENDLARKAAQNPAALSQDEWETWYCTAYPSSIAYQIEEVIPGAVAKQVRQVAALQGNVLQKTQAVMILMTVLSLLA
AAVAVANLMVASIGERSSELALLKAIGATDGAVSRLMMAETAAISLLGAIVGAALGSGVAQIIGQVVFGSGITMRPMVFV
LVFVLLALTVLLASASSIRSILSLKPAEVLHGR
>WP_003814196.1 MULTISPECIES: 6-phospho-beta-glucosidase [Bifidobacterium]
MGFPENFLWGGAVAAHQLEGAWDVDGRGPSICDVLTGGAAGVARKITDGVIDGLNYPNHRGIDYYHTFREDDALFREMGF
KCFRTSISWSRIFPNGDEEEPNEAGLKFYEELFSDYRAKGMEPVVTLSHFEMPLHLAKMGGFTNRKVVDCFVRFATTVME
RYKDLVTYWLTFNEVDNQMNMHTPIFPYTNSGIIPNPDDTPHEVEQKVWQAIHNEFVAAAIAVKRGREINPDFQIGCMLS
FVPIYPETCRPDDVMLAQEQMRKRYLFGDVYVHGEYPRYLLKWWERDGIDIAMEPGDLDAIKDGIVDYISLSYYMSVAVS
SQGSTLDAMEHGLDGLVPNPYIKATDWGWQIDPVGLRYSLCEMYERWNKPLFIVENGVGMYETPDGNGYIADDSRIEYLK
SHIAEVKKAIDLDGVPVMGYTVWGCIDVVSFTTGEMKKRYGLIYVDGDDEGHGSYKRSRKKSFGWYQHVIATNGEEL
>WP_003814202.1 MULTISPECIES: putative ABC transporter permease [Bifidobacterium]
MASDTTSQRRDGQELAADVDALANQAVLADVEQEAKSHSGKDAADRRLPLIARVYGVLVLLQGVITLPVIVLMAGYSVHE
ILDGRVTVDVLNLTFILTCAQTVVSSANAACLTVLGVLLIRNRRRYSAWWSYIVMMVTFAEGLLSLALDGLGANLLVPSI
QMTILVALAITLDPTLLEERRLQRALRRMDERDEYEAALAKGMVGRDMSGKGYISLDFFNLFWIFVIGCMIGLVVETIYH
WYYYGEYQDRAGMLWGPFSPIYGFGAGFMTILLNRLWRSNWVLIFFSSALIGGVFEYCSSWFMEVAFGIKAWDYTGEWLS
IGGRTSGKYMVFWGIMGLAWIKFVLPYLLKFINLIPWKVRYSLTAVVFVLLFIDGMMTLMAFDCWYGRMAGHALDSPITQ
FFADHFGNDFMANRFQTMSIDPSRAGRM
>WP_003814213.1 SpaA isopeptide-forming pilin-related protein [Bifidobacterium bifidum]
MKLTKITAMAAAIATVAGLGAVAASSANAQVVTDGEKTITLNATSADQLTGHTFKVVKVASYDVYGTAPNQSVTLKTEDG
LKKDIADYLKYTGTGDPLAWAQQQDQAKLDKSTTSPWLGDGTTRGLADKLASKATTTVTSTLSNENKQATFTLDSPGLWL
IVDQVVTGKSSKALPILAGTKLTINNTVYSSGSIDMKNQTASVSKTVTDQTVAAGQDASYTITTKVPNYVGYKVNGYQFT
VSDKFAHNAPLSYKTDTLKVTVDNKQLRAGTDYTVAGFDATSKTFIIDLSGYIKAKGFKGTPVDDSKFTDADLVGKNVTV
EYKATVTGSTGNTGAANTPTIKYPNDPSNNESKQEVPGTPVKVFNFDYTLVKKDKTTGAALEGAKFAIKNAAGKYLAYTR
DQDGNGKWITLDTKPESTADGTLSGVFTTDPNGKVTFTALDEGKYTIEEIAAPNGYVNVGVSFSFTIAANLSGTGADQTA
KPSYTIDADGVSSDRWGLVSDGSTAEVVVENVKSITQLPLTGGAGTVLFTVVAALLIGAGVTVGVKSRKASTIA
>WP_003814214.1 MULTISPECIES: hypothetical protein [Bifidobacterium]
MSNVTPTRIIYSDEFKRYFLREHGKGRGVTEIFRNAGLLALIIGRKRIERCAARWVRPDHCRHQ
>WP_003814218.1 MULTISPECIES: ABC transporter ATP-binding protein [Bifidobacterium]
MRLVARFMKPYWALCAVTTVLLLVDVVGALVIPTFAAELLNESATSASFKKMTITAVGMGVAALISGMCAVAGGWCCSQL
TSRVGKDMRMALYRKSMDLSIYDFRNFGTASITTRTINDVVNIQMAMTNVLCMLMPVPIIFIIALTLSFRLDVTLSLWLL
VAIAFVCVVALFIMRSAAPLFRKLQKLLDRIGAVLLENLTGVRVIRAFNKESHERRRMDGTFVDYADTSIKANRLFANLD
GLSYFGMNAFIVVVYFLAGGRISAGNFQIGDITAIVEYAIMALFYLMMAQMVIITLPRALECCERVRLVLDHSPQIADPE
PGAAVDMSGRGPLPDGEVLAFRDVTFRFADAQEDTLRHVSFSCKTGQTTAIIGGTGSGKSTIAMLALRFHDANWGEVTLD
GVDVRKMTQHDLRRRVSYVQQQAWLFSGTIADNLRYGDRDASDERLNHAIDVAQAREFVDSLPQGLESRVAQGGTNFSGG
QKQRLSIARALTGDTQLVVFDDSFSALDFKTDAALRHALAAETNGRAVLIIAQRVSTVQHADQIVVLSDGQVAGIGKHDE
LMADCEVYREIVESQTKEPAMGEEA
>WP_003814234.1 glycosyltransferase family A protein [Bifidobacterium bifidum]
MEQSSKTLTFVVPAYNMETYLERCVESLLSATDNSDIEVLIVDDGSSDSTPELADMYERRWPGNVRAIHQVNKGHGGAVN
TGIANATGMYVKVVDADDWVDMPSIDTLMGTLRVQRVATDPVDMIVTNYVYDKVGKRVKHTVNFRHAMAANTVLGWDDLG
CFGVAEYILMHALIYRTQVVRDSGMQLPEHTFYVDFIYAYQPFPWVKSMLYMDIPFYHYFIGREGQSVQTDVMIRRVAQL
RLVNQRMVEATPEPGTVPDGLYRYMIHFLAIESSVTSVFLILSKDKANYRLKDELWADIDKASPAIGRDVRRKLVSRALN
LRGSVGRWVIRRGYVVAEKVVGFN
>WP_003814240.1 MULTISPECIES: P-II family nitrogen regulator [Bifidobacterium]
MKLITAIIQPHKLDDVKEALAAAGVHGLTVSEANGYGRQRGHTEVYRGAEYTVDLIPKIRVEVLSDDADAETLVGVIVKS
AGSGTIGDGKVWVAPLDSVTRVRTGETGSAAI
>WP_003814258.1 HAD-IC family P-type ATPase [Bifidobacterium bifidum]
MEFDIFLGVAALVIAAVLTWCILRFFFAPRRGGARATLHDGVQQATITVRGGYSPDIVTMQAGIPITLRFDRKETGECTS
HVVFPDLGTDTMLPGNETTEMSLPPLPAGDYPFACGMNMVHGLLRVEGETDSATKPDDGTASTGTAIPAGTPRMSAADAL
LAERQEAEERRQEIRHTGMLVAIGTVLTLPVFVPMMLMLVSHSLVPSWLMNPWLQAILITPVMFYCGAPIHRVGWPALWH
RSPDMNSLVALGTTAAYLYSIALCFVSELMPEGSREPYFESVGVVITLVLVGRLLEAKAREGTGKAVQSLIKLRPRVAHI
LDVGTPLAKDLAAGKASGDGWLDPAQSQDIDIDRVKTGDLLVIRAGERIPLDGVVLAGEASVDESMITGESVLARRGVGE
PLTGATIMQQGNVVMKVTRTGEDTVLSQIIALVARAQATKAPVQRLADRIARVFVPAVIIAALWTGAIWITFGPQPKLAH
ALVTAVSVLIIACPCALGLATPLSVTAATGLGATNGVLVTSARALEQARDIRTVVFDKTGTITVGAIDDDADYAKPSYTK
DSVKPGSKEAIAALRAAGIRTVMLSGDKAEVAERVAAEVGIDTVIAQVRPDGKAYWIRQLQISRDAAAAQSSVAPAIADV
PNGLVAMVGDGINDAPALAQADVGIAIGTGTDIAMQSADVTLMSGDLRGVVKTLNLSQATMRNIRENLAWAFGYNIIGIP
IAAGVLYPFTGWLLSPMIAGLAMALSSVCLVLNANRMRRVTLSPDTVSFTAAGGRDADRRAPDQHGARSIILDTGDRPRA
DGHHTDEGHHHQPNKEQPMHMNHMHSADMNDATQTATDPVCGMTVAVNNDAITREHDGTTYYFCGEHCANNFMKAPQLFL
EN
>WP_003814260.1 MULTISPECIES: metal-sensitive transcriptional regulator [Bifidobacterium]
MQGYDGDKAKILARLRRVEGQVHAVAQMVEDDVYCIDVLTQISAATSALKAVSVMLVDDHLNHCVRQAAAEGGEVADEKL
SEVEKVISRLVRS
>WP_003814276.1 Asp-tRNA(Asn)/Glu-tRNA(Gln) amidotransferase subunit GatA [Bifidobacterium bifidum]
MSDTTELVKLSAAEMAAKVKAGEVSSRELVEAHLAVIDAAEPSIKAFLKVSADQALDQADAFDAKSADDKAALPELAGVP
IAIKDMIVTKGIETTAASKILEGWVPPYDATVIEKLKAAGMPLLGKTNLDEFAQGSSTEHSAYQTTHNPWDTERVPGGSG
GGSASAVAAFEAPIALGTDTGGSIRQPGALTGTVGVKPTYGGVSRFGAIAMASSLDQIGPVSRTVLDSALLQEIIGGHDK
RDSTSIPEGPRPMAAAAREGLKRDLKGLKVGLIKELGGDGYQPGVEARFNEAVKKLEEMGAEVVEVSCPHFEYSLGAYYI
IMPSEVSSNLARYDGMRYGLRVMPPTGVPQTAANMMAYTRETGFGDEVKRRIILGTYALSAGYYDAWYGSAQKVRTLIIQ
DFHNAFEKADVLVSPTSPSTAFKFGEKMNDPLAMYMNDIATIPANLAGVPAMSIPAGLSDDGLPVGFQFIAPQQRDEVMY
KPAAALEAALEESWGGPIWQSLKTPWFDGLNK
>WP_003814278.1 Asp-tRNA(Asn)/Glu-tRNA(Gln) amidotransferase subunit GatB [Bifidobacterium bifidum]
MAEKLMKYADATKKYDVVFGLETHVELSTNTKLFCPAHIEFGGEPNTQLTPVSLGLPGSLPVINKTAVDYAIKLGLALHC
EIAEWSQFARKNYFYPDMPRDYQISQYDKPTNGNGYLDVELEDGTVFRVPIERAHIEDDAGKNTHVGGADGRIEGADHSL
VDYNRAGVPLIEIVTKPIEGAGDRAPEIAGAYMRAIRDIVRALNISHARMEQGNMRADVNVSLRPSADAPYGTRSETKNV
NSFRGIEKTIQYEIRRQAARLDDGKEILQETRHWDEATQTTAGGRLKSDADDYRYFPDPDLVMLHITKEHIEEMKAQMPE
MPRERRNRLKAEWGLSDLQMRDILNADALDLIEETVKAGAKAAGARKWWLGELSREANAKGVSLEELPITPADVAEVEKL
IADGKLNDKLAKQTVEGVLKGEGTPDEVVRKHGYKIVEDNGAIEAAVDAAFEANPDVVEKLKSGNMKPMGVIIGAVMKAT
RGQADAKAVTKVVMGKIKG
>WP_003814279.1 GNAT family protein [Bifidobacterium bifidum]
MSENAALPLDQDVSRELPSQITIPPIKGEMVHLRPASVDDLPRMDELDAYYGASKITGKDAQAERAVVHTWVRRSVAWAN
GQKPDESGVGDPESRRTIAWAVLTDADHDEDGEIDAQSTDNVIGMIFLIDIDGWSRSARIQVVLGRDYRGRGYSRDLMPR
VMTYGFAPEPAGLGMHRIWVAVPEQNSRSCSVYQSLGFEPSGASRDALWDAENNKYQDLIVMDTLVDEYDPIRSLDAFGM
HVIEDNPGVQEAMSAREHSIAIRKNIAAQAEPAPEPAAVEESADAEQAPRIEKVAAARVPEAHNDDELAAPGEESTWPYG
QGERKPSKEAWWRILGRGRKRDMEDDE
>WP_003814280.1 DUF2469 domain-containing protein [Bifidobacterium bifidum]
MSAEDLDNYETDAELALYKEYRDVIKLFTYVVETERRFYLANKVDFNVRSAGQDVYFDVQLTDAWVWDVYRSSRFVKNVR
IVTFKDVNVEEVQKTDIDIPDDMN
>WP_003814289.1 Lrp/AsnC family transcriptional regulator [Bifidobacterium bifidum]
MLDATDESILDALEEDGRATLAQLSRLSGLSVSAVQSRVQKLEKRGIIKGYRAVLDFELRGLPISAFVSVTPLDYSQEAD
IPGKLHELEGVVSCYSIAGAPSFMLVVRVSSPSKLEELLNRIHRTVPVSTESTVILQTYF
>WP_003814292.1 MULTISPECIES: chorismate mutase [Bifidobacterium]
MSEPENSDWAKPSSREVGGGGSETVIDADTARHDPQTAVTVAKIKALRQSIDNVDTAIVSLLAERFKYTSQVGVLKARAG
FAPADYKREDYQIERLHRIAIDAGLDPDIAEMYREFVVAEAKKRHQRIADAGGDPGVLDVFA
>WP_003814304.1 MULTISPECIES: manganese efflux pump MntP family protein [Bifidobacterium]
MIEILLISVSVAMDAFAVSIGKGLTVTRVRPVDVIKTALWFGGFQALFPLLGFFAANTFSKYVTAVDHWIIFALLAFIGG
NMIREAFGEEEENSRETAQFDWRHMLPLAVACSIDAFAVGVSFAFMQVNIWFSVIVIGVVTGAFSAAGLYIGRVFGARWQ
KPAQIAGGAVLVLIGLKVLLEHLGFIAW
>WP_003814306.1 MULTISPECIES: inorganic diphosphatase [Bifidobacterium]
MAETFNVLVEIPRGSKNKYEVDQETGRITLDRELFTAMGYPDDYGYIEGTLGEDGDPLDALVMVKNSVFPGCVIECRAVG
LYHMEDEEGGDDKVLCVPADVRYDDIKDVNDVNEYHLKEIKHFFEQYKALEPNKEVLPGDYWTGADVAEKEIKEARERLA
NASK
>WP_003814313.1 MULTISPECIES: helix-turn-helix transcriptional regulator [Bifidobacterium]
MCNNIMVCKFLIQDLKVSLCIANLVHMTAVMVSPALKAQKQELSLQDRVTYNMKVLIAIRQTSQKDLAQAMGIAAPTLSQ
KFSGRTRWNMDDIEKASDFLDVKPEALVAGHGFEPWTSGL
>WP_003814317.1 MULTISPECIES: F0F1 ATP synthase subunit A [Bifidobacterium]
MVDAVGTGALLAADSGPELPTVNDFLPPEILFQGTPFAINRIILIRIVATVVLLVVLGITAKRAKLIPGRWQGVVEMGID
FVRDSVVYQVMGELRGKRYVPMISTLFFTIFVFNLCGIIPGMNMAATATVVMPLVFAVWVLIQYWITAAREKGLWGYIRD
ECFPKGVPWPVYILLAPIQLCELVLIRPASLTIRLFANMISGHLLVASCLAFAQYWVIDATNKLAGIPVGALWFVFGLVL
TLFEAFVAFLQAYVFAILSTVYISMSYPEE
>WP_003814320.1 MULTISPECIES: ATP synthase F0 subunit C [Bifidobacterium]
MDIITLAQVTGSLSVIGYGLATLGPGLGLGILFGKAMESTARQPEVSGKIQMIMFIGLALVEVLGLLGFVAALIVK
>WP_003814328.1 MULTISPECIES: F0F1 ATP synthase subunit alpha [Bifidobacterium]
MAELTIDPATIRKALDDFVESYKPSDTPTQEVGYVATAGDGIAHVTGLPGCMANELLTFEDGTLGLAFNLDAREIGVVIL
GDFAGIEEGQEVRRTGEVLSVPVGDGYLGRTVDPLGNPIDGLGEIKGIEGRRILEAQAPDVMHRHPVDEPLSTGLKAIDA
MTPIGRGQRQLIIGDRQTGKTAIAIDTIINQKKNWETGDPKKQVRCIYVAIGQKGSTIASVRQSLEEAGAMEYTTIVASP
ASDSAGFKYIAPYTGSAIGQHWMYHGKHVLIVFDDLSKQAEAYRSISLLLRRPPGREAYPGDVFYLHSRLLERCAKVSDD
LGGGSMTGLPIVETKANDVSAYIPTNVISITDGQIFLQSDLFNANQRPAVDVGISVSRVGGAAQTKALKKVSGTLKISLA
QYRSLESFAMFASDLDAASKNQLNRGSHLTELLKQPQFSPYSMEQEVVSVWAGTHGKMDDLPLGDVLPFEHALLDYLEHS
TDILKTIRETENFTPDTEAALDEAVEAFRETYVTKAGKPLVVKKSSTRKPVPVEQEKIIAKADKPAHDPTKHPMAGEKK
>WP_003814331.1 F0F1 ATP synthase subunit gamma [Bifidobacterium bifidum]
MGSQLALKGRIASTGSLEKIFNAQEMIASSHIAKARDVALNAKPYADAIFDAVQAVVAHTRITHPIVKKEEDNPKVAVLA
LTADRGMAGAYTSSIIRETEELLTRLDDAGKQPELYVYGRRGVTYYKYRNRAIADTWEGDTDKPGVEIAEAISNALMTAY
MKPASQGGVSELYIVYTEFINMVVQKVRVLRMLPVEVVEAKVESGPGMSRESEGDNAASSKVRPLYRFEPSLDKVMDAIL
PKYIQSRIHECLLEAAASETASRQNAMHTATENARNLIDSLTRKMNASRQASITQELTEIIGSADALNTKEE
>WP_003814340.1 MULTISPECIES: helix-turn-helix domain-containing protein [Bifidobacterium]
MLDGMTDFDTEHGSVDFLDLLSSGSAQDDADSRLESVAFACLVNGLADERAAAILGILDFSDDFLCFAIGGKPLHTMAGT
RAAIRRTVHDLGGGPCVTGTTNGLCVALIMPRAAATPDVTCTNTLSAFSTKAPVCLGPLRRGVEGACRTVQAVRSAIAAA
PALPQVPRPMRADDVLPERALLGDQDAVDELVNTVYASLQTAGPDDPTLETVSTFLRNGGSLETTAKELSVHPNTVRYRL
KRAAETTGWDAADAREAYVLRTAIALGRMHTA
>WP_003814345.1 MULTISPECIES: biotin transporter BioY [Bifidobacterium]
MSERTVSTAQRGRMLASTIGKPVLFAVLMWLASAAGEISIPGTPVPITLQTFVMMLAGLMLSWRQAGSAVVLYLAAGAAG
LPVFAGGASTAALFGPSAGFLIGFLPAVIVTALLRGKARLDSAPHAALTAVRYFGASLAGNLVVLYLFGITIQSMVMHVP
FTTVAIASMGFVIGDVIKAVVASLAATGLAKLF
>WP_003814361.1 MULTISPECIES: 30S ribosomal protein S15 [Bifidobacterium]
MALTAEEKQEIITKYATHEGDTGSPEVQVALLSKRIADLTEHLKEHKHDHHSRRGLLLMVGDRRRMLDYLKRVDINRYRS
LIERLGLRR
>WP_003814383.1 MULTISPECIES: aldo/keto reductase [Bifidobacterium]
MVLHRNLGPFGTTAIGLGEMPLTIENNLGHDKGIETIHAALDAGCRHLDTAWAYYCSGGEEQTGEKLIREAMASWNGPKD
EVTIATKVGHFRNFTDGRPTWDVDGRPENLIKRGKESALALGVDTIDLLYFHRPDPKVPYNESVEAIKQLVDEGVAQEAG
ISNASIEQIDIARGILGDKLIAVQNQYSPIYLDTADTLEYTAKVGLNFVCWSPLGGFRKPKDETKFDPFREIAAARGVSY
QQVVLAWELAKGDHVFVIPGAHRPETILDSLHAGDLELTPDELVRL
>WP_003814393.1 MULTISPECIES: pyroglutamyl-peptidase I [Bifidobacterium]
MQQLNVVICGFDHYENIDVNPSYEVPEALVRDGIGEPSDVDDPLHDANVSINTVALPVSFANAWPTLLETLDATRPDIVI
ATGLKHAAHSVAMERCATNLMNAARPDADNALPRFEPIIKDGPAAYWTRLPLRAIINDFARDGIPATLSSDAGTFVCNSL
FYQLLHWTATQDRVLAGFVSFPPINGGSRLQNGLDLRQQVRAGRDVVRETVRYYLQPSSGDILIA
>WP_003814406.1 MULTISPECIES: winged helix-turn-helix domain-containing protein [Bifidobacterium]
MAQASDTAQPQTPPRRDNPATVTDTNRLKALSHPTRLRILTVMSDTEPVTVGQIAEQLGESAGTVSYHLKQLEKAGFVTQ
TPSPDGDNRRSCWLAAQRRLEINADAAVDSAMATTMDQVSSTLRQEAWQRYRSASDNLPKQWTDPTVTSSSVLRLTSEEY
ARMSQELRELFNTWTSRDLAHEEGDGSQPVMLNIDAFRWLP
>WP_003814408.1 3-deoxy-7-phosphoheptulonate synthase [Bifidobacterium bifidum]
MQQQNMGERTPQGTPRHAGPKPLNTPEELRAIRQAMDEGKNPLLATGVPRWEDQVGVSRIINRRVLELEPLPTPAQVLAE
LPLDSAAQEIVAYSRDEIRACLYGQDDRLLVIVGPCSVHDPNAALDYAHRLSKVMKETEGELLIVMRVYFEKPRTTVGWK
GLINDPDIDGSHNIRKGLLLARKTLIGVLGEGLAAATEFLEPTSPQFISDAVSWGAIGARNTESQVHRQLASGMSMPIGF
KNATDGSVKAAVNGCYASAQQHTFFGIDHMGRACAVETLGNPDCHVVLRGSIHGPNYDTASVRRAMDDVRAMMPAESAAT
HGLIIDCSHGNSGKDEHRQAEVVRDIARRIADGEEGITGIMMESFIESGNQPAAPLDQLVYGKSITDRCIGWDETERLLH
ELADAVSARRWR
>WP_003814417.1 MULTISPECIES: phosphate ABC transporter permease subunit PstC [Bifidobacterium]
MSSQDKAADSPASTGKTGDVVFKTIAYAAGILILVALAAVFLFLLFQAWPLIGGDQAANTATIESFTGNRAHNFWQYVGP
LVFGTVLVSALSLIIAFFISIGIALFISHYAPKKLATALSYVVDLLAAIPSVIYGLWGGLILVPAIQPVWNWFAKYLRWT
YIFDGSLNDPSVADSPSRTVATVAVVLAVMILPIITSVSRDIFMQTPRLQEEAAIGLGATKWEMIKLAVLPFGKSGIVSA
SMLGLGRALGETMAVLMILSPGLTYSIKLLRASQNQTIAANIAAQYPEADPNIGVPVLIGTGLVLFVITFLVNFVARKIT
EKASA
>WP_003814420.1 MULTISPECIES: phosphate ABC transporter ATP-binding protein PstB [Bifidobacterium]
MGQRIDVKHLNIYYGDFLAVEDVNINIEPNKVTAFIGPSGCGKSTVLRTLDRMHEIIPGAHVKGEVELEGKNLYAKDVDP
VAVRRDVGMVFQRPNPFPTMTIRENVLAGVRLNNRRISKSDADDLVEWALKGANLWEEVKDRLDNPGIGLSGGQQQRLCI
ARAVAVHPQVLLMDEPCSALDPISTLAVEDLINELKGDYTIVIVTHNMQQAARIADYTAFFNLKAVGEPGHLEYFADTTT
MFNNPQNAEAERYISGRFG
>WP_003814430.1 MULTISPECIES: 50S ribosomal protein L10 [Bifidobacterium]
MKRPEKEAVVAQLTEQFRNADAVYLTEYRGLTVPQVSELREKLGRDTSYTVAKNTLARIAAKEAGIEGLDDLLKGPTAIT
FVKGDFIEAAKTLRDFAKTNKALVISGGYADGTVYDGEGATKLADMMSRPQLLSKFAGDLKATTAKAAYLFVAVPTKAVR
TIDALREKQEKAA
>WP_003814432.1 MULTISPECIES: 50S ribosomal protein L7/L12 [Bifidobacterium]
MAKYTNEELLEAFGEMTLVELSEFVKAFEEKFDVEAAAPAAVAVAAPAAGAAAEEEEKTEFDVVLTAVGDKKIQVIKAVK
AITNAGLADAKAMVDGAPKAILEKAKKEDAEKAKAQLEEAGATVELK
>WP_003814450.1 MULTISPECIES: co-chaperone GroES [Bifidobacterium]
MSIKLTPLEDKIIVKQAAAETQTASGLFIPDNAKEKPQQGEVLAVGPGRRDDKGERIPMDVKVGDKVLYSKYGGTEVHYE
GEDYLIVSSRDVLAILG
>WP_003814454.1 hypothetical protein [Bifidobacterium bifidum]
MVRATGIESNGGADEDIAIDTPAMSAAVIGDIIDALAGVLSCSREVIELAVMTLSAATRDAQGVRFGVSPRGSLNVAAMT
RARALMQGRDFVMADDVRSVVVPVLAHRGCAGIDAGCGSA
>WP_003814456.1 hypothetical protein [Bifidobacterium bifidum]
MRFGLMEAVGETGSPDATNGMGRAWRAAWREACDSAWGAGVRWSPVDTERGIAGRIAECLEAVTPEGESDFGAYLAELAD
HVTAGASDVRRAVAGTVARVVRPVRRRRETTRQCGLADVQMAVPGVIAQKNMMRVSKVRCRDTLEILATCRARHASCKSW
RLVFR
>WP_003814458.1 MULTISPECIES: 50S ribosomal protein L33 [Bifidobacterium]
MASKSADIRPGITLACTECKERNYITTKNRRNTPDRLELKKFCPRCGKQTVHRETR
>WP_003814463.1 MULTISPECIES: ferredoxin [Bifidobacterium]
MPYVIAQPCVDVKDKACVDECPVDCIYEGSRSLYINPNECVDCGACEPVCPTEAIFYEDDLPDEWAWYKDAAVSFFAEVG
DFGGASAHGPIGHDPEQVAALPPQNQD
>WP_003814479.1 MULTISPECIES: 50S ribosomal protein L13 [Bifidobacterium]
MKTFTPKPADLTHDWYIIDATDVVLGRLATQVATLLRGKNKPTYAPHADSGNHVIIINADKIALTGNKMGKELYSHSGRP
GGLRRDSYAELLANKPERIIKAAVKGMLPKNRLSKVQLDRLRIFRGAEHPHTPQQPQVFEIAQVSQQAK
>WP_003814481.1 MULTISPECIES: 30S ribosomal protein S9 [Bifidobacterium]
MAENTNDSAVQATEEELTSYTTETNAGAGTGTSAIAPGYGTGRRKEAVARVRLVPGTGKWTINKRTLEEYFPSKLLQREV
NSPIVLLKLEGKFDAIVLVDGGGTTGQAGAIRLGVARALNAIDRDANRAALKKAGMLTRDSRVVERKKAGLHKARRAPQF
SKR
>WP_003814487.1 MULTISPECIES: bifunctional acetaldehyde-CoA/alcohol dehydrogenase [Bifidobacterium]
MAEATQVEAPAKPSPEEKRAAAEAEVDALVKKGLKALDEFEKLDQKQVDRIVAKASVAALNKHLVLAKMAVDETGRGLVE
DKATKNIFACEHVTHYMAGQKTVGLIREDEVMGIDEVAEPVGVVAGVTPVTNPTSTAIFKSLLALKTRCPIVFGFHPGAQ
KSSVAAAKIVRDAAIEAGAPENCVQWIEHPSIEATGALMKHPGVATILATGGPGMVKAAYSSGKPALGVGAGNAPAYIDT
DVDIERAANDLILSKHFDYGMICATEQAIIAHKDVYAPLVKELKRRKAYFVNADEKAKLEQYMFGCTAGSGQKPVLNSVV
PGKSPQFIAKAAGFEIPADATILAAECKEVSDDEPLTHEKLAPVQAVLKADDKEQAFEMCEKMLKLGAGHTAAIHTNNEA
LVREYGLRMHACRIIWNQPSSLGGIGDIYNAIAPSLTLGCGSYGGNSVSGNVQAVNLINIKRIARRNNNMQWFKIPAKTY
FEPNAIKYLRDMHGIEKAVIVCDKVMEQLGIVDKVIDQLRARDNRVTFRIIDYVEPEPSVETVERGAEMMREEFEPDTII
AVGGGSPMDAAKIMWLLYEHPEISFSDVREKFFDIRKRAFRIPPLGEKAKLVCIPTSSGTGSEVTPFAVITDHKTGYKYP
ITDYALTPSVAIVDPVLARTQPRKLASDAGFDALTHSMEAYVSVYANDFTDGMALHAAKLIWDNLAESVNGEPGLAKTDA
QEKMHNAATMAGMAFGSAFLGMCHGMAHTIGALCHIAHGRTNSILLPYVIRYNGAVPEEPTSWPKYNKYVADKRYQDIAR
IIGIDPGKTPAEGVENLAKAVEDYRDNKLGMNKSFQDCGVEEDYFWSVLDQIGMRAYEDQCTPANPRIPMIEDMKDIAVA
AYYGVPQAEGHKIRVEREGVAATEEASERV
>WP_003814493.1 MULTISPECIES: 50S ribosomal protein L3 [Bifidobacterium]
MTSQRGSHKALLGRKLGMTQVWDENGFFVPVTLVDVSTNVVTAVKSEETDGYKAIQIGYGQIDPTKVTKPLAGHFAKAGV
TPRRHLVEVRTEDAAEYEPGQELSIDAFAEGSEVDVTGTTKGKGFAGTIKRWGFKSYRRTHGSHKNERRPGSVGACATPS
RILKGKRMAGRMGHVTATVQSLTVMSADAENNVLAIKGAIPGPKGGIVLVRTAVKGA
>WP_003814498.1 MULTISPECIES: 50S ribosomal protein L23 [Bifidobacterium]
MVAIHKPAHDIILKPVVSEKSYALSDRGQYTFVVAPNANKVQIKQAIEEIFKVKVTNVNTLNRAGKRQRTRTGFGQRVSQ
KRAIVTVAEGQSIDIFGN
>WP_003814500.1 MULTISPECIES: 50S ribosomal protein L2 [Bifidobacterium]
MAIRVYKPTTAGRRNASVSDFSELTRTTPEKSLVRKLSKTGGRNSYGRMTSRHRGGGHKRQYRLIDFKRWDKDGVPAKVA
HIEYDPNRTARIALLHYADGEKRYIIAPEGIKQGDTIETGEKADIKPGNNLPLKNIPTGTIVHAIELRPLGGAKIARSAG
AAVQLVAKDGAYAQLRMPSGEIRNVDARCRATIGEVGNSEHANIQLGKAGRARWMGKRPWTRGESMNPVDHPHGGRTRGG
KPPVSPWGKGEVRTRRPKKASNKMIVRRRPNGKNRK
>WP_003814508.1 MULTISPECIES: 30S ribosomal protein S19 [Bifidobacterium]
MTRSIKKGPFVDAHLQKKVDEQNEKGTKNVIKTWSRRSMITPDFIGHTFAVHDGRKHVPVFVTEAMVGHKLGEFAPTKTF
KGHVKDDKKARR
>WP_003814510.1 MULTISPECIES: 50S ribosomal protein L22 [Bifidobacterium]
MEAKAIARHVRVTPRKARRMVDLIRGKKATEAVTILKFAPQAAALPVRKVLESAIANARVKADKAGEPFRENDLVVKTTY
VDEGVTLKRFRARAQGRAARINKRTSHITVIVANKEGDR
>WP_003814512.1 MULTISPECIES: 30S ribosomal protein S3 [Bifidobacterium]
MGQKINPFGYRLGITESHRSKWFSDSNKVGERYSDFVLEDDKIRKVMNKDLERAGVSRIVIERTRDRVRVDIHAARPGIV
IGRRGAEAEKVRAKLEKLTGKQVQLNIFEVKNAALDAQLVAQGIAEQLTNRVTFRRAMRKAQQDAMRAGAKGIRIKLSGR
LGGAEMSRSEFYREGRVPLQTLRALIDYGFFEAKTTYGRIGVKVWIYKGDMTEREFEEQQAQQNNNRQGRRGDRRPRRGN
RAAGAQQKAATEAAPAEAQAAAEAPAATETKE
>WP_003814515.1 MULTISPECIES: 50S ribosomal protein L16 [Bifidobacterium]
MLIPKRTKYRKQHRPGRSGMSKGGTEIAFGDYGIQALAPAYVTNRQIEAARIAMTRYIKRGGRVWINIFPDRPLTKHPLG
ARMGSGKGTPEFWIANIHPGRVMFEIGGVSEEVAREALRRAIDKLPMKCRIIAREGGDI
>WP_003814517.1 MULTISPECIES: 50S ribosomal protein L29 [Bifidobacterium]
MAVGTADYAIKNLNEKTNAEIEGFLKKSKEELFNLRFQAATGQLDNTARLKAVKHDIARMYTVLRERELGISQEPEATET
KSEEK
>WP_003814521.1 MULTISPECIES: 50S ribosomal protein L14 [Bifidobacterium]
MIQQETRLHVADNTGAKELLAIRVLGGSKRRYAGLGDVIVASVKDAIPGGSVKKGDVVKAVVVRTVKEHRRVDGSYIKFD
ENAAVILGSGREPKGTRIFGPIARELRDKRFMRIVSLAPEVI
>WP_003814523.1 MULTISPECIES: 50S ribosomal protein L24 [Terrabacteria group]
MVAKIKSGDLVKVIRGKDRGKEGTVTRVLPNDRLIVEGVQIVKKHVRATQQGQQSGIVSVEAPIHRSNVMLVDPETKEPT
RVGVNVKQEARDGKVKTVRVRVAKKSGKELA
>WP_003814525.1 MULTISPECIES: 50S ribosomal protein L5 [Terrabacteria group]
MTDSTIEAPATPRLKQQYKDVIVPELEKEFKYSNPMQVARVQKVVVSMGVGAAARDSKLIEGAVKDLTLITGQKPKITKA
KKSVAQFHLREGQAIGAYVTLRGDRMWEFLDRLLTLALPRIRDFRGINGKQFDGQGNYNFGLTEQSMFHEIDPDSIDHQR
GMDITVVTSTKDDKEASVLLKHLGFPFKEN
>WP_003814530.1 MULTISPECIES: type Z 30S ribosomal protein S14 [Terrabacteria group]
MAKTALKNKAAGKPKFKVRAYTRCQVCGRPHSVYRKFGLCRICLREKAHRGELPGVTKSSW
>WP_003814533.1 MULTISPECIES: 30S ribosomal protein S8 [Bifidobacterium]
MTMTDPIADMLTRLRNASAAKHETVEMPYSKFKANIAEILKREGYIKDFTAKEAKVGQDLEVTLKYGPNGERSIQGIKRI
SKPGLRRYAKSDSLPMPLGGLGIAIISTSSGLMTQKECLDRGIGGEIVAYVW
>WP_003814536.1 MULTISPECIES: 50S ribosomal protein L6 [Bifidobacterium]
MASHIGKLPVTIPAGVEVAIEGQNFSAKGAKGSDSYVIPEGITAQVEGNEIILTAADDLRPTRAKHGLSRSIIASMVKGV
HDGFEKRLLIVGTGYRAVAKGKGIEFSLGYSHTITVNPPEGITFELPNANEVVVKGTDKQVVGQVAANIRKLRAPEPYKG
KGIKYADERILRKAGKAGK
>WP_003814538.1 MULTISPECIES: 50S ribosomal protein L18 [Bifidobacterium]
MSVKILGKGKKVARLRRHARLRKKVVGTPERPRLVVTRSNRHMVAQIVDDTKGHTLVSASTLTAEFAGFEGTKSEAAKKV
GLLVAEKAKAAGIEQVVFDRGGNKYTGRVAAVADGAREGGLAL
>WP_003814541.1 MULTISPECIES: 50S ribosomal protein L30 [Bifidobacterium]
MANLKITLHHGLVNRTPKQRATAQSLGLRKIGQSVIREDNSVTRGMILTVRHLVTVEEAD
>WP_003814543.1 MULTISPECIES: 50S ribosomal protein L15 [Bifidobacterium]
MANEDELLQMHNLKPAPGAKKDRTRIGRGEGSKGKTSGRGDKGTKKRYQVRPGFEGGQLPLYMRLPKLRGFKSPFKKEYQ
VVNVSALGELFPEGGEVTVDALVAKGAVRGGFPVKVLGDGDITVAVTVKGAKASASAKAKIEAAGGSVSEN
>WP_003814578.1 MULTISPECIES: 50S ribosomal protein L36 [Bifidobacteriaceae]
MKVSPSVKRICENCRVIRRHGRVMVICTNPRHKQRQG
>WP_003814580.1 MULTISPECIES: 30S ribosomal protein S11 [Bifidobacterium]
MAAPKQAARKPRRRDRKSIPVGQAHIKSTFNNTIISITDPSGAVVSWASGGDVGFKGSRKSTPYAAGMAAESAARKAMEH
GVKKVDVFVKGPGSGRETAIRSLQSAGLEVGSITDVTPQAHNGVRPPKRRRV
>WP_003814583.1 MULTISPECIES: DNA-directed RNA polymerase subunit alpha [Bifidobacterium]
MLIAQRPTLTEESINPQRSRFVIEPLEPGFGYTLGNSLRRTLLSSIPGAAVTSVRISGALHEFTTLPGVVEDVTEILLNI
KGIVLTSEYDEPVVMYLRKSGNGEVTAGDITPPAGVTIANPDQHIATLADDGELEIEFTVERGRGYVPAQMNKQDTDEIG
RIPVDSIYSPVLKVSYKVEATRVEQRTDFDKLILDVETKPAISPRDAVASAGSTLVELFGLCRELNVQAEGVEVGPAPVA
EETNPEMAVPIEDLNLTQRSYNCLKREGIHTIGELVAHTEQDLLDIRNFGMKSIDEVKDKLQSMGLSLKSSPLGFDTNNL
EGGTFFSPEDE
>WP_003814594.1 MULTISPECIES: transglutaminase family protein [Bifidobacterium]
MKKLVFDYEMKLTFSSPVTDHRFQLRCVPATGPRQQVVDVEVAIEPDVELETTIDSFDSVVMTGFIPQPHTIFSYSVKGI
AFVDNAHIKSEIYKPLYRFNSALTIPGPCIEAMIAACRARIAGLPADATPIDQAWEVMDEVYQAFTYTPASTTIRTTAEQ
ALAQRKGVCQDYAHVMLSVCRHVGLTARYIAGLLGGEGATHAWVEIYHDGRWIGLDPTHNRMVDDNYITIAHGRDYRDCM
LDIGIFSGYQVQQNQWVNASVHEQLL
>WP_003814598.1 hypothetical protein [Bifidobacterium bifidum]
MNGRHHIIMRYLAAKQAVGQWSEVAATCTQRFAQGTIRSAQAEHVAVTLGTRLGGNDTYRTVSDDSLRQVLGIDLDGATL
GAMSLAEDRAGFVMEVLAARDTPGATLSRSDRHKTAGQLLFTASGLSRDPREKVYDIQKILASPTSMTDSTTGLSVPTTA
LTEIDCAREQLAAMADDGASAKSKHTDKTGNNTNGNGDTDSATDTTDVNATDTNTVGTENDARLRVLSTLISSHITSAFA
LGYPDMDAFLFS
>WP_003814603.1 MULTISPECIES: 30S ribosome-binding factor RbfA [Bifidobacterium]
MAGTNPRAARVAALIQRVIASSMEAQLHDKRLASVTITDVRVTNDLQIAKVYWTQLGHDGREQGERKRAKQALDQAKGRL
RSLVGSKAGLRLTPQLQFIYDEVPSEAHEIEDILAVAHKRDEEIAKARETAQYAGDADPYKHPEERDDDEFDDDDEYDEY
ADDLDDDDVEGNGIGVETLEDDAENAADEATGDR
>WP_003814612.1 MULTISPECIES: ribose-5-phosphate isomerase RpiA [Bifidobacterium]
MDKAQQDALKKAAGIEAAKLIENGMIAGLGTGSTVRFLVDELGRRVKEEGLQFTGVTTSRRTQEQAEGYGIKIVDIDDVD
HIDITIDGADEVDKNFNGIKGGGAALLWEKIVATNSNKIVWIVDESKVVDTIGKFPLPVEVIPFGAGHVIKQFEAKNYKP
VLRLDADGKEVRTDENNFVVDLHLERIDHPQDLAEDLINTVGVVEHGLFLNMVDKVIVGDPNGPRVMTNGNK
>WP_003814621.1 MULTISPECIES: phosphoglucomutase (alpha-D-glucose-1,6-bisphosphate-dependent) [Bifidobacterium]
MVANNAGKPATPADLINVDEVIGKYYDLVPDPAVPEQRVIFGTSGHRGSSLKTSFNEAHIVAITQAIAEYRKKAGVTGPL
YLGRDTHALSGPAEKTAIEVLVANGVHVRVDSRGDFVPTPVVSQAILTHNRAADGTQRFEGEGLADGIVVTPSHNPPTDG
GFKYDPVTGGPAPAETTNAIAARANELLGDFKSIKRVPYEEAIKSEYVEGFDFREHYVADLGNVIDFDVIRDSGVRLGID
PLGGASVNYWPLINEKYGLNIGVVRPEVDPTWRFMTIDHDGKIRMDPSSPYAMKGLVDQLNAGAWDKYDLVGGTDPDADR
HGIVCPNWGVMNPNHYIAVCVEYLFGGNRPGWPEGTGIGKTLVSSSLIDRVASSINAKLVEVPVGFKWFVDPLFSGEVAF
GGEESSGMSFLRRDGRVWTTDKDGLIPDLLAAEITAKTGKNPAQLHQDQVARFGESWYKRVDTPTTLEQKAKFAKLTGDD
VAATQLAGEDITAKLTEAPGNHAKIGGLKVTTKDNWFAARPSGTENIYKVYAESFVSPEALDKVLDEAKLVVDKALGE
>WP_003814628.1 MULTISPECIES: PRD domain-containing protein [Bifidobacterium]
MKILRVFNNNVVLAKDGAREVIVTGRGLGFQAKPGQRVDDAKIVRVFVPADGRDPDHIAELLSEIPPEIIRLVTDAMTAT
GLAEQAESQPTLVMALADHITGAVQRAQRHVNIAYPLQAEVQSLYASEYAQASRLVNELNRHLNGVLPGSEAVALALHLV
NAGFANGDLSDTYKMTGVIQQMLTIIEQTYGVSLDQHSVNVGRFITHLRYLFVRIHQGKQLDKEPEPIIASIRQSYPKAM
QCAQTIGTVASLRLGSNLTEDEVAYLALHVARVVADARKHE
>WP_003814647.1 MULTISPECIES: NADP-dependent phosphogluconate dehydrogenase [Bifidobacterium]
MTAEANVGVVGLAAMGASLARNLARHGNKVAVFNRHYSRTEKLITEHGSEGEFFPAKTMEEFVASLKKPRTAIIMVKAGE
PTDAMIGQLADLMEPGDIIVDAGNAHFPDTIRREKAISARGLHFVGCGVSGGEEGALLGPSMMPGGSEESWKTLKPIFES
IAAKAEGEPCVTHIGENGAGHFVKMVHNGIEYSDMQLISESYDLMRRALGMTPAEIGDVFEEWNKTELESYLIEITADVL
HQVDKKTGKPLVDVIVDHAGMKGTGTWTVQSALDLAVPVTGIAEAVFARGLSGQAELRAEAQKQDFEGPSGVVPMAEEDK
VAFINDIREALYASKIVAYAQGFNEITEAAKVYDWKIDLAAVARIWRGGCIIRAKFLNRISDAFENGEANVSLLFAPYFK
DAIETAERSWRRVVSRAITFGIPVPVFASSLEYFDGLRSPRLPAALIQGQRDYFGAHTYQRTDMPGAFHTLWAEPGREEI
IA
>WP_003814662.1 lysine--tRNA ligase [Bifidobacterium bifidum]
MSQTQETPESLNDDETAPAVPVMTTVERAEMLLRQDAAIRDRIGAGATLDEAVDPSNKEFGPLAHPEQVQMRVAKRAMML
EAGMQPYPVHLDVTDTIEAVRAKYDGKLEAGQETEDVVGIAGRVLFLRNGGGLCFVQLSAGDGTKIQGMISKKEIGADSL
KQFKQLVDLGDHLYLRGRVIASKTGELSVFATEWAIASKALQPLPALHKDLNDDTRTRKPYIGMIADEKVRNMVRNRSKA
VASLRRTFDDHDFLEVETPMLQTIHGGAAARPFTTHMNAFDLDLYLRIAPELFLKRCLVGGIDRVFEINRDFRNEGVDAT
HAPEFTMVEAYQAYGTYDTIGQLVKELVQKTAMDVFGSHKVTLLDGTEYDFGGNWKTISMYDSLSEALGEEIVPNGGPDN
PGTSVEHLGEIADKLGVERDDVENHGKLVEHLWEHFYEDKLYEPTFVRDFPVETSPLVKGHRNKAGVVEKWDLYVRGFEL
ATGYSELNDPIVQRERFVAQAKDALAGDEEACDIDEDFLEALGVGMPPAGGMGMGIDRLLIALTGATIRETITFPLVKPL
ALQ
>WP_003814664.1 MULTISPECIES: 1,4-dihydroxy-2-naphthoate octaprenyltransferase [Bifidobacterium]
MTVKLWISGARPKTLTTSLSSVAVGACCAYPVIVGDLNCAQTRSDTSQCAAVTADAQAMMSRFWLVTLLCVCVGVLLQIA
VNYANDYSDGIRGVDEGRGGSEKKTKKPMRLTASGLVPAKHVLVAAVVSALLACVCGLVAVVLSQAWWLLLVGVLCLLAG
WFYTGGKHPYGYAGFGELSVFLFFGLAAVLGTQYALSGSVSVLGVLCAVVAGLLSCQILMVNNLRDINEDRRHGKRTLAV
RMGERGARVMLGVCCVVAWAIGVWVVMLLWTPWGGILMLSGIGVPWRMVTSTGRKEFRKALSDACFQPPFFAVILLISLM
V
>WP_003814666.1 MULTISPECIES: phosphoglyceromutase [Bifidobacterium]
MTYKLVLLRHGQSAWNKTNQFTGWVDVPLTEQGEAEAKRGGELLKEKNVLPDIVFTSLLRRAINTANIALDAADRLWIPV
QRDWRLNERHYGALQGKNKTEIRQEYGDEKFMLWRRSYATPPPEIDPNDQYAQNHDPRYAGDPVPEAECLANVVERVKPY
FESAIEPELRAGKTVLIAAHGNSLRAIVKMLDNLSEDEIAKVNIPTAIPLLYELDENFKPVKPRGEYLDPEAAAAGAAAV
AAQGQK
>WP_003814671.1 MULTISPECIES: phosphate signaling complex protein PhoU [Bifidobacterium]
MRVIFDEELKAVADDLDRMVQDVRKAINGAGDALLKQDVEAAQSVIDGDIEIDALESSVIDQCIRLLAKQNPVATDLRVV
VSTLRLAATFERMGDLAKHIAEAARRIYPEPALPAEATELFTEMQQFLSMTADRIVVMLQDRDAKTAEEIILDDDKLDAL
HHKTFDLALSDKWTGSRQQLIDVVLLGRFMERLGDHAVSASRRVVYIVSGFDPSKEPSRDEDGAVE
>WP_003814675.1 MULTISPECIES: hypothetical protein [Bifidobacterium]
MKFAAIINPEVRKPAPKPVRVDLRKTFLIGCVLWSVALIVSAILLACGLDVLQLLIMCAAGLIIGVMMLVWEHFDRWDYR
RLGN
>WP_003814712.1 hypothetical protein [Bifidobacterium bifidum]
MLIGSSLVCMTRGRTVCRGGANGASSDGLAHGVCVADVADVAGGNIDDGVAGACSGESDVWHKTVICWLVLVAYLYIQCE
NYAFAASKARRER
>WP_003814721.1 MULTISPECIES: response regulator transcription factor [Bifidobacterium]
MKVLIVEDNANLADVVRMGLSMEGMEAKAVYDGRDALEELNSGEWNMLILDRDLPGLHGDEIAKRLSERRDPIHILMLTA
ASQTEDIVRGLDLGADDYLTKPFEYAELLARVNAVRRRLSMVNDMVYNRDDFSADFRTGSITVRGAELKFGKRELAVLRT
LIEARGAVISAECLYREIWQDDHAHTRGIVKTTIYAIRTKIGITDFIETVPGQGYRIS
>WP_003814750.1 UDP-glucose 4-epimerase GalE [Bifidobacterium bifidum]
MTVLVTGGCGYIGAHVVHALHQAGERVVVVDDLSYGKPARIEGARLYGMDIAAPGAGDRLAEILDAEDVDSVIHFAARKQ
VGESVEKPLWYYQQNINGMLNVLTGMTQSKNAKKLVFSSSAATYGVPPVDVVPEDVVPMLPINPYGQTKLFGEWMARACE
QPFGIRFCALRYFNVAGCGPVELEDPAILNLIPMLFDRLKKGKAPAIFGDDYPTPDGTCVRDYIHVSDLADAHIAALKYL
DRDERKYDAFNVGTGEGTSVRQIVDEVKKVTGLPFTEAVMARRAGDPPHLIGSPKRINEELGWHAKYDVEDIVKSAWDAW
QANPEHHIDVATWKQVS
>WP_003814758.1 MULTISPECIES: glycosyltransferase family 2 protein [Bifidobacterium]
MALLTVIDVLMMVVGGVGIIYQAICVIMSLFSKPVHFPDAPMDKRYAVLISARNEENVIGNLIDSLHNQTYPSKLIDIWL
VADNCTDRTAEVVREMGCHVVERHDTELIGKGYALSYLLSTMIDSGVADDYDAYFVFDADNRLDRHYVEEMNKAFQSGFR
ILTSYRNSVNLADNWVSSGSALWFIRESRFLNNSRMILGSSCHVGGTGFMFSREVMRRNRGWKFHLLTEDLEFTMDSILH
GDRIGYCGTAMLYDEQPVTFQQSWRQRLRWSKGFLQVFRYYGMALIKRAVRERDFSSVDFTLLLCPFTVLGVIRIVLGLL
FVAFGFVTWQSQLSAIAGWAFDIVLAVVTMMALAALTIVAERDHIGATNKELFAYVLSFPIYMLSYMPISFQAIFSKAQW
KPIVHKG
>WP_003814760.1 MULTISPECIES: ABC transporter ATP-binding protein [Bifidobacterium]
MSIDNQPQIGGFPARTASSSVPSRPAVATLPPPDPRAAVSIRGLYKRFDRKIAVNGLSLDIPVGSFFGLVGPNGAGKTTT
LNMVTGLLVPDAGTAMILGQDVWQDVNAAKREIGVMPQPDQIFDRLTGMQLLIYSGMLRGMKRDVAHSRAGDLLNAFDLV
SAADTMVSDYSAGMTKKICLASAMIHSPRILVLDEPFESVDPVSSANLKDILAEYASTGGTVIISSHVMSLVEKMCTHVA
VINAGQVRAAGTIEQVSAGEDLEERFLQLVGGRHAAAKLSWLDGGYAANGVAPADSSAPTAPFPSPEES
>WP_003814772.1 MULTISPECIES: ATP-dependent zinc metalloprotease FtsH [Bifidobacterium]
MSYPQGPQQMPPSGNGNRGNGNPFKRNSPNDPNGNQKGNNSGGPQPFWKSPWLWGVLLVVMAVAGFQLFAGAGTQTIDTK
DGFALLKTENVAYAKIIDNKQLVQLELKSNFTKTDPDTNKPHNYGKKVQFYYTFAQGAQVVQAVEKADPSKGWTSNMQQT
SMVSYLISSILPFIIMIAVFWFLMSRMGGASGMFGMGGKKNNGKLLEGQTPSTKFSDVAGEDSAVQEVEEIKDFLKDPSK
YKALGARIPRGVLLYGPPGTGKTLLARAIAGEAGVPFYAMAGSDFVEMFVGLGASRVRDLFDEAKKNAPAIIFIDEIDAV
GRKRGSGMSGGHDEREQTLNQLLVEMDGFDSDTNLIIIAATNRPDVLDPALLRPGRFDRQVSVEAPDLEGREAILKVHAK
GKPFVPDVDLHMVAVRTPGFTGADLANVLNEAALLCARAGAQLIDNRAIDEAIDRVQAGPKRQSKGMALNELRNTAYHEG
GHALVAAALHNTDPVTKVTILPRGRALGYTAVMPTTDRYSQSRNELLDQMAYAMGGRTAEEVVFHDPTTGASNDIEKATK
IARTMVVEYGFSSKLGAIKWADTDDQSADFDGLAPHKYSERTAEVIDEEVLGLVETAHTEAWNIINDNRDVLDELVRQLL
VKETLNEKELAAIFANIRKAPERPVWLSDQRRPDSDKPPVEIPESLKRSVGMKPGER
>WP_003814777.1 2-amino-4-hydroxy-6-hydroxymethyldihydropteridine diphosphokinase [Bifidobacterium bifidum]
MDTIRLTGVQGMGTHGVLDYEHQRAQPFIVDAVLHLDLSRAGSSDDLHDTVDYGRVAKRIVSVIEGEHVDLIERLAALIA
DAVIADHPAVQGVTVTVHKPKAPITVPFADVSVTIERWRSGRNTDGKTGRADEGRVTPMHHAVIALGGNKGDVAASMRSA
IADIDGLEGTQVTGISPLYRTAAWGMPDGTPDFLNAVIEVTTELDAASLLGRLQHIEVAHGRTREQHWASRTLDLDIIDV
DGLVSEDPNVTLPHPRAWQRAFVLAPWLALDPAARLAGPHGGEIADLLHEAGDREDVHRIDDSWMTGMADDAPVQPSGSA
ADIPQFDGTVDGSARKPGDGDTATVQPAIHTAVISMDSRSNEAETLFRTAIVALEGIPGDQVEGISPLYHVSHLHGSDAM
SAVMQMTCRMDAKALIATLGSVEESLNGDVDLDLVDMPGTVCDEPDCRVPWPSARTHASVLAPWMDMDPQARLGGDPVSY
LLAMAPDADRVGLLSDTWIVGSTE
>WP_003814779.1 DUF3180 domain-containing protein [Bifidobacterium bifidum]
MKIRRTPWWQYVVALLLGLIAGCLLVQVSESSGLSLLGAPWFVSVVLLLLGIVVLVMALQVHQYATTDPQKRARLKPLDP
TKAVYTLMLSKALGLTGAALAGWYVGQILLVLDHIEADYYATAVTQCAVAAVICLADMVIGIVGEWLCQLPPMEGPENPK
MKAAKRRRGIASATAKTRH
>WP_003814786.1 MULTISPECIES: energy-dependent translational throttle protein EttA [Bifidobacterium]
MAEFVYQMIKARKAYGDRVILDDVTLSFLPGAKIGVVGPNGMGKSTLLKIMAGLETVSNGEAYITPGFTVGILQQEPPLD
DTKTVGENIKMAFGPIAEKVARFNAIGEEMANPDADFDALMDEMGKLQTEIDAANGWDLDSQLEQAMDALQCPDMDTPVS
VCSGGERRRVALCKLLLEAPDLLLLDEPTNHLDAESILWLEQFLHQYKGAVIAVTHDRYFMDNVAEWICEVDRGHLYPYK
GNYSTYLETKAKRLEIQGAKDAKLAKRLKNELEWVRSSPKARQAKNKARLERYDQMENEARNNKKLDFSEIQIPAGPRLG
SVVLEAEHLHKAFGDRVLIDDLSFTLPRNGIVGVIGPNGVGKSTLFKTIVGLEPLTSGELKIGDTVKISYVDQNREGLDP
NKNLWEAVSGGLDFIEVAGVEVPTRAYVASFGFKGSDQQKLTGVLSGGERNRLNLALTLKQGGNLLLLDEPTNDLDVETL
ESLENALLGFPGCAVVISHDRWFLDRIATHILAWEGDDENPAKWYWFEGNFQAYQENRVARLGEDAARPHRLHKKLTRV
>WP_003814816.1 MULTISPECIES: ROK family glucokinase [Bifidobacterium]
MTTLAIDIGGTKIAAAVCDENDAITHRWRVPTPMDADAINHHIANIYHEAVAAGHDDIQAIGISAAGNVGADRRTLTFAA
NIPAWINYDLSEHIGALIDHAVPVVVENDANCAGWGEYVHGAGQGSSNMVALTVGTGLGGAIVIDGRLYRGSFGMAAELG
HLPMVPDGDTCGCGLRGCAERYTSGSALERFAKSAVRRRPQDAERLMELCGGDVDKLEGPMVSQAAQEGDVLGLYAFGKI
GEWLGRAMAATAAVLDPDVFVIGGGVVAVGDILLEPARYNYQRFLEGSAYRGHASIVAATAGQDAGLIGAANLALR
>WP_003814823.1 MULTISPECIES: O-acetylhomoserine aminocarboxypropyltransferase/cysteine synthase family protein [Bifidobacterium]
MTHIDTTCVQGGYQPGNGESRTPPIIQATTFKYTSSEQMSRLFDLSESGYFYTRLQNPTNDTVAAKICELEGGAAAMLTS
SGQAANFFALFNICNAGDHIVASSAIYGGTFNLINVTMRKMGIECTFVSPDCTPEELDAAFRPNTKAVFGESISNPALIV
LDFDKFTAAAHDHGVPIIVDNTFPTPVNCRPFDYGVDIVTHATTKYMDGHGSCVGGAIVDSGRFDWMAHADKFPGLTTPD
DSYHGVTYATDFGPAAYIIKATAQLMRDFGSTPAPINSWIMGMHLESLAVRMERHCANALAVARFLEADPRISWVSYPGL
EGDRNHALAAKYMPNGTCGVISFGVPGGRDTVSSLLDHFRMISIATHVADARSCTLYPAGTTHRQLTEEQLEEAGVGIDL
VRLSCGIENADDIIADLRQAMDAVL
>WP_003814840.1 MULTISPECIES: D-hexose-6-phosphate mutarotase [Bifidobacterium]
MITTFTIRNVANEDGAAQISDFGAHVLSWTPAGGHPAVWQPKAVYLGKPIRGGVPVVLPWFALGFEHGEIAGKKPKHGFA
RTTVWHVDEDATDDRRIRYTLSDADATPELLAQLHSGASPRFHAVYDIEVGKELTMTLTITNDGTEPLRYETALHTHFHV
GDLTQVSLHGLEGSDYLDATVAGYPPRVQPDEPVTFDGTTVDRIYYSTDTLRLDDPAWDRVIVIEAHGTKQTVTWNPGTA
ADTEIGDMQPGEWRDFVAIEAAACREYAIELAPGESHALTQRISVENR
>WP_003814844.1 hypothetical protein [Bifidobacterium bifidum]
MKQSNVIKGTLAVVALVAALVVGVAVHMHSVGSPTAGHSTQNTAKTATETTAKTAESITADYPGYSSAEEGVKAAGLVVT
GVPLDSRERILYPEIDFTSGTPETNPQYGLTEDDIDMDALGVPETVTRVRVTKVIKGDAKVGDIIEVAQVGGVDKSGIVR
RETSTTLLNEAKASGTAEFLLLLNEYDVVYNAINPISGVLGVDTDGHVTALKSSGESGGIGESLKEYMNAVS
>WP_003814846.1 cyclopropane-fatty-acyl-phospholipid synthase family protein [Bifidobacterium bifidum]
MGSGKTMLVSEMAQAVLKEDAPVCIEAFDGSTFGPEDADLQVRVTSPKAIYQLASNLNEIGLARAYILGYFDIEGLDVAD
PYPQLRKLVELASYIRKPSPLELARMGAAVLSHGYHKVEVPQSEGPSKFERIKSGLFPHTEKADSETVSFHYDLSNEFYA
DFIGPSMTYTCAVFDTPDMSLDDAQRNKIDLVLDKLDLKPGDRMLDIGCGWGALVIAAAKRGIKALGVSLSHEQIEYGQE
WIRREGLENLAELRVMDYREVPERDFDGITSVGMMEHVGAKNYRHYFDEMFKLLKPAGRLLNHQITISKDKPNNRPGTDE
FLDRYIFPDGDLASPGFIESALHDAGFEVVNQENLRQHYALTLHHWNANLKANWADAVKQVGYERAKVYGLYLAACELNF
ELNGIQVHQFLAVKPDKEGLPKGNWYPLRPWWAA
>WP_003814851.1 MULTISPECIES: GRP family sugar transporter [Bifidobacterium]
MWPILLALVPAFGWGFQGIVMQKVGGTTANKQMGMVLTTLLFGIVVLIFHPINWSWTLIAAAAINGIPWSIAQILQIKSF
DYLGVARAMPLSTGMQLVFTTLLGALFFHEWTHGWQFGFGICALVVIIVGVACTAFQEKSEDKGPSNLKRGLLITLISSL
LYTSYAAAGKFFSVSSWDMLFPQAVFMVLGTTIISFCMSGKDAMDPEIGVFGKKSWMNMSTGALFATANLTVMLSNEMNG
LAVGWTLSQMNVIVATLGGLFILKEKKTKKEMAFVIAGMILIALGGILIGITKNA
>WP_003814855.1 MULTISPECIES: 50S ribosomal protein L31 [Bifidobacterium]
MQQGIHPDYHAVEVLCSCGNTFVTRSTYKGDHMTVDVCSKCHPFYTGKQKILDTGGRVARFEKRYGKKTK
>WP_003814857.1 MULTISPECIES: peptide chain release factor 1 [Bifidobacterium]
MAVEQFPAAQTALEEYQSIEQQMASPEVVTNPDKMRKLGRRHAELGAIVSAYQSYTAVRDDLEAAREMAGEDPEFADEAK
RLEAELPAAEEKLRNALIPRDPDDARDVIMEIKAGTGGEEAALFAGDLLRMYLRYAEKRGWAVTVQSENTTELGGVKDVQ
IAIRAKGTPAPEDGVWASLKYEGGVHRVQRIPVTESQGRIQTSAAGVIVFPEADEDDDEIEIDPKDLKIDIFMSSGPGGQ
SVNTTYSAVRMTHIPTGIVVSMQDEKSQIQNRAAALRVLKSRLLAMKHEQEAAEAADMRHSQVRSLDRSERIRTYNFPEN
RIVDHRTNYKAYNLDAVLDGDLQAVIDSDIQADEAERLANQQ
>WP_003814862.1 MULTISPECIES: L-threonylcarbamoyladenylate synthase [Bifidobacterium]
MSAVRKVNEESLAEAASVIAGGGLVVIPTDTVYGVACDPRNEAAIDRIYQVKSRPRFKALQVLLASVDQLDGLGLDLPSP
LNRLAAQFLPGAFSPIAVAREDCTLATVSATPQGRRTQGIRVPNSALTLRILNELGPLAASSANRSGDESAQTVEEAVQA
FGDDVQLYLDGGPTQGHVASTVVAADPHERDGIVILREGVIPQPVVRKAVHMNGGGLGA
>WP_003814872.1 MULTISPECIES: oligoribonuclease [Bifidobacterium]
MVDSHDAETYSAKDSRLIWIDCEMTGLDIFGGDELVEVSVVPTDFDLNVLDEGVDYVIKPSDAAVAHMNDFVRAMHTRSG
LINEWEHGLSLEEAERKVTEYVLRFTPDGVRPLLAGNTIGSDKKFLDHYMPGLMSHLHYRSVDVSTLKELARRWYPAVYE
NRPAKNGGHRALADIIESLDELRYYRQAFMAPAPGPNEAESKAIADQIVATSLLNK
>WP_003814888.1 MULTISPECIES: type I methionyl aminopeptidase [Bifidobacterium]
MIELKTAKEIEEMKPAGRFVGEILKELKAMTKVGTNLLEIDEYVHKKIVDRKGAESCYVDYAPDFGTGPFAHYICTSVND
AVLHGIPFDYNLKDGDLVSLDLAISVNGWVGDSAISFVVGNDPDPSDLKLIKCTEEALAAGIDAARPGNRLGDVSSTIGD
IARSYGYPINLEFGGHGVGHIMHGDPHVANDGKAGHGYRLRPGLVIAIEPWFLKTTDEIYQDPKDGWTLRSEDGSRGAHS
EHTIAITENGPVILTTRD
>WP_003814892.1 MULTISPECIES: 3'-5' exonuclease [Bifidobacterium]
MLPDGTLPDDYVVLDLETTGVSWYRDTIIEFGAVKVVDRKPVDTYQQLVNPMRNLNPFITQLTGITPDMLEPAPTLDTVL
PDFLRWCGDDAMIGHNIMQFDIKFIDLAAQRILHHAVPNRIIDTLQMSRSMYPQYNRHRLVDLIQRFDIADVEEHRALSD
AEQTQMCFEYMRDEQRRRDC
>WP_003814931.1 beta-galactosidase [Bifidobacterium bifidum]
MSKRRKHSWPQPLKGAESRLWYGGDYNPDQWPEEVWDDDIRLMKKAGVNLVSVGIFSWAKIEPEEGKYDFDWLDRAIDKL
GKAGIAVDLASATASPPMWLTQAHPEVLWKDERGDTVWPGAREHWRPTSPVFREYALNLCRRMAEHYKGNPYVVAWHVSN
EYGCHNRFDYSDDAMRAFQKWCKKRYKTIDAVNEAWGTAFWAQHMNDFSEIIPPRYIGDGNFMNPGKLLDYKRFSSDALK
ELYIAERDVLESITPGLPLTTNFMVSAGGSMLDYDDWGAEVDFVSNDHYFTPGEDHFDEVAYAASLMDGISRKEPWFQME
HSTSAVNWRPINYRAEPGSVVRDSLAQVAMGADAICYFQWRQSKAGAEKWHSSMVPHAGEDSQIFRDVCELGADLGRLSD
EGLMGTKTVKSKVAVVFDYESQWATEYTANPTQQVDHWTEPLDWFRALADNGITADVVPVRSDWDSYEIAVLPCVYLLSE
ETSRRVREFVANGGKLFVTYYTGLSDENDHIWLGGYPGSIRDVVGVRVEEFAPMGNDMPGALDHLDLDNGTVAHDFADVI
TSTADTSTVLASYKAERWTGMNEVPAIVANGYGDGRTVYVGCRLGRQGLAKSLPAMLGSMGLSDLAGDGRVLRVERADAA
AASRFEFVFNRTHEPVTVDVEGEAIAASLAHVDDGRATIDPTGVVVLRR
>WP_003814932.1 sugar ABC transporter substrate-binding protein [Bifidobacterium bifidum]
MNTGQGDKTWDEFYQDAKKIHTLGDNYYITSDTGVAGFYDSMTWLASATLFSTEGETVTINLTGAPKVKARGIFGDYLGK
SYTGNQKLSDGVAALGTGSEGLREGSGLHRQVTFAVKQSGVVMTGIR
>WP_003814936.1 MULTISPECIES: type III pantothenate kinase [Bifidobacterium]
MLVAVDIGNTNIVLGFLDGDDIIGTYRITTKSNHTSDEYGLMITQFLALSGLRPSDIDDVIIASVVPKVMHSFRASIIKF
LNINPMVVGPGIKTGINIRIDDPKSLGSDCLADCVGAYYTYGGPVLVADFGTATTFNYVNDEGVITCGLITTGIRTAAAA
LWGETAQLPEVEITKPKSILATGTKTAMQAGLYYNFLGGIERTIRQFRMELDEPFTVVATGGLGRVFKDDTELIDVYDPE
LIFKGMALIHSRNSHR
>WP_003814968.1 threonine ammonia-lyase [Bifidobacterium bifidum]
MEQKDVLKALQRDHAAELKLAAKRLKGTARHTEIIPSRTLSELTGHEILLKPENLQVTGSFKIRGAYNKIASLSEEQIAR
GIVTASAGNHAQGVAYAARERHAKATICMPQITPPLKVDATKAYGADVVLYGDVFDEAAAHAAELASTQGMIYVPPFDDY
EVICGQGTIGLEILEDVPNVTDVVVPLGGGGLGAGVALAIKTFKPEARVIGAIPEGSPAWKNSFAAGRVTEADQVVTSAE
GVAVKHPGDLPFALLNEFMDDLVTVTERDINEMILLMLEKHKLVIEAAGAVSLAALEHLNLRSRKFASATGPHVVVPIMS
GGNIDTVTMGAVIQKGMIARGRIMNFEVELPDTPGQLVKVAQLLARERANVIALDHDQFKASGHYTNAVSLGVTVETNGP
DHIDHILMALKEAGFQPKRIY
>WP_003814970.1 MULTISPECIES: nucleoside deaminase [Bifidobacterium]
MGELDEAMCEAIALGERAGKQGDVPVGAVVLDERGTVIGRGRNRREAGHDPLAHAEIEAMREAAQARGDWNLADCTLVVT
LEPCPMCAGACIQTHIGRIVFGAWDAKLGACGSIWDIPRDPHVGHVPQVVGGVREAACARLLTGFFASRR
>WP_003814973.1 MULTISPECIES: dCTP deaminase [Bifidobacterium]
MLLSDRDILAAQKDGHISLDPWTPEMVQPASIDVRLDRFFRLFNNHAYTYVDPAENQGALTEQFDVAPDEPWILHPGEFA
LGSTWEYVKLDATVAARLEGKSSLGRLGILTHSTAGFIDPGFEGHITLELSNVSTLPVKLWPGMKIGQMCFFQLSSPAEH
PYGSKGTGSHYQGQRGPTPSRSYVNFYKADVND
>WP_003814978.1 MULTISPECIES: 23S rRNA (guanosine(2251)-2'-O)-methyltransferase RlmB [Bifidobacterium]
MAIKKGPTKGSGGKHRNALRGKGPTPKAEDRVYHKAYKAKQATNRRKMADPRLAARRRAAKFTSDSDDLVIGRNAVLEAL
RVGVPSMQLYIATRIEHDDRTREIIKLAGAQSLHLLEADRLEMDRIARSSNHQGVVLKVQPYQYSSLAELADIAERKAKA
MDVVNSPSARINARPLFIALDGVTDPQNLGAVIRSAAAFGANGVILPERRSASVTAAAWKVSAGAAAHIPVARVVNLTKA
IESMRERGYYTVGLDGGGDKLVGETGFETDPLIVVLGSEGKGLSRLVRESCDAIAGIPITSMVESLNASVAAGISLYAVA
RARREAAAAATK
>WP_003814979.1 DUF4032 domain-containing protein [Bifidobacterium bifidum]
MELNDLPQMDPRALKATSVKAEDEHASSAEPQALKITAASSNPKMFTLPWHKPLATWPEDLLANLPRGISRHVVRFVHVG
DEVYAMKEITRQVAEREYEILRRLQKLELPTVIPIAVVTGRHDRNGEPLEAILVTRHLKFSLPYRALFARNLQPDTAERL
IDALAVLLVRLHLAGFYWGDVSLSNVLFLRDADAFSAFLVDAETGDLQVQLTDGQREYDIDLARTNIIGELMDLASGRLL
PSDVDEIEVGNRLVDRYHSLWSTLTDTDKFGPDEMWKIEQRVNKLNDLGFDVDELEMKTAEDGKRVLVRPRVVDAGYASR
KLLRLTGLDVQENQARRLLNDLDAYRASTWREGEELEIVATDWMREVYEPTVRMIPREYRSQIEPAQFFHEVLDHRWFLA
EKAGHDVPMGEAVESYIQSVLPNYKLDDKAVNELNAEADSGVVDDEANYEKPIDDDDYNPDDDPDAAVWSH
>WP_003815003.1 MULTISPECIES: LytR C-terminal domain-containing protein [Bifidobacterium]
MTQPYDERAERKRYIRRRQQIVFSCVGAVLAVALVVSALFYFHVGGLGITATSAVKPNYGVRVPCSTKDANGKNQTYSNY
ANVKVRVLNGTKFVGFAKAVSTALSNRQFKVTGWDNYKGKKVERTTIYFGKNAINEAYTLNTNFTDAVMVMDDRDDKLID
VVLGASFNDLANKDSLPSGDTAIENFEGCVPVQSMGTLPKALDHEKVE
>WP_003815005.1 MULTISPECIES: CCA tRNA nucleotidyltransferase [Bifidobacterium]
MNFEVWPEAIELGHLFAARGYELALVGGPVRDLLLHRRSHDLDFCTSAHPDEFEPILRHWGRDGFWDMGRKFGTLGAMRR
REDGTEVKVEITTYRSDTYDPESRKPEVSYGDSLEGDLSRRDFTVNAMALRVPQLEFVDPFGGASDLAKGVLRTPVDPYQ
SFDDDPLRMMRAVRFVAQLGFSIAPDTAAAISDMTDRIDIVSAERVRDELTKLLLSDRPRAGVEALVESGLADIVFPEIP
ALQLEIDEHHRHKDVFEHTMIVLDRAIALETGPEGPVPAPDLTLRLAALTHDIGKPKTRRFEPGGKVSFHHHDAVGAKMT
RKRLKALRFDHHLVEDVSELVNLHLRFHGYVEEPWTDSAVRRYVKDAGPLYERLNRLTRADATTQNRRKAMVFSSAMDEM
EQRVRDLKEKEDFDAIRPDIDGNEIMTILGIAPGPEVGRAYKHMLEYRLDNGPVDHDTAVAELKRWHASL
>WP_003815006.1 MULTISPECIES: NUDIX hydrolase [Bifidobacterium]
MITPADLARMLAHAAGDHTQNPLEPDTLLYTSEAPRTPKTVVRPPEPRFPTPAMMPQRRAGDGPTTFASLDAQELPVVRE
YSAGGLVFDERGRVAIIARHSRNGHLEWCLPKGHIEKGETPQQTAVREVHEETGILGEVVESIATIDYWFTGTSQRVHKL
VHHFALRQIGGDLTVEGDPDHEAEDAIWVDFDDLDDVLSYPNERKIAWLYARKMKQG
>WP_003815025.1 ribonuclease P protein component [Bifidobacterium bifidum]
MKRLKSHRDFIAVLKRRFKVTDSDIVVHFVVHDDTRDVQASADIMRRMGLAVSKAVGNAVTRNRVKRRFRVLARRYEDML
PMQCDIVVRAKPSASRVDFADLDRQFSRCFAKVTTTHERRVSH
>WP_003815030.1 MULTISPECIES: chromosomal replication initiator protein DnaA [Bifidobacterium]
MSDDLLGPAGQATRIWSDTLRLLKQNPTLSPRDKSWLEGVVPEAVYGTTIVLCVSNMATQQALQNELNAPLLNALKIISG
NDMFPAFKIVAPQVSQPEPQPPEYRHPDTAAKPSEPFPANPSPTVADLAQESYMPNSMQSISSIDSISAEMTEANQQPGA
TAPRIPGEPSFPVRQQKVMRDPETHLNKNSTFDTFVPGDSNRFARTVALAVAEGTGQEFNPLCIYGGSGLGKTHLLNAIG
NYALVKDPTLKVRYVNSEEFTNEFIEALQTPAQSQNRIAEFNRRYREVDVLLIDDIQFLGGKEATLEQFFHTFNALHQAN
KRIVIASDVAPKNLKGFEARLISRFDSGLTVDVKPPDLETRIAILRMMASMNGTSTPNDVLNLIAERFTENIRELEGALI
RVSAVASLSSQPVTRALAEQTLQDFFTTDVEIKPTDIIGQTAKYFHLTFDDIVGRARTKNIALARQVAMYLAREMTSMSL
VDIGEVFGGRDHTTVMHAYTRVSDDMQEKPEIYNYVTELTARLKQRGNE
>WP_003815040.1 MULTISPECIES: DNA gyrase subunit A [Bifidobacterium]
MEPISPQANEQLVLDDNRVAHTDIQKEMRQSYLDYAISVIVERALPDVRDGMKPVHRRIVYAMYDGGYRPDRGYSKCARP
VADVMGNYHPHGDAAIYDSLVRMAQPWSMRYTLVDGQGNFGSAGDDPPAAMRYTECRMMPLAMEMVRDIDKDTVDFVPNY
DGRTQEPTVLPARFPNLLANGSSGIAVGMATNIPPHNMRELAEGVHWTLDHPEASREELLNALIGIIKGPDFPTGATILG
HKGIEQAYRTGRGLITMRAVVNTEEIKGRMCLVVTELPYQVNPDRLAASIREGVRDGKIQGIADMRDETSGRTGQRLVLV
LKRDAVPKVVLNNLYKHSQLQQTFGANMLALVDGVPRTLSLDAFIRHWVNHQLEVIERRTRYLKREAEERDHILQGLLKA
MDAIDEVIRLIRSSQGREDARPKLMEFLDIDQVQADAILSMQLVRLANMERQKIIDEHEELMRKIADYNDILAKPERQRT
IVGDELDEIVAKYGDERRTKILPYSGEMNVEDLIAEENVVVTVTHSGFIKRTKANEYRAQHRGGKGIKGAKLREDDVVDH
FFLTSTHNWLLFFTNKGRVYRIKAYELPEGSRDSKGQHVANLLQFGPDETIQTVLSIPNYEVAKYLVLATRTGKVKKTAL
AEYDSPRQGGLIAVRLAADEETGEPTDELIGAALCNAADDIILVSKQGMSLKFAADNDQLRPMGRQTAGVQGMKFRGDDE
LLAMDVVPEDSKQDLLVVTNEGFAKRTAISEYRLQGRNGFGVKAVQLAEGRGSLVGALIVSEDDQVMAIMKSGKVIRSNV
TEVKRTGRTTQGVTLAKPDKGDEIISIARNEETGEDEVETTDDTAAAASATTSPDTAENTPDTADSVASGSDSGAASDEN
VNNTDDEA
>WP_003815054.1 MULTISPECIES: NADP-specific glutamate dehydrogenase [Bifidobacterium]
MLTDEYVKRVYAQVEQRDGDQPEFLQAVREVFETIQPVVEKHPEYEKAGVLERIVEPERVVKFRVAWTDDEGKVQVNRGY
RVQFNSAIGPYKGGLRFHPTVNEGVIKFLGFEQILKNSLTTLPMGGGKGGSDFNPKGRSDAEVMRFCQAFMTELCRHIGQ
FTDVPAGDINVGGREIGYLFGQYKRIRDEYSGVLTGKGLEFGGSLARTEATGYGVCYYTQEALRVLKNDSFEGKTVVVSG
SGNVAIYAVQKAEELGAKVVTVSDSNGYVYDPNGIDVAVVKQIKEVERGRIKEYAERVPSAEYHEGCSGVWTVPCDIALP
CATQNEVNGESAEALVKNGCKVVVEGANMPSTPEAIEVYQKNGLLYGPAKAANAGGVAVSGLEMSQNSYRLSWSFEEVDA
KLKNIMETIVADSLAAAKEYGHEGDLMLGANAAGFVKVANAMVAQGIL
>WP_003815056.1 MULTISPECIES: FCD domain-containing protein [Bifidobacterium]
MAAELGAHRGDHTQDVVGAAARSLPGVKRRRGGRRGDAEFQRRFDVSRTVAREVAKSLETAKVVTVRRRIGLVSQPVEEW
DALSTQVIHWKLHSTHREEQLRTLTELRLAIEPAAATSAARYAPIDVKSRLPLLAAELRHTGENGRLDEFHKLDIEFHSL
ILRNSGNEMFASLSTIIATVLSGRVELHMYPQKPKPEALDAHDAVAQAIWQSSPDNARQAMHRIVDEVAETLQLS
>WP_003815058.1 MULTISPECIES: large conductance mechanosensitive channel protein MscL [Bifidobacterium]
MIDGFKKFISRGNMIDMAVGVVMGGAVTAVVNAIVNHLINPLIAMIFGKPNMDGLLAFTFNGATVSVGAILGALLNFLII
AVAVYFFILVPINKFRDMSDALLAKAKLKESEAEDADEGKEPEPTAEQQTIALLTEIRDQLAKA
>WP_003815072.1 MULTISPECIES: DNA starvation/stationary phase protection protein [Bifidobacterium]
MTLAFVVPGLDEAASEKAIAILQNRLSQEQEAALVLKHAHWNVTGPNFIAVHEMLDPEVEAVLAQADETAERIATLGGTP
DGRADAITRNRTWKPFDVDGRAGTEKYLEALIEYYDAFIADDRKAIAELDELDVISSNIIQDHVQELEKFQWFMRSHLA
>WP_003815080.1 carbonic anhydrase [Bifidobacterium bifidum]
MAEEDPDQESTANSTLSRMLAGNRRFAEGHSEHPWQDMQTRESLIDRQNPDAAVLSCSDSRVPPEIIFDAGLGDLFTIRT
AGQIIDDAVLASLEYAVDHLHVSLLMVMGHEGCGAVALGAEQLDALIADSTSDPESSLESADAMAELDERIASSDSIVLR
SVGMSVWQAREAELDTSEDFERVHVARTIEELVTRSEIIQDALAHDRLMIVGARYQLSTGKVEVLSF
>WP_003815087.1 MULTISPECIES: OFA family MFS transporter [Bifidobacterium]
MARFTENRWTSAIIPALLIHIPIGTVYCWSVFKQLIADRLNASPASVEWGFSLAIFFLGMSAAFAGPMVEKNIKKSALVS
MVCFVVGFAGTGVSIALNFLPGVFICYGAIMGIGLGVGYLTPVKNLMLWFSDNKGLATGIAVAGFGLAKAIASPLMEYLI
GTVGLVNMFFILAVIYAVMMFFGFLLIKRPADWVYDPVTSHVSRAEILRKPVFWGIWIAFYINITCGLALISQEKDILHD
VLKAFPQYAGLSPAKFAAAIAGIIGLVLAVDSVFNTAGRVGFSTLSDHLKRRETVYQVIFIMSIAVCLLQIFTNSINNAL
LWAVLAMLFLINAGYGGGFSTLPVLLDQHFGTKTVSTTHGLALSAWAFAGLSGNQLASFVVTHTPDQAHRYAALIPVLTG
LFALALISISLVKYLGGRNGEGKRSIGA
>WP_003815101.1 MULTISPECIES: DUF3073 domain-containing protein [Bifidobacterium]
MGRGRQKAKQQKIARKLKYLTTDTDYDELAKELSTQEPGEGSPDPFADIEASYSHDANAAVDNTQGSVAEDDLDEYAKWA
AEAAAKATSGEMPAVKAPESQAPKPKPMPRKPIPMPMPAALKPKKA
>WP_003815238.1 MULTISPECIES: DUF4186 domain-containing protein [Bifidobacterium]
MERVLPDDADDGAERRWIDDTLNRLSRSSFRAKFELSAKDRAYARAKGKAMIDRHARELLRARIGAANPRNDGRQTPWRG
HPVFTAQHATATCCRGCIAKWHHLPQGRELTDAEIDRLADLVMAWIERDLIRHPAV
>WP_003815239.1 aldo/keto reductase [Bifidobacterium bifidum]
MVSDDTTRGQQGSAEAQELTLNDKAHSVIPQIGFGTFQIPPEDTQRAVEEALEIGYRHIDTAAAYYNEKEVGDALKATGM
AGKVWVTTKLRNCDQGYDSTMVAFDRSRSNLGVDVVDMYLIHWPFAAAGFFKETWRALLKLRDEGAVRVPGVSNFLPQHL
RALIEDSGETPAVNQIEVHPRFNQPGNRAFCAANGVAVEAYSPLGHGKDIESEPVVAAAKAHDVTPAQVVLRWHTQEGRI
IIPKSKHVERMRVNLASSDFDLTSAELAAIDALDDPHDNVSADPATFMHSQSWADQHVRGNI
>WP_003815240.1 MULTISPECIES: aldo/keto reductase [Bifidobacterium]
MAIQSTITLNNGTVIPQIGLGVFRTPDGDTTVNAVQTALENGYRHIDTAMIYRNETSVGEGIRRSGVPRGDLFVTTKLWN
DDIRAHRGKEAFQESLDRLGMDYVDLYLIHWPADVWQQAWDDLQEIYASGRAKAIGVSNFQPHHLADLLKNSDVTPAVDQ
IESSPQFTNQPLVDELSAKGIATEAYSPLGGTGGDLLAIPELAEIGAKYGKSAAQTVIRWHIQRGVVVLPKSTHADRIRQ
NIDVFDFVLSDDDMAAISAMDTGKRNSADPDNFDF
>WP_003815241.1 MULTISPECIES: transcriptional regulator [Bifidobacterium]
MAASSALPTAQIVIEILEQLIKHTDPEHGLTAAEISKRINVSDKTVRGHLKALQSMTPFDRHVGHLDRRDLVNAESANPR
PGWYIEPVFDIAQMRLLVDGAALSSSDGEYLRELIAKIYTFAGKSGQLRGLEQLTTPKNYNTEFLNNIEILNDAIAYGRV
IRFRYCTYDVNGNLVPRRNGDGDIKTYLADPYHLMYKNSKYYLLCHMHRYDSLSYLHVERIRDLSIEGPDHSLKRTLDSF
SPTPGQPFDIVRHMNERPYPMDGKATPIHMKIHGALEPLYDWFADADVVQTGEREYDVHVVANEHATLWWALQYADSHII
EILSPASLRKMLHDTGEYLASTYAQQ
>WP_003815310.1 MULTISPECIES: MFS transporter [Bifidobacterium]
MSATATAAVSKAGAVKKDSVPEIIAASMVGTAIEFYDNYCYSIAAASYFGTIFFPAASKANPALGTMYAFLTFAVSFLAR
PFGSMLFGHFGDKIGRKTTLVVALMTMGISTFVVGLLPGYEQLGALSIVILCICRACQGVGLAGEWSGAALVATENAPAN
KRALYGSFPNLGAPIGFFCAYGLNLLLDSTLGSTAMQAWGWRIPFLCSAVLVIIGLYVRLRMTETPIFRKAVEQDRVVKH
PLRSLLPYWKEVLLGTFAMGITYSLFYVLGTWSLSYAVKVMKPPFSQNEYLAMQMVSVVFFAIFIFVTCIYSDKLGRKTV
LISTTLATLVFSLFAMQSLQHNVLTVMLFLCVGFALMGGLFGPCGAYLPELFPTHVRYSGAGLSYNLAAILGGAFAPAIS
TALVKSTGAVESVGWYLAVMSLLALIALFLIKESKDEDYEK
>WP_003815312.1 MULTISPECIES: DeoR/GlpR family DNA-binding transcription regulator [Bifidobacterium]
MISSQRQHLILSRLRTRGAVRITALSKELGVSAMTIRRDIADLSDKGLLKRVHGGAVSTSALLSEPLFSVKSQMDIGLKD
AIAREAVQYVAPGDVIAIGGGTTAYVFAQHLLESQQASGITILTNSIPVAELVQALESKDVEVIVTGGVTTRSNSLVGPI
ADKVIASLRVNTVFLGTHSVSIPRGFLMPNSLEAATDMAMMGIADRTVILTDHTKWSCTSLSLFARFDQVDTVITDDGLD
HESIAKTRDLVKELVLAHQSEHTEESE
>WP_003815322.1 MULTISPECIES: hypothetical protein [Bifidobacterium]
MSEHDFDGDDDIFSKSGRFGGNAEKRKDPAKPGGFGKSGNAGKPKDSTASSAGEGDAEAMRHLEHEFAAIDRESHRTVAV
VFAAIAAVVALIFFGLQIRDKTTLLIFHDNPPIGYLPVSEYSLRQPSTGKPISSARTWHYPSQYTILSDDATSSGVKRGA
RCRIDKRDCDHALVTSRGVQPGDSWGDFVKRYGDVTAYEITVDDNESGRDDSYMSDEDQAAASDLREQHGITIDDFDRDY
IQTGKVDLSRNRLTVRFRAVLYDTTVLYTEADQWGGYLDSTQERHWRIGGRYGTMLAPNRQSFNLEFEFANSATWEGLGD
GDLISISSSLYN
>WP_003815326.1 MULTISPECIES: hypothetical protein [Bifidobacterium]
MPTGKLTSFGLKAVDSDKWDGNIREAIAVAGKDGQKLVLLYNAVVAKAAVDDQVTNSATANYNGGADSEAATTVVKLGFF
TMKKIDKQHNGIGGALFSVSDSGGNAVVFEKGSANGSWVRAADQSVKVDNVTYFTSIPTNAGGLSHWRATRLIIRGGQIH
DADS
>WP_003815359.1 MULTISPECIES: aldo/keto reductase [Bifidobacterium]
MLGTSDLAVAAAAASVPGIKLNDGNVIPQIGLGLLRIENDDVAPVVKSALAAGYRHIDGAAGYNNEGGVGRALAETGFNK
GRKRSHLWVTTKLRDSEQGYDMALAAFDRQLGLLQLEYVDMYMIHWPTPFNWRSGATWKAFTKLRDEGRVKTLGVCNFLP
EHLTRLYEETGEWPAVNQIELHPTWQQREVVAFCKEHGIAVEAYSPMARGADLKAGNGTIARIAEAHEVSPAQVILRWHI
ENGTIIIPKSVHSERQRQNLDLFGFALTLDEHAAIDALDGPERAGHDPRTFSYA
>WP_003815408.1 MULTISPECIES: lysophospholipid acyltransferase family protein [Bifidobacterium]
MASKGKPSPRSAVKPLSNAQVSRLAKAHTLVDPMHDLPTGPDRTINEAEIAAQNPKGTSRLLKGVDVVFRASCRTYAWGL
DNIPETGPFITAATHVTMFDVFVPMASLFHMGRRPRYMAKAEMAHWPLIGKWFQIVGMQPVQRRSGKARAIEETSVEILT
SGRPLTVWPEGTVTRDPKKWPMSMKNGVGVIALEASRRLGYQVPLFCAVTWGAASINHWWPWPRKNVVMCYDAQLDYADL
LVDSESWGDEPPVELADELTRRVRVRMTQVMAEIRGERAPSGYWDYRTMSRVTD
>WP_003815448.1 helix-turn-helix transcriptional regulator [Bifidobacterium bifidum]
METMTRTGERMETAGIPVKQVQPGTARMRDLTPAQRRAVLFAQQQVLRARAAKKAKDERQAELNRMRMEEDSFEPRQRAV
SRGVEALPEGKDVSLREAIGHVLRDLRTRDNKTLREVSEKAGVSLGYLSEVERGQKEASSELLSSIAGSLGVSTAQMLRL
VADYLDSIGE
>WP_003815467.1 MULTISPECIES: Bax inhibitor-1/YccA family protein [Bifidobacterium]
MTFGQQPGNGDPYYGGNQQQPAYGQQQYGQSQYSYAPNGTAAINAQTIYSREQVQAAQRASVTRAYGEMTLGLIITAVVA
VVAQMTGAYVSFIESTGLIGFFGFAIVQVVLAVALGARIMKIKASTARVMFYVYAALMGFTLSSIFLVYSISDIGVALVL
CAAFFFVLTMFSLTTKFDMLKAGPILMVGLVVLIISQIVLMFVPGSTTGMRIICAFGLILFAGMTLYDAQQTRALFSAYE
AQGPEMIKKISIICALNLYLDFVNMFLYILQLFGSRD
>WP_003815478.1 MULTISPECIES: glutamine-hydrolyzing carbamoyl-phosphate synthase small subunit [Bifidobacterium]
MNQIDSETVSFAPDDAVLVLEDGQVYVGDSYGAIGKTTGEIVFATGMTGYQETLTDPSYDRQIVVQTFPHIGDTGINRED
PESSRIWVAGYVVRDPSPTVSNWRATGSLDDDLVAEHIVGISHIDTRKLVRHLRSAGVMRAGIFSGDALLDDEGRLKTVA
ALIDEVKATPQMKGLSLYDEVSTKETYTVEPCGEYEGKEPLYTVAAVDLGVKGMTPHRMAERGCRVHVVPSTITFEELTA
LNPDGVFFSNGPGDPEQADPEVELLRKVLDAGYPFFGICFGNQLLGRALGFGTYKLKFGHRGINQPVKDLTTGKVEVTAH
NHGFAVDAPIGETVDAPFDNGHFGKVFVSHIDLNDDVVEGLQCVDIPAFSVQYHPEAAAGPHDAAYLFDRFVDLMKTSKE
ENRNA
>WP_003815489.1 MULTISPECIES: elongation factor Tu [Bifidobacterium]
MAKEKYERTKPHVNIGTIGHVDHGKTTLTAAISKVLHEEYPDLNPEYDFNQIDAAPEEQQRGITINIAHIEYQTAKRHYA
HVDCPGHADFVKNMITGAAQMDGAILVVAATDGPMAQTREHVLLARQVGVPRILVALNKCDMVEDEELIELVEEEVRDLL
DENGFDRDCPVIRTSAYGALHDDAPDHDKWVQTVKDLMDAVDEYIPTPVHDLDKPFLMPIEDVFTISGRGTVVTGRVERG
QLAVNTPVEIVGIRPTQTTTVTSIETFHKTMDACEAGDNTGLLLRGINRTDVERGQVVAKPGSVTPHTKFEGEVYVLTKD
EGGRHSPFFSNYRPQFYFRTTDVTGVIELPEGVEMVQPGDHATFTVELIQPIAMEEGLTFAVREGGHTVGSGRVTKILA
>WP_003815543.1 MULTISPECIES: transcriptional repressor [Bifidobacterium]
MANGPVRHTKQKDAVMAQLRGCDDFISAQELHRKLVDSGLRIGLATVYRQLNSLVDSGAADTVRMDGQQLFRLCGDDAHH
HHLVCRKCGKTIEIDPPSESWVRKVADGHGFTVESHTLEVFGLCPDCQEKR
>WP_003815625.1 MULTISPECIES: evolved beta-galactosidase subunit alpha [Bifidobacterium]
MPTYHYRCKNCGYDFTEQQSFEDDPITVCPQCGQEQVRKVYSAVPIEFKGHGFYRTDGRGGSGK
>WP_003815644.1 CapA family protein [Bifidobacterium bifidum]
MGHIRGKGHHRTTASHSPVRALVVVLVIVAVLVGGGWLVVRHMQAAAPVAKPDKAATVTRVDLDNKQAVPEPVVEHHGNS
PDCPDTDCISMLVNGDLLFHPNLWKHFAGANTAATDGTAFDFTPLFETMKPYIQASDIAVCEFETPIAKRGGPYTGYPVF
NVPPEVADAAASVGYTACTHATNHSWDQGADGIARLWDTLASKGIAQTGSYKTEEDSTKPLVIDSPTGGGKLGLVTGTVS
LNGMTADHDWQVDRLREAGDPQHQSDIDRAVAKAKAAREQGADVVAMAMHSVQEYIDYADSWQVSEAHELADTGAFDVIY
GAGCHCAQPIENYNGTWIIYGLGNTVTVSAPASRIVNNQGVTARIQFAGRKGVAGAWRVSRIDWVPTANMRQGSYQWCPI
SSDHPNGTCWSESQDAQVRQRIWNVIYSMGADKNVVKEWNITDENRS
>WP_003815665.1 MULTISPECIES: 50S ribosomal protein L4 [Bifidobacterium]
MANVTLNVTDGKGQATGSVEAPAELFGHTADEVQAHVPLIHQVVVAQLAAARQGTHATKTRGMVSGGGKKPWKQKGTGRA
RQGSIRAPQWYHGGTVFGPQPRDYSQRTPKKMKAAALRYVLSDRANAGRVVVVDFGVTDTPSTKAAIAALTPVTENKFTT
VVFSRDNVNEWLSVRNIPTVHPIFADQLNTYDVVTAQYVVFTKEGLEAFVDAKTKPAAKEA
>WP_003815670.1 MULTISPECIES: 30S ribosomal protein S5 [Bifidobacterium]
MSDNEVKETQVAEETQNTAAPENNNNDERKSRRGQRGEGRRGERRNRREENHGDEMLDRVVTINRVSKTHKGGRTFSFAA
LVVVGDGNGTVGVGYGKSREVPAAIAKGQLDAKKHMFTVPRIRGTVTHPVIGHDAAGTVLLRPAAPGTGVIAGGPVRAVM
ECAGITDILTKSMGSATAVNMVRATVAALKQLEEPEEIAARRGLALNEVAPDAMLRARAAGIAEAKKAREEAQAKAAAEQ
KDGE
>WP_003815673.1 MULTISPECIES: preprotein translocase subunit SecY [Bifidobacterium]
MRTLIQAFRTKELRNKILFTLAMIIIYRIGSFIPTPGVNYKTVQDCINTLSGSQENFIGLVNLFSGGAMLQLSIFALGVM
PYITASIVVQLLRVVIPRFEALHKEGQSGEAKLTQYTRYLTIGLAVLQSTTILVTAQSGALFNNMCSSPIPDNSVWNLSV
MVLIMTGGTGLIMWMAELITDKGIGQGMSILIFMSICSGFLPQLWEIGWGTNGTNGDWLKFGIVTGVLVVILVFVDFVEL
SQRRIPVQYTRRMIGRKMYGGSSTYLPLKINMSGVIPPIFASSILAIPTLIAQFGKSGQSWVDWINKNLANTTSVWYIAL
YALMIVFFCFFYTSITFNPDETADNMKEYGGFIPGIRAGNATSRYLNYVMNRLNTVGAVYLLFVALIPTVLIMALNLNSK
LPFGGTTILIIAGVGLDTLRQAKAQTEQFQYTGFLLEGIDHKEG
>WP_003815675.1 MULTISPECIES: adenylate kinase [Bifidobacterium]
MRLLIMGPQGVGKGTQAALLAEHYGIPAISTGDIFRYNIKNKTELGLEALKYTDKGELVPDELTNKIVKDRLAMDDAKNG
WILDGYPRNASQVKALDAMLEELGTPLDKVVALDADHDVLMQRIAKRAQEQGRSDDTPEAIAKRLATYAKETAPLLDTYK
SRGQLVAIDGVGDIDAIQANIVAALSD
>WP_003815687.1 MULTISPECIES: transcription termination factor NusA [Bifidobacterium]
MELDLAGMHQLAIEQGIDLEQLDAALEEALRLAYLKTPHAAKHARVELDTRAGTFTVWARKEIPVEPTEDDPHPAPELGE
EYDDTPRNFGRLAAATARQVIGQLFRKAEDDKVFGAFSGQKGKLVTGIVQQDASDPTNVHVAIGDVEAILPRREQVPGER
YRHGERLRVYVVNVARGVKGPEIVVSRSHPELVRRLFEREVPELVSGAVSIMAIAREAGARTKIAVRANTDGVNPKGALI
GPGGARVRAVMENLGPEKIDIVDWSADPAKFVASALSPAVATGVQVISEKNKTAIAFIHDDQLSLAIGKEGQNARLAAKL
TGWKIGIESTEAHAKKVAAEGK
>WP_003815707.1 MULTISPECIES: anaerobic ribonucleoside-triphosphate reductase activating protein [Bifidobacterium]
MDRKSTLHDFAAGETGRGPGVPSSLTNNPRSGQWDGRRMSKRMIADYKTFIVTDGEGVRNSLYVSGCPFHCVECFNSSIW
DFQAGHEYTQKLEDKIVDDLKAPWIQGITFLGGEPMLNTPVLLPLARRIRGEFGHDKDIWCWTGYTWEELMRPGETPDKL
ELLQLIDILVDGRYLKDQHDSLLQFRGSRNQRILDVPRSLAAGRPVVWAKLHDQERDIPEMYLKDREAGEGAQAS
>WP_003815742.1 MULTISPECIES: cell division protein [Bifidobacterium]
MDESTNDGIVNVGDGNDGGAAMNPATGTEPAAQSTDAYSVTYAAAARLNDAPESAAPASVWDEMSHKPQPAAAATHENKP
DISDYAKQSKPTFPISQLPDLRETLDPKADMNPEEVKSREEFTTVYDIIDSMEATLEAAKTSLFAPSMVRVDREEFAGQL
DELKRMLPVQLERASALMREAERRLESAQTQANAIIASAQSRAADTLDEANKQAQILVGQENITDKARQRARAILDKAQA
RADHLTNGADEYCTTVMTGLQEQLGKLSHDVQAGLNVLEERQRAAGEQMPHLNINDYPEAQ
>WP_003815788.1 MULTISPECIES: MerR family transcriptional regulator [Bifidobacterium]
MSMDDETDSRYTTGDIAKLTGVSVRTVQYYDAKGLLIPNEISDGGRRLYGTAEVERMRVILFLKGLGFKLEQIRSILSDE
RPERVLVDLLDQQTASLQSGIAEQKQRLDDCLQLRKALTVSASDFVSSTLTDMATVMNTTTTHSLRTTYLVMLAITLPAT
LLQIACLVIGVMTDVWWPLPVAVLLAIALTVAAMKYYRSRVQYLCPACHETFQPGMREFVFAAHTPKTRKLTCPHCGHRG
YCMELSI
>WP_003815803.1 MULTISPECIES: DUF2510 domain-containing protein [Bifidobacterium]
MNMPPGWYPDPSGDPSLMRWWDGEEWTGDFAPAQQVTPDGNRIRRARTR
>WP_003815839.1 MULTISPECIES: DUF559 domain-containing protein [Bifidobacterium]
MRHQAWLIQRYYLKRCRAVRDTLEHEPVFALSSALGLMGIAPPETAVLDLGKEHIVVRNRDARRGHPANVACHAWSLLDD
RIVIRIFDLYCTSPAATFAQFVRFNWFEETIILADRLTCRDERLRRATKQELMDFLDERKVYGGKAARRALRLSRPNTDS
RWERELRLDAMKWGLPNPEANHPVDLGSGLAWLDMAYEKYRVAMEFHGQQHLEQYVADTRRMNALAAKNWVVLPAWQSTV
LDQAELHRYFSQVAAALEHAGAVDFLHPRMDLWTLSGNPELLEPF
>WP_003815841.1 MULTISPECIES: aconitate hydratase AcnA [Bifidobacterium]
MSVRDDQLATLNVAGKDYDYYRIADLPGVDHLPYSLKVLVENLVRNIDGANITDEHVKALLNWAPQAQPSHEIQFTPSRV
IMQDFTGVPCIVDLATMRDAVKDLGGDPEVINPQVQSDMVIDHSVQIDKYGVADAVQQNMDIEYQRNGERYQFLRWGQQA
FRNFRVVPPGTGIIHQVNIEYLAKVVMTKTSGLDDGRELAYLDSCVGTDSHTTTENGLGVLGWGVGGIEAEAAMLGQPIS
MLVPRVVGFKLTGSIPEGVTATDVVLTITDMLRKHGVVGKFVEFYGEGIASVPLANRATIGNMGPEFGSTCGIFPIDGVT
LDYLRLTGRSEEQVALVEAYAKANKLWGDASDPDYVEPQYSEYEELDLGTVVPSIAGPKRPQDRILLSEAKDMFEKTAPA
YETDKTVKDPVAVSTDFRGDFDIENGDVAIASITSCTNTSNPSVMIAAGLIARNAHAKGLSPKPWVKTSLAPGSQVVADY
LKAAGLQDDLDALGYQLVGFGCATCIGNSGPLLPEISEAINANDLTVTAVLSGNRNFEGRISPDVKMNYLASPPLVIAYA
LAGTMDFDFETQPLGTDADGNDVYLKDIWPTNEEVAAVVDGTVSREMFLKDYASVFDGDHRWKGLDVPEGELFAWDEHST
YVRKQTFFDGMKATPEPVADIHGARVLALLGDSVTTDHISPAGAFKASSPAGKYLTERGVEPKNFNSYGSRRGNHEIMVR
GTFGNIRLRNQLLASVGEEVTPGGFTYDFTTGKPSTIFDASLNYKAADIPLVVLAGKEYGTGSSRDWAAKGTVMLGVKAV
ITESFERIHRSNLIGMGVLPLQFPAGESYESLGLDGTETYDIAGVDELNSGVTPKTVHVTATHTDGSTTEFDAVVRIDTP
GEADYYRNGGILQYVLRNLMK
>WP_003815849.1 MULTISPECIES: DUF3159 domain-containing protein [Bifidobacterium]
MTDQNQKKRTGMASLAAAGEGEDFSVIDAIGGPRGVIESMLPGVLFVVLFVVTSNLNLTIGVSAALAVLQVVIRLVQRQS
VMGALSGLIAVGICLIWAWQSHEARNYYMFGFLTNAVYIVLLSFTLLIRVPGLGLMVEFIRTIPTEHFRAWLHGWLDDKP
LRRAYTIVTVLWIGVFALRLIVQVPLYLADSVALLGTARLLMGIPFWALAIWVSYLIIATPLHRHIAAAKAAAGGGKDGD
SDGHNSGDEGDNAAGQA
>WP_003815919.1 MULTISPECIES: R3H domain-containing nucleic acid-binding protein [Bifidobacterium]
MAQEETTTIDQLNEEADIAADYLEGLLDIADYEGDIEMGVRNGRPMVQIIADDDTDIKHLIGCNGEVVDALQQLTRLAVQ
QKTGERSHLIVDVDGFLKRKRQRLRDIALDAIDEVHDTGEPVDLKPMNSFERKVIHDVVREEGLKSRSHGEEPRRYVTIY
MKSSADESDVDEGSEE
>WP_003815922.1 MULTISPECIES: membrane protein insertion efficiency factor YidD [Bifidobacterium]
MSAIGSALIGMIKWYQRAISAKTPPCCKYYPSCSHYAITAVRRFGAVRGIVLFIWRFLRCNPWSRGGIDDVPQHFSLCYR
FRWSKAYEKPRLTPMADD
>WP_003815925.1 MULTISPECIES: 50S ribosomal protein L34 [Bifidobacterium]
MKRTFQPNNRRRSMKHGFRVRMRTRSGRAMINRRRNKGRKSLSA
>WP_003815931.1 MULTISPECIES: DNA polymerase III subunit beta [Bifidobacterium]
MKVEIDSAALADAVAWTTRVIDARPASPILAGIQLEAIDGTLQLSAFNYEISARHHIEAGIDEPGTALVLGKLLADITKS
LPAEKTYLSTDGSTMTINSGKSTFTMQLMPDAEYPDLPVVPAKLGQVDAPTFIQAVTQASVAVSREENRPVLTGVRMQFD
GDKVTMTSTDRFRLSRATFTWTPQNIDTSTTTLVRGSLLRDVARALDDHQNVVIDFDADNPTLLGFENAGRVSTSQLIDG
EFPAVDRLFADEYPIQAVIDKQLLIAAIKRVALVAERNAPIRMVFSGQEVTLSAGAVDEAQAQEMLDIDMDGEDITVAFN
PSYLIEGLSAITEPFVRMKMTTAVKPVEFNGQQEADSDESMDYRYLLVPMRFNS
>WP_003815936.1 MULTISPECIES: DNA topoisomerase (ATP-hydrolyzing) subunit B [Bifidobacterium]
MAVLESDSEHESRDESGMPEQAPGSGLTASSAEQHDREVDEAIAQDELDDAQLDDTLSPDHYDASDLKVLEGLEAVRIRP
GMYIGSTGPRGLHHLVYEIVDNSVDEALAGYATHIEVTILPDNGIRVVDDGRGIPVDEVPGEGVSGVETVMTKLHAGGKF
GGGGYAVSGGLHGVGISVVNALSTRVDIEVRRQGFHWTQTYVNQHPTARLAKGAPMAEDESTGTSVTFWPDAAIFESTVY
DFETLRSRFQQMAFLNKGLKISLTDLREPDLAGDEVAGDDDSTEPKHQSVTYQYMNGIKDYVSYLVKSRKATPVEEDVID
FEAEDLKIGISAEVAMQWTTAYSEAVHTFANTISTTEGGTHEEGFRAALTSLVNRYARDKNILKEKDDNLSGDDVREGLT
AVVSVKLTTPQFEGQTKTKLGNSEAKTFVQRVMTDKLGDWFDAHPAEAKNIIQKAIEASRARIAAKKARENTRRKSIFES
AGMPDKLKDCQSSNPEECELFIVEGDSAGGSAIQGRNPETQAILPLRGKILNTERASIDRMMKSDTIESLITAVGGGYGE
EFDVSKVRYHKVIIMADADVDGAHIATLNLTLFFRYMRPMITAGYVYVAMPPLYRLKWTRGDHDYVYTDRERDEKLAQGK
AAGRQLPKGEGIQRYKGLGEMTYQELWETTMDPEHRILKQIHIEDAAAADETFSMLMGDDVEPRRLFIQRNAKDVRFIDA
>WP_003815962.1 MULTISPECIES: Asp-tRNA(Asn)/Glu-tRNA(Gln) amidotransferase subunit GatC [Bifidobacterium]
MPTFTREEIEHLGDLARIALTDEEITRLQGELNVIADSINKVQEVAGDDVPPTANPVPLEAYLRPDVAETPLTQEEALAG
GPKTEAGMFVAPRILGSEE
>WP_003815980.1 MULTISPECIES: hypothetical protein [Bifidobacterium]
MADFDLGEGLRRVFLAGVGALATGVELGQQSFEKSQQIVDGLVKKGELTVEQGKALNTELKHKAQEAKEKAEEKTEGAKE
QSDAGAAAEDPSPAEGSAA
>WP_003815981.1 MULTISPECIES: glutamine amidotransferase [Bifidobacterium]
MGKVIDVMSLYPKDMNIYGDSGNVLVVLRRLALYGYEPRLHAYNQGDEWPERVDMILGGGGQDTGQKKITGDLFKRAGRL
RDLAADGTPMLMICGLFQLFGEYFETSEGERLDGINVLGAYTVGQSHRMIGNLVEHSDEFGDVIGYENHSGQTFLREGTL
PLGHVDHDGTGNNGEDHTEGARVGNVIGTYMHGSLLPKNPAVADFLIRAAVTRRYGEFEPDQSSEQMFELARLDALADKA
RKVAAARPR
>WP_003815995.1 MULTISPECIES: TetR/AcrR family transcriptional regulator [Bifidobacterium]
MTALQRREQLIRVGRALFASKGFEAVSVEEIAANAKVSKPIVYEHFGGKEGLYAVIVDREMRELTNALIEALSDTKAHPR
QIVERAALALLTYIEENSEGFQVLVRDSPTTDPAGSFNSLLGDISLRVEDLLTAAFKRRKLSAKGVPYYAQMLVGMTVFT
GQYWADRPKVNKEQLAAYVVDLAWHGLSRLDSKPILRFESQKAKQLAAKEDKERRDKERSETTVPDEPDAPVETAEPDEP
AYLPASAD
>WP_003815999.1 C69 family dipeptidase [Bifidobacterium bifidum]
MSCTTLLIGKSASCSGATIIARNDDSGSGRYDPKRLVAVAPTDQPRHYRSTLSHVEIDLPDDPCRYTIAPNVLPNRGVLA
EAGASERNVAMSATETIAVNERVLAADPLVELRPAEGVPGEAGYRPETPGGIGEEDIITLVLPYVSSAREGVERLGELLE
RYGTYESNGVIISDVDEIWYVETIGGHHWIARRVPDDCYATIPNQLGIDDFDFSDAFGERRFFMCSADLREFIDRHHLGR
AMRPAQGAGFGVAAVLPDHINPRVVFGTSTVKDHIYNTPRAWYMQRHLNPSEDWDSPAARYTPTSDDIPWCRAPENKVTV
EDIDFLMSSHFEGTPFDPYGTLGTPESRHRYRPIGINRTGHMVAIELRHDVPAAAAAVMWIAFGSGPFTAVAPFYANVDD
TPAYLRDTTPEVSTDNLYWTNRLIAVIADAHWYETRNAIEYYGEQVRAFGHRLVEETDAALADAEAGDIRAALMAANETM
AGRLQDLTHKLLDNVLYTSSNLMRNSFAMSDRWV
>WP_003816002.1 MULTISPECIES: hypothetical protein [Bifidobacterium]
MSRSKSAPAPAAVVLGPRAKLYLMLLANTLLFFHADARAEALLTALFLTPLFLAGRWRMGLRLTACYAVLLGWGLWSDAA
TLDTAGLRAPRQPPALTPTPGYMSSGCFPWGFA
>WP_003816035.1 MULTISPECIES: HAD family hydrolase [Bifidobacterium]
MSDMLLKAVFWDLDGTLIDSEPYWHEGEMEIAAAHGGYWDEDLAWSCSGTPLDHCAKTMIEHGTNLPPEQIAKAMVDYVA
KKEFERVPWTNGVLDVLGSLVDAGIPSVLVTTSPRRLAQNVIDHAPAGAFAGFVCGDDDLPHKPDPAPYLAAAKMLGIET
GVAGADGAAALPGIARCVALEDSATGIASAVASGATTIAQLGFNRNAKADGPQCASIDGFAGITAEALNAFIRQRLGS
>WP_003816042.1 hypothetical protein [Bifidobacterium bifidum]
MNRILPSDIRYGVAPAPDQTDVAEAAKVGKPQPNATQPDTGPPSATRPTAAAPSKTQPGATRPGTESAGTISHSDNAVAI
VSDLIARGTMPRIDTTPLLTHKDLPGPLSMARLTHFGTLHSLDQTNAYSAEHADTLYGRAMIALKLIPFGTIACALTAAW
VWLGGTFPRTVDVISSSHYRADSHGRKIRVFNRKTAPEHVIQVGNLRITTPMRTACDIALLTPGELNEHDACDVLCALFE
EYQVSLAQCMQTLDDNHFWPNTQPARELFTSMKHFF
>WP_003816049.1 MULTISPECIES: hypothetical protein [Bifidobacterium]
MTEITRLRNGGDKADVTPETRHVVERLTGLPYENCWR
>WP_003816060.1 MULTISPECIES: ABC transporter permease [Bifidobacterium]
MFVLKNAWSSIVRRKWRTLLTMFIAIIVTFGTLFGFSVLHADESATDGYNPQLVSAVIRPDAKTKATYNGADSSYTKNYL
AFDAYDNYASALQAAGLTYSYALTITVPVRQSGDVKAIAGTDDQSADKTGGEMLYRSFSSLEAAHENELGRYKIVKGKQL
DYSSQSKTGVLISQAFAKKNGLDVGDKFTVAFPNDAKKTIEQTVRGIYEYTEPAAAGQGSDAKLAKDNRDNVIYTAYYTF
AMDGLYAADGKGWLIPDLNISFLLDSMSTYRKFEKVIKKAKLPANHELTSPTLIEHEKQIAPLRSLASSMKPMLAALWIV
GAVLLLLSWGSSLLVGRRREIGNQIVIGVSRGRIAWQFMLETLLLNLVGFAVGMVVGAFAVKPLATKLADGNAVSVPGNL
IWTVIWSGLGTIVVLMVIAMIRVLLFRVRTLFAARSSNEVEVVDDGGTDDTATSDNAANDSDTADADDTAESAQEQA
>WP_003816090.1 MULTISPECIES: DUF5701 family protein [Bifidobacterium]
MSIASQEAQKQLDRIVALGYPDVADMSAAAFRALARPLIHALEHTDLGSNILLIPTRELVSPESLIARTSINRMAGFTTM
PPRDIASFLPQDGFEPPEGPFYLVVEPHTGTCYINREPDVARKLIDSDERTPLTLEEGLAIATQHPDWLEIKNGFNLLGS
RSADGRVPSIWMSQNAPRLGAVWPNSRHTWLGNAYCMARRGVSLFH
>WP_003816112.1 MULTISPECIES: GntR family transcriptional regulator [Bifidobacterium]
MMAQDYRELATTLRGRIDAGEFRQTGKLPTEDQLIEEYQTTRYRVRNAIAVLAEAGDVFPVRGSGVFVREDREGDYLSIG
TTRGISAEYPHRKVTSVVQELSLLQADSVLAKRMHCAEGDQVWRVVRLRQVDGNPLAYETAWYLKEFVPFINEQIAEGSL
FGYARNDLGLNFGFVDKVLYAGKLEADAARVLGLNEGDPALYLEDDSFLTNGRLFNSSFIAYHYVNARFFTMTSMR
>WP_003816116.1 MULTISPECIES: PTS sugar transporter subunit IIB [Bifidobacterium]
MHIVLCCNQGMSTSMLVKKMREAAAKNGVDVQIDAYPISEIEEKAPDAAVILLGPQVRFELNRVKGLFPNIPVESINPQD
YGLVRGENVLNHAIELAGK
>WP_003816154.1 MULTISPECIES: serine/threonine-protein kinase [Bifidobacterium]
MKLVEGQLIHRRYRLDRRLAQGGMGEVWKGHDIQLNRPVAIKALRDDQGNVEAKLHRLRAEAHNSANLAHPNIAALFEYY
EHDSIGFLIMEYVPSDSLADIYRDRGTLPATELLPILIQTARGLFVAHSHGVIHRDVKPANIMVSTTGEVKITDFGVSYS
TNQEQITQDGMVVGTAQYISPEQAQGKQATPQSDIYSLGVVAYEGLCGHRPFTGTTPVDIAAAHVNDPVPPLPDSIDVQL
RQFVMSMLSKDPLDRPKDALTVSRTLSRIERRLLDQETAQMDETIMGLGGRMPRRVSSTPHTATLITMNRNQFGGHTATT
DPKNREE
>WP_003816172.1 FHA domain-containing protein [Bifidobacterium bifidum]
MATIPYPPAPELGRYADDPVDKPAAVSSAAAEPSPVSSSTASHAAKGSSDGDIEDWDSTVLSSSFTAKAPRKIYILHNDA
TGQTIVIDKSTLLGRKPSMDVPEGAKAEKVEDPTRTTSRNHAAISIDQNGTLWIEDYGSLNGTYIIRDGQEAQVLKGKPR
ELDAPATLRIGDQFFQLTERQ
>WP_003816173.1 hypothetical protein [Bifidobacterium bifidum]
MVDYDKAVATVQDPNADPVLLAKIAYENPEFGANVAVNPRCYPGLKRWLATFGDERARQTLAQMGVTAEDGPVADAQPAQ
DVAADSAAADQYSADSYSADQYSADSYAASAAQQQPAQDQYTAAQYAAQQEPQATNPYGYTAQMALETTDQELIAKIAQY
APELRPCIARNPSTYPALVDWLAQLNDPAVNAALATRQ
>WP_003816210.1 MULTISPECIES: RhuM family protein [Bifidobacterium]
MSEEFDPDNRGQVILYRANGVNVPVEVTYWRRTFWMPQKNIARLFGVNVPAVSKHLANIYAEGELAESATMSEMEIVRNE
GGRTVRRTIRFYSLDAIIAVGYRVSSPQATAFRQWATSVLHEYMIKGFALNDDMLKNGNTFGEDYFKELLARVREIRTSE
KRLYQQVLAIFQEICTDYDKDSGIAREFYQNMQNRFHYAAHGHTAPEIITQRVDATKPHMGLTTWHGSPNGRIHKSDVTV
AKNYLDENELTRLNRLTSGFLDMIENRVAARLTTTMPEFIQLVSQYIQLSGGATLTGKGTVTRKQADRKAAEEYAKFNAA
QPYDFEEFAKGIDGGRHDGIGR
>WP_003816259.1 MULTISPECIES: DMT family transporter [Bifidobacterium]
MKKGLSPTTGRVMLLCCAMLWGGSYPIAKVAMGVVTPQWLMGLRLVGASTIMLILFRKRIVPYLNKSIIIPGLVTGLTYW
GTMISQTVGLTMIEPGRSAFLTSAYCVLVPFVSWLLMRQRPAARNIVAAALCLTGVGFVSLGSGLGGLTIGTGDLLTLLC
AVIFSFNLVCLGKWSRVIDPVALTFAQFVTAGVCFIVGASFSEPAPNASWLAPGVLACLVYLFLGATMLAQIMQNVGLKV
TPPSQASIIMCLETVFSMVFSVLFYGETVSGAAATGFALIFLAILVSQIRLNGRLLERVGRKAR
>WP_003816275.1 MULTISPECIES: hypothetical protein [Bifidobacterium]
MRRFGKAMAALAVAACTLFGGVATANAADVTNKDNPITSSNVRVSDVGAQTANVSFDYKIDPAQVDEIKDVCFSIEVQRI
TDITPIEKAHSSANTIGGTGFPYAARAFPMMS
>WP_003816279.1 MULTISPECIES: GTP cyclohydrolase I FolE [Bifidobacterium]
MAIDEEGVRKAVRLFLTSIGENPDREGLLETPDRIARACEEIFSGLGRSPQEVLSKRFPVETDEMVLVRDIELFSVCEHH
LLPFHGVAHVGYIPSNGQVVGLSKLARLVELYARRPQVQERITQQVADALMEYADAKGVIVVTECEHMCMAMRGVNKPAS
RTITSAVRGVMRTPATRAEAMSLIMAKH
>WP_003816281.1 MULTISPECIES: hypoxanthine phosphoribosyltransferase [Bifidobacterium]
MQIADVQDEIDHELITKAQIASKIHEVAAQVSKDYQGRDLLLVAVLKGAVNTIAAFSQALSIPVQMDFMSLSSYGSGTES
SGTIAIRQDLSCDVRGRHILIVEDIVDSGRTLAWLVEELKRRGAASVEIFALLEKPSRREVDVDVRYRGYEIPDEFVVGF
GLDYDERFRNLDSIAVLKPEVYQGE
>WP_003816286.1 AI-2E family transporter [Bifidobacterium bifidum]
MSETDDQKLDLASVFPAKGDSRRPPDWWGRALLYTVIAVFAAIFVWTSWGKISTIVLDVVISIFIALAVEPLVVSMVRHG
WKRGLASAVSLIGLAVIVMALLTLFGNMFVQQLISMVKGLPSIYTEIVDAVKQYTSFDMPKIENLGMEIFKNVQTSWITD
FAGQALTTTMGVFSFLLNLLTVLMVTYYISAAGPKMRRSLCQWLGPNTQRRFLLGWTVVQEQISGFLFSRSILAAINATC
TAVFLEIIHVPYWLPLALFCGIVSQFVPTVGTYIGGALPVLFAWGSNGLWYGVGVLVFIIVYQQIENLILSPKVSQRTMD
LNPCVAFLAVLVMGALFGALGAFLALPVTASMQAIFKVYTKRYALVESPLMSDPVPGKKSKVVEGAEAFSERVIKPMSDH
MPRAAKGSSAHVPISDELRALRDQIYDLDEANETEDSETIAIPKDVLSRSVREGAKSGNAVKLRGVGDGTAQAHGDDGSS
DGSAEPGAAKTSSDRPSDSESSGTAAKPAADRPAKTARPRRGDGSTDNPRSRWR
>WP_003816287.1 glycosyltransferase family 2 protein [Bifidobacterium bifidum]
MLNVSIIIPAWNEEERIADCLMNATRQTVAPHEVIVVNNRSTDRTCDIVERFQRDHPEAPVILLQQNEDQGLIPTRNFGL
NAATGDVLGRIDADCMLKPDWVEVVSGIFTEDPDAMGATGPVVYYDMPAKGAGLAGDDHIRRHTYRADNDQVLLFGSNMA
IRASAWHAISGEVCRDPEDVMHEDIDVSLHLLNHGFKTVYSQCMICGISARRMDTSFASFHRYMQRFKNTFAAHPDHWRE
HHTERRLYALYPWLHMLYPIYQQHLAAKDINPAEKIWFDEQIKLVKSHFDNPEQVDAVE
>WP_003816288.1 MULTISPECIES: lactaldehyde reductase [Bifidobacterium]
MVYRMIFNQTAYFGRGAIKEIPAVAKSHGFTKAFIVTDPILLKTGTVKKVTDVLDEAGLPYEVFDNVKPNPPVECIQDGV
KKFAESGADFLIGLGGGSPQDTCKGIGIITANPEFADVLSLEGVADTKNPSVPIFGVPTTAGTASETTINYVVTDTANKR
KFVAVDPHDIPIVAFVDPDLTDTMPRGLKVATGLDALTHAIEGYITPGAWSLSDCLSMQTIRMIAKNLAKSADGDVPAGE
QMAYASYITGMAYSNVGLGLVHGMAHPLGGRLGVAHGVANGILLAPVMEYNKDFTGEKYRDIADAFGIEDAYTGDLEKVR
EEAVQAVHQLTVDLKNPTTISEVGATEADLAPLAHDAFNDVCTPGNPRKATEEDILKIYTSLM
>WP_003816351.1 ATP-binding cassette domain-containing protein [Bifidobacterium bifidum]
MGLFDSLFGKDEALPSQVTFTLDQAGHTYEDGSVGLLPTSLTITPDDRRVAVIGLNGAGKTTLLKLLDGALAATSGSVSI
TAGETALSPAVKRDLKRIEDIVGRVRREEIPDSYYRAATIREAIDQPLKKHKVPESERLAIVGNLFAHFGLSTVARQSAS
SLNSEQRHLLAIASALSFSPAAIVADEPTKGLDEIGSAHVAKALFGYNKQVIFATHDVDMITRPQYAIDRALVVDDHAVV
FDGEPAAAAAFYEDLIRSKVAR
>WP_003816364.1 MULTISPECIES: PPK2 family polyphosphate kinase [Bifidobacterium]
MAKGDGKSDKTDKPDKSGKGAKSEKTDKRIDKVLRLATNRIETIESSTTVAERLANAAKSSELLSAVWSLPPAQRLMFHH
GVHIDDVAGDSTPGFPGGRDDAERFITLSSSEIARYQRLLYANGVKGSRRRLLIVLQGMDASGKGGIVRHVFRQGDPMGI
HYHGFGKPTDEETRHGFLWRVERELPKNGWIAVFDRSHYEDIVMPHVYGTYPEAEWRGRYDLVNEFERSLAADGCAILKI
FLVVSQEEQKRHFLGRLNDPTKYWKFDMSDLDARERWDDYMGAWQEVFEKTSTQTAPWYLVPADNRWYSRAVVSELLRTT
LKNMNMTWPGLDPDVDPDEVRRLLG
>WP_003816398.1 MULTISPECIES: ATP-dependent Clp protease ATP-binding subunit [Bifidobacterium]
MFERFTDRARRVIVLAQEEARTLQHNYIGTEHLLLGLIREGEGVAAKALASKGVTLDDTRKQVEEMIGKGNAAPNGHIPF
TPHAKQVLELSLREALQLGHSYIGTEHILLGLIREGEGVGTQVLIKMDVDLGELRSATIDMIHGNSGGANASGKGDLANA
GGVQDKRSQTGSAILDQFGRNLTAEAAEGKLDPVIGRTNEIERVMVVLSRRTKNNPVLIGEPGVGKTAVVEGLAQKINAG
DVPETLKDKQVYSLDLGSMVAGSRYRGDFEERLKKVLKEIKTRGDIVLFIDEIHTIVGAGSADGALGASDMLKPMLARGE
LQTIGATTTDEYRKYIEKDAALERRFQPIQVHEPTIAETIEILKGLRSRYENHHHVTITDGALQSAAELSSRYIQDRNLP
DKAIDLIDEAGARLRIKRLTAPPELKELDQKVAKVAAEKDKAIKDQDFEKAAELRDNQEKLEAERKEKESSWREGESDVE
MVVNEDVIAQVISSTTGIPVFKLTQAESKKLLGMESELHKRIIGQDEAVSALSRSIRRTRVGLKDPKRPAGSFIFAGPTG
VGKTELAKALAEFLFDDEDALIRVDMSEFSEKYAASRLFGAPPGYVGYEEGGELTEKVRRKPFSVVLFDEIEKAHPDIFN
TLLQVLDDGHLTDGQGRKVDFKNTIIILTTNLGTRDIAKAANTGFNLGSNAESSYQRMKDQVSSELKQQFRPEFLNRLDD
IIVFRQLTEPQVRQIVDLDIKQLNDRLFDRHMSLELTPAAKDLLAQKGFDPLLGARPLRRVIQRDIEDAISEKILMGELE
DGQRVVVDSEGEGILGEFTFRGEQFDDAKPENEPAAEPATEESADKSADNAAPASQEA
>WP_003816399.1 MULTISPECIES: universal stress protein [Bifidobacterium]
MTQPDVNIESEPRTSDGAGDIVVGVDGSEESFTALQWALREASLSGRAVNAVYAWTHSWDMGAQPDNPDAWEKASKAITE
QLLDWVNEASAGIAFDPDNLKLTSVHASGTTGLLQIGADAQQIVVGRRSLGRVTRWFVGSLSSSLAESAKVPVTVVRIAG
NEDKSVQDDIAHSLAPGMPIHHDDDELAAAKGKRPVVVGVDGSETSRHALRFAIDFAALHHAPLQVMFCWQLKDLGEVPG
YENAIASIGAGQDHAQDIVRRMIEQADIPDGLQVTGKAFHIAAAKGLTTASRFASHLVVGSRGLSGLDARFLGSVSRQIL
NFAECTVTIVH
>WP_003816407.1 MULTISPECIES: cold-shock protein [Bifidobacterium]
MAQGTVKFFSAGKGYGFITSDAGGDDVFVHYSVIQADGFKTLNEGDKVEYEAERGPKGMQATKVVKL
>WP_003816418.1 MULTISPECIES: hypothetical protein [Bifidobacterium]
MNVMNGFVTSSTLAAAVDVNDLHPVTDVPVASLLPIVTMACFIALLILIVAIVIMSRPRRAKRVAAPRGSHNALAPVSQW
KSRVHDIVERNGAGKLSREDAFVELAAVARDFASQASSAELGSTTLQEIASRSAGSLAGDSGVHGFTLLRQTIAALYPPE
FANAEFNAQAKDATVEQAADWVLNLVERWR
>WP_003816421.1 MULTISPECIES: DUF6466 family protein [Bifidobacterium]
MKSNTVKKREANGREAKDRAVARTPLWSRILIGIVAMACLCAGIAAGANLIAVTAFDDATSQLNGNLKAASKDDADLSTL
SALQQKADARFADAAAWSALLLPQVKNVIDTNASVSATLTERINAQLQKQQNTETSNAQTAPGSDGNAKQSGGLTQEQRK
QVDDLLKSNQQSNSQNGSKGGKGKSSSNTNSTTKPW
>WP_003816427.1 MULTISPECIES: adenylosuccinate lyase [Bifidobacterium]
MKLTDITPAIALTPLDGRYHKQTAPLVEYLSEPALNRERMRVEVEWMILLANGFDGNGNQPIVEGVEPFTDAEIAFLRAI
PEDFGAEGIKQHAAHEAVTHHDVKAVEYYIDDQLDKAPAELTHINDALKTLVHFACTSEDINNLSTARCVKNAMEQVWTP
AFKEIIDHLAAKAEEYKDKALLSLTHGQPATPTTLGKELAVYVYRLNRQLRHIENQEYLGKINGATGTFGAHLAACPDVD
WIAVSREFVTNRMGLTWNPLTTQIESHDWQAELYSTVSHANRIMHNLCVDVWMYISRGVFAQVPVKGATGSSTMPHKVNP
IRFENAEANFELSCSLLDTLSATLVESRWQRDLTDSTTQRNIGSALGYSQLALYNLMGGLKSIHPNDIVIERELDSNWEV
LGEPIQTAMRACELKGLPGMDKPYEKVKELMRGHEISKEAVERFIDQQSFDPATAARLKALTPATYTGVAGALVDFDR
>WP_003816492.1 MULTISPECIES: DNA polymerase III subunit delta [Bifidobacterium]
MANKAGSQAPFIIVFGGDAYLNKRTGRDLIRRALHDRPDAERIDLDATGCDQYAFDEAVSPSLLADVAVVVVDNLQNADD
KLGESMVRYCRQACADPGASSIVICRHEGGVKGKRLLDQLVKAGACKETVADLKKPEAKLNFVLQIFEGEHRRVEPLAAQ
QLVAVLGERTGEMAAMCSQLCFDFDDDPITLDLVNRYLTSNPQVTGFSVADKAIAGRTAEAIIAMRSAVEQGTDPIALIG
ALAMKLRTIAKASAVKAGTITQAQAKTNPWVLKNAMRQLSGWTSAGLGQCIRMLAWADEQSKTNGGDPVYALERCIELIS
HKGRD
>WP_003816510.1 MULTISPECIES: 30S ribosomal protein S2 [Bifidobacterium]
MAQITMSEMLKAGVHFGHQTRRWNPKMKQYILMERNGIHIINLFKSLELIDKAYDFIKATVAHNGTVLFVGTKKQAQEAV
QTQATRVNMPYVSERWLGGMLTNFQTVSKRVSRLKELEEMDFSDVHGSGLTKKELLLLEREKDKLEKQLGGIRNMVRTPS
AMFVVDINKESLAVEEAHKLGIPVVALVDTNTDPESVDYPIPANDDAIRGIELLTSLMADAVADGLLERSGRAAKAEGET
EAEQPMAAWEKELLTEGASAEAAPAAEAEEAKAE
>WP_003816512.1 hypothetical protein [Bifidobacterium bifidum]
MASDRTDRHALIMPGTGYNCDRPLLYYCAMALADAGWFVERLDVDADLSKTPAPRIFSMLSGAVDDWLDGIPRRSSPSSQ
PRTLVVAKSLSTFIYPHVSRLGVPMALLTPVLSPADFDPTRSVIPVPGDDDYEPGSAPEPLICAGTADPLYRSDRAHRLS
GLVHEYPQANHSIEVPGRWRTSASYLDDVVARVEEFAESL
>WP_003816557.1 MULTISPECIES: NCS2 family permease [Bifidobacterium]
MEKFFHLKENGTTVSTEIVAGLTTFFAMSYIIVVNPQILHQTGMPWGGVFLATIIAAIIGTLVMGLFANVPYAQAAGMGL
NAFFTYTVCFGLKFTWQETLCMVFLCGLINIIITVTKIRKMIIEAIPPMLQNAIGGGIGIFVAYVGMLNVNLVTFTPKDT
KAAGKGLATGATPGLATLNTPTLWLFLIGLLFAIVFTVLKLKGGMLLTIVITAIIGIPMGLTSMSNSVSISDTFAQLPQT
FGVIFSADGFPALFSDVSKLPLVLVTIFAFSMSDTFDTLGTFIGTGRRTGIFSDDDMKHMEDGKGFSSKLDRALFADSIA
TSIGAICGTSNTTTYVESSAGIAAGGRTGLTSVVVSICFALSIFLSPVISAVPSAATAGVLVIVGCMMASSLKEIEWSDI
SEAIPAFFAAVFMALAYSISYGIAAGFITYCIVKTCKKEAKSVHPIIWIVSLLFILNFILLAVL
>WP_003816561.1 MULTISPECIES: phosphate ABC transporter permease PstA [Bifidobacterium]
MMSEATVKSTISVDANAVKKTPAARNDKQLPDIDFDRFKTSRSFAASRKRKDVFMKSLICLAFIIACIPLISVLWTTVAN
GIKRLNLNFLSYNMSGVVGGSQTPSGGYGGVLHAIIGTLEITLGAMVISVPVGLMCAVYLIEYAARGNKLAKSIGLLVDV
MSGIPSIVAGLFAYSMFSLIGGPGTISGFEGSVALSLLMIPTVVKTSEEMLKVVPGDLREASYALGVSKQRTICKIVLRT
ALPGIVSGVILAIARVIGETAPLLMTAGYATFTNVNLFSGEMTTLPVFVYQEYSKLRANCPPNAGSSCVTTIPMERSWAA
ALVLIIIVLILNLIGRVVARVFAVKSER
>WP_003816580.1 IspD/TarI family cytidylyltransferase [Bifidobacterium bifidum]
MTQRDDREPEAPVVAVVLAAGFGTRFDPDNPKQLVSVDDKPIVCWSIEAFEQNPHVTDTIVVVNPQVRDEVERLVDEAGY
PKVRMIIDGGAERADSTAAALQALGAAGIPPRAKLLIHDAVRPFVEQSSIDGCVTALDEFEAATVAFASTDTMLLTEDLG
DRKVVRSVPDRANMFRAQTPQAFRFETIRRAYELASRDPDFHPTDDTRVVVDYLPDVPVAIVAGSRTNMKITTRDDLPQA
EQISLEIRKRLARERMHQVFAQVREQ
>WP_003816638.1 type II toxin-antitoxin system HipA family toxin [Bifidobacterium bifidum]
MTPLLDVDRVRVLLAGNTVGMLTMSPSRTLAFAYDKTWLTHGFSISPISLPLRDGVFVAQRDPLNGMFGVFDDSMPDGWG
RLLTDRMLRQHGIDPYSVGPLARLSIVGHGGMGALEYEPASTIDDDLQSFPDLDSLAEECLNVMSADFSNDLDQLFVLGG
SSGGARPKILTTINGEEWLIKFPSSVDAPDIGEMEYHISNLARTCGIDMPEIRLFPSRRCAGYFGVKRFDRIPLTNGEIG
KVHMVSAGGLLETSHRIANLDYALLMRLTMRMTGGIKECERLYRLMCFNVFIGNRDDHAKNFSYLHDAESGAWSLSPAYD
LTENPGINGEHTTAVNGKGRGITVEDMADIGMKAGIPRTRCISIARNMRERIADAGFTVRN
>WP_003816669.1 MULTISPECIES: aspartate carbamoyltransferase regulatory subunit [Bifidobacterium]
MEVTSIQNGIIIDHVPAGTALKVLEYLKIDPSKTRLALIMNADSHLYGTKDIIKIEDEENVDLDVLGLVARQATVGIVRG
GKIVRKLKPTLPEHVVNIITCVNPRCVTTTERGIDQMFHLVHSQRQEYRCDYCDEEAKF
>WP_003816671.1 MULTISPECIES: aspartate carbamoyltransferase [Bifidobacterium]
MVGQSVITLDTLSISQIRDLLHKAAYIDANRKRVAHTCDGRVLATLFYEPSTRTRLSFETAMLRLGGQVIGFAGAQLASV
SKGESIADTLKTVSNYVDVVAIRHPKEGAALVASRAASVPVINAGDGGHMHPTQTLADLATLQSRFGRVTDLTIGLCGDL
TFGRTVHSLIETLCRFGNVRFVLISPDELKTPRYVIDRIKATPSCSYVEVKDLVSVIGDLDVLYMTRVQQERFFNEDDYL
RLRDTYILDEDKLSKAKPSMAVLHPLPRINEIAVEVDADPRAAYFEQVKNGMLMRMALESSVVGDQLPGYEPLDPKEVQA
>WP_003816679.1 CHAP domain-containing protein [Bifidobacterium bifidum]
MATASEVLRIAAGEIGYSRWTDPQPGTKYGRWYAQSHGSYYGASGVPFCAMFVSWVMSRAGQAFPGLPAAYVPYVLSAGR
SRAVSTRSAKPGDIVIFNWDGGVVDHIGFVEANHGSYIQTIEGNTNNGRVARRTRAWNTIAAILRPAYSGSATSSGGGTA
SSGGTGRLTVDGSCGPATIRRWQQVMGTSVDGIISGQYRPDGRTWGRPALVDSCVRYGGGGSNLIRAVQRKLSLTADGLL
GPATIRALQKHLGVAQDSWFGPGTARALQSRLNTGRF
>WP_003816698.1 MULTISPECIES: head fiber protein [Bifidobacterium]
MTAKQVRFVTNDEPFDNQNVAELAAFDAAGKPVTITGGSAPTVDTLHGATDTGRAVMKATNAAAARSAIGAGTPYALPAA
GTAIGGVKKATAVADLASAADTAAIIATVNAVLAAFRASGAMAAPTSADQPSEVQSAAIVTPQQ
>WP_003816701.1 MULTISPECIES: phage major capsid protein [Bifidobacterium]
MADNFSSQILRGDLGGALIPDEISQEIIQTLPQSSVLLTRARRVPMSSKKKTQPVLASLPEAYWVSEGGLKQTSKTGWED
VQITAEELAVIVPIPDSVVDDAKINLWDTVKPLIAEAMGKKIDQAGIFGVDKPSTWGNDILAGATAAGTNVASGTGVDLA
DDIAMIGQKLSEKGFAVNGFASQPGLNWQLARLRDANGQPIYTPSVAAGNPASLYGYPLNEVANGAWDTTKAMLLAADWT
KFVVGVRQDITYKVFDQGVISDTAGNVVYNLMQQDAQAMRVVMRVGFAVANPLTRIAAKGSQYPAGFLTPAASRKAGK
>WP_003816704.1 MULTISPECIES: hypothetical protein [Bifidobacterium]
MSAASERMTRLSLESLKVVEGLNPDIEEDAMEEIDCGEWDGAIMDALDLAHDRKDLWPKFPEEVKAMTRDPEWPDLHRFA
YMFDRT
>WP_003816779.1 MULTISPECIES: transposase [Bifidobacterium]
MKNIFKRLLNVKGMVVEDVSIDDSPLRDAPVLVARVRCRKAALRCSRCGRKCPKYDDGGGERR
>WP_003816791.1 MULTISPECIES: choloylglycine hydrolase [Bifidobacterium]
MCTGVRFSDDEGNMYFGRNLDWSFSYGETILVTPRGYQYDYVYGAEGKSEPNAVIGVGVVMVDRPMYFDCANEHGLAIAG
LNFPGYASFAHEPVEGTENVATFEFPLWVTRNFDTVDEVEEALKNVTLVSQVVPGQQESLLHWFIGDGTRSIVVEQMADG
MHVHHDDVDVLTNQPTFDFHMENLRNYMCVSNEMAEPTTWGKAELSAWGAGVSMHGIPGDVSSPSRFVRVAYTNTHYPQQ
NNEAANVSRLFHTLVSVQMVDGMSKMGNGQFERTLFTSGYSGKTNTYYMNTYEDPAIRSFAMSDFDMDSSELITAD
>WP_003816799.1 glycogen synthase [Bifidobacterium bifidum]
MKVDILTREYPPYVYGGAGVHAEELSKVLAERVDVTVRAFDGPRTEADVPAIPGDGSAKGSLKVVGYGTPSELADANPAL
KTFGVDLQIANDVDADIAHAHTWYACLAGYLAKMLHGTPLVITAHSLEPFRPWKREQLGGGYNLSSWAEKDAYEHADRVI
AVSGGMREDILAAYPNLDPDKVVVVHNGITMSDFATPADDDPGWAVFDRYHIDRSKPTLLFVGRITRQKGLPYLLKALHL
ISKDIQVVLCAGAPDTPEIAEEVKTAFAKLDEERGNIIWIEEMLPRPELNALEHGCDAFICPSIYEPLGIVNLEAMACGL
PVVASATGGIPEVVVDGETGYLVPIDQLRDGTGTPTDPDKFVHDMAAAIDKIMADPELAKKMGQAGYERARDHFSWESIA
DKTVAVYQSVLDEQNK
>WP_003816817.1 MULTISPECIES: branched-chain amino acid aminotransferase [Bifidobacterium]
MTENNHHDSAALDKLTEPFTVLPNDNPASDAKRQELIDKPAFGQVFSDNMAHMSWTKGEGWGDRRIEPYAPLKLDPGASV
LHYAQEVFEGLKAYRHADGSTWLFRPDANAERFQNSAKRLYLPELSVDDFLGSVAALVKRDVNWVPTRREYTLYMRPFMF
ASEPFLGVRAPHEVDYCVIASPSGPYFPGGVKPVSIWVEDKWFRTGPGGTGFAKCGGNYAASLLGEYTGIDNGCEQVCFV
DAATKTYLEELGGMNMMVVHKDGHVETPSLTGNILPGVTRRSLIQLMQDRGIDVVETMIKLTDLLDDIKSGEVTEVFACG
TAAIITPIGRFKSKEFDVTVANGESGKLTIDLRDQLLGIQLGEVEDPHNWMWKVC
>WP_003816822.1 MULTISPECIES: NAD(P) transhydrogenase subunit alpha [Bifidobacterium]
MDIIVAITLFILALLIGVEVIGKVPATLHTPLMSGANSIHGIVIVGVVIVAAHATSLLAWVFIFLAAVLGTMNVVGGYVV
TDRMLEMFKSDKSKKSADKNEEAK
>WP_003816824.1 MULTISPECIES: NAD(P) transhydrogenase subunit alpha [Bifidobacterium]
MAETQKATVVFGVLNETSQDETRVALTPDIVTRLKKAGVSCLVQSGAGIAAQYTDDDYAKAGAEVVAADDVIARADVLGF
VDRPSAETVARLKAGTWVIGMLGSFTDAAYVDALQAAGLVGVAMEKLPRQLSSAQSMDEMTSQNSVMGYKAALVAANAYG
SFFPMMTTAAGTIRPAKVLILGAGIAGLQAIGTARRLGAVVTAYDVRPASRGEVESLGAKFLDLGLDFSKGQGEGGYARQ
LSAEEQAAQQTAVDQKAAGFDVIITTAKVPGRKPPMLLTKAGVDGLKRGAVIVDCAASDLGGNVEGSRVGTQVTDGGVTI
IGAPYLASEVSNTASNLLARNVGDVLAHFVHDGRLSIDLNEELDDALIVAGRPAAESKE
>WP_003816849.1 MULTISPECIES: ATP-dependent Clp protease proteolytic subunit [Bifidobacterium]
MASEEAQFAARADRLAGPRGVVGFMPAAARESALRGGAAVSPQNRYVLPQFSEKTPYGMKTQDPYTKLFEDRIIFMGVQV
DDTSADDIMAQLLVLESQDPSRDVMMYINSPGGSMTAMTAIYDTMQYIKPDVQTVCLGQAASAAAILLAAGAKGKRLMLP
NARVLIHQPAIDQGFGKATEIEIQAKEMLRMREWLENTLAKHTGQDVEKIRKDIEVDTFLTAQEAKDYGIVDEVLEHRS
>WP_003816896.1 MULTISPECIES: hemolysin family protein [Bifidobacterium]
MPLTDTSTIILVVALVVVAALLVWLSLSMAAAESAVGRVTRAGLNNKILEVQTDTETSQFIRMKKIGKIHTVQRLIANRY
ATSGSCAFFRITCNVFDGVLVACVASLLDAPIWLQLLCGFLFALIVGIVSVLVRPRSAGASKPIDIMLNLAGLVRFATAI
TPFAKAGEQKGQKRRSKESDLSDDEELEKIQLEQGRATIDRLVEANDFDPEVSEMLRNVLTLSETLTREIMVPRTDMICM
DRTATLADMLRLCSRSGFSRVPVIGDDVDDLIGVAYLKDAVRATAFNPAASQRDVASIVRQPMLVPESKPVDDLFHAMQQ
TRQHVAIVVDEYGGIAGLVTIEDTIEQIVGELEDEHDRTQHSEPEKIGERKWKMPARTPIATLEEMFEIDIDEDDVDTVY
GLLTKLLGRVPIVGSSAVTRGLRLTAVDTAGRRKRVSMIVVEPAAGSQGPAADDDEPRSDEQDGESASPQGK
>WP_003816911.1 hypothetical protein [Bifidobacterium bifidum]
MTNNKDKWLRALQAKGIRTTQDEVGRAGRHRHDDPEANPPKDRAGFRPVRGRSAKPFKATGHKGGISRQGA
>WP_003816915.1 xanthine phosphoribosyltransferase [Bifidobacterium bifidum]
MKELEERIRRDGTVKTGDVLKVDAFLNHQCDVRLFDHMGQEWARHFAGKTITKILTIEASGIGIACCAARHFGDVPVVFA
KKAQSINLDGDQYTTTVYSFTKRKEFPVIVSKKYLDADDHVLLIDDFLANGKALHGLIELCHAAGASVEGIGIAVEKGFQ
GGGDKLRAQGYDVDSLSIVESMNPETGEITFRD
>WP_003816922.1 MULTISPECIES: DUF4418 family protein [Bifidobacterium]
MFRRLFASLPAIVFGVLIAVAPQAFAHVCEVKDNMPMACHYTAQAELGIGVVIALLGIIALFCSPKIRTGLNIAVALNAL
LSLAVPTVLIGVCKGAMMHCHMVTRPTLIVIGILALLFAVVAIYLDSKPVKR
>WP_003816928.1 MULTISPECIES: histidine phosphatase family protein [Bifidobacterium]
MILHLHLVRHGQTTFNRYNRLQGWCNAPLTEAGLADADKAAEKLKYVRFAAAYCSDTSRAQITAKRILDVNEEVGNARPV
LVSDMHFREQCYGYFEGQDMSLAWTAAGGPHGAKDYNDIVAKYGLAATRDFLKEADPFHDAESDAEYWARVHGAFSLIAS
NPDLKDGDDVLQISHGNTLLSLMHRFAPEGYDLSERPANGSVTCLDFDTTKPFEVALTVVSYNQ
>WP_003816938.1 MULTISPECIES: chorismate synthase [Bifidobacterium]
MLRWQTAGESHGEALVAMIEGLPAGVRVTSDDVVDALARRRLGYGRGARMKFEQDKVRLLTGVRFGETLGSPVAIEIANT
EWPKWTEVMSADPLDHDLPREGRNAPLSRPRPGHADLTGMRKYGFDDARPVLERSSARETASRVALGAVAARFLEQAFGI
RTVSHVISIGGAGVEDADDAALPTPDDVEALDASPVRTLDKAAEERMIARIDEIKSTADTVGGVIEVLAYGVPAGIGTYV
ESDRRLDAALASAVMGIQAIKGVEIGDGFLEAVRPGSQAHDEMVPGADGRITRLTNRAGGIEGGMSNGQPIRVRAAMKPI
PSIPRALRTVDVTDGEAASAINQRSDTTAVPAASVVAEAMVRLTLARYALDKFGGDSVAETRRNFEQYVASWPEHMR
>WP_003816942.1 MULTISPECIES: type II 3-dehydroquinate dehydratase [Bifidobacterium]
MTKVIVVNGPNLGRLGVRQPDVYGRQDLETLRTQCSQWGAALGLKVEVRQTDDEAEMVRWMHQAVDEQTPVVMNPAAFTH
YSYALADAAHMVGDAGLPLIEVHISNPSARDEFRKRSVISPVATGTITGMGFYGYKLALDAIAHLIG
>WP_003816974.1 MULTISPECIES: alkaline phosphatase family protein [Bifidobacterium]
MNAEIASMDELLQTIPTVRYGDWRRDAVRGGALHLSAVLPAVSAAIGHPVATRIHHDPEALRVALGVPKADSVIVALVDG
LGYWNLRMRVGHSPYLRALLRDESNDRPIATCAPSTTVAAMAAFGTGTCPGLTGMAGYTQRNTQTGELSQLIQFDNAIAP
LDLQREPTVFETLRAAGVRVTSCGLPKFADSPLTKAALRGADYKGDMRPLGRVRAACEASKTPGLTYLYIRDADKVGHAY
GWESEQWTAVFERVDEQLAQLHRLAPRGTLIVIVADHGMVGSDPDQRVDIAENPELARGVALVGGEPRSLMLYAEPDCDP
NDIARRWRDRLGDAALVRTRDEAIDQGMFGVVEPRVRPMLGDVLVSAAGRATFVDSRIQTDKATRLPGVHGSQTALEMDI
PCLIDVA
>WP_003817002.1 MULTISPECIES: hypothetical protein [Bifidobacterium]
MSAVSEAVARRMTLGYLADTYGLELDPDFASGVTVTSIADDVDSVAPGSLYVPAQSVDVKRLEEARARGAYAALVPPSMK
HEDGPAQMPLLRARLTSRQLGDIASDIAGTPSNALAIFVVGSDDPKRSERYASCVADFLHMLGNPVGVVKSSGSTSLERE
LDLTYPLSILDVQQTLSVCAEDGAAAMVFALNDRTLKSDALTSVNVDVIGLDSARDLRQPTPSGTGEDSRAGEGGEAASP
SGQWASGEEPAGSAGDARDDLAQARQLGAGFGFEVDEQTHVARADAQSDLLAAQAPFASDRDSIRELSLAIAMVMAAGIR
RNNIRSALRVSHELAHGEENKA
>WP_003817011.1 MULTISPECIES: putative peptidoglycan glycosyltransferase FtsW [Bifidobacterium]
MASDDPRRRARSVRSGQPSRSDAGSAGAGTGTGRRTGQDSSASRLAEARRVEERDAQRLGRFTGLRSLLNPLWCYHGFRA
AVVVLTGFGVIMVFSSSTVSMVSAGRSPFSQAISQGMYCVMGLVVGVVFMCLPARMYRRFSFAVVLFAMLLQLLTFTPLG
VEVNGNAGWIGKRGVFTMQPAEVMKLALCIWLPAALHWAKKHSGKIGKLRAYAPLTVLYLLCLGFVMLGKDLGTAMIVLF
IGFVAFLLGGYPGKVLAAFAALGIIGIVGLIAYSPNRLNRVLAAYQECSGTDAQKVCYQSIHAKYALAEGGLFGVGLGNS
REKWNYLPEAHNDFIFAIIGEETGFIGAAIVIILFVVLGGCMISVALQTADRYASVSLLCITVWLVGQALINIGVVVGVF
PVMGVPMPFVSAGGSSLIMCLAAAGVAASLMRAQPQIKADSSRA
>WP_003817017.1 MULTISPECIES: FtsQ-type POTRA domain-containing protein [Bifidobacterium]
MVKKTLDENVGVLGVATRPKVLDFDARLKERKKAGTRVAAIRVLIVILAAALVSALIWLLLFSSVFRLETSQISVSGGNE
WVSEKDVLDIANQQSGKSLFLVSADKVSSQLKNIPGVTQANVVKRYPRSLEIDIKAQQPAAMLKEPDGTLVAVDRKARVL
NAVGKASMKGIPVIEVSSVDNGLNSRAVKEALTILGGLPDTMRTVITKVSAKTQDSITTELSSGKYVVVWGDSSELKLKS
AIVDKLLSDPSLIGDKHQIDVSAPSRPIIK
>WP_003817044.1 MULTISPECIES: glucosamine-6-phosphate deaminase [Bifidobacterium]
MPEVIIVKDQDEAGELYARCVADLIKGKPDAVLGLATGSSPLAAYRHLAAMVKAEDIDVSKVRGFALDEYIGLPLTHPES
YHSTIHRTVVEPLGLDPEKVHVPGDVLDGAPLEDGERIAHAGPEYDAAIEAAGGIDVQILGIGTDGHVGFNEPGSSLASG
TRVKTLAEQTRVDNARFFDDDINQVPTHCITQGIGTILKARHLVLLAFGEGKAEAVEETCEGGVSAFCPASALQLHPHAT
IIVDEAAASRLRHKDYYKYAFEHKPAWQGI
>WP_003817090.1 MULTISPECIES: type I glyceraldehyde-3-phosphate dehydrogenase [Bifidobacterium]
MTVKIGINGFGRIGRLAFRRIFELQARGGQAGDIEVAAINDLTTPSMLAYLLKYDSTHGTFRHDDGTPVDVTSTDDAIVV
DGKEYKVYAEKDANNIPWVKNDGVEFVLECTGFYTSAEKSQAHLNAGAKKVLISAPAKDETTPTVVFGVNHEILKASDNI
VSAGSCTTNSMAAMVKLLNDKFGIKLGFMTTIHAYTGTQMILDGPRFPKARNNRAAAINTIPHSTGAAKAIGKVVPEVNG
KLQGHAQRIQVPDGSITELTTVLNKEVTADEINAAFKEAFSNTEYYGYNEDGIVSSDIIGDTHGGVFDPTQTDVNTVDGT
TMARTVSFYDNEYGFTCNMIRTLLYFAEISE
>WP_003817101.1 MULTISPECIES: translation initiation factor IF-3 [Bifidobacterium]
MRIGVIISDEPRINDEIRVSQVRLIGPNGEQVGVIATSVALNLAKEANLDLVEVAPNAKPPVAKLIDYGKFKYNEKIKAR
EARRNQSTAEIKEIRFRLKIDDHDFEVKKGHVVRFLNGGDKVKVTIMLRGREQSRPIGGVELLQRLAADVEEYGTVESRP
KQEGRNIIMTLAPKGKKVHTQSEQRRRGDQSRAERQARQAARLAAKQEAQSQAAAASAAAIDDQDKTSETK
>WP_003817112.1 quinolinate synthase NadA [Bifidobacterium bifidum]
MSATLSALSVDEIIARLGAQSTCDAGLTQDPWHFDTTKPSYGPGASMLDKLPHNAPRQQVLPEEYRNASDEELQERIRSA
KSRLGSKLLILGHFYQRDEIICHADYVGDSFQLAKNATQCPDADHIVFCGVHFMAETADILSTPEQTVTLPNLSAGCSMA
DMANIDQVEEAWSQLGEICGTKPDADGRQQIIPVTYMNSSAALKAFCGRNGGIVCTSSNAHAVLEWAFARGKRVLFFPDQ
HLGRNTARAMGIPLSEMPLWDPYKAQGGATDPSDYAKAKMILWKGFCSVHQRFTVEQIEKARAAFPGVKVIVHPECSMQV
VDAADGTGSTAYIVKEIANAPAGSAIAVGTEINLVNRLAAQYPDKTVFCLDPVVCPCSTMYRIHPAYLAWALENIEQGNI
VNRITVDDDTAREAKVALERMLQVHP
>WP_003817205.1 MULTISPECIES: alpha/beta fold hydrolase [Bifidobacterium]
MTLLAEYYVPGLHIEDRSAKVPLDWAGHEPGRGFDGESISLFYRVVTAPEHVHDDLPLLVFLQGGPGGAGPRLLNPSSDG
WIAEAVKHFRVVLPDQRGTGRSSRVDSHAMARLAAGGARAQADYLKRFLADSIVRDFEHLRRTEFGGSPWVTLGQSYGGF
LTLTYLSLFPEGVAASFTCGGIPHVPANATEVYEHTFPRMARKTAQFYERYGVDADRVAAVADQLPTVAEIAEAGGIGGD
SGSLPEGTPLLPNGDPLTVERLQCLGSDFGMKPSFERVHWIFDDAFVDGDGSVSAGAALSDEFLAKVMNATSSRPLYWPL
QEFIYANGELDEPIRWAAQRVRDTMPRFSTGERPLAFTGEAMFPWMFEQESALRPFKPAMDLLMEDTRFGVIYDADQLAR
NEVPLQSAVYFDDMYVDSGMQLDTLSRVGNSHYWVTNEFEHDGLHGDLVFRHLYDEALNRGDLESLF
>WP_003817229.1 MULTISPECIES: helix-turn-helix transcriptional regulator [Bifidobacterium]
MADTPEEHLTEELLDRLLHSAKIETYLDEEHITDRALPDYLNELLDRSGIKRNPLAEKTGMNQTFIYDIFAGKSRPGRNN
AIRLAFGLGCDLRETQRLLRLAGVSELYCKQRRDAIIIWCIQNGRDLPATDDELYRMGEDTLVPKD
>WP_003817230.1 MULTISPECIES: hypothetical protein [Bifidobacterium]
MNERSRFAIEVGLAVMLTCLAVCALAMSLAKKEEEENHDKR
>WP_003817237.1 metallopeptidase family protein [Bifidobacterium bifidum]
MRISDEEFEHEVEAAIDSLPDRFKRALDNVGIAVADEPNERERATMQRQCDELLGLYEGVPITRRFTGYSGVMPDIITIY
KGPHERVCATRDDLRRQIRKTVLHELGHYFGFDDDYLHAHGY
>WP_003817249.1 MULTISPECIES: putative sulfate exporter family transporter [Bifidobacterium]
MREFCTKWWKRIATVDMLFIAVLTLIASLIGSWLKQYPGFKLFGALIIALLIGMIIQFPIRKWYVGASDKRKAGVKDAAG
LISNKLLRLGIILLGFKLNLQVLFTQGIKCLPIAAVVVTLTIVVTYWVARKMGVDPMLAILTAGGTGICGAAAVMGLSGS
IKVPPEKEQEKDDDVTMAVAIVAIMGTIFALLEIALGPLTGMTQDQLGITAGASLHEIAHAVAAGDAFNAVNIATIMKLS
RVLMLVFAAIIIAIWWEKKHSEVAPTGKRSVAFPWFMLGFIGASVIGTFVPFIAAITPQLVDFAYIVLGMAMAALGINVN
FKAIAVKGRKPFLASFLVSILLMLFAAGVAVLFF
>WP_003817324.1 MULTISPECIES: AAA family ATPase [Bifidobacterium]
MANDDILRRDGVLARITGFDEGRTAYYAVMPNGHSTQLTFPSQEIFDIGDVLLVGKDFYTKVPPSVWPVKPRVGVIRRAL
EDCVVIETSDGLELLEGEYPVDIAPGNTVEFTDLFGIERVLWPTAIRPGESDHDDDIKQYRLTPSADPSLTFAAFGGYER
VIARAKELIETQLGNSAQMRAIGAKPIKGVIFTGAPGTGKTHLARIIANVADAQFYLVSGPTIVSKYVGDSEETLRMIFA
AAQSDKRAIIFFDEIDSIASSRETDTNGVGKRLVAQLLTLMDGFESKGNVVVVAATNRIEDVDPALLRPGRFDWQIPFPM
PSEHDRLRILQVQAASLSCEGELPLTDVAERTEGWSGAEVCAIWTEAALVAAKDKRAAIRAGDLMTAFERVEHRPEFRAR
RH
>WP_003817337.1 MULTISPECIES: cell division protein FtsZ [Bifidobacterium]
MSEIAQTDNFNDRTNIKVVGVGGAGGNAVNRMIAEGLQNVQFVAINTDAKDLLRSDADVKISLNDASSRGLGAGADPERG
SKAAQDHQSDIEEALKGADMVFVTCGEGGGTGTGASPIVARAAHQQGALTIAVVTRPFTFEGPQRSASADLGIENLRKEV
DALIVIPNDRLLELSDRTIGIVDAFKTADSALLAGVQGITDLITMNSYIHVDFSDVTAILRGAGTALFGIGSARGEDRAT
QAAEIAISSPLLESSVEGAHGALINIAGPTDLKLQEASAATELVRKAIHPEAQIIWGLALDDAYGDEVRVTVIAAGFDAD
SKNTNVPSMKGATTAASIPASHTTDPVTPTHAHDQQQPVAPSIPVRTQPSANTPMTTTNPAARQVPDFALRKGGPASMPI
DDETSEHDIVSSGDLGDLDIPDFLR
>WP_003817356.1 MULTISPECIES: inorganic phosphate transporter [Bifidobacterium]
MDVSFSYFIQQVCSNPALAITTLLTLGVIFVNGWTDAPNAIATCVTTRCLRIRPAVIMAAVLNFFGVFIMTQLNASVAST
ISNMVDFGGDTNAALIALCAALFSIVVYSVGASLLGIPTSESHSLIAGLSGAAIAIQDGIGGINMGEWVKVLYGLAASLL
LGFGIGWIVCKLVTLICAGLDRRRANVFFTYAQIVGAAAMSFMHGAQDGQKFIGVLFLGMAFCSGQTGVAGVIIPVWLMI
LCSTIMGVGTSVGGERIIKSVGQDMVRLEKYQGFSADLSSALCLLVMTVLGIPVSTTHTKTSAIMGVGAVRRLSAINFGV
VRDMMLTWVFTFPGCGIISYVMAKLFMLVF
>WP_003817358.1 MULTISPECIES: phosphoketolase [Bifidobacterium]
MTSPVIGTPWKKLNAPVSEEALEGVDKYWRVANYLSIGQIYLRSNPLMKEPFTREDVKHRLVGHWGTTPGLNFLIGHINR
FIADHGQNTVFIMGPGHGGPAGTSQSYLDGTYTETYPNITKDEAGLQKFFRQFSYPGGIPSHFAPETPGSIHEGGELGYA
LSHAYGAIMDNPSLFVPCIVGDGEAETGPLATGWQSNKLVNPRTDGIVLPILHLNGYKIANPTILSRISDEELHEFFHGM
GYEPYEFVAGFDDEDHMSIHRRFAELFESVWDEICDIKAAANTDNMHRPFYPMIIFRTPKGWTCPKYIDGKKTEGSWRAH
QVPLASARDTEAHFEVLKNWLESYKPEELFDANGAVKDDVLAFMPKGELRIGANPNANGGVIRKDLVLPALEDYEVKEVK
EFGHGWGQLEATRRLGVYTRDIIKNNMHDFRIFGPDETASNRLQASYEVTNKQWDAGYISDEVDEHMHVSGQVVEQLSEH
QMEGFLEAYLLTGRHGIWSSYESFVHVIDSMLNQHAKWLEATVREIPWRKPIASMNLLVSSHVWRQDHNGFSHQDPGVTS
VLLNKCFHNDHVIGIYFATDANMLLAIAEKCYKSTNKINAIIAGKQPAATWLTLDEARAELAKGAAAWDWASTAKTNDEA
QVVLAAAGDVPTQEIMAASDKLKALGIKFKVVNVADLLSLQSAKENDEALTDEEFADIFTADKPVLFAYHSYAHDVRGLI
YDRPNHDNFNVHGYEEEGSTTTPYDMVRVNELDRYELTAEALRMIDADKYADEIQKLEDFRQEAFQFAVDKGYDHPDYTD
WVYSGVKTDKKGAVTATAATAGDNE
>WP_003817379.1 MULTISPECIES: phosphoenolpyruvate carboxylase [Bifidobacterium]
MTDTDQQITPADATIVSTGTGTKGPEERELPESLSNDMSLCLRILRDVLGEYDPQLLATFDTVRNYAVKASAEHFAGATA
DPHPDEDGLAKAVATIDAMNLHDAQLLARAFATYFHLANLSEENYRVSVLHQRENQVEDDEAVDPVNELTTAYHQLLTEM
GPAKAKALLEKLEFHPVFTAHPTEARRKAVEGKIRRIAELLEENKRLGGSDKKENVRRLYNEIDALFRTSPIALKKPTPV
EEADTILDIFDNTLFTTIPKVYHRFNDWLLGDKAGLEQPQCPAFFHPGSWIGSDRDGNPNVTAKVSRQVARKFSDHVISA
LEEATRTVGRNLTMESETTPASAELKSLWSHQKEMSERLTDKAALISTKELHRAVMLVMADRLRYTIERDADLMYHSCDD
FIADLQVVQRSLAEAGAKRSAYGPLQDLIWQAQTFGFHMVEMEFRQHSVVHARALEDIREHGLHGERGELQPMTHEVLDT
FRALGAIQKRNGIKAARRYIISFTKSAQNVRDVYELNRLAFSHPEDVPVIDVIPLFEQLEDLQNCVNVLEEIVKIPEVQA
RLKATGNKMEVMLGYSDSSKDAGPTTATLALHSAESRIVAWAAKHDIDLTLFHGRGGAVGRGGGPANRAVLAQPKGSVNC
RFKLTEQGEVIFARYGNPVLAIRHLESVAAATLLQSAPSVEKTNTEMTEKYAQMTEVLDNASHERFLDLLNTPDFAPWFS
IVTPLTEVGLLPIGSRPAKRGLGAKSLDDLRTIPWVFSWAQARINLAAWYGLGSACEKFGDLDTLREAYEEWPLFSTFID
NIEMSLAKTDERIAKMYLALGDDENLSKKVLDEMKLTTKWVLKIVNDEWPLQHRHVLGQAIRIRSPYVDALSVTQVLALR
SLRKKVDKEELSKSQQAGFIYLILCTVSGVAAGLQNTG
>WP_003817384.1 MULTISPECIES: alkyl hydroperoxide reductase subunit C [Bifidobacterium]
MTLLQHELTDFTVQAFQNNEFHEVTKADVLGHWSVFFFYPADFTFVCPTELEDLAAKYEDFKKIGCEIYSVSCDTHFVHK
AWHDANEKIAKIQYPMLADPTALLAKDLDTYNEADGVAERGDFIVNPEGKVVAYEVISSNVGRNADELLRRVQASQFVYE
HGDQVCPAKWTPGEETIEPSLDLVGLL
>WP_003817459.1 MULTISPECIES: preprotein translocase subunit YajC [Bifidobacterium]
MPQGSSSYLIMIVSIVLIGIMMWWQSRKAKQQQQKMKDFRSSLEPGTEVITIGGIIGKVVSVDEEYEEIVIDSEGSLLRF
TFRAINKEYTRPAFIHDDEVEDAEQTDEADDQAQVPVDKALESAENATQSDDSAQTADAEK
>WP_003817478.1 fructosamine kinase family protein [Bifidobacterium bifidum]
MARYRKSRMWAPQGFFECEGRGLQWLGEAQAQGGPRVVDVYEWGKDFLDIERVSPCSPTAKAAHDFGAALARMHDAGTDH
FGSAPAGYDGTCYFGPLQDPVPMATGAWDDPITYFAQGRLVPMVELGMRRGELTQADMDLTNRVIDAMPDLLGRAAQDKP
ARVHGDLWSGNVMWADDRGSCEAVLIDPAAHGGHREEDLAMLHLFGMSYLTEIMDGYQSVHPLKAGWQERTTLWQLYPIA
GHCVFFGGGYISEYRSMCRSLLK
>WP_003817485.1 MULTISPECIES: hypothetical protein [Bifidobacterium]
MEGSDITVTVNLGCEGAGAKDDFIAKYGAETKIIVLLAKTDDGAYQLSNLTQGIRRYDDTAFKECRTP
>WP_003817542.1 hypothetical protein [Bifidobacterium bifidum]
MSVRKKLMSVVAAVATAAAMGATGVAANAADVVAVPQEGLSDTGASIAIVVVLVVVLAAIGVGVTVARKRQSATGAHVQG
EGEGADESGLVADGADTADTQTVQFDDAAPAADDSDAGSGESRDSE
>WP_003817545.1 MULTISPECIES: 3-isopropylmalate dehydratase small subunit [Bifidobacterium]
MEKLTTLTGVGVPLRRSNVDTDQIIPAVFLKRVTKSGFDDALFYAWRRDPNFVLNQPEYAGKGQILVAGPEFGIGSSREH
AVWALHDYGFRVVIAPSFADIFYGNTAKNGVLAAIMPQESVELLWKLLDEEPGRQMTVDLEQRTVTCGDVTLPFEVGDYV
RWRLMNGYDDIDLTLQHEDDIAAYEKMRAEKFPFKPKTIPAKHWAEEPIQSAREPEESDWAGPLSDRGII
>WP_003817625.1 MULTISPECIES: DUF4417 domain-containing protein [Bifidobacterium]
MNRSIASFEELIDRYADYLSGKGIQFNPQGFPMLQPQMYLDEWPELMVPYRDRKARFVHNPSHTVLCLFTSDMRIYPRLE
KALDDIPEYSRYMGAVGSDLTVTSDMDLEWQQAIMLLNQLYLATLAVNGVKIVQNLRCGSPSTITCLSCVPSGVMCATST
LGCANTESELDLLFAEKLFAIRPGKLLLYGKHDPIMERQANVAGVPCRIYPDAHTLYKQLART
>WP_003817631.1 MULTISPECIES: hypothetical protein [Bifidobacterium]
MSDSKQRYSDSSRSYIGNDVPGSMVDQGRYDRSKDRETRWNESWKRQPVDLNDIVSRFTPGAQGRRRGVKYVFENARWRI
DADMVAGYLRIYDKRTKKNVKLNGLPGSNKETHFKILKRREM
>WP_003817633.1 MULTISPECIES: ImmA/IrrE family metallo-endopeptidase [Bifidobacterium]
MDAFQQLGYIRLPIDPSELLDAHGIQTIPYQIAFNPSVSLDDLMTLCSCPSGISFTISANGNDSRYIACNLQENSGRIRF
TKLHEMGHTMRGHLRDSELAEIEANFWAKYAIAPQVLIEELGLTTIEEISQRFGTSLECASNILNQHANWLRHRHDDEAL
DASILELYARGLLLERRDEKQADPAQILQ
>WP_003817639.1 MULTISPECIES: adenylosuccinate synthase [Bifidobacterium]
MSGIVLIGAQWGDEGKGKATDLIGTKVDYVARFNGGNNAGHSVMVGDQMYALHLLPSGIISPNVTPVIGNGVVVDPEVLF
EEIDGLESRGVDCSRLLVSEAAHVIAPYHRTLDKVTERFLGKHKIGTTGRGIGPAYADKINRVGIRVHDLFNAEHLHDKV
EASLHQKNQILVKLYNRRAIDVDQTTDELLKLGERLKPYVANTGLILNKALDEGKTVLFEGAQATMLDVDHGTYPFVTSS
NPTAGGACTGTGVGPTKITRVVGVSKAYVTRVGEGPFPTELFDESGEWLRQQGHEFGVTTGRPRRCGWFDAVVNRYASQV
NGLTDLVLTKLDVLTGLKEIPICVAYDVDGERYDDMPTDQAAFSAAKPIYETMPGWTEDISQVHEFDELPAACQAYVKRL
EALSNCRISVIGTGPQRDHIISVHSLLD
>WP_003817677.1 response regulator transcription factor [Bifidobacterium bifidum]
MIRQVKHMGQADSTSIGPTSGADARQGAAGEFGSVECNDVESGRATDTDTTPREAAATPIRVAVVDDHEMFRAGVIATLQ
PYFHIVGQAADVEGSIAMIADIRPDVVLLDVHVPGGEGGGGAEILAKSQPLSPASAFLALSVSDSPQDVGSVIRAGARGY
VTKTITGDDLISSIKQVHEGYAVFSPKLAGFVLSAFQGAPMDGAGGARGRDEELDLLSGREQEVMRLIARGYTYKEVAAE
LFISIKTVETHMSNVLRKLQLSNRTELTRWAADRRIV
>WP_003817686.1 MULTISPECIES: glucose-6-phosphate dehydrogenase [Bifidobacterium]
MTDSVSATPTAWTNPLRDPRDLRLPRIAGPCSIVIFGVTGDLSRKKLLPAIYDLANRGLLPPSFGLTGFARRDWTEDHFR
DFVREHVQQHCRTPFRESTWKQLAKGIRFVQGTFDDSAAFARLSDTVAELDRDRGTRGNHAFYMSVPPRAFPVVARQLAD
CGLARSSEGAWRRVIIEKPFGHDLASAKELDRVVSEVFDPSSVFRIDHYLGKETVQNMLALRFANAMYEPIWNANYVDHV
QITMAEDIGVAGRAGYYDGIGAARDIIQNHLLQLLALTAMEEPVSFTASDLTAEKTKILSAVRLPKDLAAHTARGQYAAG
WQGSHDVVGYLEEKGIDPASTTETYAAIRLDIDTRRWAGVPFYLRTGKRLGKRVTEIAVVFKRAPHLPFESTATRELGKN
AIVIRVQPDEGVTIRFGSKVPGGTAMEVRDVSMDFSYGRSFTESSPEAYERLILDVLLGDPPLFPTTEEVNLSWKILDPI
EEFWSTLGQPQPYRAGTWGPTEADEMLARDGRHWRMP
>WP_003817716.1 MULTISPECIES: AURKAIP1/COX24 domain-containing protein [Bifidobacteriaceae]
MGSVIKKRRKRMSKKKHRKMLRKTRHQRK
>WP_003817785.1 MULTISPECIES: F0F1 ATP synthase subunit epsilon [Bifidobacterium]
MAESSKALMQVNIVAADHPVWHGTAKSVTIPASEGEMGILADHEPVLTVIKGGTVSVVDPAGERHAFEVSDGFISFDFNK
LTVAVERGRDVVRTEGPGIE
>WP_003817853.1 MULTISPECIES: aminotransferase class IV [Bifidobacterium]
MTNSNGTPGGEGTAVTFALDEGYQFGLGVFETINLTGGRLVMLDRHLDRLRRGARALDIDAPDDDTLRAHIAEHLDAAEL
PDGRSFAVKLMVSSANVIVTHRPNPYADWAQDRGLRLGWCRAWRNECSPLTAHKTLNQGDNILESRSARRLGFDSAVYLN
TRGDICETTNANLFFVRDGRLYTPDERCGLLPGTVRAWLCERYEAEQGTFRQDSLDSWDEVFATNALMGVRPVVELGDAG
YGIGPVTRAIQREYRRLELGIL
>WP_003817915.1 MULTISPECIES: hypothetical protein [Bifidobacterium]
MRDYPHMQKNYARARELMARNGNPTQWGDTFPKDDVVRDDIAQRRAMLLVDEVGGHERILAQFALCPGEDPTYHHIDGAW
LDDDSYVTIHRIASSGLVKHAARDCIAWALKHYGNVRADTHPNNKAMQHVLETSGFARCGLIQLLDRPTDTTRIAYQRHE
W
>WP_003817975.1 MULTISPECIES: LacI family DNA-binding transcriptional regulator [Bifidobacterium]
MQDVAKAASVSPQTVSRVANGSNAVRPETRQRVEAAMAKLGYRPNYAARALKHGKFKDVGVVLFNMLTYGNARILGGIAD
AANSNGYAITMQSFGRNRERTLHAAIERMKQLPVDGVIAVMEEHVTDFSEFRPPKELPVVIISEDPANYCPTIDADQYGC
SAAVVDYLLSKGHKTVYHIAGPSSSRAAESRAQGWHDTLDQLGLRIPPTYMGDWEADSGYQAGLALAHDPDCTAIYAAND
QMAYGAMLGLQAAGKRVPEDVSIVGVDDSLSGTIPRLSLTTMRMKFNDIGREAFFMTKRLCEGLRVPSGVKTVVPAELVE
RGSVRDLES
>WP_003817977.1 NAD(P)-dependent oxidoreductase [Bifidobacterium bifidum]
MSIYARQQGERRWHDVGRALSVRGSTVLVVGTGGIGSHFASICKAMGANTLGVRRDPTRTAEGIDRMYRIGERKALCSRR
TSDESPTLNG
>WP_003817986.1 helix-turn-helix transcriptional regulator [Bifidobacterium bifidum]
MGLKDLRTKRGMTQRELAEKTGVTRQRIAAFETGVRPSSGMSLDVAIRICDALKVRNPRKLLDPDSDSSAD
>WP_003818001.1 MULTISPECIES: citrate synthase [Bifidobacterium]
MATAELHVDSNQYTLPVVKASAGPDGIVVSKLRNDGWVTLDPGFLTTAQCESKITFIDGNRSILRYRGYPIEQLCEHSDF
LEVAWLLRHGDLPTQAEYDRFCSDINHKTMVGEDFRTFMGSFPRAAHPMSVLAAAVNALAAFYPDTTDITDSDQLDEAAK
IIMAKARTVVSYIFRRRRDEPMLYPDLARGYVDDFLRMCFAVPYERFDSDPLYVHALGRLLIIHADHEQNCSTSVVRIAG
SAHANLYAAISAGINALSGPLHGGANEAVLRQLKAIRDSGKSVRQFVEDAKAEGHRISGLGHRVYKSYDPRAAIARLYLE
KIIAREDTRKLPADERALFDVAVELEDIALNDEYFVSRHLYPNVDFYTGLIYRAIGFDPAMFTTLFALGRIPGWIAQYRE
MLADPNTKIGRPRQVYTGEVERAYIPLNQR
>WP_003818085.1 MULTISPECIES: TlyA family rRNA (cytidine-2'-O)-methyltransferase [Bifidobacterium]
MERLDALIVGLGLVPSRSKAQRLIRDGHVLVDGVAVTKPAANVATASSITVDKGDDYVSRGAYKLIGAFDEFSGRGLPSP
RGLRCLDIGASTGGFCDVLLRRGAAQVIALDVGHGQLDSRIARDPRIIEMSGVNIRDVTAANLPYRPDMIVSDVSFISLT
YVIPVIARIAAPGASVVLLVKPQFEVGKGNLGKGGIVEDRHLRDQALETVVDCANQHGLTVAGTAPSPIEGTHGNTEFLL
FARMDDIAAKAD
>WP_003818088.1 MULTISPECIES: TrkA family potassium uptake protein [Bifidobacterium]
MARNNRSILVVGLGRFGSSVATTLDSMGQDVLAVDKDPELVNRWSAQVPTVQADMTDVLAVEQLNASDFDTAVVAIGDSV
EASVITAGNLLDAGISDIWAKSVSKEHARILQRIGARHIINAETDAGKRVGHLVSGNYLDYIEIEGSHTVVKIHTPSHVV
GYSIADAKVNERYGVTVVGIKAPGSEFQYGSKELVMHRNDELVIMGKQDNIDKFIRG
>WP_003818120.1 histidine phosphatase family protein [Bifidobacterium bifidum]
MPEHVRSITLIRHGRTSYNARHCFQGQIDIPLDEIGEWQVRQTAQALRSLYVESHPERRQLVVASDLSRAMATAHAFADP
LGLVVHPDARVRERNFGEWEGKELAELERECPEDYRAWAEYRGGELRHGAETKAAVGERGRAALEEWSFSAGADTDLYVF
SHGSWIAQTVQTVLGLGAIHPDFADVVSMANAHWVRFVAADMPDGTLRWRLVDYNHGPALADTDQWEHPAL
>WP_003818123.1 MULTISPECIES: alpha-amylase family protein [Bifidobacterium]
MSGYGMSVNDTTIWWQVYPLGFTGAPIRPSNEGERALTPRLDAIIPWLDYLIDMGANGLLLGPVFASETHGYDTVDYYRI
DSRLGDDAAFDRLIDACRSRGIRVMLDGVFNHVGRSFPAFRDALAGHGHESMFHITRNAGGGVDYRRFEGHPELPELNHD
SEEVVRLVTDVMLHWLRRGASAWRLDAAYAVSPAFWTRVLPAVRREFPDVWIMGEVIHGDYPAIVRQSGMDSLTQYELWK
AIWSSLESANFYELDWSLKRHNEFLESFAPQTFVGNHDVTRIASRVGDAGASLAMTVLFTVGGVPSIYYGDEQAFRGVKE
DRMGGDDAVRPAFPASPDDLPGTGEWMYRLIQGLIGIRRRNPWLTHAMTTPVTVDNRRYAYDAVGHGGERLHVELSLDPA
PHAVVSGSDGTVLMRVQHGD
>WP_003818181.1 MULTISPECIES: metallopeptidase family protein [Bifidobacterium]
MRTPMFGTRLPRYRTRSGAFDDMVAAQIRRLNGAWPQLVKPVQFAVEDVPPSQPAPWEPEPSFASQCFPASHGIPARIVL
YRMPIQSKSRSRMDLELAIRDEVVLRLAELYGRRPDEIDPDWSL
>WP_003818237.1 ABC transporter permease [Bifidobacterium bifidum]
MTFVARSVRYVLRKRVRTIVLLIVLTIITASMLSTIAVSRAAQQAAGRIEKEAVGGFVLASNLQGSMLTPRGGGMVRPAD
VRRIAQLPGVDSYMVRQNATADLVGANVAKVPGGDDYDATKEQQFGNAANVIGTNDSSKLNVFTSRTLGMAEGRHLKASD
KYTSMIHEDLAKANGLKVGDTLTLKANAYDADNESHSTATVKTTIVGIFKGDSARKVSSRAELTANTIYTDLDTTRDLYQ
YKDGKEIYQDATFVLSKGVDVEKTMDAAKKLPVDWNNYQITRNDQYSSSMLHAARGVRSMMRGALIGVTVSAVLVLSLML
LLWMNDRRQEMGILVSLGVGKPSLVAQYLTEMVLIGLPSLALGWLCAQGMAQWLGTTALHSVNASAAKELSSMGQVGGDL
ESSMSVRTLDSLTVSVDGTAMLYVALGLLAVMLVCVAVACIPMLRKSPRDLSEIR
>WP_003818243.1 MULTISPECIES: dihydrofolate reductase [Bifidobacterium]
MEHDSSRNGYHEPEPGFAGQEKADDWGDDFPKTFSVNLIWAEADDKDGRPGAIGFDGGMPWHLPEDMKRFKELTVSHPVI
MGRRTWESLNVKYRPLPNRDNIVVSHNPQYLALGATVVTDLDAALDIARQEAIPDDGLDRSEIWVIGGAQVFQEALPFAS
KAFVTKIQTSVDADTYAPDMDALVDAGLWEVADPGHWKRTQKDDSGIKRYRFVTYRKIG
>WP_003818249.1 universal stress protein [Bifidobacterium bifidum]
MINEKAILVGVDGSHASYKATWWAANFAKHAGLMLQIVCAYSLPSYAAVSFDATYTAMGDDNAAHSDAQEILSKAKAIAD
EQGVEAATLIVTGDPASVFVELSRNYNLIVIGNRGKGGLAERLLGTTSSSLPAYAYCPIVVVPYTDDDGNLMHLNNTITK
VAVGSDESKWGLKALDIAASFANMWGAELDVISAAPKVQGSDGDKAVMESFMEDLEVRIKPIEESYPDLKITRTVVPGNA
VQALTKASYDHDVVVVGSRGRGGFTGLLLGSTSQGLIQHAVGPVYVVPRKYVEAAESRLDTVPSSPADVEPKPLESIGGV
EELPVPAAQPEVVEQIDSAIDPEHKA
>WP_003818305.1 MULTISPECIES: phage holin family protein [Bifidobacterium]
MKDFLMRWLVLTVAAAVMVVLLPGMTAVGQPPILGIAVFALFMALINASIKPVTQLIALPFSILTFGLLYLVINWLFMRL
ASWLAISLFGVGVLVHGFWWAVLGSLIMSIVSGIVGSIVRD
>WP_003818401.1 ABC transporter substrate-binding protein [Bifidobacterium bifidum]
MQHSARHTSISSSAKSAIIFVIVAGVLGCAVWLGWSLLHRKYTLPTFSGLQSSVKVSVGITGAPESLDIRTTDDDSLDRV
LLGNVYETLLKRDDNNKIQPSLASSWKVSEDGTTYRFNLRSGATFADGTTITSSDAVWSLQQIITKKYVGSDELSALSNV
ESDGNSTLVLRLREPDPRLLAKLTTRIGIVYNQRENIDYAKQASGSGPFTVSQWQSGKQLTLSRNDHYWGSKSKAKTVTV
NFAADTTELAKALNNGQIDAAVALDQSAADAVKDDGIVKKQGVSNRKVVLAFSNNTQSILSDKRFRQAVRYLIDKNAMTE
ALGGGTVMTGPLSPLDDGYQKTDETFGHDIGKGNDLIKYFRFRVSRRPLTFVYPKEYGSQIGEQVKQTMYAEPAYSDVSV
SMVDDATWSKTVTQDRQYDFTIYETDGEDDLDLLMDSNSYIGFVSTDSQNAWSKALKSFSSDDYAKNFQSFIGTLDDDSP
VDWICTRKPISAYRSNITGVPVNMTYTQLPLADMTTTD
>WP_003818409.1 response regulator transcription factor [Bifidobacterium bifidum]
MTDLTLMTFANDPATVLPSLALLSHRVRVLPMDAASLVKMPENTVLFLDARDDLATAKTLCRLIHASGLATPIVLILTEG
GFTVVNSQWGIADVVVASASPAEVEGRLRLVSERGNAPITGASTTDDSERTEDGQIRSGDLVVDTNGYTASLHGRPIDLA
YKEFELLKYLVQHPGRVFTRAQLLQEVWGYDYYGGTRTVDVHIRRLRAKLGGEYEHLIGTVRNVGYRFDPPEGEGDKSLA
APAASDDTDADAQ
>WP_003818411.1 MULTISPECIES: hypothetical protein [Bifidobacterium]
MTMGDGEQRTGSSIGRVLAVQAVAYVVLFGVTGVLEFTFGNQGGVAQGVAIALAVVLLVLFQVGWPFRAGIADRLIGAVA
GVLSILCARTSLASQLFYPAYEGGRLADDGRLVMYQLVRWAACFAILLIAATIIAFGRQMVRAERSHLIRALSHCMTGAV
VSVSAAGWCFVPDLIDMGSASPDNGLLTRFIIVAAAFVVVAVLFAVCSVSWSREADPDPAAPAPWLGIGLLPVMLSGLLV
FAASFVMQLIF
>WP_003818478.1 MULTISPECIES: ABC transporter [Bifidobacterium]
MAFVPQGQQSFGTMTVDENLHVVADRYGSEAKARYDEAVTMFPVLKEFAVERADRYYVLASGRFIATGEGGPAQVEAAKE
AMRV
>WP_003818508.1 TetR/AcrR family transcriptional regulator [Bifidobacterium bifidum]
MRTIRKTTKSQRTPTTEIRGLILDASKRIIEEDGYDAFTIRLLSEKADVSPASIYRHIGDKQAVIDALIDDSFQTLREKL
LRVTTEDPLQRLYDAGVVYRGHAKASPGIYALLWRWHAGEASEACLAAMTELVRYGQAAGKIRRDDPHLIAWSIWSAVHG
FVQFETRPEHDTPVDDDDAAYSFLLRLLIRGVRTPQTVSEGTATIADTSRS
>WP_003818719.1 MULTISPECIES: hypothetical protein [Bifidobacterium]
MSYMKKIASTLAAAVASVAFALVPSVALANGTDSVPYEANATVVVAPNAPEGSELIFDLETKTFTDIVLPNGRTLKPSRG
CTNNTSACWAGGGALGDMEFTGTGAVNGNWPSRSSFYSNNKSADIGFTWKGERVYVSQIAANRKFTPNGSVDGFYVTRY
>WP_003818877.1 hypothetical protein [Bifidobacterium bifidum]
MAKTQSPSYPHGSSASRGKLIVVMIVAALVVVLALLSAFVWPGWALNKTDEVTKVQQQTATEPTKPSIKATALPDDASEL
LKAMPDSVLNYARTKAGASETWKSASPLEEYTLTYSTGKSAKDVTVIVAQWSDSDTVKKQYDELAKNLTGKELKSGDVKV
SGKSTGSYTVRADSKDGKTATALWQNDTAVFEVTGSKESVLRFYEPFPL
>WP_003818894.1 hypothetical protein [Bifidobacterium bifidum]
MRVGDEAPLTAAKAGSAAPAANIALAATLDIANGVDVILTGEVDGHMIDSMADAKPVLKTSTPDAPNTPEPSEVPVKSET
YAAVTSVATALGETRLPGTSPMMTRARRESHIGG
>WP_003818975.1 ABC transporter permease [Bifidobacterium bifidum]
MNTCKATLRVLFSHRAYLLIYLVFVGIMMLSISWSMLSGTSDSAAAAFEPAKMRVAVIDRDSDRGGIASSMRTYLSDSSE
LVNVDDASETLQQAVASNWVDLIVIIPDGFADDFIDAAATGENPPSVDTVTSYTSGAGSMARMNVIGFLSLTRTALIGSH
TTVDSAALAAMAGIDIGDTAGDSSEDGMGGFGEFSNQDMLDMLPAGQIEKPSVGDLFEASKAAAASASDMDANHKVAVID
TASADAESASDMAASRFGNTMKTALYPLFLAMTVCGSMILGIFTTGEVRRRLTASPQRMSSMGLQRLLTLSGFALVVCVG
YLVLAVGLMVAAGLDPLTLSAEGVLMTFCATCVYALMTVACGFMLSEFGFSEAAANGFANIFGLLIMFTSGVALPVDMMP
GVMVTIAKFLPGWWYCTAIDNALGSGTAEETGISVAGWAGSLGLVALFGVMFICIGLAAGRFRRSRPTLAAPATTQLAE
>WP_003818976.1 ABC transporter permease [Bifidobacterium bifidum]
MWTTFLVALKANLRNRQALFWMIVFPIVLATMFNGFFGGLSEGYELRPIPMAVVEDSRWQQADGARTFVDALSGETASSS
ESLDGTAYADINQQLLTITAADTVRKAEQLLADGTVRGYLAADGNGRLAITISRETVTAANDTTGSVGLDISLSALRSAI
DLYNRTDAVTRQTIADNPQAALSRNFWNSIGQSVDVTHETTLTHFQPNAIARYYYALLAMSCMIAMGYSISTVSTAQANL
SALGIRRTVAPLSHARQLIAGFLACWLCASVALLIALAYIRFICDISFGGREPVTVVAVIIAAFMTSSAGTLLGAVPKLS
YDTKYGLSSGIACTLSLFTGLYGGFAMQISDWIARNAPILGTINPAQQVTNLFYDILYYDSYQPFITTCAILLAMSAVFL
LAGIAMLRRQRYEHL
>WP_003818979.1 cation-translocating P-type ATPase C-terminal domain-containing protein [Bifidobacterium bifidum]
MPIVADNPRGGSLTVGLFSNRTINIGIVTEIVLLVLITEVPVLQTVFHTAPLGWDDCVYLCCIPFVILGIEELRKLIWRH
SFPTERV
>WP_003819064.1 MULTISPECIES: F0F1 ATP synthase subunit B [Bifidobacterium]
MTIAASDGLKLFIPQVYDIVWSLIILVIVALFFHKFFMPKFNAIFDERAAKIEGNIAKAEQSKKDADAAKSKYEAQLSTA
RVEASKIRDDARAEASHIIADARSRAESDAAQITANAQRSIESQQQQALVSLKGEVGTLATALAGKILGAKLESDDVQSS
MIDKMIDDLDTNDKK
>WP_003819097.1 MULTISPECIES: NAD-dependent epimerase/dehydratase family protein [Bifidobacterium]
MFDLQEEYASLAQHLDIDWDALAGRHVLVTGATGLIGSLCARTLLERNRLTGAGIIVDALVRDPAKAQAMLGQYTADDGL
VLHQGSLEDVDSLDLPADYVIHTACPTASSFFMSHPVETFSAIVDGTRSMLELARRRGAASFVYVSSMEIYGMGNKQRGT
EHLLDESAVGYIDPCSVRSCYSEGKRAAENLCVSYHSEYQVPVKAVRLAQTFGPGIPRDDVRLFAALARNAVAGKDFVMK
TTGESTRMYSYTADAVSAILTVLVAGENGVSYNVANPSTYSSIREMADMVYREFGTGDARVIIDVDPNAPYPPEHHLPLD
VSRLEALGWRPQVGLEDMYRKLIAYMG
>WP_003819120.1 GtrA family protein [Bifidobacterium bifidum]
MKFGIVGVVAFIIDWGLMNILLMTHMHNVLATSISFFVSLIFNYLASMKFVFKHRPDMARWMEIAIFFVAALIGWFMNEA
IVWTSTSWMPHDSMYSMHTKYVLWTNVGKLVATVVVMIWNFVIRKWLLDDTHTNAMNRLRKSENRLSQEELEAKWENSFS
HRLGLWSLAHTPEGWPK
>WP_003819143.1 MULTISPECIES: 50S ribosomal protein L17 [Bifidobacterium]
MPTPKKGPRLASSPAHERLMLANMATSLFQHGRITTTLPKAKRLRPLAERLITFAKRGDLHSRRRVMRVIRNKSVVHVLF
TQIAEQMEQREGGYTRIVKIAPRKGDSTPAAVIELVTEPVSPKKAVVKEAEAATKVAAATEAPVEETAAAEAPVEAPAET
AAEETADKAE
>WP_003819183.1 MULTISPECIES: FAD-dependent oxidoreductase [Bifidobacterium]
MTESENNELRIAVIGAGPAGVYSSDIFLRQLKKLGEELGLGTKARIDLFEKLPVPFGLVRYGVAPDHPSIKFIASALEKT
LDNPDIHLYCDVEFGKDVTLDDLLARYDAVLFATGAVKDKPLNLPGADLDGVYGAAKFVEWYDGYPTGAREWPLSAENVA
VIGGGNVAMDVARELMRNADDLKAKTDIPDNVYEGIQGNKAKVLHLFIRRGVAQAKFSVQELREMEKLPGVQLIINEDDF
ELDDDTIEEAGKDKLTRQMVEELFTIREMAEDMEDDGDVDYEGNPADRKYYVHFNSAPTEILGKDGKVAGIRVEKTETGA
DGKMHRAGEFEDYPVEAVYHAIGYKPAEAPGITYDEKGAHLANANGDGRITTEAAGGDVRERLYATGWAKRGPVGLIGST
KSDALMIVTNMLEDLAKAAEGGRVAVDRDPESIDRLLAERGVKPIDFAGWKKVDAFERSEGAKEGREHKKVVEPDQMREL
AHA
>WP_003819192.1 MULTISPECIES: ACT domain-containing protein [Bifidobacterium]
MSDNNSKSMGDLFPDLGPEAPVISGVAHDRSEALATVRGVPNEPGMAAKVFTELATAGVNVDMIVQAGASVGTAEISFTV
PESTVKEVENVLIDKHDELGYKSFDINRSVGKVAVVGVGMKTHSGLAAKFFTALSDKGINVLMISTSEIRIAALVPLDQL
DDAVRALHTAYGLDADQVEAVVYGGTGR
>WP_003819204.1 class C sortase [Bifidobacterium bifidum]
MKRLRNILPLLVILGGMLILFYPTISNFLIMRNASRAVNNYDASVEALSQEQYQKVLDAAHAYNEKLAQNDAGETDALAS
AVNSASTDEEYNSLLNIDGDGMMGYITVPKLEETLPIYHGTSEKVLQSGIGHLEQTSLPVGGASTHAALSGHRGLPTAKL
FTDLNLMKKGDKFYITILKDTYAYQVDKITTVLPTDTKQLAIEPGKDLVTLITCTPYAVNTHRLLVRGHRIPYTPQQQDD
AKSTFHVDIPLQYLLPSLALIALLIAWHLWQRHERRRRQSGSAKVASGDSDSADIEPDGDLPPQPDSTNNQSHSSRRKGP
GRHVRPA
>WP_003819272.1 MULTISPECIES: ROK family protein [Bifidobacterium]
MTSYANTISFPLHTPGRTTKASPADVRRNNRSLVFGLLFPNGQLSRADLGRQTGLSRVAISGVANSMLDEGLICESGFDV
NASGKGKRGTLLSIDTSRLHIISVDLSQEHLVQGAVTDLLGTPQQRMEMALGPDNDINADMIVQLVDQLRTDIDADTIIG
IGIAATGVVEDGVIRESTVLGWRDLDLRGMLERRFGFPVTISNDVVCSMLAERFFGHGDKSMLFIKIDRGIGAATLIDDV
TVIGQNHAGGEIGHISLDPESGVLCPCGKRGCLETMVTSPVIRERIRRASTPEEQLDIIRSCGEQLAAALAMPIGLLDIN
DICVYGPPDIVNAAFLEATQRRVDMVSSSKFHKHTSVRRCQVGSDIALRGSAIDVVHHYIENGH
>WP_003819283.1 MULTISPECIES: ABC transporter permease subunit [Bifidobacterium]
MDGFIQLFSEYDVPAAFLVNIELTLWSALFSLILGVVLVMMRISPISSLRTVAGAYVELFKNLPLTIIMVFMVLGAYAQL
KLTFSDTFVTNFFWLAVTGLSLYTAAFVCESLRSGINTVPIGQAEAARALGLGFMQSATQIILPQAFRGSVAPLGNTLIA
LLKNSTVAAAASVATETSSLMSTMIEFHPDVIVQIFLIFAFGYVILIIPIGMLTTYLSNKLAVRR
>WP_003819294.1 MULTISPECIES: bifunctional shikimate kinase/3-dehydroquinate synthase [Bifidobacterium]
MPTRPVAVIIGMMGAGKTRVGKEVAQLMSLPFADADVEIEHEVGMRIPEYFERHGEPAFREVESEVIAGMLHGFGGVFAL
GGGAPMTPAVQDDLKEYIEDGGKVVYLMADPREAMERAHRGGGRPMLQGDADARWKKLYRQRDPVYYRVANVHVETYGQT
PLAAARKMMDMITERTVHVTGATIEDYDVSIGEGAMNHLSEVLGPKPVRIALIHTQPVQRHSDRARTLLRQGGYQVSDIV
IPDAEAGKTIEVANGIWQRLGDEGFTRSDAVVGVGGGAATDLAGFVAATWMRGVRYVNCPTSLLAMVDASTGGKTGINTP
QGKNLVGSFYTPAGVLADLKTLVSLPNDIFIEGLGEVAKSGFIKDPEILHILEEHAAELRAFDGATFLGSGLENVVAELI
ERTVRVKAYHVSADLKEAGLREFLNYGHTLAHAIEKLEHFRWRHGNAVAVGCVYAAELGHLLGYIDQDLVDYHRSLLGSL
GLPTSWNGGTFDEVLALMHRDKKARGNKLRFVVLDSIGHPVHLDDPPADAVEEAFRRIQA
>WP_003819295.1 MULTISPECIES: hypothetical protein [Bifidobacterium]
MNDEANQGYPQGPANGGYPNGASLYGVQGDAHNGNNDYPQYGAASQPGEHQPGYAQPGYPQHDSWQGQGGYAGGQRPPAG
GQPVYPPVGAGQRQQPYAGGYPQQGAYQRTPYQPYGQPPKKNNTGKIIAIVVSIVVALALIGVLVWALTSKGGDGKDGKG
TETSQTTNGGSNNKNKDGYIEVPRGDSNGNSDDDSYDSINKDYQQKKQELDKKKQELQQELDNYKKKYGGSSSYDNQNSY
DSYGDSYDSYGDSYDSTGY
>WP_003819332.1 MULTISPECIES: formate C-acetyltransferase [Bifidobacterium]
MTAVDATALTAEELQAKAWDGFVEGDWQKDIDVRDFIQKNYTPYTGDESFLADATDKTKHLWKYLDDNYLAVERKQRVYD
VDTHIPASIDAFPAGYIDSPEVDNVVVGLQTDVPCKRAMMPNGGWRMVEQAIKEAGKEPDPEIKKIFTKYRKTHNDGVFG
VYTKDIKIARHNKILTGLPDAYGRGRIIGDYRRVALYGVAALIKFKQRDKDSVPYRNDFTEPEIEHWIRFREEHDEQIKA
LKQLINLGNEYGLDLTRPAQTAQEAVQWTYMGYLASVKSQDGAAMSFGRNSAFFDCYFERDLQSGKITETDAQEIIDNIV
MKLRIVRFLRTKDYDAIFSGDPYWATWSDAGFGDDGRPMVTKTSFRLLNTLTLEHLGPGPEPNITIFWDPKLPEGYKRFC
AKISIDTSAIQYESDKEIRNHWGDDAAIACCVSPMRVGKQMQFFAARVNSAKALLYAINGGRDEMTGMQVIDKGVIEPIA
PEADGTLDYEKVKNNYEKALNWLSEVYVKALNIIHYMHDKYAYESIEMALHDKEVYRTLGCGMSGLSIAADSLSAVKYAK
VYPIYNKDAKNLEGHEYEYVEGADDDLIVGYRTEGDFPIYGNDDDRADDIAKWVVSTVMGQVKRLPVYRGAVPTQSILTI
TSNVEYGKNTGSFPSRHKKGTPYAPGANPENGMDSHGMLPSMFSVGKIDYNDALDGISLTNTITPDGLGRDEDERIGNLV
GILDAGNGHGLYHANINVLRKEQLEDAVEHPEKYPHLTVRVSGYAVNFVKLTKEQQLDVISRTFHQGSVTD
>WP_003819363.1 hemolysin family protein [Bifidobacterium bifidum]
MSLGLNILLIFIFLVLGSIFSGTELALVSLRGSQIDQMEQEDARGARVAAIARDPNKFLSTVQIGVTLSGFLSASFGESS
ISPFIVPVVKSWGVPANIAAPLTTIVLTLIISYCSIVISEMVPKRIAMQRTEQIARAVVPAIDVFAKVCKPIIWLIGKNT
NGIVRLLGFDPNETESEVSDEELRVLVNTNTSLSKDERTILDDVFDASETIVAEVMRPRTDVVFLDGSQSIKDAAAYVRE
MPYSRYPVTGRDFDDVIGFVHVRDLLDVRDPNATTVADVTREGISLPGTSKLLPSLELLRKRGIHLAVVIDEYGGTDGIV
TLEDMTEELVGDIRDEYDLPSEPGGERKEQPAFVSGVATIDASMTIEDFADLTGIELEDGPYETVAGYFLAHTGKMGAEG
DVLHSDDGYDMTVTKVDGRRIETIEVRKAGAPDHAPVSAE
>WP_003819365.1 MULTISPECIES: LacI family DNA-binding transcriptional regulator [Bifidobacterium]
MTHPAQRDAFETPHPQRQRAARFDVARPAGVSTAVVSYVLNGSPKKISPDTAQRVFDAAQWLDYHPNSVARALKTGTTHT
LGIIVPDFSNPYFAEFTDQLEAAASKRERALIINLSRGDPQGERRRINELVERNVDAMFVSSAQTDAELARCAVNAALDP
AHTPDVQLIAAELVTRQSCGCK
>WP_003819385.1 16S rRNA (guanine(527)-N(7))-methyltransferase RsmG [Bifidobacterium bifidum]
MSDIVSRETSGDELDDSAIVREALGEAYDKLEVFHVKLSREGELRGLIGPRDISIIWERHILNSAACVPFIREVTDRSKA
KTIADVGSGGGFPGIVAAACMPDCAFTLIEPMERRVEWLQECVDDMDLQNVTIIRARSDEVIDRIKHHEGELKPFSVVTC
RAVAPMTKLAGWTLPLLRPQGRLVALKGRSAQAEIEKAKHQISHAGGVRARVVEAPVAPGLESTHVVLVDKR
>WP_003819388.1 MULTISPECIES: membrane protein insertase YidC [Bifidobacterium]
MNTSGEFLLDRGIWGWLYKLLTPLEWLMTQVMVLFHKFLTLLGMAPIGISWVLAIVFLVLVVHACILPIYLKQMKSMRKM
QALQPKMQHIQNKYKGKKDQASKEAMSREMMKLYQDNDANPMGSCWTAVIQGPVFMCMFYMLSAIPYIATGKRGALGAFD
QATAKQFAQTRVFGVSVTDTFGTANNSGKVVIGFFILLMCACMWYMQFNNMRKNLPKASMQGSTYKMQQAMTWGFPIMYI
FSGIMFPFAVLVYWLTNNACNLARSLFQVYKFPTPGSRAAEEKEIRDHRQENARRAKAGQLSIEEEELEKARQEAAVRLE
RGYQRKQPQRKNRKKK
>WP_003819509.1 MULTISPECIES: DUF4191 domain-containing protein [Bifidobacterium]
MAGKDEKTKQTKPKKQGTIKQIITIFKYTHKEDKMLPALIAGAFLVPVIVFVILGIIFRWTVLTWVFLMLIAIMLGMLLS
TIVLTRRADMVGYKQLDGKTGAAISVLRNINKAGFNFPEQPVWVDPRTKDAIWRGTGYNGIYLLGEGDYDRVKRAMDRQE
QSIKSVTAGSQIPVYRVMVGNGQGQVPLKKLRSNIIRRKAYRPTHHKNALLAKIHPRERFILTKAELEKLNARLRTLQTK
NGMGIPKGIDPTRMQHVSRRAMRGR
>WP_003819579.1 MULTISPECIES: phosphoglycerate dehydrogenase [Bifidobacterium]
MAKALLLENIHPDAAQSLRDHGFEVETRKGALGEKELIEALDGVSLLGIRSKTPVTAAVIDACPSLTAVGCFCIGTNQVD
LDYAGKHGIGVFNAPYSNTRSVVELVICDIICLMRRIPAHTHHMRHGLWDKSASGSHEVRGKTLGIIGYGNIGSQLSVLA
EALGMRVVFYDIEEKLAMGNAHRCETLDELLEQSDAVTLHVDGRKSNTGFFGEDQFARMKQNAIFINLSRGFVANLDALK
RHLDSGHLSGAAVDVFPVEPKKSGDPFDTDLADEDNMILTPHIGGSTLEAQKSIGHFVSQRLEDYWDKGSTMLSVNLPQV
TLGPCKSAARIAHLHANLPGVLARVNHVLGKENINIAAQSLGTEGELGYVVTDVSQKPSQTTLDALSHIEGTIRMRVIS
>WP_003819588.1 MULTISPECIES: U32 family peptidase [Bifidobacterium]
MARRKPEVLAPAGNLRGLKAAVDYGADAVYCGGKAFGMRSAPKNLSLEDFEEGARYAHARGARVYVTCNVLPRNNEVRAI
QEYISQLAGTGVDALIVTDIGVLMTAHSVAPELELHVSTQAGVTNYGAANALYDLGARRVVLAREMDLQAVRDIRANIPD
DMDVECFVHGSMCMAFSGRCLISNYLTGRDGNHGECAQPCRWKYSLVEEKRPGQYFPVEETKEGTYLFNSQDMCMMEHLD
DLIDSGATSLKIEGRAKSAYYIAAMTNAYKTAVNEYMVQRGFEAADGNTLRPFHDRVIRTDAPAPVWLNDDPYAAELSGA
DLTDHIMEQADVAFAGVPGDDGVLEVGQSPTAPDRISDLEQQARSTRRKSNTRDESPIDTNGWQHAAVAPAPPVTLPEWL
KEEPYKVAHREYSTGFYYPDRKVTENTNRSGYFRSWLVVGEVLSWSPDEGGRVTLMSRNKIEPGQEIEFLLPGDAPLIYT
VPENGLRDADGNWVQAINNPAHVFSMPCPHEVPVNAAIRSRTKHPTLKAA
>WP_003819603.1 MULTISPECIES: 30S ribosomal protein S16 [Bifidobacterium]
MATKIRLKRMGKKFYAFYRVVITDSRNKRDGQSIEEIGTYNPNTQPSTIQIDSERAQYWLGVGAQPSEPVLKLLKITGDW
QKFKGLDGAEGTLKTVEAGPDAAARVEAVEAEAQKLKAAKSAADAKAKAEAEAAAEAEAPAEEAQAE
>WP_003819623.1 YoaK family protein [Bifidobacterium bifidum]
MNLHLAEAGRTLIPRKDDEYGLLSPAMVLMTFIAGLVDALSYLALGHVFVANVTGNIVFLGFALAHAQGFVWWTSALTLV
CFAFGAFIGGRIIRRFGEHRARHLLISSIVQAAFILAALIGLYLLNHYSAEPALGMGSIQVSSQPSLNFPTARHIDVHHL
MLIVLIAPAMGIQNSTARRLAVPDLPTTVLTMTVTGIVADTSAHGHEMSKLGRRAVAVLAMFLGALTGAALQSKGHEDII
LMVALACLLAVIGMMLAHAHSTAAWATARH
>WP_003819638.1 MULTISPECIES: hypothetical protein [Bifidobacterium]
MENRGSRPFGYWDSSYRAKLRRTWIALPFCIVAAVAMPIFTAVKYGDVVSGLAFSVVLAVVWACQLMYAKSKAKAEAETR
NAVPRYDDNELPR
>WP_003819709.1 16S rRNA (adenine(1518)-N(6)/adenine(1519)-N(6))-dimethyltransferase RsmA [Bifidobacterium bifidum]
MTDMNPSPAPSGASAAAEKPAAAGRLLGAADIRHIAAEAGISPTKKFGQNFVIDPGTVRRIVREAAVTADTRVLEVGPGL
GSLTLAILETGATMTAVEIDPPVAQRLPHTIDTYMPDARNRLTVINKDALALTSADLPEFSGDEPFTLVANLPYNVATPI
ILTLLERFDMLTSFVVMVQKEVADRLTATPGSKIYGAPSVKLAWYGSAERVGNIGRHVFWPAPNVDSALAGFTRVQSHAG
PRDPQLRQLTFQLVDAAFSQRRKTLHAALKRMVPDEVFHTAGIDPTRRGETLTIDEFAALATALRQSQHEQGQASS
>WP_003819738.1 pyridoxal phosphate-dependent aminotransferase [Bifidobacterium bifidum]
MINETYKAMLGGKSVIRTLSEYATARGTEIGYDNVFDYSLGNPSVPCPSSFTKAMIDMYETADPVALHGYSPSLGNPEAC
RTIAESLNRRFGMDYTAGHIFPTTGAAGALAHALRAVTKPGDEVLTFAPYFPEYHPYVEGAGARLTVVPADIESFQINFA
AFEAALNPEVTVVLINTPNNPSGAVYSAETLDRLAGILRAKQAEYGHDIFLISDEPYREIVFDGGTQPYPAKFYDNTLTC
YSWSKSLSLPGERIGYVAVNPRATDAELIVPMCGQISRGTGHNCPSSSMQLAVAKIIDETSDLSVYETNMNLLYDALTSI
GFDVVRPGGTFYIFPKALEADANAFCMKAKEYDLILVPSDSFGVSGYFRMAYCIDTDKVKRSIPVLERFVREEYGL
>WP_003819783.1 dephospho-CoA kinase [Bifidobacterium bifidum]
MSIRIGLTGGIAAGKSTVAARMRELGALVIDYDGLAHEIVAPGGVALPRIAAVFGPDALLADGSLNRAWLAERVFGRDAA
PGARERLDDIEHPLIYAEAARMERRNPGAKVIVHDVPLLTEVIRSIPFQFDHIVTVEAPEQMRIRRMVATRGMTERQAAD
RIRSQSSTAERRELADIVIDSTRPIPDMLAQVDGLYRRWKAH
>WP_003819800.1 DUF4190 domain-containing protein [Bifidobacterium bifidum]
MSSNTPSAMPTDGNDGQVPTQAGYEQAGDGSWAPGAGAADGQVPPYGQGEYGQTGYGRPDYGQAGYSGQPGYGQPQHSQT
GSYGAPGYGAQQPQYGAPYGAAQYPPYPPYGANPYGVPAYYAPNDRWNTMSIVGFVLSFVFCPAGLILSIIALRQINRTQ
ERGKAFAIAGIVISAIAIVIVIITIIFAIAVGVYMVNHPETWNGSYCINGDCVYKDYGDSAFTSLAIMPLAALIG
>WP_003819828.1 YhbY family RNA-binding protein [Bifidobacterium bifidum]
MALSKKQVKQLRAMANQLNPLLYIGKNDLTDAAVKQASETMDSHELLKVAVQDGSGLTAKEAADKLAGQIGAQVVQVIGN
RFVLYRKSSRNDIEHIRLARE
>WP_003819832.1 DnaA/Hda family protein [Bifidobacterium bifidum]
MTAQDADLQQDRITLSGNRFRHIDMVLIDDFQYFAGRTALQEQLLQTLRALHQAGRTARDTQRTVLIGKRASPAVRQTNT
EPFRGPEFRTLPKCSLVWLREESSHVS
>WP_003819872.1 MULTISPECIES: DUF4234 domain-containing protein [Bifidobacterium]
MTNPNAPYAAQPQQSGFQPQPQFQLQQPYAPRPVAPLRTQRGLLKYVLLGLVTFSIYDIWQMSEVGDSLNLLAFKRDGKH
TMHYCLMFFLVGWVTLGIGWLVWYHRVSGRIGEEQAARGLPVTVTASTFWLWGILGSLIAVGPFIYIYKLLHAMNDLSAD
YNVRGF
>WP_003819892.1 MULTISPECIES: cation transporter [Bifidobacterium]
MPHQKTIERKALIVGIVINILQVLAGMAVFFMTGLKAMFLDFSFTAISVLSGLVAAYLSSRTVRTTERFPNGMFALEPIY
AICKAMLTMSLLLFSLVDVTRVAYDYFVLGQGGRIETGPVVIYEILTVAVCLGLYLYYRRENRRIRNSSTMLTAECKSTL
VDGSMSFGIGVVAVFLWFLPAGGPLDFLHYTGDFFITVALVLLTIKEPFGVLKDAFVELVGGVHDDDATNAFVESAAQRH
LPQNTDYEQVLVFKTGMNYTVDVYLSGIGQSIDVEDLVECKRDLEKELTKRLHIVDVDFVFD
>WP_003819920.1 hypothetical protein [Bifidobacterium bifidum]
MGGSIALVQLTELKHQRMKQCAEFQQRSRWQPPYALTTALELQAIEIPRLPKGRAMLNGITVVVPSANERRNLVGINEVT
WSFPVDVVMVEQCLCVSPACTWAMFAGWLNLEELIVLAESMMRRDGRLRRTTIEELTAYLDSAREFTEAVFEETGRRPNM
FRGYANCRRALRVIQEGTDSSMETRTRLVPLKYGIDAPCVNYKIGVKRLNRAVYLDLAYPEYKICIEFDGGHHAGQWLED
ARRRQAIEDEKWRYIQVTKLDLGDEWSEEALARRIADKIQEVTGIPVPVTARKTIQQVCDARAMRRKPLYERIGFEPLLP
RVPNANADFPDADDLDGIA
>WP_003819965.1 MULTISPECIES: hypothetical protein [Bifidobacterium]
MTRMMELINGWLARYYAVVRARMAVRLASVRAAVHGDGEENIASFARWYPASAAQFAG
>WP_003819999.1 orotate phosphoribosyltransferase [Bifidobacterium bifidum]
MNEEQGFRKTGTTGTAVGTNNIPSDASPSQTDDFSMLEPREQLRRLIAAEMEGKPFCELAGVTFDHRGAAIVGHILLDAL
EENGYSIDDFDAVGALTAAAVPLVGAMIQAAASRGEDLDGFVMDFVYPSIKGPSIKGKRVVLLDSWLSEKSYVQTSSLVT
LRNGNELSLDFGVVEHEGAKVVAIASLIGGVDMTEPVIEVVNPVSGERQELPFIEIYHESELR
>WP_003820083.1 DUF58 domain-containing protein [Bifidobacterium bifidum]
MRRHNDSSSFEARPQKPRKPRKPKPRNERGQQASGKSARHRRRLSSARLWRRCKRAVRRFFTSFISPLGWTVVVIGIVCA
AGFPLVRWHELLAIAAVALMMILCAIVLSLGNTGFKASIAVSRRRVTVGDDVHVTVDIDNPGRTPTTTARGDLPLGEAHE
RFGIPMLAPGQSKQTDIEFTTVSRAVLTVGPLNIRKGDPFGLVRHEKALAERITVYIHPNIARLNTLNAGVARDLEGQPS
GQIVDDDLDFYGLREYEPGDDVRNVHWLSSAKTGTLMIRQYEATRRTDTSMTLDVNPQDYVSQEEFEMAVSVHASLGVQC
LKQDRPLQTHAGSAHDTPKFPMGFLDDCSAITPRTDDNPNLVESTLRHSPDSSFYFFTVGSLKQLDHIKRMVLALPKSAT
CLVLQTSPGDVRAIKHFTDFTLATVGSLDDLPLIMEVLA
>WP_003820137.1 MULTISPECIES: 50S ribosomal protein L9 [Bifidobacterium]
MAESKVILTQTVANLGHSGDVVAVRSGYARNYLIPQGLAFAWTKGAEAQIVQMKRARLAKAVATREDAVAAKAAIEGTTV
EIAAKVSESGKLFGSVTAEQIALALSDKAAVNPKAIEVEPIKTTGDFPAKAALHPEITASFFVKVVAE
>WP_003820196.1 MULTISPECIES: Holliday junction branch migration DNA helicase RuvB [Bifidobacterium]
MTSNIDMQDGRTNTGVSEDSLRMVSATAINDEPISDEELRPHALDGFVGQPRLKAQLQLFLDAARKRDTAPDHILLAGPP
GLGKTTLAMIVANELEVPIRITSGPAIQHAGDLASILSSLDAGEVLFIDEIHRLPRAAEELLYIAMEDFRVDVMVGKGPG
ASSIPLTLPRFTVVGATTREGMLPSPLRARFGFTAHLDFYPHDELEKLIERSSGVLGVSLGEGAAAELALRSRGTPRIAN
RLLRRVRDWAIVHDLQVVDVDDVRAALALYQIDSEGLDRLDIAVLNAIVRNFNGGPVGLNNLAAMVGEESETVETVCEPY
LVREGFLIRTPKGRVATAKAWSHLGLEPQGETNGEDVSKLF
>WP_003820200.1 threonine--tRNA ligase [Bifidobacterium bifidum]
MALSSISITVNGEAKEVEATTTGVELFADDKDIIAVRLNGELRDLCTPLSDGDAVEPVAIDSEDGLGIMRHSATHVMAQA
VQELFPNVKLGVGPIIKDGFYYDFQVDEPFTPDDLKAIEKHMQRIVKSAQSFRRRVVTEEEALKEETDQPFKIELIEDKE
AHLDPSTATEVSGKELSFYDNVDRDGNTVWKDLCRGPHLPNTRFIKAFKIERSAAAYWRGSEKNPTMQRIYGTAWATKED
LKAYQTRLEEAAKRDHRKLGAEMDLFSFPEEIGPGLAVFHPKGAAVINAMEDYSREMHRKHHYSFVQTPHITKGGLYETS
GHLHWYKDGMYPPMHLDEEYDADGNITKPGADYYLKPMNCPMHNLIFKSRQRSYRELPLRLFEFGTVYRYEKSGEVHGLT
RVRGLTQDDSHIYCTREQMKDELTSLLTFVLNLLKDFGLSDFYLELSTKDPDKYVGSDEIWEEATRTLREVAEASHLDLV
ADPGGAAFYGPKISVQARDAIGRTWQVSTIQLDFNLPERFQLEYIAKDGTHQRPVMIHRALFGSIERFFAVLLEHYAGAF
PAWLAPVQVLGVPVADEFAPHLAGFVKSLEDEMVRCEIDYSDDRFGKKIRNASKSKVPFILIVGEEDMNNNAVSFRFRDG
SQLNGVPVDEAREKILAVIKKRAQVNSADDFAAALA
>WP_003820218.1 bacterial Ig-like domain-containing protein [Bifidobacterium bifidum]
MGETFRLALAALRSTVGDAKFREIEKTWVQEHQEQFDPTGLKITATYSDKSTKAIDPTDEAVTYHYDFAKPSGAAKITVT
YDGQTASFTVKVTADAGNKTGNNPKQQASPVQNGSTSTQPNGVSNPLSKTGASTAPIIALAALALLTGGVNADPYGCSPH
GCAGSARCGATPWPCSPHR
>WP_003820268.1 L-ribulose-5-phosphate 3-epimerase [Bifidobacterium bifidum]
MVTNALGIYEKALPRGLSWEQTFDLVHELGYNFLEFSVDESDERLARLDWTEHDRARFRDAMWRTHSRINTMMLSGHRRF
PLGSKDPEVREKALDMMRKAIDLAVDLGIRNIQLAGYDVYYEPKTLLSREYFVENLRKCVDMAAKKLVMLSIETMDDPFI
NSLDKVTYYKSQVRSPWLQAYPDVGNLTAWPTNDVGREIESNIDNIVAVHLKDTKPVGETSKGVFKRVPFGEGTVDFEAC
LRIFKRLGYQGSYTVEMWTDESPDPVAEVTRAKKMFDGLFDVVGIEQEPIAGIGEY
>WP_003820289.1 peptidylprolyl isomerase [Bifidobacterium bifidum]
MTTIIMRTSEGDITINLFDDQTPVTVKNFLGLATGEKEWTDPFTGQPSHEPFYNGLTFHRIIKDFMIQGGCPLGNGTGGP
GYDFDDEIVPELTFDRPYLLAMANAGLRRGRDGKAHGTNGSQFFITTVPTPWLDGHHTIFGEVADDESKAVVDKLEAVPT
DRSDAPLEPAGIMSIEVVK
>WP_003820291.1 MULTISPECIES: type II toxin-antitoxin system RelB/DinJ family antitoxin [Bifidobacterium]
MAVKERTTIALDPEVKREATDVLERMGLSLSSFTEICLRQAVRDKGMPFTPSLRPVRSDGYPVPPAHDAYRFERSKSTGN
IVLPQEWDDPADDIYDHA
>WP_003820345.1 MULTISPECIES: HAD hydrolase family protein [Bifidobacterium]
MPGSKGGGLRFAAATMGVPLADTVAIGDSDNDLTMNEVAGIGIAMGNGEQCAKDAADWVADAVDASGLAHAFERLGVV
>WP_003820348.1 MULTISPECIES: HAD hydrolase family protein [Bifidobacterium]
MIFDGELYRHDVNKISYVLGSYRDFLDTRGRFPDLESGTWGGRGATALFGDLGVKGITKAHAIDRLLAHLGANRQDTVAF
GDAAVDIPMLEYCAVGVAMGNGSEDIKAMAGIVAGDVEEDGLARAFERLGLM
>WP_003820450.1 MULTISPECIES: hypothetical protein [Bifidobacterium]
MTLRRIDAETLLTPPAPPRDTVIMFGLTGYAIRVTGKGASLMELDVDGSHELASIGKDQARTFIQSIGGAR
>WP_003820532.1 MULTISPECIES: thiazole synthase [Bifidobacterium]
MTIASTTPAAQSDDPVLDELIGTATNTALLPEPDAHAYDDIATGDADPLVLGGHKFTSRFILGSGRYDLNLIKATIENAG
TQIVTMALRRCRTTENNLLDYIPKGITMLPNTSGARNAEEAVRIARLAREVCQTDFVKVEIEHETKYLLPDNEETIRATE
MLAKEGFVVMPYMFPDPIAAKRLEEAGAACVMPLGSLIGSNKGLRMRDFIEVIIANTHVPVIIDAGIGRPSQAAEAMEMG
ADAVMAYTAIASAGNIPLMARAFKHAIESGREAYLSGLGTVTEGHAVPSSPTNAADYLH
>WP_003820587.1 transcription termination/antitermination protein NusG [Bifidobacterium bifidum]
MTDEVNLDNLDALADLPDSADTAVEADPVADAAVDSINDNAEEQPVAADGAVESGTAENDAEASGDADEQESEELDAGAK
AVEEFSKSLRTLEGKWYVLHTYSGYEKRVKTNVESRVVSFGLEDKIFQIEVPMEEVDKHTDKGKKVITRVRVPGYVLIRM
WPDEDARRIVRETEGVTGFVGPTKDPAPLSRKEVVAMLAPMIASEALKKAGDKPAAAKKRVVEVSYAVGDQVTVIDGPFA
TMAAVVSDVEPTTQKLTVLVSIFGRDTPVELGFHQVEKLQ
>WP_003820600.1 DUF5719 family protein [Bifidobacterium bifidum]
MSSQVKRGGKVWKAVVGVISTVIIVGLFVALLVLTASGRWVDSVSSDSASVSHAVSQRRITAYCPSRMTLPDASAYGDSE
YQPSEGDISSSAGFAAFGAVYRSQFGAFGGSGDTTQLKDLDPTDTAKVIAASADVDRTSLLFDTQLLESAAGVGASASVA
SWATKGDLRGLSATFCDVGALEQSFVLPDTQTGTTQQLVVANSSSKATVVDVRVWGTEQSGALALSTGSTLTVAANAESV
LSLSAAASGQKGLYVTVSSRQTPVSASVRVIRTEGLNPKGSDYAAAAGEASKELVFPAVAEGDKATLTVYAAGSGSLTAA
WVGAAGQSVHQYSGDRVTTIDLGDVPKDASALKITADTKVTAGVTVSRDGNGNQSDFALIGAAQTDDRSAAVIPSGLDGR
VSVVNASLSSKQMHMTGYDDKGAAVGEKTITVDAGAAASFDASDLGKNVFAVAADGKGLSWGVRLSSSAVSDAKLAGIAY
IGATPLMPLQERIWARSDMTIVH
>WP_003820601.1 HAD-IIB family hydrolase [Bifidobacterium bifidum]
MPTATVHAWNDTGWRHDGAHARLIAFDLDNTLAVSKQPMKPDMTVRIEALTELMPVAIVTGGGRELVISQVLDVLGPRAD
LSNLHVMPAGGSSYYRWREGAWRLEYERTLSARDRDAAILSLTRRARELGMWPEHPWGEPIEDRGSQITFSALGQLAPIE
EKRRWDPDDTKKRRLVAAVAGDLGHLRVRAGGYTSVDVSAGNTDKAFALRELAGRLGIGTGDIIFVGDRMTPGGNDYPAA
QAGAIALQVTGPQDTVRLCDILLPLLGGEPVRQDG
>WP_003820603.1 ComF family protein [Bifidobacterium bifidum]
MGWHGFARMLTEVAGSLRDVLLPRGCAGCDMPDAVLCDDCRASGGGFTSFAMPGTVSGRAIACGAYRGPLRRAILRWKDH
GDEECDGPFADMMADALLSSGLLASDPMPVTTLVPAPSSPRSMRERGRWHMRNVTNSLARSLRRRGMDVDTAALLRTTKT
SGKSVQMHGAAQRSRRLQGHIVIAARPPYPRNVILVDDIVTTGTTARQCAQALNAAGIHVTTVICLARTLRTGENIDD
>WP_003820654.1 MULTISPECIES: type II toxin-antitoxin system HicB family antitoxin [Bifidobacterium]
MKLVYPVVLYPSGVPGGYTVLCPDMPGLVTEGRNLPEALDMAVDAASGWVLGELEEGRHEPHATNIADVKPDEPGGIVTL
ISLDMDSYAEKYGRKSVRKNVTIPAWLDTFGEQAGINYSQVLREGLERRYNDLQNA
>WP_003820673.1 MULTISPECIES: DUF5067 domain-containing protein [Bifidobacterium]
MSHGIKGETSAQGTPKGTTICGIVGVVFGALGLVLSFIPIVNNIAAILGAIGVVLAIIAMVGTFRGKKAGKILSIVAAVL
SVLAIVITLAMQSAASKAIDEAINGSGTSQSKSSDAKKSGDDSSNDGSANNDPTNNDSTDTTKASGEQDQEGDLKNLHVT
IVSAAKSGNDYEDKPTVMVTYEWKNNSGKNNSFAALAHPQVFQNGQALDTAVYLDQPTGYDMNSYTAEIQPGATGKVTLG
YVLKDESTITVDVTDLFSIDDSRKVVHTFDLK
>WP_003820753.1 tRNA (adenosine(37)-N6)-threonylcarbamoyltransferase complex transferase subunit TsaD [Bifidobacterium bifidum]
MSEPIVLGIESTCDETAAAIVQGRTLRSNVVASSMEEHARYGGVIPEIASRAHAEAFVPCVSQALSDAGLELGDVDAIAV
SAGPGLAGCLAVGVSGAKALAWAANKPLYGINHVIGHIAVTQLQFGPFPKDTLALIVSGGHTSLLHVRDVARHVDVVGTT
LDDAAGECFDKVARLLGFPYPGGPHIDRHAQLGDPKAIKVPQGLTQGKAGAAHPYDFSFSGVKTAVARWIEEQQAAGRDV
PIDDVCASLADSVATVLARKAMRGCEQYDSKTLIVGGGFSANSQLRAKLLEYGERAGVEVRIPRLKLCTDNGAMVAMLGV
NLVEAGEAPSSPDCPIDSAMPMNKICM
>WP_003820771.1 MULTISPECIES: recombinase RecA [Bifidobacterium]
MAQRTTSKGGAGKAASKASVREAASNGPVGDGIDPRRKAALDSALEQVEKSFGKGSAMRLGDKPEQNVEVIPTGSLALDL
ALGIGGLPKGRIVEIYGPESSGKTTLALHVVANAQKNGGVAAFIDAEHALDPVYARHLGVDTDSLIVSQPDNGEQALEIA
DMLIRSGALDVIVIDSVAALVPKAEIEGDMGDSHVGLQARLMSQALRKMTGALAQAGTTAIFINQLREKIGVFFGNPETT
TGGKALKFYASVRLDIRRIQTIKNGEEAVGNRTKVKVVKNKMAPPFKSAEFDVLYGEGISKEGSVLDMALQCNVVKKSGS
WFTYDGDQLGQGRENVRKFLKDNPQITEEIGNKVKAEFGLIEVPDQLADGESATDGDAPETAPEDGAPAAAASPAA
>WP_003820819.1 tyrosine recombinase XerC [Bifidobacterium bifidum]
MDGDGDLSAFLAYLRANRGLSGNTVKAYGTDVRECLHALASRGIADLRQVTTDDLRGWMAFETRDHARSSMARKVVSVRS
FFAWAHEHGRIEADPAAVLMTPKLPDTLPSVLTEAQAERLMDRVDDDASLHAASSQRYETRHDEMPRLDSAHRGEGMSQR
DEVVALRDAAMLELLYATGIRVAELVGLDIGDVDWSHRTIRVTGKGSKQRVVPFGDPAEKALAGWKEHGRPLILRRAGAG
TLDTAALFLGMRGRRIDQRIVRDVVHRAARESGVPDISPHSLRHSAATHMLDGGADLREVQEMLGHSSLRTTQRYTHVSI
EQLKERYRQAFPRA
>WP_003820866.1 thiamine diphosphokinase [Bifidobacterium bifidum]
MAYERCVIFGAGEYYEGPAPAIEKGMLAIAADGGLDHMRAMGLSPDFVIGDFDSLSGDVPDGDRSVRLPPQKDDPDLLSA
LKVGWSRGAREFHIYGALGGRIDHTIANMQLMALLASHGGIGYLYGDGSIVTAIADGALEFPANHVAPRRMISVFSHSDV
CHGVTIAGLKYVLEGAALANTVVQGVSNEFVDGSAATVSVESGTLIITFPIEAPLPVVRLRHPFGGDLGALDTTVSSALA
VR
>WP_003820868.1 MULTISPECIES: Cys-tRNA(Pro) deacylase [Bifidobacterium]
MGKKTKHEKGAGSTPATVQLEKAGVPFKTYEYEHSNDHMDDGYGVEAAKKLGFDEHQVFKTLMADTGSERVVGVVPVSGH
MDLKALAAAVGAKKASMADPKVAMRESGYVVGGISPLGQRTHHKTVLDESALQFDEILLSGGKRGFSVGVNPHDLLKVLN
AVAGPIGTW
>WP_003820944.1 DUF3710 domain-containing protein [Bifidobacterium bifidum]
MGLFGFGKKKREREEAEAKAENREDEAAVDTEETAAPTDVADTYEGRGESYGPWDVDDENVPDYDEYLDMGSYYLPYLAG
LQLRIKANRSTQEILGATISYGASSLEIEAFAAPKTMGLWDDVRADLLEANEKASEHAGVFGTELHLPVTVKGGKTVNTR
IVGVDGPRWMLRGIFSGKAANDDGNSDTEALNKYFADIVVERGDEPLAPRDLIPMHPPVTPAQRQAAAKTKDQADDKEHL
DDIPDKPEGPFDSDQQTEVKTTLSRGPMFSEVR
>WP_003821036.1 MULTISPECIES: AAA family ATPase [Bifidobacterium]
MSDPANTWPHCVISLDAGWDVVADAQHANPEYANELARLATRHGAIWRTEDFDVPLDELLRRNEARPRADHVPEEYIRSS
WKRFHHVMFRPLNPEDPNGNLLKRMIADPYVRVTPVRGESDVFACNFTREAFLEGRWNTRTINARGL
>WP_003821038.1 MULTISPECIES: hypothetical protein [Bifidobacterium]
MVAHGDTSPGSFPVRVERKENGIDLTYERQTFKERDIGSRSARS
>WP_003821085.1 MULTISPECIES: Type 1 glutamine amidotransferase-like domain-containing protein [Bifidobacterium]
MATMMLTSTLRGATGMIPHALPGLHGGRLAYITTAAAVEPWGFAHTMLTRRQLRQLGFRVTELDVSTAAAPDVRSTLSDA
DCIYVGGGNSFFLLQELRRTGADALLAERIADGIPYIGESAGSVIMSPDIGYCSIMDRTDRAPGLRDYKGLGLTDFHVVP
HLGNPTMGQAARLIVERYSTELDLRALTDRQSLLVRDGGTTMLQS
>WP_003821111.1 MULTISPECIES: hypothetical protein [Bifidobacterium]
MNDYEPIPGEPTATMFQSLEQIRRQTLQRCTATVGQSDRQLLFGMTTALELQGVPVPSHCNLDTAALHVTVRTRSGRPHI
RPLKSVPVIVHIWSHCTPQSLIHISNGVHALHVFHVWAQLSPYLSTEDLVVLGDSILTMLVRNGAPDADKLYLELQRFIK
EMPPFRGKSICRQAMTLVRPNIRSPAESSLRLGVQRHGIPDGRCNVVVPGITFRSGAAISLDIAWVEFKVGVEYDGDHHR
TDKVQWRRDNEKRERLRAHGWILIIVTAQNLIDEMSIAELALRIARRLAERGASRSSQSA
>WP_003821172.1 MULTISPECIES: thioredoxin [Bifidobacterium]
MATVQLNAQDFEKTITDNNLVFVDFWATWCGPCRAFGPTFEAASEENPDIVFGKVDIDANQDLASAAGIQAVPTLMIAKQ
GQIIFKQAGALRAEDLDDLIAQAKALDVSAAAQDSAASAE
>WP_003821174.1 G5 domain-containing protein [Bifidobacterium bifidum]
MASHRKTNAPTLLSLSKRQWIRIVAIAAAIVMVVAAGIVSRNFYIGRGRGTTVNEYSATDLAGSSVSRSNNRADLRGADA
NTSYVTVKINGKSRFVLGDNFTDVKSVLDAGNITLEPEDSVTPALTTKVDESTVISISRADTQAETSETAIAFNTVKKET
TSLPQGQQKVQTEGQEGVLQTTSMVTRSAGKVISSTVFAKYVKKAPVDKVILVGTGSAEEAAANTLGDTVPSGEKQKWAH
DWLLANGYTEADFTAANFIINHESGWQTNATNPSSGAYGLPQALPGNKMASAGADWRTNYQTQFKWFVNYCNQRYGSITG
AYAYWKANSNY
>WP_003821292.1 MULTISPECIES: hypothetical protein [Bifidobacterium]
MDDLLPLLLWVFAVVWMLSVCGICIVRSRFGTGERHPEVNPVSWNVVLAQMVSVLFAGIPFMVYLMASEELSPAFHDFYT
DHLVIGAAIVIVLVFVELLLMGIQAHRAHFTEVDRVVRGATHTEA
>WP_003821294.1 MULTISPECIES: MerR family transcriptional regulator [Bifidobacterium]
MAEQTGSQTAGLHLVVPLEQRLDLGASDAVQGELFVDEGARRPTRGYRGTVASKVAGITYRQLDYWARKQIVEPSITPSH
GSGSRRLYSFKDVVILAVSKKLLDAGVNLQNVTTAIGFLMQRDVDQLEHVTIMCDGEDVHECTTSDQMIALLQSGKAVFG
VSVGSLWHQIHDALETEDYVDLQSSSANVGSAGSGRVAGRPIDELTAMRMRRKIAAQRAAREAA
>WP_003821296.1 MULTISPECIES: FHA domain-containing protein [Bifidobacterium]
MTDPIPSAGETTIIGLPAIQIPITTTGDRPLTQEDIETIARLAPGTALLISTRGAVSGSRYLLDEDEVTVGRDSRADILL
DDSTVSRSHAVFRRVGDTFVVYDSGSLNGTYVNRQRVDHQQLRNGDEIMIGKFRLVFFTKSAVIA
>WP_003821307.1 MULTISPECIES: helix-turn-helix transcriptional regulator [Bifidobacterium]
MTFADMLDERGIRQSQIARAAGLTRQRVNEWVRGVRDPRLMALGTARRVADALEMTIDEFESRL
>WP_003821338.1 ribosome silencing factor [Bifidobacterium bifidum]
MTAVQSSIDAVRVAAVAADRMKAADIEAFDVSDLLAITDIMMVATAMNERQVIGVAEEVEKDVYLKCGHLSPRSREGVDE
GQWVLLDYGDFIIHIMHQDAREYYRLERLWRDCPVVELPLEHPETTGDESADNGSDGDDAGEADE
>WP_003821354.1 YdcF family protein [Bifidobacterium bifidum]
MWEKQGKTGVFVASGGQGSDEVVSEAESMRRYLTESRHVPADAVLMEDRSTTTMENLRFSKEIMDARSGVQSVPGRRGLA
YRCALVASDYHVFRASEYAHHIGLKADGGGSHTRGYYWPTAFIREFIAVTKAHLWPYCALARPGIDRLPCATGLYRALGR
DTPMVE
>WP_003821409.1 MULTISPECIES: DUF3107 domain-containing protein [Bifidobacterium]
MDIELGIANVARPVTFSTEEDAASVTEAIESALSAGTPIKLTDDKGRRIIVPANALGYALIGSETKHAVGFGAL
>WP_003821411.1 MULTISPECIES: PHP domain-containing protein [Bifidobacterium]
MTRLALAAAPPKSGWDIHCHTVYSDGTQTPASLVELSRHIGLHGASISDHDTTSGWADAEAAAREEGMRLLRGTEITACD
GPVSVHMLAYQYNPNDRHTSDLFARTRQARLKRTKAMVARLGEDYPISWQSVLEQVHEGERTTIGRPHIADALVAAGVYR
TRSEAFADAVSATSKYYIPTPSPTTHEVLAAVAAAGGVVIIAHPGAVNRNVTLLSDSQIETLIEEGLDGLEVWHRDNPPQ
QRERLYAIAQAHQLLVTGGSDWHGAGKPNHLGENLTDDETVAEIVRRGAISLV
>WP_003821413.1 MULTISPECIES: vitamin K epoxide reductase family protein [Bifidobacterium]
MTHNSDAVKQADISVDAGLTGWRHGAVWTYLVMLAASAAALFVSLMLSAETLQLARNPGVKLGCDVNAVVSCSTVAESWQ
AEFIKFAGLSFPNAFFGIAAESVFVTIAVIGLSKVVVPRWFALCTWLGGLAALAYAYWLFIQSMFVIRALCPWCLGLMFA
TTIQFMALSHATVSVQRMPAKSNGLRKYYRLNFDLMVDVVWIIALIVLIIVVDGPAIFA
>WP_003821436.1 MULTISPECIES: hypothetical protein [Bifidobacterium]
MGKPPWMRQTRVTADGETEFHDTGFPTSFLSIFIGLSMPRNPRKAFSMHRAVWWTVAWLALFAAFTAIQAWYTFQTRDSA
RMGEWYLHMFGITLAGDWWPIAVLPVLFGPGGVVLWILGGVFNNRPWIVAIANVLVLQFIISALGASIGHFAMFLTFGPH
VPGLTDSTTGRAAEQLYVSSSPQTWIPGLITAGIALTLAVIMAAVTGASSARQNGTAMNRLRIIAYVLSCLGFVALLIAI
CIVLAFLRNKQTNILLAVLAFLTLIAWIPGEMKSIRRCVAEQRDASWQCVAGSFLALDLIFVPMLAATALTSW
>WP_003821612.1 hypothetical protein [Bifidobacterium bifidum]
MQLSSAELIVTIVFAIVGLLMGFVSGAMPLQPQRMTPAQATAQKVLGFAIVAVVVVLALASMNVAMWTTLIAVALGIAIA
NVPVIRRAVTTRIAWFAPKPDFRRSKRRRR
>WP_003821622.1 MULTISPECIES: ABC transporter permease [Bifidobacterium]
MSESATASAPAKTQPKAKKNRLSSGFFRFVLTRFLLIIPTVFILVTIVFFVMRATGDPISAAMGGRLTPEELQRRIHAAG
YDRPLVVQYLDYLGGLLRGDLGTTLTDNQPVTTILTRYGAATFELAFLSLIVALIVGIGLGRLAARRRDHAADAGIRVFA
ILCYATPVFFLGLMLKLVFAVWLNVLPPSGRSSFASDMQFQRLVSPTGFYIIDAFQLGDMSVLVDVLRHAVLPALALGLL
TAGVFIRLVRTNVISTYTSGYVEAARSRGVSEGRLLSKHAWRPAMIPIITVMGMQIALMLAGAVLTETTFEWKGLGFMLS
QYLKQRDFVAVQGIVILIAIIVAVVNFIVDVISALIDPRVRY
>WP_003821652.1 hypothetical protein [Bifidobacterium bifidum]
MNTCTIFNGAFPIWGNAMASIAGADCPCRTAVGSSRERIGSLQRLTSNALEQSRTAMAAAKNLDWTGNAATLCARTLDRD
TRLAASIDDRVRQTGQLAWSGGSS
>WP_003821653.1 MULTISPECIES: vWA domain-containing protein [Bifidobacterium]
MSIHWLWPYAAVAAVLVAAVLVAVIAIFRGRRRPPRDGMPVYSLDDDLNTEHASHLFHLWRLLGRIAVAALVAALAICTV
LIARPAHVDRDAERSSSRDIVLCLDVSGSALPYDRAVIETYLELVSHFRGERIALSIFNSTSRTVFPLTDDYDLVSSQLT
KAADALRGVESQDDIDKMSDKDYQKIADWLEGTQNRKNSTSLIGDGLVSCAAMIPGFAYGDTSGAARQRPASIVLATDNV
ASGTPTYSLAQALDMAEASHISVDGLFSGPRQSEGDATTTEMKQQIESRGGTFLTQSGSSDINELVRQIDSRRTSESRRS
SQAALIDAPGWWTLMLVVLLAIWMILAWRLRR
>WP_003821809.1 MULTISPECIES: hypothetical protein [Bifidobacterium]
MPACKSGSTSGWTCGVVTADKVTESVNDNGELLDVYDFHFSAFLLSGDSGGAIVSGHYSIGVDSYGNMSSCDDAADDDAV
AGGFAIVDSKYNAEAMFKHGFNLSINVGQPKFAKLAAGQISGMVDAAAGAKVTVTVDGKSYVAIVGNAGAWTVRLPKALA
PGSHKVTAVASLQSKGSDFATTGAAASRKFTL
>WP_003821816.1 FAD-dependent oxidoreductase [Bifidobacterium bifidum]
MTSTSSTDVPSAISANALIIGFGKGGKTLAAKLASTGRTVVVAEASADMYGGTCINIGCLPSKSLILSADRARREGANRT
AETREAAFEAAIREKRRVTAMLRDRNYHKLADQGNITVITGRARFTGAHSAEITTADGPVAVAADMMFINTGATPHIPDI
PGIRTTPGVYTSTGLMDVDELPQRLVIIGAGFIGLEFASMFADFGTAVTVLQHSDEFLPREDEDVAAAIRAQLESQGVRF
LFGADTKAITSADDGIRLSVSMRGTSDVGSEARLCLSTDAVLVATGRTPNVEGLNLEAAGVELTERGAVKVDDLLRTTAD
GIWALGDVNGGPQHTYISLDDYRVVWSQLNGSARPYTLSDRRNVPSSTFLHTPYSRVGLNEREAKAAGLDYVVKRLPVAT
VPKAQVMRRPEGMMKALVENGTDRILGAMLLAAESHEVINIVKLAMDMGAPASTLRDMMFTHPTMAEALNDLFA
>WP_003821984.1 MULTISPECIES: ornithine carbamoyltransferase [Bifidobacterium]
MAGQLRHMLRDDDINHAEQKQILELGMKFRENRFYRQPFAGPQAVAVLFDKPSTRTRSSFSIGVAELGGYPLVIDKSGSQ
LGRGEPVADTARVLTSMAYSIVWRTFGQDRVEEMAKYATCPVVNALTDQFHPCQVLADLLTIAQHRGGVDALPGKTIAYL
GDSANNMANSYLLSGATAGMNVRIAGPFGYLPDPAIVADAERIAAENGGSILVTTDPREAVADADCIFTDTWVSMGEEAE
YAIRSKPFWDYQVNDELMALAKPDALFQHCLPAYRGKEVTASVIDGPQSVVWDEAENRLHAQKALLTWLIGQQRGDESLL
A
>WP_003822050.1 hypothetical protein [Bifidobacterium bifidum]
MGIGVHVSDAVGLPMAAPRGKLVNRDERAASSEGRIAMVLKEQKV
>WP_003822120.1 class I SAM-dependent methyltransferase [Bifidobacterium bifidum]
MEHLQGHWLLARIGKRVLRPGGKKLTGRMLAKTELEGKDVVEFAPGLGRTTQLILERKPKSYRGVDRDPQVVDIITKLTA
ENAPSIPTSCALHDAADTGLESESADAVIGEAMLTMQTERGKRAIIAEAYRLLRAGGTYSIHELGLQPDDLPEPVKDEVR
KALARSIKVNARPLTEKEWRELLESEGFEVLWSGKEPMALLDMRRNLADEGLGGVLRILRNMLGNKDIRARVMNMKSTFH
KYSKELNGIAFVVRKPAK
>WP_003822142.1 MULTISPECIES: methionine ABC transporter permease [Bifidobacterium]
MNDLLETWLPNVSMIWPEVWDATYETLYMVIVGAVIGYAIGLVLGLLLLLTRRGGLTQNVIVYNILDKIVNIVRSIPFII
LMALLVGVTRVIVGTSIGTEAMIVPIVGATVPFYARQVENALLEIDPGLVEAAKASGLGTLDIIWRVYLREGRVPIIRVS
ALSFINVVAFSAMAGVVGGGGLGNLAIIRGYNRFQSDVTLVATLIILVIVFVSQLICNLLAKRLQH
>WP_003822154.1 MULTISPECIES: hypothetical protein [Bifidobacterium]
MKQALQSASSDFERGVLERAVKAGRISESDYREANEKYQECMAAKGDDVEFDTDQSTGLMQEHMNTDDNYDSAKANEDSM
ACAKGTNLQIRDLYERMVQNPSNADEIELVVGCLKRRKLVPDSFTKQDYLTEMGKPEGSSKLDTSSDAFSQCLANPSK
>WP_003822229.1 MULTISPECIES: site-specific integrase [Bifidobacterium]
MTEGNTNAETLFCDYYEQWISVYKEGAIREVTMKKYRLTQAWLGRLIPDLKLADMDRVNYQKLINGYAEHHERQTTMDFH
HQLKGAILDAVDEGLIQRDPTRKAIIKGKPPCSKKTKYLNQFELHAVLADLELGKGPSWDWLILLVAKTGLRFSEALGLT
PDDFDFVHQTLSVSKTWDYKNGGGFVPTKNASSVRKVQLDWQLIMQLSTLLKDMPASDPIFVNGKVYNSTANNILARHCE
RANVPVISIHGLRHTHASLLLFAGVSIASVSKRLGHASMNTTQDTYLHVIRELENKDVDIVMRALSTLI
>WP_003822313.1 hypothetical protein [Bifidobacterium bifidum]
MADDIITSVVAGLLIAAISAIAAGLWHQLKNLRSQIADEETRRSEHEQLMADMRRGCEHEKLVDEALRTLLLCKLEQQQD
TMVHDHHGVADNDFKLRAQRVYDAYHGLGGNGHGTQVNNDIQNAPIAPRLGGKPS
>WP_003822352.1 HD domain-containing protein [Bifidobacterium bifidum]
MLTRNQIRSLVNEHGHDIIVHDHMQHIERGCYQHGAVTTFAHSIRVACLAVWMADRLHLWDKVDLHSLVRAALLHDYFLY
DWHDWDDGAHRLHGFTHGQAALRNAVRDFRLNAIERDSIACHMFPMTLKPPSYIEGYLVTMADKISATRETFSLERFSKP
QLESGKPLAAIESGASAASAHDGRHKPSRSREVLA
>WP_003822445.1 MULTISPECIES: hypothetical protein [Bifidobacterium]
MKFVTFIDTMLSLVVTQDVLPEAEGAQHAAQSSGLFGIGLGALTMIIGLWMLLRRRWAAVDSVLDSEQ
>WP_003822447.1 MULTISPECIES: methyltransferase domain-containing protein [Bifidobacterium]
MPEDGGGVKRMLDIGCGPGNSTAVLRERYPHAEILGVDSSPDMIEAARKAYPDIDFQLCDVSTHR
>WP_003822766.1 MULTISPECIES: circularly permuted type 2 ATP-grasp protein [Bifidobacterium]
MTERSARQFAEELVNRRGDINRELSRNGVRFGVYKNGEYHDRLFPYDPIPRIIESDEFDELEAGLKQRVNALNAYLKDIY
SDKRIIHDGVIPEEYVYTSAGYFPQVNGVTPPGGIFAHIAGEDLVQGEDGRWWVLEDNLRIPSGASYPLFARDIERRTNP
KLFRDVHVRDNRDYPRLLRKAMDFVSTEGIAVVLTPGRYNSAFFEHAYLAEKTGAALAFPEDLEVVDNKLYFLDYAGNRH
RVGAVYRRLSDEYLDPFAFNPDSVIGVPGLLSAYRSGNVAIINAPGNGAADDKAIYYFVPQMVRYYLNEEPILHNAPTYM
PMFEKDRKEVLDRMGELVIKDVAEAGGYGVVFGSSLDKAAREDLADRIKEDPRRFIAQEVIQFRDIDVIDPDSGEVSPRK
CDLRAFVVTGQNTHVWYSGLTRYSSVPGQMIVNSSQGGGFKDTWVLAPEDGSTDRQREESVASVNLIPHSKRHSLSLVTA
SKADNLYWLGRYTERAFTTLVQFFPFYDRVMDTDVDAFRPFAKALDLPQDFEDFDGFIHSFLYDGTNPDSVRSAIVAAFN
NAVVLRPELTSRLLQYVELAVKNITEAAERSASADDIYSQRDIADDMLAFWGGIENSTADITLKAFVFIGKYIERIDLYT
RFHLDNSELDAPLAKLETYSRTLDGMPLPSCFVSGISWLLGQLPSRGYPELTSRLNEFLTDFNSRAITGDPKDAGMLNAM
NMDAKRP
>WP_003822905.1 MULTISPECIES: hypothetical protein [Bifidobacterium]
MIAIIVFAGLLGLLLSMMMRRQQTREQAHERMLERERQEHHAQTLDYATQVHDSGGRGIR
>WP_003822918.1 MULTISPECIES: response regulator [Bifidobacterium]
MITIGIVDNDRFALPMLDMPLTDIPGPEICRRVRAASADIVVLGITSYSLDHYRQLAIDAGAQGLIAKSVTPKELAEAMR
NVLVRPFPGFPTTEQAHGSIVSASARRPRTLSKREREVLGLYADNYSTA
>WP_003823255.1 MULTISPECIES: riboflavin kinase [Bifidobacterium]
MKITTLAPDASGLVEWPTLSANRKSVVTVGVFDGMHRGHQAVIRRAVELAKADKAFSVVVMFDPRPGVVHAYAAAHDGQE
PGDGFCDPMALTSVDQRLRTLENLGVDHVLIVRYTLAFATKSYRFFLGQMVGKLGMRTLVLGTDAAMGANRAGDVKAIGV
LAQATGVFELEIVDDRGPGHVRVPADVTPQMPSEPGEPVDPTEGMTKAQLRAWSKKHQGREVRVWSSTNVRYLLAHGRIK
AADEILGHAHAIEGTVVHGEERGRTIGFPTANLGSMIDGYIPVDGVYAGWLIDLGAAGAPADSDENASDGNSGSGNASVI
PRVYDSGSSKARLAAESPYRWPAAISIGTKPTFNEETGLNERVVEAYAVTDEWLDLYGHDVRVEFAGFLRPQVKFDSADA
LKDELTRNVQETRELTSAR
>WP_003823500.1 hypothetical protein [Bifidobacterium bifidum]
MPQYIAHGFSWDALLPYYSLQGLPDVVGYILSAVIADVLRSFAGAGKTVLFSTTTTSLSGSSPASSTYTPPTKRGTRWHS
LCATALRACS
>WP_003823512.1 DNAase primase [Bifidobacterium bifidum]
MALEVKRKRVEVDLILDQEKAERISQLGEQLARAAASHVTEGANAAAKRIAKQIDELREEVSGQIVHLTLEALPLSQWRQ
VLEANTTTTKDGRAAQRLEDITADALRLMIRKSVPETPVEDIAAIIPELSDGQLSPVWYAIQNLNARMIDPKDYLGQASR
IIRGSSGN
>WP_003823514.1 hypothetical protein [Bifidobacterium bifidum]
MTLKLGTEIPGTSAEGNITTLWVPTIADIKRPTMAELEAGTDISNYVMLGGWTFEPSQDTVSDQRENSTQDFGAPGRKSA
GDISIEVIDNTNTEHAEQNKAVTLMAEGSSGFIVRRRGMATDAALAAGQKLTVVSVKCGEKKVLNPDANTMIRSTIPLFA
QAPGWESETAEIVAAAASHA
>WP_003823996.1 MULTISPECIES: hypothetical protein [Bifidobacterium]
MDRGFDFYFNRAKNEAVVREPAGETLLVYRGCGNADDGRAVTLKRNGVLITVSQR
>WP_007052892.1 MULTISPECIES: ABC transporter permease [Bifidobacterium]
MKDFFESLKKRYHYAMVVFKELVKTDFQLRYQGSFLGMVWSVLKPLMLFAVMYVVFVKFLKFSDGTPTFPISLLCGTCLW
SFFSESTSMGMQSIVGRGDLLRKVHFPNYIIVASTTMGSMISLGINLCVVILFGFFAHAHYTWRVLLVPFSIIQLYCLGL
GVALLLASLFVYFRDVAHIWEVVLQAMFYATPIIYPISMVANNPDFSWAAKLLMLNPSTQVIMDIRHNLLSPEYVPTAWS
MVDNKLLCLLPYVLSAFILWLGIHVFRKYSSKFAEVL
>WP_007054956.1 MULTISPECIES: site-specific tyrosine recombinase/integron integrase [Bifidobacterium]
METIINSVLSQMQNMLDPSQLKHLAEVLRVTLLPTQETSAPQNLLTLFLTAKEVEGCSPKTIAYYESTLQHMTQALAKPC
TRINSDDLREYLNRYENERHAGKVTIDNIRRIMSSFFAWLEDEDYIVKSPVRRIHRVKTAVMAKEVLSDENLETLRDRCG
TLRDLAIVDILASTGMRVGELVGLNIADVNLQERECLVTGKGNKQRPVYFDARTKLHLTAYLQSRNDSNPALFVALNGDG
DRISIGGIESRLRQLGKDAGIHRVHPHKFRRTLATHAIDKGMPIEQVQKLLGHARIDTTMHYAMVNQNNVKASHRRYLE
>WP_013141402.1 MULTISPECIES: ABC transporter ATP-binding protein [Bifidobacterium]
MAEIALTEKTQEEAKDERPVVLKVDHVAKMFRLPTEQATGLKMAFLNWTKGIKGYTKQHVLRDINFEVRQGDFFGIVGRN
GSGKSTLLKIISQIYTPEQGSVTVKGKLVPFIELGVGFNPELTGRENVYLNGALLGFTRTQIDAMYDDIVEFAELEDFMD
QKLKNYSSGMQVRLAFSVAIKAQGDILVLDEVLAVGDEAFQRKCDNFFAEIKKDPTKTVILVTHSMDAVKKYCNKAILIK
DGEIIASGDKNDVADRYTLENLKVERKNEEKEKDKEKEGEYPLGLSERVPTFRILPVSEQMLTCKDTFEFDVEYDLRDSK
DIEFYIPMSVLDVKRGGVPYDCGVSFKVNKTGHNKVHFALPLHLFNDGDFKIIATMRIIPDTSNLKNFEQLAFTSDENSC
YFSVRNPGTVNFAGLLNDSAMRIDEIGMSACD
>WP_013362852.1 MULTISPECIES: drug/metabolite transporter permease [Bifidobacterium]
MVDSRRDVAGQAGRSPSPSVQATMIGLMAILLWSLMTGLVRVVADAFGATLGSALIYTCGAVLLLVFRRPAPLRKYPRTY
LIVGGLLFVFYESSISLSIGLASSAASSVEVSLVNYLWPTMMVLLAAAFVPSGEKRSARNEGIGREPAAPSDAQAQDDSV
QCGTNCSAGKPPRHSRGRAVLRVLPGAVVATAGVILAVGGNSGLDWALAAGHVAANPLPYLLAFAGALAWSVYAVFTPAL
SKGFDGTSVFFPFVAVALWIIHFASGQGWPSAAPSVWGYLAVVAAAAVIAGGYACWGYGILHGSMSTLAMASYATPVLST
AASAVLLGLSLTLPFWCGALLVAAGSIINWWISSQRR
>WP_013362931.1 MDR family MFS transporter [Bifidobacterium bifidum]
MTSQKTAESGSAASSVKPIDSHARFIVVGVIVVGSFIALLNQTVMSPALPALMRDFNITTGTVQWVTSVYMLVSGIMVPI
SGYLIDKFSTRKLFAGALATFMVGTLLCAVAPNFVLLLIGRVLQSAGSGVLLPLVAVVPMLVYPPDKRGTAMGMAGIVMA
AGPAIGPVVGGLVIDSFGWRLMFIGIAVVALVILVGGTMMLKNVSELKNPKLNVLSVILSTIAFGGLLYGFSSASTMGWA
SPVVITSIVVGLVAFVAFVYKQVKLDEPLLRVDTLATRNFRNSAILVTLINAAVAATNVTLPIFIQNVLGQSATVTGMVM
LPAAAVGIILSPVAGAAFDKFGPRGVGIGGLALMTISLGLLGTINTKTSVLFVAVFCALQASGQAIANMPINTWGVNALP
NDMIAHGNAIANTGRQIAAAIATSLLVTAETSVTASHMSQGVKSATASGIAFSYLLCAAISLVALIICIFTVTSRAKEKA
ARNAKAYEAQASAEVAAETTEGQPAEHHYAGAYVAPASSLFKQAQEQSIGGIMDDQPYSCLDSDDITHVVREFIRLNVSS
LPVVNGDGRLVGFVSDGDVMKSIATYESRTVSTGTGSTMVVFDDETVASKVQALSGKKVMDIATRKVVAATPDQHVGEVA
RILAKKQFKKLPVVDGDGRLVGVIRRKSVMEHAFDALFPKDDR
>WP_013362976.1 class II fructose-bisphosphate aldolase [Bifidobacterium bifidum]
MTIATAERYAEMLDAARRGGYAYPAINVTSSQTLNAALQGFADAESDGIIQVSVGGAAYFSGQGVNDRVTGSLAFAAFAH
EVAKRYPHITVALHTDHCAKQYLDGWVRPLLDMEADEVAHGREPMFQSHMWDGSTVPLDENLAIAEQLLDKSVAARTILE
IEIGAVGGEEDGHSAEINEKLYSTPADGVKVAQRLGLGERGRYMAAFTFGNVHGSYKPGVVKLRPELLGDIQREAAQAVV
DGRIASAAGAVDFPNGKPFALVFHGGSGSRPEEIAEAVRYGVVKMNIDTDTQYAFTRAIADHVFSNYDAVLKVDGEVGEK
KLYDPRSWGREAESAMAARIVEACKQLGSAGKALK
>WP_013362985.1 DUF559 domain-containing protein [Bifidobacterium bifidum]
MNTNQHTPVNSSATVANNYLARSLRQLQSTTFLHCMEHSRKTINTSPPVYTGMTALRLAGIETPLCSRFEAVKFQVLYVG
EPTKRSGRKDTSYLKCPPSLTGIAHLTWTHDNITIVYTHPLMTWALLAPYLTQIEVIVLADAILRASSGSMTVANISRFL
DGADAFPGRRKCIDALVFLDAVTDSTMECRCTLVMLRHGLPQPVKHWKILIPELAHEATVDIAYPKQRVIIEYDGDAHRR
DKRQYRWDERKRQALRAMGYTVIVVFADDILTSQGRRRFAQRVAKALDTTCRNRPHPKFRALLADDRAETARQRQRRYRA
RERRKGRRV
>WP_013363002.1 YbhB/YbcL family Raf kinase inhibitor-like protein [Bifidobacterium bifidum]
MKISADFTVMPDDFAKAAAPEYRTDGVPVISFPFYIDEIDPAARYLHWAFTDPDSIPVCGFEWIHWTVANLPIDALMYDF
NDSHALQIPPDFSRQLPSMIPETVQGRTSAASKLVGSTNPQVTMRYNGPQPPDKDHDYSLHVWGTAKPLPGLNQGFWLNE
LFHALRDIDHVTDQGVMFITGKA
>WP_013363003.1 C69 family dipeptidase [Bifidobacterium bifidum]
MACTTILVGKDASYDGSTIIARNEDSANGEFNPKRFVVVKPDEQPREYRSVISHLTIDLPDDPLQYTAVPNADLKEGIWG
EAGVNEANVAMSATETLTTNERVLGADPFVEYRAARGREGDSDYEPAVPGGIGEEDFLTIVLPYVTTAREGVQRLGDLLK
EYGTYEMNGVAFSDADEIWWMETVGGHHWIAKRVPDEAYVTMPNQLGIDEFDLDDALGEQENHMCSEDLVEFIERNHLDL
AVESTSPFNPRDAFGSHSDSDHVYNTPRAWVMQRFLNPYDEMWDGPEADHRPDSDDIPWARQPERKVTIEDVKYVLSSHY
QGTPFDPYGHLGDEHTRHMYRPIGINRQSQLAVMQIRPYRPQSDRAIQWIAYGSNPFNTLVPFYPNVNETPKYLEDTTTR
VTSENFYWENRIIAALCDAAFAETSNAIERYQEKTGAMGHRLIAATDEQVARLGGADEAAAALADAELEAANADGDVEPM
DPEDIIDATRNDEVRDILAAANQTMADQLKTETDQLLDTVLYTVSMKMKNGFNRSDN
>WP_013363004.1 formate--tetrahydrofolate ligase [Bifidobacterium bifidum]
MTTIEEFTSQYGLVKKIDAFGFMKYLHDNPDAPRKHGKVVLVTADTPLKASRGEGKTTTTIALIDALRARGIDATAVLRQ
PSMGITAAGSKGGASGGGKASLTHPELIDWGLCGEMAAIAAAQNLLVSFAEKAVDEGRIDTILVPRVSEVPSRSLRSITV
DAGKNNVAEKVVLTPTSELMQIVVLSRSMDEIGERVAAMIAGTKDGEPVKFGDFIDLWRITDMLADAVKPALTETVNGSP
VYVHGGPFANVSIGIPTLVSVELACALHDVVIVEAGYGTDAGAQKWLDIACREYGAQWPSAAVVVTRASTWRDDPELAWR
YPFHVDRLEKLDIPAFPLVNLWDGEDDQIPELRETAARLELRDPIIGNLYRDGGEGLSDQIDAFVDVLSNASMPSKHDSH
KGMALLENVKWVAENAYGVPASRVLLKDGFLDSLGAADDLCKAAGMSLDDLALVAVKSPATMTDNDRAPEDERTVTLKKV
EVHAGAGLVHVNLTTSLTTPMPKIV
>WP_013363005.1 MFS transporter [Bifidobacterium bifidum]
MSNNANVAAAIKEVAHKVFGGYAELLRMPHTARFSIGSVIACMPFPMVGMTITISVQHYYGNYSLAGVLTAIQAIALAVS
SPLLGKLVDKFGQRQVSIPTILVWIVAAIALTTSITNRAQVWVLYCLTPFLAAIPPWGAMSRARWTTMLKGDRERTDRAL
SLSGVFDECMWIIGNPLASTLAVISGLLAFSFTGVCVVIGALMFLTELTTEPKSQTQLAREAGLTREEYRKREAAKAQRM
RERDAADRARREAEARGDDEQAVQAAVDRAIADSRAGKKESIWGPGLIAVCVTWFSLGAFQSASNISIIAFATEANMKQY
TGFVFACFSFSSLCGALVYGAKNWTIPLWKRFYFCLIVVNLGVGTFMFAKHLWVIMIIYLLIGVCQAPTWINGNQLMLHL
VPPTRFTEGVAWMGAMNSIGSSAGSAIAGVFIDHMGSHGGFLMATVLAITSLAIAFVGFRQIKSSTETPTLTEVSV
>WP_013363006.1 MULTISPECIES: ABC transporter substrate-binding protein [Bifidobacterium]
MKTVKGFSKIVAMVGAVALGLTLSACGNTNSASNTDSKNSGSTPTVSFMLDWTPNTNHIGLYVAQKLGYYKDADVNVKIL
PTAQAGAETSVENGVANVGFTTLSNVAAFNSQGADLKFVFDLTQKPVARWCALASRTDIKTPKDLSGKTFVSFGSAEQTA
VVRQMIKYAGGTGDIKTATAGTNTFETLTSGKGDFGGFYVTWEGVESELNGPKLNCFVASDWGVPGNPDQLGFAVKGSWL
KDSANADALKKFIAATKKGYDYALANPDKAADILVEQAKEAQLDSKLTRTSMEEIAKNNYWTTDDPKSLPGTTNFDDAQP
YLEFQYKAGTYKDQDGNDPASAPQAKDLATNEYVG
>WP_013363007.1 HAD family phosphatase [Bifidobacterium bifidum]
MMKAVFFDLDGTLIDSDPYWVRSQETLVRSCGGEWSDTLADALQGAAFPETVRLLRGAGVDWDGDAIVRHLSDEVLRMEK
ERLPWIEGVRDVLSGLAAAHVPAVLVTGSPREIVENVMAQAPKGAFVGYVCGNDDVTPKPDPAPYWRAASMVGLPADASG
AGQCLVFEDSKPGLTAARASGATVVAVTGHARVDMSDSGLCDEAIVDYRGLTIADLAGWM
>WP_013363042.1 D-alanine--D-alanine ligase family protein [Bifidobacterium bifidum]
MAETAKIRVVVMYGGKADEHSISCISTAGVLRALDTDRFEPVPVGITKQGQWIVDGEDPRGWDMADGLPVVEKTPGSRDV
VLDVALGQDGFFARNDDGTLSSLGHVDAVLPVLHGPYGEDGTIQGLLEMMDVPYVGCGVLASAACMDKHYTKVLLAAAGI
PVAPGITVDARGFDAASRFAADADGLLARVEEAGLAYPLFVKPSRAGSSFGVTKVEHAGDAAELAAAVFEASHHDWRILI
EQGIDAREIECAVLCPKAGSEPQASWPGEIVLDKRNSGDDQFYDFDSKYMDSSASHVEVPANLPQETLQQVRETAVKAFK
AVDGAGLSRVDTFVTPDGEVMVNEINTMPGFTPISMYPKAWEATGIGYTELITKLIDGVLR
>WP_013363043.1 glycerophosphodiester phosphodiesterase family protein [Bifidobacterium bifidum]
MGKHVGGKLVLAGAVAAGAAVWAIKPRSFSDKQRHFAPSVPDVWYAHRGLHDAGSGLTPEYAAHSGEYVALARRCALRAG
YGTADFSGSIAPENSLAAFAAACEAGFGIELDVQLTKDGRVVVVHDDNLLRVAGDPRKIADLTYEELSRIPLFPAPAKPG
DAEAAPVADPVAAAQFAPQGYYQHVPLFVDVLRVIAGRVPVIVEYKFTDNAAWGERADELMEKGDQLLQAYDGPYVIESF
HPGAVNWYKEHRPEVCRGQLAEPASLTGTGVKEWLAGLLAFDWISRPDFVAFDWHGGPSPQLRAARWMGAIPVSWTVRSA
DELAECDQYFDRHIFESFVPDSK
>WP_013363051.1 DUF3152 domain-containing protein [Bifidobacterium bifidum]
MRRVFRARRIAVCAGLILALVLFVLAVRASVLRVPGMGGERSSIAQPGATAQPQSAGEQKGGDSAKSSATAKSTNSEAQS
NGYDPSKPFSQAQRREILEKAQQTAAASGKPRHEYHYCVSTKGSVGDTGEFGRTVYATLNDSRGWPRAGLTFVESGSSKC
DMTYILAAAEYMKSFSSLCSSQYSCRVGNQVIINYDRWREPTDSWLKGGGNLANYRTMVINHETGHRLDHRDNETVCQQA
GKPAPLMQQQSISLRGCTINEWPLDSELWARW
>WP_013363053.1 MULTISPECIES: acylphosphatase [Bifidobacterium]
MKRDDMRASRGARTDESEEGAVPVSSSDDIRVHAVVAGLVQGVGFRYFTVMTAGKLGLGGWVRNCYDGSVEVEAQGERGK
VARLISALKQGPRYADVERVDVTEIPLQELKPARHGFPSFGVFYER
>WP_013363085.1 MULTISPECIES: Hsp20/alpha crystallin family protein [Bifidobacterium]
MAMFPALMNDTMFSDLFDDPFFEGWRSADNSAAMTPTNMMSTDVRENDKGYDVDIDMPGFKKDDISVSLNNGYLTVSAHK
DEDSGDKDESGKWLRRERYVGTCSRSFYVGDQVKENDIHANYQNGTLCIQVPKIEAQPQVESKHQIAIEG
>WP_013363100.1 MULTISPECIES: nicotinate phosphoribosyltransferase [Bifidobacterium]
MVDYSPALMTDMYEYTMLDASLKDGTANRKCVFEVYTRHLPEGRRYGVVAGIGRILDELSRFLLSDEDLRFLSDRKVVSK
ETISWLENLHFSGSIKGYREGEMFFPNSPILQVEGTFGECTLLETLVLSVLNYDSAVASAASRMVSAAKDRPCMDMGGRR
TNEWAAVAAARAAVIGGFQGTANLLAAQLYGLKAIGTAAHCFTLVHDDERSAFASQVEALGRNTTLLVDTYNVEEAVKTA
VEVAGPQLGGVRIDSGDLAAMAQRVRNQLDALGATNTKITVTNDLDEYALAALQSAPVDSYGVGTMLVTGSGAPTCAMVY
KLTERENSAGVMQPVAKKSKDKASVPGRKLAYRSYEYGLAETEHVISGSETQLAEYRPAEGWKDLLVDYVDHGDIDSRYQ
GHAAIADAHEYRAKALRELPITAQSLMKGEPVIPTEITVL
>WP_013363143.1 NUDIX hydrolase family protein [Bifidobacterium bifidum]
MPVLNDEVPDEGDFDAGRRRGEFDDITPEDFIRGSGHGNPPGWLGPADISRARRQLPIAYVEIVPIRTDDLGRVSRIGSL
LHVSDDGSIERTLITGRVLFHESIREAIARNVAKDLGDIALPMLPQSLQPFTVAEFFPTPGLSEYYDPRQHAITLCYVVP
IAGDCKPQDETLDVEWVDPRGEMMETFIRQMTNGHGRIVRQALAWLDL
>WP_013363150.1 lipoate--protein ligase family protein [Bifidobacterium bifidum]
MYRVNIESRGECKRPGGKLVGVTVACAPDNGHVVGCRVDGDFFVEGDDAAVDRYLRRLNAALLDIVQRDITQCDTPPDDP
DTVSYLERIARDEHVSVTGANAETILTALRRALSACGRDAARPASSRLASPASVTAHDARRRATPSAASAVPTSSVTITP
AASAPQASRGLTPPTFPGEWHDRWHRLAPKIVVDKPRRPQEQMDVDVQWSREVAAGERPATIRFWQWASPAVVVGRFQSI
PDEVHEDVAAKEGFTVVRRCTGGGAMFIEPGNTITYSLYAPRWFAADLDIEESYRLCDMWLIAALRGLGLDVGFSGLNDI
ASSHGKIGGAAQRRFPPIGSGPGSILHHVTLAYDIDAVKMTRVLNISGEKMSDKAVKSAVKRVDPMRAQTGLSRDGLIAR
LADCLTQPDGPGAN
>WP_013363154.1 MULTISPECIES: galactose-1-phosphate uridylyltransferase [Bifidobacterium]
MAEITNYTPGEYAKEHIRITPTTLADGRDFFYLDDDPEYVSGAKTRELKDPRPLDYRFAPHLDADGNEVPYAAPQMRRDP
LTGDWIPMATARMNRPITAGPGATAKGNPLAARKPGDPYQDGEVPDTDYNVVVFENRFPSMVRVPGVSEDVTYVDGNPLW
EKKLAAGRCEVICFDPNEDGLPADLPVSRLRTVVEAWAFRTAEISKMEGIEQIFPFENHGAEIGVSLAHPHGQVYCYPFI
APKMEKELQHTEAYHEKTGGNLLKDIMNAELEAEERVVMRNHSWVAYVPAAARWPLEVHVAPVRDVLTLDQLNDQERWDL
ASMYSHLLKRGNAFFDKGDGKGMDLPYIAAWHQAPIHDARRENYRLNLQFFSFRRAANKIKYLAGSESGMAAWISDTTPE
LIAKRFHELGQIDISD
>WP_013363202.1 glycine--tRNA ligase [Bifidobacterium bifidum]
MAVSKLDEVVSLAKRRGFVFPAGEIYGGTRSAWDYGPLGVALKDNIKREWWRSMVVTRGDVVGVDTSIILPPAVWVASGH
VSVFNDPLIECLKCHKRQRSDKLEESYAEKHGDKLPENGLKDIVCPECGTRGEWTEPRDFNMMLRTHLGPVEDENSLHYL
RPETAQGIFVDFKNVMTSSRSKPPFGIANMGKSFRNEITPGNFIFRTREFEQMEMEFFVVPGTDEEWHQYWIDTRTRWYT
DLGINPENLRHYEHPKEKLSHYSKRTVDIEYKFGFQGSDWGELEGIANRTDYDLSAHSKHSGEDLSYFNQAAGEKFVPYV
IEPAAGLTRSLMAFLVDAYDVDEAPNTKGGVDKRTVLRLDPRLAPVKAAVLPLSKKPELQSIAHDLAADLRQHEWMIDYD
EAGAIGRRYRREDEIGTPLCITVDFDTIDDQAVTIRERDTMQQERVALDKVADYVAARVSEKRVRYPEGPVSITGTKAAD
GGTDVAKETGVDESAPVKVAEAGGLY
>WP_013363204.1 hypothetical protein [Bifidobacterium bifidum]
MTSANQPHYEDSPPVTVQSAPTMPTAASAQYCSSSHNALRTLGFALLAAGTVSALAAIACYMYLNRGVYNPADAILLLVE
GVAALACVPLLAAGVVTSVVAWKKRDK
>WP_013363207.1 MULTISPECIES: CHAP domain-containing protein [Bifidobacterium]
MVKMAKRGGTFTALALAAAMALGAGSVAVVAPPEQAAAVTEYEYQQKVSNHNSLKKQLTGVDSKLADLIISLNDLTENQI
PAAQKAVQEAQQKAEQAKSLAEATTARLEAAKNDRTSLEEKIKQTGEDYDDAKDAVAQLARESFHGSDASTLMDVVTNAT
TTEDFVNKMQSDAAVTRSEANAADAAATSLSTSMNRKERLTAIEDEITQLKGQADSQAASAQQAAEDAASKQSELEALRK
KSDEERAQLEAQKKSLSTKEAQEAAELVSMKAEIDSWSVQNNTGSANAGTGGQQQIKPGAGSGSGSGSGSGAGSSKPGSG
SGKPGSGSGNGSGSGGSQPGGSGQANGMNYTVPGNCYEGMPVCYGHRTGNTVGGSAYPWSQCTWYAYRRRVYYYHLPTGS
YMGNGQDWANTGRSLGYLVNRTPHVGAAMVFRAGQLGANSRYGHVAVVERVNSDGSVLISECGASLQGVAQWRTIYNAGN
FQYVHY
>WP_013363216.1 hypothetical protein [Bifidobacterium bifidum]
MPPVPAAPGTAYQQQPQMAGYQQQPYRAQTYPQQPVDSQQYGQYQQPGVPGVPMAPVAPVAQKKSKKPLIIVLAIIIVAA
LVTGGVFLFLHLSQPGVNGTYSLSAGGNTGTLSVDGKKMSLDLPGNDDGKPAVSATIDKVTSGNGSHSYTLKDLKFSGAS
GNYVMSEVTGLIGYIGGLGEEQGTAVLNALSPTVTIPDGASKGEPNGTWSVSCSVMGLGMGISANFKDDGTLTMSVQATG
HGESTLHGTWSKTGDATFDVSLDDPDMTMTLSLKK
>WP_013363217.1 MULTISPECIES: oleate hydratase [Bifidobacterium]
MYYSSGNYEAFARPKKPAGVDGKSAYIIGTGLAALSAACYLVRDAQMPGKNIHILEKDAVAGGACDGADIPGLGYVMRGG
REMDNHFEVMWDLFRSIPSIETEGVSVLDEYYWLNKDDPNYSLCRATKDRGQDAGLQGKFGLSDKASMEIMKLFFTPDEE
LYDKPITDFFDDEVLKSNFWLYWRTMFAFENWHSALEMKLYIKRYIHHIGGLPDFSALRFTRYNQYESMILPMVKYLEAH
GVQFHYNTKVENVEFAIGGGNGPERERTGVGQDTIQKIQATSGFFKRNPYGTNTKKLAVRIDIDHEGDKSSIDLTQNDLV
FITNGGCVENSTMGSQHSPAAWNPDLKPGGGWDMWRRIAKQDPSFGHPDTFCSDPDATKWMSATVTTLDAEIPPYIKRIC
KRDPFSGRVVTGGIVTVEDSNWLMSWTLNRQQQFRDQPKEQLCVWVYGLFPDKPGNYIKKPMTECTGEEICEEWLYHMGV
PIDKIEALAKSHANTVPVMMPYITAFFMPRSAGDRPDVVPDGAVNFAFLGQFAETPRDTIFTTEYSMRTGMEAVYTLLDV
DRGVPEVWGSVYDVRNLLNATVKLRDGSPVTDMKLNVVERAVMKKVLKKLGKTDIGMLLREYGAI
>WP_013363221.1 MULTISPECIES: hypothetical protein [Bifidobacterium]
MELKGPDTDYQCPGGIIGFDNCSNAGYGSAEIIRPTDVKGKKKPDSSRPYLCFLAEHMNVPPADDAVYYLQE
>WP_013363280.1 C1 family peptidase [Bifidobacterium bifidum]
MDMASNQPDNLALTAEQLREYSAAFNADRANLVAANAAVSNGILQAATSYRGVRELPRTFSVELKQGSITSQEHSGRCWM
FASLNTLRYELMHKWNLDDFEFSESYLFFYDKLEKSNFYLENVLKTLDKTTDSRIFEAVNEGPADDGGWWQMFVALVKKY
GLVPKEAYPESSNSRDSSAFEQYLNTKLREFAAELRDAHQAGKSVEELRSLKTGQMSVVYRICAIAMGEPPASFDLLLRV
KDEGKDDAKASESGTKSGIDSRRQIVEHGITPQEFYAKYVGEDLDDFVSLTNSPLASTPYYRRYQLAFVGNVAEAAPMDF
INVPLDVFRKAAVDQLTAGHPIWFACDCAQFSLRKAGIFDRGTVRVDELFGTEFASDKAHGLEYNDSRSNHAMTLTGVNL
DKAGEPDRWKVENSWGKDNGKDGYYVASGAWFDRYVQELIIRKEYLDERTLAAVDSEPVTLQPWQPISKVCR
>WP_013363353.1 MULTISPECIES: FKBP-type peptidyl-prolyl cis-trans isomerase [Bifidobacterium]
MANMPEVNAVFGAAPEIAFPSDEAPKGLKAVEIVEGDGPMVRRGDTVTVNYHGVVWGKNTPFDSSFARHQPASFGIGVGQ
VIRGWDQTVPGHNVGSRLVVSIPPEYGYGSQGMPAAGIGGGDTLVFVIDIISTR
>WP_013363356.1 hemolysin III family protein [Bifidobacterium bifidum]
MAVQDDATVAAKRAAVIKAREVALQAKADAMRAKSRAKAEAIRHKAEEKATRTLAKGEAHAARIEGIAPAEVERKIRLDV
HGRPKPLMRGWIHAIATPLSLAAGIVLICLAHGAPLKWACVVFMTCSLILFGNSAAYHLGDWSPRVTDVLRRIDHVNIFL
LIAGTYTPVSFALAPHMRNAIIAGIWSCTLVALIIHVIWISAPRWLYTVVYIVFGVSGVAFMYFFWVSPAAGPAVVVLLA
SGGACYILGAIVYALRKPDPWPRVFGFHEIFHCGTVAGYACHMVAIYMVIVHLWP
>WP_013363359.1 LCP family protein [Bifidobacterium bifidum]
MSEGNSGVSPQDNPPSFIPSGTRKRRPSGQVPRPSAAGEAVPGAGPQAGVPSRRQTSAGAQGAQSMPAAQDVIPSFTPNS
SRRVSGSTRRSASEQDARLQPVSPMQDAASAARRQPRRAAGSTHTISNQPRPGEGAGAQSMFASAQRQGPQSPYGYGMPA
AQGGGRGMSGRPAATAMRRKRPVGRIVASVLAALLVVIMLVTFGLWNWVDGHLDKQPWLSDKANTSGTSWLILGSDQRTG
EEAKTITGFRTDTILVLTKPNSGTRSLISIPRDSLVQVNGTYMKINAVAQLSGEKALVQQVETITGQKIDHVAQIKFNGL
KDVVDALGGVDLCYDQTVNDALSNLNWTAGCHTADGATALAFSRMRYSDPKGDFGRAERQRQVIGAIAKKAMSGKTLTNI
PKLNKTLKAALASITVDSKTNPYTLAQMVFAFRDATSDNGISGSVYWTNPGYNVSGVGSSVLLDDAKNLELFRELASGSH
KPGAVGTLANQ
>WP_013363367.1 MULTISPECIES: ABC transporter ATP-binding protein [Bifidobacterium]
MHSNSGDREQRPDCIVFSNASVKRGERLIWQHGDFSIPAGSVTAIVGTNGTGKTTMMKTELGLLPLAGGTVHVLGRPAGE
MNRQIGYVPQSYTSDIDSNLTAEQSVLLGLTGTRFGVHFVTKAQRAKVKEAMTFTGIADKAHYRLSELSGGLRQRVAIAQ
ALVCDPKLLMLDEPLANLDLASQRAVVHVLARLNKELGMTIQVVAHDLNMLLPILTGAVYLLDGHPHYAAMNDVLDSKLL
THLYGTKVQVVTTPQGDMFVTPTPDEADDVVPDTHDTSEVAQFHHHEYHERKGRAQ
>WP_013363387.1 ABC transporter ATP-binding protein [Bifidobacterium bifidum]
MATDNTAPGRDVAPDAVPAVHVSQLVKRYGDMVALDYFDLDVTQGEIFGLLGPNGSGKTTAINCILALLTYDSGTIRVLG
QPMTPTSYALKRRIGIVPQNVAVFNELTVTENIDYFCSLYVPKKTDRAPLVEESIEFVGLQDFRKFRPGKLSGGLLRRLN
IACGIAHKPDLIFFDEPTVAVDPQSRNSILEGIQRLNQAGATVIYTSHYMEEVEQICDRILIMDHGRHLALGTSDELKSM
IDTGERITIETLDLADSAMAEVRALPCVIEATYDGKELDVRCRRGEHNLTDVLDAVKRSGANIGHLTSRPPTLNDVFLEL
TGKALRD
>WP_013363392.1 MULTISPECIES: hypothetical protein [Bifidobacterium]
MSDYNEHIPDGAGDNGDADELVYQSEGCGKAAHCPLKRLGKGDTAVNIIGVAVSAVIVAASIYAQYALTKWAVKSALKET
RPHD
>WP_013363393.1 MULTISPECIES: isochorismatase family protein [Bifidobacterium]
MAKALIVVDVQPTFCEGGELGVEGGNAVAGRIADYVNAHRGEYAYTATTQDWHIEPGAHWSGNPDFVDTWPKHGAAGTPN
AELHPAIAVLGIAHHFKKGQYSAAYSGFEGIEDNTDRIQTREEVTAEQSAGKTLANALKAAGVTQVDVVGIAESHCVKDT
ALDAKRLGFDVTVFEDLTVPVSEELGVAARKQMADAGIILAEAR
>WP_013363467.1 HAD family phosphatase [Bifidobacterium bifidum]
MSNSPITDVIFDFCGVLLDWQTRACLTGHFPQDTVDAICAPDDPHGFFRYEDRMDAGEDFSHIYPDVVREQGEDIAPIFA
YYIEHYGDALPRMLPGMEDLLRDLKRHGYGVWGLTNWSHETIHIAFEKYPQIGELLQDTVVSGIEKMHKPNADIYELALQ
RFGLEAGHCVFFDDTAKNIVGANEVGIHGLLFDNALQARESLASLGVRL
>WP_013363468.1 bifunctional ADP-dependent NAD(P)H-hydrate dehydratase/NAD(P)H-hydrate epimerase [Bifidobacterium bifidum]
MAGQTDENRLHVLRHAAFTARDVREMERPLLENGVPLMRMASAATAHVVAEMLEDEGVALEESNIVLLAGSGDNGGDGLF
AATMLAGNGASVTAVAVGRTLHGEGFAAFVRAGGKVLILDPASEIPGCAAGFSAGEAGERLRAAVELAQHAHVIIDAMTG
IGLSGALHGIAGTVASSLGVDGTIPDRTALPAGDSTGEFPLVVAVDVPSGVGVDDGAITGPYIPADVTVTFGALKPCLML
PPAAYACGRVTLVDFSFDIDGHMPFVEAVSGDNAAETVRLPRLADTKYLRGVTGLITGSERYPGAAVLSCKAAAKTNIGM
IRYMGPQVCRDMVLDAVPEAVLGKGRVQAWVVGSGVPTGETEDDDFQRETIAKLLTHYALSSDDDPDDDDDLAYDMPPLV
VDAGALDLLPDEVPPQVVITPHAGELASLLTARGEDVDASDVQNEPLHWALRAHELTGATVLLKGAVTIVVGEPADTDRE
SDAQGGFADDEQHVRVVVSGRAPAWLGTAGAGDVLAGMLGALLAQQDDEDVSAPDVAACAAYLHGYAAAQASQSDQRGFT
PPTIYGSDDRHLRTKLGHPIVASDVIGMIPATFAELLS
>WP_013363474.1 DEAD/DEAH box helicase [Bifidobacterium bifidum]
MVKHQRNHSAADRPGPSPSQRYAAFQKRQAHNASVAARFAATLPFDLDDFQQDAIDALERGENVLVAAPTGAGKTVVADF
AMYLARERNVKAFYTTPIKALSNQKYHDLTAVYGADHVGLLTGDISINSEADIVVMTTEVLRNMLYEHSTTLNALRFVIL
DEVHYLADRFRGPVWEEVIIHLPRQVSVIGLSATVSNVEDFSSWISSVRGDTKLVVSERRPVPLEQHVLVQADDHTEPEL
LDLYRRDAQGEQTTKLNARLIDRLDQLDRQAARRRGAENSRSRGRGHSRGHVPAQRHTPKRWAVVDELNYLDMLPGIYFI
FSRNGCDQAVEQCINAGLELTTEDEMRRIRAIVDEMVAGQLSQEDLKALQFSRFRFALEEGFASHHAGMVALFRQIVERL
FEEGLVKMVFATETLALGINMPARCVIVEKLEKFNGSGHVPLTPGEFTQLTGRAGRRGIDTIGHAIVVDHRDFVPATAAA
LSSKRVYPLHSSFHATFNMAVNLLNTSDYETTRATLDHSFAQWEANESAWQLESQLTTLKQALNGYEQAFHCEYGDFASL
MRIRMELSDLEKNGRRKLKQTAFPTDEQRKNTFRELDQSIETLKKRDREHPCRQCPDMQQHMKWGHRWIREMREYERVQH
RYESRTGSVARQFDRICSILEQLGYVKRDGTDMRLSEQGQLLRHIYSEQDIVLAEALERGMFDHLTARQLAAVLSALVFE
ARGGTGGEPRRWPGGIQGPVAQTSQSLDRLHAQLTMLCEDEGLDDLQQLDFGIVDIMYDWASGNSLAYVLHDRDMTGGDF
VRNAKRLSDILQQISAAEPYLPQGSAHLAQVAHEAMELVNRGIVAYSGIGEG
>WP_013363477.1 hypothetical protein [Bifidobacterium bifidum]
MAMGGGGSTYKSADGIWHAAIDIEPDRATGRRRRLTAQGKTKAVANTRLRMKLDAYVRKGLTPNSPSPRLMDWLETWYHE
RAEANLRPNSRRSYENAIVRLNRIAGARRINSLDKDMADIQDGLKCYSPKTATITWSVLKNALEAARDENLIRRNPAKMV
RPVSASSSSLKVNPPSLPDDG
>WP_013363492.1 dicarboxylate/amino acid:cation symporter [Bifidobacterium bifidum]
MSDTAWNWVALGATVVLFAGLAYLSIRKKAGFSVRVLIATVLGIVVGIAFKGHTDYVAAFGSVWSNAIAAIVVPLLLFSV
IAAITNLGESLKLRNIGIKTVVFLLINTFTAALITLGLALLFRVGEGFKFTLPTDYQQREVPAVLDTIVALFPTNLVQNW
YSNQVVPVVIFAILVAVAYNSAAKTAKGAAAVKPFKAFVDAGNVVLSKATQIVVGFTPYAVLALIAAAVSNSDVAALLPL
VTVLVVAYVAMILQLFIVQPLILSVTTRLSPIPFFKAYWPTGVVAFTSESSIGTIPVTVRNLRSNGVPGDIASFVASLGA
NLGMPGCAGVWPVLLAVFAVNAQGISYSPAQFLFLVVLALLVSIGTVGVPGTATITATSLFAAAGLPIPFIAISQPISQI
VDMGRTALNVAGAANTAVIVAATEKDLDKDLYYGRKEFEDEDASEDEDAVAAAQPEAKAPVEAPAAGKPSGLGAVKGASS
ANLLNFSPASALEGTGEEQCGIKPSRKKD
>WP_013363520.1 MULTISPECIES: hypothetical protein [Bifidobacterium]
MEQPTYHYARENPPCPVPSLDGYVIVESSDVPVPYHITSCGAGSINAAQGHSLAVSSARIACMSADIMRGQLHAGKLRRA
VTGPCLKKLETMAYLLDNHMQSNPELKAKLRYLPVVPRMMSGMFINPTTFEISTHLTIGVQNYWSNIVLRQMGCRWLCTM
TDIG
>WP_013363574.1 MULTISPECIES: argininosuccinate lyase [Bifidobacterium]
MAENTEYLALWGGRFTSGPSPELARLSKSTQFDWRLADDDIAGSRAHARALGRAGLLTADELSRMEASLDELQRRVDSGA
FAPIEDDEDEATALERGLLEIAGDELGGKLRAGRSRNDQIACLIRMWLRRHSRVIAGQLLSLASALIDQSVKAGGTVMPG
RTHMQHAQPVLLAHQLMAHVWPLLRDVQRLVDWDKRIDASPYGSGALAGNTLGLEPVAVARELGFGKVTENSIDGTASRD
LVAEFAFVAAMAGVDISRLSEEIIIWNTQEFAFVRLDDAYSTGSSIMPQKKNPDIAELARGKSGRLIGDLTGLLATLKGL
PTAYARDLQEDKEAVFDQVDTLEVLLPAFTGMIATMSFDHDRLAAEAPTGFALATDIAEWLVKNGVPFRHAHELSGACVK
LAEGRGQELWDLTDDDFIGIFRDFLPADKAPQVREVLSTEGSVSARNGKGGTSPARVREQIACAKATVDALRVFANSVSD
GPAYKSPKSLRSVTD
>WP_013363583.1 DUF4190 domain-containing protein [Bifidobacterium bifidum]
MEDMHMTEPQQQPQSSDDSSGESRHVAAQPQYGQRIEPEYGARADEFPPNYNPYVYGGQPEQPAPQAQPSPSQPASVFGA
GPAPAQGGSAPNAAPAQGGPDQGGPRREPPRYFNGIDLNDPQQNPIYGHWDFYAIFSFIFALVSSFPVLPALIGCLAIWR
TRRFHTRGRGLAIAAVVINVLTTIIVIWMTMHGISMDDMYQAMLNMLAPGTGGSGSGDSVSV
>WP_013363598.1 dienelactone hydrolase family protein [Bifidobacterium bifidum]
MRIEHAVASLPANGSGPVFLLLHGWGSNEHDLPGLLDYCAPGADYASLRAPISYGPGYTWFGSWDYEGVPTGESLDRQSR
QAGEAIDAWVADSIAPERPIVVMGFSQGGLLAGEMLRVNPKRYAAAVSFSGFLAHGELPGDDELARLKPPMFYGHGSADD
IFPKSELDAMSAFYASHTTLTEKIYPGMTHSINMPELRDVAAFLEHNGFVRPRLW
>WP_013363634.1 MULTISPECIES: O-acetylhomoserine aminocarboxypropyltransferase/cysteine synthase family protein [Bifidobacterium]
MTEANKKYRFETLQLHVGQEQADPATDSRAVPIYATTSYVFHNFDHAEARFGLADPGNIYGRLTNSTQGVFEDRIAALEG
GTAGIAVASGAAAVEYAVRNITQSGDHIVSSKNIYGGTFNLLKHTLPRDGITTTFVDPEVPQNFEDAIQENTKLVYFETF
GNPNADLPDFEAISAIAHKHHLPVIVDNTFATPYLFRPLEHGADVVVESATKFIGGHGTTLGGVVVEGGNFNWAEVPGKF
PTLTEPDPSYHGLNFYEALGGAAFVTRIRAILLRDTGATLSPFAAFLLLQGTETLSLRVERHVQNALKVVEYLQTVPEVE
SVSHPSIEGRRDHELYKKYFPNGAGSIFTFDIKGGKDAARVFIDNLHLFSLLANVADVKSLVIHPASTTHSQETLEELED
QGIHQGTIRLSIGTENIEDILDDLKGGFEALRASGLAK
>WP_013363642.1 MalY/PatB family protein [Bifidobacterium bifidum]
MYDFQSVVERRGTTSIKWHMIEDDMGVGSEDVIAMSVADMEFKPAPEIVEALVEAAQHDIFGYDYATDGYFRALTAWMSR
RHNWDIDPAWVSLSDGVMPAVNTALRAVTHPGDKVILQGPVYYPFTAAAEHNGLTILDNRLILGDDGRYVMDFDDLEAKA
SDPRCTALMLCNPHNPVGRVWSADELRRLGDICIAHGVTILADEIHADFAYPGHDVTMFGTLGERYAGHCYEFTAPTKTF
NIAGLLCSNVITVNPELKRAFDVAAENIAGLTVSHFGLVACQAAYERAEPWLDALMGVLADNLSLLREFAERTPGLRLIE
PEGTYLAWLDCRGLGFGSADELRDFMRDRARVYFDEGVLFGENGAGFERVNLACPKALLKQVLDNIAVALSQRA
>WP_013363668.1 MULTISPECIES: helix-turn-helix transcriptional regulator [Bifidobacterium]
MAIRVNLDVMLAKRKMSVGELAERVGITPANVSVLKNGRAKAIRFSTLDGICEALECQPGDVLEWVEE
>WP_013363672.1 DUF4192 family protein [Bifidobacterium bifidum]
MGQETNTQAVRYAEAVADDDMLREDDLRRMRNEYCERRKLSGTVAADAQWADEPFDHWLAGLSAQPRAIDDASIAALVVG
MTVTLSIRDALIMSLVAGDTCADKRTMMDFASRSHAPDVQSRMCRELQGAFFDERRRPDEPRCRAGTDMLVAMADRVPES
FSVQPLAVLAYVMWWMGDSRAVAFALRCLMLDEDCSLAAIVCSAYQRGVMPAWMGAGPHHDAA
>WP_013363673.1 MULTISPECIES: polyprenyl synthetase family protein [Bifidobacterium]
MTVSSDLALIESRIADAVDRFMALDADDTIEGPCLTISREVARQALVSSEGGKRLRALLALHAFDATDPQGHDDDDAHAR
GRDAVLDLACAIEVFQTAALVHDDIIDDSDLRRGKPAAHKALGTTSHSASLGRGLGIMLGDLLATASVDIAHAAAQRMPR
PDMIVSTFLRMHREVEIGQVLDLAVELSPLDEPERLARESMNVFRWKTASYTTIAPLEFALLASGRDPRRAHADAMAIGL
PLGQAFQLADDLLDVIGSSRSTGKPVGGDIREGKRTVLLADAISGADQRQRRTLIDMFSSQSRGDDDVRRCIELFEGTGA
IDRSRRRIRALWQGTLHAIGDLRLPPQDERTLTEACMRFIPIIKA
>WP_013363675.1 lysophospholipid acyltransferase family protein [Bifidobacterium bifidum]
MLYWFFVKGFGWIARRRMGPTAIGLENVPREGGAIIAANHLAVIDDALIPITCPRMVHFMGKAEYFEGKGIKGRFKKWWF
TSVGVFPVDRSGGSKSLGALAHAREILEEGHLFGIHVEGTRSPDGRLYRGHTGAARLALETGCPLVPTALVGTREIQHPG
QVIPSKGKTKVIYGKPIPVDRKDADEITHEEVRALTDHLVSEIRKLSGQEYVDEYAQKVKAELKARQEAEAATAGEGH
>WP_013363697.1 MULTISPECIES: aminotransferase class I/II-fold pyridoxal phosphate-dependent enzyme [Bifidobacterium]
MLSFGNDYSYGACPEILDRLARTNDTAFPGYGSDAACEDAKRRIREACETPDADVWFLVGGTQTNQTVIDTMLAPYEGVV
TVDSGHPNVHEAGAIESTGHKVITLPHHAGKLDAAELDDYCATFYADDNHEHMVFPGLVYISHPTEYGTIYGKAELEVIA
ETAHRHGMPLFVDGARLGYGLTAAGTDVTLPDLARIADVFYIGGTKVGALFGEAVVFTKGNTPKHFLTQIKQHGALLAKG
WLLGLQFGTLFTDDLYLRIAANANRQADRIREALRERGYTLTFEAPTNQVFVTLDHPTIERLQAHVRMGFMEKADNEHTV
MRLCTSWATTDEQVDQLIALL
>WP_013363718.1 MULTISPECIES: TIGR03943 family protein [Bifidobacterium]
MTNTLNFPGSDRHAPAARHAPALPDRIEAICFAALGAAIVYSTTSGSYITLTTPRSLPYLIVGAILLFALSVAAWLGVFH
ADERSSFRFLVALVIPTLLIAVPFQPGNGTGFDTYAAGRAIAIRRDAHKPAGFAHLHGLDEERKTITISDDEFGSWFSHI
DHNPQRYIGYRVRLTGFVYKPSTLGAHEFELSRQFMSCCILDMTPFGFTTHYAKTAHLQEHDWVSVDATLVQGTYGIAGH
TRQGPMLKITSLHTAKAAPTGYFYWQ
>WP_013363719.1 hypothetical protein [Bifidobacterium bifidum]
MLSAAIPAAESTVGFCCGCCVTGDCYDDSDCEHGSTEECEGKACVHTCHENRESHECAFCHLAFDTSEKCHEEILADLKE
LKAELAA
>WP_013363720.1 MULTISPECIES: 5-(carboxyamino)imidazole ribonucleotide synthase [Bifidobacterium]
MPSLSEETHGAVKMLQPGATIGIIGGGQLGRMMALSAKYMGFRIGVLDPTPDCPTAQVADFQVVGEYDDKTAIHDLAEKS
DVLTYEFENVDAESIDEVRHLVAAPQGTDLLRVTQDRIHEKTFINRHGIETAPWREVNTFEELDAAIDDLHYPCVLKTRS
GGYDGHGQHVLRNDSDLEKIRARGDRGGGFPPSILEGFVDFAFEASILVSGNGKDYVTFPIVRNDHRNNILHMTIAPAEV
SPEIARTAHEMALALARGFELAGTLAIELFITKDGRVVVNELAPRPHNSGHYTIEACSIDQFDAHIRGIAGWPLIQPKLL
SPAVMVNVLGQHVAPTRALIADHPEWNVHDYGKAQVRHNRKMGHITVLTDDTAATVEALEATGCWDDLK
>WP_013363722.1 1-deoxy-D-xylulose-5-phosphate synthase [Bifidobacterium bifidum]
MSVGILSAIHGPADVHALDAAELPALCGEIRTTLVRYGHVHGGHIGSNLGMVEATVALHRVFDSPRDRIVFDVSHQSYVH
KMLTGRADAYLDPAHHDSVTGFTNPAESAHDQFVLGHTGTSISLACGLAKSRDLTGGMDGGSGIRNVIAVIGDGSLSSAI
AFEGLNNAAEQGGNLIIIVNDNEMSIAEDHGGMYGTLTRLRATGGKGGPNLFMAFGLDYRYVEAGNDVFALIEAFEQVKD
TDHPVVVHIHTRKGLGLPPAKESAEARDSGIPMEGDAAVAAEDSMVFEGRHEANHWQDPDSTTGRPLGARKHYGSMAMAA
LEPRFATEPGLVVISPATPGSNGITRAFRERAGRHYVDTGIAEEHAVAFASGIARAGGRPVLATSATFFQRTFDQLQQEL
SLNGTPVTLLDFGGGLSGADNTHSGVFDIAMFGNIPGLTCLAPTSGRAFLDMLAWSTSQSNTSPVVIRVPGDTILNRERS
GDLPGDAQDVTDMGSADDTCSNACSEKTTADGTATCPWSRYRTIRRGTTVAVLALGNTLPLGWRVVEALASDVRHPLDAT
LIDPQQFSTLDAATLTELTGCHRIIVTLEDGQLEGGWGDKVTAFYANAGLRDMRVLNFGAAKEFTDRVPLDALNERYGMT
VGNITARIRSESRG
>WP_013363723.1 ATP-binding protein [Bifidobacterium bifidum]
MPAAANDGSGGSTAGGSPDAAPYATPSFAHGIVPFDHEISSNQHLTFSYAEQSFASANIPWDPDHDALHLKERGMFTNTA
LIISDQCPFTIKCATFDGDVKAPISERIELSGSMIRQLNDAMTFLNGHNRRDDGRQCPPDALREALVNAVLHRDYAFPGP
TLVNIFPSRVEIVSLGGLMDGIEINDLLNGISQPRNPRLAELFTRLGFSENYGTGIRRIMEEYDEASDNPQIRVGTSSVV
MVLPLPSQPSPGGSRTRGDATKGGSAQGADGHDAAQGHAKMYAFPTIMTTATSDPTVALAGTRVIGCVPVRLSDGSALRT
SPLIAPGRIASPAATAQLPPNAGQTLEEVTLHCIAQAGVPLSRQQIADNLGATKNQMTYVLHHLVEQGLVLKRGRSRATR
YSMP
>WP_013363724.1 MurR/RpiR family transcriptional regulator [Bifidobacterium bifidum]
MQSSVGVRERIDHVYPSLRPAEQAVARYVRSHLDEAAGLTVGQLAEISRVSQPTVIRFARKLGFGGYRELRYVLRHPQEE
RSVTFDPLEGFDLNPWDNPDDVPGKAMTRAKTLIDELHSAMDGKALHKATTLLAQSRMIDIYGVENSMSPALDLCTKLTY
LGLQCRFNADAYLQQIGAGHLTKDDTAIAFSHSGSSADTVKALKLAKSAGAHTIAVTNNTGTPLANWADVTLLTGRGDMA
IYGNAIFSRVAHSITVDMLYMSVILSDYGRFSTELDRSGRIIADREFRG
>WP_013363729.1 MULTISPECIES: pyridoxal-phosphate dependent enzyme [Bifidobacterium]
MTIHNSLSELIGNTPLVKLHHVTDGIKATIAVKVEYFNPGGSSKDRIAERIIDAAERSGQLKPGGVIVEPTSGNTGVGLA
LVAQQRGYRTIFTLPDKVSESKRAVLRAYGAEVVVTPTDAGPDDPRSYYQVAERLANTIPGGFRPNQYDNPNGPLSHYYT
TGPEIWEATDHKVTHFVAGIGTGGTISGTGKYLKEVSDGAVTVVGSDPEGSIYSDPSDVHQYDIEGVGEDFYPKAFDRNI
TDDIVQVTDREAFEMTRRLAAEEGLLVGGSSGMAVVSALKYAREHDLDSNQVVVVLLPDSGRSYLEKIFNDDWMRENGYG
DIVERTSRPSLAEQYL
>WP_013363768.1 maltose acetyltransferase domain-containing protein [Bifidobacterium bifidum]
MLAGKLYNPADPELSAMRERAGDLCTRFNALPRGDHAGRAAVLDELLPPMHPIRFQDRNVRRAADGSYYDYEYGKPIVIG
SNCWFGGNVTVVGGVTIGEGCVIGAGSARPRHQILGQDLTANRYRGRPVQSSPV
>WP_013363792.1 acyl-CoA thioesterase domain-containing protein [Bifidobacterium bifidum]
MTHEDGTTPLNHLVKVLRLGDPSEYRGHTYISGESLYFPTGRVYGGQVIAQSLIAASKTVSPSRLPHSVHGYFIAAGDIR
QDLLFDVETLRDGRSFSARRVNVTQSEGPILTAIASFQEQGQSGVEFSDTMPQDVPAPETLTSAKELMEPYADKSPFAKF
YAKKSPFDIRHVTPTIMLGADKDSAAHDSGKQLVWMKADGVVDVPQVMHRAMLALGCDQVMMEPVLRRAGLSISTPGISY
ASIDHSMWWYRDVDINQWHLYVQDTPTAAHGRGLGVAKVYTQDGELVAAMAQEALIRVPQQ
>WP_013363793.1 MULTISPECIES: dihydropteroate synthase [Bifidobacterium]
MTELQRLHDTDCTLLMGVLNITEDSFSDGGLWLDPGKARDHGDDMLHAGADIIDIGAESTRPGAKRVSEKDELDRVTGAA
KALIAHGAVVSIDTTRSAVAQAALDEGAQIINDVSGGRLDRDLPHVVADHDCLYIVQHWRGWLAGSKGGAAPDADTSHYE
HDVLKDVYDELMSQVDAVLKAGVAPERVIIDPGLGFSKPGIEHNLPLLVGLDLFKRSGYPVLIGASRKRFVSAALNDAGI
GEPTMDDRDNATAALSALCAEHGAWAVRVHDVRRSRAALTIGSLWRQYQN
>WP_013363808.1 MULTISPECIES: HAMP domain-containing sensor histidine kinase [Bifidobacterium]
MKKPEYPSSNGSHSSHPKLRLPFQWSTRRRLVTTIVIVFFMLTGVVTAMTYYVVNRQLETVTVNKSFTQAEDADEQHSLN
SQAIPPDSGKDYVSAGYDSGKDALTLTMEQGDIKSRDLILAVSIAPIIVFGILSGGITWIIATRTQRRINSVASQIIASD
AGLERQPIVIPYENDEAYTIASAYNLMLKDLNSAISREKEFIADASHELKNPLAATSAALEIPLHNQLFDERCRPFVEKA
LASNHAGVEIVNHLLELSKVQQLNRADLSRVNVAEIIRNVLQENMELIGDRVQVHTNLENAYILADGLLIRQMIANLITN
AIQHNRAAQPHVWINLANDRQYEGESCIAIDISNTGMDLSDTRIDDFLSPFNRGEDNRINTHVGSASPHHGLGLSIVQEI
VAMHHGHLSLQARPEGGLRIIILLPDTL
>WP_013363811.1 hypothetical protein [Bifidobacterium bifidum]
MNHTTMKATAVISEAWRSITSGAARLAPAVLALALTAAGMGVMDIAAGSTILDQASAYRQSGADILVLNAPDGIDAASCE
RLTSLTNVQAAGAIRTTDPLTLAALPDTTTPLYQITPGLAKLLDTKQDPNTTGLIASQQVAETLGTSTGGTIGLADGRTA
RVKGIYQYPDDGRTPGYAYALMEETPATGTFDACWAKTWPQTDRTRNALWSTLTPNAKTTGDDAPTLGQLNTTKGDGFDG
QTLYRQRSTRILPACGALIALAIGYLLIRGRRLEIASALHCGVPKPALATQIIIETGITILLATAISLPIDMTAARLLID
TTDRTAITLNAIQTTITTNTAYLLATTITALHIKERHLFTYFKER
>WP_013363812.1 ABC transporter permease [Bifidobacterium bifidum]
MMSMNVWKRATLAIVRKPVRSGIIGLLMLMVFTSLVAQVGVSTALRTMSDSIGAGMGIGFTVSAGENPISAEEASRFSRI
PGVTKTAYATKTLAQVDGARPVMPRQGPRLDSDLAMQVSVLGTTDSSLSEEFQSGLYRLEQGRHISGDGDNVLVHRDFAL
QNGLSVGSTFRLRQEGRNATVRVAGIFSGNVQAQSPLPSDTSENLIYSGRRVTSALTGNDQIGMIRCLSDNPQDLSAAVS
QAKTMAGGKYDVTDDSARLSGVLQSVQTVRDLVRMVLLSVCLADVLVLAMALVFWIRSRIHEIGTLLALGIGKMRIVAQL
AIETGLMAVVAALCSLGTGAMLSGYVSSRLLRDSGVAPLESLHVEALPPEQTLLILLLGCAVIAVALAVSCAAVLSKSPK
SILSSMR
>WP_013363814.1 Gfo/Idh/MocA family oxidoreductase [Bifidobacterium bifidum]
MSRLNGRRAEAEAQGLRINVAILGAGRIAHSMARTLVAMAADPRYAGLVAPYAVAARDGGRAAAFAAEYGFPVSYGSYDE
LLADPDVDLVYIATPHSLHAEQGIACLKAGKNILVEKSFTANAAQARALLDAADGSGLLCTEAIWTRYMPSRAIVDRIVA
SGAIGELRSISANLCYPVSGKARMSDPAMAGGALLDVGVYPLNFIDMVMGGHGEVPVERVETSMTPYAPTGVDAQNSTTL
YYANGVMAVSTSSMLACSDRAGCIWGDKGYVVCRNINNIEAIDVYGADHAVAEHYDVPAQLTGYEYQVAAAANAILDGRE
ECAEMPHADSLRIVELMDELRAKWGLKYPFE
>WP_013363837.1 MULTISPECIES: diacylglycerol kinase family protein [Bifidobacterium]
MPLAAIITIAVIAGVIVLIVAVTFALRARRHKRLSQQLVKRNDDQVHYVFVVNPSKPQAAQRRAHIEQFCRDKGLTDVEF
IDTQLDKDGRACAKEALANGADVVVAVGGDGTVRTVASAMSGTGHAMGIIPIGTGNLFARNMGIPIDDIDAALTVATSHG
SRHVDVGRLSLLDDPKADHGHAFLIIAGVGFDAAMIDDTDPQLKKNISWLAYFVGGVKNLFTPKYRGDVTITSTDGSMHT
RHGVAFRTFMAGNCGQIPVFSLMPNASYDDGILDFEIIDTSGGIFGWANLFGDVVHQTITGKPGSNPLSTNSTMDQIQGV
SAEITLEKPVLAQVDGDMLGRTRHLRFTVDREALCVRVPEVAPDMSATGIIPPIRD
>WP_013363879.1 MULTISPECIES: hypothetical protein [Bifidobacterium]
MSGDTTGDGDRVAADASEPRPYSASRRTRREHKRVVFHGTERFDADGVKLEPGDMRTEQQREADDDKRILGELPPHWAIF
NDKR
>WP_013363897.1 MULTISPECIES: 3-deoxy-7-phosphoheptulonate synthase [Bifidobacterium]
MAGLRGPDSSEDERHLGGNAVFPETVDVNIRQLDPIPAPRYFLRELPLTDDMSDLVLQSRQQIRDILHGRDDRLLVIVGP
CSIHDPKAAHEYAQRLAALKGELEDRLMIVMRVYFEKPRTTIGWKGLINDPDLDGRFDIRKGMWLARKVLTDVLGLGLPT
ATEWLDPITPQYICDLISWGAIGARNTESQVHRELASGMSMPIGFKNATDGSIKPAADSCFAAGFEHHFLSINLDGRVIS
AETKGNPDCHLILRGSNTGPNYDAASVAAALEALRASKASGPSERGLVIDAAHGNCGKDENVEAEVIENIASRIADGEPG
ILGVMMESFLKGGHQKPAPLDQLVYGQSVTDSCVPWERTEELLHTLADAIDARRAL
>WP_013363915.1 MULTISPECIES: biotin--[acetyl-CoA-carboxylase] ligase [Bifidobacterium]
MIALHKVAAPRLDRTAKAADEVAAYERIDSTHAKARRLIERGRFARNDDGGIAITVVAAGAMDDARGRLGRPWACVPGHS
FAISFIVTIPESVATDDAVNGWMSMIAGLATLDAIEGTLDECGAVPFDPECGFHLKWPNDIYCHGLKLGSTFTQVASPPD
RHGDVAVIFSVGVNLSVPADRLPTPESTSLRMHVAPLPPTAELIDMIAARLVASLRTRLEAFVQMPLIQSSRLRSEMHHV
CWMMGRQIDAQLIDGRTIAGKVVSLNDDASISVRTASGETERLSTGDIGLMV
>WP_013363923.1 endonuclease NucS [Bifidobacterium bifidum]
MRVIVADCSAEYSGRLSASLPPAKRVLLIKADNSLLIFSELGSYKPLNWMAAPCTLKDVTPDSVEDADGPAPEHILRVCA
DKTSDVLEVSLYHVYSDTTYDLGIDPGLIKDGVEDHLQRYLSEQIDRIGPGSKLIRREYPTAIGPVDIMALNADGEHVAI
EIKRHGGIDGVEQLTRYCELLNRDPLLAPVHGIFAAQTITPQARVLAQDRGFECLILDYDEMKGREDDSLRLF
>WP_013363932.1 MULTISPECIES: valine--tRNA ligase [Bifidobacterium]
MTEEQDNSIIKAHLTPLPDKVGVDGLEDKWRGEWDEDGVYKFQGTRDRKAVYSIDTPPPTVSGHLHVGHVFSYTHTDVIA
RFKRMQGYDVFYPMGWDDNGLPTERRVQNYYGVRVDTSLKYDPDFKPPFEGTDGKKIDAKDQVPVSRKNFIELCEKLTAQ
DEKQFEALWRSLGLSIDWSQTYHTIGEHPQRVAQKAFLRNLARGEAYQQDAPGLWDVTFQTAVAQAELESREYPGFYHKV
AFRFEDGTPIYIETTRPELLAACTSLIANPNDERYKQYFGQSVYSPLFKVKVPILAHPAAEMDKGAGIAMCCTFGDVTDV
EWWRDLKLPTRPIIQRNGRIVMDTPDWITDPAGREMFAATAGKTTFSARKIIVDALREAGDLDGEPTPTKRMTNFYEKGD
KPLEIVTSRQWYLKNGGTDAKLNAELIERGKELNFHPDFMRVRYENWVHGLNGDWLISRQRFFGVPFPLWYPVKASGEPD
YDHPITPSEDRLPIDPTNDVPEGYDESQRDVPGGFTAEPDIMDTWATSSLTPQIVTRWEEPDEASKALFKATFPMDLRPQ
GQDIIRTWLFSTVDRAHLENKCLPWAHATLSGWILDPDHKKMSKSKGNVVVPNKPIEQFGADAVRYWAAAARLGLDATYD
EGQMKIGRRLAIKLLNASKFALAIGREDENHHVGETADAVWNPADVTEPLDRAVMAKLALVIRQATDALNAYEHSKALEV
IESFFWQFCDDYIELVKNRAYGTADAHGKVPSDAAVKSARTTLGLGLDAFARLLAPYLPFATEEVWSWMHTGEGSVHRAA
WPKADIYAAAATGASPETLAWAGKAVEQLRKIKSEAKVSMKTPILSVTLAAVKDGIDAIKSALDDVAQAGRVIGKFDLAE
KHAEEAAAEGEGDDTVVIDASELGEPPAKKAKK
>WP_013363970.1 PTS sugar transporter subunit IIC [Bifidobacterium bifidum]
MKERFTNVAQKTLDVFVKFASTKAITALKDGFVLSMPITLVGSIFLLIANLPITGYTDFMARIFGSDWNLGLNQINNSTF
NVLAMVIAVGIGYSYARNEKMDGISCGILTLVSFLIVSPSTLTVTSDTIKALGGDTATISNVLPNTWMGGNGIISAIIMG
LIGSWVYTTCIKKNLRIKMPDAVPEGVSNAFSAMIPGFFIMCYSAIIYQVCQVFGGVSLTELIFKIIQTPMQGLTDNWAG
AIIIVLLMSLLFWCGLHGPNIVSGIIYPVLTANSLVNQNLMDQGIKATQANGGHYLVPQLIDCFCKFGGVGLTLGFIVAA
LLVAKSAQVRELSKLSLVPGIFNVNEPMIFGLPIVYNPIMLIPFICAPLVAVILTYGAMVIGFLPAFGAMQVPWTTPPII
SGFLLGGWQGVVIQVLIFAASIAIWFPFVKMQDKICLKQEQDAAAE
>WP_013363972.1 MULTISPECIES: FMN-binding protein [Bifidobacterium]
MSDGSALQHDGLADGGSPSKSRTLKSVTVAAAGLIAATTLLAGCGEPKAAPMNDEYAGNSGETEKSQESESQSSSGSDSS
SKRKSTTSDKKDTGNYKDGTYSINGQYGPVGEDSIDVHLTIADQKVEKVEIVGHPFTTISKNHQNDFAEAINGVVDGKPL
KDLKVDKVAGASWTSDAFNKALEVARQEASIQ
>WP_013363994.1 MULTISPECIES: DUF4244 domain-containing protein [Bifidobacterium]
MNIEETMIAIDGRTGPIAAMTRTVGNMGASARRGICLLDARLRTLSAEPEEGATTAEYAVVLVAATGFAAVLVALLKSDT
IKTLLTNIVKKSLSVG
>WP_013363998.1 MULTISPECIES: ATPase, T2SS/T4P/T4SS family [Bifidobacterium]
MIEFGPLDALARDPTVTDVAITCEGRVWADRGGGMTECRLPMPLRTPRIVREYAVRLCAQLGRRLDDACPIADASSEDGI
RVHAVIAPLVAQGAAVTIRFPDRRLLGLTGLRDAGMFPPDWLTLLRNLVKNRARVLISGGTGSGKTTLLKALLAECDSLD
RIVTVEEVRELGDLGRGNHVSMVVRGANVEGAGAVGLPELVKATLRMRPDRVVLGECRGEEIADLLRAFNSGHLGGMTTL
HADGIDRVPARLIALGMLAGLDAHTLTMLAEGAFDVMLHLERHHGRRRIAQIGCLGMRDGVLSGDVVALWDGEGAMMPCP
RWHDFTGRWGM
>WP_013364032.1 MULTISPECIES: hypothetical protein [Bifidobacterium]
MYVGKKPSAGVDAEGNITLSSSNTPDGSYAAGAEGLTVINGKLASQVQRCGQELAAHR
>WP_013389403.1 MULTISPECIES: tRNA guanosine(34) transglycosylase Tgt [Bifidobacterium]
MTSFLEHPRGAADGRPGDRSAFFFETLTQLPDSADGKGRGGRRYGRTGIIHTPHGDIRTPAFVPVATQAAMKAVLPETMR
ELGAQCLLSNAFHLFERPGQDVLDAAGGLARFMNWDGPTFTDSGGFQVLSLGAGFKKTLAMDVTGMKSDDVIAAGKERLA
FVDEDGVTFKSPLNGDRHRFSAEISMGIQHKIGADIMFAFDELTTLMNTRSYQEASVERTYRWAQRCVAEHQRLTEERLG
KPYQALYGVVQGANYEDLRRHAAEQIASLDFDGVGIGGAIEKRIIADTCAWICDAMPESRPRHVLGIASVDDIFACVENG
GDTFDCVAPARCARNGAIFTRDGRYNVKRAQHKFDFGPLEEGCDCYTCQHYTRAYVDHLLRAREFNGFTLATIHNERFFV
KLLDDIRASIDGGYFDEFRDESLARFYANGPRG
>WP_013389407.1 zinc metalloprotease HtpX [Bifidobacterium bifidum]
MDGKLHVRGHFNGLKTTLLFALMWAIVMLIWWATGGGRGTLGVYIVIGLVSTFSTYWFSDKLAIASMGARAVTEPEAPAL
YRIVRELSAKAGKPMPRIYVAPTMSPNAFATGRNERHAAVCCTQGILNILNEREIRGVLGHELMHVYNHDILTSAIASAL
ATIITYLGYSLMYFGGGRSNDRDNSSGAFGLIGVLVSAILVPIGASLIQMAISRTREFDADEDGSRLTGDPEALASALNK
ISYGAQTNPMPKTAGTQSVSSMMIANPFSARGFSKLFSTHPPTDERISRLMQMSQEMRNSGIGGGSSPQYLY
>WP_013389414.1 MULTISPECIES: CrcB family protein [Bifidobacterium]
MFALICMCGGLGAVTRFVLNTSIQRWWNRAFPLSTFIINVLATFFAGVAAAAYFYQTADHSSYLLFVTGFLGGFSTFSTA
INEMVSLARSGKYAAAAVYFMMTVLVPVVCVVLGWGLIALVR
>WP_013389415.1 MULTISPECIES: LacI family DNA-binding transcriptional regulator [Bifidobacterium]
MVGMRDVAKKAGVSLSTVSLVVNGAGCVSDDMRERVAEAMRALNYVPNELARNLYHDRTNTVGVIVPTIRHPFFATLAAG
LQRELSERGLRTMLCSTADSGTGEAEYVDMLRRHMMDGIVMAAHTEHAPDYWTSIGRPIVGFDCYLGEGIPSVGSDHEQG
GRLIADLLIHNGSRHVAMVGGPCRQFHDLAQTPTGEVRQTESPGNTTFPTVRYYLTLERELQRAGIRCEYIEAGEVADFQ
GCATAMRELFDRFTDVDAVVSSDIGAACCVQEVFRRGMRVPQDVQVVAYDGTYLTDMAGLRLTAVCQDFDALAGTAVARM
MDAIEGRPVDSAGDVIPVSLREADTTRR
>WP_013389418.1 MULTISPECIES: MFS transporter [Bifidobacterium]
MTAVTLTADGTTSVGGKAKAMVRDSVKTVIAASMVGTAIEFYDFYAYGTAAANYFPRIFFSAKDNPTVALLMSLLTFAIA
FIARPLGSLIFGHFGDRMGRKTTLVVSLMTMGVGTFLIGCLPTYSQVGVGAVAVLCLLRFIQGIGLGGEWSGAALVATEN
APEDKRALYGSFPELGAPIGFFLSNGTYFVLESFNDTDAMCAWGWRVPFLLSAVLVIIGLVVRVHMEETPIFRMAQEQKK
VVKSPLTEVFRKSWKQVLQATFLVAVTYTLFYTLATWSLAWGTKIKREGGGDLGFTNQEYLLMLMISICVFALFIVLSCL
YADRIGRRRVLMFSSCALVVFAVLFPFLLDSGLVGQKNFAATMVFLCLGFALMGIAFGPIGAFLPELFDANVRYSGSGIG
YNLAAIVGAAFVPTIATWLSKNFGVHSVGLYLAVMAVCCLIALATCKETKDVDFTK
>WP_013389427.1 beta-galactosidase [Bifidobacterium bifidum]
MRARRDFAWPKLLTADGRGIAFGGDYNPDQWPEDVWDDDIRLMTQAGVNTVALAIFSWDRLQPTEDHWDFGWLDRIIDKL
GKAGIAVDLASATATAPLWLYENHPEVLPRDKYGHPVNAGSRQSWSPTSPVFKEYALTLCRKLAERYGANPYVTAWHMGN
EYGWNNRDDYSDNALEAFRAWCRRKYGTIDALNQAWGTTFWGQEMTGFGEVLIPRFMGADSMVNPGQKLDFERFGNDMLL
DFYKAERDAIAEICPDRPFTTNFMISTDQCCMDYAAWAEEVDFVSNDHYFHEGESHLDELACSDALVDSLALGKPWYVME
HSTSAVQWKPLNTRKCKGETVRDSLAHVAMGADAINFFQWRASAFGAEAFHSAMVPHAGEDTKLFRQVCELGATLRALAD
AGVQGSGLAASDTAILFSAESEWATRSETLPSMKLSHWHDVRDWYRAFLNAGARADIVPLAYDWSSYKTIVLPTVLILSD
ADTRRLAGFVQAGGRVVVDYATGLLDERFHTWLGGYPGAGDGLLRSMLGVRGEEFNILGAGAEGEPNEIRLTGTRDSSTM
DGAVTRLWQNDVTVAGPHVQVLATYAGEEADEWELDGTAALTRNAYGAGEAYFLGCDLGVSDLTRFVSGWLAVQPQSSRQ
PQVNSQSQSSRQPQVVGATPDVLHTVRQSDDAIFDFYLTRGRSDVELRGIAGEPIVLFRAERGSDGGAYTVHRNGVLVVK
RPNPSL
>WP_013389432.1 hypothetical protein [Bifidobacterium bifidum]
MKDDGRIPRIKDTDMTDRLLTAGAIAEDTRNPIGDIAACFPGHGSQSVGMFHGCLSGFPEARQVDWQRCVGRFLRGRVLV
V
>WP_013389436.1 MULTISPECIES: hypothetical protein [Bifidobacterium]
MLHYSDARPERGEFIGDGIARTAGNIPYNPESDDNASFPDDEFWNSRESLQQIKDYAVSRFVSPYAVLAVTLCRIIVATP
PHVVLPPTIGADYGSLNFGVVILGNPGSGKDAAFGAAKALVPDIRDAPVTSVASGQAISALFGQRVQDDGRFRLECKTPR
AMIRYSEASNFKALSSAKESNLQAEVLSLFSGQQIGDYTKNKELSVTIPEHGYRTAVVISAQPSMMGMFEVGVGVGFQQR
FLYVSAYSDRLNVRALDEDPVALSSLTRFPYDTGLLPVDYPIEQMNRLYECGSYAKANDSTPDSSHLEKRPMRLPPIAIA
EMRADKIRVNREHGGDPRRAHGMFLRAKLSAAFRLLEDPLSSEIMQEDWELAGMMMRYSRRCYEENLQEYRNENLKRRAD
YKEEDELVREQVDMRSQLATEERIMEVLSNSPKPSVSKGELTRSLSKRQKASLDAALENLMASGKIKHRKGMKGGHWYSL
A
>WP_013389439.1 MULTISPECIES: Abi family protein [Bifidobacterium]
MADNSSSLSLLTVLKPGGSSHIGAESKPAKTIDQMIALMSERGLVITDEAELRQVLFDCNYYRLSGYFRSFQVNPAAGDN
RYRPGTRDVDFLVPYAMDEKLRNIILKGTAKVELTLRSRIAYLLASDGNAYTYMDPESYQDVRSKRGELLRDNLLRNMDK
WMKMSNEVCMRHYRRKGGPVPVWAAVETFPFDTLSRMLSLHTDAKALRELYRSVGLRTNLRTSSEVVHAMVYLRNLCSHH
ARLWHREMVIPSPMTRDMKTAFADFEYGEKSVASSLLALMYLVRNIEGDDGYAMVIRRFLDSNEAYASGIRTALHWE
>WP_013389442.1 MULTISPECIES: relaxase/mobilization nuclease domain-containing protein [Bifidobacterium]
MAVVKLGNKVKTNLPDTIRYVINPEKNDGGRLVYASYSSERHDANTLAEPMIRDLERCANGLRKDGVLALHLKHSFSPDE
HVSAEQVHELGVMLTEAITGGDYKYVVSTHMDRHHLHNHIVICAANRRTGRKMRLTRRSIDRWRAVSDELCRREGLAVLE
NPKVETAVEHDEMLKAMRHAPDQSSGRQFGVESPVIASTGVGADMGELYAAARGVGVKERLRILIDLDAARANSIGELAE
LLDSHGVGLTLHGGGVTFMDRATGRRFRGARLGPAYSLDALGMRLSDGGSMLHLTFNNRLVAAVNDRFVSVWLPGTKRRR
KVNLPVSMLRRDGSTWHLLMPATFTGMLMDQSNRYAARFDTGTLSEAFGHPRQRVESLAGDDSTMPRRYAASPAQYRYYQ
VQARKLDELRTMAEGLNAACRLQRENGGGLAKGLRDLNAKADWAYGELRAAVVALNDVIDSHDPDLVVEAREEIERRERT
LLECRRQLDAIRSVARNSGVGLPKWICKERNDEPANEHEQRNGIRSDGRHVLPDVRSDAADGAGEHHAGVGGRYDSGGGR
EPEAQPAGCGTSEREFDALITESRASINESAALVGESDAQEATLRSQRDGQIAQRDQEERTRVHRKGKTL
>WP_013389444.1 MULTISPECIES: TnpV protein [Bifidobacterium]
MDEITWTDPQLKARYERNLKAMEQRRAAHPELLNKWAVPYKVFTRSSLHGIQNMRINWLMDNHPQQFREMMMANVLEEHL
RDIERRTRERQAQIVDRLMESRHLLNRTDCLKAAPQMADLDRLNGMNEAQAESMSMAIHEIVESF
>WP_013389458.1 AAA family ATPase [Bifidobacterium bifidum]
MMIPRTVAQELTPMLSWFPVVSVTGPRQSGKSTLIKNMLLDYEYVNLEDETTRISAIDDPVGFIRSHGAKLIIDEAQHAP
GLFSQIQVAADERGGMGQYVLSGSQNFLLEKRIGPISGGAHGHASTAAPLA
>WP_013389470.1 substrate-binding domain-containing protein [Bifidobacterium bifidum]
MAGDMKKPRVSEIAKLAGVSTATVSKVINGREGVSSSTRARIEKIMEESGYSKSLVTTKTSQTIELVLTEVMANGINAMI
AETTEYVKSMPIGITITQTGRGKRSEESFREILNRNPLGVILLLSNATEREKTLLRSRNIPFVIIDSIGEGSQDTLGVGI
DNWTGGLIATEHLIKLGHQRIGIITGPQNAESAQARYSGYATALRRAGIQLDPELVAYGDYMPERGYECACQLLDLPAAK
RPTAIFACNDVTALNVYRAARQRGLSLPADLSVVGFDNVYPAQYLYPALTTISQPFDMIARKAVDMILDARAGSVADHYL
ILPTRLVVRESTTAPKKS
>WP_013389473.1 SDR family NAD(P)-dependent oxidoreductase [Bifidobacterium bifidum]
MDLHLEGKVVILTGGFKGIGKGIALRLAKEGAIVAVINRDDGAAEQFDAEMKAITDNYRTYLMDLNDTDDIAPIVEDVVK
TYGHIDGLVNNADRNDNLDLDHTSWREFEQSLHGNLTHYYELAHRCAPYLRESKGAIVDISSKTALTGQGKTSAYAANLL
VFDASKGVHFHDEVFKDTVYFMNNVFCNTSTTPTQWYRKTDALAKAAFSNNDYYEAGGKASDTQPEDKRGLEVDPKFVGF
SGGSDTPAGKLAGMAPKPRPTSTRHTPPPSCAWASTPSRPACSGRRR
>WP_013389478.1 homoserine dehydrogenase [Bifidobacterium bifidum]
MAQLNDNPIRVGLLGAGTVGSQAARLLVEQKDELAARIGRPIELVGVACLDPDEVDFPWIDKSLLTTDTMKVATNADIVV
ELIGGTTVARTFVMAAIESGASVVTANKALLAKYGPEIYTAAEAKGVDIYFEAAVGGAIPFLLPLRESLAGDKVTSMLGI
VNGTTNYILDEMTTKGLQFDDVLKDAQAKGYAEADPTGDIEGYDAANKAAIMATLGFHTNVTIDDVSVEGITKITADDIA
AAAAEHKVIKLLAVVENGEAGVSARVYPALIPESHPLASVHGSFNAVFVKAEAADDLMFYGRGAGGAPTASAVVGDVVTE
ARHIAQGCTGPSIPMYHELPKAPVSASRAAFAVRFLIHDKPGVLAAIAKEFADHGVSINGVNQDLKPTMTDPGYDGEIQQ
LRIVTHLTDEVTLRETVEAVRTLDFVTGEPSILRVLD
>WP_013389497.1 bacterial Ig-like domain-containing protein [Bifidobacterium bifidum]
MRTRPITKNTCAAASPWTLGNADNTKNNDAGGATRRPKSELNQTDAVVSGEYAAKLGEQLTPYKGDTINQHTLSETPGKT
YRLGLWATLGKSNDDTPSTLKVQVKSNLASLGAVSSFSQYRKTVLSETVDAESKEGGKIHYSGSFIVPLDVDPYAALWVA
ISQTDLASGSFAYIDNVTLVEDSAAVSDVASIAVTTQPTKTEYAIGDALDLSGMAVAATMSDGTPPSSARANTRSPSSTR
RPPAKRPSR
>WP_013389543.1 MULTISPECIES: pantetheine-phosphate adenylyltransferase [Bifidobacterium]
MTIAVCPGSYDPVTAGHLDVIERCARFFDEVHVVVAVNAAKTPMFPAHTRVDIIRQALDHDGFPDVKVASTTGLITDYCK
EIGATVIVKGLRQNGDYEAELGMALVNRKLAEVETLFLPADPVLEHISSSIVKDVARHGGDVTGMVPDGVVPMLDEALSH
ERGE
>WP_013389545.1 MULTISPECIES: acetolactate synthase large subunit [Bifidobacterium]
MALPTPLQAFSGVPKNTASADKQTIIDGEKMTGAQALIRALEDLGVQDVFGLPGGAILPVFHAINDDTKFRFTLVRHEQA
AGHAAEGYAVATGRVGVCIVTSGPGATNMITPIADANMDSVPLVVITGQVGVNAIGTDAFQEADIVGATYPVVKHSYLVT
RAQDIPRVLAEAHYIARSGRPGPVVVDLTKTAQTGEMYYSWPQRMILPGYNPTTKAHGRVISDAAKLFAQSYRPVLYVGG
GAVRSNASAEVAELAEVTGAPIVTTLPARGIVPNSNPKALGMLGMHGTVAATAAAQRCDLLVAIGARFDDRVTGKLDAFA
PGARVIHIDIDPAEIGKNRAPDVPIVGDVSTVLNDLIPEIKRSQAIGGKPNLKPWWDELNRLREEYAIDYDQPCDKPTDG
SLAPQWVIKQLSDHADPSTIWVSDVGQHQMWSAQLIDFEKPHSWISSGGLGTMGFGLPAAIGASVGSQRDFKGRKPVWLI
AGDGSFQMTSEELTTAFLDHAPVKIAIINNSVYGMVRQWQTLFFGQHYSQTNLADGDSKEGGEFFDVPDFVKLAEAYGCV
GLRAFTEDEAIDAINKANEINDRPVLIDFRVWKDAMVWPMVAAGASNNEVAYRPGTQPLLHKGVDDGDQA
>WP_013389550.1 MULTISPECIES: hypothetical protein [Bifidobacterium]
MKAQKSWDTPVADETRDVSDASEDIHGITDDITDDAESAEVDAEAVTLLRKRHRRMTLLVVVVIVASLVSGFCWRRSLQT
GSPVNCSHQTGVADEKDYCYGGFKPLQPSGPQLGRSQAGPYFAKAVKGTAAAYDAVRLAAVGGDKDAVNKSAAKARDLSQ
QAAETLAARTWPKSLTKQIRMVIIEYQERAAIYTNLAGNRNGEAIDWMVFGEFRPSGAQQVIRSALKLPDEPETAVPFDI
RDIADGGACKGLETTKDGGQQEVDRHCFTVTVTDQVPAEITGLSIKFNLLSEDGTIRETGVRASSDIQFDDDGDIIEHGG
IHKGDTVKLTMEIDPKLLRGGDRFVPSAWYVEDKAGEQHLASFTAVQSGGYDVLNAFKVR
>WP_013389580.1 MULTISPECIES: tRNA (cytidine(34)-2'-O)-methyltransferase [Bifidobacterium]
MSETKGAEEAEAKVEKMFEYGYRKSNYGPDELVTDAHGNPISVVDAMLSAEKAAATETVTPHLCYYSPRIPGNTGSAIRL
CAVTGTILHLVEPLGFNLRDTKLRRAGLDYHDMAHVVLHPNFDNLVESMPNSRIIAFTAHATKLYTEVEYKPTDILLFGP
EPGDIPDPMDIMAGPHVAEQVRLPMRPSLRSLNLTNCASIAIYEAWRQLGFKGGA
>WP_013389593.1 MULTISPECIES: hypothetical protein [Bifidobacterium]
MQLVTWDKGLSHIAGNVNGNTIRHFPVVTEVSALHRRRLTLPTEDGGVLGVQQWLRAVWNHANGPTTGST
>WP_013389662.1 UDP-N-acetylmuramoyl-L-alanine--D-glutamate ligase [Bifidobacterium bifidum]
MDLSDKTVLVAGLGISGRSMMEVLRSRAARVIGVDEHKPEADLHSFDDIDWDSADIVMTSPVFNPRTPFILEAQRRGIPV
YSEVELAWRLRVDSARTGRPAPWVGITGTNGKTSTTEMTSAMLCADGLVAPAVGNIGKAVSHAAVDPDNDALCVELSSFQ
LHFTDSLALDCAAITNIADDHLDWHGGIEAYAADKSKVFRNVRRALVFNADDRRVSALASAAHTAEGCRRIGFTLGVPQP
GQIGVDDGWIVDRSGVAGGAFGDETRLAPVQEFPHLCEPDGTVYPHLLADAMTALALALGMGVDLDKALAALKAFAPGGH
RIQTVATAATGDGGSIRFIDDSKATNAHAARASLSSFAPKSVVWIAGGLAKGSRFEQLVADQAHTIKAAVIIGKDQKPML
EAFAASAPGIPLTVIEPEPSDTVMARAVDAAGAYAGTGDVVLMAPACASMDQFVSYADRGTQFARESSRWVTQHGK
>WP_013389667.1 MFS transporter [Bifidobacterium bifidum]
MSNETTKPVNAGFAKILPVMFAFFVMGFVDLVGTATNYVKAEFGLADGTANLFTTMVFFWFLIFSVPTGILMNKIGRRKT
VLWSILVTLVAMALPIIAYLLCPMKSTVQLVLIVISFAFLGIGNTLMQVSLNPLLTVFVKGDKLASTLTLGQFVKAFASL
FAPWIAMWGANSISAFTYTNADGKQVGMWWILFVIYFIVGILGYVLLAFDKIEEPAPDAGTTTIGRCFKLLFSDRIVLLC
FLGIVAHVGVDVAINAQAPRILTEHTGDTFTAIASSATMVYFVARMIGCFTGGIVLQKISNKLGVRICGVIMTLSAICFA
IFTLVPTNPPVWLFWVAVALVGFGNSNVFSLFLSHALMYRPDRQNEISGLMLMGLIGGAIFPPIMGAAADVAGQFGGILV
MAIGCLYVLVVGFAYRVLESGKKPVEA
>WP_013389675.1 MULTISPECIES: carboxylate--amine ligase [Bifidobacterium]
MTAFQPVLLGSETCAYAMARAFHSAYGLKSLVYGRMQLSVTKFSSIMEPTFFADFTEPESFRRHMVEAGRRLTSERPDTT
FLLIACGDDYSELLSRYKDELKPYFTFVSVDADLHDRLSNKTSFYELCAQYDLPHPLTFVLDKAGAAAGKYHDLPFGFPV
AVKPANSVEYLHVDFPGRKKAFILHTPEELAHVVSAIYGAGYGSELIIQDFIPGSDANMRVLNAYVDHDHHVRMMVLGHV
LLADPTPEAIGNYAAIIPDYNEGFCLKIKSFLESIGYEGVANFDIKFDPRDGEYKLFEINLRQGRTNFFVTLNGFNLAEY
FVDDLVLGNPMEGDTVIGRGDSMLLEVPFSTLKKYAEPGEALDRGIALHKAGKSGWTLRYGRDLSFRRRLLLWRLHRLTA
KNYDTYLGKND
>WP_013389679.1 MULTISPECIES: hypothetical protein [Bifidobacterium]
MSDPIERHSHISITRQTPVGIVHADMHITSVEISGMPGDMGDDLVGDCFDPDSCCDEHEKAMIAALRAYLRPEVAPECLL
ARLRDTLDRCCCEDGGNAAGAVDEPGRSAQPAQPVRGAAVVS
>WP_013389686.1 MULTISPECIES: SMC-Scp complex subunit ScpB [Bifidobacterium]
MDAQFTAEDFPGGLRACMEAILMVADQPQHAADLARVLGVGEQEARAALERLRSQYDEEGRGFELRHTARGWQFASRAQY
EQVVSAFVTDGQTARLSQAALEALAIVAYKQPVTRAQVAAIRGVNSDGVIRSLTVRGLVREDGVDEDSRAALLVTSGLFL
EHLGLESLDQLPPLAPFLPERETTNVPDGE
>WP_013389689.1 L-aspartate oxidase [Bifidobacterium bifidum]
MSNAEIVVVGAGVAGLSAALAVADAGQDVTLVTKADLVESNTYHAQGGIAAAVFADDDPKLHAADTMAAGHGLCEPRAVE
ILTREGADRVRQFAAAGVHFDRDAQGHMLRGLEAAHSRARVVHAGGDATGKVVELDVSAMVRANPLIHIIEHAFLEDLIV
RDGAIAGVRLLVRGGETFRSADMAASRVILATGGAGRLYPYTTNPAVATADGLAAAWRAGAQVADVEFYQFHPTAMAVGE
HFLVSEAVRGEGAVLLDEHGERYMTRVDERAELAPRDVVARENFRVMQAQGGKPVMLDVSPMRRENPDLAEFLRHRFPTI
DAYTRSLGFDWSKEPIPVAPAAHYYMGGIRTDLEGRASIPGLYAAGECARTGVMGSNRLASNSLLEGLVYGRRAGLAAVN
DPAGSVWNPVWFSNSATSRIVSDTPVELSMPAPDERAGANGRPAIWDRTRIQNTMWAGVGVLRDGDGLRQAIDQLGTGLA
LADADATEPAATACEPDPITRLENRNLLTVGYVEANAALRRTESRGAHARTDYPESCDEWAQSIAYINA
>WP_013389848.1 tRNA (adenine-N1)-methyltransferase [Bifidobacterium bifidum]
MNPRRGPIVAGEKIQFTDRKGKKITDQLTAGGVTQTEHGIILHDDVIGRTEGVVVTTVTAKREAQVNADHPERDRNKPWK
ATRAIGGWQYAVMRPRLADYVLSMPRGAQIMYPKDIAQVIQLGDIRSGLNVLESGAGSGAMSVNLLDAVGESGRLTTIEL
RPEFARVADANATLYYGERPQWWDLKTGDFDSVAAGLPEHSFDRIVLDMLDPWNRLEQAYRVIAPGGVLIAYITTTTQMS
RLVEALREAGHWTDPAIQETLERTWKAQGLAVRPDHAMIGHTGFLVVSRAMAEGFAALRKRDRATKDTTTDIDSLTPEQR
EAQLDDLELRDISDHKLRKVLRDLDLQTSRLSQDDQACKQGEATAI
>WP_013389872.1 MULTISPECIES: bifunctional DNA primase/polymerase [Bifidobacterium]
MDAAGRGRPRRYCSDRCRTAAMRERRAGRNAIPYEMTHADRWLRWKRVTRGDGTTKRPITIAGRPASSTDPATWCAWWDA
LGSTAGDGLGFALGGGFACIDLDHCYDRRNHLTDWAKMLLAPVEGRTYIETSPSGDGLHIWGRCAPRAGVRARGLVTAEA
YSRDRYMTVTGRPWHHAPATLADLTFLFDVIERLR
>WP_013389873.1 MULTISPECIES: terminase [Bifidobacterium]
MARLRNDNAAALIPDRTRELAEIADWYRRALADEPARRWNTGPTLIGPTWKRGADGGWLLPEHTLGWDFLAWCGYWLRDS
KARTPWKWTLEQARFWLWFYALDDEGRPLHDNAVLQRLKGWGKDPMAAGGAVASCFAPLTFDHWDPRTGEPVGREEPNAW
VQVCAVSQEQTKNTMKLLPSLIPMETRRHYGIQLGKLNMYALGDSRQIEAVTSSPLALEGGRPTFLIRNETQNWNSSNGG
HDMDGVLSGNAAKSADGVNAKMLDICNAYRDGEDSVAQRVREAWEGTQGDPDSPDKGLRPKYMDFGLLYDSIEAAPDTPM
TEESIPKVIADVRGDSDWLSTRRILKEIINPKNPVSESRRKWFNQCQAPEDAYVTSQEWDANEHPELELGDGETIAMFLD
CSLTDDATALVACRISDGFTKPLGLWQRPPGKRGDAWKVPREGVDDTVREAMRRYHVVAFWGDPSHVLDDETGLHYWDPL
FDAWHRDYGRRLRLWARPEGRDRHAVMFDMARLDVQKRFVAYVDQAYTAIADKDFPHDGDARLRRHMLNARRQPTRAGMS
IAKEGRESKRKIDLAFCAIAARGMRREYLNARKQGGGQIW
>WP_013389875.1 MULTISPECIES: EndoU domain-containing protein [Bifidobacterium]
MASTGKGALLTDQHRRRQVSLAITADSQARRAWDATLDLNDLTGTQPIWKRTMLNLIQTWWRISEQAALAYLPQYREAET
GEGPGIEIGVQQFDRRRAGEKLDWLGSTNVKWHLASGDTPEDAYRKARELFLGVFHEAVLTGGRSAIEHWAQQDTRAIGW
RRVSDGDPCAFCAMLVTRGPVYTSAKKAGLRASDGKKYHPHCGCTVEVVYGDWEPTQQEQQWIDEYYKAAESLPERTPRT
AQDILPIMRRNGAFRDSRSIRGTKTALAARRAERYDRKIAGLRDKTLNHILRGEGDGRRGGHLYGTGVAGKTEFPQQWDE
RRIATAINRTIKTPDWHIDAPDPRALHRFGKTIDGVQIEVKAYLQDGEYVIDRAYPVGGEGVTRNTENGRIDVKASRSKK
WRQP
>WP_013389885.1 MULTISPECIES: tail type measure protein [Bifidobacterium]
MTLVHFHLTDAEGRGLDGSVSLVPTRRVTVADAIRLPVAQTVRLTAGEATAEVMPSTTQWAWRASELVAGGIVRYVEVPD
KESAEYSGLADVDPKTLDQSSETVAAWELVTRAAQGVLDRIGTIDDKVQSAAASAAAAKASETVASQESAKAAAAAGKAQ
SSQSEAAKSAQAAHESEITANGLIGEAKTIAGQLTETAGQVKQDAATASRAAQTATVKADAAATARDRAETAGRGRRMAP
KRLDRLDRTVGFHHHTQRGSPMRHPIREEPHG
>WP_013389946.1 MULTISPECIES: heat-inducible transcriptional repressor HrcA [Bifidobacterium]
MAQPRRMVVLRAIVEDYIRSQEPIGSAALTKKHDLGVSSATIRNDMASLEEEGYLIQPHTSSGRIPTEKGYRYFVDRLST
VVPLSDAQRKGIAAFLSGSVSLQDTLQRAARLLSHITGQVAVVASPSPAKAKVLRVQIVPVSSTLLLIVVITDAGNVAQH
TLALSPQPTDITLADVGSVVNGACLGLTFAQAAERVRSLKSSRRESVALLEGLAQVFEAMGDNERSSELYMAGASHLAHR
RDIADMAPLFDALEEQIVLMKLMSALSEDTDAYGVGVAIGSETHTPELLHASVVTSGYGNSPASRTEPAESDAGHEDGGG
SALGGAAHANTAQTGMARELRITDDADAEPGKMDDGDSVAMPSLDGGSGGSGESSGPVAFVGSIGPTHMDYAATIAAVRA
VARYLTRAISSYDDGDGN
>WP_013389960.1 MULTISPECIES: UDP-glucose--hexose-1-phosphate uridylyltransferase [Bifidobacterium]
MTTEEKKDDCACGGLDAVYASIDALVDFARKRLELDPRDADWTRNRIFELFSLDSYRPTGATSDDTLPDDLLTRFRAAAV
AAGLFDADEGPVYADIVMGMLSGTPSAVQDRFEAVEREHGGMEAMRWFYDYCVANNYVKKGVLDKNPRFDSHGLVITINL
AKPEFKNMKKAAAGNSVAGGYPACTICHENEGFAGRNKRTLRTIPATLGDEPWFWQFSPYGYFYQHGICVNDEHTPMHVS
RSTFGHLLDFVDRFPGYFLGCNAALPRIGGSVLAHDHYQGGGELLPMHKAAAWATMTLPEYPDATIEILDWPGTAVRVVA
KSRDTIIEVCDKIREGWINYSNPELDIICEGEDGKRSAVSPSAIITERGYEMSLIFRNNSVSEELPEGIFHAHPEFWPVK
QEPIGLIEAQGLFILPGRLINQLGLIEDALAEGKPLPEEVGEFTLEWDELTATLNGERDRDAIHAAVQDELGSVCERILG
NTAVFKHKELTRDFMEGLGFHTQH
>WP_013389986.1 MULTISPECIES: NUDIX hydrolase N-terminal domain-containing protein [Bifidobacterium]
MIAAGRTLLEQARELQALAQTGLAYCKDPFDRERYERIRAIAVDMLAMQADVPAEEMRRLLSAGYPTPKLDTRAAIATPT
G
>WP_013389990.1 SOS response-associated peptidase [Bifidobacterium bifidum]
MCKRFALDLDWDAIAAQFSVAEEDVRGDVLPRPSYNIAPTQNIAVIAQGKDGHRHLTGAYWSLIPSWSPGKTLPYPTYNA
RVESAHVKSTFAESTRSRRTIIPASGYYEWRGRRPFYFSPEMESTALAMAGLYSWRRPSAASLWQLTATILTCPAVDGPA
TVHDRMPLLVPAGMTSEWLDPSIDGARLLAPMRKAGAELSARLHFHEVAPPEGDGPSLIRPINREEPMRLF
>WP_013390004.1 MULTISPECIES: ribose-phosphate diphosphokinase [Bifidobacterium]
MVSAILEGKPDKNLILVTGRTHPKLASDVAEQLGIDILETTAYDFANGEMYVRYTESVRGADVFVLQTHADLVNKSIMEQ
LIMIDALKRASARSITAVCPLLGYSRQDKKHRGREPISCRLIFDLLKTAGADRIMSVDLHAAQSQGFFDGPVDHLIAMPV
LVDYIRDRFSNELGNVAVVSPDAGRIRVAEQWAQRLGGGPLAFVHKTRDITRPNKAVANRVVGDVKGKDCVLVDDLIDTA
GTIAGACHVLRDAGAKSVTVVATHGVLSGPAVDRLKNCGASEIVLTDTVPIPEEKRWDGLTVLSIAPLLASAIRAVFEDG
SVAELFDTYPEHHGQGFLFA
>WP_013390031.1 MULTISPECIES: LysR family transcriptional regulator [Bifidobacterium]
MFPLLDTLVAVYEIGQFTLAADELKVSQSTVSSRIAQLERMVGAPLFVRNAKSDVTPTEAGRLLYRAATGIDGTWRDACE
QIARMRESREPLSVAFSHTTAAVLLPVALPVMAKALSGFDCSIRVLNSDAILEQAGMKAVQLGVVEKPIVNDSVDRVTLR
EDRLVLAGDPHGVWMVREHGSGVRYYTDLYFKTVGFMPSRMIEVANNAAIGAALAAGFGCSLVSAAAVPAGVPTRELGDE
FVRRFYALVPRSGLTPGQRELAGRVIAALRG
>WP_013390032.1 MULTISPECIES: HAD family hydrolase [Bifidobacterium]
MRVFDFDGTIYDGESLFDLYMFSARYEPKVLRHLAPVLRYAVQYKMGRATLAQMERGVGGVTCDYLHDVAASRRILRLDG
AAPDAGLAGEAAIAEGVSALVNEFWNRHMDRIKPWYEPRPDDVILTASFDVTVGEACRRLGLNRLVSSTVDPRTMRVTCL
NFNTNKPKRFREVVGPDTVIDEFYTDSRFDQPMIDMARTAFMVSGNRITQVK
>WP_013390054.1 MULTISPECIES: putative ABC transporter permease [Bifidobacterium]
MTPMDVLIVVERFFLYWLAYSFAGWVWETGLSVVLRKRFEDRGMLNGPICPIYGFGGLLVVVLLHDVNNPLSLFLSSGVL
ACTLEYASSWAIEKLYHMRFWDYSGKPFNINGRVYLNGFLAFGAGATCIKLVVQPWMSDIVRSWPIWLLHAVAGLSFVVV
VIDAAITQAGLRSLDSRLAKVSEGIKALKSQQIRQIDTRISEADEQWRETSAKLRGQAEQAYDRFAAGAQQGIRAASRPV
ADAGELVRRSLNRQQRRLIRTFPKMVSLRDLTITDMIRDLWNRL
>WP_013390074.1 peptidase [Bifidobacterium bifidum]
MTRFRNTYTTLTTFVSAAVLLISTTVPASASPMASDPLSSSTTTAVRAQVTALGANRTYTYVPTNNTSVGDPIVTAYWTP
ERMKSAIPTDTPTSTTEVNRQIDELEQPALADEPVTDGSSPVTAILNAITPQAVTPVTNFSKTNGKVFFRNQTDGKDYVC
SGASVNSRSKRLVVTAGHCVHGGPGKDWHTNWIFAPGYSNGATYGTYQAATLRTLNDWINYGESGRGFNSDVAFVTTYSG
STSGDTVVNAVGGHGFRWGGGTGFDVSIFGYPTNLSGGQSMWACWGSSQTGWNGLYKFNHITGCDFGGGSSGGPWLDEYS
NTTGLGYVRSVTSNGPADNSYLRGPYFDSRVNDLFVAANKDW
>WP_013390086.1 MULTISPECIES: regulatory protein RecX [Bifidobacterium]
MISAEAFLAAHGTCETPVVEPGVDSPRRGTWSHGNRPARRSARSMSRPGREPEDPCDVDACRESALRLLDAADRPSGALR
DRLIDKGYDDETVAAVVDRLIEVGLVDDESYAQSAVRYCVGRLMGYRGAVMELARKGVDRPLAERVCDEARMSGVFEDAA
WELGRRSAAKTQGMDPKVRKRRFWSSGGRKGHDAETLRAVAHELFD
>WP_013390104.1 DNA-deoxyinosine glycosylase [Bifidobacterium bifidum]
MSEHVEHGFGPVWDSESRILVLGSMPSPKSRKAAFYYMHPQNRFWPVMQALFADPADPSDVTGDSLQSRRAFAMRHHIAL
WDVIASCDITGASDASIRNATPNDLTPLLRDAPIARIFTTGAKSAQLYRRLIEPRLAATGITIGMTPLPSTSPANASMRL
PALIEAYRLAFQSAGALEMADETVTGL
>WP_013390155.1 MULTISPECIES: helix-turn-helix domain-containing protein [Bifidobacterium]
MRIAVPLPGTMWAFDVISIIQIFDDDSVMYGSSDRPVIDFIANASSKALDHGMSIATTALRDYHEKPDLIIIPGFANPHE
IATDRRTRDAKARLFTADPADALAIRDWLVASHREGVEIAAMCTGMFALAWTGLLDGVECTTHLPFLDDLAAQFPKALVQ
KDRLLTHNAKQRIWTSAGGSICLDLCIALLAEHAGQSLATAEANMLMMHYPRSVATRRSDGAPSVLPRPSRQSDEIIALT
RRVREHLSYDWTLTTLAQTSHSSTRSFQRRFSEVMGVPPSTWLLTERLNAAKELLELTDLPMQQIALRTGLRNADSLRKH
FSAAFGVSPSRYRQDFLRTELRPTENV
>WP_013390158.1 DEAD/DEAH box helicase [Bifidobacterium bifidum]
MPKRHHDFAAGSAARSVMHTDTDTVDIDDIDAALDASADDKEQDAAPTFAELGVPKPLVHVLAMDGKVTAFPIQADTLAD
SLNGVDLLGRGQTGSGKTLAFAIPLVARLSEHSVTEVAMKEFEQIRKASDEKAAREQASLPRPRGLVLAPTRELVNQIDE
VIQPLAEAYGMSTVTVYGGVSYARQVAGLRAGADIVVACPGRLEDLLRQGKLSLDAVEITILDEADEMADMGFLPPVTRL
LEQTDSRGQRMLFSATLDHGVDALVKRFLPDAKVHAVSSVVSQVDTMTHHVFEVSQGNKHEVIRLLASGTGKRILFTRTK
FQAKKMAKKLIDEGIPAVDLQGNLSQKQRDRNLLAFEKGLVRVLVATDVAARGIDVHDVTLVVQTDPPADPKSFLHRSGR
TARAGEQGDVVTLVLPNQARSTRQMMKRAGIRVKSVAITPASEDLTELVGEHAPVVEGWSLDKALEALRRSERAGRSDRK
GGRGGEARGGRGRSGRKSRARGGEHDFSRPSARRDGHRHDGAEMEGRESAQYRFDHRDESQMSIIGEGKPHGKRKHTTKR
DRFDGYGRSGFDDGRFDDRRQYRDAEGRKGGKKRRGNDFGDDFNTPFDGREADRRSNRRNGRFHDTSFEDRKGGSHNNDG
DNRRDGRNRRSQSGPNRATRKAAGFRKSHGKRNAAPFRRGR
>WP_013390170.1 DUF3791 domain-containing protein [Bifidobacterium bifidum]
MTKLERSQIDFSTFMLYRLAEHWGKSVPDTYRILDKANAIDGYLVPCYDMLHTLGSEYLVNDLTDYVREQGICI
>WP_013390171.1 DUF3990 domain-containing protein [Bifidobacterium bifidum]
MRLYHGSDVTIEKPDAIHSRKNLDFGSGFYATSYPKQAERWALRRSLRSHGKALVNVYEFDETANLHILRFNENDAEWVR
FVCNCRRGGQPPLGTDLIIGGVADDKVYAAIDMYMRELWDMERTLQALAFYERNDQYCFLTPRSIAALRYVETYEVEQ
>WP_013390173.1 DUF4825 domain-containing protein [Bifidobacterium bifidum]
MRTVNKKTMTIVGVLAVVVVLFCAAFQIASENQANAEYAREQDDALTHDVTPIAQLGPISLGDNNGVRELFGALPLHSVD
RKYEIDAEHESLTINYLEVVGDIGVDDVWRDLIYNSVVSMASIPNLSDITYNFVGDGYSFTREEIEDVFGKRLPDLLASS
GEWQTEVRSRLASQKFCQQFYA
>WP_013390174.1 response regulator [Bifidobacterium bifidum]
MVGDIPLSVGAVVVGFAVRKFMDGAERSRRELGVALLDVDMPVLDGPATAKEMAGLYPSVAVMMLTVFEHEESLAKSLAL
NVRGFLTKDIPSA
>WP_013390175.1 LuxR C-terminal-related transcriptional regulator [Bifidobacterium bifidum]
MFGPRPTSILADSYLYSGRNDPGYDAFRDRVERLPNHLRATFDLLIQALPNKTIAKRLGLSEATVRSYISEIFAALGYTN
RGELTITAIKAGY
>WP_013390186.1 MULTISPECIES: ABC transporter ATP-binding protein [Bifidobacterium]
MSNCLQLDHVDYAYGAAKILVLSDVSADFESGKMYAITGPSGAGKSTLLSLLAGLDAPSRGVVRFEGEDIATSGYAKHRR
EHVSLVFQDHNLIDYLTPEENLRLVSTKADMKILEELGLSREESKRNIMHLSGGQRQRVAVGRALVAPGRAILADEPTGS
LDPKMTDEVIHLLQHAAHQLGKCVIVVTHSKRVADSADVVLRLRSKKLARV
>WP_013390211.1 ribonuclease H [Bifidobacterium bifidum]
MTITVSTDGSALGNPNGPMGWAWADHELNMAHSGGHEHGGDCDAGGATNGTNQIGELCAVLEALRAHPGAEPLVIETDSQ
YAINCSTKWVHGWKKNGWKNSQKKPVKNAALIRAIDAELSRRAGSVKFVWVKGHAGNAGNEKVDDLARTYAGDCRSGVQE
GYLPKEGWQSLLASEYAKGTDVPEDAQMLLDGKISTQEYHLGRGGESGEAGAEHESDGDNVAKRIRKPSLAELLAEPEGV
PDYGETQSDTSSTTAMSTPTVPMTTESDATVALSSNSAQAEDTQSGSSTRSVAEPAAPRLSPTALTASGTLRFTPPPSTS
PTYDGRPRIIHGLVRVDGYVNGDGTITLNNAAFYTDKQG
>WP_013390212.1 MULTISPECIES: DNA repair protein RadA [Bifidobacterium]
MVKSATRYVCSECGWDGLKWVGRCPQCGQWGTVEEFHEARPAASSSRTAAPGRTSRTQAAASIVSAATPITQIDTSTASR
LSTGFGEFDRVLGGGIVPGSVVLIAGEPGIGKSTLLLETAGNIAAGQPNGSVLYVSGEESQAQVRLRASRVNAMEQNLLL
ASTTDLATVLGLIERTRPTLAIVDSAQTIVSQDVDGISGGSTQVREVASALIDTAKTLNIPVLLVGHVTKDGSIAGPRTL
EHLVDVVCQFEGDPETALRMLRAVKNRFGPTDEVGCFDMSGEGIEEVSDPSGLFLSSADERVEGTCVTFTLDGHRSLPIE
IQALVTSSVLPTPRRAVVGVETNRIAMLTAVLYRHGKVNLLANDLYVSTIAGGLAKEPACDLAIVAALASAARSKPIARD
TCAIGEISLTGQIRPVPRLEHRLREAARLGFATAVVPPMRKRVTIEGLRIVEVTHLRDALESLGVV
>WP_013390231.1 MULTISPECIES: YigZ family protein [Bifidobacterium]
MKTVLDTSDRPAHDALVEKKSEFIADVCHVDALDEALLFVDSVRQLHPKARHVAYAAICVDGDGRVRERMSDDGEPSGTA
GKPILDVLRQGDLMNCAVTVTRYFGGILLGSGGLIRAYSSAASLGVKVARLASIETCRRYTTALQYPQFDVFRQLASDCG
AALENERYSDRVVLDAVVPVEREREFLRRVRETFSATVTPESGELISRPVAI
>WP_013390232.1 DNA polymerase IV [Bifidobacterium bifidum]
MSTAPRLAAAKRDWGHDETGCTVLHIDMDAFYASLEVARHPELKGKPVIIGTGTRSVVSAASYEARRYGVNSAMASARAR
QLCPDGVFLPVDMHYYRMMSRRIIEEVFSQVTDRFEQVSVDEAYMDVSGALLAWQRPTRIGAWIRQEVASRFHVTCSVGV
AANKLVAKMASTNAKPDGMLLIPVARHAEFVQMMPLRGIPGIGPSLERRLAEWGVKTVADLAKMSEQTLATAIGSQTMAH
GLCMAARGMDGRAVTPYTPEKSIGSESTFPEDTRDMRRVCDLLRRCCDEVASSLRRRGLVARTVTVKLRFADLSYKSMSH
TMERAEDTAAALYPQSVELLCRMLGIEDGVAAMRSPDTPLPRDIRLAGMSASGLARSAGSTVQPTLDDVLEETEAQSAGT
VTRSARQRDAEQALDAIRRKYGKGAASLGL
>WP_013390233.1 succinyldiaminopimelate transaminase [Bifidobacterium bifidum]
MGFHAYSSPYDWSRIAPYKTKAAQVPGGIVDLSVGSPVDPVPQSVREALAAASDAKNAHGYPVTAGSGDLRDAIFEWFRA
VRGVDLQSINADVVPTVGSKEAVALMASLLHLGEGDVVVQPKVSYPTYEIGTQLAGASVLKVDDVSDVDSWCHVPGVKAV
WVNSPCNPTGGVLSGGWLSDIVAAARRIGAVVLSDECYALMCWSSNSRDFHVDGAEAGTSTPVSLATSPCALNTTVCDGT
ADRILVLYSLSKQSNMAGYRTAFIAGDAGLVREMSAYRKQIGQIIPGPVQSAMATGLRDFDAAKTQWTRYRRRLKTLVGA
LRSAGYDARMPQGALYVWVRAKSGDCWRDMDDLAALGIIASPGEFYGAPECLRFSATASDDAVADAARRLSR
>WP_013390238.1 MULTISPECIES: GNAT family protein [Bifidobacterium]
MSVIGGRCAVSETRRWHNGCVSVLQSICAVFRQPAAPSIRVPRWIGIPQCPIKLRPITADDEEEWNEVRWRNDAWLHPWE
SGDPMHGSPMTYNQWMQQMRHNEQTGRGVVFAIDYHEHIVGQISLGAIDLGSMRTGVIGYWVDQRYAGHGFAPMAVALLA
DWAFCDPTGPRLHRMEIALLPENERSRRVACKVGCHYEGVRPRYMFVNGQWRDHETYSLFAEDAGDGFIHRLIARHAMPE
SVQS
>WP_013390247.1 phosphate ABC transporter substrate-binding protein PstS [Bifidobacterium bifidum]
MRKNLFVRSIAAVSGIVMLASLAACGDNTSSAGNNSGSTSTEKITGSFSGAGATSQQAAEEAWISAYMAANSGANVTYNP
TGSGAGVTTFLSGATAWAGSDKALSDDEVTQSSDKACANGTTAFDVPVYISPIAIIFNLKGVSDAGKHINLDADTAAKIF
DGKIVKWNDPAIANQNKDLTLPDTQITVVHRSDKSGTTQNFVSYFKDQAPDSWTHELSENWPDIPGQQSAKGTSGVVTAV
KQADGTIGYADFSQVGDLGTAAIKVGENYNEISADAGSKVIEDSEIDTSAKGDNRVVVKINHATKAKGAYPIVLVSYDIA
CPAYKDANTAKFVKSWLTYVTSDEGQKTASSAAGSAPLPSNIVEKVTKSIEAIKTK
>WP_013390249.1 ATP-binding protein [Bifidobacterium bifidum]
MTWVHVALAVLVTIIVLVIAVSRSYALGRESGERDTLAGQGSDSGSLFGTDVPVREAEQGLIDVMPSEVIVCDGNGSVRC
SSKSQVNVDVIENGWIVKDEILDILHVVVENGGVREREMCVSLDLTRMSSAISGRGVTAGSSAPSDSYLRVRVGHICDGL
YAVFINDVTEQRRFERMRRDFVTNVSHELKTPAGAISLLAETVSDAADDPGAVRYFAGRITKESARLTELVTHLIELQRA
QDAPAMLKAQRISAMSVVRAAVGENLVQAGAKHIAIRLSLRGEQAPVDADAAADDEAQRDIAIMVDRETLTMAVKNLVEN
AIRYSPEYTTVSVSVSLCKDPSSMTIRVIDQGIGIPSASLDRVFERFYRVDPARSRATGGSGLGLAITKHCVQECGGTIS
VWSREGEGSTFTIELPVAPEPDDDDGERADDGEAPGETVGAPGGGDAATQE
>WP_013390270.1 MULTISPECIES: acyl-CoA carboxylase subunit beta [Bifidobacterium]
MTDIMNSPAVKQVMKQPGHVSADGAAQAQGEQPIRAAVVRAAELARDAESNARTRQHAKGKMTARERLGLLLDTGSFEEI
GRFRGGDINGGKAGSAVITGFGDVYGRKIAVYAQDFSVRGGTLGRAEGEKICHLMDMALDLKVPIVAIVDSGGARIQEGV
AALTQYGHIFRKTCDASGFVPQISLILGPCAGGAVYCPALTDLIVMTKENSDMFVTGPDVVKAATGETISMNDLGGGLVH
STKSGVAHYLGEDEADAIDYARTVLAYLPSNSDAQPPMYAYAATRADRETAKRLTDIVPDNDRQPYDVLDVIRCIVDYGE
FVQVHELFATSAVVGFACIDGRPIGVVANQPNVRAGILDVDASEKVARFVRLCDSFNLPVITLVDTPGYKPGADQEHAGI
IRRGAKVIYAYANAQVPMVTVVLRKAFGGAYIVMGSKAIGADMNFAWPSSQIAVLGATGAVNIIHRKDFVKAKEAGEDVD
ALRAKLAAEYERTTVNANLSLEMGEIDAMIDPEQTRQAIAESLRLLADKKRVRRTTKHHGNQPL
>WP_013390273.1 DUF6020 family protein [Bifidobacterium bifidum]
MTTAHITDHSSATPARGGRGGSGGRSRRATGIALARLAAVARWTLAVAACLWIALCVAVGPLYWADSSIADFGAVNWLFA
VVGFLVPFAAVVAMTRWANGIPVFGWSSGKNGLHPRRLIPAGARRAAARLLASAPGSWVSRTGRFLARVCVRATDRWWKI
ALILFIGWLWVPTTLLSAFGADIRSQAREFSWAWNQWTGLDQPYIGFFSFVPMDIYPTAHYIWPSNPTYLTDQHNIVLTV
LYGAVLSVSRYFTDSNDVGFVVLSSAQFLFAAFCCAATANRFFNLPWLPRRAGIDFTHPERGLMALVMLDFTHPERGYAS
PGFAARACAGNGRLPEGASGWFSRLVIILFFLCCPLAVFSTISLTKSPLFAFSFVWAFGVWYELFRTWRGKGDKVVRLRR
RSLIALILACVVMLASAKYAWYIIVLQLILALLSDHRRWKAYVVALLLPVIVLHGGVVMLTRTGAIISGDPIESHGVQLQ
QIARIAKRNPGSIPQSAREEIAPIFNLDQMADAYQPQDADPVKSSGIQSKKVSYRWRSVTQEDMARFNSAWWQIVKADPV
TAIDALLAKCFGYFNPMDQPYVSMDYYVNSDYVTDQTTWIKYWCSEWRQSIAEGAKQFGEIPVLGWVAHGNLYVMMTLLI
GAAEVVLRRWRTLVMHLPLLLLMGVMITAPANNFERHMLPVAFVFGFVVLTFWRESQRARRNADIR
>WP_013390277.1 hypothetical protein [Bifidobacterium bifidum]
MKAKNDAKAITSDQLEEMFDNGDDILSYVDLGNPVVEHHPPLEKRITLTMPAWTVSELDEEAAELAISRNAVVNTWVADR
LRTMRRRENAHA
>WP_013390292.1 MULTISPECIES: DNA recombination protein RmuC [Bifidobacterium]
MFDEVLDVVIVAVVALLGLAAGFALGKMRGQASARMAKASEVDALRGSCEAMKDDNARLAAQVAQAKAQSEGLLQQLSFA
KSQLAQAQQAEQVRVQRERERAEADGLRRREEQEKALTEQGKVLSALAPLQKNLDELQQKVSNIEEGRKHEMGVLGEQLK
GLGEQQARLDRETSSLSAALRNNKVRGAWGEAQLRNIVESAGLLEHVDFDTQVVMTGVDGKTLRPDMIVHLPGGKTIPID
AKVPYADYQRACMIPETAGPEDLERRDELLRSHAKALREHVRALGDKAYWSACDTAPDFVIAFIPNEALLQAAMEADPTL
MDDAFARKVALTSPVTLWAVLKSVAYAWQQQSLTDDAKTLFDLSRELYERFAVLGERANKLGTALTRTVTAYNQFASSLE
SRVLVTARKLQKLDQATVIGSVNIIDPDKSDVREITAPETTSE
>WP_013390300.1 DUF5696 domain-containing protein [Bifidobacterium bifidum]
MQFTMSGTMLRFDETTLRFSFSRDGATWSGCDGIEPQLTREDRSFSFAGAATVTHERIETGTGVGVRSVFAGFAGADYAF
ETYIWIERSSGDVLCEWVPLRECGAEPRIDRVLWPAPLSFDHADAHDVTLITHEQGVMIPNNWPTEVGTDAVSFGGRFET
AGGYMPWFAQLRSDGHAYIAICETPWNAGYDIDHPAGGPYTHVGMWFEPSLGRMDYRRVVRYRLLDHADHTAVCKTYRAY
VNERGRLRTLAEKAARNPSVRDLLGRSWVHVGIKTKVQPDSSFYDPAQPGKNDSLVTFAQRERQMRTLHEMGAGRLYLHL
DGWAQPGYDNGHPDYLPACREAGGWKGMKSLVDACHEQGDLFGTHDQYRDYYFAARTFDPRNAIRLADGTMPEHAMWAGG
RQTYLCAELAPDYVRRNFSEIATHGIALDCAYLDVFTCNEGDECSHPEHRMTRRECYERRAECFEYLLAHGILTSSEEVS
DWAMPSLVFCHYAPYDFQMRSPDAPRHGIPVPLYNLVYHDCVIQPWMMDRVAGGDDYMLYALLNGGAPYLIRDAAYAGMD
GDMNAALRARTENDIERCAVVAGLHLRVGMQELVRHDLVGGDPLVQRSVFADGTAVTCDFHAQTYEVAANGSH
>WP_013390305.1 MULTISPECIES: helix-turn-helix domain-containing protein [Bifidobacterium]
MARDIEASSIASHIDLFFDELHRIDVAYSDYARRAGVSDNVMCILDYLKDHDGASQRAICEYTLLPRQTVNNVIASFVAH
GFVELGDAEGDRRVKTVRFTPAGRRYCNSLIAPSRAAEYRAMSELPDELRSALLKGMGVYGRVFRKQMHDISV
>WP_013390316.1 ABC transporter ATP-binding protein [Bifidobacterium bifidum]
MLLELDHISKIYGDLHAVDDLSLTVPQGEWLAIVGSSGSGKTTLMNMIGCMDTPSKGSVSLEGRKLEDLNAGQLADVRKN
LIGLVFQKFYLVPHLTAVENVMVAQYYHSVVDEKQALEALKKVGLKDRAHHLPSQLSGGEQQRVCVARALINNPKLILAD
EPTGNLDEKNEKIVLDLFRQLHEQGTTVIVVTHDALVASCAQREIMLNHGVLVGEKWNDKNARDAYVAAGGKPASTGSDA
EGAQHGDSSIDFIDPTKAAKTGGDHE
>WP_013390363.1 alkaline phosphatase [Bifidobacterium bifidum]
MNINKMLKGAVAALTSAAALGALTAPAFAASGTYDLNGKGVDALSVHGGAQRIATIGNAKAKNVILFIGDGMGDSEITVA
RNYLHGVNGTFQGLDKIGQPGALQTSTGKAAESGVGQYTTFSLGGSSNDSLMAKDSKGQLTGSKTAGVITPVTDSSASGS
GWATGTKTYNNAVSVDVKGNPQLNLIELAKANGLATGNVTTSEIQDATPAVQESHSSERACYGPQGKWDGTDKNGDGKVD
IKDAELAGIGRCLADQLKANGGIGSISEQLLDTRADVTIGGGAKYFNQLDENGNTLWQQAADRGFQTVKSGDVDGFKNLT
YKDGQPVLALLGDGNLPTQFNPSVATKQDAAKDENPTVCTTNAKWLGNQGASLADFTDKALDLLQANPKSEKGFFLQVEG
ASIDKQDHNANACGQIGETDDLDKAISAALKKVNLSDTLIIVTADHAHTSQIVESQPYYALSTVLKNADGSKTTISYGTS
EKNLYSDGQDTEGAADSSKAQGNMSHTGTQLRIAASGPGASRVDGLTDQTDNFYTIAGALGLATDTTSQNNLSNGGKVTV
NKDKDGKYSAAVTGFNGDAVLSYQLVDNASKKVVAESNTSTPLSGVRVATAATTSISFADFTPAEGASYTLTVNGRQSGK
SASVSFPSASGSADKTPNGGNGSGTVAQGTVKEPTAPLGKTGATVLGLALMVLALGAGAMVVRSVKAGRR
>WP_014759650.1 MULTISPECIES: DUF3566 domain-containing protein [Bifidobacterium]
MSDNLEPGRTDMFVPGPHDNAEPHEGVRESAPRVARSISNQPQSESEPRANKTRASLRSPRRSTPRARRMNLSLTHVNAW
SVAKVTFMLSIAGAIIEVLAAALVWLLLDAVGVFDQLNNIVSSTGLAADSLNLSSVFSLSTVLSVVTILAIVGVVLVTLL
ATIIALLYNVISALVGGVHITLGDD
>WP_014759675.1 MULTISPECIES: tryptophan--tRNA ligase [Bifidobacterium]
MTDQEQQQLTAAGNEMSASFLAAKKRSDATLAKLEAEPGKFTMLTGDRPTGRLHLGHYFGSIKERVAMQNRGVNTNIIIA
DYQVITDRDTTEHIQDNVLNLVLDYMAAGIDPTKTMMFTHSAVPAENQLLLPFLSLVTEAELHRNPTVKSEMEASGHALT
GLLLTYPVHQACDILFCKANVVPIGKDNLPHVEITRTIARRFNERYAKKNPVFPEPAAILSDAPEIPGLDGRKMSKSYGN
SIMLGATAAETAKLIKKSPTDSERKITFDPIARPQVSALLTTAGLVTGRDPKDIAAEIGDAGAGALKAYVIESVNEFLAP
HRERRAELAKDMDSIRDILHDGNARANAIAEETLDQVREAMGMKY
>WP_014759709.1 cell division protein CrgA [Bifidobacterium bifidum]
MADTELHETDSEDQKDWQAETDADVKDTDANETDEADDDYGVSMDKVQAVLNATADKSEMTPQMQRMMSRQAENTRRVEE
TIKGTKSNPRWFVPLFCALMIIGLIWAVVYYLSPNGTWPIPGIGAWNLAIAFAIIMVGFIMTMWWR
>WP_014759724.1 DivIVA domain-containing protein [Bifidobacterium bifidum]
MISADTITSRTFTTVRFKEGYSTREVDDFLDEIVDRMATGDHSLARRIKEKTFSNVRFRGGYDIDEVDDFLDEVARGLEG
DAGASTGASTASAAAAIPDPHETVAPEPGTSYTSDANLAAPSSDSDAAQLPW
>WP_014759725.1 glycosyltransferase family A protein [Bifidobacterium bifidum]
MEAALKPAAPSAVTVVITSCNQGALIREAVESALAQTIRPDCVIVVDDGSDDPASIAVLDGLAELGAPGRDGTAPAGQFA
PVLEKSSLYQFPSCPPTGRDDSPARR
>WP_014759734.1 hypothetical protein [Bifidobacterium bifidum]
MDISTATTLASGLVALIAPALVQAFKTYIPSGYVGLVSLAVSILFGVIAIAATGGFDGTYTWGIVLAGVVGVAQTVYTLV
NQAFDGKLSKS
>WP_014759742.1 MULTISPECIES: hypothetical protein [Bifidobacterium]
MGWRDNRRRSVCKKIMFTPEEWEQTRRIHERWARNIPVYRRWGDFARQTLMHGALMNVSVTLASDPEVFKAEPHHIGVNV
NQTAHCAGPTGGSCSPPPRTRSTCWQ
>WP_014759743.1 MULTISPECIES: hypothetical protein [Bifidobacterium]
MELVLVLSLEGLNYYGYIPETFQAKPGQTESFELTEGDEDLLDKDFIGPIDRLCNSLIDPGDVDYLNAEQCKLMLGWLEW
RLTEPINPRLETIYRKLVEFANKAIELGTGIVFDL
>WP_014759747.1 MULTISPECIES: CrcB family protein [Bifidobacterium]
MNQSVPFVPSSHDESDGGDAAGAGDIESVSAGSDVADTSAPDSTPSEAHALAADEPAPSTQEISASEIEYSAPRPTGLAA
AVAPPSIPLAPAKRVQAKFNPLADGMLYLVVFVGGFFGTAIRYGLSLLLPNPAAPSGLLHSFHTATFIANMLACFIFAAL
STYMSQAAWIRKRIRQLVSRGVGMGMCGGFSTLSAMMIEDLNSLRAENIVGFVTYTLLSFICGLIIAWLGTMLGLALSRK
REARVVARAVRESQAAGAPSGADLAVESQAGSEPAAGRVQDMPVSDEQHLPSFEPDPITAEIPLRPDPETGEVR
>WP_014759766.1 transposase [Bifidobacterium bifidum]
MADPRHPRHYEESFKRRIVRLYENGKPAREIKDEYDISRSTLHRWVQGIRDSGSAKAADNRTPERNEPVELRKRNGQLEM
EVDVSEQAAPVFARR
>WP_014759783.1 MULTISPECIES: TetR/AcrR family transcriptional regulator [Bifidobacterium]
MARNPHPEVTERRILAAAKKLFAEKGYDKTSIQDIIDKLGDLSRGAIYHHFKSKEAILERLNTDDWHASQTLCDEIAKRD
DMNAMEKLRSLFANSLGDAAHLALVKATVPFFDDPATFTANMRFWSTELPKNFEPLIEEGQLDGSIPTEYPREVAQLLAL
LCNYWLMPCFFPATRTQLRYRLQCLATMLDALHAPVFDQHLIDLATDGMMAFAGDGSGSAAEQQDGGGTSPVSDAH
>WP_014759855.1 hypothetical protein [Bifidobacterium bifidum]
MSTSSARHEAPRNGRPVKRRLIRVLAGSAVIGAMAVGGLQFALGTAYAAGDVCDLCSTNYNPVACCSSGGSAYDSNPGGG
IDVSAQKAAFDSYCANYKKEHAQKEEPATPAPATKPSNPKQSAPAPAKQSSGSPATQTTKPSTGNTTAQQSQPAQSTGTQ
SGQSTTGSTAGITGDTAANADATATQTSKDAASRKNSDDNTADTAGGETTTTESGITDSGTDTAETTTQASPVTDRAETT
SPVVRIVAGVVIALAVIGTLGAALIVRNKRRAPALAGANGGRSDDGFDIADGATPAPATTANAIAATEARADASAPTEVL
QPIASPANGPSAGPSASLNVADSGGAPTARYDFNLVDGPSSR
>WP_014759867.1 ABC-F family ATP-binding cassette domain-containing protein [Bifidobacterium bifidum]
MPTYDLGLEHVSLAFATKTIFTDVTQGVFEGDRIGIVGRNGDGKSTLLHLFKGTQEPDSGRVTKRGGLTFGMLDQRDPLD
DDATVRAAALEGREDYEWAADNKSREIVEALLGGINLNARVGSLSGGQRRRADLARLLLKDWDILALDEPTNHLDVVTIH
WLAEHLKNRWSKGQGALLLVTHDRWFLDEVCESMWEVHDGVIDPFEGGYSAYMLQRVERDRQADVRETKRRNLARKELAW
LSRGARARSTKQKFHVKAARELIADVPPMRNAVELKQMATSRLGKQVVDLIDVTQIFAKSQGEQPVTPTDDTAADQAPAS
SSQIDIVPSLYSEPRVTGSVEVAVDTLADPRLVDAGVPESIQAAAEAKAKAEALAERKGVTEESVAPQVTSAAQKITVAG
RKILDDVTWLIGPGDRFGIVGANGAGKSTLLKLIDGTLTPTAGHVNIGKTVKFAVLSQRLDELEKLGKYKIKEVLSRYKP
SYIVDGKEVTPGQLMERLGFESAQLMTPIRDLSGGQKRRMQLLLILLDEPNVLIMDEPGNDLDTDMLAVMEDLLDTWPGT
LIVVSHDRYLLERVTDQQFALIGGKVRHLPGGVDDYLDMIEKAKTAAPAGVSASQKEPADSGVTATADDAPKLSGKEFRE
TSKRISAIERKLAKLEEQKTALEADMAAHDPSDYEGLNKLNGQLQAVSDESGALEAEWMELSEKLE
>WP_014759879.1 MULTISPECIES: sugar-binding domain-containing protein [Bifidobacterium]
MTTTESRNHIELVLKIARMYYTDNLTQAQIAAQIGYSRPTISRLLSESRDRGMVRIEIGHPLERLMQLEDALVRRYGLKC
ARVAQVNPGQDPSTIVPRYAAALLTEKSSPDSLITVSNGRAVAATVREVAIQDWPKSNVAQMVGALSPSNPMTDSPDICR
MLAERLGGTVTTLHVPMILSSAHIAAAMRQEPQIATALALGGGADVALEGVGATEGDRLSPVFDAYVTPHMVKEIRAQGA
VATVCGHFIDAQGRPVCSELSDRIISVELDRLKRIALVIGVAWGQEKVKAIKACLVGSYISALATDQATAESLLA
>WP_014759890.1 HNH endonuclease family protein [Bifidobacterium bifidum]
MRTHFRKRRFRGSSPLERLMILVVIAALLGVVIGLALPKISPSIGEITGEYIASGPAADALNGLQVDDRPDSTGYDRDSF
GFRATDDDGDGCDVRDDVLARDLTDVIFSAAKRCQVSSGTLADPYTGKTILFVRGRNTSAAVQIDHVVALANAWQSGARD
WTTAQRYRFGNDPYNLLAVDGPANQDKGSASAAYWLPTNGEYRCEYVARQIGVKRHYGLTVTTSEKRSMLAVLRACPAQQ
IPSQ
>WP_014759901.1 3-isopropylmalate dehydrogenase [Bifidobacterium bifidum]
MAKKYTIAVIPGDGIGKEVTPWAQKALEKAAEGVADFEYENFDLGAERYLCDGAILPDEELERIKKTDAILLGAVGDPRI
KAGILERGLLLKLRFALDQYVNLRPSKLYKGVTSPLANPGDIDFVVVREGTEGLYCGAGGAVRRDTPAEVATEVSINTAY
GVERVVRYAYELAMKRRRHITLVHKKNVLVNAGDMWQRIVDRVGEEYPEVTHDYQHIDAATIFLVSDPSRFDVILTDNLF
GDILTDEAGAVVGGVGYSASGCINASNEYPSMFEPIHGSAPDIAGQGKANPTAAILSAAMLLRHLGFDDAAARIDTAVEA
DIEELGSTVRSTDQVGEDILARL
>WP_014759931.1 hypothetical protein [Bifidobacterium bifidum]
MDGSTTSISVDPRQQLDDIVDFVNDSWLASTDFDGPTFLWNHMISDASAQDDDNRNNVPVAAPNEVADVIGLTMQWYFDS
ISSTVPTAERTEDGVSMPRNDMPTFRIDSQALSGVDAVVGNALMSTRWVDATTNLAKSVEMTARFVGNAADRDGEGFDYL
KELIQNVRVYMDSVARNADPQDGEKALRLITRVACNEDFQLNATQMVELLSCGLSFAQWDDTRMFAYDALNSALDTMDRF
AKEAKIDEDGRCDGETAHDDGVIAAEAATGSTADASELIKRTVALSAHQQFEESIMFLRHDLMRVSGDAADADRFLVSHH
ESEAMADAYAARLIAAERWDELIGFIDMVERDRPNQYTVMFPEDLVAYEWESLREAAFEALGRWDELRAMYRERIVEAYD
PSDLHTIAQLRAISGRDWAGQVRSIVTAYDDGSGRYARNPIYERLLVDERLSAEAERYCHTFPDARADLAAVL
>WP_014759989.1 hypothetical protein [Bifidobacterium bifidum]
MSGNDDRHGGDDGFDDDIHFSDEELEAALDGFEKEFRDSNAAAGEPANDAAADSPADDAGAADSGQAQEADTAAAFDDEL
QGLLGNKAKAAVLITRVASARLLAAFCQLSDVSADCIGSEEGAVAILRNLDGDGPEVAARDLTIVVSGMSLVLAVNRADK
LEATVYLQGKPGQTIAPPLLFTSTAPFVEDLLLGITDEDGLIGTGMKVEQSADLDHDQAMAVIAEHTKFGRGSSRIE
>WP_014759997.1 transcriptional regulator NrdR [Bifidobacterium bifidum]
MHCPYCQNSDTKVIDTRISDDGFSIRRRRVCQICHKRFTTVESTMLLVRKRSGNVEPFDRKKVVSGVRKACQGRPINEDD
LRTLGQRVEEDLRARGLAEVDSDDVGKAILAPLRELDEVAYLRFASVYQNFDGLEDFQRAIDDLRKEKHAEAEQH
>WP_014760000.1 hypothetical protein [Bifidobacterium bifidum]
MASTLRTARSNAAPVAPAGRGSDGAARPAARPQLHVIDGSSQRNGSRSTGSLARIIAWTQARGASLIHVTVAIVFLVATL
LITLMLRTQMVQNSFESNTVQNNINMLTQDVQDDQAKLDELISSLPDKAQKMGMVPQQDSVTIDLNGYKPSKGSAQ
>WP_014760022.1 MULTISPECIES: sigma-70 family RNA polymerase sigma factor [Bifidobacterium]
MSVTDEQQPNETTAQARARFEKLAMPAVNALYRQAMKLTNNPDDAQDLVQDTFERGFKAFDSFEDGSNFEAWMTTIERNA
YFNQYAKAKRRPQRANDSTGEYDDWDIYAASEHSSEGLKSAEQEYLDAFAPQEIMAALAKLPPERRQVFIDAAIDGKSYQ
QVADEQGVKIGTVMSRLNRARTQLKRELSSYALAHGYGDARKQLPSSPSANSRSPVSVHNGDDGMRSVATSERSRRE
>WP_014760062.1 DUF58 domain-containing protein [Bifidobacterium bifidum]
MIDGSHPSHSSHSSSSDDRIRRKIEALGNSLSLPTVRKALGVLEGEHASNRRGGNDDPMDIRVYGPGDEARLIDWKASAR
LGRPMVVQHARQATSQVWLLCDVGEEMTGGCASGEPAYAVAGNALRMFAALSLRRSDDVSLVFADAHSITRMPFNGGFAQ
FERTLDDALRRDWSYGRNIDALLDYARRIRDRQALIVLATDELALRKRHINVIGAIAATHPVVLITVATANPFDPSEAAR
EWYDGKSGRRIPALLRNAKAAEEVALHRRYVCAALEHELAKHGSRMIRAASSDMMFDAFVRLVSRSLGRSIRNQLRVPPS
LNLTSEVPA
>WP_014760075.1 MULTISPECIES: amino acid ABC transporter ATP-binding protein [Bifidobacterium]
MSEKQEAILPVVPLVPGNEPTGRPLVELTHVEKYFGDLHVLKDINLTVNKGEVLVVVGPSGSGKSTMCRTINRLETIESG
DIRIDGKALPQEGRQLAQLRAEVGMVFQSFNLFANKTILENVTLAPIKVRHMDKKEAERLAMDLLTRVGVDSQASKMPSQ
LSGGQQQRVAIARALAMRPKVMLFDEPTSALDPEMVNEVLDVMVELAREGMTMICVTHEMGFARKAADRIVFMADGQILE
ENTPDEFFGHPKTERAKDFLSKILTH
>WP_014760076.1 MULTISPECIES: glutamate ABC transporter substrate-binding protein [Bifidobacterium]
MTVFNTRIRRIARRALAALAAVACAMSLAACGADESGKIRIGIKFDQPGLGFKKSGTYVGFDVDVAKYVAKKLGYSEDEI
VWKEAPSKQREAMLQNGDVDMILATYSITDERKNAVSFAGPYFVAGQDLLVRKDDHSINGPEDLNGKRLCSVTGSTSAAT
VKEKFASEVQLMEQPGYAECATALFSGIVDAVTTDDIILAGLASASRGKLRVVGQPFTQEYYGVGIKKGDTALAKKINAA
IAEMIKDGSWERAIADNTEGTSYTPNAEYNPPKPTEGEK
>WP_014760081.1 MULTISPECIES: ROK family protein [Bifidobacterium]
MIDTAQAFGVDIGGSGIKAAPVDLNKGEFAEPRLKILTPSESTPQAIGSVLRKQLEHFEIPETAPVGISFPAPVKPGQKL
NWIANLDQSWVGVDITEALSEECGRPVTVVNDADAAGLAEQQFGAAKGQEGLVVVTTLGTGIGTALIYDGVLIPNTELGH
IELEGGKGDAERYASSAVRERKELSYKKWAKRLTKYYSLIEKYFSPSLIVIGGGVSRKSDNFVPFIDIDTPIVPAKLRNE
AGIIGAAYYASTK
>WP_014760094.1 hypothetical protein [Bifidobacterium bifidum]
MRLGSIISETLRNIASGTAHALAMFLAVLFAGTLLGGYEAMSVMRLETEAAVRIRAFADVKTVVGGNVDGLACDRLSDHG
DPSFISGAMRSGPQVVPLATNGIELSSYEVTAGMIRLITAEDPQEVPDSSGVWVSSDVSHDFGLVKGSRMQTNHGTVTVA
GVFDWPNDGRDMRFAYAMIAPAASSGGVFQECWAKQWPQSDQMDELLLSTATKNPKSEMRPGVTALNKGFDAHYDAQKGY
LTRVTRWMPYLGLAVGLLLGGISVRRRRLEYAGALHSGESKGAQLLGIELESLIWAGVGTLATCALLSAYALRMSQSDPL
AVLLAAVRTPLVLLAGVLVSSLLTGSVIRQTQLFRYFKNR
>WP_014760095.1 glycoside hydrolase family 3 N-terminal domain-containing protein [Bifidobacterium bifidum]
MQQIKHGGRRPRPSSAPTIIAAMLCVVALVAAGTAWWMLRPQQKDTLEHLAQPQSSSSTLNRDKAPTPKPQKSQEHQKAA
GDSPAAKASRAIATMSLDERAGQLIMAPMFAGGNPADLSALISTRHVGSVVLIGNWNNGTAAAKTAADALQSYAPSGNQL
IVSTDQEGGQVQHLKGSGFDTMPSAVAQGQMSADTLRSSAKTWGGQLKQAGINVDLAPVLGTVQVKRSSNAPIGALNRDF
GLDSNGNAQHGIAFVEGMRDAGVGATVKHYPGLGAVTGNTDFTTEGILDTTTTLDDEEIGAFNTTIKQAKPAMVMMSLAT
YQRIDSSAPAAFSSKIIDGTLRGSVGYDGVVISDSLSAAAVSGIATKDLGVRLVDAGGDLACIGDTSYVTPILDGIIARA
QSDPAFAKKVTASATRVMTLKYQMGLAK
>WP_014760096.1 UPF0182 family protein [Bifidobacterium bifidum]
MSFFDMLGMFDPGDGPRGPRRDSGATDDDPVIVDVQADGDDHGETPSAGKGEPPKRGVPRLTPRPLPNGPSKGTKILIGV
VLALVVVVGLFFGLSQFITDLMWYGQLGFQNVVWTQLGVKFGLWAAYALLMALVSYVSAWLAIRARPDSSDGSTFRIKDD
VIEVGKSFSSKTARRAAVVVSLVVGVMFGSQFNSNWSEILLMFNAQSFGTADPQFGIDNGFYVFVLPGLRLVMSAVSMLL
LMGIVFSVVTHAMMGGIRFTMPVHGRGVLAVTKRARRQIGIWLILNMLAWSARQVIGVFTHLTQQGDRITGAAYTTVHAT
IPVTFIMAAITAMLGVFLGVWLMRSHALEGAAKPSVRAAAALKAWRTPVIAIAAALVVSLVLTVAWPMLLQRFKVNPNAQ
EMESTYIQRNINATQQAYGLDKVKVEQYKATTKGKSGALSSEAESTAQIRLLDPQVVSPTFKQLQQSKQYYTFADTLAVD
KYDIDGVSQDTVIAARELDLEGNDNRNWVNDHTVYTHGYGVVAAYGNKVAADGQPQFFESSIPTQGKLTESQKYEPRIYF
SPNAPEYSIVGAPKGMDSWEFDYPTGSQGATNTFDGDGGPSVGNIFSRLLYAVRFGSDQILFSDRVTSDSQILYDRSPKE
RVAKVAPYLTLDGRVYPAVVDGRVKWIVDGYTTSDAYPYSQMTDLGSVTQDSTTKTSNTIQALGSQKANYIRNSVKATVD
AYDGSVELYAWDANDPVLKAWEKIFPGQYHPISEISGDLMSHLRYPENLFKVQRELLAKYHVSSAGQFFSGEDFWQTPVD
PTESATAQQQGVPQPPYYLSLQTGGSKKPVFSLTSSYIPAGTSTREILTGFLSVDSDAGNEKGVIGPNYGTIRLQELPKD
SNVPGPGQAQNNFNANADVSKELNLLESGSTKVNRGNLLTLPLGGGLVYVQPVYVQSSGSTSFPLLKKVLVAFGDQVGFA
DTLDEALDQVFGGNSGASAGDAENSGNTSQSGDGQNSGGQNGTESGDGSESNGNANGSGTNEGKDQNGSSSQGGSQSPEL
QQALKDAAQAMKDSQSAMKNGDWTAYGEAQKQLEEALNKAIELDGGK
>WP_014760101.1 MULTISPECIES: hypothetical protein [Bifidobacterium]
MVLGCEIGAERILEHPDIERLKTENKKLSEKRKKLEADLKKSRAEVQKLRNSKSWKVTAPLRAVMRLFGKD
>WP_014760148.1 alanine--tRNA ligase [Bifidobacterium bifidum]
MRTSEIAKRYLDYFSKHDHLVMPSASLISPNPTTLFTIAGMVPFIPYLLGEQTPPHKRMASNQKCVRTLDIDEVGKTTRH
GTFFQMLGNFSFGDYFKEEAIHYAWELLTTPQPEGGYGFDPEKLWVTTYTDDEEARSIWKNEGFDPEHMQIFGMEDNFWT
TGGPGPGGPCSEIYVDRGPEYGKDGGPAADETRFIEIWDLVFENYEVDNVKSKTDLHIVGELNQKNIDTGAGLERLAYLM
QGKQNIYETDEVYPVIEAAEQLSGRKYGEDAAADVKFRVVADHVRSALMIMSDGVRPSNVGRGYVLRRLLRRTIQAMRVL
GVTEPVIPHLLPVSKDAMVASYPELEKTFHDVSESAYGEEDAFRRTLDNGIEILDVAVNKAKKTSDPVVSGDDAFTLHDT
YGFPIELTLEMAADQGVKVDEAKFRELMSEQKSRARADALKKRHNVDLSVYDDFKKTLVQPIDFLGYTDMSARGRVLGIM
QEGKGSVPAVSAPANVEVILDRTPFYAEAGGQLADQGEILSDDGAVLEVDDVQKPIKDLIVHQCRLTEGTLAVGTEVSAS
IDLARRGAIARSHTATHMVHKALREELGPQATQRGSEDAPNRLRFDFQWSSAPSKDVMNTVEARVNDRLRDNLIVTTTEM
KFDDAIALGAMHLFGEKYGDVVRVVSIGEDGWSRELCGGTHVDHVGKIGSINIMSEASIGSGVRRVDAVVGQGAYEFNAR
EHALVSQLSDKLNARPDELAERVNTLLAKLKESDRRLAAMYEGQLAASVPQLVAAAKTSAARVKVAAKNVGHFGSFDALR
KTVMDVRAQLGEDAPVVVALAGVSEDDKPMVAVATNEVARKNGIKAGDLVRGASKMLGGGGGGKPDFAQGGGSDASRIDE
ALKALEAEALKG
>WP_014760149.1 endolytic transglycosylase MltG [Bifidobacterium bifidum]
MSDDLADFFEENTHWVDSKGNTTSVKPPKPPKSRREMRRRRNVRRRKTIIVLTMVVAVLVVVIAGGFFGVRALRAIRDRN
DGDTYSVQDYSGQGYGSVEFTVSQGESPSSIAKRLVEAEVVKSADAFTGVSSGMTLYPGTYQLRKHMPASSVAAILSDQS
KAEGFLDVNAGERVSDVIKKAAALSEIDESEFQKIIDAKGEGILPAEAGGNFEGWLEPGKYDVKGLGSAQKILKTIVDKR
VSKLNEMHVPTGNERQRLLIIASIAEAEVNSSDYYGKVTRVILNRLDRDMTLGMDSTTAYGLGINGTQLTNAQLNDSSNK
YNTRVNKGLTPTPISNPGDSAIQAAMNPEQGDWLYFVTVNLSTGETKFTTGSVEEQNAQFEQYVKEYKDNNKSAN
>WP_014760159.1 AMP-dependent synthetase/ligase [Bifidobacterium bifidum]
MSLFTSVRQQAANITQKALRLGGDFAHPVSDDSSNGPDYAENNALAANGEISLPNTAEWGPGYPTTTLIDSTTGLLTTKT
EGNPPLDEGMSIYDIYADRAERMGDEPLYTYKDDSGKWVTSTANETLADIRSVAKGLLHYGLKKGDGVAFMCRTSYAWDV
TDAAIMACGGVLATIYDTDSAEQIRNIVNNSDARLLIVETADMRDKAEGAIEECPSLETILCIETGGLEEIKAYGAAVSD
EELDERIDSIKKTDLCSIVYTSGSTAAPKGVEMTHEHYCTTALNLPVYMPDLLHNKKNSVLLFLPQAHSFARAINYICVA
SNIRIYIAQGIKTLIADLQVARPSVMIVVPRVLEKVYNAASQKAGHGPKGVAFAAAVVAAQNYMKELGAKGKVGVLAKTR
RAAFDPIVYKTLRDVLGGRAQWIVAGGAPLDPELLAFFRGANVPVYEGYGLTETTAPCAFNPLGVPYHQGSVGIAFPGFE
LRVAEDEEIQVKGTAVFPKYHKNEEATEGSFTDDGWYRTGDLGRLDNDGFLYITGRKKDLIITAGGKNVAPGPIEEVIQR
CEFVSQVLVLGDKRPFISALVTLDEESLRPWLESKGLNRDMTMEEAASNAAVRAEVQKWVDQANEGVSRAESVRKFIILP
EEFSQANGLLTASMKVIRPKVIRRYATLLNTQMYTKKK
>WP_014760261.1 sugar ABC transporter permease [Bifidobacterium bifidum]
MTASITQAKGAAPKRAAAKPKRSKAFKRENRTGWAFMAPFAILFAFVFLLPIIWAVYSSFFRQVSQGGGLYGGGELVNEF
VGFQNFQYVITSGKFWTGVGHVLLYTVVQVPIMIIAALALAMVIDSFVVKHVTGFRLGYFLPYAIPGVVASIIWVYLYNG
QISPIVKGLESIGIHVDFFANNVVLGSMANITTWTFTGYNMLIFLAALQAIPHDLYEAARIDGANGFQVAMKIKLPNVRG
AALLAMLLSIVGTIQLFNEPQIMSTADPGISKAYTPMMMAMNTSQGTLTPSGDGPASAIAIVMALIAGLLAVVYTLAERK
VNE
>WP_014760272.1 AMP-dependent synthetase/ligase [Bifidobacterium bifidum]
MLKEYTQPVTKPIDGDKNVFSVVVERAERKPDEPLVSYKDGTGSWRSFTAAEFRDKVIALAKGLIARGVMPGDAVSIISS
TSWQWAALDMAIMSIGSLTVPVYETNSPAQVATIFNDSQVTMAFAENDAQRDKIESVRSRCSTLKDVYVIDFGALNTLEE
YGRGVSDEEFWERERLVKGDDLATIVYTSGSTGMPKGIELSHGNFVYVTYAGTQSMPDIAYGRDRRLLLFLPLAHAFARY
MVLYCFAGDVELGLSNNLKTILSDFGEFKPSFILAVPRIFEKVYNAASQKAGAGMKGRIFAKAAATAREWSHAQQEGNGF
SASLRMRHAMYDRLIYRTIMGVFGGHCEYAVSGGAPLDGAIAHFFNGVGLPLLEGYGMTETCAPAMVNPTKGYRIGTVGL
PLQGVSVGLGEDGELCIKSRAVCVGYHNHPEITQSQIVDGWLHTGDLGDIDDDGFVTITGRKKDLIITAGGKNVSPGILE
ASVMTSPVVDQCVVIGDRKPFIAAIVSLDLDETNAWLAAQGVEQVSDLAEAVRNPIVYAEVERAVNAANDLVSRAESIRK
FEIVPEPFTEENGLLTASMKARRQAVIDHFGELIDTRIYAPKGR
>WP_014760288.1 deoxyribonuclease IV [Bifidobacterium bifidum]
MKELYIGSHLSTAGGWSALLKRSHEEHGTTFAFFPRSPYGRPSKALNPSEADAFARQLTAEHYGPLVVHAPYVYNLAGKD
PDKREFAIRALAEDIRLLTPIRETGQEIYINIHPGAHVGQGPDRGCSLISDGLNRVFGLEPGIMVLLETMAGKGTECGRN
FEELATIIDGVDDKANVGVTVDTCHVLDAGYDLVNDFDGVMRQLDDVIGLERVKAVHVNDSQFGLSSHKDRHANIGDGRL
GIPFFTRMVNDPRLSRLPMILETKELTETTHREEIALLRGLVQ
>WP_014760289.1 GNAT family N-acetyltransferase [Bifidobacterium bifidum]
MNTIETERLLLRPWKVDDAAEAASLFRYASDPEIGLRCGWPPHTSVEGSMHDIRNILAVENNWAITIKGGAPNSNAPVGS
IALMPVSHYTADAVASDPELTKRYGKYLGDNALEVGYWIGRPFWGKGYMPEALTAVLGYAFDTLRKDAVWGGHFAENTQS
ERVQAKCGLHVVAESKQDYYPLIDRHYDRVYRIITAGEWRDAEHRQMARMIA
>WP_014760293.1 GNAT family N-acetyltransferase [Bifidobacterium bifidum]
MRLTEVWRADPERTFELFSEFPADENGFENQAAGMDRERFAVYVHELEEQSRGIGLQPGWVPSSKYVLINDEGAYVGIFN
LRHRLNDNLRVGAGHIGYGIAPQYRGRGYATVGLRLTLDKARELGIDEAYLSVHKDNRASLAVQQHCGARIDHEDGLEYY
TRISTAPEPGNLPKAEFMFPGPERDRLVGLILAGTKTATAALMIEYEEDDEPLPQVGERSALVDSSERPVAILVTTAVDV
IPLGKITDRHAIDEGEGDTTAAAWRHTHESFWNAPEYRNEFADPDFPLNDDSLVVFEHFKVVRLLDSMANKTADGYEQQV
>WP_014760296.1 VOC family protein [Bifidobacterium bifidum]
MLDHITLHVRDVGRSIAFYEHALAPLGYIVKAHHEPTLGFGVDDGTPHSDFYVSPLDDAALAPPPTHIAFLAPNREAVRG
FHAAALAVGGRDNGAPGPRPYHPGYYSAFVLDPDGNNIEAVVDWAGWFENHR
>WP_014760314.1 ABC-2 transporter permease [Bifidobacterium bifidum]
MRWSSVVRQCRFDCVRVDLFGLSNMLFMLLFPVLSCVAALVLTVTGAPGQVAVSVYGGVCGMAAVMSWMSALSVNVAEES
GGHRAMNGMIPIARTSQVAGRFLFLLVTCAMWTVDVMACSVFFAFGDMMDSGWAGAMIPSAVIVAFSLIVGSILMAFSYR
FTFRAMMRIFVVVIVGLYALVALLSRLPFDWQGLLQGVADFMSVWWRAALIAVVLCVGVYCISAALAIRFYRAKEL
>WP_014760316.1 ABC transporter ATP-binding protein [Bifidobacterium bifidum]
MTTISEPDTMALAVTGVTKHYDSGFVLDDVTFDLPKGYIMGLIGPNGAGKSTLIKLILNMIRRDHGSIQVLGLDNIIDEE
AVKERLGVVFDSSYLYEQWKVSKVERIVAPLYPAWNGDRYRRYLDDFGLGGAQNGKKKIKDLSRGMQMKLMLAIALSHDA
KLLILDEPTSGLDVLARDELMDMLHAYIEDGEHSVLFSTHITVDLERAADFITYITGGRLYYTGPKDEFEESFRIVKGGP
GELAQLPAGVVLGSHTYQTGFDALVRSDSLGTVSAAVADIVVEPASIDDIIRLTNARDSVASSPEAASALKEVGHGNVD
>WP_014760317.1 MULTISPECIES: HAD family phosphatase [Bifidobacterium]
MDDNHGKAAIFDLDGTLLDSMGVWDQVDIDFLAKRGIEVPADYMGKVAAMQFRQIAEYTIARFGLPDTPEALMQEWDDMA
RVAYSTVVEAKPHAVEYLSYLRRSGAKLAVATSLPPALREPAMKHVGIFDYFDQIVSVDDANDVGKDRPDVFLLAAGRLG
VVPEQCTVFEDLLVAMRSAKSVGMRVWAIHDDSSDGDWPDICGLADGVLFDFSEAPRSL
>WP_014760320.1 potassium transporter TrkG [Bifidobacterium bifidum]
MSNLVFDESSANREASHGYAWWFSGDTFEKAAAEERTRRKRSFIHHLTSHPGRLTIIYFLLLVALSTSLLLLPVSSHEEE
PTSFSTAFFTAVSALSTCGISIVNATTHWTAFGQVVLLVSVQMGGLGVMTFASLIALAANHHMKATQRLLTANELGNTKL
NEIRGVLTVVITTTFIIESVTFLALFPGLYGINRGNVRHTAREALFFAVMSYNNAGFTPDGAGLHVNNWAVGMPIMASAF
CGTLGFPVLLNLMRCARHRTPPRRWSLHTKITLVTTFSLVLLSLAWFLLVEWDNPFLFKGADVETRLRYGVVAAVMPRSS
GFDLSWVPQVSEPTKVFMSVIMFIGGGSTSTAGGIRVTTFAVILLICRAAFTGHTDINAFRRRIPTRVAMTAVSITAACL
FLVLSASLALMLASGCSLTDALFDACSSFGLGGYSVGVAREDNPAALFILATAMVVGRLGPMTIAYAINRPRALESIRYP
NEPIVVG
>WP_014760356.1 helix-turn-helix transcriptional regulator [Bifidobacterium bifidum]
MATSEIEQLWISQFQENLGALRKVAGWTTQQLANELGVARQTISNLETGRSPMTKLQYLALRTVFSAEIAECGNRELAKI
IKTLVDDPIELRIKELGTAGSSDDAKEPTDETADNTKANSATEPDAPSEADDARPVAPASKPAAGRRARKNKERPLSTAM
QALAVITAALASGTAAGVLTYLLFPNGKPGKNGRR
>WP_014760370.1 transketolase C-terminal domain-containing protein [Bifidobacterium bifidum]
MSERIITFGEATREAMLEEMRADERVFVYGEDIAKQGGIFGQFAGMKDEFPERVLDTPISETALVGAGVGAAIAGAKPVI
DLHFADFIGIAMDEVLNQMAKAHYMFGGQATMSLVLRAPDGLMKHGAAQHSQSLETWFTNIPGIRVVVPSTPANGKQLLK
AAIKDPNPVIYFENKGLFPVKGDVPEDLPPIDLSRAEVVREGADVTLVSYGLMLTKALAAADVARREYGVSVEVIDLRSI
TPLDMPTIYASVKKTGHLVIAHEAIKIGGVGGEIAARVAENHFDYLRGPVLRVGARFTPLPFSPVMEDFVLSGEKEILDA
VLAAAGKSAVDGADGAAGRAGEAA
>WP_014760389.1 O-methyltransferase [Bifidobacterium bifidum]
MDKTSYANLARAWEYVEDHAYSRQTQALLDAREQAAQCGLAQGSAAQAQLLHTLACMMRSTSVITIGSGSLVEIVQLVDA
LHGTGQLTAVDSSTQGIALIRKMFFALSDTTQTTLRAVNAPVNVFLPRLNGTDYDLIVVSGDAANYLDTFAQAPRLLREH
GVIVFTDMLAFEGDEANGGVPNPADRSDKAVVMRQLLDMVQDDDRFESSLTPTGTGLLIAVKR
>WP_014760395.1 amidohydrolase [Bifidobacterium bifidum]
MVEHVGVTDELIGIRHYLHQHPERSFKEVETSAYLARLLRGHGIDVLDTTLETGVVALIEGEVPGPRIALRADIDGLPIT
EDTGLPFSSLNPGVMHGCGHDLHMTGLLGAAFWLADHRDRIAGSVKIVFQPAEEVGLGARTVVESGATDDVKAIIGTHNN
PNYAPGQIAIGPQPMMAGCVKFKVTLHAQGTHAGYPQKGTGPIEALASMILALQTIVSRNISPFHAVVLSITEVHGGHVW
NVVPAEAGFQGTVRFFDQDDERLVHRRFVAEVEHTAEAYGIAADVDWDCIQVPLVGDEELSEAVAADVPSYAALKPIHPS
MAGEDFVEFSGCGARLVFAFIGSNGEPGCADWHSPHFVGVDGAIGPAVDFYVNASLRVLAELR
>WP_014760472.1 phosphoribosylformylglycinamidine synthase [Bifidobacterium bifidum]
MVFRVYVEKKPGFDVEAQQLGTELKTILGIDGLRKVRIVNRYDVEGISQELFEQATPTVFSEPQVDDASADLPDFGDATV
FATEFLPGQFDQRADSAAECIQLISQGERPTVRSAKVYALEGTLSEADVDAIKHYVINPVEAREASLEAKTTLKTQVPTP
GKVETIAGFNEMDAAAGQKFIDERGLAMDLADLEFCQKYFSEEGREPTITEIKVIDTYWSDHCRHTTFGTELDKVDIDDA
AVKAAFERYLEMRHELGRDAKPVCLMDMGTIGAKWLKKNGILTGLDESEEINACTVKVKVDVNGEDEDWLFLFKNETHNH
PTEIEPFGGAATCIGGCIRDPLSGRSYVYQAMRVTGAADPTVPVSETLEGKLPQRKLVTTAASGYSSYGNQIGLATGQVD
EIYHPGYVAKRMEVGAVVAATPADHVRRETPAPGDRIILLGGRTGRDGIGGATGSSKAHNVESLELDGAEVQKGNAPVER
KLQRLFRRGDACRLIKRCNDFGAGGVSVAVGELADGLYVDLNTVPKKYEGLDGTELAISESQERMAVDVAAEDVDEFLGY
AREENLEATVIATVTEDPRMVMTWNGDKIVNLSREFLASNGASKHQVVRVEEQEAYEVPASWREGSLADRMNAVVTDLNV
ASNKGLSERFDSTIGAGTVLMPFGGRKQLTPNEAMVAKLPVFGETTTASAMAWGFNPYIMSKNQFTGAYLSVVESLSKLV
AAGFEHEKAYLSFQEYFEKLRDEPERWGKPTAAVLGALMAQVDLGAGAIGGKDSMSGSFENLDVPPTLISFAVAVGSMKR
ATSPEFKGAGHRIVRIAPRYLADGLTPDKNALLEAFSLVEELTDPSHHIALAVSTPGYGATAEALFKMTLGNRIGLTLNE
SIAADDLFKPAYGSFIIELADNEKIPVASNLVEVGEIGTTTAEYVFKAAGETLDLANVQEAWESGIESVFPYRSKSDEAG
KSVETITFNAPKKTVYTGAGVAKPHVVIPVFPGNNCEYDSAAAFERAGADVTTLIVNNLTPAAVAESTQALVDEINKSQI
VMIPGGFSGGDEPDGSAKFITAFFRAPAVTEAVRDLLKNRDGLMLGICNGFQALIKLGLVPYGDIVPMTAECPTLTFNTI
GRHQSRLVRTRVASNLSPWLSRTAVGDVHTVAISHGEGRFVAAEPVLDLLKANGQIATQYVDEAGVPGMDLAVNPNGSLL
AIEGITSPDGRVFGKMGHSERSGNGLYVNVPGDKYQPIFEAGVGYFAA
>WP_014760473.1 hypothetical protein [Bifidobacterium bifidum]
MGDIAQGQQVSKRLPAKQLIPYVLLVVGAVAMAVSFFLPFASAKGDYAEYLKQYGDRVYTAEAGLHNKDVVGLSLLTFLR
IYIAGLQSGKLLGGMYLEAVICITLMAVIAVSSLLILLFGVLKKPIAAIVFSVLAVVAFYALRWDFDDRGVLPSSQYGYG
IAEYIYPISFVVVVAGAIWFMVSRHIAKTVHQQLANNTVNSAPVANGAAVAEPVAPSKAE
>WP_014760479.1 MULTISPECIES: LTA synthase family protein [Bifidobacterium]
MMTCIWPITNWAWVGWRHANHTKCGYMSDEINDKNDDGTNVADAVSPSGEIEVLDIKRADSSSGRNGGKGGRNGGRREYK
PFPGWLYGVLFVVFDMAAVAALQWGVSQSGTRVQLSSPVVGWGFVSKMWTKGNFVFVLNLLLIGALYLALLMLFNRFWIA
TPVLLAVAIIVGVIEHFKVSIRYEAILPSDLGFLGSNTGNLMSFTPPGAHWIILGALAVFLVFVALFVVLNHVDGRHGRM
IRFDNKGLAAGIRLMVFLLPSLFFGLYCDQVSTVGSWANGFSKALGDTPSMWDSVYDAQRNGPLVSFTRQLNPTIMDEPS
DYSEATMKEVVKRYEAAAEKINASRTKNMTDSTVVYVLSESFSDPARVPGVKLNKDAIPEVRAIKSGTTSGLMLSSGYGG
GTANLEYMGLSGLSMANFDSSLTSPYQQLVPGQHWTPTINQMWGAPKNSIAFHPYEPSMYSRATNYKKFGFAHFYTLQGD
DIIKHRDKIDRSPYVSDKATYQSALEDISSTDSNQFIQIITMQNHMPYNDWYADNEFKATAADGADSLGSDEVTAIDTYA
KGASITDTETKNFLDELNKLDKPVTVVFYGDHLPGIYETASQDTNNSLALHLTDYFIWSNKASGSQGKKVDNSVYSSPNY
FVAQTAEHMNAKVSPYLAFLTLMHKKVSAMEPPVVNKIQGWDRIPEGQDIYLDAAGNPMAEDEFDEQTKQLMTDYKLIQY
DITAGKNYLKDTDFMDLP
>WP_014760534.1 peptide chain release factor N(5)-glutamine methyltransferase [Bifidobacterium bifidum]
MTSESIHDVTDVIRSAARTLHDADIDTPEHDAKLLLAEACGRDLRDIDKAMLMGEPLDGLPHEHASFDAPDAGDASSDSS
ATAGDAVTTALARFHAMIARRAAREPLQYITGHAPFRYLDLEVGPGVFIPRPETETVVQAGIDWLTRERLSTPRIVDLCA
GSGAIGLSLVTEVRGAQVWAVEKVSRTYDWTMRNWRRISRLDPLAADNYHLELGDATSGTTLAQFDGTIDMVVTNPPYIP
EAQIPEQPEVRDHDPKAALYGGSADGTLIPERIVMRAAGLLRPGGVLVMEHDISQGPRLVSFAQANGFGQAYTGDDWTGR
PRYLFAVRS
>WP_014760542.1 hypothetical protein [Bifidobacterium bifidum]
MSERTCNIAGCHNPAESNGLCAHHFTRALVYGQLRVANHAASLSGAVPRGEA
>WP_014760548.1 alpha/beta hydrolase [Bifidobacterium bifidum]
MQHFTQVIDGIDGSRAELVGYVIDNSPEMDPDRRRPAILIIPGGGYAIGSDRESEPVALQFLAAGYQAFVLKYSCVPSRY
PVALLEMAEAMSMIREHADEWHVDAGRVAAIGFSAGGHLAANLTTVSSDAELRDAGYDPAAVRPDALLLCYPVITSGRFA
HRGSFDNLLGDGKDDASLLELLSIEKHVDATMPPVFIWHTITDQAVPVENSLLMIQACRDAGVSIEAHLFPQGGHGLSLA
TVDTARAGSPGEGDLNNVVPAVQIWPRLAFDWLRRTFDVR
>WP_014760552.1 pyroglutamyl-peptidase I [Bifidobacterium bifidum]
MSKILVTGFDPFGGEPVNPAFEAVKLLPESIAGVSVVKLEIPTVFTRSAMVVEEAIEREKPDYVLCIGQAGGRSAVTVEK
VAINLAEARIPDNDGEQPFDTPLREDGDTAYFATLPVKTMVKRINASGIPALMSYTAGTYVCNSIMYNVLYLLDRRFPGV
KGGFIHVPYATAQGVGKPNGTPTMEIATMAKAIEAAIEAAVSVDEDATDIMGETH
>WP_014760553.1 hypothetical protein [Bifidobacterium bifidum]
MAVERFEVDNARIRLAGARPVPYKTSERVIEDADLFDQVFPHPTVAVDPSGEWIVCDPDGRLPDK
>WP_014760583.1 MULTISPECIES: thymidylate synthase [Bifidobacterium]
MALTPEQLADIRTRIPARPHSDVPTPYEDLVRRIMLEGTLKSDRTGTGTISLFGQQMRFDLSEGFPLLTTKTVFFKGLAY
ELLWFLKGSSNVRWLQEHNVHIWDDWADENGDLGPVYGVQWRSWPAPTPEDPNRTIDQIGNVLDLIRNHPDSRRMVVSAW
NPAEVENMALPPCHALFQFYVADGRLSCQLYQRSCDMFIGVPFNIASYSLLTMMIAQQTGLEPGEFVWTGGDCHVYDNHV
DQVLEQLSREPYPYPKIEIRKADSLFDYQYEDFTIVDYRHHPTIKAPVAV
>WP_014760584.1 OsmC family protein [Bifidobacterium bifidum]
MGKRLWVERNKDGSWDAFSDDGAHIKFGKGRGVFTPGDLMKIALAGCAALSSQFAIEHTLGDGKGAKIVVDGTYDADSDA
YINFNEQVVVDATDAKLSEEDADKLKERVTRHIEKGCTVKHTYVQETPVRMDVTVRH
>WP_014760592.1 MFS transporter [Bifidobacterium bifidum]
MKKSLLALASGAFILGAAEFVMMGILPQTAEAMHVDIPTAGHFISAYAIGVCIGTLILVFGRKIPPKQLIIMFMVIAFVG
NVLSAFSVNAPMLLAARFISGLPHGAFFGTATLIAKTVADKGKEAQAVSAMVTGQTVANMIGVPAGTLMSEFLSWRLAFI
VLSAWAAMTVFLALAWVPAIAPVKDVGLAGQFRFLRKPGPWLILGAVFTGNAGVFCWWSYVSPWLQKTGGYDSDMVPFLM
MLAGFGMVVGGIIGGRITDNWRHAGTAALGQAISGVGLLLVFLVPGNHVSAAIFTFWIAFGLFFISAPQQLLMTESGKGG
GELLAGAAVQVAFNFGNAVGSMVGGGMLNLSGMNYHFTALGGVPLAVIAVALLTIYSMRHETHTDALERMREITV
>WP_014760684.1 pyridoxal phosphate-dependent aminotransferase [Bifidobacterium bifidum]
MSMPALSQHSLSVPRSGIRDVFDRVEHVPDAISLCVGEPSATAAPHIVEAACRSIREGHTTYTNVLGIEPFREAVAAYSE
KVKGLRYDVDTEIQAVDGATIGLFLAMKALLDAGDEVILPSPYFTSYDAEALMCGGVPVPVALKPEHQMRLNADDIEAAI
TPRTKAVLLNSPGNPSGAVTPLSELERIADVCIRHDIWVISDEVYHPFVFDGSASIAPSIAAIDGMHERTVVVESLSKTF
AMTGWRIGYLLGPEPLIEQTSKLAELMHSSVNSTAQYAAVAALTGPQEHVTAMREEYCAKRQIVLDELDGCTALRLIEPQ
GAFYAFVDVRACGMDCDRFSRMLLDEEHVAVVPGTAFGSEGAGFVRLSYAGDGRELREGVRRMRVFAERHVNPALGRHTP
GYHHLQIMA
>WP_014760712.1 MULTISPECIES: ABC transporter ATP-binding protein [Bifidobacterium]
MTETVVNAGDTVKTDDIELEAPKNAMATARRLFVQLGNQRVRLCVVAASILLFTFFHIAAPMYSAVVVDSIWDAVQGAWR
DGVPFSVSWNAGGIGWTILILAILYLGEWGFYYLQSYLMASVAENLNLTLRKQISAKIQRLPLRFFDRNKPGEVLSKVTN
DLDRISEVMQTGLLRLITAITTVTGSLVIMVYYSWLLTVVFLVFMALSMWVTKLVARKNLEIASLRQETIGELTGLAEEY
YKGRNIIKAYNREEDSAAAMEDAAERTRKAAQLADFITISVNPLIRMIARFSQMAVMLLAGWMVLGGRMTVGVAQAFYQY
INQVSEPLTEASYMINSLQSALASAERTFELLDEEEERPDPQPADAAKIAEEPVQGRVVFNHVRFGYDPQRPLMKDVNFV
AEPGQKVAIVGSTGAGKTTLINLLMRFYEIDGGAITLDGVSTAAMTRGDLRREFGMVLQDTWLFGGTVAENLAYGRPDAT
REEIIAAAKAVRADYFIRTLPHGYDTVLDNEAGNLSVGQRQLLTIARVFLADPPILILDEATSSVDTRTEAEIGKAMTRL
MAGRTSFVIAHRLSTIRDADLILYMEHGDIIEHGNHHELLERGGRYAALYNSQFA
>WP_017143196.1 aldo/keto reductase [Bifidobacterium bifidum]
MVTSNIVEFAGKARMPRLGMGTMALSIEGRPDRATAIGTIHAALDAGVRYLDTAWSYYLPSEPGPDGTGVPRDFGYGEML
VHAALASWSGPRDEVLVATKTGYRRTLEVTNRDAEDPQQSPGDGASASASERQHLQAAGSRYGWMADSRPETMIRDAKES
ALRLGVDALDLLYSHGPDPAVPYEDTVGALKTLLDEGVIRFAGISRVDNAQIDTARGILGDRLIAVQNQFSPSHPDPEHT
MGHCADLGLDFVCWSPLGGFLDAFDSHAYDPFRTVAAARGVSYQRVVLAWELTRYDRLFTIPSARNPHEVRDSFAAVNLT
LAPEELSLLP
>WP_017143273.1 MULTISPECIES: flavodoxin-dependent (E)-4-hydroxy-3-methylbut-2-enyl-diphosphate synthase [Bifidobacterium]
MDVVSRIIEQERPIISMSALPQTSAQTSATTGTASAVTGSFRKTGEPDISESPLHPRRKSRRIMVGPVPVGGGAPISVQS
MTNTLTANVPATLQQIAELTAAGCDIVRVAVPSQDDADALPQIVAKSPIPIIADIHFQSKYVFQAIDAGCAAVRVNPGNI
RKFDQVGPDICKAATDAGVSLRIGVNAGSLDKELYAKYGGPTPEALVASALKEAHMFEDVGFRDFKISVKHHDVITMVQT
YRLLASKGDWPLHLGVTEAGPAWQGTIKSCLAFGALLAEGIGDTIRVSLSAPPVEEVKVGCKLLEYMGLRKRKFDIISCP
SCGRAQVDVIQLANAVTEGLKNVTAPIRVAVMGCIVNGPGEAREADLGVASGNGKGQIFIKGKVIETVPEDQIVETLLAR
ANDIAAQMEADGQVPVGATGPVVIPIQHPNAMNAVR
>WP_017143303.1 MULTISPECIES: TRAM domain-containing protein [Bifidobacterium]
MNAQVRIERYADQGRCVGHIDGRVVFVRFALPGELVQVALDEPHDRDDRYWTGEVVEVIEPSPDRVDPAWPLAGPLAMGG
GVGGADLVHVSLEGQLRWKAATISDQMSRLGHVDVTVPVERAEGDTENGGLHWRTRIEMIADDDGMPSMRRRGSHKRVPL
DTMPLATDNLLAVADREHVWDGGFEPGSQIRLSVPEPRKQPIEGNYAVLVDGELRAGNRHLMETVTVNGRDFQYMVDANG
FWQVHRQAPVMLAGHVIDLANKALDGMTSACIWDLYSGAGLFTLPLATMIAERTRMLSVEGGKTAVKNAQRNLRALNLPD
VDARCGDVSATLAHVPAHLSRPDLVVLDPPRAGAHAKVCRQIAQAGAKDVIYVACDPTSLARDTATLISLGYRLSDIRAY
DIYPMTHHVETVAWFTRIGR
>WP_017143319.1 MULTISPECIES: MDR family MFS transporter [Bifidobacterium]
MTSTSQERIPKRLIGAIVAVGSLAFIGILTETVMTVLFPELMTEFGVNTATVQWITTVYLLVVAATMPLSSFLNRRFRLK
SLFIAAVVLAVTGSAIMIVGHTFPVILLARVIQGIGSGVATPLMMNIILEQSPRSKVGRLMGVGSLVITVAPAIGPTVGG
AVSSVLPWRAIFVIAIPIVLLVSLPLGLHCIEQKRPTEDARLNPVQFVAIVLALSGMILALNQMGVAVSAAVNGSSATRP
VIITVVSLVVGVGSLVFFGWSSSRSFSPLIRLGWLRDRVVQLHLLAYLILPIVGIGFGYVITNLAQMSLGTSAFHAGVLV
LPGALVGAFFAPVGGMLYDKFGPTKPILSAISVATFGPILLLAFSMRLTPALLAGFYFIFGLCYALGFSNIMTSALSGID
HAFMPDGNAVFNTALQFGGAVGTALFSMILGVAQAGAGSAEKGSAAFRHATAVGGTWMFATMTVICLIAICSLACAFRIR
ASRTAAER
>WP_017143347.1 hypothetical protein [Bifidobacterium bifidum]
MIRRYRPDAAEATMAVFRRPATGIASRDYNSEQIRAWAGHTGTPGQWNERRITVHTWVAETAKYPLEDPIRESSET
>WP_017143391.1 MULTISPECIES: hypothetical protein [Bifidobacterium]
MNDRLGLCSLVMALGAFAAGLSGHSIPAGVLALCAGTLGYLAGRRNG
>WP_017143395.1 hypothetical protein [Bifidobacterium bifidum]
MNVNDPAHLTDELPERLLASDDIETQRLLRLAGVSELYCRQRRSGGRRRLWTNGRPCTP
>WP_017143396.1 hypothetical protein [Bifidobacterium bifidum]
MRFVAVPRVEATYELPDMFVVVYDYVDGVTLDHYVGERDDDNGDGVYGSDVAISLILRDEKGNFVFWRSEYVRKPAKGES
RAFSIQIYGLPKYASYEAYAYAS
>WP_017143408.1 MULTISPECIES: hypothetical protein [Bifidobacterium]
MGARLLMDRAHEYDRLDEAFLADLRLILIATYLKNTAKICTKISLSGESPIITS
>WP_017143409.1 MULTISPECIES: hypothetical protein [Bifidobacterium]
MNAFDDFSCIITSKQTVNMPVVEVKFGNDDNEVQGDTLLGELPITFQTDSSGSWNIELDATKLTPDALGTNAFIVIYNTC
SGERTARYRYGLGFAI
>WP_017143419.1 excinuclease ABC subunit UvrC [Bifidobacterium bifidum]
MTNDIERHSPEVWRKAADSLRGEANASDAVAKVNRNGAPLLGDTRDLFRPKTGDIPAQPGVYKWRDGEGRVIYVGKAKSL
RNRLTNYFQPLYLLHPRTQTMVLTARSLEWTVVGTELEALTLEYTWIKEFDPRFNVQFRDDKTYPYLAISSGEAVPRVWV
TRSRKRRDARYFGPYAKVWELRQSLDKLLRTFPVRTCTTSVFHKAELTGRPCLLASIGKCSAPCIGRIALKEHRRMCEQL
VGVMTGRLGKSYIAQLTRDMKDASAELEFEKAARLRDEIQMLQTVMQQNAVVFDQDVDADVFGMASDELEASVHAFIVRD
GSIRGERNWSVERVEDVSDGELIDDLIMQVYSDVAADNGLNVDPHDGTDPSMASPSGNEGVSTAEGGASIVERRDAIGST
QTVTAKSSVERAQATRTRRERQEQTGRADLLAPIAPVPREVIVPVEPARRAELESWLSGLRGAVVTIRVASRGEKKALMD
RANENAGQALQRSKMSRISDMGTRTAAMNDVAKALGLAQAPLRIECYDISNTVGGAFQVASMVVFEDAIAKKSEYRRFAI
RGDDGKGALDDLSALYETLTRRFRHGNIAGDSGDSMDNERRAESSDTSASTTTASSPDGIRDAGVVQQNTNRHHFAYIPN
LVVVDGGHPQVMAAAKALADCGVNDVAVCGLAKRLEEVWVPDDEYPIILKRQSEGMYLLQRVRDESHRFAITYHRQTRRK
GALRSALDGIPGVGETYQKRLLSHFGSVRAMRDASVEELEAVKGIGHAKAEAIHTALHAE
>WP_017143424.1 MULTISPECIES: ROK family protein [Bifidobacterium]
MTVQDTAQQTPADRFRVGIDIGGTKIEAVLVDPQDNVRNDVRIPARRGNAQVIDDVVSITHEVAGDLFDQVATVGIGIPG
QVNPETGRVDNVVNLDIDTLELGTEAGKRLGIPVHVENDVNAAAVGAARMVGGSHPEGTIVFLNFGTGLAAGIVVDGVVQ
HGFSGAAGEIGHIPIDPNRFPCPCGQSGCLETVCSGASVGRHWPVEGKPPMPDLIECARRGEPDAQRILVMVTHAIVDAV
QIVAQSYDPRMIIFGGGMAKTGQPLIDVTLDELRVRERTCPFLTGLHLGERIKLAQLDQPVGALGAAWAAPEA
>WP_017143445.1 MULTISPECIES: ABC-2 transporter permease [Bifidobacterium]
MGTLTETVPSRAVQARRGNRGLATALHLDLAYLLGDGAMQSFASVLLAPVFSIMFNGGAFVDGFGFRLGVVMAVFSPAMM
VLTVPLIDMQSGYRLRGLAPASRRNQMASRYLMGLALAVYGAVVIALIDGVQPLVRRDWSFTGNLWVAGVGGLAIVLIIA
VIMPVSCLWDKIIGLQITVWVFYVVTLIGAFIPSVLPVSMIAKVMGVVDAVVSHRFWLSAMLVAVSAAAYAVSYAIAVRV
YKAKEW
>WP_017143514.1 DUF4230 domain-containing protein [Bifidobacterium bifidum]
MGARIDKDGSSFKMSLKATIILAVVIAVIFVFAGVWIRGAITKFFNPQPELTNEVVVKQLEKIQDLTTAKETDYGFEKYE
DGGIAFLNKKQFTMFYTYEVRAGVDLAKAQIKIDKDSKTVSITLPAPKIQSVAVNPDSLRFFDKSDSFFNAADVEDTKAA
MEDAKKKTEARLDRTQLLKIANKQAKDVIERLYEPTAEAGMYTVTVTTTNPK
>WP_017143516.1 LysR family transcriptional regulator [Bifidobacterium bifidum]
MRRSTTDGRNDQLRHWLADGNLDVAVADFTGMPTGVELVDFYQERMVLVIANSL
>WP_017143517.1 DNA methylase [Bifidobacterium bifidum]
MVRGEHVYLAIDLKSFYASVECHDRGLDPLRTHLVVADEERTDKTICLAVSPSLKAYGIPGRARLFEVRQRLASVNAERA
MLAPGGRLSGESCDSQDLEHSPRLKASMVIAKPRMAHYLEVSGRVYGVYLRYAAPEHIHVYSIDEVFIDATPYLRALGMG
PHEMARAIVRDILAQTGITATAGIGTNMYLAKVAMDIVAKHMPADEDGVRVAELDEMSYRRLLWNHRPLTDFWRVGRGYA
RKLEHAGLLTMGDVARCSIGRASDYYNEDLLYRMFGRNAELLIDHAWGWEPCTIADIQSYEPDAHSISSGQVLTGPADYA
TGRLIVKEMADALALDLVGKRVLTNRLTLAVGYDIGSLDSIKLDSCADSAMKRASDQAGKSYRGPVSVDRYGRRVPKPAT
GSIGLGEFTSSSTRIREAMTMLYERIVDPRLLVRRLTVIADDVATANELAAGKRYEQLDLFSRIDSSAEEGDNGHVGISN
SDVRREHDMQTALLEVKRKFGRNAVIKAMDMEDGATGQDRNRQIGGHRA
>WP_017143522.1 DNA primase [Bifidobacterium bifidum]
MAGMILKEDVEKVRAAADLYDIVSASVTLRPSGTGTFVGLCPFHDEKTPSFSVRPALGVWHCFGCGLGGDVFGYVEHQEN
IDFREAVELLADKYHIELHYENSGGRTEHSGSKRARLIEANEEAQRFFMSQIMSKEALAARKLLGGRNFSRADCERFGCG
YAPQGWDNLVRYLASKGFTQQEMLDAGLARQGQRGVYDYFRGRATWPIRDSTGRTLGFGARKLYDDDQIAAKYINTPDTQ
LYRKTQVLYGIDLAKSSIVKKRQVVIVEGYTDVMAMHLAGIDTAVATCGTAFGAEHAKIVRRLVADDSLGAVQLVGPLNV
PGQALSSRIVFTFDGDAAGQKAALHAFGLDSAFLSQTFVAVADDNLDPCDLRINRGDQAVRSLIEHAKPLYDFVIDAAIG
RFDTTYATGQMGAVKAVAPLIAQIRDRSQRDLYARKATRRIGVDLDIMQREVRSAHGQLHVRDEDAYSPRRRFGAGNGEG
AGQPRVEPGSDPYANPAERRALEHRAATEQSYFRIDDAVFICEQQFMATLIQIPRAINRTMFASLNEDSFVAPVFRALFL
AIQAAGGLPPDDAPQGLWMHNLNKAGGLTLTTVINELAVLQLPLPPSDQDRAVAGSGVPGAANAAAVQLRPASPAETRYA
AELLARLLDMGYMRRIAAARRRMAGMPEGSEKLELLGEITKLETSRKDLQAQVYGNTVG
>WP_017143542.1 MULTISPECIES: serine hydrolase [Bifidobacterium]
MAKHMRPPRRRTGRILRGIVTHAGGRVGPRRRANPPGGRIISTRELTYVRRRLTVLIAMFSVVTMVVLLSVRGCSNDGDG
SSGSVSSAGAARSGATVDPTDGSAADDGSSDESFSDKSGSGRVRSQSASRSMFKAAMPAPAQPERDLTAQASAALAGVFS
GARYSVSVVDLSNAGTLVDIDSSQVFASASTYKLFVAHSMVTAVELGEMTWDSPLNGMTLQQCLTTMIVDSDNECPKAWL
MRDNGAGYDKVTQQANALGAKNTTLHYLDVRTTSADLALILTKLYRGEIWNDDDRDMVIGLMKRQQYRSGIPAGIGGNGT
VADKVGFRDSYLHDAGIVYSGKGDYAFVIMTSGSSWTAIANASAALYQLL
>WP_017143574.1 tRNA pseudouridine(55) synthase TruB [Bifidobacterium bifidum]
MGTVPEASGGEQAPIVATQAAPVAGSAAPATPTSGLLVVDKPRGVTSHDIVAAARGALHMKKVGHAGTLDPMATGVLVVG
FGNATRLLNHIVEHDKTYEATIRLGQSTTTDDADGELLSATSPERWQELLALPVAGGPQSAGENGPVNAAKGSAVAAAKV
ADDGSAYHPHQEAFLPDGQQLWRDRIDDIIALQLTGSIEQVPNTFSAIKINGQRAYDLARDGKDVQLKARRITVSAFGVL
DVRFGYAPTRQLGLPLVSAADGRATTERDDAEATPVIDVDVRVSCSAGTYIRALGRDLGAALGVGGHLIRLRRTRVGGFD
VSSPNVITAHVETREYTDRNGNHQSRNRAVLDVIGDELAGKALTMLDAARGTMPLLAITDQDAVNLRYGRRIPYDIHGTA
AAYLPQSGEVVALVERAKRGEAKPATVFGA
>WP_017143601.1 MULTISPECIES: AarF/UbiB family protein [Bifidobacterium]
MPVPPPKILPRRKAPLLSMPEQHTMPSYTAGGHAGDPRHDPERGKSASGSDGSAKDGVVTRRAGKRREWDGSPTIGLFNN
HRDTFSSRYHLTRRGKVKRLGQIMRIANQFDVVHGLTPVKMRLMLEALGPTFVKVGQILSMRSEILPQSFCDELAKLRAD
ADPMPYQIVVDTLTQEYGRPIGEVFARIDPTPLGSASLAQVHRATLVTGEDVAVKVQRPGVREIMALDVSIMRSIARTAT
KMLPSAQVVDLGGVVEELWDTFESETDFLVEARNLSEFKRFCEAYRYMDCPKPYMDLCTEHVVVMDYVEGIAVSHTDQLI
EAGYDLKEIGTKLVDNYATQVLDDGFFHADPHPGNIIISGGQIVLIDLGMTGRLNSQARSVLREMIFAVAKQDSAALADG
LLRFAGTESNPEDYPALLADLDMVVKEFGTVDLGDLDIAAFLTSLTSLAQRHGIEVPGTVTTVGRALVTLEGLLDEFIPD
VNMIQIISDHIAGSKSLDRAAKDEIKALGVEGHQALHGLLSAASESRVAMRMLTRGQLRMNMEVVGSEEPMRLLSDMVNR
LTMALIVVGLFVGSSIVYYAGMKPIIFGIPVVGFMGYVIAFILSAWIVFDIYFKGRRSKRR
>WP_017143610.1 class C sortase [Bifidobacterium bifidum]
MPASSKTIVRGWGAVLGLEDVRKACDARRRASFRGRLLSVVSVALVVSGLVVVSVPVMLQSRSAGEQSATSDRLEKTVAG
WPYPRAENELKEARAYNRDLASHGQYVLGEAKDPFTQTKGSVSDKRYLSMLDAGGGVMGSVTIPKIGVDLPIYHGTSEST
LELGAGHLYGSSLPVGGKGTHAVITGHRGLVKALMFTRLDELKKGDSFYIKVMGETLGYKVDRVSVIEPSDVSKLRIVED
EDRVTLMTCTPYGVNTHRLLVSGLRAAIPAEVPDESQVIDPRPVPLSVVAAYVLAALCIPLLFTRDSDPRRHSSGVKSDS
VLGRKH
>WP_017143631.1 MULTISPECIES: HD domain-containing protein [Bifidobacterium]
MTSYIPTLDQIDELHQKIAPSQAAYDLVHMHCVVVATIARQLARHQNALFTNKLGQGSGNALDDSAGAAEQADLPSDGIT
GGRVPKRLIDEHLATIGGLLHDIGTYRVLKHDGSDGEPLQFDGKRYILHGLLGYEYLLEQGVDESIAQFARNHTGVGLTQ
QMVIAQNLPLPPVDYMPVNLEQEIVMVADKYNSKSIPPKFLTAQAYAKRAERYGEANKRRWLDLVDQYGVPDVPALAARF
RMRMI
>WP_017143634.1 MULTISPECIES: 16S rRNA (cytidine(1402)-2'-O)-methyltransferase [Bifidobacterium]
MDTVQDDSQVVLEGASPDATVPDATVPDATEPKAAPRTVMVPSGTVVLAATPIGNVGDASDRLKALLADADIVAAEDTRR
LYDLANRLGVHVNGTVIAYHDHNERAKADGLLDRVETGATVLVVSDAGMPTINDPGLAIVRRAIERGLPVTCAPGPSAVL
DALALSGLPTDRFCYEGFLPRKHSERVQHLRMLQSERRTIVFYETPHRIADSMDDLLDAFGPNRAMALCRELTKDYEEIR
RGMVGTIRQGVVDNPPRGEMVLVIGGASDEEAEAAAPATLSIDDLAVLAIDRALEDGVRIKDAIAQVVAEHPLPDGSLPN
RKQVYTAVLAMKS
>WP_017143635.1 MULTISPECIES: DedA family protein [Bifidobacterium]
MGFVHFIVNLLKDPRGAIASWIAMGTAPALGFIFLIVFIETGVVFFPFLPGDSLLFAAGFFAAQGDSGLPLMALLPIVWI
APILGDQSNYFIGHFFGRRIIASGKVKAMTPERLAKTEKMIEKWGPLAVFLGRFFPFIRTFMPFISGISGMRWSRFTPFS
VLGGLCWSTLFTLLGFFFGNIPVVQKHFELVIVLILLVSLLPTIIGLLKAKFGKKPGTAANSSSVAAGTQNK
>WP_017143642.1 alpha/beta hydrolase-fold protein [Bifidobacterium bifidum]
MGEEAAHDTTRRLSDVIPGRFGDPVSVQYAWMSPENAEAMPTRPLFLALHGWGSNERDIAGIMQYIAPYNDVVSLRAPLV
LHAPEGVSAGAYSWFHDAVPSGDDLDHDIAAAARAVDQWVDGHIPATRDVVPIGFSQGGAVAVHLLRMHPERYRAVINLS
GFLAPAGVPGTAPADDRLTDFEIPVYFGYGKNDAVIPKYELFAAAAWLEEHTWLTTKSYRGLDHAVSLDEFSDIRQWLVL
HDIASGVL
>WP_017143685.1 prolyl oligopeptidase family serine peptidase [Bifidobacterium bifidum]
MTTLHDAIGDFPRHKAQTLRFSCGAPRSATAIGDGSRALFLRSDGPEDLVTSLWLSVFDADGTHREVLLADPRVLLADAD
DEDVPAEEKVRRERAREGGSGIVSYSVDAAGRRVVFTINGQLFLTEIAEDGSGRTRMLAADGIAAGEGATPVLNPRISPD
GRHVAYTTGEHLMLVDIAPQWPSDSRHDDATDDDCDGQPAPHAHGHRCGDEESGAPYDPSADKLSTLWSVYPDDDADENT
WKIGLAEFVAGEEMDRYDGFWWGPDSRHIIFETFNAAPEPMWYISDPANPQTPASGRRYARALTSNADVRLTLAELAYDG
HDEYAGLGIQQISWNRKDYEYVAAVHWSAGHEPLLLVQNRRQTRDQVLSVHLGSEASAGSAPVGSTTVLEEHANDQWLDI
IQGTPVFTPDGRLVCALNDMDADTNRLTVDGRPFTPAGWQVREVLDVTDEDVLAVVQRTPELDGYEAPDGLSPWRGNADG
HDARSFDVVSFDYDGNVLPMTARPGSWSASRCGEGLVISGRDMDSAKSVMSHSFTMRPVDGGAAPENDGDGSAAMSTLVC
PIDNHAAEPGFAPNVRFARLGEHRLYTAIIAPSADSPYAKADRLPVLLKPYGGPGFQQVVFNQAYYWDAQWWADQGFLVV
TADGRGTTGRGPRWDREIFENMKDVTLADQVEAVHALAQAVEELNRGTAQDGDASRIPAPDLDKVCMIGWSYGGFLSALA
VLDAPDVVKAACAGAPPTDWTLYDTHYTERYLGLDPAAYERNSIIADAPKLARPLMLIHGFADDNVTIAHSLRLSQALMA
AGRPHTFLPLTGITHMTNDPVVAENLLTLQRDFLRDALDL
>WP_020372719.1 LPXTG cell wall anchor domain-containing protein [Bifidobacterium bifidum]
MKPNKPDAGNKQPGLSKTGASVSGVFGAFAALLAVGAGAALAARRRREPRR
>WP_020372731.1 DMT family transporter [Bifidobacterium bifidum]
MACLVLTSLIWGFAFVSQVQGMASMSPLFFNATRFTLGAISLIPLLLWKRLRRCRESGKTVGAGNREAGDDEHDMIAGSA
LSNPLIVGMICGVFLFAASTLQQYGIMFGCSAGRAGFITALYIVMVPLLAYLVLRRAVRMMTWMAVGVAVAGFYLLCITD
GFGSLTLADCLLLFTAVLFAAHILSIDTLGACVDALTLSFIQFVTTAALSWVGTLIEGSMDWNGAGQAWIAVLYAGIGSV
GVAYTLQAVGQQWVPPTRASLIMSLESVFSVIGGALLLGETMTVRGYLGCALIFAGIVLAQMPGVGRRRLAVNKTGKRDQ
>WP_021647427.1 MULTISPECIES: hypothetical protein [Bifidobacterium]
MGRHQRAETLGLISFLICAMVGAIMMSLYMQFAPAIWQITQRRFMVCAGILAGCAALSFCVGYASHSHSLNLHRGWFAPI
RRVFEILALSIVYAATVFLSSFALLGAINGMMGSATFSGYLTPICAGFAGVVGYMTFVQAEMMNAKTLASLLPFFVISGV
CTAGLTTDDPYWYHNNFSQLGDRTTFAARMFNSTLMLAGTCIIIVSYFAISELITTERIHRARHQMNKSTGTAADDRDIT
HFTLRIAILSLLLTISGLMFIGIGAFRYTPHPIMHNVCAKGLTVIMGVLMLSLPWLAPRIPKVMSVISALAILICSAIGI
RMLMGQGTLTNLEALAGLLFLGWFIVFSRQIAAIEADRLQDQLMMLQPGTGDSTGAGPGNPARDADGSGPNEQVAELQSR
LSNDR
>WP_021647428.1 MULTISPECIES: glycogen debranching protein GlgX [Bifidobacterium]
MFTLACDNMTMQQIRPGSMYPLGANYDGSGVNFALFSQVADKVELCLFDEDDKETRIEMTEQNSYVWHNYISGIQPGQRY
GYRVYGPYDPAKGMRCNPNKLLLDPYAKAIEGNIDGDESLFSYRFSDPDGPMNDLDSADHTMKSAVVNPYFDWGNDQHPN
TPYHDSVIYEAHVRGMTNLNKDVPPQIRGTYAGLAHPSVIEYLKKLGITALELMPIHQFVNDSFLQEKGLSNYWGYNTIG
FFAPHNAYACSGQRGEQVNEFKAMVKAYHRAGIEIILDVVYNHTAEGNDMGPTLSFRGIDNQSYYRLVDGDPRHYFDTTG
TGNSLLMRSPHALQLITDSLRYWVTEMHVDGFRFDLAATLARQFQEVDKLSAFFDIVEQDPVISRVKLIAEPWDLGSGGY
QVGGFPSSWSEWNGRYRDCVRDFWRSQPSTLPEFASRLLGSSDLYQVNGRRPVASVNFITAHDGFTMNDLVTYNNKHNMA
NGEDNRDGESNNRSWNCGVEGPTTISDVNNLRQRQLRNLFSTLLVSQGIPMICGGDEVERTQQGNNNAYCQDNEISWRSW
DSTPEQEDLLQFVSKLIHLRLEHPVLHRRRFFSGREPGEDVSTIPQIEWFDHTGSIMDMDDWSNTHAFSMMVFLNGSRIP
ETDWYGSPMIDNDFILIFNAHYEPIMFTLPSERYGKKWQLLIDTYNPKGPELSYEAGFAITAQARSFLLLKSSDCPAVRR
EDS
>WP_021647429.1 NUDIX hydrolase [Bifidobacterium bifidum]
MPDRSTADTAGTAETVGTAAASDITRQVDALLDRSTDGIVMDSRDRRAVVLSRQTVYQGAVFDVEDMRIALPAGGGDCVT
VRRQVCRHAPCVVMLVHDEARDLYLLEREYRVGSDLFAYGLPAGLMDDGEDVEQAALRELAEETGVVPVGEDDVIFDHVG
AFYSSEGMSDELANIMVMHLRRWESRPRRFDPDEHVESAWVTWRQLAGVPVTASNSVIAIQHETIQRILKKQ
>WP_021647430.1 DNA polymerase I [Bifidobacterium bifidum]
MSESRDDAQTKTRGTLLVVDGHSLAFRAFFALPAENFSTQAGQATNAVWGFATMLSQVLDSEKPDHLAVAFDMKGGTFRN
EMLPQYKGTREAAPEDLLTQLPLIQKMLTALGVTYVEKQGYEGDDIIATLAAMGERSGYDTLVLSGDRDAFQLIDERVTV
LYPGHHFKDLKHMTPQAVEDKYHVGPAQYPDLAALRGETADNIPGVPGVGDGFAAKWINQYGGLEGIIEHADEIGGKKGE
SLRENIEQVKLNRKVNALRRDVDLGIGIEDLTFGEVDADALSELFTSLEFGPRTRSKVLKSFNAGKQASDAADKHADDED
TSDDLRIPEAVTIADEAALAAWIDSARDGLGSPADNSDDEPRNRAHCADVMASTCALYAEGSSKPGNPGCSVLMLEVGGK
AAVLEAGVIAGVRPALQRFLDGHADRIVVHGYKEQSHILASLGLDLAEPWFDTKLAGYLVQPDYHADSLEQAASHFLQLQ
LDNADDVAQGQLDLSGDVDPADQRKDLLHMAMVRALADMLAAKIDEREQFRLLQSIELPVSHVLFGMEQVGASVDFMRLT
EMRDRFAVDARDAQETAWQFAGSRVNLQSPKQLQAVLFDDMGLKPTKKTKSGSYTTNASALQDLAVRSVGNERANGFLTA
LLRHRETNKLKQIVQSLIDAVNPDDGRIHTTFEQTVAATGRLSSVDPNLQNIPNRNAEGREIRSAFVPGEGYESLLSSDY
SQVELRIMADLSGDDALIEAFRSGADFHKYVASLVYGIPVDDITPDQRTHVKAMSYGLAYGLSTYGLAQQLKISPGEADR
LKSQYFATFGKVHEYLESLVAGAREKGYTETMFGRCRYFPGLQSPNRNIRDAAERGALNAPIQGSAADIMKIAMIHASDA
LAKAKVRSRIILQIHDELVVEIAPGEAEQVTGLVRDAMEHAGDLAVPLDVSTGIGSDWQLAAH
>WP_021647432.1 pyruvate kinase [Bifidobacterium bifidum]
MRKAKIVDTIGPSTESPEGITKLVEAGMDVARLNRSHGTPEDHLKVYNNVRAASKATGRNVAAMVDLQGPKIRCGWFKKN
AEGEDKVQLEEGQEFIITADDVEGDEHITSTTFKGLPGDCHPGDPILIDDGKVRLEVTKVEGNNVHTKVVVAGPVSSHKG
INLPGVAVSLPALTEKDEADLRWAIRTGADIIAMSFVRFATDIDRAHEIMDEEGRRIPIVAKIEKPQALENLEDIVKTFD
GVMAARGDMAVECPLEEVPLATKRIIELARQYAKPVIVATEVLGSMVHSPVPSRAEASDCANAVLDGADATMTSNETAVG
EYPTETVATMSRISGFATEHGFDRIPELKNLDMSSTGAVSSAAVDLAEKLNAKAIVAYTQTGNTVHRVSRERPAAPIYGL
TTNEHTYHWLALSWGTEAFLLDEDYHDKTRKDLMAFTDKVLKNAGKVSDGDKIVVLSSAQGEHAAGSTDTIYVHTVGAND
>WP_021647435.1 MULTISPECIES: excinuclease ABC subunit UvrB [Bifidobacterium]
MGFNIERADKPFVVKSPYKPSGDQPQAIEELATRIENGENDVVLMGATGTGKTATTAWLIERLQRPTLIIEPNKTLAAQL
CAEFRELMPDNAVSYFVSYYDYYQPEAYIPQTDTYIEKDSNINDDVERLRHQATANLLTRRDCVVVATVSCIYGLGTPEE
YAGRMLFLQEGQQIDRDQLLRKFVDMQYKRNDIAFTRGTFRVRGDTVEIIPVYEELAIRIEFFGDEIDRISTLHPLTGDV
IDHETSVHIFPASHYVAGPERMEHALKTIKEELDQRVAELKKQGKELEAQRLTMRTTYDLEMLTQVGVCSGVENYSRHFD
NRAPGTPPHTLLDFFPDDFLLVIDESHVTVPQIGAMYEGDASRKRTLVEHGFRLPSAMDNRPLKWPEFLDRVGQTVYLSA
TPGDYELGLSDGVVEQIIRPTGLVDPKIDVRPTKGQIDDLLAEIKDRVDKNERTLVTTLTKKMAEDLTDYLLERGIKVEY
LHSDVDTLRRVELLRELREGKIDVIVGINLLREGLDLPEVSLVAILDADKEGFLRSYRSLIQTIGRAARNVSGTVIMYAD
ETTDAMRKAIDETDRRRVRQISYNKEHGIDPKPLIKKISDVNDMLAKEDVDTATLLEGGYRNAGKAGNTHLGVPSLDAAE
ADKRHEEILKAGLPAQDLADLIRQLSEQMHTAAEQLQFELAARLRDEIRDLKKELRQMTEANK
>WP_021647437.1 30S ribosomal protein S1 [Bifidobacterium bifidum]
MAENNTEVTKVAINDIGTEEDFIKAVDSTIKNFDDGDLVEGTVVKIDHDEVLLDIGYKTEGVIPSRELSIKKDVDPDEVV
EVGDTIEALVVTKEDKEGRLILSKKRAQYERAWGDIEKIKEADGVVEGTVIEAVKGGLIVDIGLRGFLPASLVEMRRVRD
LSPYIGQKIKAKILELDKNRNNVVLSRRQYLEETQSEVRETFLSQLKKGQIREGVVSSIVNFGAFVDLGGVDGLIHVSEL
SWKHIDHPSEVVKVGDKVTVEVLDVDLDRERISLSLKATQEDPWQRFARTHVPGQIVKGKVTKIVQFGVFISVEDGIEGL
VHISELANRHVENPETVVKSGEEVFVKVIDVDLDRRRISLSLKQANDSVDPASEDFDPALYGMPAEYDEQGNYKYPEGFD
PNTNEWIAGYEKQREEWESQYAAAHELWEEHKAFVAKELENAAASAAEDGQAPKEEKVEETSTYSSDNSSTGTLADSDQL
AALRDQLLGK
>WP_021647438.1 bifunctional methylenetetrahydrofolate dehydrogenase/methenyltetrahydrofolate cyclohydrolase [Bifidobacterium bifidum]
MTIKLDGKRVAAEVKANLAERVSTLKEHGIVPGLGTLLVGEDPGSMKYVAGKHADCAEVGIRSIRRDLPADASFDDIAAA
VRDLNEDPACTGYIVQLPLPRGVDENAIIGLIDPSKDADGMHPYNLGELVLHVQGDITTPLPCTPRGVIELLDAYDIDLN
GKEVCVLGRGITIGRTIGLLLTRKAVNATVTLCHTGTRDIADHMRRADVIIAAMGSAGFVKPENVKDGAVLMDVGVSRVF
DEQAGRFRIKGDVDKACYDKVSAYSPNPGGVGPMTRAMLLANVVEMAERKM
>WP_021647440.1 MULTISPECIES: 2-C-methyl-D-erythritol 2,4-cyclodiphosphate synthase [Bifidobacterium]
MSMNAVPAIGQGFDAHRFAEDPARQLWLAGLLWDGVGIEGDSDGDVAAHALIDALLSAAGLGDIGGLFGVGADAPGAGMH
GCDMLRRTVDVLRSHGRMPSSASVVIIGNRPKIGRRREEAERALSDAVGCRVTVTATTTDHMGFTGRGEGIAAIANALVL
>WP_021647442.1 HAMP domain-containing sensor histidine kinase [Bifidobacterium bifidum]
MKPRQKRDRKQARLDFDRPIGLFSSLKMELSVLIVIATSIAFVLVWFLLKYGWSGWIAMPLTMIVALGITYFFSRGLIAP
LRQLRDAAEAMSEGDYSVRVHVATNSNDEIGQLARTFNEMAEELQHADQMRRDVVANVSHELRTPVSALQAMVENMADGV
VEPTPANLEGILGQTHRLSDLIAFLLDLSRMEAGAASLNIERFCLHDFLDETIEPLEIADAGHAHDIMLHVDSDIWMEGD
QDRLRQLFTNIIANALKHSADGTSVLIEARENADTGTIVTNVVNFGSQIPVEERSDIFRRFVKGRSGPGTESGGTGIGLS
IARWAAQLHGGTVRVVDDPRGADFEIVLPKYHIADDEPATDGSARALL
>WP_021647445.1 glycosyltransferase family 2 protein [Bifidobacterium bifidum]
MSSTGNSDIQRILADVMANRPYSHRQNVDPTVVAVVTVEEDMRFLPDTMGALLRQTVLPGVIVIADCAGGDNPPVQSQFQ
VIPAPSGLVSSVPQPKTVTVELVGVKGARSFYHGVAKALHDAQLDSSTRAVWLLHDDSRPADDTCLESLLETWRNDPTAS
VLGAKQLDWQAEHLHDVGAYAYRHRVESLVVDGEPDQEQYDGRRDVFSVSLAGALVSIETMHELGGADDWFTTFAESEDF
CRRVCLSGRRVVVVPQARIAHRRARFEGVRTKGGEPVDEDRPIDSSMARIRGRMRYSYTDTRLMMGPFVWVFGVFAAIGK
AIAKLFAKRPYEALCELVAPWTLWGGLPRAIAARRRVSRQESVPIGRLGVLVANRQQVAQWHDRVQALSDQRHVVLLSPL
AKAHLRRRAIQRWLLAVAMALVCFGVVAVMHGTTLRAVLSGASLYSDSLLPTGGDFGQLWRAATTSWVFGDGIAAPPAPW
LLVWGLASVITAGNVSAAIALVTFAAAPLMALSFWAFAGVFTRSDAVRVACGLLWASFALGLGLFSAGDVPMLTVMVFLP
AAFAFVFRAVGLYRTEDQVTAHPSVQAAALAALCFVPPVAAEPQLMLSLIVVFVVFLAVVPRHRAMLLLIPLPSGFVIAP
TIISAVHHASEGSWRQLFGDVMVPLSARNGAPDASGFAMLTMRAFGVDDTAGNGLAGLSAAGVFGIGVLVLLAVVTVLAV
ASLFLPFALRASRMMWVVTLSGGALAVASSRIVVAVDDDGPVAGSVLPGVVFALLGLLACVGLVSGMAVHRFSLLRQGNG
SQPVLTRLEGRKAKNAKVHAVFARIGRGALVAMLVAGAVSCTAASAMEPGSNGLHASRSDDGLPMVATDYLGKDDAHRVL
AITAESSTGVRYTTMRTSRGDLMDSSPALRARVADGGHDSRDAVLSSASARLLVSADADAIADISALGYGGLYVVRPSAG
DGGSQATEQLISNITASEGIQSVVSNTSGVYYRLTLVDSATQRVPQDGMLKQRHLAYRYAWLVCMGVVMGLYCVVAFPRS
HRRFIEEDQ
>WP_021647451.1 GNAT family N-acetyltransferase [Bifidobacterium bifidum]
MTGKIEAYDHLPETARAIREQVFIRERDWRPEFDEWDAVAVHLLAFDGNRTVATCRFYADPDHSDQPGRYVIARLAVLSD
AQGRGIGSQLLADAERRIAHSGGTIAAVHSENDHYKFYERRGYQLTDELYDDGRHGWLIKALI
>WP_021647452.1 alpha/beta hydrolase [Bifidobacterium bifidum]
MTQPQAYAVTEGDGLPVVFVHGMGVDHRSLMLLDEAFLCPESGAAASRSLKRIYLDLPGFGRTPALPARACGLPEMADWL
QSAIDDLVGAGEPFALVGNSMGGALAREMVAREPSRVRGLALIAPVVDPRRTRRHVAEHVITEPNPTLIHALPQDQTFDF
VTMGVNQSFAAWRRYQSYILPGIRLCDRDACARLDARYWLNDDPERVFGTYAGPTLFVTGRRDQIVGFEDQRALLSHYPD
ATFVTLDDAGHNAHIDQPEAVIRLLREWAGRL
>WP_021647454.1 DUF3427 domain-containing protein [Bifidobacterium bifidum]
MNTRESLNPQSDLKTDATHSVLESVISGLIEPRQDAPEIYKPTLISNRPGDLTMHDEISDALTNSDSFDISTAFVSPDAI
LSLFEDFRSHHANAPEQVSRLITSTKNHFNDPRAFWELLHLQRTAGVDVRVWAGSDSSVSVAQGQPFHPKGYVFSRRMRN
GTPYYDLFVGSSNLTGAALNTQREWNLKVSSLANGELVAQVRDEIDSQIADSKPLTEEWIKQYEEDFKKYAPPRRDILKS
LEGREIQPNAMQKEALASLKKLREQGEHRAIIVSATGTGKTYLSAFDVREYRPRRMLYIAQQQMILKAAMKSYQKVLGCP
QSELGLYTGTSKQQDRRYVFATVQTMRQPEALAQFASDEFDYVLVDEVHHAGAEGYQRVIDHFRDADFMLGMTATPERTD
GINIFELFGHNIAYEIRLQKALDENMLCPFHYYGVAEYLGSDEDPDQDMHRLDVSQGLDAKESKQLKYEIGQLATEQRVR
YIIDKLQEYGQFGIPVTGLVFCSRQEEAHELSRLFNEHWNQQAERPYRTAAVTSKDVNGKPLSQEKRDEYVRRLTDGELD
YLFTVDMFNEGVDIPAVNQIVMLRSTESSIIFTQQLGRGLRKFPYKDSVVVIDFIGNYNNNYLIPVALYGNTGDRDRARK
NLQRKSIGLSSISFDPIAKERVLKSLDTANWSEMKKLSEQYRQVRYELGRIPMLMDIYAYDPSLPYTLATKRSNYLDFVR
SREKSLGGGKNHETTFEDQLDPVTDTEDAVLKMATELLLPGLRPHELAILERLCRLAEERLDDETPVSWNASAPISRDAL
LDAIRADFPQADLSDAQFDSAISVLDYSYFTGPNRKRFGNLPLVETLADDDQGEPAYRLSSGFVNMLAENRTFRIFLADT
LRTGLANCRDLFQEAQSRRRAFDHAFLYERKYSMADVMRLCGWKKENTPQNVGGYLLDKDTNTMPIFVKYAASQYEDEFL
NAQEMKYFSKNGRTPQSPEFQWALSGVGPDWGRTHFVPLFVMRKAEEADGKYYYVGHVAAFDNPTLTTKPNAAGNGTVKV
TLSTLRLARPLDPELYRHLVG
>WP_021647457.1 MULTISPECIES: DUF1109 domain-containing protein [Bifidobacterium]
MHESSYKAGSGRRYQSGQGRPGRVPRILVTVVAVIALIVGGLALVRAVAPHAIAKLTAVSVRSLAIGAAALIVVAIILIV
MARVASRRGNRVSVRGTAGGAIVAVVFAIMLTVAALLISNLFKDGIVKPSSPDKSPAQSAQNMQQSVEEAGIYCESGWSE
LSSQGYPGVTDVEICLKPRIAYVTFDNEFAADMYRAPLRYKIIEMFDEQANSTISKGDWRLLSGKKWSVFSYRTIIDKLQ
KQWGGTVEKIG
>WP_021647459.1 MULTISPECIES: DMT family transporter [Bifidobacterium]
MKDVVKHAVKHIVKQSKTPAAESAPETASFERTPKAMLLGAVLVLLGGVLWGINATVSKLLMADYHADPLWIACVRELAA
GALFLACAGVRTPKLLAGAVRDRRSYPMLLLAALTCVLFVQVSYLSAIDWTNSGTATVLQTLNLLFVLAYVCIRGRRWPG
LRESIGVALAFTGTVLIATGGDLSTLKLPLVGLLWGLADAACTAALSILPAKLVARWGNLAVNGIMFVISGLVLTPFVRP
WASAPQLDWFGMLLMVFTVVGGTFGAYWLFLAGVMRIGSMRGTMLGTSEPIAATISAVLWAGAVFTPTDFVGFVMIIVMV
FLVR
>WP_021647460.1 alpha/beta hydrolase [Bifidobacterium bifidum]
MQVKLIDENRYADEMRETVLPALATCRSEGWMAPADDDGLPPLQRAGKLHYVCYDAAKFDRLGEDGAAATFRGAVVISHG
FTEFAAKYAEMVWYFLLAGYSVCVFEHRGHGYSARDVDNSSLVWIDDWRRYVADLAKFAETVGKDYADGRPLNLYCHSMG
GGIGASVLETHPTLFDKAVLSCPMIAPVTGMPNWLASVLAGAMCRLGLGRHMVFGQSEFTPELDMADYEGASEARVRWFQ
QQRIDDPHQRTYAATFAWVRQALRLSRAVQRPEACDNVETPVLLFQAGRDVWVLNEPQNRFAQEVNSDGGNVRVVRIENS
LHEIFSMPNAVLGPYLERILGFFGSSEMPTF
>WP_021647464.1 protein phosphatase 2C domain-containing protein [Bifidobacterium bifidum]
MPNSVASQTLFLYSTTVSDVGTVRSNNQDSAFAGEHLIAICDGMGGHAGGDTASTIAIRSLAHIEHDDVNGDVSTVARMM
ETSVMAAHDAIVGKAKRERKLAGMGTTMTAVALVAGYWVLAHIGDSRAYLLRDGRLTRMTQDHSYVQHLIDTGRISPAEA
RNHPQRNVVMRVLGDFDIDPHPDIAIRAAHPTDRWMLCSDGLCGVLEDSTIEQTLTAYSDQEECAQQLVSMALKAGSTDN
VTAVIADATLALDADAFDLPHQTPLVAGAASASLEPIADILNEPVATAPMLRDANASPAQRAAALIQSQPASQPSPRVAQ
PPAVREENGERANPDTGEIPVIQKRDGHVTDDPNDPDVAKAIHHERQTQRKETRKRGRRNRLIAILIVIAALALATGGAF
GAYRWSQTKYFIGNADGVVAVYQGVNTNVFGLALSHEVKRTNIDIDSLPQAWRDQLQDGITFNSYDEAIQHVQVIRQEKS
NFNDNSNTSKSSGDAGNGTSDSSDSSDSSGSNGTDGDSSAGSSQTDGGTADGTAGDTGTDASSTGTDGGDAQ
>WP_021647465.1 penicillin-binding transpeptidase domain-containing protein [Bifidobacterium bifidum]
MNKYLRQLFTAVIALFVVLGMSTTIITAIRANSLSSGPRNARALYQEYGAPRGAILASDGTILAQSTPVNDVFSYQRSYT
NGPVYAPVTGFFSVTQRGDRGIESSRNKLLSGKADALFWDQLKSLFTGVENKGASIETSINPKLQQLAYQQLGSNDGAAV
VIEVKTGRILTLASAPSYDPNALATHDTKKATANYSKLAAQANSPMINRATSQLYPPGSTFKTIVAATALESGDYDTDTQ
IPAGASYTLPGTSTNLTNTTTAANGIDGKITLQDALTYSSNTAFAQLGVKLGQDKIAEQAKKLGYGSSITIDGTSSSGRP
MKSVAAKFPDTLSDDKVALASIGQGDVLSTPLQNAMVAAAIANDGKLMRPTLVDRVRASDLSTLSEATPEVMSTAFSSST
ASKLNQMMQSVVEHDAPSLQLSGIKVAAKTGTAQIGSSNQTNDAWVIGFAPADNPKIAVSVVIHNVNQYGVEAAGPIMRS
LMEEALKQ
>WP_021647466.1 class E sortase [Bifidobacterium bifidum]
MKHSRNSQQIQGDFQDFEAPAPAEPEYAGEVTMALPPVPMPDPNARRGLAQPAAKRSVLWSVLGILGEVLMTLAAVCALY
VVWQMWWTGVQSEHTQVETRQSASWSDPAGGDSSKVAKAQSGDVPVQPTSASDGELIAQVYVPRFGQGWVRNVVEGTDEA
ELSLHGLGHYPSTQMPGSVGNFAVAGHRNGYGRPLGDVDLLQEGDAIIVRTKDYWYVYKYTTHKIVTPEHSEVIAANPED
LNTPPSKRMITLTTCEPKYTTATQRWISYGELDYWAKVSDGVPQELATSSNSAKVAFSSSNTSRSFVSKLGTLQPIVLWA
LVAYLVLYIAALVAWRYPVLREIRAGKRRRPDASIYGWLLRHQPGPLVIRWALLILLLFIVSVSLIQWACPWAASNIPIL
QSMSNYAVD
>WP_021647467.1 DUF881 domain-containing protein [Bifidobacterium bifidum]
MARHTSRHAARRTWLGGFAVCLIVAFSGYLLVTNVRVNRTATVTSDTADLVEQRVEHVDQLQKDITDLSAQINTLKDFAN
NSGSSEQPSGTSDPKPSDTEDAGSGTILPAVHGPGITVTLNDSPLWENMVDSSGSAANINDYVVHQEDVEAVVNALWAGG
AESMMIMDQRVLFNSAVICQGNVLLLQGKKYSPPFTVSAIGPTDAMIRALDDSNAVKLYKEYVSAFGLGWKVEKKDDLVF
GQSAATLQPLRYASVVKDGSEE
>WP_021647471.1 rhomboid family intramembrane serine protease [Bifidobacterium bifidum]
MSNGRFSLFPGAPSAHNLFSKRAIQYQWRSNGPVFTSAIIIACVAVWVVEMVFSLFWPLGLATMIYYGRFDPLTAVAQPW
MFLTSMFLHSPKSVLHILFNMLALWSVGPVLEKMMGHWPFLALYVLSGLGGGLGLMSWAALWPGGTGWLGGAYGASGALF
GLFAAMLVVYRRIGEDIRSMLVWMAVNFLMPFLVGGIAWQAHVGGFIVGGVFTWLLVSGVHALRGKSLTFRTMVYGAVVL
ALIVAGVLVCNLSNPALTYIM
>WP_021647476.1 MFS transporter [Bifidobacterium bifidum]
MTNAYECTTQPQRSQAADPLRTRDFRRLVAGLGISLFANLMLRFAMSMWVLDETGSAAAFASILTASILPTILLSPLGGV
MADRTNRRTVMVALDALSVVTVLVCAAIFSSAGFNLAAIAVMQVALAVLDAMETPTVQAALPQMFRSHGEDVMRRAMAVV
NVVNQTSTLVPAVLGGVLYAAVGAMPMMGITIVGFGAAAVVECFIRLGAPDRGDAGRVTAVDDLRAAGRFLTREHPHVLH
LVLICAALNFLVTGYAEVGFPYMVRTVLGFGSTAYGLAYGLVGASGLLGALVGGRVARSLSMRRFPMAIAAFSLTILPQA
LAMTIPAGGVMRLAVLTASTCGTMIVITLANLIAVPAIQMGCPENMTGKVMSLALSASMCAQPLGQIAYGWAYSVYPAGA
VLAVTFVLATAMLPPAAHVTRRF
>WP_021647477.1 dTDP-glucose 4,6-dehydratase [Bifidobacterium bifidum]
MQPCRYPEIVSSDIFKPRNIIVTGGCGFIGANFVRYVARNHPDVRITVLDKLTYAGNPQNIAGLPQSQVELVQGDICDVA
LLERIVPGHDAIVHFAAESHNDNSIANPEPFITTNVEGTFHLLEAARKHDVRFHHISTDEVYGDFALDDPCKFTESTPYK
PSSPYSASKAASDQLVRAWVRTYGLRATISNCSNNYGPYQHVEKFIPRQITSIMEGVRPKLYGTGENVRDWIHTEDHSSA
VWEILTRGRIGETYLIGADGEMSNIAVMRMILRLMGCAEDAFDWVRDRPGHDRRYAIDSSKLRTELGWKPVHTDFEAGLQ
ATIAWYAANRAWWEPAKAATEARYRAQGQ
>WP_021647483.1 IS256 family transposase [Bifidobacterium bifidum]
MPEHIIQIDQNLLETRLDRLIAEKMTQILNAMLDAEADEIANAARYERNGERKAYRAGHYERSLTAKAGRLELKVPKLKG
AVFESAVIERYRRREQSVEESLIDMYLAGVSTRQVDDISQLPWGDRMPSQTLSDKLKKVYDEIDEWRTRPLESEYPYVFV
DGVWHKRSWGGSVENVSVLVAIGINAEGHRGHRRGRGQKEDSASWEQFVRSMIERGLKGVRLVVGDRCAGLVSTVGSMLP
KAKYQRCMVHFMRNVLKTPPTHREWASAALKAIFAMESRESALSKAEQVATEMESRKLRGAANCLREGIGETTTYLLPEF
PDGHRRRIRTNNMIERLNREIRRRTRVVGSFPDGNSALMLVCARIRYVTANEWSTRRYLDMSRLDDTLQAAN
>WP_021647493.1 nucleotide sugar dehydrogenase [Bifidobacterium bifidum]
MKIAVAGTGYVGLSVALLLSQHNEVHALDIIPAKVELLNNGKSPIVDPVITDFLVGNASGERPLDFHATIDAQEAYTDAD
FAVIATPTNYDEKKNYFDTSSVEAAIAAVRQYSPHAWIVIKSTIPVGYTQQLRKTLNDDRILFSPEFLREGHALYDNLHP
SRIVVGAPQDDAESVKAAHQFAHLLAEGADPVEATRANHDGSTGIPTLVVGTTEAEAIKLFANTYLALRVAYFNELDTYA
ESRGLNTREIIDGVCLDPRIGNGYNNPSFGYGGYCLPKDTKQLLANYNQVPQNLIEAIVDANRTRKEFVASEVMERIKDI
QDPVVGIYRLTMKSGSDNFRQSAIQDVMKQFKANGIPVLIYEPTLNKPDFQGSEVTHNLAGFKTRASVIVANRWNSDLAD
VDTKVYTRDLFRRD
>WP_021647494.1 DUF4422 domain-containing protein [Bifidobacterium bifidum]
MVLTAEQHHPNIKVFVSAHKRATFPEGKSILPVQVGAANAAIRFANTLHDDEGENISAKNPCYCELTAQYWAWKNEDADY
YGFCHYRRYFDFTDTPHKENDYGEIIDSYIDDHALAEYGINDEAIARAVDGWDVITTPLNDVRRIGGFSNLKQHWAADEH
LRLKDLRHMYDILCTRHPDYKVDADAVLNGRTAAFCNMFIMRKEIFFEYNEWLFPLLDEFADATDFSKMDVQTTRTVGHL
SERLLNIFIAHKQRTGAHWKIKRMQCVHFLRPDPMTTLEPLGTEYGRIVPVVFAADNNYVPMLATTIYSMLKNASTNRSY
DVIVLERDITDENKRYMERFFAQFPNAAIRFFDVSRYLAGFSLTTSNAHISVETYYRFIIQEALPFYSKLLYLDCDLVVN
GDIAELYDTELGDNAIAAVPDIDFIGNLNMKNGERAEYVNKQLHMRDAYGYFQAGVLVMNLDRMREIHTVHEWLEIASKP
GYLYNDQDILNVECEGLISYLDYSWNVMHNCAGRVNGVFDFAPADVYQAYMTSRKAPKIVHYAGFDKPWKNPWCDFAPMY
WSYAQETPFVAQMVAAMSGVERPVPSEHHERAIAADSPIRKYVDVFAPTGSKQRELMKVMARKVQGKR
>WP_021647500.1 cell wall-binding repeat-containing protein [Bifidobacterium bifidum]
MNRKTATYFKRITAVLSSVFLTSAAFAGTGLIADASATSITRISGSTRYETMAMVSQTALPSAASGAAVVASGNSFPDAL
AASSLAGYLNAPILLTDPKTPSNATVSELDRLDVNTIYIIGGTNAVSNNAEKVIQASRPSATITRLAGSTRFDTAYQIYS
ELTKLGVKSETAIISTGANFADALSVSPYSYMQSAPFFLSSQSGLDEESLAALKDFQSAIIVGGTNAVPSSVEQQLRSIG
VATSRIQGTTRYETSLEISKFTLEGLSIDPSSVVYATGANFPDALSGSALAGLNKTVLLLAQNDSSPTIGASSILPNVES
AYVLGGQNAIGPATFNAIAKSFGLSDREYVPQPTPKPQPKPDDPVYGTHKAGEFCKKSDLNKTDHDARNGKLIVCKVASG
DNKPRWHYV
>WP_021647501.1 IS21 family transposase [Bifidobacterium bifidum]
MVRKIQAKLVLRLHGRGLSGRAIARSQGMSRRSVADVLDAAKAVGIGWDDVANRPDDEVYALLFPGRGERESVYEHPDWG
KVHRELARVGVTLRILHGEYVDECRQSGRPHMGYDRFCKLYAAYVARLGVTSRVEHKAGRTIEVDWAGKTMRIADPVTGD
SSTVYLFVAVLPFSRYAFVEPILDMGQNSWLRAHVAMYEWFGGSTPRLVCDNPKTGVIKHPREGEIVLNDAYRGMAEHYS
AAVLPGRVRKPKDKPSAENTVWHATMALVGAMRDREFGSLDELRAAIRAWLAEYNSRAFQKRDGSRSSVFESEEKPLLIA
LPPMPYEVADWVYGRRVQANSHVAYARNWYSVPYAYIGSTVDLRIGASMFEVWHGNTRLCSHRLLPTTASNQWSTNESDL
PGKAVWRPWDRKRCEQWARRIGPGCAAVIGRLFAMERLDEQGVEPALAILRLSKRYSAQRLENACSLSLRSIASPRYSHI
RPILESGQDATGGIPDGAVDDAGWVRGGDYYADMGR
>WP_021647502.1 ATP-binding protein [Bifidobacterium bifidum]
MIIDTETKRKLREMNASDLLDAFERLDERTTAPMSHTEVVRLAVDNAHSGHMDAKIQRLVKRAGLRYPQADLRTIDLVEE
RRLDRSVIAGLDAGNYLEQRLNVVFQGATGSGKSHLLCALAKSACRARYRAVYVRMPDLAEQVTVASNKPGGAPKLVRKY
ATYNLLAIDEWLVDKPDEPFKRFLLELMELRYDTVSTAFATQLATKEWHRQLGGDAIADAILDRIVHNAVWINTGEYNMR
QRHGQAMLDN
>WP_021647506.1 DUF4422 domain-containing protein [Bifidobacterium bifidum]
MPKISIVIPAYNVGDYLQECLDSVRNQTFSDIEAIVVNDASPDNVGEVAAQAAAQDARIRVVTNNPNMGTHRTRMAGVEN
ASGEYTFFLDGDDALKPDMCEQLAAEIDKHPVDVLHFGLTVVAANDLLENERQACETFNNTPTPDSTGEDIVRDIFDETR
GYKVDWRVTQRLYKTSVLKEAFNAMTRDRLGRSQDGYECFVVSAFANSYHSFKECRGYVYYYGRGISGTNMIDAAKYARY
CGHFKADFDAAYEFADEQHSDMLHACAQGFQRKATEILANDWKVRVPEAEKVEAAKQMEAVFGLAITGRELYRFVRDDAY
ALLSDNQLLPHDADLNSWFSIANAISMPTDQVSADTIRFHEMKRIATSHMTNLIEKTRNTEAFQNYDKQDIRIFVTAHKN
VDRFGSAIMQPVQVGPKNERFPWAFHDDEGENIANLNPRYCELTTQYWAWKNINADYYGFCHYRRYFDFSETAHEENAFG
EIMDDYIDAKAEKKYGLDDENIARVVKQYDVITTPFGNLDVIINKYGSPRALWEAAPLLHDDDLKRCYQILCAMYPDYKE
DAQDFFNGNKACFCNMFIMKKEIFFDYCEWMFPILEEFDKNTDYSTYSKEALRTPGHLSERLLNIYLMHHKRIGSNWKFK
ELQCVHFTNPEPAEQLKPLDITDKPIIPVVYAADDNYVPQLTTTVYSAMKNADPSYFYDVTVLQRNIAWDKQERMRGFFK
QFPNMNLRFTNVDRELAGYELSTNNAHISVETYYRFLIQKLLPFYDKVLYLDSDIIINGDIAKLYNIDLQGKLLGAVRDI
DFLGNLNVKHGKRMNYAKTVLKMQNPYDYFQAGVLVLNTKAMREHYTIEQWLAYASNDEFIYNDQDVLNAHCEGNVLYLP
WEWNVLHDCGGRVGNLFTQSPNDIYDAYMKSRSNPQIIHYAGYQKPWVDPDCDYASIYWRYARETPFYERLIKRVVLANE
PQIPEDVFLPKHERAVGEDNPIRKFIDPLMPIGSRRRDALKAIARVARGRR
>WP_021647508.1 MULTISPECIES: acyltransferase [Bifidobacterium]
MAENKVKRKHLVYVDVLNIMSCFAVVMLHVSLNVFNPSDTYWTQAVLFQAIAIFAVPIFFMISGMNLIGYADKYDTKTFF
KKRLWRVGRALILASVFCYILFCIFPFSFYGAEQYASGIGVRDFVSRFLTNSINDIYWFLYTIIYLYMLTPLLTQIRNNK
KTLQYLIVLQFVISILIPLIERFGVPKKYFGTLFNWPLFSSSALLYFLLGFYIANYLWKLPPLWLAGIICVISAGAMFFG
GLYTNGYFAVRDVEYHSYVISASSPLCVIEAVALFLCAMQVEQRLREMSPTVLHCIREVSGASLGVYLFHILVINWMGKR
NWGNVSQFWGEHMGVRAMVVYLVTLIVVVICRHILMQIKKIFTKRRPDCVA
>WP_021647509.1 MULTISPECIES: transposase [Bifidobacterium]
MGDALDQVRKRLWNQARREGDKKTTGTMRGLKYALLKNPDDLTDRQNTALATLGDVDPRGQLYRAWQLKELLRTLLRQPV
EQAEAELKRWIGWASRCRIPEVTDLCGKIRRRRDDILRTIRLGYSNARLEAFNNKIKVTIRMAYGFRDTDNLIAMIKLRC
SGLPIHLPAPIP
>WP_021647511.1 MULTISPECIES: RICIN domain-containing protein [Bifidobacterium]
MVSPHHLLKIATALSAVALTASVAVTPAYALQDIAIEDAVAQSGPVTADNGVVVQSDDQPDDQTGDQQSQDGMPDNPNAK
LPDTVSDEISDDATVVSEDLAVTPEGEVKNIETGETVTDATLVGTQDQQPDPLAKTNGESFIPVSAEDVKNAVADANVQL
SKFEGNEYGAHWGTYNNTKAFFDYQNNLFVQQAKGVIDVSEWQGDIDWAKAKADGVEGVIIRLGYGWGNNADKKAQRNIS
ECKRFGIPFGIYWYSYADTPSIAKEEGAGVVAKLKRFGVRASDLAYPVYYDLEKWTWKGHQPPTDPNVYNDIVNNWYGAL
QSAGYKNLGVYSYTSYLQGPLKHADIYAKTTWVAQYGARMGFDSFPTNSRGWQYTSSGKVGGIRGNVDMNAFGNKEYVNG
GSSNDLQAAIDVRKMTAVTIPNGNYYINVRSKVASSVDVPGGSAADSTAIQLYSGNSSKAQQFTFTRQSDGSYEIVNVNS
GKALDVRNGVAENNAIVQQYSRNNSQAQRWFIRDSGAGYYLQSALGNWVLDLSGGNTANGAAIRLYTPNGTASQLFVVSS
SDVNIATGVSMIITSVANKKLVTDVTGASTANGARVQLDSSNNTNAQKYRFESIGNGTYKIINANSGKVLDVAGGSTADG
AALQQYTSNNTVAQQWTVRNYGSGRIALVSVNANKAVDIPGGNAVQQAQLQLYSPNGTVAQQWLVAKAPLTLRERLNETA
AKHRQDLPDGTYTFGSKLSTSMKMDVSGASRSNYGNVQIWANNGTNAQKWKVTHDSNGYATLTSVNSGKVLDVNGGVSAS
GTNVQQYDSNGTYAQKWIAVKNSDGSYTFQSALAENKVLDVSGASTSNGANVQLYTANGTNAQKWVK
>WP_021647518.1 MULTISPECIES: RNA-binding domain-containing protein [Bifidobacterium]
MLPTKESLTVEFKSERQRPQTDDEIVDNVVAMANTEGGTLYLGVEDDGMVTGVCDRHRNVNGLAAFIFNKTVPQLSVRVT
LLSESGKPVVGIEVDSSQQIVSTSQGKTLQRRLKADGAPEVVPMFPAQFISRLSQQRSYDYSAQPAPGSTLSDLDPSARD
RLRESIRTANAGSSLLAFDDEDFDRALELVVDGPGGPQPSVAGLLVIGTERALKRSVPSASAVFQVMKGTSPKVNTDPFF
LPLIDMLPRIGALMEPWNPDHEVMSGLVHVNLPDFDHQAFREAAVNAFCHRDYARMGSVRFLVDDDGLTISNPGGFIEGL
SENNLLTAQPRSRNPQLASILKTAGYAERTGRGVDKIYAGSLASGGAFPDYSQSTASEVVLFLRRVVPDEAFVVMIANEE
ARRGAPLSVWSLIVLSLLREHRRLSVAQMREFSRVESRRLVGAVESLVESGLVEACGSGVARDYMLSARVYKRDDKLPAY
ARQKGLDGRRENLVTEFALNNGGAATTSDVMKLLDLSYISAYRLMKRLEGEGVFRHEGSGPSSRYALV
>WP_021647519.1 FAD-dependent oxidoreductase [Bifidobacterium bifidum]
MTQINRSDLYDVVVIGGGPAGLTAGLYLARARYRVLILEKDDFGGQITITDEVVNYPGVGHTSGRALTQTMRNQAKDFGA
EFLSAEATGLDVNGDIKTVHTSRGDLKTFGILIATGASPRKLGFAGEGEYAGRGVAYCATCDGEFFTGREVLVVGGGFAA
AEESVFLTKYASKVTVLVREPDFTCDAAVAAEAKNNPKIDVRYNVELKGVTAGQGGLREATILDRRTGETESWKPSDDGT
FGVFVFAGYVPATELVRGVVELDDHGYVVTRGYLETSVPGVYAAGDLRVKNLRQVVTATADGAIAAVELERYAKQMSEKT
GLVPPRPTASAYEQAEAQTAAAANSAAAAGTTPAPAPAKRSADTAAASAAAKKPGELFSAAIKQQLGVVFGRMTRPVTLV
LELDDTPLSTELQGFIGEMVALSNGKLNSVAVDAAGVITAEDGSSAPTSLTVGEPLAVTLPDGAELPVYGSLDDSGRAQF
DVSGVLPSARPVVRMCVPAENSDAGTLLFTGLAFHGVPSGHEFNSFVLGLYNAAGPGQPLDDDLKARAEAIDTPIDVMIL
VSLTCTMCPETVLAAQRIASLNPNVRAEAYDVAHFPELKDQYGAMSVPCIVINHPGGEQKVEFGKKSVPQMLTLLGA
>WP_021647522.1 PTS ascorbate transporter subunit IIC [Bifidobacterium bifidum]
MNVVVQVLNFISQEILNVPAYLIGIIAAIGLIALKRSAGQVVSGALKAAMGYLILGAGATVVTSALAPFGDLVLKSTGAH
GVVPTNEVITAQASSQYGASSAYIIVLSFIVMLLLARFTPLKYIFLTGHHMVFMSTMLAVVLSVGFGTDHQLLIVIIGAI
LMGVIMVVMPAFAQPFMNRVTGSDKLSIGHFNTLGYIVSGAVGAGVGKKSKSTEDINFPKGLSFLRDSMVSTTLLMVVLY
LVFSVWAAIVLPAKEAFKIFSTNPDNYGSFFMAAFAQALQFGIGVSIILYGVRIILGELVPAFQGIANKVVPGARPALDI
PIVFPYGANASLIGFLGSFVGGLVALAIIAVWLGPVWGVALILPGMVPHFFDGGGAGVFGNATGGRIGAIVGSFINGLLI
TFLPAALMTVMGSFGLANSTFGDADFCWFGTITGNMAHLGPVGGAICLLIFAAVLFAAAWIWQVKVVNTGWTPGAKHAEY
IEQVKAEEKVAKAAARAAKKAAAEA
>WP_021647523.1 PTS sugar transporter subunit IIB [Bifidobacterium bifidum]
MNILCVCGNGIGTSVLLKVNVESVAADLGVDVNVTTSDAGSAKGIANMNDLVLTSAELAPELEGTTTPVEVITNFMDTDE
IKSVLEKYAD
>WP_021647525.1 LacI family DNA-binding transcriptional regulator [Bifidobacterium bifidum]
MSSTSSITDVAALARVSKATVSRVLSGRRTKDDNIAKRVRDVAEQLNYQANSAASALRSDTTNTIGLIMPGPTDPLAARL
LAELEPEVNRSGRQLLLGLGDDQRTQAERIEAMLARRVDGLVVMPPQDANTAAFLDDYVGMTSLVQAFGHSTSFHVNWVG
VDESASMKLMLSHLAEYNADSIAFLSGNVNSASAAELFATLQTSTRVMNLMTEPGWTTFGDNSAKRGYHDVMRLFGDKGN
RPNALICATDDVAIGALMALNQLGIRVPDEVKVIGSGDSPAAAIADPPLSSILPPCRLIAHEALRLISVSASSKHWLPAH
TAYPPQLVQRESTSGPRFGSSDMALPDDES
>WP_021647527.1 family 20 glycosylhydrolase [Bifidobacterium bifidum]
MSFDLIPEPQSVTLNGEAADSDDAGAPVPVALPLVGRISEDRDIDDIAGVFPTQLADDIEAATGLRWDIASDVMVAGLPA
PNAATAHPVPPHASCWKSFITLRLDPSSLEPQEYRLTIARSGIDVVGGDTEGVRNGVQTLRQIIRQCAPALPRLVIADKP
AYKVRGYYLDATRGRVPTLDWLKTWADRLCLYKYNQLQLYIEHTFMFDDLSETWRGTSPLKPADIIAFDEYCARLGIELV
PSVSTFGHQYMAMRTRELRHLGEFPEDADRQYGFVERQRHHTLNITEPESLAFSFKLIDAYMQLFRTRKFNICGDETFDL
GRGRSKPEAERRGVAAMYADFVSQLCRHLSERGREPMCWGDIAVEMPQILGLLPDNVTLLNWLYAPGIGEDKVRLVAQAG
APQYVCSAVWCWNALLPRLDDSWNNISRLARYGVKYGAVGYLVTDWGDYGHVNDPRMAVSGMIFGAQCAWNPMAHIQGEA
GCGDGEEGSAAGYADAAADAVRENKAAADGDSPAPLPSSSESDDYTGGAADAIAGAPAGGDGSCAEMCRRVAEVEYGDRS
GGIVEALRDAACRVAFSWDDMVWYCELDEGDGRMNRDAASAMHLGVHGFSGEYGREWEARLLGSTDLDEARRTMLQGLSP
HIVRAAEANEALLCDAMRLGAAAGRASRLGAARRDVPAMLAAIEGQRWFNLVGLCLARRHDVITVDAGDIARASAGLIEP
DAGSSAGPEAVQYVSIRVARGLERWFETYCDLWRSVSAESELARIASIVWRCADALRS
>WP_021647530.1 LPXTG cell wall anchor domain-containing protein [Bifidobacterium bifidum]
MTVALKGTDFAKSFEMTVRSADKTALNEVIAEAGSDEFEAAFDAAKKVAADEDATPAQVADALAAPQKPAVKPSPNGKVD
ATEPSGLSKTGASTMAFAVAAVLLLAAGAGVVLLRRRAE
>WP_021647532.1 substrate-binding domain-containing protein [Bifidobacterium bifidum]
MAKMAFTASHGARMLRESNPQITTVDQHMEMRGKVMADIVIKKIHGIDSPRTVMLPTELVVRQSA
>WP_021647533.1 alpha/beta hydrolase [Bifidobacterium bifidum]
MTDPLHIQLTARPTVDDWQPDCVMDGYQQATIHLGHDDEGDIVATFVRRDPSKLPMRARWRRQRFALRGHRLAVMYVHGW
NDYFYRRHESEFWESLGIPFYAVDLRKFGRSLRDGQTPGYIEDLHDYAAEFNALRDLVVAEQGEQVRILLVAHSQGGLSS
VLWLNSQRPHHVEAVALDSPWLELQGNRMFRILSTPVVQAFQLGGGKTVMPMRDPGFYGRCIDCETGGDWDYLRHPLVDP
QRFFPRAGWMRAIYNAQAEVSRRLDIRIPVLVCTSDRTMLQPTWDEAMREADSVLDITAIRQAALNLGDVVTLATIRGGL
HDLSLSRPAARRRYFRIVADWASLMAWRRVIPPAHLRTALDAVVAAGSHVGGVNPDVGPDAKS
>WP_021647535.1 LacI family DNA-binding transcriptional regulator [Bifidobacterium bifidum]
MDSMDDAQKKPTIRDVARLAGVSYGTVSRYLNGNTHVSQDAAERIAAAITKSQYTPNNAARSLAQRRTLTVALIIQVESN
ETIAQASMSRAMAGANQVLGDAGYQMVTLIANSEDSTRRIAQLVQSDFSDGYLLFSLSEDSMLANTFASVKRPVVLSEVR
ERENLPFPAVDFTNTEGQRDITRYLLDQGRTKLVYVCGPGYSPSSNNRFDGFKAAMGDRFNERHVYYADDWEGTSGEMAV
VEFQPMLDELDGFVCANDSIALGVINQLNRFGYRVPDDIAVTGFDDSPIALLANPKLTTVRQDSQLHGETMSRLLLSMLQ
GDIVEPHYVQLLPTTIAERQSA
>WP_021647536.1 family 43 glycosylhydrolase [Bifidobacterium bifidum]
MADRFGAFLPHDTSGDVAQLHGIGLQKFGDTWYAYGENKVNGNLFQGVCCYTTTDFIAWRSHGIVLDVQEDGSALASDRI
GERPKVLHCPATGKYVMYIHAETPDYGYAHIGVAVADAPTGPFAFQTTITWRGYLSRDIGVFQDEDGSGYIMSEDRDHGT
HIYRLADDYLTIVEDVACERATDYPYGLESPTIIKKDGLYYWFGSQLTSWDTNDNKYSTATDLHGPWSEWKLFAPKGAKT
YDSQVDIVVPLDDDPYNSEHFLFIGDRWQEHDLGNSPIVQMPISIADGVASLTWSDTYEGTTHR
>WP_021647540.1 DUF721 domain-containing protein [Bifidobacterium bifidum]
MTEPRKPNTPSGPGAPSRPDKPGSAVKPGNVHDSHEPICATLHLDQRKLPATVFEHIAKMAGRRRQRMIDAEAAWENFGK
PGRDPSTLGSVTALIANNGHWIPYLKIAQLRNHWDQVVGPVIAQHSQVIGLRDGVMTIRADSAAWATQLTYLIPQLERTI
KERLQGLDVHKIQVTGPRAATFRGSRMKRR
>WP_021647546.1 lipid II flippase MurJ [Bifidobacterium bifidum]
MSTTVGRNSLIMACGTAASRVTGQIRTIFLVGALGTTGIAANAYQAGAQIPQVIFNLLSTGVFNAVLVPQIVRTLKQKDA
DERLSKLITLSIALLLAITLLMASGTPLLTMLYLDSSWTPAQRALANAFTLWCMPQILFYGLYTVLGQILAAKGRFATYA
WSSVGANVISCIGFGAFIMLFGNAGRQPMSFWTSGKIALTAGAWTAGVAFQALVLFIPLLRCGIHYRPRWGLHGLGLRSM
GQVAVWSIAMVLLNQLMGIVNSRVNTGAPTAGGDLYGIAGNASYQYAYTIYVLPYSIIAVSITTAVFPRMSRAISEHRIG
DARADLSSSLRSTGLAMFFFTAVMIAMPVPLVKALIPSTNVHGAILISGPLIGLLVGLVPTSAFLLVQRAFYAYEDGRSP
FLFAAADNAVQLLLLLTSLRFAPPKYWTLMVALSLSLSYIITFPWVFWLLRRRFGGRIDGKRIIIMHVKALIAGAAACAC
GLFLNPLATRLVGAKVSSVNGHMSWWQSIVICAILTIVVTAVYAGLLWLMRMEEFSSLIVTMKARLLRRTSTATSVSTPA
ESEAEEAQAQNAEVEEGTTAIAENDNHYDNHSLGDDGTSENDGSAERAAETVTDLERPVQDHPRGIPSDNLPPSFAPTVN
RKGQRPSIKSVVLPNVAANAAGATAGIAAGNNAQPRIPTILPTPHHSTRQAASIAAAQPTIPTARMSASPLSQRMTAEHG
ETTTMKPQLGDTVIGRYTLVSSLRESDGLSAWIANDRMLAQSCQLFIITDTSVLPQINEAASTLALANSRYCTPVLQLQH
VGDAAVVITEPDSGLALAEYMQRSSSSFLSYDAIRSIVGQCTQAVQELLDTGLTHTALSTDTIRVSVNGVQFADTPVAAA
LADICSGIDGDVMSYEQMATRQLAALLYALLTKTPSGANTTFDLNMLPADVPTEFRVICKRGLALHTEDGEIIVPMATLA
ELSALLGAWEPFGNLSDRDIILPSVSGSASISMVALRDTSDDKIVELPDGLVTSTKLPELSISEAGLAAGAEARFVNEQR
LAQQAFLAQLPGDPPSADQPVIPEAELFEPDTAEPSKTLASLQSKVGQLMGSLRKDGEPESPVTTSTAEETAIEQPMPVY
APLPASFPPAAKPRRSATGATQAQSSNGVNVPANAAGASAVAGGTGKPRTIGATGEIQSIVANMPNVPLPEENDNERTRA
GSIPPLPQSGEAQVSEGKQTVAGSHPTTRAAQPIATNAMPQPRAHMSESLAALAARSAKAAASGDAVMPPSFAVSASAPG
ANGAAIPGSSKSRTRMTAPISRDALRNMSGGRPAAAPGANVPGVQTPAQRAQSDAFDPTVTVPLLGTDGTSVDQLPPMAQ
IMPPSFAPQQVHDVNAANVGRNIEEDLPDQPLWGQLKIKVIAIVVALVLLVVGLVAAWFILNGDNHGGGSDNQDWPNKTD
IDNVPFGNSTTQNSTSKNSTSKNSAAQSDIVYIRVL
>WP_021647547.1 DUF6049 family protein [Bifidobacterium bifidum]
MIANSPEHGQAVPSLSHRTTRLWRFFTIMLLTCAMLFAGRMVPAGTAHMAMADDETDTATQTTALSITESTPVVTDTSGY
HITISISNPTYAATSPGLVTVAYNPSYTFVSRTDIQHWATGDVSIPVRTVLGTATVPSIAASKKVSVKIDAVADSDALKA
LQMWGPKPLLVTYQATQATDSQSTGSSDGSSGSDRTVDPNAKPIRLHSFLTRSSQGLRNAQTPPMAITMVMPLMNTGQQA
DKNAIDQLVVHDNGDGSDTKSTQSGGGGTDGSTDDGSGNNTDGSENTAATQSSVLTPHDNDALAAKLSLIGKHSDLQTIA
DPTALASDTGQRIDAVMQPAGFDITAYAAINNVRSYEQAGVGTGAWNARSALAAAPASSNSLPIAWQGKGDWTRQALSTA
RKQGYQYVIAGHDFDSSTTATVHTGTYTIPTSAGDITVLSEQKELGDLAKGKPTSSDADGETSNAGRIARFVAQSAFYQM
EQPYAAMNRNLLVCFGTNMSAAFIDTLMTAVEQSSWLQLTDLNDLIDADAYRTGDKALQIVPQDSHLSERNTRSVTSALE
SLAESRNDINRFATSVLTDHKASASWIRKIKAAQSTLALHALSSAPRNIDSLVDGAKRLGGGMFGGVSITPTDSITVVSE
TAKMPVTVRNNHPYPVRVKVSSLTDSMEIVTSRFTEVTIPANSEAQVTFAIRVATSGHATAHITLLDRNGDTFGSAQNTD
ITSVLRISDMTGFIIIGFSLLLGLVGLWRQFHRKKDPDE
>WP_021647552.1 serine/threonine-protein kinase [Bifidobacterium bifidum]
MSDALNLEPGALVGGYTLMSRLGSGAMGSVWRVHDDGGEEYAMKILRDSLADDRSTASARDQITARERLRREAMALKKVN
HPGVCGIVDMELDDSLAFIVTELIEGKNLRDDIAANGPYVADDLERLASKLMDAVKAVHAAGIVHRDIKPTNVMVSATGP
VLVDFGIAMGEGESHVTRTGLVMGTPGFIAPEIIEGTESDEITDWWSVSSVLAFAATGEPVFGTKPMMAVLEREASGNAN
LTGLPATTMTAFRAALNPDRSKRCTPEQLLQAITVDAFNPGAWQQYDDDAAQSGQTDVMRPFDHTGLRNPRLLWRPHEPA
ESGEKPTAAVTKAEMPRQTAMPGVRPALQRIIGQSAPSPYATVPPIPRLPNAGQAADAASASLRRIPSIGTGADAGTSDG
TVPLRGAPLPGNIASSQAPGNDQTAPMSRLTPPMPPTMPVGTEATESLRPQPTSVLPASTMPFDSTVSVGRTMPMQPQPT
TALPTDDADMTGATAVIEPSSSADTAATLAMDDPVWSGRQQIPTMTMPPLSPQQIFADPDEAATPTTAMQPGQPAQLQPA
AQFQPSMQSMPTAQAMPPMAMNPADIKRQTYLRQGTPLLAAWAAPIAAMAASMPLAAMVAATLLCWLLLTVGYSTDAQLQ
REYRRGGTHSAGDTAMRIITLPWHALRGLPAAIGRGLLAVATLALGSTLATLIFSLPVVNTRFAIGGITIVVPIIAASPV
SPSGLALAICAAISWIIGMLAPAPTMLRLGTGTLLGLNRPAGSSGAGMLPESSDNETAPAISAQHSGREFAVWIAWAVIT
LSACTLLGLGQGINWWPLPSNVA
>WP_021647560.1 MULTISPECIES: SpaH/EbpB family LPXTG-anchored major pilin [Bifidobacterium]
MKSLMKRVFAAAAAIATVFGLAATTVATANAADNATLTVSTTDAKFAGKTVNAYKMFSATVSGDGKAVSYTLTDEWKPFF
ENSTASGLTGATNENVNDKANDYVSKLQGEDLVAFATKASNWAQNKANNIAAGATATVSADASNDKYTATFAGLDYGYYV
VAVPGATLANTSGQYATLVSVGRANVTADIKGDLPTVDKKVQVGSTGKDVTDAKIGDTLTFTLTSTIPDMSAYNTYTFNF
KDTLSKGLTFGQVEFVKVEGVTDPLTVGTDYTVTTPTASDNTLAVAMKDFKAKQQANAGKKITVTYTATLNENAVVGGHG
NTNSATIQYSNNPSTDGTGESEPSKVRVFTYGFTVDKYTGGSYDDTATRLAGAEFTLAPKNDTDSTAISFVQVNAGNATT
NAVYRVAKAGETATTTTITTPANGKVDFQGLKNGEYTLTETKAPAGYNKLASAIGVRVDGQNDGTDTTNATVTITYDNNN
GSDYDQTASNGVIPVHNKSGVTLPGTGGMGTIAFTVIGVLVIALGVAWTLKRKNA
>WP_021647561.1 hypothetical protein [Bifidobacterium bifidum]
MLDLHSGSEYGAARIAAMIAAAVTIVLTVLAAFGSMVPYAQADSFGALTINAVWGRDTASPKLLADDTYSIVRVATVTTN
NDGSVSSYKTVGDFSGLTADWERLTSSEYHDAAKKLAAHAAKNKLYQHSGTTNVAGQLTFQNLPLGLYLVSRTSSAKANK
AYDCDPFLISIPGSGGTSADLNITVEPKFSTGTPVAPPENNPSEEPGNPGLIGRTGAAVGSIAAAAGLMLLVAFILFRLR
MRRRIRDVNSAGKSHTDDLFVCENNAPKSPLLAALPKHHVESNTWS
>WP_021647564.1 HAD-IC family P-type ATPase [Bifidobacterium bifidum]
MVDHTNDQSTGVQSQEGLLHDVDPSLTEANEVAKALDVDTNTGLSSAEAQRRLEKFGPNQLASAPPVPKWKKFLAQFQDP
LVYLLLAATVISLIAWFIERSHGTAGEVLPFDAIVIILILIVNAVLGYIQEARAEQAVEALAQMTAPQTSVLRDGKIVHI
NTADVVPGDIVVLGEGDTVSADGRLFAAASLRIAEASLTGESVPVGKKPDTLDSAKALGDRTNMIFNGTSVTQGTGRAIV
TGTGMNTQVGKIADMLSQTDDEDTPLQKEMTHVSKILGIAVCIIAAVVLVALFITQGFHKMPDDLIDSLLLAVSLAVAAV
PEGLATILTVVLALGVQRMAKHNAIVKKLSSVETLGSASVICSDKTGTLTCNEMTVERIVTPSGEVQLTGTGYEPKGKML
GMGGDAIEESAPVNAEALRTIAVGAFANDGDLRQNDAGQWEIVGDPTEVSLVVASRKIKADRALGKLDRVAEVPFTSERK
RMAVIGKDSSDNGNLSVYAKGAPDVLLGYCTRIAVGDAVRPMTEGDRQEILATVERLSGEAYRTLGEAYRPLGTTSLADI
PGIKTNAAGQVTDISEQSDVIERDLIWAGMVGIIDPPRTEVRDSVAEAHRAGIRTVMITGDHPLTAARIASDLGIIEKGG
KALTGDQLDAMPDEAAFDKATSEVSVYARVAPEHKLKIVESLQRQGNIAAMTGDGVNDAPAVKSADIGVAMGITGTEVTK
ESAKMILADDNFSTIVAAVREGRVIFDNIRKFLRYLLSSNVGEVFTVFGGVMLAGVLGITQPGTTGVAVPLLATQLLWIN
LLTDAAPALAMGVDPQTDDVMARSPRKLTDRVIDRDMWIDIAFIGIIMAAVTLIGMDMHLEGGLFTDRSIGGTHEFQMIE
ARTMGFTILVFAQLFNAIASRSARQSAFVGLFSNKWLWGAIGLSVVLQLVVIYVPFLNSAFGTTPLGPWAWVECICLAAV
VLIASEIYKAIMRAIDRKRGIMA
>WP_021647565.1 alpha-galactosidase [Bifidobacterium bifidum]
MSLIEQFHGAAADGTELTAIYAEQPAADVAFALIFAGHGLPRFVHWGRPLAVPGTVLAAYDALRPQRVSGALDETAWPSI
MPTQSESWIGAPRLDIRRAGVTPFCAFTVTGIAIRQDERQGVDVSDGVDGAAHTVTQQVPVVTVTASDAEQGVELSWTAE
LLPGGLIRQRTTLRNLPAGNLPTGDLEVGKVELGFPLPALATEILTTTGHHLRERSPQRQPLTEGRFEKVSMAGRPGFDA
SLLLSAGEPGFGFEHGEVYSAHVGWSGNSVLSAERQPYTTGLIGGGEVLLGGEATLARGETYTTPWLYGSYGDGLNEVAA
RFHDYVRSCHPDLAVKPRPVILNTWEAVYFDHDYDTLKALADKAGDSGVERFVVDDGWFGSRRDSTSGLGDWQIAQDVWP
DGPKSLKALADYVHGKGMEFGLWFEPEMVNPDSDVARAHPDWVLRPTANRLPMQGRSQQVLDLTNPDAYRYIHDSIDALV
GELGIDYIKWDHNKFVTEAVSPRTGRPAVHGQTLAVYRMFRDLEVAHPGLEIESCASGGGRIDLGILEFASRVWTSDCVD
PVERADIQRYTSLLVPPCMMGEHVGASPAHSTHRATSQEMRMAMAFFGHMGVEWNLLKEPDEALNKLGEWVAEYKRHRAW
FAIDTCVHADIADPAVRVDGMVKPDRSAAFYRFTQLTTSQTLPAAPIRVPGLDPDGTYRIQPLWLDLDLDGLGLGSGQSP
LGWWTKDGVLMTGRALMTYGLRPPSLHPAQSVLFTAIRQ
>WP_021647574.1 helix-turn-helix transcriptional regulator [Bifidobacterium bifidum]
MSFRTNLQYLRAQRNMTQERLAMLLGVSRQAISKWESEKAYPEMDKLLMICDLFGCTLDDLVLGDVSVSTSRPDSHGASA
TGCGTTVGGMTGEDAGSPAHAGNAKGSIGDADEPAHLGAAGAIEPSLTGVPTGETPYGTGSPRPAVHANTATLPQDLTGY
DEHRRRFALLISGGVAAIIAAVGICNLFDSSNSILGVTRLNDFLTFLCICIGVIAGLAMLVPGGMSHAEFKRRHPYIEDF
YTDEDRSRETRLLVVGIVGGIAAILIGIAVTVYADDVLGISDGWPNAIMLMLYSVAVFSFVYCGIRHGMLDIDGYNKKAD
TDGKKERAAGHDFYDNLTGAVCGIIMSLATITALCLLFLGPWMLHDDWSSVGLFWLPWPIGGVLCGIASLIIQLVKDYRR
RNDDGQGAGQPGRTK
>WP_021647579.1 MFS transporter [Bifidobacterium bifidum]
MNDSIAAKPTDGPADSAAAGTDPALTATAKLTPREKKWIIYDVGNSAFVLLSTAVIPIYAKSLMPADGNIVSAWGYAQTI
ASLVIALLMPLLGSIADVQGMKIKFFLGFFGTGVVTCCAMALPLTWLPFLVVYILATIGLNGSLTFYDSMLIDTTPNERM
DKVSSHGYGWGYIGSTVPFIVCIALIFGGPALPFGWTTTGCTRASFIITAVWWVAFTIPLISSYRQEHYRATRDQLGTAV
RGTFRELGGTFRKIVRNKPLWMFMLAFFFYIDAVNTVISMSTSYGAELGIDSTQLVVALLVTQFVAFPCAILYGRMAGRF
GCKAMIVAAVVAYMCIVFFAAFFLVSAAQFWILAILVGMFQGGIQALSRSYYGKIIPKDHANEYYGFYDIFGKTASILGT
FLVATTTSITGNASLGVLSIAILLVLALIFLLLQKDPTQA
>WP_021647582.1 ATP-dependent DNA helicase RecG [Bifidobacterium bifidum]
MSITLNTTMSSIMTNKRRVGALKSLGVVTVGDALTYYPFRVADPVPLRALREARIGERMAFSASVRSMRVVPMNVRRGYR
LEAVVDDGDFAVSRHIAGAAARLVFFSYKKQYVDWLSMRLRSGAIVVIAGEPSEFNGQLQFTHPEIMTVAPGSGPADGEY
SGVVQMSALKYDADTVEAGLRRISRPRPVYHASSRISSEHIHESIVQCIELLAGTGQDLPGDAATEAPQTMKPMEDGGIS
GAGTAPADAESRSGNAVAVGLARAIPDVLPESVRESNHLLHRAEAFLAIHDPLSTADFKRAIGTMRYEEAFVSQTALLQS
RSNVRKDAALPCAGVALRDRFIESLPFPLTGGQREVIDDIGVDMAREYPMQRLLQGEVGSGKTVVAVAAMLQAAGSGHQA
VLVAPTQVLAEQHHATISAMLCAIDGVETGDDPSRDALSPNDPADLIKVAESAADDGDAKGRTAVKHPVKHSGARSGKQD
GAAHAQSDANTRHVPVILLTGGMKLAARRRALALAASGDPCIIVATHAAFSKTFQAPNLALVVIDEQHRFGVEQRESLRT
KNDVVPHLLVMTATPIPRTAAMTWFGDLDISWLTELPGGRKPIRTFIVPEDDGRMMGSMFAHIRGRIDAGERAYVVCPRI
DADDESDGDDDTSGASQIGVYDDSDAYRRESATAAANTAASAPSQEDGDGAPSRPPLHSVAEIERRLSSLPQFRGVRFAT
LTGRDDDATKQQVMADFADGATPVLVATTVIEVGVDVPQASCIVIFDADRYGLSQLHQLRGRVGRGGTDSWAFLISRAED
GGPAQQRLQVIQGTLDGAQIAQADLEFRGAGDVLGDAQSGGKSGLKLLRVVKDVKIIADARERAGRLLADDPDLSGEVEL
AGAVLDFTRGNETFLTSS
>WP_021647586.1 hypothetical protein [Bifidobacterium bifidum]
MSNTNHSLTRGSIAAKAAALLTAAALGLTGFALTGGNAASAAETTPTAATAAQSQEDTPFDYYAGIPNLPSDHVFENITL
ERLEDILRYGKGNFVILIGGTWDSATTAALPAINTAVKAQGIEKIYNFDPHLDNAGADTLVNINDKNNAVDAFAKRFQQT
IDEFGLTDLQSKNTANVVDLPTLFTYNKDNTGDKVLASTANVADSAELTRVLGTAKNAATRANGQFYTNYYLNNVSAGAA
SVFKQGEDKDFSLISVTYGELEKLLQSPGNHYIFFGATWCGNTYATIRYVNQEARKYGIKHVYTFDTILDSTSGKGSPFH
IRDNYNNGSHPLSDLYTHLVNTYLPNLVTEDGSHGVVDSKGVGATRLQVPLLLHYNKNNAAQLPGTDQPAGPVTDEVVDY
HGKTANVDAKPQPTAREYMLNWYGTTYDDKAIIQGGFSITGDDLSAAKNYGRKVNNDRDAYIAQADHFYSLLNLRGEIAQ
AKTVSLDGYSAGRVAAFKKTLAAAEKTVSDKKATISATDTATKNIANAVAALAGGNNGGSGSGNGSGSGDTGNNPVAGNA
DNAGGNDSTAGNKPSRKIVVAGNEPLSRTGAEATVIASVALSLALTAAGALALSRNRGDAAAAQALSDSTRPTSAR
>WP_021647587.1 dicarboxylate/amino acid:cation symporter [Bifidobacterium bifidum]
MGALSNIDPTAVAVWASAVVLFALIAVLRAVFKLNFSLLTVLALGLGIALSLVFDGQVDSLNLLGNIYINLITALVAPLI
FVSIISSITYVGSLKKLRSIGLRSVGWLLLTNLIAIVMTLGVAIPLHIGSGVKLVDDKSTAGFLTSQTAPLDQVILNFFP
KNIVGDLSGNRVVPIIITATVLAIAIVSVGRQKDVSVVKRFFEQTKDVIYKAVGYVVELTPYAVVVLGATSTAATTSKAD
ALLALLSILVLGFVLNIIQAFVVNGLLLKFVAHVPPLTFFKAVLPAQTTAFATQSSVATLPLSIRQLGTVGVGADVANFT
TPIGTTIGMPGCAGVWPMLSAVFTINALGLGYSPASYVALAVIGLLSSIGTAGVPGTAIVTATTVFTAVGLPVQLLVPLV
PVSNIVGMPSTMANVSAAVTCAAIVSRQTGEFDEGVLDSARAGRHRHRAGVVVSPAGGAVAAPVVPVAAPLGAVGVAASV
VASPVAAGVGAAHKPVQPGFAVTPGLSLTLHQSTLRVQTDDDADDAPVPVGACGISAHAATAKAA
>WP_021647592.1 PLP-dependent aminotransferase family protein [Bifidobacterium bifidum]
MTRSTPLDINWEPDRSSGEPITEQIVGFMCARISSGDWPIGSRLPSQRVLAERFGVNRSTIIAAIGELADYGIVEGRHGA
GTRIASNTWSLMLPGAPDWADYVSSGFFKANNDTIQTINRLEFDRSKTRLGTGELDPRLFPRDMWRRVAGEAAAEISSLG
YPPPEGLDVLREAIAAHMEAWGISCTPGQVLVSSGALQALQMISVSLLSAGSTVYAEAPSYIKSLQVFQSAGMKLAGVPM
DEHGLDVDALGKLMGGGSQSEGMTAAVPSAPQTSLPPRAKATRENDAVLYTIPTNHNPTGVTMSEPRRRALIASCVANRL
PIIEDCAYQDLIFDGDTPHTLKSFDETGMVITLGSASKALAPGLRIGWIVADERIVQRLADVKMQMDYGASTLSQWVFAR
FLSSGLYDEYMVSLRMQLRRRRDAALETLERLFAGRAHWNVPRGGFYVWLTFDEPVRTGRLFQRAIEHGVLLNPGDIYDF
EGDNSLRLSYSYTTPEEFAAAAETLTSLV
>WP_021647594.1 signal recognition particle protein [Bifidobacterium bifidum]
MAAFSSLTDRLSNAFKHLKSKGKLSEADIDGTIREIRRALLDADVALDVVRSFTARIRERALGTEVSEALNPAQQVVKIV
NEELTDVLGQGVDRPLNFAKNPPTIIMLAGLQGAGKTTLAGKLGYWLKDSGHTPLLVAADLQRPNAVTQLQVVGEHAGVP
VYAPEKGVQSDGGDSVSAPGETSGDPVKVARDSIALAKQKLYDTVIIDTAGRLGVDEALMQQARDIRDAVNPNEILFVID
AMIGQDAVQTAKAFDEGVDFTGVVLSKLDGDARGGAALSVASVTGKPILFASTGEGLKDFEVFHPDRMASRILDMGDILT
LIEQAQKQFDEEEARKAAQKMAEGEFGLDDFMDQLQQVRKLGSMKSLLGMIPGMAQHRKELEQFDEKEIDRTEAIIRSMT
PEERRNPKIIDGSRRARIAYGSGVTVSAVNGLLQRFEQAAKMMKRMSNKAMGGIPGFGGPAVGGGKKGKSKSKKKGSKSG
NPMKREAEEKALRDKLAGKGSGSGKSGGSAFMKKPQNPALPAGLQDALDANGGELPPNFGGGLSGLLG
>WP_021647595.1 cysteine--tRNA ligase [Bifidobacterium bifidum]
MTQASEPQNSNTSENAGVARAAAGLKLYDTASHTVSRFTPIKPGQVGIYVCGATVQSSPHIGHIRAAVAFDVVRRWMLRL
GYQVTFVRNVTDIDDKILDKAAAAGQQWWARAYFYEREFTQAYDTLGVLPPTYEPRATGHMIDMIDLIRRIIDNGHGYVV
YDADGKPTGNVYFDVASWPHYGELTHQKQGAAEADEAAAVADRMGPSVDAAGDDKYNPIDPADASPDKHDPRDFALWKAP
KPTDPQDARWSTPFGVGRPGWHIECSAMSHRYLDGMFDIHGGGLDLRFPHHENEMAQTRAAGYESAARWMHSAWVTAKGE
KMSKSLGTGLSVPSVLAEHSAWVVRYALGSVQYRSMLEWSDQALVEAQAAYERIMNFIERAGVALGEQPERAEIAGVSAD
DLPADFVSAMNDDVNVSGATAAIFTAIRNGNTLLSKLDDRADGDAARAEVRSALVAVRAMLDALGLDPLAEPWAGAAGAD
GNGESHEHDVLDALITEQLNARAEARKSRDFAKADAIRDALGAAGIAIEDGPQGSTWSLK
>WP_021647602.1 glucose-6-phosphate isomerase [Bifidobacterium bifidum]
MAINPPVDATKTPEWAALQKHYDELQAEGVSLKQWFADDAERVDKLSFDAGDLHFDLSKNLIKPETLQLFADLAKAVKLD
ERTKAMYTGVHINNTEDRAVLHTVLRRPVEDEGKYIVDGQDTVKDVREVLDRIYAFADEVRSGKWTGVTGKKIETVVNIG
IGGSDLGPVMVYEALKPYADAGISARYISNIDPNDLAEKTKGLDPETTLFIIVSKTFTTLETLTNAREARTWLLEELKAK
GAIDGSDEKNAEAIKKHFVAVSTNLEKVAEFGIDPNNAFGFWNWVGGRYSVDSAVGTSLAVVFGPARFEEFLHGFHEIDE
YFANTPFEKNVVVLLGMLNVWYRNFFKVASHAVLPYDQYLHRFPAYLQQLTMESNGKSVRWDGTPVTSETGEIFWGEPGT
NGQHAFYQLIHQGTQLIPADFIAFVNTPNPTKDGDQDVHELFLGNYFAQTKALAFGKTADEVRAEGTPEEIVPARVFSGN
RPTTSIFGVALTPFALGELIALYEHITFVEGTVWGLDSYDQWGVELGKQLAKQITPAISQDDDALAAQDASTQSLIKFYR
ANREF
>WP_021647606.1 HAD-IC family P-type ATPase [Bifidobacterium bifidum]
MPVRKDAAALLAAGDRDTALTDAACLVFMGTTVISGSALAVVIATGRSALFGGLSRAFQWQRPRTRFERGMNSTSWMLMA
FTAVTVPVSMLVTGIAGGDWLQALLFGVSVAVGLTPEMLPLIVTVCLSRGARTMASGKAIVRRLDAIETLGGMDVLCVDK
TGTLTSGVIKLDRAQSMSGLNSSYVLHAAWLTTLIPHTTSNPWDDAIVAAEGDSANDTGDVQVEGGTPFDPIRRRATVIV
AKSHHRADREHTGGSDISETSGAGAGTSGNVSRIMVVKGAVSEMLPRCDTVMRNGTAEPLTDRLRGTYERLMADKATHGY
RVLLVAQRSVTDQTTVQDDRALTLLGYLTFLDLPKPDAADTIAHMHNAGITVTMLTGDEPQVARTVARKVGINARRVVTG
RTLDDMTDTALGTELRRVNVFAKLTPEHKARIVSLLRREGHCVGYMGDGVNDLPAMHASEIAISASTGSEAVRQSADVML
THKNLDVLLRGITQSRRTCVNMMKYIKLALSSNFGNIISVMIAGAFLPFVPMAPVQMVLLNLIYDLACLAIPWDRVDGDV
LRSPARWDTASIARFMSRFGPVSSLFDMVTFTVLLTLLCPAVAGGRFPELHGDGSRLLFVAAFQTGWFVVSMWTQITALH
MLRTERVPFIGSRASVPLVCTSLAALTIATALPFTPVGAWMGFHVPPVSLFALLAIVIAGYAVTVLAVRTLYLHRQQPLL
>WP_021647607.1 hypothetical protein [Bifidobacterium bifidum]
MTAGIILLMVVSGLIRYVHDSRSSHAATALATMVSTTATVRRVGAGERQIPSEELVVGDIVTLSVGDTVPADCKLLESRD
LRIARGRSLAKACPCARMLPPCSPPATGTPR
>WP_021647609.1 nitrate/sulfonate/bicarbonate ABC transporter ATP-binding protein [Bifidobacterium bifidum]
MTIATFSDHTATFPQTAATNAAGTAIIEARHVGKTYRAERGKELTVLRDISFTLHEGEIVAILGRSGAGKSTFLRILAGL
VPASSGTVTYRGTDITGPNPGVGLVFQTFALMPWLTVQANVELGLEARGVPREERRRAALQAIDAIGLDGFENAYPKELS
GGMRQRVGIARALVVQPDALFMDEPFSALDVLTAENLRNEVLKMWSGNQRSIKSVLIVTHNIEEAVQMADRVVVLGSHPG
HLIADMPVTLPRPRDRHSAQFEAMVDTLYAILTGQSRDGGPADTADERTAAGDGVAHGTSDGAANQTAAADQAPARASDA
DHQASSDMLPNATPGGLAGLVEIVYDHAQGIDLADLAAELSFEVDDLFPLIDAGTMLGLLTVENGHVTLTELGRQWRQAD
ILTSKTMFAAMLQDKAPLVRIIDRAVRHSEHGRLRGELIVDLLRARHTDAEAERQFNIAMTWGRYGELFDYDADDDIITV
DAANPANATRAAEEASETD
>WP_021647613.1 PTS transporter subunit IIC [Bifidobacterium bifidum]
MEIINTIIGLGASVMMPIIFFVVGLIFRMGIGKSFKAGMTVGVGFVGVNMVINLLLDNLGPASKAMVNRLGLHLTTVDVG
WPTASTVGWGTPIMVATVVGFLVINAIMVFCKLTKTIDVDIFNYWIFLQVGALVYAVTGNFWFAVIFTWVIFAIVLKVAD
LTAPYIQKEYNLEGISFPHLAGLAWSPLAIAVNWIIDKIPGLKNVDFNADKIRKRFGAIGEPVVIGFILGLLIGVLAGYS
PDKSVTLAINIAAAMVLLPKMIDVLIEGLISVRDAAEKQLKIWFPNREFYIGMDTALLIGDSSVLATGLLLIPITILLAF
ILPGNEMLPFADLASLVFILALVTPFVRRNMFKMLIVGTLSVIIILYVGTDIAPWVTQSFTQSNINLPKDFTAVTNMTGA
VSTWIGWVAVKIGELFNMIA
>WP_021647614.1 FGGY-family carbohydrate kinase [Bifidobacterium bifidum]
MTNATKHFLTIDNGGTNTKVIIVDQDGRQLSVSSFPTDAIERRPGFREVNPGQMWRDIGKAVKAALESAGLDGSQIDGVV
PVGHGKGLYVLGKDGKPFMDGILSSDSRAADLANEFESRVAEIYPISHQHVMVMQFPVLLRWLKDNEPEQYARIGHVLSN
KDFIRYFLTGEILEERGDASGNNLVNLETGEYDGRLFDFFGIPEMLECMPKLVSATDRCGSITAEAAANTGLAEGTPVYA
GLFDIDACALATGVLSDDIFSITAGTWNINVFPSKTMAPLDGGCMNSVFPTGGTLVEASSPTSAGNLDYVLRMMTADGSK
AASYDELGAMLERTGAKYTDVPFFPFLYGSNVNLGAEGAFIGLRSSSERDQLLRAVYEGVVFAHRHHVEQLLRVLGHKPK
AIRISGGVCNSDPWVQMFADVLNLPVETVAVTELGGLGGAMCAAVGSGLYGSFQEAFGNMSKLAKRFEPHADQTAVYDRK
FEAYEALLTALDGGWAALRDMQNSLER
>WP_021647618.1 LacI family DNA-binding transcriptional regulator [Bifidobacterium bifidum]
MFEVAKLAGVSHQTVSRVINDSPDVSDATRTKVQDAIKALDYRPSNSARALASHRSRTIGLIAGGMKFYGPISAISAIEM
MARKHGLFMSVMMVHEALCTRAEFENLCGTFNEQNVDAFIMLTPTDVMFEAACYTQLTQPRVMITSTHGELSVSEGLRLI
HSRERDRVSIVGIDQWGAMDDVVRMLTEYGHKRALYFAGPLGWRGAMTRLDAWVKLTRARSISSVTVRCKTWESTEAYAR
MNHILDSIGNQGGKLPTVVVTANDNQAVGVARALYEHGVRIPRDVSLVGFDDMPAMDNMIPPLTTIRPDFEALGVAAMRQ
VLHLLGEGDEVALPASAHGVGLLPAEVVKRSSLGPAANR
>WP_021647622.1 MULTISPECIES: pyridoxal 5'-phosphate synthase lyase subunit PdxS [Bifidobacterium]
MAENRSELNKNLAQMLKGGVIMDVTTPEQARVAEDAGACAVMALERIPADIRAAGGVSRMSDPAMIKGIQEAVSIPVMAK
VRIGHIAEARILQAIDIDYIDESEVLSPADDVYHIDKTQFDVPFVCGAKNLGEALRRIAEGAAMIRTKGEPGTGDVIQAV
RHMRTMNKQIRELVGLRDDEVFEAAKQLAVPVELARYVHDNGRLPVVNFAAGGVATPADAALMMELGAEGVFVGSGIFKS
GDPAKRAAAIVKATANWQDADLLARLSENLGEAMVGINEDEIQTIMAARGE
>WP_021647623.1 MULTISPECIES: pyridoxal 5'-phosphate synthase glutaminase subunit PdxT [Bifidobacterium]
MVVAVEYISKEESADAETAKHGVTGILAVQGAFAEHAAMLDKLGAQWKLLRAAEDFDDSIDRVILPGGESTTQGKLLRST
GLFEPIAAHIAAGKPVFGTCAGMILLAKRLENDDNVYFGALDATVRRNAYGRQLGSFASTADFGDIKDFPLVFIRGPFVS
DVGADATIETEVDGRVVGLRQGNILATAFHPELTDDTRIHELFLSL
>WP_021647626.1 family 43 glycosylhydrolase [Bifidobacterium bifidum]
MGPAIRGESGRGEVRDDVDVDFVAMLLRGETWVHDGDRASGAEATPAAGPRADYRLRLTLDQWTPDGAVSGEITDITRLR
LRFRSDYGTVTALDGSAVPQTQDLFRPLLLAVHRDDGSGIDGSTAGTSRVVISVVAERLDTPVRIPDTPDATGRRGMRFF
ADPELAYERGTFYLFATTDGHSEWSGWQIHCLASEDLTHWQDRGVVIDLHDQHLDGSGRTNILPGRTAHAWVPALTVRDG
RYYLYFCGDGQTNVAVSDHIDGGYALQGDLARTGSHAARHGFGTGIVAPGIDPAAFRDPQTGRWYLAWGRTGRATPACPT
TCCASSPKPRPTSGRPHI
>WP_021647627.1 family 43 glycosylhydrolase [Bifidobacterium bifidum]
MLRIIPEATPDIREAAYLNVREHAGTWTYYLTYSIGDTNDPDYRVAYAAASTMEGDGSQWTYRGEILVANERLGILGTGH
HCILRVPGTDEWVIAYHRFLPDAMRPRGVDRYTGERIRTGNKREIRFARLEFDERDGWRAAHQTGDGIDEQPGVVMNSGD
MRGGDHVIGWQRCREDDKTVADMR
>WP_021647631.1 Nramp family divalent metal transporter [Bifidobacterium bifidum]
MKEHRQMIDDKTDSEIDIERSHAEEASGRQHHEHALASILGPAFVAAVAYVDPGNVAANITSGARYGYLLVWVLVLANAM
SVLIQYQSAKLGIVTGKSLPELLGERMGNAGRFMFFMQAEVIAIATDLAEVIGGAIALNLLFGLPLFVGGLVIGAASTVM
LWFQGGRTQTTFERIIIVLLLVITFGFIAGLFVAPPDPAAVVRGLIPRFQGTDSVLMAASILGATVMPHAIYLHSTLVND
HYYTHSDKPSIAMQLKGSKIDVTWALLLAGTVNLAMLVLAANSLHGMSGTDSIDGAQRAITQVLGPVIGTIFSIGLLASS
LSSTSVGTYAGSEIMRGLLHVNVPMWACRVVTLVPALIVLWFAKDPTQALVIGQVVLSIGIPFAVIPLMRYTHTKELMGE
WVDGTVKHVIFMIVVALIVALNVLLIVLTLMGKA
>WP_021647636.1 LCP family protein [Bifidobacterium bifidum]
MAEEEAEAGESADGDTAGESTDNDADMLANVADPAPAAGPILGQEGHEGGEAHRSGGSGHSGGSSRSHSRGSRSGSRKKK
RRRLAVLLVVLALVLVLVVFPVIAIWWYAHMVDENIAMRNAEAEAALSGPEPNSDGAFYALLMGSDRRSNKENGRSDSIM
LVRVDPKRAQADVISIPRDMMVNIGGGVSKINAAYSYDGAAGAIRAVSKFAGVPITHYMEVDFSQMVALVDELGGITVNV
PESFSGGNGGGSLKAGTQTLNGEQTLVFTRERYRVQGGDFSRAQAQRIVLTAIINKILDQPVTKWPDLVRQFSKDLSTDM
SVTDFLSIGQKFYGKSVTLNTAGCPSYAFEQDGVSYVGVEYEEWQDMMRRTDAGLGPKSTIDIPEPQASNKKLGAASNAE
SPKDYKELVNKSLNSNSVIGNE
>WP_021647639.1 hypothetical protein [Bifidobacterium bifidum]
MMNEHEAHERDMQWDDAGDGAGLPETGERDAVQGIEPGAERHAAEYKAVALGDAVIGSAAGASGDVPGTDVADDAVAADA
AGAAGQQAADDEGMQFLDNPAWDIPDVMFPSTGGVKDASSGRGPSYGASSPHVPLPEPEDTVRPVHVSASDPLGLEDVSD
IPTVPEEEEPQGNNDVTMVIQPLSAFPTPTQSVPPTAGVTPQTVPLPPEAGAAVPPHGSGEPGGKADGSSRKQHGHRRAI
IIAVVAVVVVALAATGGFLWWRHVQNQNELDQAASLCKTSKTKADKAFSELQSALSEAKPAQQIPQGDVSDPTVLETLNS
AVTKASSASEPVSCDVALGTETLNANASKNKQIARASTKAKTNVAKATKAVNDGKAEKVEFIKHELQTAVTGAQKIYDDS
KGVVLDDSTRTTLQSAIDQANALLQQDDADLNEMQQSITDVKDAGDAVTVSMNEYTAQQKYLEQQRQQEQQRQQQQQQQQ
QDDQNDNSNDLNGGTNSQIGDSRGHETQPTHPQGSDD
>WP_021647642.1 alpha/beta hydrolase [Bifidobacterium bifidum]
MMTLSNTVYATGEGTPLVLVHAFPVDHRMWDDCAEQIARQARETGDPSVTVWAPDMPGAGTGPIPEPADSGRVAADGALT
DALDLMADAYVDLVRAAGYDKAVWAGLSMGGYVVLDIQRRHPDMVAGLALCDTKAGADGPEARANRLACASECEATQTVK
PVMHFADATPSDSSFKQSDEGRALFARWIGEQTPQGVGWRQRMAAGRPDLSDQLPLVTAPAAVLCGDKDPFSPRPAMRAL
ADAMTGTSPSFTVIEDCGHFSAVEHPDQVASALLDLVRRVHLRD
>WP_021647643.1 NAD(+) diphosphatase [Bifidobacterium bifidum]
MFSPLALTQTLPFLPLAQGDIDYQVARRGDPDLFDTLFADPVTKVILVRGGLLAVPRGQGNAVNYASANMRLSTLPGAYA
GSALAVHPEVVPIFLGSYGALRNEHVVALDITRMSAPGAASAIPSPSLGADAAFDADGNAPGAVAPDRLDMLEQAVERFD
WVDLRGFAAHANAREAGQATTAVTLSIWYAGQRFCPSCGAPVKAAMGGWSQRCTNAGDGNRLLFPRIEPAVITAIVDSQD
RLLLQHNSAWRNPLLYSVSAGFVEAGENLEHAARREAKEETGIDLGEVRYLGSQPWPFPASLMMAFKAQALSTDILVDGE
ETETARWVTRDEYTIELSEGRMEAPGKSTIARYMIEEWYGREL
>WP_021647644.1 L,D-transpeptidase [Bifidobacterium bifidum]
MANEYTGDDNQEDERTQAVFPLDDQMDIPPLNMPVLHDGSTFDAEPSGLAGLVQETQAKRQADAASAQTQESQETQAFDP
LAELDDEAAPEPQPATPATSSFAPQRPAADDVATVAFAAVAMNPADDAALGKGVSAAKTKNPKRGMIIAFSIIGALLVLL
VAAFFGTNWYFQDRVAPGVRFGNVSVMGKTESELTGIVNRAVSDSAITVTDSEGNNVKAGLDKLGVTVNVKQTVRNLLDA
KSGNMFTRINPFAKQDVRLSATTDNYKLSTYLTEQLVKEQDRAVASNISYDANSKKFIVTEGNEGKEADPSDVIAAVKKA
VSQPGEAQKLSVMYSDVAMPITVETATSAANDANKRLTSSLVIGNSKGKTFTLPADEIAKWIQVKPDIQKGTITLAYDQD
AIKTYLSQNLAKKLDQDMVVEKNITNTDGTVLTVTQKGVDGVAVQSTDETAAQVLDALNAGRGAELTATVKVTGHKTESR
KVDYTSPNGDPHMVINLSEQKVYAYKGSTLVKTFIVSTGKPSTPTDNGTFFVHTKYQSQTMRGEGYVTPNVPWVTYYNQG
EGFHGAPWNTAGIASGTPKSHGCTNMRVEDAKWVYDFLPIGAMVQIVGTTPTSAVR
>WP_021647648.1 S9 family peptidase [Bifidobacterium bifidum]
MTDETNGGVAACRPPIARREPVKRVFHGDAVIDPYEWMRDKQSPEVRDYVAAQNAYCDARMAGLAGLRGTLFDELKAHVQ
ETDMSVPVRMDGYWYFARTREGSQYAVQCRVPVRGEDDWTPPEVGGAGDEGGSAVGAGSLPGEQVVFDANREAEGHDFFA
LGGLSVSKDGRWMLYGVDTRGDERYDFRIRDLDTGDELPERLEGIGAACFTPDARWVFYVTLDDAWRPCEVRRHRVGSPV
EQDEVVFHEDDERFWVGVGMSFDEHSIVICSASKTSSEVWMLSTATPEGEFSVFIARKDDVEYDVSFACFEGAGADGADI
PVAVVYHNAQDPNFEIDVIDMRTHQPPYTLGEGVRVAVGSPYGCARGDDMEAGAGAKPAGTAYSNPANPRILQGAHGLAI
EGIAIHRHFVTLAYRTDGLPHVAAMTKTQAAEDFLAGRPWSFRELMPPALDGDWDVPGRADDGAAEAAGGTLPGATHRLY
SIGTGGNPSYDAPRMRYTFSSYTRPGELHEYDPATGHDELLKRARVLGDFDPREYMERRVWVTARDGERIPVSLVWRRGH
EPAADSAMFITGYGAYEISSDPGFSVARLSLLDRGVLYAVPHVRGGGEMGRAWYEQGRRLNKRHTFEDFIDVTAALQDAG
LADAHRTVAYGGSAGGLLMGAIANMAPQLYAGIEADVPFVDALTSILDPSLPLTVTEWDEWGDPLHDADVYRYMKSYSPY
ENAPEGADGEAGAGAASTRSLQRQSLRPFPRIFATTSMNDTRVLYVEPLKWVSRLQAAGIDAIIKIEVEAGHGGTSGRYK
QWREVSYENAWCLSVMGLTR
>WP_021647660.1 MULTISPECIES: PFL family protein [Bifidobacterium]
MLNIMEVRETNQMIEQEKLDVRTITMGISLLDCAADSVDKVCDSIYDKITTYAKDLVATGEAIERDYGIPIVNKRITVTP
ISLVGASSCKSEDDFVKIAHALDRAAKKVGVDLIGGYSALVSKSMTPAEELLIRSLPKALSETDIVCSSVNVGSTKTGID
MNAVELLGHIIKDIAARTADNDSYGCVKFVAFCNVPDDNPFMAGGFHGVTEGDAVINVGVSGPGVVSRALDAAVGRDFEF
LCETIKRTAFKITRVGQLVAQEASRRLGIPFGIIDLSLAPTPAVGDSVGEVLEKIGLEQVGAPGTTAALAMLNDQVKKGG
IMASSYVGGLSGAFIPVSEDKNMIDAAASGCLTLEKLEAMTCVCSVGLDMIAIPGDTSAATISGMIADEAAIGMVNQKTT
AVRVIPVAGKGVGEMANFGGLMGYAPIMPVNQTSCEAFVTRGGRIPAPIHSFKN
>WP_021647662.1 hypothetical protein [Bifidobacterium bifidum]
MCTGRRRIHDERWDWGARAARLFAALACFAPPFMRMAFQIRMYSWAVLAVAMCFLFAMRICIKARGSGPVRVNEWIGFAL
FSLAGAYLHYYAVLVVTIINAIVLAVVCARAVDRADAVAGAQCVVGVLDSFRVPNDVDPADRLSADGRGCAEHL
>WP_021647665.1 discoidin domain-containing protein [Bifidobacterium bifidum]
MRQLFRRITTISATCALAVSVAAAVAVAAEPTTGNILTGKLPTTNSTHLIGDGDTGFDPTDSNITKIIAGEENGSAENNG
YASWDDVYLQYDFGEPREIHSINLYRNGYENALNTFKRIKVEVSSNEDFSDANVLFGTADVEETAATKLAAQTINLTTPV
TARYVRIWQKGHCIQNTNSSWKGYGNGVGLREIEVIAKLKDGETLPDAQETRNIALGKLPYVYGLDPTNIAAISDGKQDD
NYAVHNSTGERWLQFEYKNRYRIHEGSSRAPIRWSA
>WP_021647671.1 PP2C family serine/threonine-protein phosphatase [Bifidobacterium bifidum]
MNDMQIHVAADSNIGLRRRANQDSFIIDDGVFLVCDGMGGGVGGQRASSAAVDRFETLASRFSRSRTTIGRTIDLAQADV
LAIGQELGGVSGTTVTGLIAPGRIERDAPGDVALEINPDMDWYVINIGDSRTYHMDADSDGQWDASTLCRITRDHSRRQE
AIDSGEMLPEDAVIIPRNIITQCIGDPDGINPDFFAVRPTGRFIICSDGLHGEVDDAAIAATAAACADPQTAVDELIRIA
LEAGGTDNVTVIVLDITGEYAGQKVWHASRLAQQEDLETVSDETLDTIRIQKPANQI
>WP_021647672.1 transglutaminase domain-containing protein [Bifidobacterium bifidum]
MNDVIDSSLGSDSATSAVDALPGQVGQTRRPFSGLGSTVTGTGTTTGSWAESTHSVIWLTRGGNRLPLARVGRRSWGTNL
ISVAVIALTSLIAASNLLDVYGSAAMWAVAAVPATLLGALIAYAGTAPALRLWWQIVFLIVAQGVIGPVIALNDTAISHV
IPSVETLSQGFVSTFGAFKYLIAVPPPTGSGDGSLMAAWTICLWLSFLAGVFAIGDKRQLSVLSLLPIAIELVVCALLGT
QTGFQPIASGVLIGLIMIVWLSWRWQLLELGRWISATIILLLAAGLGVGACMVIGQSRLILRDYYDPPLSPYDYASPLSG
LRSYVKDHKDDTLLTVTNLPEGTPVRLAVMDQFDGNVWNLSDSTEASDSSDYRRVGTRIPNTVDGKKFTATFTIDKGLSD
KWLPLAGAASSVDVTSAGKTGGANGNGGGESRSSAGHTLFYYNESTQSAIIPAGLSTGMTYTESGIIAPTPTDKEIAKAN
AAVTNQPGTKDVPDSVGKFASSVAGGEDTAGAQAQALVAQLKDSGWFSHGLTGDYPSLPGHGSYRINALLAGSAMVGDSE
QYASAMALMARELGLPSRVVMGFLPKNDDGDISNDRTETVNGTSTVKFTGNDIEAWVEINLEGYGWVAFYPTPKETKIPD
DNQNLTPPNPQTLVRQPPVPLTDPLRDEEQAHGKSALAGEDATDEPAASIWSTIGRIAAKVAIYGSPVWIPLLICLLILA
LKTVALARLRRRGDARQRITSGWQAVHALAGQSGIPVTGTRRDQAQAIARQLNIDGAPLIALGRQADYAAFSGQPVTPEQ
AGAYWRSVLTTRKLMLASQSFMRRLRTRLSLRGVFHNVRILSSIRTWRHGDKRKPDGRQPAKQRPVKRKSSTKQPAGQKP
ATQQPSARQPSSQKGRQS
>WP_021647674.1 MoxR family ATPase [Bifidobacterium bifidum]
MSESNELDDATQLSDRTVLSDKTVLSSGNTAQSAEATTNAAAPSTAKNSAGENAAEKNDTAEGNAEKSTVARSISSASGD
GTEVSDETVLSDGTVISETPHARGGAAVGEADKSKGAPTVAIPTLPKRRGGAAAGKAIRGKKSAQAKPSQAKSVQNKSAQ
SPVQNKTNGEAVSPVSDTGDNTTNNGPAKTGVDLDATQLSSIQHPTTAPAAKIPNVAFPKARTANTPVAAAARPVTANPA
VANTNPQTPASADDIAYFKQAFDALLANVSTVVVGKAHPIRLCLTALLVGGHVLLEDNPGTGKTQLARGIASSISASFKR
IQFTPDLLPSDVVGITFYDQKHGEFEFREGPVFASIVLADEINRASPKTQSALLEVMEEQKVTVDGVTHDVPQPFIVIAT
QNPIEQLGTYKLPEAQMDRFLIKTSVGYPGHQVSVDLLRQVNIRDRAQTVSPVLAGDDILALRGIGERIHIDDNILEYIV
RIVEATRHDENIAIGSSMRGALALTRCARIWAASDGRGYVVPDDVKDLAVAVLSHRIKLTAEATFAGLTTDEAISRMLET
VPAPSLGA
>WP_021647676.1 serine/threonine-protein kinase [Bifidobacterium bifidum]
MPAQPTPPRISGYDFIQPLGTGATASVYRYHQRVPSRDVAIKVSSATLDPRAAARFRNEANYMAELSAHPYILSIHDAGV
TSTGLGYIVLEYAPGGSYKELIRKRPLTADQMLDLGIKLCSALFTAHCKGILHRDIKPANILITPQGLPVLADFGISTNV
YQAGTQTGFSVPWAAPEVLTGRSGGTEAADIYSLAATLYATLTGRSPYEHGYQAHTQQELAQVIVSRRLPPIGRPDVPAD
VERVLVRGLDKNPDNRYGTALEFARAMQQVQQAYYGHATPVTVEGVPEYPSSMTGKRRVAPGPANVTRMDAPTGAWKKPL
AITAVVVAALTAVVLTFVFVVMPHMDDTATRNRTSVSTPGATGDSNGTDGNPDDITGAEVVPTPENLNGTYDGTTVTFTW
TNPQPKDGDMYAWSPVQGNSATSVPSTSTNIVADRKVELHDVTDKQTCIEVKIVRSDKQMSQNPAIACAVRQ
>WP_021647678.1 PD-(D/E)XK nuclease family protein [Bifidobacterium bifidum]
MKAVEALLEGESGKALLVVGAPCVGKSTLARDALMAGLRRFGESGAIMTVSGRQIADVIGDQVIRELGATSQARPVTTLS
AIAFRLITVMRSRSGEPLPRLLNGAEQDALLRSVCSVHVAHVRAGDPCGTCSLLREYFARDDWDGVLADAVAGNDGEGGD
ADSGVGVNAAFVMQLRDMLARMDELGVSEDREGTALSALRHWSPRVERLHVQWRLAFALRREYETAVSRMYSGEYRLDSS
RLLVEGAKAVGMVGDDDLPRLLVVDDCQDLTFAGFTFLKALRGAGTRLLLVGNPDEAVQTFRGSYPEYLFDQIRRQLGAD
MVRLSAGGAGNGRVEERAVDHVDGYTYRDLVASRISLSIRSTQDETVPLPQRPGKLPQLPASLPIVALPQADPLPGDGSL
KTALYRSADEETEDVVWRIKQAHILEGRNWNDMAVIAHDNATVRTIGERLRHDGVPVRYSSVTRPLKDEPFVQGLFALLE
LAMLRNQTVPALGMNLQQTALYVRSRVATVMGCPLVSVGGGRDHEGYPARLEPVDAAMNALASLGKIVTCEDICKGDASD
DVPGGAADDAGKTGDAGIAGDTARMHALGRLMHGWEQWREWVVSGRDRKTITDDTIIDVKAPQGDELQFGVDAMYLLLEF
ADDAHAMHGGVAGLGGTGDVVDDAGSAVGAGTKGASGITADDVLAAVQEVCGRGDPHSRVFAHLWNLVGTVAQGLRQLPA
KEPQYALSVAWNACDVASRWQREALNNTDAGRAANDRLDTAMRLFDYASGSAASRDLPEFFAQVRAMRIEADSLAKVAPI
DDAVTLTTPAGSSGRHWPLVWIPAIQQGIWPNLAARNTMFGGEDLADVMLYGGLSDDSGEHGDNKLESVLYAEQKSLLVA
LTRASEQVTASAVYNDDLTPSDFLYGYIPERFNRERHASAEGREYTQVGEAGRLQGLDADPRGLVAAARVALAVHPRGSK
ESQDAVDALRLLANNGVEAADITRWPFLDEVEDASSGSRTVGSRAAAPEPDKAAEGTGQSSVPRIATLSPSAVDSIWGCP
VCWMMENRFTGPRAGSVATSFGSLIHAVAETASNEGLDAADWRDDLPIPERVSTVRDRMIAIYEELRDDPTANTNPADQY
NATRKDNTAHDVLGHIASYFVMSNTDEYPVNNVKNFQIGTLESAQCERSFIAVFGLDDILAAYNAMDGVDPIGRDELAAI
MGSLVGGWPEAMNDRLTVRLSGRIDRMETRIMPDGKRHVRLIDYKTGKVPSTKAIFNDLQLVCYQLGLAFPENGPRGAEA
LQVMPDIAQSGLFHVAQKDAPATSGTSNAQEGMYQPALFADGSLNTSSFMPRNRYKTLDKLSDAPDLIEEPPTGVSAAAW
RQFLGMRGTQAVWSLSMIARVFYAAAASRSTHIQARPKPDHLQYCRMKAACPACAGEINTVFETRQS
>WP_021647679.1 ATP-dependent DNA helicase [Bifidobacterium bifidum]
MNAPRFTDSPEQAKVVNAPTGDDVLVVAGAGSGKTYTMTRRIINLIAQGVPAERILGLTFTRKAASELLSRVSAAVLADG
GDERFANRAFLKPEVSTYDAFFQTIVRQYGLLVGFDQNTQPLSQAGAIQLATTVVGRHMDILFEQDLGAFKTVVNGVLGL
SHAIGNAMIGGSTTTMDEAIGRVRAWDQAFLAQLDIAIGDTPVPDEEPKAKAPTKNKKDTEETFAAKQEEYRAQLRDICV
YKCAQLRDVTRRRETLLTLVEEYEREKRVQNMAEFSDFTIAAYQLVARFPSIGERYRRRYTHVLLDEYQDTSTTQAMLLA
TLFHPQSADADADRSSSRWREAARSAGGWSKDGVGLSRSAVNAVGDPFQSIYAWRGASPGAFRMFQKDFGMPADAKPYPL
SVTRRNTCIVLRAANNLTEPLRIPPRRAGSSLMREVDVANLSAMDNAAEGTIGVLGFATFGQEADAVARFAKQAIARYRK
DAATAASDTPHVAVLFRGKTHMAQFAQELERAGLTTLVVGYSALLERPEVQDLIALLHAAADHTDSASLMRLLATPRFGL
GSESLTRLAGMAEDLDSQCRYRALVESGIIGSGSDGARADDGHDEAIVSTSIDSGLVSEADGGSDIATFADPQVKAIVKQ
YRDRVPHAVFLIDMMMRDDLPSLLSRRGGFDETTSRRIIQAGEVLQRVHAVTNHPLKEVIDAAVRALNLDIDTIVAQAVK
NPSQPVNPTQARSPLQSVAALVDTYTQEIVEGVNPTLRGFMSWVDSLGQIEEGTAAVPDTPADVVLMTIHQAKGLEWDAV
AVVSMQSGVFPSNQGGLHVELDAEHPGGGAGESWTPPEYKATVRSWADDPAAVPAPVRVDAGILPRFPHDANPDDAPVET
LRALDDVEVIDDEFYGDLRSKDIGDDMDVADPSSWYLTQEEEYGRRLLADERRLAYVALTRAKKDALLTYSQYSILDRDP
SQYLNRPGKRPSASKPSVFWTEMQDSLCHESGLVSACKSGSAGYSENADAIADSSPDLAVAGAASGASAHPSLDQLGVDR
PQGFFVGDHATEYERDVVEEAWNAPLEEREQAGGPTWPAKLSEETLSKLTGGLSGDSGLVTDDPDSLLARARMLVEDPDL
MPWSFGRGEREIDRYVRRQAEHLLEHGRQNVTALQARAGHMTQREERGYWRGLIRPIPRVASPAAEAGTLFHAWAEQFIN
AYGDGQSIDADGIGAYDSSSIETGTAGTCREPVTRESLLHDLSELEMKSDTLTAKERQLTVWQRRLAESTWSERRPAWAE
RQIVVSIPQLGDVIVNGKLDAVFHGGLDANDPTKQYTIVDWKTGRKPRKPQDIEHKLVQLDWYRLLLSYIEHVPLDRIDA
TLYYLSEPDEGARELHARAKTEQEILAELSSGIPEGSDND
>WP_021647680.1 GNAT family N-acetyltransferase [Bifidobacterium bifidum]
MVAHDNTVMNATITNATPSADDESTLSESTPIGTDPQRDVMSDVVPDVTPEEVPGVTIASTPATATVPAEEMKPSQSVTY
RPMRWNDLDDIVREFDRTWGQCSAAAGTPVSMQISRHFVLHYLEPTTRAIVAELDGRFMGVTLSRVAGEPLAFPQAKQEL
AAINGELNRSTLGTKTLSETEQWHEMELRMEREIDINDVARGEIELFLVAKSARGHGVGGSLWRQAMDYFANCQVARFYL
HTDSSCDVSFYDHKGLNCIAARYAADHPEDGADMDDIFIYAGTPENTR
>WP_021647681.1 MFS transporter [Bifidobacterium bifidum]
MSGAQQQSRSVASQSPYAQLFRIPGAKAFCISGAVARLPISMMSLGIVLALNHMYDNWTVAGSMSAMYILAVAAVTPFYA
RLFDRFGQRRVGPVALGVQIVAMLAFALAALARVPIPVLFALAICMGLTQFSFGALVRTRWAYALRGSQHESLLNTAYAL
EAAIDEIVFIFGPILAAFLATSVHPVSQLFVPTLACGIGGAVFFSLKNTVPPVLEPIDVVAAEIPDAQSNAVTGQPAPAL
QTAGDHAAPTPSPEDNGFRLRRLHRPYSAKPRNVLTYRGILPLLVVFVVFNMSFTAFDVSMTATMKAAGAERFLGLQLAM
FAVGSCIGAVIFGSREMKGSHWRHMVMFLTLLTVGYVVFRMVMGNFLILGVMEILTGLCVSPLFATGNLIVKDIVPVRSL
TEGLSWVTTAGSVGTSFGSTIAGAVLDASSPHMSMMIPWIVTLCAVPLALLGWFLARKRR
>WP_021647685.1 aminopeptidase N [Bifidobacterium bifidum]
MPGANLTRVEAEERKSIVSAPISYHVQLDLTRDARTFGSTTTICFGAEPGSETFLDLIADNVTEIILNDEALDPAQVFED
NRIALTGLRRRNEVTVKADCVYSNTGEGLHRSVDPSDGNIYLYSQFEVPDARRVYAVFDQPDLKATFDFTVLAPKSWIVT
SNMPVKSKEDVDDVITADGVLGDHEPESARSWTFETTPIMSSYLTAICAGPYAEWHTTYLNEDGRTVPMAQYCRQALAPA
FAKDVDYLFDITKKGFAFYAKTWGVPYPYAKFDQIYVPEYNAGAMENIGMVTIRDQYVFESKVTDALAERRVVTVLHELA
HMWFGDYVTMKWWNDLWLNESFAEFTSTLATAEATEWHDAWATFCSGEKSWALNQDQLSTTHPIVAPINDLNDTYVNFDG
ITYAKGASVLKQLVYYVGREKFFQGINQYLNKYAYSNATLADLLHELEKASGRDLKAWSAKWLEESGINTIATEVEENAD
GTIASLTLNQTAPAEHPVLRPHRLAVGFYDEDPATGKIVRTDRFELDVDGESTVVAAAAGKKRPAFILVNDDDLTYTKLR
FDADSLSFALANLQRFDDALARAVVWLSLWDMTRDGDLAAEKFIDTTLALLATETESTTFRYALSCMSTTAWHYTAPDRR
ADVVKHVAKELWKLVIAAPGGSDQQFQLVTAYLGYGEEGDAEFAEHAQGLFDGSLIVAGLEIDNNFTWTIINALSSVKLI
DQAGIDAQLAKRDTTENREFALGAHAVRGDAAAKEWAWIEALNNADLTNMQLEAVARGFGATPRPDLAEPYAAKYYDVVD
WVWKNKSFHMAEALLEGLYPYYADPATLVELGHRWLADHEDADNALKRIVRGNVESSQRTLKVRDFNAAL
>WP_021647687.1 S8 family serine peptidase [Bifidobacterium bifidum]
MVSRWSRVKAGCAFALACVLPCAWTPGAFAADDGRWPVANDVVAAAWKQGIDGSGVKVAVLDSQAVEDYPALKHASITYK
LGRFHNVDDKTVECKVDGKPLTATIKSGEGGYYSSHGTDMLAWIVGDGSNYTSKWPGIMGAAPKADVLHITDGAVNAGPA
VTPCDQKLAGDATSDSGADVKTAVDWDARILNRSQGGDLVSADYAGYVDALRHGVVMVGGRANDMNPGLDDLTGDPRSME
TFPGVVMVNSVDESGNLASTSDVMDGNVAVLSYGMNVLGPVNPLSNVYNIAGNGGTSTAAAVLSSYLALAMQKWLDATGN
QIIQSLIRNTKSGKGKPVIDPERKRGFGEVDLNALLTVGPTQYKDVNPILEYQMKAAAQYPDLKDWYTQDCKTNPDGVGT
AADNVPCEAGLIGREYERQQAAWKKVEQCRSDGGSDCMQYSATNTADGSTNNTTTPNGQAKPEGDPSQSASSGMPVWLWG
VIGAGVAAIAAGVIIALVVSRRRRTRARIPVSGVAYGSVRSYPNGPVPSRPYPGGSQGSGGQAPPAEPGAGTAT
>WP_021647688.1 phosphoglucosamine mutase [Bifidobacterium bifidum]
MPRLFGTDGVRGLANRDLTARLALDLGDAAVRVLGNSAVREGLPEGRRRALIGRDTRVSGDFLASALCAGMSAGGFDVID
AGIIPTPGVAFLTSVLNVEMGAVISASHNLMPDNGIKFFARGGFKLPDSKEDDIEAVLGQDWDRPTGAGVGRVSHETVTA
TNLYIDHLVSTIAPLNPDKTQPKPLRGLKIVADCANGATSVVAPEALRRAGAEVLVINASPDGYNINKNAGSTHPEQLQA
MVKATDAVMGVAFDGDADRCLAVDEDGNMVNGDQIMGILARAKKEAGKLADNTLVVTVMSNLGLKLALKDMGIKTVQTAV
GDRYVLEEMLRGGYTLGGEQSGHVINREFATTGDGTLTALTLCNEVVKSGKSLKQLAADFPQLPQQLVNVPNVDKMAATT
NAAVQAAVDKESKLLGDTGRVLLRPSGTEPLVRVMAEAATQQQADEVCDRLAKVVADELAL
>WP_021647689.1 Ppx/GppA phosphatase [Bifidobacterium bifidum]
MVNLRSRVTRLGVLDIGSNTIHMLIVDAAPGARPDPEASTKSTVRLMQYVKDDGSIKKSGIEAILTAVDQCMELAEEYDI
TQLLAMATSAIKEAPNSNKILRKIEERIGQSVTVLSGTDEARLTFLAARRWYGWDAGRLLMLDIGGSSLEVAMGSDEEPT
VALSAAAGACRITREYLPEGTASVDELEVVRKKVRRILEPMVDAFPKSKHPAHAVGTSKTFRSLARLAGAVLRQSGREDT
WIMTREQLEDWIPRLAAIEPEQRVALPGITPERAMQIVGGGIVADEIMRSLNVHEVEICPWALREGAILRWLDQFGRTRL
GF
>WP_021647693.1 nucleoside hydrolase [Bifidobacterium bifidum]
MTRKLILDLDTGIDDTLAIAYALASEQADDVRLIGITGTYGNVTVETGMRNALAVTDLLGHPEVSVYPGLDRPSTAPENF
RYSPSAGTRRIHGDNGIGDMTIPDSRRSPETTAAADFIIDAAHTYGKDLVIVPTGAMTTIAEVCRREPRIGELVGSITFM
GGALTVPGNVTPGAEANIMQDPEAADAILRSGVETTMIGLDVTHQAVLTRRDIERWRRLGTAAGDFLAGMTDFYIDAYSA
TQPELEGCGMHDPLAVAAALDPTLVTTLGMNLQVDLEGAYRGRTIGDRAHDRLTYSHKTTQVAVRVDIARFKSQFLDRIT
ALASH
>WP_021647694.1 LacI family DNA-binding transcriptional regulator [Bifidobacterium bifidum]
MATLKDVAKAAGASPSTVSYTLRGGAYVSQETPGQVCAIIERNKNTTPVDILH
>WP_021647702.1 glutamate-cysteine ligase family protein [Bifidobacterium bifidum]
MTTPRISYAHLLAKPNPKHIDSLLRFFEEGRSKRGTGGFGVEIEHLPVHNGDDTAVSYYEENGVETLLKRIAPYYDKEKE
YWENGHLVGLGREGIAVSLEPGGQVECSLGILKTPQELLTLYRSFRRDIDPVLDELGFRLVNYGYQPKSGFADVKVNPKD
RYDAMTRYLGRVGQFGPCMMRCSASTQVSIDYVDEQDSIDKLRLGTIIGPILAWYFRNTPYFEGAPNPWPLLRQRMWDYL
DPQRTNVIPGLFDKRFGWEEYAIDVLSTPLMFADLTHTPEAKSLSGKELHHPAFYENAGEVYPDRELNPYEINHIISTHF
NDVRMKNFIELRHWDSLPIERAERLTEIIASLFYVPENRERLESYFEDIREEDVFEAKANLQARGAQSAPYGQPLEFWKE
FLGLEGLLADEPGDPKHPDVFQE
>WP_021647707.1 hypothetical protein [Bifidobacterium bifidum]
MTDNDYRIEDGSEKGRPNYTLRRVKFTAAVVGLVVSVTLMLTWHGGGMTGALVVEGVYLATALWLTVRFAPRDDADGV
>WP_021647708.1 hypothetical protein [Bifidobacterium bifidum]
MKEILPHWRFGPNSPVKDVDEKRMTRGDRAVAEACRRAMESETWKELVILESLGVRFTELVGRFVSEVASPVLEAMPGDA
FHQGAAAQLTHMVKTRDGGETIRIIKTLAVKGRL
>WP_021647709.1 single-stranded DNA-binding protein [Bifidobacterium bifidum]
MAGETIITVVGNLTADPELRSTKNGRSVAGFTIASTPRTFDRQSQQWVDGDALFLRCTVWGDLAEHCASSLAKGMRVVAQ
GRLTQHSWEDEQHQKRSSVELQVDEIGPSLRYATAQVAKAQRGTAGAYGNPYSAPAGYTGGAAAADSLPPSDPWGTDQAT
SSSSFGSFGQSAEPEF
>WP_021647710.1 ParB/RepB/Spo0J family partition protein [Bifidobacterium bifidum]
MDITIENLQVDDLHANPNNPRKQVGDVDELASSIRSQGIKQPLLVTPTGETGIDGHKQYRVVIGHRRLAAARQAGLSTVP
AIVEEMDARREREIMLVENTQRSDLTPIEEADGYQGLLDLGVHVKEMAEKTGRSDRFVRRRLKIARIPQETRDMSADFSQ
LSLDQLDKLAEFESDPDMQRELARADDFDCTYQRLCRERRKTIWHDKALEALAKAGIKVESLPDGKNFWNWHPHGYKAAH
SFSDINTDFWTSFIRESDWPEARVYSYEYWFCTYTPISADELEKDKAKTDKDNAIKARGRELNRQAREFEAIAKANRTAW
LKANLRTLTHEHAETGICRLALADTVGWRSVFPYQSYKGEDVIRELIAFGWSLPITEHDDEHWSLECRENLDSIRMVLKD
RPLRILDVLAARWESNIGWNYWRSRHGVDDMCCWYDVLERIGYRVSEDERKALKGAYLDGGDDES
>WP_021647711.1 helix-turn-helix domain-containing protein [Bifidobacterium bifidum]
MSIQALTWVIYGVASDIKHADFRTLLVLADHADPQGMGAYPSRSTISRLTGYSVRTVSYALKSLESSGLISRGDQRIVSN
LGGYKPTVWNLNMSRGAKTAPLKNAETPVQHDCTPAVQTGVQKTRTGVQTGVQHDCTRTISKEEPYIEPRESNARARKPI
PIPADWKPSEEHRALADRLGIDCDIEADKFRDRALDSGARSADWNAKYRNWLVKGKERGFATPKDSNARRRFTWGSEEVK
RVLGPISCEGTDTYMELACKVADLLNQGLDPNMLRRQLANVPDNVLAEQLFEQEAAA
>WP_021647714.1 DUF1922 domain-containing protein [Bifidobacterium bifidum]
MDRNCQNCDKPVEESWTLCKTCRRGYARLLHRLRVNLHRLQSVARREYRLTEPGNGGRPQGGDAPAPVDLHAVDLLDQTE
QAIEQACADAGTWLGRWQWLAKRAPVILPLLCRASNAGWHMRRLTRACERIERIVDRMPRSRRIVGMCPECGREVLAAKG
ETLRLCKCGNPVNVTELREQSRAKAEAMHITKTPAGMSQWLRENYGYEVSRKTITDALRRGKLPGSKPVEGGYWEFSIRE
IVAFAMSKA
>WP_021647715.1 MULTISPECIES: type II toxin-antitoxin system HicA family toxin [Bifidobacterium]
MIRGVRFKEIEKILRKDGWRLYSQSGSHCQYTHPDKPGRVTVPKHSGDLAPFTVRSIWKQAGINERRIK
>WP_021647717.1 hypothetical protein [Bifidobacterium bifidum]
MVALTGGLCASPGGMVLIRHLSAGSAGPASTMQPPSGNFGGGANTMQYDYSGSYSVSLTVGEDSTAVIDGTDITASSSGS
NGVFATDSGTALVNDTSIETMADNSRGLDATYGGTISANKITADTQGGHSAIVATDRGGGSISLADATLSTAGSGSPLLY
STGDIQVNNVSGTSSGSQIAGMEGLNTILIKDSTLESTVTGKTASDPIANGTIIYQSTSGDAEASTGEHATFQSVDSTLS
SAIGSGSMFYFTNTTADVVLQNTELDFDTDAATLTDNAAAGSGTGTASDAPITVNVDGTSTWVVTKDTTISALNVASGGD
GNTVTIVANGKTVVSGSGDVTVTVTGSYSTSVSAGSDTELSSDTIDRSEFDSRFGTSTAWTMA
>WP_021647718.1 hypothetical protein [Bifidobacterium bifidum]
MTSNNSNNVNNANGGESGNSADGAIEGVAIEVAANVTGSEQHQAAVNDAAVADGDRAAADNGGTDEYAGNRAAGLGDTEW
AAGTGAAGCGTAGYGSAGYRLAAAPGSSGYAPNGPMPGSYGEGSRAAWYAQNAPTQAMNPQPGNMQAVSGQNMNAQDANM
QGANTPDANAQGGRMPLYADWNGRGPVPGAMGGQVPTPKGSKGGEHALSGKTWALLAVVSLVCGLVGGVGGALAVNALTD
DEDGTGSSQQM
>WP_021647722.1 hypothetical protein [Bifidobacterium bifidum]
MFSDCISLGFKQVAERLGITSGGLLNLKLPEPDAMIGRTRGWLPETIDGWNTKRPGRGVGGGRPRKNK
>WP_021647724.1 MULTISPECIES: hypothetical protein [Bifidobacterium]
MSKSRTLGIMSMLFAVVSAMFAASGQPYGAAGFAVAAGLAGLFAGWRSDDGD
>WP_021647725.1 hypothetical protein [Bifidobacterium bifidum]
MELRDWMQLITSWVAIAVTIWIEVRRDKPDKKGRSKRKRRKK
>WP_021647727.1 phage portal protein [Bifidobacterium bifidum]
MVNAYENETQALAALTGQALPAWNAELPRLDRIDRWWRWNPKPIRLKKATAEHRMLRDMGHTPWLRLVVTTLAQTLYLEG
VDVPGDDDNHTRAREFWQPWDRSRMTARQIPLHQAAIAYGTAYETVRAANGPDGIRARIECWSPREAIALYDDPARDTYP
QLFMRRRRLNETRESLELWDAYNIWTWIHADGAWTFSDATPHNATDPNGQPVCPAIRFTNQIDLEGRTPGEVEPYIALAN
RLNKDNYDRMLAQHYNSWRVRTATGLDMTELSDAQREDRKAKLAQEDILAGGPDVKFGTLPETSLDNLVNARQADVEELA
AVSQTPTTAFGKMVNVGDAGIEESHAGFYAKRNERRKSFGVGHLDALRLAAGIEGRTEDAANFDLTPLWEDTDTRTVSQA
VDALGKASKMLGVPQEELWDMIPGVTKTRADSWRAWKENHPDADALAVQAYASQLAPATTGGDDGLDR
>WP_021647728.1 hypothetical protein [Bifidobacterium bifidum]
MSDDSTLENQTNESDEAAITKGTEPDSANDDADKAPWEKNGEEFSPEKAWNLIRNLRADNAKLKESDDAKAVKLREIEDA
NLSEKEKADRDLKEAREQLDAIRTQKAWAEAMAEHQCLTKEDFDLIGAGSPQEVREKAAKLAARLDAQAVSKTDSNHINP
LLRADPTGGTDPTSKKTDDWMRSALAR
>WP_021647734.1 FctA domain-containing protein [Bifidobacterium bifidum]
MPGTTTNAADGTVTFDQLPFDAAGTYEYTLVQVAGNADGVTYDSTEYAATITVTATADNTLTAAVSYAKDGETVDAATFA
NMHKAPTKPGEPTQPAELVS
>WP_021647737.1 glucose PTS transporter subunit IIA [Bifidobacterium bifidum]
MAASTASQIIEAIGGAGNVKSLTHCVTRLRFELVDAGKVDQHRLETMKGVLGAVPQSGDRYQVVIGGAVATMYENIMHLP
EMAGVGAGKGAVAGDKAQSDADVKAAERAKVRGKVAWMDSFFEYLSDSFRPILGVLLGASIIIALINLCISIGIVPGEEA
NTSLVFIKAIWKGVFYFLPIMIAYNASKKLKVDPWLGGSIMAALMTPQFADLMDSEKWKGVTTCVKSATLGTTSCSTKVF
GIPMLLNDYSGNVFVPLLMAAVLALVYHGLKKIILDSVQIVFVPFFSMIIVGALTAFLIGPLGILAGNWLGVGLAWLNGH
APFIFAILIPMLYPFLVPLGLHWPLNALMLMNIQSLGYDFIQGPMGVWNFACFGATAGVLFISIRDKNKDMRQTSLGALA
AGLLGGEGEPSLYGIHLRYKLIYKRMLVGCFAGGVVIAVLGWLFPSVTAAGESVRGVTTNAFAFTSLLTIPVFSQMWVYA
VSIAVSFIVSMVLIIMLDYRTPEQKAEMNAASESDGTAVETAPADAAPVATATATATATAVRTTTVGAPVAGHVVSLDDA
GDPVFASRALGEGVGIQPTDSTVVAPVSGVLQTVAETGHAFGLKTDDGIEVLVHVGIDTVKMNGEGFHVAVSANQRVNAG
DTLVTVDFDKVKEAGYSTTTLMTVLNTAALAGVTPKTGVDVQAGQEVLDIQR
>WP_021647738.1 ExeM/NucH family extracellular endonuclease [Bifidobacterium bifidum]
MRISTRIQSLLVSAALLVPLVAMPVTAAYAQPTEEKTAASWSGVVINEAYLSGGSKGAAYKNKFIELYNTTDNDVTLDGT
SLQYRPASGTGASNAAADLTGVIKAKGHYLIKAGSNGSDGAELPQADATATNLNASGTKGTLFLAATTSKLSPAVGDTTA
NADIIDALGYGDTNTFEKAAATAPKSNADVKSLNRANGVDTNDNSADFTLSADITPEGTGEGSQPTPKPDPTPGDCPTGE
AEIAQIQGTTDTSPCVGKTVTTTGVVTAAYPDGGFNGYTIQTPATGGAVDLAEHKASDGLFVYDSKNVKDLQIGDYVKVN
GTISEYYGLTELNASSVTKLSDKVEAPKASTVAFPKTDTERESLESMLIAPQGDYTVSDVYNTNKYGEIGLAASNKPFLN
PTVKGLKGDAETGAAYQAELDRIEAEGVYLDDGSSRNFLDTKYPDNADTPLPYLSNDQPVRVGEKVTFTKPVVLDYRNSA
WRFQPTERLTGDNADAQPVTFTSTRTDTPDLAAVGGDIRLATFNVLNYFSTTADKTGCSTSNAYTDRDGNPVTAKNCDVR
GAWDKANMERQRAKIVKAINNLGADVVSLEEIENSAKAASSVPASFKGERRDYALSTLVDALNEQAGEGTWAYVPSPQTV
PDLDVEDVIRTAFIYKPAKVATVGETRILTDSDAFNGKNGYEHGRQPDAQAFKAKGAADSDAFLVVANHFKSKGSASNAL
NQDPGDGSGNADYTRQAQADALLAFTDEVKSDLKLEKVFLVGDFNAYYAEKPIQKIVAAGHTDLSEQVSEKTGKYTYAYT
VKDESGNTNGGVGSLDHIFANEAAMRSVTGADIWNINSVESVALEYSRYNYNAKNLYQADQFRASDHDPVIIGISASGTT
GGTATLNLLNFNDFHGRIGKNLTVPFAATIEQLRAEHPDSSLLLAAGDSIGASLFNSSVQKDQPTIDVLNALGLKASAVG
NHEFDQGYDDLTGRVIGTDGKRNAQWDYLGANVYKKGTGTPALQEYSIQNVNGVRVGVIGVVTQETSTLVSPGGIEGIEF
GDPVEAVNRVARQLTDGDESNGEADVIVAEYHEGAASNEDGATAKPTIDEQKAASPVFKKIVDDTDPAVDVIFTAHTHMK
YSYTDPAHNGRPVIQTGSYAANIGQVVLDYDKATGTVTYRKSGNVAVDTSKSDDELAAAGDDTVRNVKSIVDAAVAKGQE
EGDKPVGSIAADITTAFKDGARDDRASESTMGNLVADSLLDSLSSEDRGGAEIGVVNPGGLRAEFCKTGDNEKCTIAADG
TITYAQANAVLPFLNNLWTTTLTGAQFKEALEQQWQTDADGNVPSRPYLQLGLSHNVSYTYDPNAAQGNHITSVTVNGKP
LDLKREYRIGSFSFLLQGGDNFRAFAAGKDTKDTGLVDRDAWIDYISKNSPLKPRYDRRAVAVTGIPAGGKVTAGTSFDL
QFSKLTLTSLGVPAETKLVATIDGTEVGSAAVKDGDTATLQVAVPAGLPAGAATLTVKAVTNGTTVTLPLTVAAGTSTEP
QPGKPGKPEQPGQTKPGTGDERHDGANNAAGNGGNAGAVEQLSQTGAPVVAVVVAMMALLAAGLTAVRTSKRADRIR
>WP_021647739.1 serine--tRNA ligase [Bifidobacterium bifidum]
MLDIQFIREHADIVKESQRKRGESVELVDEVLRSDETRRFALKEFEEARAQQKEIGKKVAAAPADEKAALIAQTKELSAK
VAEYKATADVAAEEYTTAMWKLSNVVEPEAPEGGEDDYVVVKKVGQPRDFAAEGFEPKDHLTLGTGVAGIDMRRGVKVGG
SRFYFLRGAVARMQIAMLTMAVDQAEKHGFVLAITPTLVRPEVMAGTGFLNSHADEIYRLREPDEQYLVGTSEVALAGMH
ENEILDLSNGPLRYCGWSSCYRREAGAAGKDTSGIIRVHQFDKVEMFVYTKQEDSYKEHQHLLSMEEEMLAKVEVPYRVI
DTAAGDLGSSAARKFDTEAWIPTQGRYRELTSTSNCTEYQARRLNIRERNEDGSTRAVSTLNGTLATTRWLVAILENHQQ
KDGSIEIPQAMRPYMGGKEVIEPTKWEA
>WP_021647740.1 alpha-N-acetylglucosaminidase TIM-barrel domain-containing protein [Bifidobacterium bifidum]
MATLMCGLITSGRLARAVEPAIAGVTASGAAADGHAAAAAVDGDPATYWQSPADSSMQDYRRFLDFDLHGTYSISQIDIT
NLTGSYYHYEVYLSKDGADYGKVAYKSDDAPASGAADTHPIDATEAAYARISVSYNSAAQQVNLAEVAFHGTKVSDEQAS
PKAISVTDFDSSSWGREWARVETDSDYAAEKTVTEVRNLVGRVIGERWVDKFDFQLRGKADGKDVFEISDTGDGRISIRG
NNGVSLASGLNYYLRHWCKVDYNPLFGSQLSMPESLPAVGRKILKYTNYEYRYALNFCTYSYTMAFWNWDDYEPFLDWAA
MNGVNLMLDIVGQEEVLRETLTQYGYSDDEVREYLSGPGYYAWFYMQNLYSVGGPLPAAWFEQRVELGRRIHDRMQAYGI
TPVIQGFGGQVPADFQEKNPTSVAASSGTWSGFDRPYMIKTYLTDADKAAGKEDYFQKVGDTFYKAQENVFGKVSNYYAV
DPFHEGGMVPDGFDIVDIYRTVQRKMLDHDPAAVWVMQQWQWGIDETKLSGLADKGQALVLDLQSDLRSQASAMENQGVP
WVWNMLHNFGGRMGLDGVPEVISQDITKAYNSSGYMRGIGITPEAIDNSPIVYELLFDMTWEQDPVDYRSWTQEYAERRY
GGTDGTIEKAWGILLDTAYKHTDGEYYQGASESIINARPSDNTIGSASTWGHSDIDYDKRQFEKAAALFEQAYDSYKDSA
GFRYDYVDVMRQVLANSFQEYQPLAGQAYKSGDLETFRTLSSRMLDIIKAQDKLLSSSDDFLVGAWIDDARTMLDGADDW
TADLFELNARALVTTWGLNKNGSLIDYSNRQWAGLTGDYYYRRWKTYVDNRLNKLEHGTDFTDPDWFDYGWQWANRKSDE
DGYGFATEAADDVDQKALGKIILDQYSVTAMDDVTDGGTAVERTNLALGHDVTDEDTGTVVPDVTDGNTDTGWTQTGKTD
ATLVVDLGGTYSITGAGITLQQIAADFPLRYEIEVWNGSGWVEIGRSEADAVSSKNEVAADILGSKVRWKLHSTNGRDLT
GIYELSVWGAAQPQPEYTNLALGGAASAGPSERPASNGNDGDDGTLWVGNGSDPNWYRIDLASAQRVDRVRLVFETAGRL
FQFRVVAGLADGTERTLIDETQNQGALDQVYAANLGEEVEHVTVEFTGSVGGTAWPALAELELLQEAGDTIEGVNIATSA
AITSSPTKDAPENAGALVDGKATAWVSRDGATPAWFQLDYAKAREVDSIRLKFEEGQPDRSMQFTLKVIDANGDEHTVAE
RTEADLSKQQGIVMDVPVGMSITRIRMDIADARIPSSGSPAWPLVSEIEVYATPGNVARDAKTTASDGSTLTAADLAKLT
DGDRDSAATLTATADKTLTFTLAKAADINMLGLLASGNSEPVRFKAEYRVVPQDGGGAGDGAADQWKTLTDYSGNAQMKP
EIVARLARPVYTDAVRITVLNENPVAINELYLYQADAGASLESYLSSVETALGKLTVGEYAGNVTRAAKTKLEVVLERAR
AALDAGLTSREAGRWTTTVEDAVSEFYRTGYVSLDRNALYVAIDDAAALIASLDAHGLPASSAALAEARASAKQVSDAYG
TVTQQDLDDAAAALRRSADTALAQLDAQERYQVVLDAAVKTLEDAQTAGSVGEYEGQHPQSAADALRQAIDDAKAAHGAA
AGDADKVDAAADALRQATTAFNESIVHIDAAALDAAKRAANGLVESQYDRAAWATMREALAAAVATDMAHISQSDVDALA
ARLNDAIAALSDARLDRGPLSDAIASAQALREGDYTAESWKAFAEALAAAQEECGRRSTTQGDLDKAVKALTQARDGLER
KQPGGGEEPGGGEDPEQPGSGGQPERPGGVKPGAGGNADTSKPGTAGTETLSKTGAQTLLLAVTACIMLAAGFSITTARS
RRR
>WP_021647742.1 glucose-6-phosphate dehydrogenase assembly protein OpcA [Bifidobacterium bifidum]
MIIEMPNTRTREISQKIDELHEERGESATGRVLTLLISTTEDELEQALELANAASREHPCRVIAISPRRGNGVRKPVEGA
PKPAEDADAAYDNSNLDAQVRFGADAGAGEIIVLHPRGGLVHHPDTLVIPLLVPDAPVVAWWPNEAPANPSKDLLGAMAR
SRITDAMHSSNPYRTIEDLRRNWSPKNVDMAWTRLTVWRAMLATMLDQPPHLPISTVKVSGPKGFLPMDLLAAWLRLKLN
VPVIMEEVPGATAVTGVYLTRADGTLSLERPDAKEGIAVISTPGQSPQSISVPTRTLEECLSEELRQLDPDEVYAEVITQ
GWNLIHPAE
>WP_021647743.1 6-phosphogluconolactonase [Bifidobacterium bifidum]
MSQRKTVTCPNPDVLAQAVAVRVLTTIRNLLAEPGRSRVDIALTGGTDGNRVLRAIGTDPLADDLDASRVHIWWGDERFV
PEDSDDRNAKQARRFLNILVERGLMPEENIHEMPADTRDAAQIAAATDEENDAVLADAAAAYQKELIEQLGEEPTLDIAL
FGVGPDAHFASLFPGRPEVLIDDPHVLVAGVRDSPKPPPLRVTLTVPMIARSRHTWVFASGERKADAVAAAFAQPRNPQA
PSSFADGEELIWYIDQDAASKL
>WP_021647745.1 MULTISPECIES: ATP-binding protein [Bifidobacterium]
MRPRNGRVLVGVCRGVSLHLGAPVWLVRLAFAAAALAFGAGVIAYVFLWMFMPVGDPVAAAQAMSDAASTGFAEPLSRGN
AAYAGTAGDSGRSDADDSSEGLAAALRRAPKPSLVALAGLVFIAISVLLSFAGGRELIVPLAVAVGGLGLAWSRFDADEG
KLPSMLGGIVLLFVGYAIFVFTSTVPGWGASPRRIIIGGFVLLAGTALAIVPWVSTLIRSLSTERALKEREEERADMTAH
LHDGVLQTLALIQLHSDDPQTVFSLARQQERELREWLYQERTTSDRSVSAGLKAIAAQTEDEHGKPIEVVTVGDARPSAQ
TDALLDATQQALINAVTHGGEPISVYCEAGADKVEVFVRDHGDGFDVNAIPEGRLGIRESIIGRIRRRGGTVEIVSRPHW
GTEVRMHMPVAGGRQPNQRGDATNAGGQHGRPPSGAASYTRTQRET
>WP_021647746.1 PspC domain-containing protein [Bifidobacterium bifidum]
MNDTTYAYDAGGAAGPGTNGSDSYGSNPYGSPAPGPQPKPKRQSDRFFSWIRGSAMERGDDRWIAGVCSAIAQRVGWSPT
LVRALVLASVVLCGFGLALYAIAWALLPDARDGRILGEELIDGRWDWNMLGVIIMMMLAVAVPGAGLAAALCAALVLWAL
VQNANRRHGGYGSGSGVSDASGTGDSENGSYRRGWPASSYAYDGADTGEQAADAGTAGSSGPTAPETAGSAAESSVASVR
QPFQQPAPGYGFGQPHTADRPARPPMPYQSSPYRPSAGPLPPKYERRKPAGFAIVIGMIGLMLVSGAVLMLANDNSSIES
MTRVLTLWIGGVCLALGAVITVLGLMGRRSGGLIPLAWTAAFVAVCVLGVNVAYSYTVDAMQSEGGTLVNVRGVTKYGAT
DQQIARLQQGVRFVGTNYGDDRVSIDLTRDGVPGISPHKVTDVDGKVRQSTCPVGDLRISAYRARVILTLPQGCSFAFGK
RSDGYRLVGSIGGRYTITRNQWGYDFLRLDNTFSGRSGEKPACDGGASNLDYSTIPEGGPELIINVPYTIEGKVAVRYVD
DSGGCSSDDAL
>WP_021647747.1 hypothetical protein [Bifidobacterium bifidum]
MNDDHDMTRHLPNAEAMPADFEQTEALPTLVGGVSEQASAVTQALPVEPTQALPVEPTQTLPVAETEAMPVEKVAVPQAE
TKSLPVDSASTEKLSAEPLAAGAVSDESAAPVDDGQTETEPAADAFGSPAAASDRRTGDVPAGATTAGDVPDKGQPLAAA
PSTGAGATQQPDAATAFAAGDTEQPGPAPQQIPLYSTQPPREHDGYGPNRPDAGPAYAAPAGPWVQPGAGSNYVQVPRDV
PVRPVIRKTGPSAATLTLGVFMLLVGAVAILFGVRFPNGVLAWFDMDPRVMFAIGCAVVGGALILIAIIWSLAKIARNAR
TPHDE
>WP_021647748.1 DUF4125 family protein [Bifidobacterium bifidum]
MSDQLIERIVRHEWDQFQRTNNEGGRAACQGNWPVFRQMRTSQFMTWPDPLLDSYLADLVEAERVGRNLVTEKYGRMMES
TAPQDFHDNIEPYIPRLSDERIATQEHVIATQVAWAEDFRARYPKLGRAMRVLRTAEDTAQSTSFETYLRGELGTYSERT
MALYRRFVDDLLQKGRNLTEETIAHTVALAGFADLAEAEAAQG
>WP_021647749.1 DUF4037 domain-containing protein [Bifidobacterium bifidum]
MNDDALMAKLMAAFDDDAAPDQAGDEPRPSEQPFDTQRFLAGLDAIFDAHAAAKAGPYLEQAMIDAENAGDDAGLLTVLN
ETMGFYRSQGRHKENQWIVQRALELATRMGITGTEAWTTTLINAATAMRAAGQYDQSEDLYKQAQASSERTLAPSDRRLA
ALHNNLSMLYSETGKTHQAEVELGEALRILESSSPDAETDLDVASTHTNLALTLLAEDKLSAASWHAAKALEIYRNGHLE
HSAHYASALAGYAQVRFHQHDYGQAVNLYCQALQVIEECYGKDTDYYRITESNLRQAEHEASEHAPANVSQNVSQDASAG
GNGSGTPGTAPAGTPSAAVPSATASPTGTSPICGLKLARECWNAYGKPLIADKYPEYQGRIAAGLVGHGSECYGFDDDLS
RDHDFGPRFCLWLTDEDYAAIGERLQADYEALPQSFMGYGPRESTARAQGAGRRDGVFRIGDFFESITGYRQAPSTNNPH
EWLMLDEATLAAATNGEVFADPLGKFLDTRQGFKTMPEDVRLALISKRLGMMAQAGQYNVPRMLARGDGAAAWLSIGEFV
QAAASLVFLLNNPITVGYLPYYKWRFAALRRLSSRMAARLADVCGQLETLLRLSSAACYGGAGFGEGGKGSAPVAEKISQ
TIEHVCAEVVAELRREGLTGSDETFLEWQRPYVEEHIASDAACLHSL
>WP_021647752.1 MULTISPECIES: ATP-binding protein [Bifidobacterium]
MPQFQPSVWIFVVFALLALAALAGIGFFIADRLQPVIMNALRSNDRLPSLQSRRRGARRRQEDDEPADDLDDSTQLVLSM
LSLASVVVDDQDEVVRANPAAYRLGLVRDDTLIEPTLLDAVHKVMKDGSRCSFDLETQTPEQFMTMNGFDAAAADDGLTA
EASSRPNWLKVTVGRIGDHLVLVLINDVSESIRFAQIRDSFISNVSEQLLQPTRALERLADSLESADVSHEQLSNHARQV
RHSCVRLDRMISDLLMLIKAQEPVTASEANRCDLFSQVSGAVDDLAGTARDAGVQVRVGGKSPVMIHGEADQIRMAVRKM
VENAIVYSHPGGAVGVSVALSSDGKNAVVRVIDHGEGVPKADLPRIFERFYRGSNQNERTTDGIGLGLAIVKHAALAHHG
DVTVWSAPGQGSTFTLSLPVGD
>WP_021647753.1 MULTISPECIES: phosphoserine transaminase [Bifidobacterium]
MDNIVNIPSSMKPEDGRFGSGPSKIRPEQVDALERGGKTLLGTSHRQTPVKSLVASIREGLGSFFSLPDGYEIALGNGGA
SAFWDIACASLIAGKAAFGTYGSFSTKFAKSAQSAPFLDDPVIFAGEPGTYRLPERTDGVDTYAWAHNETSTGVSAPVRR
VEGSDEQNAIVVVDGTSAAGALPVDVSQTDAYYFSPQKAFGSDGGLWIAVLSPRAIARAQQVEGEAKLEGSRRWVPPFLS
LTSALDNARKDQTLNTPSVATLIMLENQVRWLNENGGMAWSTARCAQSAALLYEWAERSEYARPFVADPGSRSNAVVTVD
LDDAVSAKQVIAALRENGIVDTSGYRKLGRNQLRIGVFPSVEPSDVAALTACIDYVVEHL
>WP_021647755.1 CHAP domain-containing protein [Bifidobacterium bifidum]
MRHAAHKANKGSVQRTSPSALFRSSRGSHTARAVRAVRAANGDAVALAIDPVLAAKLNEVAPMTRRAIRETAKAAQRKSY
MMSSASLAALVGTAATALAFSNIQQSSNSRLLADDPATTTTQLARVTGSTVSRSESRTELGPIASDQTAAAATSGAADAK
TSNTIADAKSVQTTNNGNWELNDKNSAIDVSQLSRSLANNPQVAVLVDQDAGKLPEGFSPNHATGDSGLAYAFSQCTWWA
YLRRHQLGLPVGSYFGNGQDWANSARAHGYWVDNTPRHKGDVMVFRAGQEGASSVYGHVAIVESINADGTVTISECGASL
NGKPVSRTLSNVNDFQYIHY
>WP_021647760.1 low molecular weight protein-tyrosine-phosphatase [Bifidobacterium bifidum]
MTQQHPYTVMTVCTGNICRSPMAEIILRAEFESRGIGEDRVRVLSSGVSDEEYGHPIDPRAVRVLRADGYEIPTHHFAHR
VTREEIKETDLFLPMTASHMRALLRQLPSSKRAEVHMYRSFDPNLPKPAAGREDSIDLVDPWYGGPHEFQVAIGQIQEVA
PYIVDWVERQIG
>WP_021647764.1 ATP-binding cassette domain-containing protein [Bifidobacterium bifidum]
MRVDLDHVGHRYADGPLLFHDLTASLMPGHVYALTGPSGAGKSTLLGIIAGWTTPAEGQVTRQGIDSMRWIFQNPHGVAQ
RTAIDHVSLPLLVKGLPRREAEEQARTLMDRFNLTRVTDRRFAELSGGEAQRLMLARAFAAQPSLMLVDEPTAQLDMHTA
ATVSESLSRIARNDTIVVVSTHDPNTRDACTDIIDLKNYQ
>WP_021647768.1 glycoside hydrolase family 2 TIM barrel-domain containing protein [Bifidobacterium bifidum]
MNTTDDQRKNGDPIVSPSIPTTAWLADPRVYAVHRLDAHSDHACWSRSPVDGEGTDLRQSLDGEWRVRVETAPTGRFPDG
TSDGPDWSSDMSPLFAAPGFDDSSFSRVQVPSHLETAGLLAPQYVNVQYPWDGHEDPKAPAIPEHGHVAVYRREFDADGE
VAQAVREGRPVTLTFQGAATAIYVWLNGSFVGYAEDSFTPSEFDVTDAIKVDGNVLAVACYEYSSASWLEDQDFWRLHGL
FRSVELNARPAAHVADLHADADWDLATSRGSLSLDVLIDGAANAATADFALWDKNGTIVWRTATKADGTLHAEAEIDDTA
PWSAERPDLYELSVTLLDADGKVLETARTRIGFRHVAIEDGILKLNGKRLVFRGVNRHEFDCRRGRAITEEDMLWDIRFM
KRHNINAVRTSHYPNQSRWYELCDEYGIYLIDETNLETHGSWNSPGDIPVGTSVPGDDEAWLGACIDRLDSMILRDRNHP
SVLVWSLGNESYAGEVLKAMSAHAHQLDPGRPVHYEGVNWNHAYDGISDFESRMYAKPAEIQDWLEHGDERGEASKPFVS
CEYMHAMGNSCGGLSEFIDLERYERYSGGFIWDYIDQGLVQRLPDGSERLSVGGEWGDRPTDYEFVGNGIVFADRTPSPK
AQEVKQLYSPVKLAPDGHGVTIENRNLFAGTDGYVFAARLLEDGHEIWHADYRFDVAAGDTQHHDIAFPDIDADGDTREV
TYEVDLLLAEATAWAPAGYELAFGQLTGTLNPEQDITETSHDDDGRATRTLSRWNAGIRRDDEEILLSRTQGGIVSWKRD
DREMVIRRPELVTFRPLTDNDRGNHSGFDRAAWFAAGRYAIVTETKIHESDDGLVAEYQYELADPNHTPVSVTYHVNSDM
RMQLTVEYPGNATDMASLPAFGIEWELPGEYDRLRYYGPGPEETYRDRKQGGKLGIWDATAKASMAPYLMVQETGSHEDV
RWLEATDIQGHGLRVTQRGDRHFTASLLPWNTYTIEAARRHEDLPKPRHNYLRLLAAQMGVGGDDSWGAPVHTAYQLPAG
RPLTLDVNLELI
>WP_021647770.1 glycoside-pentoside-hexuronide (GPH):cation symporter [Bifidobacterium bifidum]
MSGFATQHTETTGRPQPTRNTGQKIAYAFGNLGQAAFYNTMSTFFITFVTTALFIDVDKTLAKRLIAVITGLVVVIRIAE
IFLDPLLGNLVDNTNTRWGRFRPWQFIGGIVPGILLIMVFTGLFGLVDVNTGVFMVLFVIVFILLDVIYSLRDISYWGMI
PAISSDSHERSTYTALGAFTGSIGYNGVTVIVVPVVSWFTWKFTGQWEQGRTGWAAFAIIIAVLGLLTAWSVAFGTRENQ
GGLRAKAEANGNPIEAFKAIAQNDQLLWVALSYLLYSVANVATTGVLFYQFKYVLGAPDSFSIAGIIPVITGLGTTPLYP
VLNRRIPRRWLYTAGMALMIAGYTLFIIAPMNLPVVIVALVLFYLPAQTIQMTAILSMTDSIEYGQLKTGKRNEAVTLSV
RPMLDKIAGALSNGIVGFVVVAAGMVGNATAADMTAANIRTFKTCAYYLPLAGIVASLVVFLLTVKIDENMHAHIVEQLE
GRLASEEADKQ
>WP_021647773.1 MULTISPECIES: tRNA (guanosine(46)-N7)-methyltransferase TrmB [Bifidobacterium]
MTGETAHRSTAATKEVNGPGIIWHIPRPTRNEETVPEQIEQPTFTPRPVLSFVRRSGRLDARLQRAWDNYADTYLLDINA
GEGSLDVRDDFTLDRDTIAVTWGNANPLIVEIGTGQGENIVAAAAAHPDVNFLALEVYDPGVAHTLLLAGKQRLGNLRIA
QVNAPELLAATAPGSIAEVWTFFPDPWPKMKHHKRRIVQPQLAQSIHGALADGGAWRIATDIEDYALHVHEVMDGRTDFR
NAGTIAVSLPTGHVGKGNAELADDMPHADFTESERFDDRVLTNFEKKGLAAGRVIHDLTYIAV
>WP_021647776.1 hypothetical protein [Bifidobacterium bifidum]
MGTLIAGLISPCVGSLLFAAWLALLAVRGAWTAIKVTSAVHHS
>WP_021647780.1 tRNA lysidine(34) synthetase TilS [Bifidobacterium bifidum]
MPYTAVMRAAIGRMRSMLVDLGLPRQDPRFAEHGDHTPAPDAPLVLVACSGGRDSMALAAVAGIVCASWGIRCGAVVVDH
RLQEHSDEVAQSAARRCCGLGLDPVAVVPVEVSGDGHGVEAAARDARYRALADTARRESAECVLLAHTGDDQAETVLMDV
LRSSGLDSLAGMPRIVERDGVRFARPFLRLTRADTTGICEDLGITWWDDPTNGDHMAADEPLPDDFPLRSRVRHTLIPYL
NAFAGGDIVSRFCDGAELASIEKSYLDGIAESVAAHAVTFAGDSCGSVDGDCELLWIDAKALAREPRAIRLRVIAHALAA
VGIEAGFRHVDAVDRLISQWHGQGAVALPSGHSAFRRKHVIRVCQDGLHANR
>WP_021647783.1 family 20 glycosylhydrolase [Bifidobacterium bifidum]
MEKSSNRRFGVRTVAAIVAGLMVGGMCTAMTASAADDSAAGYSATAPVNLTRPATVPSMDGWTDGTGAWTLGEGTRVVSS
DALAARAQSLASELTKFTDVDIKAATGSATGKDISLTLDASKKAELGDEGFKLNIGSKGLEVIGATDIGVFYGTRSVSQM
LRQGQLTLPAGTVATKPKYKERGATLCACQINISTDWIDRFLSDMADLRLNYVLLEMKLKPEEDNTKKAATWSYYTRDDV
KKFVKKANNYGIDVIPEINSPGHMNVWLENYPEYQLADNSGRKDPNKLDISNPEAVKFYKTLIDEYDGVFTTKYWHMGAD
EYMIGTSFDNYSKLKTFAEKQYGAGATPNDAFTGFINDIDKYVKAKGKQLRIWNDGIVNTKNVSLNKDIVIEYWYGAGRK
PQELVQDGYTLMNATQALYWSRSAQVYKVNAARLYNNNWNVGTFDGGRQIDKNYDKLTGAKVSIWPDSSIYQTENEVEKE
IFDGMRFISQMTWSDSRPWATWNDMKADIDKIGYPLDIREYDYTPVDAGIYDIPQLKSISKGPWELITTPDGYYQMKDTV
SGKCLALFTGSKHLDVVTQVGATPELRNCADVSVGQDQRDTANERNTQKWQIRADKDGKYTISPALTQQRLAIATGNEQN
IDLETHRPAAGTVAQFPADLVSDNALFTLTGHMGMSATVDSKTVNPASPSKITVKVRAASNANTGDVTVTPVVPEGWEIK
PGSVSLKSIPAGKAAIAYFNVVNTTGTGDVTVQFKLTNTKTGEELGTTSVALTGSLTKDVEASDYAASSQETTGEHAPVG
[truncated: 349,084 more chars]
