# Supplementary material for: Development of a novel multi-epitope mRNA vaccine candidate to combat SFTSV pandemic
Source: PLoS Negl Trop Dis. 2025 Jan 22;19(1):e0012815. doi: 10.1371/journal.pntd.0012815 (PMC12788908; doi:10.1371/journal.pntd.0012815)
Supplement: S2 Data — (ZIP) [file pntd.0012815.s012.zip › protein/Bifidobacterium breve DSM 20213.faa]

>WP_003808114.1 MULTISPECIES: translation initiation factor IF-1 [Bifidobacterium]
MAKDGVIEVEGQVVEALPNAMFRVELENKHIVLATISGKMRKNYIRILPQDRVVLEMSPYDLNRGRITYRYK
>WP_003808136.1 MULTISPECIES: 50S ribosomal protein L36 [Bifidobacterium]
MKVSPSVKRICENCRVIRRHGRVMVICVNPRHKQRQG
>WP_003813881.1 MULTISPECIES: 30S ribosomal protein S12 [Bacteria]
MPTIEQLVRKGRQAKPKKSKTLALKGSPLRRGVCTRVYTTTPKKPNSALRKVARVRLSSGIEVTAYIPGEGHNLQEHSIV
LVRGGRVKDLPGVRYHIVRGALDTQGVKDRKQGRSLYGAKKAK
>WP_003814508.1 MULTISPECIES: 30S ribosomal protein S19 [Bifidobacterium]
MTRSIKKGPFVDAHLQKKVDEQNEKGTKNVIKTWSRRSMITPDFIGHTFAVHDGRKHVPVFVTEAMVGHKLGEFAPTKTF
KGHVKDDKKARR
>WP_003814530.1 MULTISPECIES: type Z 30S ribosomal protein S14 [Bifidobacterium]
MAKTALKNKAAGKPKFKVRAYTRCQVCGRPHSVYRKFGLCRICLREKAHRGELPGVTKSSW
>WP_003817136.1 MULTISPECIES: hypothetical protein [Bifidobacterium]
MYGITIAADSGSVVTSALQLFSQFAIIGGGLWAVWGVVTLAGGLKDQNGPATQSGVWQVVGGGLIIAAAALFSNIAL
>WP_003827292.1 MULTISPECIES: 30S ribosomal protein S10 [Bifidobacterium]
MAGQKIRIRLKSYDHEVIDQSAKKIVETVTNAGATVVGPVPLPTEKNVFCVIRSPHKYKDSREHFEMRTHKRLIDIVDPT
PKAVDSLMHIDLPADVNIEIKL
>WP_003827786.1 Sir2 family NAD-dependent protein deacetylase [Bifidobacterium breve]
MTKKIAVLTGAGISTSAGIPDFRGPDGVWTKHPDQMSVYDIDLFLRNKEDREYSWRWQKESPVWNAQSGAAHKALVKLEK
AGMLTLLATQNFDALHEKAGNSSDVIVNLHGTIGTSHCMKCHQGYSTADIMARLDEEPDPHCHRRLKYRGDMPCNGIIKT
DVVYFGEALPEGAMEKSYSLATKADELWVIGSTLEVYPAASIVPVAAQAGVPITIMNMGHTQYDHLASRLIHEDIAVALP
KLVNETIAENK
>WP_003827787.1 threonine ammonia-lyase [Bifidobacterium breve]
MEQKDVLKALQRDHAAELKLAAKRLKGTARHTEIIPSPVLSEMTGHEILLKPENLQVTGSFKIRGAYNKIASLTEEQIAR
GIVTASAGNHAQGVAYAARERGAKATICMPQITPPLKVDATKAYGADVVLYGDVFDESAAHAAELADKEGMIYVPPFDDY
EVICGQGTIGLEILEDVPNVTDVVVPLGGGGLGAGVALAIKTFKPEVRVIGAIPEGSPAWKDSLAAGHLSPADQVVTSAE
GVAVKHPGDLPFALINEFLDDLVTVTERDINEMILLMLEKHKLVVEAAGAVSLAALEHLNLRSRKFAAATGPHVVVPIMS
GGNIDTVTMGAVIQKGMIARGRIMNFEVELPDTPGQLVKVATLLAEQRANVIQLDHDQFKASGHYTNAVSLGVTVETNGP
DHIDRILAALREAGFSPKRIY
>WP_003827791.1 MULTISPECIES: carbohydrate ABC transporter permease [Bifidobacterium]
MTTATVAPSKAGKPAKFRRDHRINWWLTAAVAVLSLTILIPLYFTIVTALKTPAEAGTFALPTSWQWHNFADASAKVNYP
KAALNSAIITVAAVVLTLLTNTFVAYAVARNMDKRFFRFLYYFFIAAMFVPFPVVMLPIAKQMGSLHLDNQVGLIILYTV
LGLGTNLFIATGFIRSIPVSLEEAARIDGASTWRIFWTIIFPLMSPINATIAILTALWAWNDFLLPLIILTDQSNQTIPL
AQYVFSSQFATNYPMAFSSYLMAMAPILIVYIFAQKWVVGGVMRGAVK
>WP_003827792.1 carbohydrate ABC transporter permease [Bifidobacterium breve]
MSHATATKTAAPAAKSAAKKPAKKKVSAFSTRKVDPAYYWMAVPAAIIFAFFLYLPFLDGVKYSFTNSQGYGDYKFIGLK
NYIALFQDNRVGHAYLFTFFIAILITVLINVIALFISVLLNSKIAFKNGFRAIFFIPYTLSVLVIGYVFKYIFMNPLPEL
GKALGIKWLSTSLLTNEQLSWIPIVFLAVWQGIAYSVLIYLAGLQTIDDEIYEAAAIDGVNPWQKFWKITFPLIGPFFTI
NLVLSMKNALGTFDQVVALTDGGPNSATETVTYLIWKGGLTGGEYAYQTANAVLFFIVLAIIAFVQLRISRSQEQI
>WP_003827793.1 MULTISPECIES: ABC transporter substrate-binding protein [Bifidobacterium]
MLSDSPHSTPRLKRLAVRTAAVACAIAVGFGLAGCGSSTAGTVTLDFFQFKSEAADQFKSMVADFEKQNPTIKVNINNSA
NAQTDLRTRFVKNRVPDVITFNGDISFGNFAASGVFYDFTDEPIVDTLNPGMVQIAKNLVQTTDSSKKRLYGLPFAGNAS
GYIYNKALFRKVGLDPENPPTTWTEFTDMLNTFKDAGINPLQGTVADAWTTQAPLASLTGTLVPESKYTELKQGKTTFQE
LWKTAVEKESELFTYSTADTGVTYQQGTQNFAQGKAAIIPLGTYAIPQILLINPDIELGFAQMPATDDASEQILTAGDDV
MLTIGANTKYPEESMKLVEFLMQKDQLDAYADAQSAITPLKDTYFGNEALETVRPFFEENRVADFCDHYIPSSINIGGYL
QTMVTSGNTDRFLNQMQTEWDKVQARTFE
>WP_003827800.1 sulfite exporter TauE/SafE family protein [Bifidobacterium breve]
MSEVSAEENHVDESPRGIAVMVVVGVLVGLLSGLFGIGGGTIIVPALVWLGLTQRHAAATSMLAIIPTSVSGVLSYAVNG
NVDWIAALLVFIGMFVGGQIGSLLLSRLSEVVLRWAFVVFMAFVILSQLIFVPSRDSSIELNLVTGLLMVVFGVIAGILA
GLLGVGGGAILVPSLSILFDASDLIARGTSLLAMFPNAVTTTVANVRRRMVHAKVGLIIGIVAALTAPLGTWIAEAMTPR
TGEILFATYLTVLLIRSVWVALKITRK
>WP_003827801.1 alpha/beta hydrolase [Bifidobacterium breve]
MSNEANASQPLIGRESTAVPGRFGEPLSVEYSVTSRGGFDQHPTHPLFLCLHGWGSSEEDMAGIMRLIAPYNDFVALRGP
LALAKAPERSEMPGNYAWLHDALPVGDDLDYDAYAAATAVDRWVAANIPADRDVVPLGFSQGGLVAVHLLRINPERYRAV
VSLSGFNAPGQVPGTAPADDRLANYDIPVFYTYGKNDGVIPKYELFATAAWLEEHTWLKTKSYRGLDHNVSLEEFADLRQ
WLLDNDITSGVL
>WP_003827802.1 hypothetical protein [Bifidobacterium breve]
MASNNEDYDFFDDGQYNGSRRARREQQYSRGCGSGRRAIKLKVDSPASKLLRRIALITGLLAVVVAVLSAAHEIAPESIG
FLVNVRGRYIAGTAAVLIGLTLILVISSRVAMPRHSTHGGVGAGGIVTLVLAAACLVVGVAVGVLFPQGLIHPAVNDKAP
VDNTAQMEQGIERAVGGACKDGWQGLDAGGLPGITTVQMCADPRVAFVSFDSEASAAMSRAPIKSEITELLGQHADNEKT
QGDWRLLNGKRWMVFGEADNMTALQQQWGGTLETIAAAKDGTDSGNAAV
>WP_003827803.1 MULTISPECIES: dCTP deaminase [Bifidobacterium]
MLLSDRDILAAQSAGHISLDPWTPEMVQPASIDVRLDRYFRLFNNHAYTYVDPAENQGALTEQFEVAPDEPWILHPGEFA
LGSTWEYVKLNPTIAARLEGKSSLGRLGILTHSTAGFIDPGFEGHITLELSNVSTLPVKLWPGMKIGQMCFFQLSSPAEH
PYGSQGTGSHYQGQRGPTPSRSYENFYRAHIKD
>WP_003827806.1 cation-translocating P-type ATPase [Bifidobacterium breve]
MDDRNDQSAKSATATNGVVESEEVRAQEALLGDTDPSLTSVDDVAKALNVDPSHGLSEEEAKRRLAKFGPNELASAPPVP
KWKKFLAQFQDPLVYLLIAATIISVIAWFIEKANAQPGAEGGEALPFDAIVIILILIVNAVLGYMQEAKAEAAVEALAQM
TAPQTSVLRDGKVMRINTADVVPGDIIVLAEGDSVSADGRLVNAASLRIAEASLTGESVPVGKKPDTLTEAKALGDRANM
IFNGTSVTQGTGRAIVTGTGMNTQVGKIADMLSATEDEKTPLQKEMDYVSKILGIAVCVIAVVVLVALAVLEGFNDVHDV
IDSLLLAVSLAVAAVPEGLAAILTVVLALGVQRMAAHNAIVKKLHSVETLGSASVICSDKTGTLTRNEMTVERVVTPSGE
VQITGTGYAPEGRMVMAGGVDPESDQAKTIADEVIATLVAGTLANDGELRQENGKWEIVGDPTEVSLVVAARKVKADHKV
SRYTRVGEIPFTSERKRMSIIAKDDTDSGKLTVFAKGAPDVLLSYCSRIRVGGQVRKLTEGDRQSILATVERLSSEAYRT
LGQACRPLETSSLADVPGVSVNAAGQVADIAEQSEAIETDLIWNGMVGIIDPPRTEVRDSVAEAHRAGIRTVMITGDHPL
TAARIASDLGIIAKDGKALTGDQLDQLPDEAVLDKATAEVSVYARVAPEHKLKIVESLQRQGNIVAMTGDGVNDAPAVKS
ADIGVAMGITGTEVTKQSAKMILADDNFSTIVAAVREGRVIFDNIRKFLRYLLSSNVGEVFTVFLGVVLAGFLGIRQPES
VGVAVPLLATQLLWINLLTDAAPALAMGVDPQTDDVMGRKPRKMTDRVIDASMWGDIIYIGVIMAVVTLIGMDMHLSGGL
FTDRSVDAIGHEAQMTEARTMGFTILVFAQLFNALASRSHLQSVFVGLFSNKWLWGAIGLSVALQLVVVYVPFLNGPFGT
VALSPMAWVECISLAAIVLIASELRKIVLRAMAKRQ
>WP_003827807.1 MULTISPECIES: substrate-binding domain-containing protein [Bifidobacterium]
MTGELGADIVERYNDSPIAAAALPALTSVRPPYARIVTEVLRLIEIGPGNPTHISLPPELVVRASSSNRLI
>WP_003827808.1 MULTISPECIES: PTS glucose transporter subunit IIA [Bifidobacterium]
MGLFSGLFHNSDEAAPAPAATSVLAPCDGVWESIEKVPDDTFAAKILGDGFGVVPSSGLVVAPVSGTVTTVADAKHAVGI
TTPGGVEVLVHIGVDTVQLKGAPFTMLVSAGQTVSAGDPIEKVDFDAVKAAGKATDVIVVFTNPATIAALDLTGSGTVAV
GAQVGTLAVR
>WP_003827809.1 MULTISPECIES: N-acetylglucosamine-specific PTS transporter subunit IIBC [Bifidobacterium]
MKAYIQRLGRALMLPVACLPAAALFLGIGYWIDPSGWGGGNVIAAYLCKTGSAILDNLGLLFAVGVAVGMARDKDGASAL
SGLVGFMTITTIMGSASMFLGFDAENPPAAFAPGAIGNKNVFFGIMVGCVSGALYNRFSKTKLPDFLAFFSGRRCVPILT
AALMSVISLVLLFVWPLVYNGLVAFGESLMGMGAVGAGIYAFFNRLLIPTGLHHALNNVFWFNLAGIDDITKFWNGVGGL
NGTTKAVLATGGFQPWGEYVTGMYQAGFFPIMMFGLPAGAFAIYRCAKPENRRTVGSLMLAGGLAAFLTGVTEPLEFSFM
FAAFPLYVVHALLTALSVFIAASFQWIAGFNFSAGFIDWFLSLRVPQAHMPWMLIVQGLVFAVIYYFVFTFMIKKFDLKT
PGRGDGVDDEGAAAVAGILDTGAAPAAAVSRDKYAALAAKLYALLGGKANIVDIENCVTRLRLGVKDTAKVDVDAIRKLV
PGVKVIDDRNVQVVVGTQVQAVADAMEELHKA
>WP_003827811.1 MULTISPECIES: 23S rRNA (guanosine(2251)-2'-O)-methyltransferase RlmB [Bifidobacterium]
MAIKKGPTKGSGGKHRNKLKGYGPTPKAEDRVYHKAYKAKKAAERRQMADPRLAARRRVDKFASADTSDLVYGRNSVLEA
LRVGVPSSTLYIMSRIEHDDRTREIVKIAGMNGLHMLEADRLEMDRIARSGNHQGVILKVDPFQYSSLRELADRAEKKAK
AMEAANSAAARIAARPLFIALDGVTDPQNLGAVIRSAAAFGANGVILPERRSASVNAAAWKVSAGAAAHMPVARVVNLTK
AIEGLKERGYYVVGLDGGGDKLVGETGFETDPLVVVLGSEGSGLSRLVRESCDAIAGIPISSSVESLNASVAAGISLYAV
SRARREGAESAQ
>WP_003827812.1 D-hexose-6-phosphate mutarotase [Bifidobacterium breve]
MTDFVFRNIDNSAGSATISDRGAHLLRWRPLSQATDVVFAPSSVVVAEGRPLGGGVPVIFPWFGPGFADGHGLGKKPNHG
FVRTRQWHLDAESFSNSYAHYSLTEADVPSDMLPWFEGDAVPSFRADYEVHVADTLTMTLTVTNTGATPFSYEAALHTYF
HVSDVSQIRLTGLEHAHYEDATNGFAPCEQPDEAVTFDGPVDRVYASTAAVELHDEGFGRTIHVAKSGSAQTVVWNPAEP
YGVLVNDSVNEEWRHFVCCEAAACREHAVRLEPGESHALTQTLSAA
>WP_003827813.1 MULTISPECIES: UDP-glucose--hexose-1-phosphate uridylyltransferase [Bifidobacterium]
MSRNEATDNTVSSLNDVYASIDVLVDYAGKHLNLDPRDADWTRNRIFELFELDSYRPTGETTDDTAPDELLSRFRESCVA
AGLFEPEEGPRYADVVMGLLSASPSAVQDRFVAVEQSNDGMEAMRWFYDYSVANNYVKKAVLDKNPRFDSHGVTVTINLA
KPEFKNMKKAAAGNSVAGGYPSCTICHENEGFAGRDKRTLRTVPVTLGGEPWFWQFSPYGYFHQHGICVNTEHTPMHVDR
DTFGHLLDFVDRFPGYFLGCNAALPRIGGSVLAHDHYQGGGEHLPMHKAAAWATFHMNGYPDAVVEILDWPGTAVRVVSR
NRDAIVEISDMIRLAWQQFDDSAANIASHDADGNRQSAVSPSAIITDRGYEMSLIFRNNAVSSEYPEGVFHAHPEFWPIK
QEPIGLIEAQGLFILPGRLVDQLAQLENALAEGQPLPASVSEFTLEWDELTAALNGNRDRAAIHQAVHEELGSVCERILG
NTAVFKTKEQTVAFLAELGLTRQ
>WP_003827814.1 DUF4032 domain-containing protein [Bifidobacterium breve]
MELNDLPQMDPRALKATSVKAEDEHASSAEPQALKITAASSNPKMFTLPWHKPLATWPEDLLANLPRGISRHVVRFVHVG
DEVYAMKEITRQVAEREYEILRRLQKLELPTVTPIAVVTGRHDRNGEPLEAILVTRHLKFSLPYRALFARNLQPDTAERL
IDALAVLLVRLHLAGFYWGDVSLSNVLFLRDADAFSAFLVDAETGDLQVQLTDGQREYDIDLARTNIIGELMDLASGRLL
PSDVDEIEVGNRLVDRYHSLWSALTDTDKFGPDEMWKIEQRVNKLNDLGFDVDELEMKTAEDGKRVLVRPRVVDAGYANR
KLLRLTGLDVQENQARRLLNDLDAYRASTWRDGEELEIVATDWMREVYEPTVRMIPREYRSQIEPAQFFHEVLDHRWFLA
EKAGHDVPMDEAVTSYIENVLPNYKLDSKALAELNEEADSGVIDDETTYGGLDDGGYNPDDDPDAAVWSH
>WP_003827821.1 ABC transporter substrate-binding protein [Bifidobacterium breve]
MKKTFMMPVVCSLLAASMMLSGCSAVSNGDNAVGETSKPTEIKSIGLMVQDMSNPFFSAMDREAKVQAKKIGATLNVQDA
QLDLTTQDNQISAFIEQGVDLIIVSAVDESGLKPAIERARAAGIIVVAVDTPAKGADAIVMTDGVQAGELSCEYLANQLG
GKGNILIVDGTPIQTITDRIKGCKMAIEKYPDIKVVGQQASKNDRATGLSVTTDMLTANKDVQGIFGMNDPSALGAALAV
EQAGRSDQIIVTGVDGSPEGVDELKRAGSPFVGMSTQNPAEMVRQAIKFAQQVVDGETPEETTILIPSEMITRENVDEYK
GW
>WP_003827822.1 sugar ABC transporter ATP-binding protein [Bifidobacterium breve]
MNQDRAPILRLEDISKSFSGVTVLDGINLNLYGHEVLALMGENGAGKSTLMNILSGNLMRDSGKIVVNGNDVDISSPRQA
SELGIAIIHQELNVVPTMTVAQNLALGNEPKGRSGLVDKKQMREDALRKLSVIGTDINPDVPLGELGTGEQQMVEIAKAV
ASRAKILILDEPTASLSRGESERLFDIVEKLRGEGTGLIYISHRMEEVWRLADRVTVLRDGHTVATSAIADVDQSEIVAK
MVGRKVEKLYDHDERSAGEVVLDVRDLRLSQDSPSVSLQVRAGEVVGVSGLVGAGRTEIARCVIGADKRFSGEVSLKGRN
VAFQSPKMAIQHGVAYLPEDRKVQSIFPVRSVEDNISVSTLERFESFGMLRKHKIREAVGKLMQKVNIASRLQQTPIVNL
SGGNQQKAIFARWMMRNPDVLILDEPTRGVDVGAKREIYELIGEQAAQGKAILMISSDLPEVLGISDRVLVIRQGSVVAN
LESKKTTEEEIMGYATGVLQPQRLGPEHDEIHDNDEVTFNE
>WP_003827823.1 MULTISPECIES: ABC transporter permease [Bifidobacterium]
MNKQKKINLASAWEKVGMPFVLLVLIIFMLINAPNFGTVSNLFNVARSISISAILAAGMTLVIITTGIDLSVGSTIAVSG
CVAVLAARAGLNPILAVILGMFIGAVIGLINGVLVAYCKLAAFIVTLGTMTFMRGLAYTITGGLPIVDNNLSFRAIGNGY
IFNIPIPFIIMIIVYLVIWVVLDKTKYGSHVYAVGGNAEAARLAGINVKAVLLSVYVIAGVCAGLAGCIFAARVVSAQPT
AGDGYEMDAIAAAVLGGTALAGGKGKISGTFIGAVIFGVLTTGLVLMNVPFFTQQLIKGVVIIVAVLIDGLKQNSFSFGF
LRRSTLSPALKGGN
>WP_003827824.1 hypothetical protein [Bifidobacterium breve]
MTTYEYLISNSSPVPAEKPQPVELKLPADLKQDLLWGDTSLGQSSVLQRVNGESDGKESVYVGILVPHDGEVITVRDVES
GDVIPEGIRIYDDTQEKDAVCRLDTGYFIIEMCRGTGMGEGASKWGIRHFMAKAENVDLLSSGNNAIGGFYGPFFTPENG
LINPPEHVIADVDLIENGPNMSRYRLAGRIPDGLLPELQGKRFTVTFTFYRDLDLFDRVYDVDHFETEIDGRSVVDRITV
GDEFEGGEGELVFDRFASYNPIPYRSGDPYAGFLKDEVRSTLSDETEVTERFAFFKELLDRDLENAHWDLYWRLFSHWEN
AIEPSALNRRLGHVRSLAHRASDLNDRPWVVSKDAIDVSAHEEQTVFPASSSCTAEFDSRTGRCMIWLTTQSSGAFQIVQ
RPQSGWVNWGTNGENECPALPIGTKIRTIYGPFGDRWRDRADESRFDGVRVAPRLS
>WP_003827826.1 hypothetical protein [Bifidobacterium breve]
MGSKLKFVRCGFNGGTEQESGRQRHALKRCLASVIAVSLSIVCMVPAAYAQNIDDVSSSPNAVISGGNTVVAAPSARNVN
VDDKTSEEANTSNGAPTPSETNQDAQQDSSPSSSTTGDSSESSNGATDNKADDSAEATAGNSANDGAQTQAPNDASSQDA
KNDSSNATDQSPAKANVQVAATALGGRDFEGQATKEINGKTVMSWGIVDGSPEACFTSVVGHR
>WP_003827827.1 MULTISPECIES: ABC transporter ATP-binding protein [Bifidobacterium]
MAEVVFDHVTRIYPGNDKPSVDDLNLDIKDGEFLVLVGPSGCGKSTTLRMLAGLEEVNKGRILIGGKDVTTMQPKDRDIA
MVFQNYALYPHMTVADNMGFALKIAGTPKEEIRKRVEKAAEILDLTEYLDRKPKALSGGQRQRVAMGRAIVREPKVFLMD
EPLSNLDAKLRVQTRTQIAALQRQLGVTTLYVTHDQTEALTMGDRIAVIKLGILQQVGAPTELYDRPANVFVAGFIGSPS
MNLNTHPVVNGKAKIGEDTVDLPADAVAKLTPEDNGQIVVGFRPEDAGLAPADDPNAFSLKVVNVEDLGSDGYIYGNIVT
DGSAAEASQVMSDQNKLTTIRVNPRALPQVGATVKIKIDPAKMHLFAPSTELRLN
>WP_003827830.1 PTS ascorbate transporter subunit IIC [Bifidobacterium breve]
MNGVLSVLLDIFRQPSIIVALISLVGLAVQRKKATDIMKGTIRTMVGFLVLAAGASVVSGALDPFGSMFQHAFNVQGVVP
NNEAIVGTVLVKYGSEAALIFFFGMIVNILLSMTSRFKYIYLSGHVAFYMATMVAVILEVAGMSTWGVILWGSIAQGLIV
TISPALVQPFMKDAAGTNDVALGHTGGAGIALGGLVARLTRSKKHPSKSTEDIKFPAGLGFLRDTTVIIALSMAVIYVVV
ALFAGSSYIESELSDGQNFIVFAILQAATFSAGVFVILAGVRVVLGEIVPAFKGISEKLVKNSKPALDVPMIFTFAPNAV
LIGFISSFVGGVVGMGIMALAGSTIIIPGIVAHFMTGGATGVIGNGQGGVRGAVIGSFVNGLAITFLPLFLLPVLGDTGM
ANATYSDADYGVAGILLGQFGKGGQIGLIIGIIASVVVFYAASFAMSAREKKKAAVEAK
>WP_003827831.1 MULTISPECIES: PTS sugar transporter subunit IIB [Bifidobacterium]
MKIITACSTGLGSSFMTQLNIEKALSNLGVTGVETDHMDIASVTPTSADVLFVGRDIAEAAEGLMDDVVVLDSLIDMDNI
TAQVAAALKRHGVEVPNK
>WP_003827832.1 MULTISPECIES: PTS sugar transporter subunit IIA [Bifidobacterium]
MSYFQPNGMLYVDQVSDWREAVDLVTRPLLDAGTIERGYVDAIKTSIASPGGTYIDLGGGVALAHARPESGVVSTSLSVL
RVGKPFLLADDEDHPINTMFCLAAKDSNAHIDLMQSLALLLTDSGKLAALNASSNVDELAAALA
>WP_003827835.1 GHKL domain-containing protein [Bifidobacterium breve]
MGTTITNALPDIPRIYTAICEWLACVTYLLVICRRVPWQRTVAVGAVGLLAMIGIQYFNGAMPIWFWVIGMLLAFAGMWA
IIWLGAGTGKREGVYIAARAFVLAELVASLHWQLVMFLDSGDGIREARLMASVMLAIVYAACFAIAWLIERGNFASDAPT
TTTAQLSIGTAAITIVTFAMSNLSFISTNTPFSGTVGQEVFYIRTLVDFCGFAILYAQQEQARRMAASAELASINAQLES
QHQEYLASKENIESIGRLAHDLKHQIAALRAEVDPEHAAAGFEQLEASVAKASAQQHSGNPVLDVILTTKMRTCADRGIT
LTAVADGKLLDGMSSMDIASLFGNALDNAIEATSKLPDKQQRLIRLALYGQGQFTVIRVENYYDSALKKDSTGALRTTKR
DSSRHGFGVKSIRHIAAQYGGEVTIRTEDHWFVLTVLLPR
>WP_003827836.1 MULTISPECIES: class 1b ribonucleoside-diphosphate reductase subunit beta [Bifidobacterium]
MAPISIPRKPLKLIDRVSAINWNRLEDEKDLEVWDRLTGNFWLPEKVPVSNDIPSWQKMTEDEHTLTMHVFTGLTLLDTI
QGTVGAVSLIPDALTPHEEAVYTNIAFMESVHAKSYSSIFSTLCSTEQIDAAFDWSENNEFLQKKAEIVLDYYEGDNPYK
RKVASTLLESFLFYSGFYLPMYFSAHAKLTNTADVIRLIIRDEAVHGYYIGYKYQKGIAQLTDAERMDMQDYTYDLLNEL
YDNEVEYTQSLYDRVGLTEDVEKFLRYNGNKALMNLGYPALFPAEICDVNPAILAALSPNADENHDFFSGSGSSYVMGKA
EETDDDDWDF
>WP_003827837.1 class 1b ribonucleoside-diphosphate reductase subunit alpha [Bifidobacterium breve]
MTDLTNTELSLDNTTDTSAEQYDPAHDYHALNAMLNLYDADGKIQFDKDKAAEREYVTGHVAANIKRFDSTAERLEYLIS
NQYYNPAVFNQYSAEFLDRIYEHVESAGFEFGTFLGAFKFYTSYALKTFDGRLYLEDFPQRCAAVALELAAGNEQQAIEY
ADEMLAGRFQPATPTFLNLGKAQRGEPVSCFLVRIEDNMESISRGINAALQLSKRGGGVALLLSNLRELGAPIKHIENQS
SGVIPVMKLLEDSFSYANQLGARQGAGAVYLNAHHPDILRFLDTKRENADEKIRIKSLALGVVIPDITFELAKQKAQMAL
FSPYDVERVYGKPFADISVTEHYDEMVADDRIKKTYIDARKFFTTIAELQFESGYPYIVFEDTVNRANPIEGRVTMSNLC
SEILQVQEPSAYNEDLTYAHVGRDISCNLGSLNIAKAIDGGLAYTVETAIRALTSVAEHTSIDAVPSIRRANEEGHAIGL
GQMNLHGFLAREGIHYGSEEGLDFTDMYFMTVAYHAYRASHALAVEHGHPFKSFATSDYAKPAGQGNYFDKYTDGRRSLE
PRTAKVRELFAKYGIEIPTVSDWETLRDAILKDGIYNQNLQAVPPTGSISYINHSTSSIHPIASKIEIRKEGKIGRVYYP
AAYMTNDNLEYYEDAYEIGWKAIVDTYAEATQHVDQGLSLTLFFPDTATTRDLNKAQIYAWRKGIKTLYYIRIRQQALEG
TEVQGCVSCML
>WP_003827838.1 class Ib ribonucleoside-diphosphate reductase assembly flavoprotein NrdI [Bifidobacterium breve]
MSQTESGIAAESVPGASQPEFAATSNVIGALVYFSSASENTARFVASCRLQDEGINVYRIPLRAADPALNIREPYVIMVP
TYGGGVVKKAVPIQVKRFLNDPDNRAWIRGVIASGNTNFGEAYCAAGDIIAAKCHVPYLYRYELMGTPEDTAAVRNGLVR
FFAQQQ
>WP_003827840.1 hypothetical protein [Bifidobacterium breve]
MTENAKQPAAKVSTNGIVAWWMHTWGDFQSKHPVLAKWVYQIFYFFVFSMGVTIVQYLIFTFMPYLLGKDLAGTEFMWPQ
VNMSLFGVDFTWSLLGYNVVRDAAGAVVIGGGLGYFISYEVGSFIAQCINFPLQRNITFKSHGNPVYQAMWYFIAWVAIS
LICNGFNNLWMPIAQAYVPLAVYNLLVTFITGGVSMIIFFFVFKIIFPEGEAKAEAE
>WP_003827842.1 helix-turn-helix transcriptional regulator [Bifidobacterium breve]
MTPAYDETYLPDAMVNLAGAFDYALNDCGLPASLFIDFFVTSDVAELFGRGVPKYVCGMSGEELVAEIMRQTGWTRIIDM
PPATPRTGATLEYWAGWVLAYCQWARGVRFEDILEVLPFDDIVRLYPTLHEAGESRFVDVYDERAARNRIEGDSRLHTIR
VRAGLSQSELARRSGVTLRSVQMYEQRHKDLGKAAVSSVLALARTLGCRIEDLLEP
>WP_003827843.1 DUF3990 domain-containing protein [Bifidobacterium breve]
METSSIELWHGSSHVIKHPEYGMGKPNNDYGRGFYCTRSIELAKEWACAGLDDGFANRYTLTTDGLTFLDLSQPPYTILN
WLALLVENRRFQPTTAVAAQGIEYLRQVFLPDISQADVIVGYRADDSYFSFARAFVNNAISLDQLADAMRLGELGKQIVL
ISSRAFAALQFQDCEIARASTYHVLRNERDVTAREAYRRKSAEADIDGLFMRDIIREKVTNDDPRLR
>WP_003827844.1 potassium channel family protein [Bifidobacterium breve]
MGLKTRKKWTDRPLMVLSVVFLVVYSWEILSRTHIALCETVINVIWVVFVVDYVVSLWWAFVTVTTVGYGDFSPVTFQGK
IIAVVLMFTGIALIGIATATLASWIVDQVNLETDRREDAREKEVAKEAAQEAIASVAAKARVPEGNKRAAAPGSAAAMPP
SPEIELLREEVRELAAMVAGLRAELERR
>WP_003827846.1 serine/threonine protein kinase [Bifidobacterium breve]
MEGMSDLNALNLEPGEVVGGYTLVSRLGAGAMGSVWRVRDDGGTTYAMKILRDSLADESGTSNSANTAAHDPDLKPNITP
RERLRREAMALKKVNHPGVCGIVDMELDDSLAFIVTELIEGRNLKEDVEVNGRYIGDDLERLARKLIDATKAVHAAGIVH
RDIKPTNVMVSAAGPVLVDFGIAMGEGESHVTRTGLVMGTPGFIAPEIIDGAESDEMTDWWSVASVLAFAAIGAPVFGTK
PMMAVLEREASGNANLTGLPAGTMAAFRSALNPDRSKRCTPDQLLNTIAVDALDPSVWQGTQAGPFAAGAIAGTAATIAA
DAVGTEAMPPFGATADADSDNPRAIWRQDDYATAAIDSSSSPTLSDGTATEAFPATTNAGSNLSSDDEATQLVGNATENA
TEAIRPAAQRTVPISDEPPVAPTTPLSERTAVLPAPQPVPLGQNGWNPADGQSTAVDPAIRPALQHVINQTAQCVPTEAL
IQGPPAPNPADVRRGMYLQRGVLPLFLFAVPLAVLAASFPLIALIAAEILLWLLLTLAYNTESQLEREGRRGGERKSSDS
LIRVATLPWHIVKALLLSIPKLLLLTIVYLAGIAVAVAALGLPVRTISWYFTASRGVPVPLLDDMPFSVSGLALGGFMAI
GWLITVFGPQSAMPRLGAGVLRGIRHNDLEPMAQPGADGLPAASIPRQGSRGTVLLTLWIIITLVLCALPLLGMPISWVP
LA
>WP_003827849.1 16S rRNA (adenine(1518)-N(6)/adenine(1519)-N(6))-dimethyltransferase RsmA [Bifidobacterium breve]
MSNNTSTTGHLLGAADIRRIAAEAGISPTKKFGQNFVIDPGTVRRIVREADVTTNDHVMEVGPGLGSLTLAILETGATMT
AVEIDPPLAERLPRTVAEFMPEAADRLTVVNRDALTVTPDNVPDFNGDTSFTLVANLPYNVATPILLTLLERFDSLGSFL
VMVQKEVADRLAAKPGSKIYGTPSVKLAWYGTAERVGTIGRNVFWPAPNVDSALVKFTRYAADDTQAPSHGKSSADRELV
FRLIDAAFGQRRKTLHAALKTIVPAEAFAAAGIDPTRRGETLTVTEFAALAAAVQSTSHATPTTDEVEQ
>WP_003827850.1 MULTISPECIES: 4-(cytidine 5'-diphospho)-2-C-methyl-D-erythritol kinase [Bifidobacterium]
MIPVAVRQRPAYDDQLDEPAALTVRVDCPAKTNLTLEVGPTHDEWGGRHELDTIYCAIGVYDTITATAKHPGAGFSLELE
GAHLGDLASSSSDMRRNHAVLALFAMAQAAGRDSDVALTITKRIPVGAGLGGGSADAAATILAVNQLWELHWPMERLRTI
AATLGADMPFCLSGGFAHGTGFGERIEVIDAGSAAERNLIGQGYAGEVLVGAYQSQLSTPEVYHTFDAVGPGNDDRNHLQ
AAAISLHPRSGQAIDAAVNAGARHAFVSGSGPSVVAFVPDSTTAQRIIDAWRNGGMVDRIIKASAPAHPIIGVSQ
>WP_003827851.1 LytR C-terminal domain-containing protein [Bifidobacterium breve]
MTQQIDERQARKTYVRHRQTIVFSISGVVLAAILVVAILFNFHVFGLGQINTPATAPNYGNAAPCAVKGDDGKATYVANG
TVGVRVMNGTEHSQFAAAVSKALEARGFVMQEATNYSSTNVERTTIYFGKNAINQAYTVAGNFTDAAMVMNAREDQLIDV
VLGATFNDLKDEKSSPQEGKKITDFTGCVAADKMTNIPADTQHTAYPAQ
>WP_003827852.1 CCA tRNA nucleotidyltransferase [Bifidobacterium breve]
MDFEVWPEAIELGRLFAEQGYELALVGGPVRDLLLHRKSHDLDFCSSARPEQFEPILRRWGHDGFWDMGRKFGTLGAMRR
RADGTEVKVEVTTYRSDTYDPDSRKPEVNYGDTLEGDLSRRDFTVNAMALRVPDLEFVDPFGGASDLAKGVLRTPVDPSQ
SFDDDPLRMMRAVRFVAQLGFSIAPDAAEAISSMRDRIEIVSAERVRDELTKMLLSDRPRAGLEALVESGLADIVFPEIP
ALQLQIDEHHRHKDVFEHTMIVLERAITLETGPDGPVPAPDLTLRLAAVMHDIGKPKTRRFEPGGKVSFHHHDAVGAKMT
RKRLKALRFDHHLVEDVSELVNLHLRFHGYVDEPWTDSAVRRYVKDAGHLYERLNRLTRADATTQNKRKAMVFSQAMDEM
EARVRELKKKEDFDAIRPDVDGNEIMELLGLEPGPMIGRAYKHMLEYRLDNGPVDHDVAVAELKRWYAEIEA
>WP_003827854.1 DUF6049 family protein [Bifidobacterium breve]
MLAAPLTAYADDSPDDQAGQTIAIEQSTPIVTASSGFHITVAITNASSDTAPAGSLILSTNSRFTFVSRTDMQKWAEGDT
AIPTPDVLGSIDVPEIAPGNTATVTLDVAADQQALQSMRSWGPKPLQLSYSAGNQPPTMLPSFLTRSPDGLDTAQTPAMN
LTVAMPLTTTDWQVDSSALSGLVSEDENASAEPVLSVNQQETTTVKELNQTLAKHHSLQVVADPLYFQELPSDTRPAVAG
VMQPGDFDVTAYAALNDADAYTRAGIADEAWNAEQAQTLYAVAKSTVTPTATYAWQGSGTWSLDALTKARAQGYTAVIAD
STFDGEQTDTVHTGTYVVNTSAGDITVLKEQSELGTLAHGEATSARATAEASDAGRLARMLAQSAFYQMEQPYATRNLLM
TFSRNSSASWINQVMSAMEQASWLNLTDLNTMAAADPYSVSSEVNQDDSNAADVSQTRATLEQLSSSRKDILRLATSILK
KGLDEDDVSSLNPQALARQDASSTASHTNDPAQWVSTLLNAHDDIALHAFAGSSDAEYQSQIAKANRTFADTVLGSVYIT
PSESVSVFSESAQMPVTVSNKLPYAVSVKVNSITDSMQIVTSRSNDVVIPARSEAQVTFTIRVSTSGTTVAHVSLADRHN
TAFGNTQDTTITSVLRISDASGFVIIGFAVLLGLVGLWRQFNRKKDPDE
>WP_003827855.1 murein biosynthesis integral membrane protein MurJ [Bifidobacterium breve]
MSSTVGRNSLIMASGTAASRVTGQIRTILLAAAIGTTGLAANAYQAGAMIPQTVFTLVSGGIFNAVLVPQIVRTLKERDA
QERLNRLITLAIGILLAVTVVMAASTPLLARLYVGSSNHEMIALTTAFTLWCMPQVFFYGLYTVLGQILAAKDHFASYAW
SSTGANVISCAGFTAFIMLFGKANEQPLDFWTSGKVALTAGTWTLGVAFQALILFVPLIRLGFKYRPSFGLTGFGLKAMG
PVALGSLGVVAITQISDIVLTRIATLAPQRAHELTGVSLYDVAGNATYQNAFTLYILPYSLIAVSVSTAVFPLISRSIAA
QDFHAARQQLGNALCNVGLLVLFFAAALVVYPEPIIRALLPSVSMNETVLIAYALIPLSCGIPAISAFLLIQRTFYAFED
GLHPFLAAVLQYGFTTALMIVGMLVLPPNQWIVGIACSVSAGVLLALPFMLFMLRKRFGGSLEGKPVVQTYGKALAAAVI
GGVVVWLAKTPVADLFGASIQETGGQMSWLSALGICIVLTLVLAVVYIGVLWALRATQLNDAVHSITARFRRKPANTSVD
EPQSEEDNNNADTAASIMPEADGIQASPTARMSAMTNADHMEPDEQMKPQLGDTILNRYTLVSSLRKEPGLEAWQANDRV
LAKDCQLFLVSNRKALDTVNTIAGELAATRPEHYVPVLKYRVQSDVLIAVTAMDSGLSVSDYRASATGDILSYDAMRSIL
GETVQAIRPMLTSTAGTAMLTTDTVRLTASGIEISDAPFAPILADMSGTDPANDDGAERHAVRQLAALLYALLTNTTSQV
DPQFDLHLLGQDIPSEFRVICKRGLALADEGEQVMPMASLAELDALLGDWKPLTALSSTDIALPTTDGESSIVKVQLRPT
DEADIVPIPDDIVTSQQLPSLSIATPAVAAGAESGTNGQADAHSIFDFNFSQAWEKENLSGEDTGDWYNRLAPTNLTGNS
RLTVPIPTAAGVPEPTAAETTSRIPIFDASGREIRPGEESQRALEEEQARAAEVQSVPPSFIPKDHPTGNEDDALPDETL
FGSMTTKVVAIIVAVIVVVAAAFWAMHALQRSGENPADAANSSENSEGNWPDVNVDDVPFGEEDGTSSSKDSSTPSSQEK
TETKTETETNPKKVTEDKDSQSVPKPRHENSTAFTVASGNFLSNPAGQSGYGYHVHLDQPHDVYRMNITIRTSGGKGYIR
ANTTEDPTQGEQVAEFVFAEGGTTEVKFDKVVNTQDLVLWVPLDSLPQNQLYIQKVEVF
>WP_003827856.1 NAD(P)/FAD-dependent oxidoreductase [Bifidobacterium breve]
MEHNVIIIGSGPAGYTAAIYLGRAGLNPVLVTGALAPGGQLVNTTEVENFPGFPDGIMGPDLMDRMRDQAEKFGTQFIAD
DVESVEQVEAADAADAPQPLYRLSLSDGSVLESRAIIVATGSNFRKLGVPGERELSGHGVSYCATCDGFFFKDKPIVVVG
GGDSAFEEALFLTRFGSSVTLIHRRDSFRASQIMVDRAQSNPKLTLLTNTVVTAIHGSASEAKPASPAITIGGLKLPAAT
APQNVSSIDIRNTATGETGTLDTSAVFVAIGHTPATEFIADVVSTDDDGYITVAEAGTHTSAPGVFAAGDCVDRTYRQAI
SAAGMGCRAALDAQQYLTA
>WP_003827857.1 ParB/RepB/Spo0J family partition protein [Bifidobacterium breve]
MATKSRLGKGLGALFPALPGEEDPAELAKAPNEAVKPKSKTATTPSQPKKGAAVKKTGGKRAAMPALDDIAHPSDLFFGS
DDKPTTRAATKSSNNVSRETPKNKHAAEDKANKQEAPEELKPVEGGYLAELSLQEIGPNAHQPRTIFDEDELNELAASIK
EVGVLQPIVVRRRPSEQIAEAKQAQPGEQSSTNPFTGHLDSPYELIMGERRWRASQLAGLTTIPAIVKTTTDDDMLRDAL
LENLHRVALNPLEEAAAYQQMIKEFGLTQAQLSKSISKSRPQIANTLRLLNLPATVQKKVAAGVLSSGHARALLGLSDPE
AMDKLATRIIAEGLSVRSTEEIVAMVVASGEQPKKPKTSKTNPWMGSAIQQSLENHFDTKVSIKGSAKHGRIEIVFSSPE
DMDRILQLLVPNQSSTDGKWV
>WP_003827858.1 ParA family protein [Bifidobacterium breve]
MTADDHHDTMMESPSETLRRIFDGQSSALGSQMADESSRYDALTHASFPKPRRTRLIAVANQKGGVGKTTSTVNLAAALA
QHGAHVLVIDMDPQGNASTAFAVSHSSGDRSIYDVIEGRAEIADVITTSADFPSLDVVPASIDLSGAELEVADLPNRNTL
LKEALDRFLEQTDTAYDYVFIDCPPSLGLLVINAMCAVTEMLIPIQAEYYALEGLGQLINTIGLVQQHFNPVLLVSTMLV
TMFDRRTLLSREVYGEVKSHYPNIVLDTTVPRSVKISEAPSFSQPVIAYDPRGIGAIAYGEAALEIARRSQHVLEAIDAR
RK
>WP_003827861.1 16S rRNA (guanine(527)-N(7))-methyltransferase RsmG [Bifidobacterium breve]
MVDELQESPVLARVLGDALPRLERFHDKLSQEGEPRGLIGPRDVDIIWERHILNSAAIVPYVRKATDGARFRTVADVGSG
GGFPGLVTACCLPECSFTLIEPMERRVEWLAECVDLMGLKNVSIIRGRSDEVINRVRKREMHPFAVVTCRAVAPMTKLSG
WTLPLLKPTGRLIALKGRSAQAELDKASGQISRYGGRRPRVVEAEVGPGLEPTHVVIVDKR
>WP_003827862.1 R3H domain-containing nucleic acid-binding protein [Bifidobacterium breve]
MAQDDVKSIDQLNEEADIAADYLEGLLDIADYEGDIEMGVRNNRPTVQIVADDDTDIKHLIGRNGEVVDALQQLTRLAVQ
QKTGERSHLIVDVDGFLKRKRQHLRDVALDAIDAVKESGEPIDLKPMNSFERKVVHDVVRDEGLKSRSHGEEPHRYVTVY
LRNKNEDNVEEEEVDDQE
>WP_003827864.1 MULTISPECIES: membrane protein insertion efficiency factor YidD [Bifidobacterium]
MSTSIRAVMIRGVRWYQRHISANRPPCCKYYPTCSNYAIEAFERYGACKGGVLAVLRLLRCRPWSRGGIDDVPQRYSIFY
RFSWSKAHEEPRLTPLATTQREAQR
>WP_003827866.1 MULTISPECIES: 50S ribosomal protein L34 [Bifidobacterium]
MKRTFQPNNRRRHMKHGFRVRMRTRSGRALINRRRAKGRKSLSA
>WP_003827867.1 MULTISPECIES: chromosomal replication initiator protein DnaA [Bifidobacterium]
MVDVSGDPTIEAAHIWSNTLTLLKRNSTLTAREKGWLEGIVPEGVFGSTIVLCVDNNDTLQAIQGNLNESLLQALHTATG
ENMFPAFKVVPRSEPQPVSPYPTNASPTLTDFGKEPYGAPEPVIPAVEQQFSVPQQKMNRDPETHLNKSFTFDSFVPGDS
NRFARTVALAVAEGSGQDFNPLCIYGGSGLGKTHLLNAIGNYALVKDPGLKVRYVTSEEFTNDFIDALQNTNQSQGQIAE
FNRRYRQVDVLLIDDIQFLGGKEATLDQFFHTFNSLHQANKRIVIASDVAPKNLKGFEARLISRFESGLTVDVKPPDLET
RIAILRMIAAMNGSKIPNDVLDLIAERFTENIRELEGALTRVTAVASLSNQPVTRALAEQTLQDFFTTDVEIKPTDIIGQ
VAKYFHLTFEDIVGSSRTKNVVIPRQIAMYLAREMTSMSLMDIGEVFGGRDHTTVMHACTRIGDKMQQKQEIYNYVMELT
VRLKQNAD
>WP_003827870.1 MULTISPECIES: DNA replication/repair protein RecF [Bifidobacterium]
MHISRLALDHYRSWSQVVVDFVPGVNILVGKNGLGKTNLVEAVEVLSTGASHRASSMLPLIERGQTTATIRANVVDDDGQ
STTYEASIHARGANRARINSGTSLYLRDIIGRIPSVSFTPEDQRLVSGDPGARRTLLNQAGALLEPGYMQSLHQFTRIGK
QRATLLKQLGASANTGQPVDAVLSGLEIWTGQFIEAGVELTRMRARVIDLLAEPFAALYAELTGNDDTVSLTYAPSFDEV
LMQDDPRLSISEHFQRIYPGEVARGVNLIGPQRDDLTLNLADMPAREFASNGEMWTMALALKMALFQVIRQRLGLKPIVI
LDDVFAQLDDNRRTQILDFARRQDQVLITVASEGDVPTHESDNVLDIAQLMPSAAQSGGGSETQS
>WP_003827871.1 MULTISPECIES: DUF721 domain-containing protein [Bifidobacterium]
MKPPIACQLHVDETKLPAEIFERLSHRGAILKDRRRRREEAFENFGKPGRDPAELGSVMSSIAGGGVWAANMKLAQLRNH
WDQVVGEAIANHSAVADFTDGVLTIRAESTVWATQLTYLIPQLTDTIRRNLKGLTINEIRVTGPAVGYSRKWARRR
>WP_003827872.1 MULTISPECIES: DNA topoisomerase (ATP-hydrolyzing) subunit B [Bifidobacterium]
MTFITEVDPVVTEGSLLAEETSKEEQLKAAAERINNAELTEGELDESMAPEHYEASDLRVLEGLEAVRIRPGMYIGSTGP
RGLHHLVYEIVDNSVDEALAGYASHIEVTILPDNGIRVVDDGRGIPVDEVPGEGVSGVETVMTKLHAGGKFGGGGYAVSG
GLHGVGISVVNALSTHVDIEVRRQGFHWTQTYVDQHPVAPLKQGEPMAEDESTGTSVTFWADPKIFETTIYDFETLRSRF
QQMAFLNKGLKLSLTDERVTDQAGDEVAGDAEGEPGEKHQTVTYQYLNGIKDYVDYLVKVRKATPVEEDVISFEAEDLKL
GISAELAMQWTTAYSEAVHTFANTISTTEGGTHEEGFRAALTSLVNRYARDKAILKDKDENLSGDDVREGLTAVISVKLT
NPQFEGQTKTKLGNSEAKTFVQRVMTDKLGDWFDAHPAEAKNIIQKAIEASRARLAAKKARENTRRKSIFESAGMPDKLK
DCQSSNPEECELFIVEGDSAGGSAIQGRNPITQAILPLRGKILNTERASLDRMMKSDTIESLITAVGGGYGEDFDISKVR
YHKVIIMADADVDGAHIATLNLTLFFRYMRPMITAGYVYVAMPPLYRLKWTKGPHDFVYTDAERDRVLAEGKANGRQLPK
GEGIQRYKGLGEMSYQELWETTMDPEHRILKQVHIEDAAAADETFSMLMGDEVEPRRLFIQRNAKNVRWIDA
>WP_003827873.1 DNA gyrase subunit A [Bifidobacterium breve]
MADETNNTGDEQFTPDGSMEPLSPQEADTTDYGLMESGERIQRKDLQQEMRESYLAYALSVIVERALPDVRDGMKPVHRR
VIYAMYDGGYRPDRGYNKCSRVVGDVMGKYHPHGDSAIYDTLVRMAQSWSMRNLLVDGQGNFGSPGDDPAAAMRYTECRM
APLAMEMVRDIDKDTVDFVPNYDGKTQEPTVLPARFPNLLVNGSAGIAVGMATNIPPHNMREVAEGVHWALEHPDASREE
LLENLIRIIKGPDFPTGATILGHKGIEQAYRTGRGLITMRAVVNTEEINGRMCLVVTELPYQVNPDRLVVSIREAVRDGK
IQGIADMRDETSGRTGQRLVLVLKRDAVPKVVLNNLYKHSQLQQTFGANMLALVDGVPRTLSLDAFIRHWVNHQLDVIAR
RTAYLKREAEERDHILQGYLKALDMLDEVIALIRASEDTDTARTGLMELLDIDQVQADAILAMQLRTLTRMNRDKIVAEH
EELQRKIADYIDILAKPERQRKIIGDELDEIVGKYGDERRTKILPFSGEMNVEDLIAEENVVVTVTHSGFIKRTKADEYR
AQHRGGKGIKGTKLREDDVVDHFFLTSTHNWLLFFTNKGRVYRIKAYELPEGSRDSKGQHVANLLQFAPDESIQAVLSIP
NYEVAKYLVLATRSGKVKKTPLAEYDSPRQGGLIAVRLMADENGENADELIGAALCNAEDDIILVSKLGMSLKFQANDEQ
LRPMGRQTAGVQGMKFREGDELLAMDVVWGDSDKDLFVVTNEGFAKRTAISEYRLQGRNGLGIKAVQLVEGRGSLVGALV
VSEDDQVMAIMKSGKVIRSNVDEVKRTGRNTQGVTFAKPDKGDEILSIARNEEKDDPEEEVADNGTAEAGQSPAEPVNES
NETAQSGENVNNVDEA
>WP_003827874.1 DUF3566 domain-containing protein [Bifidobacterium breve]
MNDQFDNNESEVIQPNIGNTVNDMVTPEPVREAPRKARSVSSEPEEVTSRPKTVRPAARRSTPRARRMSLSLTRVDAWSV
AKVTFMLSIAGAIIQIVAAAVVWLLLDLVGVFSQITQIVSSTGLDAGGLDLKNVLSLTTVVSGVTIFSIIEVVIFTILAT
IIALIYNVVSSLVGGVHVTLGDD
>WP_003827875.1 LacI family DNA-binding transcriptional regulator [Bifidobacterium breve]
MVTIREIAQRAGFSPATVSRLLNGDPTFSVKEETRRKILQVCEELGYGTQERRLVAPHDIAVLDAIPSDEELSNAYYSEL
RSTLIATAQQMHITLSFYTDINKLIDNSTQYDGFVSIGPEPHSYESLERLHEVLPHGVFIDVNPAPNLFSSVQPDLLQTI
LDALSEARARGMTRIGFIGGEGRMMGTYEYPEDIRTMAYRDWCERLGLETAGLIFTGGQVSVETGRKHGETIVAKLGSNM
PDCFIVATDSLAVGVIQAFTKAGILVPRDVSIISINNQSIAQYISPPLTTYAIDQTALARNALLMLSQSISFNDDITCHT
MLSTKLVARESFVPAKH
>WP_003827877.1 hypothetical protein [Bifidobacterium breve]
MSSSTAEPQKKLNKGRLAAFAFGNFGQALSYNALSTYFMVFATNALFAGVDKTTAADMTQANITTFEGFAFWTPLAFIII
GFLIFAFFVKIDEKVHARIAAKIEANLHDESDAAKYGEDIAKAALLDKESAAR
>WP_003827882.1 MULTISPECIES: NADP-specific glutamate dehydrogenase [Bifidobacterium]
MLTDEYVKRVYDQVVARDGDQPEFLQAVYEVLDTLQPVIAKHPEYEKNGVLERLVEPERVVKFRVAWVDDEGKVQVNRGY
RVQFNSAIGPYKGGLRFHPTVNEGVIKFLGFEQILKNSLTTLPMGGGKGGSDFNPKGKSDAEVMRFCQAFMTELCRHIGQ
FTDVPAGDINVGGREIGYLFGQYKRIRDEYSGVLTGKGLEFGGSLARTEATGYGVCYYTAEALRVLRNDSFKGKTVVISG
SGNVAIYAAQKAEELGAKVVTVSDSNGYVYDPNGIDVAVVKQIKEVERGRIKEYAERVPSAEYHEGCSGVWTVKCDIALP
CATQNEINEESAKALVANGCKVVCEGANMPSTPEAIEVYKNAGLLYGPAKAANAGGVAVSGLEMSQNSYRLSWTFEEVDA
KLKSIMESIVANSLAASKEYGEEGDLMAGANIAGFVKVANAMVAQGVL
>WP_003827883.1 MULTISPECIES: DUF5692 family protein [Bifidobacterium]
MLFQVYGDNAIYQWIGWILVFCCLIGANELARRTKTGGIVAFLVVPAVLTVYFITIYTAAAMGADWALNNPTYVHMTSWF
HYAKLYAATIGCIGFMALKYKWGSIGKSHWFKCFPFVIVAINILIAVVSDFESAIRGWGTTWISTEGVTLYGGWHNVFNG
LAGILNIFCMTGWFGIYASKKKDDMLWPDMTWVFIVAYDLWNFCYTYNCLPTHSWYCGLALLLAPTVANFFWNKGGWIQN
RANTLAIWCMFAQVFPMFQDYSVFSTQSVNNPNVNLAVSLIALVANVLALGYILLRAKKQGINPWTKEVFKGTKDYEQAI
ARADASELVA
>WP_003827884.1 M48 family metallopeptidase [Bifidobacterium breve]
MKIDGLEVQVVRKPIKNMYLRIKPPNGVVMISAPRRMAEQTIIDFVRDRRPWIDNHRRRMALARERSVIGSLGDSWQRGA
GHGGVGLASGGFDGVNNGSSVATDNAALTWTKELRERASANINAQLPALLARWGPIVGRTPTHITLRVMTSRWGSCTPRT
GRVRLNLQLGLMEPQFLEYVLVHEMTHLWESGHGTGFQRRMTTYLPNWKALRRDLNRRVVL
>WP_003827887.1 ATP-binding protein [Bifidobacterium breve]
MLRRKIETQLEAWRSAPKRTALLVTGARQIGKTYIIRHFAQQHYDHIAELNFIENPDLVALFDRPRDAKNLLMRLELAVN
TPLAPGKTLIFFDEVQRCKEMVTAIKFLVDDGRFDYALSGSLLGVELEDIRSVPVGYLTELDMYPLDFQEFCWSQHIGND
VFDMLAECFAKHQEVDEFIHQRLMELYSTYLVIGGMPAAVDSFVANGSVADVRTIQENIKREYRRDISQYARKEDRLHIR
AIYDLVPSELNNPNKRFTFAKIEKNMRFQSVASDFDWLVNADVAVAAYNVDEPCTPLEMSKERNLFKLFYNDVGLLTGSF
LKKTALDVLDGNPDINYGSIYENAVAQELRAHGFDLYYYNSKKLGELDFLIQDRNDHVLPIEVKSGKSYKRHRAMDNVLA
HPEYHLNTGYVLGPCNVSVEGNVTYLPVYMAGMFHNE
>WP_003827888.1 Dps family protein [Bifidobacterium breve]
MTLAFVMPGLDEATSEKAIAILQNRLSQEQEAALVLKHAHWNVTGPNFIAVHEMLDPEVEAVLAQADETAERIATLGGTP
DGRADAIVRNRTWKSFDAEGRVGTEEYLKALIEYYDAFIADDRKAIAELDELDVISSNVIQDHVQELEKFQWFMRSHLA
>WP_003827889.1 MULTISPECIES: hemolysin family protein [Bifidobacterium]
MSLGLNILLIFVFLVIGSVFSGTELALVSLRGSQIEQMEQEDARGAKVAKIARDPNTFLSTVQIGVTLSGFLSASFGASS
IAPYLIPVVESWGVHPGIAGGLVNIILTLIISYCSIVISEMVPKRIAMQRTEQIARAVVPAIDAFAAVCRPIIWLIGKNT
NGIVRLLGFDPQQTESEVSDDELRVLVSSNTNLSKDERTILDDVFDASETIVAEVMRPRADVVFIEGDQPLAEAAAFVRD
QPYSRYPVTGKDFDDVIGFVHVRDLLDVRDPNAKIVRDVVREGISLPGTSKLLPSLELLRKRGIHLAVVIDEYGGTDGIV
TLEDMTEELVGDIRDEYDLPSEKGGERTTRTAFVNGVATIEASMTIEDFADLTGIELEDGPYETVAGYFLSKTGKMGAMG
DVLHSDDGYNMVITKVDGRRIETIEVRKAGAPDHAPLPEEPQTDDAN
>WP_003827892.1 MULTISPECIES: alkyl hydroperoxide reductase subunit C [Bifidobacterium]
MTLLQHELTDFKVNAFQNNEFHEVTKDDVLGHWSLFFFYPADFTFVCPTELEDLAENYAKFKEIGCEVYSVSCDTHFVHK
AWHDANEKIAKIEYPMLADPTALLAKDLDTYNEVDGMAERGDFIVSPEGKVVAYEVISSNVGRNAEELLRRVQASQFVYE
HGDQVCPANWTPGEETIEPSLDLVGQL
>WP_003827894.1 NAD(P)-dependent oxidoreductase [Bifidobacterium breve]
MEVLLIGNTDYITEQWIQHAFPRDHVVIAEREGTVDGNDRLRIVNMSDANTLAETLTTYEFDRIVFFSENLTPRSDRYGD
LGALRRFLHAIRNRQTQMLMVSGPESEFTYPENADVRDTSKSLISRASEELCLYYARTYRLEAKIIRCPYLYAPERNGAT
AYFGRLFEQASAGSISFREREQQQTCFLCADDLAELIYRMFDDWTAESDIFHVPNVFNFTYGDLADVISAAFPGLSVTFG
EDRPQSYPADDHVLRLRYGWSPRYSLKQDLPLVLQRWKEARAQEQSGKHPIWDFLRNHSKPWIAFEICVTFILEELLRTA
VQGDSQLGTVDLRLFFVVIVGTMYGMNAGVFAAALACAGMALSYASNGASFAPLFYDTSNWLAFVVYFVAGAVCGYVQMR
NRENLRFMRDENSLLRERLAFLRDLYDDVLDDRRMLRGQIIGRRDSLGKMYAMTRELDEVLPRKLYHATIRIMQDTLGGD
SFGIYRIDNGGRFAHLVAASPQTESLFSKSVLLENYANIVTALDHGGLWVNRNLEQNLPMYAAGVRADGKLAVVIVLAKA
QPDQMNLYFQNLFTIICGLVESAMVRAFDYENVAWQTMLVPGTEFLNTQVFLSKVLAANELKHAHMSNHLLLRVEDAWQD
DGSRLMGAIRQTDEAGVLQDGNVYVLMDQASEHELPIINGRLAQAGLHVKLVSGHEEDSLLAEASEQVAAESQADETPRS
DAAPNDSASHEGGAA
>WP_003827895.1 hypothetical protein [Bifidobacterium breve]
MNATVMAMLLIAVHVMICVLLCVLSRVGVLRVEGRLLPFMLLVPLWGPLCVLLLHASTLIRVGAHTAPGLEQMRVDDEER
RSVLVEERADFANTVPLEEALIVNDSSQRRSLVMSILNDNPSRYIDVLSQARLNEDVEVVHYAATAMAQISAKEDLALQR
CRNDYLQHRNSETMLERYCDALERYVNSGIAQGYALQLQKQRYAEVLQERLRQHGDYHVACRLAQMQIDLGLFDDAAHTV
DGAMERWPDQGDVWLMRLRLDAARNDGDALRQTVQQIESKHIYLGGQGRRALRFWTRTKEAERA
>WP_003827899.1 exopolysaccharide Pel transporter PelG [Bifidobacterium breve]
MAGIGFELKKLFHRRGLMAMLRAYGYAGVICAGPMLLGVLLQFGVLIVSGWWQVDRPDRDLLVCMITYTLLASLVLTSFL
SMPVTRFLADMLFDHDEKMILPSFWGSTGIMLVVGAVLYTVFLLFSGATLMQGALCLWLFLEMVVNWNAMSYLTAIKDYK
SILYSFVAAVLVAFVTSCVLLVLACSPVESLLFAVVLGYGVMLVWDVLLLHRYFPQSRENPWLFLQWVDQFLPLALTGLF
TTIGLFAHLVITWCGPLGIKVKGLFYGAPYYDVPAMLAFLTILITTVNFVVSVEVNFYPTYRSYYSLLNDGGTVKDITVA
ENEMLAVLNRELHYTALKQLLVTAAVISLEKTALNALPLGFNDAMHGYFRVLCVGYALYAVGNTVMLILLYFTDYSGALT
ASALFAGSTVIFTVIGQFFTTTLFGFGFLMGASLFAIHATFRLASYTDNLPYRVLGQQPIVAQTKRGRFPELGILLEHGE
QRIDQSLHRTEYKRHVRRECGTNITEANNTIGEES
>WP_003827900.1 MULTISPECIES: CotH kinase family protein [Bifidobacterium]
MTWWNRRNTKAITTLVKQIAALIAMLMVLSCAGCATSSPSDNEQSQSSDSTQTHEQVKKSAEQSIDGAHLRDNESLYKVY
DDSGVETMYLTVSRGNSSEGTDHSWSEINQYSVDDYAAMGVGRYKVNGLLQVGDEQGPVSGELGFGESAPNATVQVRGQS
SSKNEQKNYKIELKSGKGKWRGQRTIALNKHMGEGLRFRNKMAFDLIKGIDQMMGLRTQFVHLYVKDETSGSDSFDDYGL
YTQVEQLNKTALQAHGLDKNGQLYKVNYFEFHRDEDVIKLADDPDYDQTKFEEKLEIKGDNDHTKLIAMLNALNDYSVPM
SDILGKYFDTENLAYWMAFQLLTGNTDTQSRNMYLYSPTNSDTFYVLDWDNDGMLMRKEYEIKQRSDGKSWENGISNYWG
NMLFSRCLQTKSFRTALDKAIQDEYKYMNANRINSMVKHYRSITEQYVWKMPDSMYEGVTKSQYDVIANQLHSEIEQNYQ
TYQTGFNKPMPFYIGTPTPTNGKLKLSWDVSYDFNDEDLRYTVTVSKDYEGKDVVFTQSDLVLPEAVMDMPGEGQYFIKV
SVRNASGETQDAFDYYVTDGNKIYGTKCFYVKAGGSIVEDANVQ
>WP_003827901.1 MULTISPECIES: polyphosphate polymerase domain-containing protein [Bifidobacterium]
MFNDGGNRGTSLLQRVKRRVSEELSVPPSTAKERFRHELKYLISYAQKADLNVRMAPLLGLDKHASNGGYMIRSLYFDDY
WNTAYREKVDGVLLRKKYRIRIYDYSDRVIKLERKRKSDSWIYKEDAPLTHEQFDRILAGDYEFLRDSEHQLCREFYVEC
MCNVLRPRVIVDYEREPWILDAGTVRVTFDMNVRAAVGGFDVFDATLPVLPVLEPGKLVMEVKFTEFLPQVVRDLLPGKA
QELTSASKYVLCYDKASYLRGFGYWQEGWSVPSL
>WP_003827902.1 DUF4956 domain-containing protein [Bifidobacterium breve]
MSVNDMIKKSVLKSFSQYNVPKMALALLVALIVGIVIYYVYRRFYTGVVYSRSFAVTLVGMSVLTCMVTLSISTNIVISL
GMVGALSIVRYRTAVKDPMDLLYLFWSITSGIAAGAGMYVLVIVAGLVMIGMLALFYSHQDKGRVYIAVIHYMGDMVGDE
ITRAFGRTKFFVKSKTMRGERTEMAVEVFCDDKDMAFAERIRAIDSVEDVTLIQYNGEYHG
>WP_003827905.1 MULTISPECIES: RNA-binding domain-containing protein [Bifidobacterium]
MLMLPAKESLTVEFKSEQKRPQSHDEIVDNVVALANTEGGILYLGIEDDGTVTGVCDEHRNINGLAALIFNKTVPQLPAR
VALLYENEVPIVSIEVGNSQQIVSTSQGKTLQRRLKADGSPEVVPLFVSQFISRLSQQRFYDFSAQPAPEARLDDLNPDS
RNKLRSHIRSANAQNSLLSFTDEDFDRALELVVDGPYGLQPSVAGLLTIGSVDAIHRSIPAASAVFQVMKGMSPKVNMDP
FVLPLVDMFDRVGELMEPWNPSHEVMSGLIRVDLPDFDRGAFREAMINAFCHRDYARMGSVRFLVDDDGLTIANPGGFIE
GVSEDNLLTAQPRSRNPQLALILKAAGYVERTGRGVDTIYAGSIAAGGSFPDYSQSSAEEVILFLRRVVPDEAFVTMIGD
EERRRGAPLPVWSLIVLSLLREHRRLTMVQLCDFSHLEHRRIVSAVENLVEAGLVEGVGSGSSRSYMLSAQVYKRSEGLA
SYVRQRDIDATRRSGLVLEFAEKNDGVVTTADVMDLFGLSYISAYRLLKKLEDVGKLRREGNGPSSRYVLG
>WP_003827906.1 phosphoenolpyruvate carboxylase [Bifidobacterium breve]
MATPEEQITPADAAIVTTGTGRKGPEEHDLPQSLKDDMDLCLKILRDVLGEYNPELLSTFDTVRNYSVEASAEHFAELED
PNPAQDGLKEAVNVIDNMTLHDAQLLARAFATYFHLANLSEENYRVSVLHERENNVSGEQAVDPINELTVAYHQLINEMG
PAKAKELLDQLEFHPVFTAHPTEARRKAVEGKIRRISELLGEYKILGGSDKKECLRRLYNEIDALFRTSPIALKKPTPVE
EADTILDIFDNTLFHTIPKVYRRFDDWILGDQAGLVEPACPAFFHPGSWIGSDRDGNPNVTAKVSRAVARKFSDHVIAAL
EEATRTVGRNLTMEAETTPPSAELKNLWSHQKEMSERLTDKAALISTKEMHRAVMLVMADRLHYTIERDADLMYHSCDDF
LNDLKVVQRSLAEAGAKRSAYGPLQDLIWQTETFGFHMVEMEFRQHSVVHARALADIREHGLHGERGDLQPMTHEVLDTF
RALGAIQKRNGLKAARRYIISFTKSAQNIKDVYELNRLAFSHPEDVPTIDVIPLFEQLEDLQNSVDVLEEMIKIPEVQAR
LKATGNKLEVMLGYSDSSKDAGPTSATLALHSAQERIAKWAESHDIDLTLFHGRGGAVGRGGGPANRAVLAQPVGSVKCR
FKLTEQGEVIFARYGNPVLAIRHVESVAAATLLQSAPSVEKRNTDMTKKYADMAAQLDEAAHNRFLDLLNTDGFAPWFSI
VTPLTEIGLLPIGSRPAKRGLGAKSLDDLRTIPWIFSWAQARINLAAWYGLGTACEKFGDLETMRQAYEEWPLFSTFIDN
IEMSIAKTDERIAKMYLALGDREDLNKKVLEEMELTRKWVLDIVGDKWPLQHRHVLGQAIRIRSPYVDALSVTQVLALKS
LRKKVDKEELSQSQQAGFIYLILCTVSGVAAGLQNTG
>WP_003827907.1 threonine/serine exporter ThrE family protein [Bifidobacterium breve]
MDNVSEQKKNNAPEVKGASAVRKFHTHSIPLDMEDIARDWDKPVVDAGIAAKASVIVRVGMLDLGAGTGSFRVREMMHRI
AYPLGVHVRADVNLTDIEATCTDGRNRITEVVDLPTTGVNTERIWLLEHFADWFSVNLGKGSMYHVDSQLSDGVVKHLDE
RDASQYSADLSKRLRERAKARAAAADGSVDDALDVALRAKVTVTSVAKSLDDDNEEAHRLLADSEKVTPIEDKAAEEKAY
DDAEVFAGDSNEAVEAASSAGAESLMRHEAGNAPDNDENAAGEPARSDGSGVRASEGDAADAATEPSSAKRKSRVPKEYA
EHFNERSDEEKAKGGITVRQAHERLDLIERRKPLYKPWFSGLASALACAAFVFLLGGGPYDMIGAFVGAGLGQWMRRRLF
AHHLNQFFVTFVCVAAAALACTGTLRLIGIFDPVALSHDTAYIGAMLFVIPGFPLITGGLDMAKIDFPSGIQRVAYVLCI
ILMATLAGWAVAVMVHLHPEGFEPLGLNPWVNGLLRFVAAFVGVWGFSVLFNSPQRMCLTAALIGAITDTLRLELQDFSV
APEMATFIGAFLAGILASAWRSSVRRGWLPPHLGYPRICLTVPSIVIMVPGLYMYRAMWYLGSFDTVNALDWAFRAFMVI
VCLPIGLAMARVVTDKSWRYDI
>WP_003827909.1 MULTISPECIES: hypothetical protein [Bifidobacterium]
MGSSIALTELTMQKYQRMQTCADVQRRSGWRPPYALTTALELLSIEAPRILSKHRGLATATIVAVPHANAKRHVVGIKVV
VWPFPLDTVMVDGQFTCTSPACTWAMFAAYLELEELVVLADSMMRRDRRLCRTTSDNLSLYLDEVEAQVRAVKESGANSY
LFRGYKKCRHALLLARAGTDSSMETRTRLALMKYGLDCPLVNYPIFVGNNTKPIYLDLAYPEFKICIEYEGSHHAGQWLN
DARRRQMIEDAGWKYIQVTKLDIGDEAGEEALARRVAERIQEVTGKTVQLTTRQTIRQVSDARKLRRIPLYKRLNVEPLL
PIIPITPRE
>WP_003827911.1 MULTISPECIES: tryptophan--tRNA ligase [Bifidobacterium]
MTDEQQLTAAGNEMSASFLAAKKRSDETLAKLEAKPSSFTMLTGDRPTGRLHLGHYFGSIRERVAMQERGVNTNIIIADY
QVITDRDTTEHIQDNVLNLVLDYMAAGIDPNKTMMFTHSAVPAENQLLLPFLSLVTEAELHRNPTVKSEMEASGHALTGL
LLTYPVHQACDILFCKANVVPIGKDNLPHVEITRTIARRFNERYAKKNPVFPEPAAILSEAPEIPGLDGRKMSKSYGNSI
MLGATAEETAKLIKKSPTDSERRITFDPVARPQVSALLTTAGLVTGRDPKDIAEEIGDSGAGALKAYVIESVNEFLAPHR
ERRAELAKDMDSIRDILHDGNKRANAIAEETLDQVREAMGMKY
>WP_003827912.1 MULTISPECIES: DUF3073 domain-containing protein [Bifidobacterium]
MGRGRQKAKQQKIARKLKYLTTDTDYDELAKELSEQEPGTGSPDPFADVDDQYADKDVDSAADADAAKVSPAAQADDLDE
YAKWAAEAAAKATSGEFPASAPAAPKPKPAPRKPIPMPMPSALKPKKS
>WP_003827914.1 hypothetical protein [Bifidobacterium breve]
MKRPIIISQHSSYSYSHADGKKHHQIDIDIELKHPLAMFGPIGVLAVAAIVYAVTGSWLATASAALTASVLLVLLGIALR
WRKCVVNQENENEQMESALADLRHGNQLAIELHDTLSNDLTYISTIARNNLAAPAGIDGGDWQRVLDRSQRAFAEVHGII
DFLTEQSGMDAGFRDESLPVGGTGTSEVATAESGQVDSPTKESALARDPVGAGGCPAIANEVVDNAVPENAGGDDRTQST
AGMPQSFVTRVKAQITDTEEFLEAQGYRGTAAVNGIAMVVDPEAAAEALSLMTEIGTNIRRHAPAGDDSYLLFVTLSPEW
IEIRETNDIRDDADAQSGLSAQERSGRGLAMHRTRVQELGGELTTRSDDGMWMIYVRIPCVRG
>WP_003827915.1 MFS transporter [Bifidobacterium breve]
MASDTELWRGTDYGWWLAADTSGAVGASLIAFAVPLMMLATTGSSAAATTTESICVVVQTVLGLAGGVIQDRYDRRTLML
IWGASGVMLSAVAAAAVMLFGNAPKTSGHGVNGANAPAFGGPYAHVLPIALLCIVVLFSVRDGLLENTSNAMLRGVVPDE
QLPHAMALNDARDSTVTLAGGPLGGLLMTVGHAVPFLTSAVLSVLGVVSAWRIRRYWKRATVDDSGHSGNADDAADDAID
VSGAITAAPRWRDALDGMIWLLCDRFQRHLIIAATMVTGASNAFLLLTALDISQGGSQLISAGFINAASAVGMLLGALMA
SQLVNRVPGGVLVGVMFALLAAGFTGAALVPSMVGKAIFVACSVLALPAGNAVLGGLSNTLVGKDKLGRVGAGSMVLQYG
AYGVAVALAGWGMQTIGYGPTCLILAAVLVAAAAYALTMRSLITLPTPGHWAEHIQRWGIAQF
>WP_003827916.1 sterol carrier family protein [Bifidobacterium breve]
MAVILEKDLKRGRDALAQWRDAALELADNTPHRLTTSPVLPRPVWAMAVRYSLFLLERRAPGPGVEVRVAPWGAVKILDG
PESDPHNLTPPDVIELDPEVWLRLACGITTWAEEKDAGHISAVGERDDLSDLLPL
>WP_003827918.1 glycogen/starch/alpha-glucan phosphorylase [Bifidobacterium breve]
MTEITAPKSPVTAEQFADEIREQLKYTQNVTAEQATAADVYVAVSKAVRNHLADSWFKTQADTVNGNTKAVGYLSAEFLM
GKQLENALLNAGLTDQFDKAVEALGFKPKDIVDAEYEPGLGNGGLGRLAACFIDSLASLGVPAFGYGIQYKYGIFKQKFD
ENGKQVETPDYWLANEEPWGHTDYNRDQKVSFGGKVVENADGTKTWEPAWSVRAVPVDYMVPGYKSQRVNTLRLWTAKSY
DEFDLLAFNRSEYMDAVAPQVKAENISKILYPEDSTKVGKELRLEQQYFFVSASLHDAIRVFYPGQDKPDLTTFPNKIVF
QLNDTHPVIGIPELMRILIDEYGYDWDTAWSITTKTFNYTCHTLLPEALEVWPASLIGELLPRHLEIIEKINAQFEAELK
AKGVAADTIKDMAIYTGDAVRMAYLATYGGSHVNGVAELHSQLLKDVTLKNFSDVYPDKFTNVTNGVTPRRFVKLANPRL
SDLITEGLGTDKWVSDLELLKGLEPLAADDEFVKKFAAVKKANKHAFVGFAKDHYGIDIDENTLFNTMVKRLHEYKRQSL
KILAVISTYADIKSGKVKAEDITPRTVFFGAKAAPGYYLAKMTIELINNVSRVISSDSAVKGKLAVHMLPNYNVEMAQNL
IPATDLDEQISQAGKEASGTGNMKFALNGAMTVGTLDGANVEIRERVGADNFFLFGMTVDEVEAQYANGYDPAKYYEADP
RLKQAIDLVADGTFSNGDRNAYSPLVADWLTKDWFMTLADFSAYMGIQSEIEALYADELEWNRKAVLNVANSGYFSSDRS
MEDYLERIWHTAPLA
>WP_003827920.1 rhomboid family intramembrane serine protease [Bifidobacterium breve]
MHMPTKQEIRYQWERGGPVMTWALIAACTAVWLVEVLLGFLSPTLQNWLIYRGMLAPATMLAEPWAIVTSMFLHAPNSIL
HILFNMIALYSVGPVLERLIGHWRFLGLYMISGLGGALGMMVWAVVAPGGQSWQTAAYGASGALFGLFAALLVVYRRIGA
DIRSMLIWMAVNFALPFVVGGVAWQAHVGGFVVGGLLTWLLIGGIRPWRGKSLAWRMQVYGWSVTVLVIALIVACNFANP
YGWMWH
>WP_003827923.1 DUF881 domain-containing protein [Bifidobacterium breve]
MSRHVGKHSTKRSLLGGVAVFVVVALTGFLLSTNVRVNRTATVTNDTADLVEQGVSEVNQLQNDVNDLQRQVTNLTDVLG
SGDRNAGDQSSQGDSSDNSLMMPELEGAGVTVTLNDSPLWETAVNNSGSTTNINDYVIHQQDVESVVNALWAGGAEAMMI
MDQRVLFNSAVICSGNVLSIHGKKYAPPFTISAIGDQASMRKALNDSEAITILKQYVTAFGIGYKVENKDDLNFPSTAAL
LQQLKYATVNETQSKDEENTQQ
>WP_003827924.1 class E sortase [Bifidobacterium breve]
MRHGNHGSDASIAMDNVPAYAAGAGSAASVQPSRGGDSRRRPSAPRRGALWQVLGIIAELLLTAAAICALYIVWQMWWTG
VEAEQVQNETTQSVNWSDPSNNGGDVKVAEAQEGDPPVQPEKPAYGDLIAQVYIPRFGSQWHRNLVEGTTLEQLNRHGLG
HYQDTQMPGQVGNFAVAGHRNGYGQPLGDVDKLQEGDPIIIRTKDYWYVYHYTRYEIVLPTDIYVIAPNPENSSVEPTKR
MITLTTCEPKYSTPTHRWISYGELAYWAKVSDGVPKELATTDSSGEVRFATKETPSLVSKIGSLDKVVYGALVAWLILFI
AAAVAWRWPVLKAIRLGERRRPDASIYGTLLRLQPGVAPIRWLLLAVLLFAGAAALFQWVFPWAAANIPFLQQMSNFVVS
N
>WP_003827925.1 aminodeoxychorismate/anthranilate synthase component II [Bifidobacterium breve]
MTDSARILVVDNYDSFVYTIVGYLKTLGATIDVVRNDAIDPAAPGVLDGYDGVLISPGPGAPAESGASEDMIRLCAATGV
PMFGVCLGLQALAEVYGCTVDHAPTIMHGKTSLVEHIDDEIFEGVANPMTATRYHSLAVEPDSVPDTLQVTAWTQDDHII
QGVRVKDKPMYAVQFHPESVMTQDGYRLLANWLKVCGQDNAVAKSAGLQPKVTK
>WP_003827926.1 Stk1 family PASTA domain-containing Ser/Thr kinase [Bifidobacterium breve]
MSSNMPTALADGRYQLGQLIGRGGMAEVHVALDTRLGRTVAIKIMRADLANDDIFLARFRREAHAVAQMNNPNIVNIYDS
GEETVTTDNGDVEHLPYIVMEYVKGQTLRDIIKVNGALSQRDCEQVMLGVLNALDYSHRMGIIHRDIKPGNIMISEQGVV
KVMDFGIARALDDSAATMTQSQGVVGTAQYLSPEQARGETVDMRSDLYSAGCVLYEMLTGRPPFTGDSAVAIAYQHVSEV
ATPPSAVVPGLPKMWDSICAKAMAKDRQNRYATASEFKNDVLTYMNGGVPVAAAFNPLTDLSNMKARRDAERDLPTAALG
QPQQPTQAFNPVTGQFEQISATNGTNAANVKSRAEQRAAAAKAKKRKRIIIGVVVALIAVIAIVVGVAFAMNGSHTSTEE
LVAIPECTASTSKDGMDAKLKAAGLTMVEKRDTDSTEPEGTCTRMSPKAGTKVVKGSKVQVWFSAGPQSISIPDVSKRTQ
DEARNILKDAGFEVNSVVKTEDSDSVAKDLVTRTDPANGQSATKGSSITLWVSTGMTKVPDNLVGQAKDAVLQQYNDKFN
FTVESENSDSVPAGSITRVEPGSGSSIEQGGTITIWVSAGKKQATVPTIAAGTNYATAKLTLEAAGFTVQVSGPSDSNAV
VVNTDPAGGSQVDEGSTVTITTKAGASSNTNNSSGGHTNTNGQ
>WP_003827927.1 serine/threonine-protein kinase [Bifidobacterium breve]
MKLIEGQLIHRRYRLDARLAQGGMGEVWKGYDIQLGREVAIKALRSDMTNAEAKLRRLRAEAHNSANLAHPNIAALFEYY
EHDGIGFLIMEYVPSKSLADLFREKGAMDPIELLPILIQTARGLFIAHSHGVIHRDVKPANIMVSDSGEVKITDFGVSYS
TGQGQITQDGMVVGTAQYISPEQAQGQQATPQSDIYSLGVVAYEGLAGHRPFTGATPVDIAAAHVNNAVPPLPDSVDIQL
REFVMSMLAKDPLDRPKDALVVSRTLARIERRLLDQQTEMTDSTMITSGSRLPRRVSSTPRIVMEAPASLLGGNKQ
>WP_003827928.1 penicillin-binding protein 2 [Bifidobacterium breve]
MNKYLRQLFTAVIALFVVLGLSSTIIMAISSSTLNNDSRNARALYHQLGAYRGAILASDGTVMAQSEPVNDAFKYQRTYS
NGPLYAPVTGFFSINQTADRGLEASRSMLLSGEADSLIWQRAKAMLTGSANQGASIETSINPKIQQVAYDQLGTRDGAAV
AIEVKTGRILAMVSTPSYDPNQLATHDSDAATKTYNELAAGGDSPLINRATSQLYPPGSTFKTIVASAALETGDYQTDTQ
IPAGSSYTLPGTNTQLPNAVYQANGTDGKISLQDAITWSSNTAFAQLGVALGQDKVSDMATKLGFGSTITIDGTENTGTP
MTATASTFPSSSTADKLALASIGQGDTTATPLQMAMVAQAIANDGKLMRPTLVDRVRASDLTVLSETKSQVMAEAFNKDT
ADKLTTMMESVVTKANPTLAINGISVAAKTGTAQIGTDNSSIDGWVIGFAPADDPQIAVAVLVHNTDLYGSFAAGPIMRA
MIQEALQQ
>WP_003827929.1 FtsW/RodA/SpoVE family cell cycle protein [Bifidobacterium breve]
MIATRFRQIALLLLAVAISALAFIQMFQRTTGAFPVQYAIMLCAAAALFLVFCGLTARFQPYASQSIMPCVLLLTATGIT
MIARIDQSEGWDIAKRQIIWLYVALGLSTLIIVFLRDYRVLRRFSYVSMVVGLILLLSPMLPVIGTEINGARIWVRIPGL
GSFQPGEFAKLFLAFFFAAYLFDHRDQLAVGGKKVLGLQLPRIKDLGPIIVVWIASMGVLVVQHDLGTSLMFFAMFVAML
YTSTGRKSWIVIGLITFAAGAMLAASMFSHVGSRVDAWLHPFSNEQYTKSPGGSWQLVTGIFGLASGGMIGTGLGQGHPS
LVTFANSDFIYASLGEELGLVGVMAILMLYLIIIASGFIVAMKIKDGFGKLLASGLVFTMAFQVFTVVGGITLVIPLTGL
TLPYMAAGGSSLIANYILAALLIVISNSANQPEPELTSDTFQHEALAALRNKELKARARATEPIVRPRVASATPHDVSEE
ANDPQIPNTAEEPEYTVRTGVLPSVPQVPSMPPAPPVPQIQTNFPIDTSNGGERA
>WP_003827930.1 PP2C family serine/threonine-protein phosphatase [Bifidobacterium breve]
MPNSAASQPLFLYSTTVSDVGTVRANNQDSSFAGEHLIAICDGMGGHAGGDTASSIAIRSLAHIEQDDTGGDVEVISRMM
ETSVMAAHDAIVGKAKRERKLAGMGTTVTAVALVAGYWVVAHIGDSRAYLLRDGHLSRITCDHSYVQHLIDTGRITPAEA
KNHPQRNVVMRVLGDFDIDPHPDISIRKAHPADRWLLCSDGLCGVLEDSTIKETMTALADQGECAQRLVQMALRAGSTDN
VTAVIADATLALDADAFDLPHQTPLVGGAASRNLEPIADIVNEPVATAPALRDDHSPAKRAAALMQPADTQHNDAAPASA
EPSTTRVVQPSAVREETGERDNPDTGEIPVVQKPDGRLSADPNDPEVAKAIRDEHVEQKKATRAKHQRNRLAIVITILLA
VAVLFGAGTGTYMWSQTRYYVGNSNGKVAIYQGVPTNLFGLALSHEVSSTSITVSNLPQTWRDQLNRGISVGSLDEAQSH
VGIIRSEMNKFKKQQESEQAKKSTSSNSSGSSNSSTSGNTNKSESGIGAADDATTGGSQ
>WP_003827931.1 FHA domain-containing protein [Bifidobacterium breve]
MTELTFALLKYGFLILLWVFIWLAVRSLHKDIETFSPRPSRSRRRREREMHKEKAEAPQAPVSRATSSSAPVASGNVNPT
LLVIIDGPLAGSSVPLTGAEIGLGRAASNTVVLDDEFVSSHHARVYRDPSSGQWAIEDLNSTNGTVVNQQRISQPTILPT
RVPVRIGATTFELR
>WP_003827932.1 MULTISPECIES: DUF3662 and FHA domain-containing protein [Bifidobacterium]
MSVLDRFEKSVEGAVNGVFAKFGSKDLQPVDLSSALEREIDAEAMPVGRDRTVAPNEYRFKLSTPDFDRIEAWGSETLAN
ELADNLTEYAKSQHYAFVGPVVVIFEEDLDLSKGNFNLASESVQGNAVPVTTDTQTEDSPVLEVNGNQYLLTKDKTMIGR
GSGCDIVIDDPGISRKHLEIDITDNGVIARDLGSTNGTYVEGHQVPAATLLDGNTITIGRTRILYWASAQAQE
>WP_003827935.1 alpha/beta fold hydrolase [Bifidobacterium breve]
MQVTMIDENKYAETMTDVVLPALEQCRDEGWYDPSAAERSAGIEPLSGIMDTGGRSGQLHYLCYDSAKFDAIREQGATAT
FRGAIVISHGFTEFAEKYDELVWYFLLAGYSVCVLEHRGHGKSSRDVENPCMVWIDDWRRYVADLAGFAETIGQQYAAGM
PLNLFCHSMGGGIGALVLEQYPTLFDKAVLSAPMIAPATGMPLGVARVLVGALCGLGFGKKRVFGQSDFTPEFSMEGNEG
ASAARERWYFKLRCENREYQTYCAAFEWVRQALKMNRAVLSPTACAEVETPVLLFQSGRDIWVLNNPQNRFVQLVKDGGG
EADMVRYPESLHEIFSMPNAIYKPYLERILSFYDDPMIASATY
>WP_003827936.1 MULTISPECIES: Hsp20/alpha crystallin family protein [Bifidobacterium]
MAMFPALMNDTMFSDLFDDPFFEGWRNTDNAMSAAMPANMMTTDVRETDKGYDVDIDMPGFKKDDINLELNNGYLTVSAS
RSSEHEDKDPAAEGKDSDEQCACASDSGKWLRRERYMGSCSRSFYVGDDVKESDIHASYQNGTLCVQVPKMQAQPQVEAK
HRIAIEG
>WP_003827938.1 hypothetical protein [Bifidobacterium breve]
MLAGITNANEQRPTSAGKSSETDVAAAKNASWTRVSNLHQARLTIIGTVVVVAAIVLCLGFFVNWGLAALSVIILVPGAI
SLAILAKHPESTGGRSMFGISNPDALLDPIRRPSERRGK
>WP_003827939.1 esterase family protein [Bifidobacterium breve]
MRNSVWKTLMELSLIRGIVPQTVFGVTAVAALVLLIGLVVGKRNRAHRMHPLIVSLIVAVAAGAVGLLAAWLVSDVFMAF
EVSLGWPVIFTIAGGIAAVGFVIAAAVIVQGLRRVVAIILVPLILVSTALGVDSIYGEYQTIGNLVGYSPYASLSSVKVH
ESAMSVDQWRKRAQRNDLPDMPQTGKVLTVTIPNTKSNFAARPAMIYLPPAALSEMPPTLPVMELMAGQPGSPSRLIDAG
NIAAMMDSYAAKHDGLAPIVIVPDQNGEASHNSLCADTTQGNAETYLTKDVVVWAKRNLPVAKSAKMWAIGGFSQGGTCT
TQLGPRHPELYGAMLPVDGELKPTNGTVAKMVKEYFAGDQSAYDAQVPVNVIAATGSSDQALFSGAGERDKESIHNMRLI
AQAARKVGMDVTELVVPDTGHDWHAVQAVWRAGLDWFGERTGLGEMPQPLKDYNQVEVLQ
>WP_003827940.1 bifunctional lysylphosphatidylglycerol flippase/synthetase MprF [Bifidobacterium breve]
MSDEQQHEGGRKPQTSHASKSHAPKSGHVADSWRELAEDARQWADGHRLTVVATTVLVVLNLVVWLVAAMAGFAFPLRLD
TSMAEFDLGKLVCSLFLARGVIQLIIDAVLWLVMFSIAEPWLGRTRTVAAALACAAAGAFIGLGLCAAAGWLFQDSQFVS
RMQFALSPLVLPVGALMAASAFCGHLWRRRIRLIGYVAILVALLYSGNPGDYCILAAALLGHIAGRVMAGPPAHAETGWH
WLRSTSFEARRMFAAIAVVLALGPVISITSHNHAGPLSTVGLLMSPASVDNGTLAKCLAGATHSGCFLQFDLLRASMPGA
VLRSLLPTAVTLVLAWGLYRGRRFAAICAVAINLFTAGVAIAYYLVVPLSFAPNGMTSLLQHGAITACVANALPPLIFAV
ALAAMLKHFPIRVGWRRLIGGVGVIVLALLACAAVYLMYGIAQPDAFAPRATASSLLAELPGRFLPIGFLSHMKLSFVPR
TPLASVVYQGVGLVFWIVVLAVVMRWMSDVSESNERAQARAERLVETGGESMSFMTTWEGNDYWLSPTGKSAVAYRVLNG
IALTCTGPFGDPAEWMDDLTGFTQYCVERSWSPVFYSVHREQRDALLAEGWNSIEVGSEMVVDPRVWKTTGKKWQDVRTA
INKAKRDGITDVQSTFLESPLEVREQIEDISEEWAQLKALPEMKFTLGGVEELRDPRVRLLYAVDADGRVLGVTSWLPTW
RDGRVIGWTLDFMRHRTDSPNGIMEFLIARMAERLRDEGAADPERAAEFMSLSAAPLAGMNPERDNAGEGGAPAGEGTQV
LQHALQIVADWMEPAYGFHSLFNFKRKFQPTEAPVYVCYPDPAALPQIGLAVVRAYVPSVTPAEVAGMLSTLRS
>WP_003827941.1 peptide-methionine (R)-S-oxide reductase MsrB [Bifidobacterium breve]
MSELTEHNDGNTQVAYFAGGCFWGLERYFQNVDGVTDTTVGYAQSTVESPTYEQVCAGGTDAAETVQVTFDPARVSLRTL
ALLFLEVIDPFSVDQQGEDRGRQYRTGMFYTDETQRAVYVAALEQLVDRQPQRPAVLVEPLRNFYPAEAHHQDYLINNPG
GYCHVPIAAIANVKRRQKYVERIWDLTLEQFAVTQNAATERPFVNEYDEEFEPGIYVDIVSGEPLFSSRDKFDSGCGWPA
FSRPIKGDLLTEHEDHRIPGRDRIEVRTSDTQIHLGHVFADGPADRGGLRYCMNSAALRFVPRSRMAEEGYGDWVPVVDG
EADGPVGKTDQPGAAHER
>WP_003827942.1 pyridoxamine 5'-phosphate oxidase family protein [Bifidobacterium breve]
MSMENIAGARKPAKREDERTVAGEHRMMRRADREVTDPEQIAAIIAACDIVEVAYADAEGLAIVPLNFGFDYEYDEADGV
AATALVNGAETVGSTGVVAADEVGCPGKLTLWFHSAPHGRKLDAIRAAAGGRLPVAFTMQADCEVVAGRTTCNWGEAFKS
IVGNGEASLVKDLGECRHGLQALMAQQAHMPHVEFTDAQVRSVTVWKIEVDYFTTKVRAKPAPAHMHQRPAVPRAGVIGA
R
>WP_003827943.1 Fic family protein [Bifidobacterium breve]
MKHFDYITAAKELLTPQTTTLLSAIHEAKGRQSVQAAIRPDLLNTLITVARIQSTNASNRIEGISTSDKRLNALVAEKTT
PRNRAEEEIAGYRDVLATIHESHDYIPPTPNTILQLHRDLFRYTGLAFGGHFKDSDNVIIERDATGKQIIRFTPPNALIT
PELVERACAAYTEAIQDGHIDPLLATAMFTFDFTCIHPFNDGNGRMSRLLTLLLLYRNGYQVGKYISIEHLIERTKDTYY
EALAASTYGWNDNVNDYAPFVNYLLGVILTACKEFDERIGEVSGWGSNRKPTKEQRIGNLFDRILSPLSKADILQQLPDI
SASTVERTLKTLLDNGTITKLGAGRGTRYVKNR
>WP_003827944.1 glycosyltransferase family 2 protein [Bifidobacterium breve]
MAAVTVVITSCNQGPLIREAVESALSQTVRPERIIIVDDGPDDQASVNVLSAILDDCRHGVPDTGGVAVDLIGQVNAGPS
AARNRGVAAAETPFVVVLDGDDRLMPTFIERTLPLLTADDSMVAASGWLRTFGVLDSVVQPIGGDAGAFVSHNCCSATFM
IRRSAWERCGGYDESMRSGFEDWDFFLSLLESGLAAKAEDDIDGIGDAGGIDDTDGVEDAGSAGGAVDIGGTKDTGNIEA
VRDAGNTKNPKEGTAHIGIVPEPLIEYRTAPASSNVTSMTKRLDLMRFLIVKHRDLYAAHIANAILGVEAISMSRLTMWE
SLMCGDTTASQAFMLHPTYGDGGMAAAVRLRS
>WP_003827945.1 DEAD/DEAH box helicase [Bifidobacterium breve]
MSINLVSTSDSPANTQHHDSDPTPSILEDVISGLIEPRSDAPGEYKPTLIANRPGGLTMREEIGNSLATSDSFDISVAFV
SAEAVLSLFEDFRSHHETATRAGTLITSTKNHFNDPRAFWELLHLQNTTGVDVRVWEGSRNTSVSAIAQGQPFHPKGYIF
SRRMKDGTPYYDLYVGSSNLTGAALTTQREWNLKVSSLADGELVGQFQDEIDSQVADSVPLTEEWIKQYEEDFKKYAPPR
HEILQSLEGHDIQPNAMQQEALANLKKIREQGEHRAIIVSATGTGKTHLSAFDVRECQPKRMLYIAQQQMILQTAMKSYQ
KVLGCDESELGLYSGTSKQQDRRYVFATVQTMRQPEVLAQFKSDEFDYVLVDEVHHAGAEGYQRVINHFKDADFMLGMTA
TPERTDGINIFELFGHNIAYEIRLQKALDENMLCPFHYYGVAEYLGSNDDPNGIAHRLDVSKGLDEKDSKQLKYEIEQLA
TEKRVRYIIDKLQEYGQFNIPVTGLVFCSRQEEAHKLSQLFNQQWNQQAERPYRTAAVTSTDDDGRPVSQTQRDEYVRKL
TEGELDYLFTVDMFNEGVDIPAVNQIVMLRSTESSIIFTQQLGRGLRKFPHKESVVVIDFIGNYNNNYLIPVALYGNTGD
RDRARKNLQRKSIGLSSISFDPIAKERILKSLDTADWSDMKKLSEQYRQVRYELGRIPMLTDIYNYDPSLPYTIASKRSN
YLDFVRSREKSLGKGKHHEATFEDQLEPVTDVEDAILKMAAELLLPGLRPHELVILAQLCHFVSERLDDDVPQHWSAGSP
IGRSELLDAIRTEFPQSDGSDTQFDSAISVLDYSYFTGPNCNRFGNQPLVEAANSTGTENGTAYRLNSRFADMLATNRTF
RIFFADTLRTGMANCRDIFREAAARQQVFDHMFLYERKYSMADVMRLCGWKKENTPQNVGGYLLDKETNTMPIFVKYAAS
QYEDEFLSTQEMKYFSKNGRTPQSPEFRWALNGIGPNWGQTHFVPLFVMRKAEEAEGKYYYVGHVAAFDNPQLTTKPDAS
GQGSVKVTLSILRLARPIDPELYRHLVS
>WP_003827946.1 (deoxy)nucleoside triphosphate pyrophosphohydrolase [Bifidobacterium breve]
MERERKIINVVGAAIVTNGTVLCAQRGPGKSLAGYWEFPGGKIEPHETARQALHREIEEELLCEVEVAEEVCTSEYAYDF
GTVRLTTFICHLIAGTPHLTEHTDIRWLNPADMPTLNWAPVDREAVAIIADKQLTLR
>WP_003827949.1 tRNA guanosine(34) transglycosylase Tgt [Bifidobacterium breve]
MTSDVLNHPLGAQAGKPGDRSAFHFETITRLPSAANGLGRDGARYGRTGIIHTPHGDIRTPAFVPVGTQAAMKAVLPEQM
KELGAQCLLANAFHLFERPGEDVLDAAGGLARFMNWDGPTFTDSGGFQVMSLGVGFKKTLAMDVTGMKSDDIIAKGKERM
AWVDEDGVTFKSPLNGDAHRFSAEISMGIQHKIGADIMFAFDELTTLMNTRSYQEDSVERTFRWARRCVEEHQRLTATRL
GKPYQALYGVVQGANYEDLRRRAASQIASLDFDGVGIGGAIEKRIIGDTCAWICDAMPESRPRHVLGIASVDDIFACVEN
GGDTFDCVAPARCARNGAIYTRAGRYNIKRAQHKFDFGPLEAGCDCYTCQHYSRAYVDHLLRAREFNGFTLATIHNEHFF
VKLLDDIRASIDGGYFDEFRDEALAHFYGNGERKPGL
>WP_003827952.1 MULTISPECIES: FAD-dependent oxidoreductase [Bifidobacterium]
MTESENTELRIAVIGAGPAGVYSSDIFLRQLKKLGEELGLGTKARIDLFEKLPVPFGLVRYGVAPDHPSIKFIASALEKT
LDNPDIHLYCDVEFGKDVTLDDLLARYDAVLFATGAVKDKPLNLPGADLDGVYGAAKFVEWYDGYPTGAREWPLTAENVA
VIGGGNVAMDVARELMRNADDLKAKTDIPDNVYEGIDNNKAKILHLFIRRGVAQAKFSVQELREMEKLPGVQLIINEDDF
DLDDETIEVAGKDKLTRQMVEELFAIREMAEDMEDDGDVDFEGNPADRKYYVHFNSAPTEILGEDGKVKAIRVERTETGA
DGKMSHTGEFTDYPVEAVYHAIGYKPAEAPGITYDEHGAHLANANGDGRITTEADGGEVRDRLYATGWAKRGPVGLIGST
KSDALAIVTNMLEDLAKAAEGGRVAEDRDPESIDRLLESRGVKPIDFAGWKKVDTFERAEGAKEGREHKKIIEPDQMREL
ALA
>WP_003827954.1 MULTISPECIES: zinc metalloprotease HtpX [Bifidobacterium]
MDAKVRVHGHFNGLKTTLLFALMWAIIMLIWWATGGRQQTLGIYVIIGLATTFGSYWFSDKLAIASMGAREVSEQEAPEI
YQIVRELSAKAGKPMPRIYIAPTMSPNAFATGRNERHAAVCCTQGILQILNARELRGVLGHELMHVYNRDILTSAIASAM
ATVITYLGYSLMYFGGGNSRDDRDNSGGLGLIGVLLSVILAPIAASLIQMAISRTREYDADEDGSLLTGDPEALASALNK
ISYGAQTTPMRKTAGTQSVSAMMIANPFSAVGFSKLFSTHPPTDQRIARLMQMANEMNGTPVAASTYSTRAIH
>WP_003827956.1 class II fructose-bisphosphate aldolase [Bifidobacterium breve]
MTIATPERYAEMLDAARRGGYAYPAINVSSSQTLNAALKGFADAESDGIIQVSVGAAAYLSGIGVNDRVTGSLALAAFAH
EVAAKYPNITIALHTDHCAKQYLDEWVRPLLAHEADQVAHGQEPTFQSHMWDGSTVPLKENLDIAEELLDKSQAAHTVLE
IEIGAVGGEEDGYSAKIDERLYSTPADGLEVARRLGLGERGRYMAAFTFGNVHGSYKPGVVKLRPALLGDIQSRVARAVV
EGELPSAAGIVDFPNGKPFELVFHGGSGSRPEEIAEAVSHGVIKMNIDTDTQYSFTRPIADHVFENYDKVLKIDGEVGEK
KFYDPRSWGRKAEESMSARVAEACKQLGSAGKALR
>WP_003827958.1 MULTISPECIES: ClC family H(+)/Cl(-) exchange transporter [Bifidobacterium]
MTGNDAAHDIRRLIPRFDHLKWKMAAAGIVIGLVSGLLVVVYRLGIEYGTDASRWIYARIRETPWLIAPWAVAAVAAALA
IAWMVGKEPMAGGSGIPQTNGVVICGLKMRWQTILPVRFVGGLLGALFGLSLGREGPSIQIGASGAQCVSHRLRGRRRED
MQEHYLVTAGAAAGLSAAFSAPLSGMMFALEGVHRSFSPAILMGATAASLTADFVSKYCFGLRPVLDFGDIGQLSLEEYV
WLIPLGLVAGLVGSLMNRSLLGFQTLYGKLPAWSRPMIAIAIALPVGIWLPDVLGGGSNLIDAAEHARVGLGMLCLLFVA
KMLFTSTSFGSGAPGGIFMPILAVGSLAGGICGEVLHRFGDLPSDAVAVFAVCVMTGTLAASVKTPITSILLAVEMSGTL
THMLPVAAVAFVALLVSDLLRTKPIYGELLERYMRAQGMQMAIASHVGSGIMELPLEMGAIADGKRVRDVRWPSGCLIIG
LRRGESEIVPRGDTRLRAGDYLVVLFSGEEEREVRPAMRRLCDARLD
>WP_003827960.1 CrcB family protein [Bifidobacterium breve]
MESQEQSPGDVVTAGEDSHPITQAIDAVEVTHAGATAPAANTMDPPTIPLAPMKRMQARFNPLADGLMYVVVFVGGFVGV
GCRHALDMLLPSVSGTPFVVGTFVSNMVACFLFAMLTEFMATASWLRRRVRQVVSRGVGLGLLGGLSTMSGVMLETMEGL
HDRHIASALGYLAGNFAGGLLTAAAGVVLMQALLSRSTRKRVRGAFSAVSVSDSAESDTQGVRHVKVADVARSAAQAAME
AAQAAQQAAQTAQQIAQTGQVPRVETPTVPPTAIQPMQTGHVPQIPPLVVPQLAQSSQPLLREPDTPDLGQLPEPIQQSQ
PIQQPANPLPPSFEPKPITAEISLVADLATGEVR
>WP_003827961.1 MULTISPECIES: CrcB family protein [Bifidobacterium]
MMWMICLFGGLGAMARYVLDVSIQQGWNRENRRTNRNFPLSTLVINGVASLCAGIAMMSYYSQSVDMDTVMMFVVGFLGG
FSTFSTALNEVVSLIRQRRFTLALGYGIATVAVPLICVATGFGIALLANPA
>WP_003827964.1 MULTISPECIES: sucrose phosphorylase [Bifidobacterium]
MKNKVQLIAYADRLGDGTLSSMTDILRTRFDGVYDGVHVLPFFTPFDGADAGFDPIDHTKVDPRLGSWDDVAELSKTHGI
MVDAIVNHMSWESAQFQDVLKNGEHSEYYPMFLTMSSVFPNGATEEDLAGIYRPRPGLPFTHYKFAGKTRLVWVSFTPQQ
VDIDTDSAKGWEYLMSIFDQMAASHVRYIRLDAVGYGAKEAGTSCFMTPKTFKLISRLREEGVKRGLEILIEVHSYYKKQ
VEIASKVDRVYDFALPPLLLHSLFTGHVEPVVHWTEIRPNNAVTVLDTHDGIGVIDIGSDQLDRSLKGLVPDEDVDNLVN
TIHANTHGESQAATGAAASNLDLYQVNSTYYSALGCNDQHYLAARAVQFFLPGVPQVYYVGALAGRNDMELLRKTNNGRD
INRHYYSTAEIDENLERPVVKALNALAKFRNELPAFNGEFSYEADGDTSITFRWIAADGKTKAALIFEPGRGLGTDNTTP
VASLAWTDAAGDHETDDLLSNPPIADID
>WP_003827965.1 MULTISPECIES: MFS transporter [Bifidobacterium]
MLEPYVRPGIDDRPDLDKALSPEDKDAVARLAIKDRRRPPEASADQPEAQAVRLAAAGSSAAAAAAAGVDAPAPDLSSAY
LDMRDPMVAANGQRPTAVQISRLNWGFFVASILVGAPWAALNTIAMPNAVARLFDYDTASAISVTINPSTGRPLPVATDL
VVPLAVLVVVGVVASMFAMPLVSALSDRTRIPLGRRTPWMVAGGVLCALITLVLGQNTGLVVLCFFWALMQFAYAMISVP
LASAISERVPDKFRPRIERWHGIGVMLGQALGVCMGALGVMFDSFTPFAYTAVLFAVSGILTVIMLPKEPSSQEQPHQRF
ESSQVFDQLRPPAHAPAFARVFAARVCMMTGVGLTGVFLWYLVRFWVYGKAVVFTSAPLTIPAGLLIAGMAAATLIGAAL
ASWAAGPISEKIEERNIATTAVVAASCLLYAIGVAVAWGLGVWSTGTARENGMLLFALISGFAFGVYDALGLELVMNALP
DPRNAGHDLGIYALANSVGLALAAIIGAVLVSAFASSFGYYLLFPSAIVMVFLAGIITLSSKAE
>WP_003827966.1 MULTISPECIES: LacI family DNA-binding transcriptional regulator [Bifidobacterium]
MVGMRDVAKTAGVSLSTVSLVVNNTGYVSDDMRAKVEAAMRQLNYIPNELARNLYRNRTNTIGVIMPTIAHPFFATLTAH
LQREFAARDLKTLLCSIADADKGEGEYVDMLQRHMMDGIVMAAHTEHPGGYWTSIHRPIVAFDRTLGEGVPAVRSDHEQG
GRLIARQLIDSGARHVVLVGGPRSQFAEATTFPTIRYHLTVERMLADAGIACDYVEAGIVADICAHEATARAIFERYSDV
DAIVGSDLVASVALQEALRRGISVPRDLQIIAYDGTFMAETAGMRLTAVRQDFPAVAAALASRMDSQIAADNGTTSAAAA
EGGNAVAANGGQSTSEDIISVTLIPGETTR
>WP_003827967.1 MULTISPECIES: MFS transporter [Bifidobacterium]
MTATVEETGLGQAASKATAMVRDSVKTVIAASMVGTAIEFYDFYAYGTAAANYFPHIFFSDKANPTVALLMSLLTFAIAF
IARPLGSLVFGHFGDRMGRKTTLVVSLMTMGVGTFLIGCLPTYDQVGVAAVAILCLLRFIQGIGLGGEWSGAALVATENA
PEDKRALYGSFPELGAPIGFFLSNGTYFVLESFNDQSAMLAWGWRVPFLLSAILVIVGLVVRVHMEETPIFRMAQEQKKV
VKSPLTEVFRKSWRQVLQATFLVAVTYTLFYTLATWSLAWGTKDTANGGGSLGFTNQEYLLMLMISICVFALFIVLSCLY
ADKLGRRRVLTFSSCALVVFAVLFPFLLDGQVVGQHNFFANMVFLCVGFALMGIAFGPIGAFLPELFDANVRYSGSGIGY
NLAAIVGAAFVPTIATWLAHNWGVHSVGLYLAVMAVCCLVSVLTCKETKDVDFTK
>WP_003827968.1 MULTISPECIES: ketol-acid reductoisomerase [Bifidobacterium]
MAATIWYEKDADLSVFDGKKVAILGYGSQGHAHALNLRDSGVDVVVGLRPSSKSVEFAKEQGLEVKPVGEAVAEADVVMI
LLPDQYQAKVYEEEVEPNLKPGAALAFAHGFNIHYGYIKPSEDHPVFMVAPKGPGHIVRREYAAGRGVPVVVAVEQDPDG
KTWPLCLAYAKALGALRAGAIKTTFTEETETDLFGEQDVLMGGINHLCDLGFDVLTEAGYQPEIAYFEVFHELKMLVDLA
NEGGLNKARWSCSDTAQYGDYTSTVITDETKKRMQYQLKRIQDGSFAKEFMDDQAAGAPKFKKLQEEFSHPHLETVGPKL
RAMFSWNNAEAKDKDEAESFNGKIARTQVQ
>WP_003827970.1 ketol-acid reductoisomerase [Bifidobacterium breve]
MAAQIWYENDGDLSVLEGKKVAIIGYGSQGHAHALNLRDSSVDVVVGLRPTSKSVDFAKEQGLEVKSVAEASAEADVIMI
LAPDQYQRTIWANDIEPNIKPGAAVAFAHGFNIHYGYIKPTEDHPVFMVAPKGPGHIVRREYAAGRGVPVVVAVEQDPRG
DGWALTLAYAKALGALRAGAIKTTFKEETETDLFGEQNVLMGGVNKLVEMGFEVLTDAGYQPEIAYFEVCHELKMLVDLM
NEGGLNKARWSCSDTAQYGDYTNTVINEDCRKRMEYHLQRIQDGSFAKEFIDDQDAGAPHFKELQEKYSNERIETVGPKL
RAMFSWNKDGVKDADEANSFTGKIARAQVQ
>WP_003827972.1 MULTISPECIES: LacI family DNA-binding transcriptional regulator [Bifidobacterium]
MAKASIQAVAKEAGVSVSTVSRTFAKPDLVLPETRDKVMAAAEKLDYSISRSAAALKSGQSFRIALLASETITTWFNANI
FAGLDSVLRPAGYDTVAYPMRNAEERHDFFADLPVRRNADAVIVSSFNIEPAEVERLKHMHVPIIGINIPSTDGFDSGVS
IDDRTATRAAVEHLIALGHRGIAFVGGTPAETNMRYSAESRLQGVLDAQAAHPELTVTNLQVPRGATETSAALNAVLTAP
AGTTAFCFEDDELALPVLYRLRQYGKRVPQDISIVGFDDVEMSQAVGLTTMHQDPFAMGADAGRMALEAIAGEPIEPAFI
QPDAPLVLRETTAPPAAPVPAQG
>WP_003827975.1 isopeptide-forming domain-containing fimbrial protein [Bifidobacterium breve]
MNTIFKRVISGAAALGIAVSGLAIGVSTAYAADPATGSITINKSDAGQVDHSFDGWHLASLTNVTKDSTNKINGFLIDTD
DNMVRTIVAAMTSDQKVAYEKDANYYSTDNAVANPMGYLVEKVFKDKSGKALSELTSPWGGDSSTLRVFAKSLSKELAKV
GAPAADKTGDSALKTGENKELKQGLWFLKDVTTTDDTKGTNSIPIITPTTFDGADSWGTVTLKNTTPTIDKKLVDSKDDG
TYKPNTQPDYAVGDDVYYELTSTVPVYTGYDIDPTMKDATKTRIFKINDTASKALTVSAGTVIESVKLTPAQGTAVTLVK
DKDYTVTVAGYGDVNTPDTDAYKGGHVTTIDLGKYVNKAKGSKSATDGILEGATVTVIVKAKLNKDALISEPGNLQKNPN
KVDLEYSNHPEEVNHAHKVPGPEVPVYAYKFDILKTDKAGTTKLPGAKFTIKAVSGTSKHDGKYLGSYGKDGWSYLDSEP
AVTDTDGVFTTGKDGKINVSGLDAGTYEVHEIAPPDGYTAISLPKFQFTITPTVGDDAGWKTITVVALSLAKGADERASL
SQGGKTLNIWNAKNITELPKTGGAGLAMIVAVGALFIAASGIFALRARRKA
>WP_003827977.1 class C sortase [Bifidobacterium breve]
MRSSTGAKQSGTRTQSRVFTVLSVLFLLIGFAIITTPFVMRAISEYQQNATVQQTQREVDGWPYPQAENQLKTAREYNKK
LVAGGQAAIGEVKDPFASNAGQSTTSGADDSMAAKDQEYQSLLDAGQGVMGSIRIPKIDVNLPIYHGTSEDALAVGAGHL
YGTSLPVGGKSTHSVITGHRGLPNSLLFTRLDEMKKGDSFYIEVMGKTLGYKVDRITVIKPDDSSKLRITKGEDRATLMT
CTPYGVNSHRLLVSGVRAEIPEEVPDPDDVHGINTTWLALGAIVFLAVLFAFIVILMRRKQKRDREFAGLARHAARPTK
>WP_003827979.1 alpha-amylase family glycosyl hydrolase [Bifidobacterium breve]
MSGRVRHAEASPRPSWLSSARFYEVYPQSFADSNGDGIGDLRGLTERLGYIHDLGCNALWINPCFDSPFKDAGYDVRDYT
KVAPRYGTNDDLTALFEHAHTLGMHVLLDLVPGHTSEEHPWFQASSRPDPTERVTPVDADRTIPVESVTPVGQTTPRIAS
LSDPRRRGSDCETIRRVAQESDTQESVSDRYIWTDSWISRGDGLPFIGGETERDGTYIINFFKCQPALNYGFAHPKHPWQ
KPALGPEALATCEAMLDVMRFWLSRGADGFRVDMADSLVKHDDDGKPFTIRTWQYIFSRIRPEFPEAAFVAEWGRPYESM
QAGFDMDFYLDWRWDGHPNGYNMLLRNTDTPLDHESDASYFNADSGTSIAPFLEQYLPQLHDCERASGTFNLITCNHDTL
RVAQRLTERELKVAYGMLLTMPGCPFLYYGDEIGMRYRPLPTKEGGYVRTGSRTPMQWDADKPNLGFSCAPSESLYLPVD
SAADAPTVASEAAREDSLFNWVREVLALRTEQPALASDARFDVVAAPVDGRAFAYIRTPADGHASTHPRTTADSSSAPAP
AATRDDVSDRNGATARPLLIAMNPGRGIETVELPSELRPDASMLLALGSPTVSGRTLTLPAQSFAILG
>WP_003827981.1 extracellular solute-binding protein [Bifidobacterium breve]
MKIDWEKAIGLTAAAAMLLPLAACGGSNNAGDAKSGGTEDVTLSVWAPQEDQDGGNDSWLSQVEANFEKEHPEYKITWKN
DVLSEGDAATQVQTDPTAAADVYMFASDQLGALMKAQGIGELGSDAEKQVKEQNGDLEVASVTGSDGKMYGVPYTDNTWF
MYYDKSTFSEDDIKSLDTMVSKAAVAFPLNDSWYIGGFYDGLTLFGEDGTDEDAGMVFPKDAGDITKYLVDLAANPNFHN
SADNSGLSEMQAGTVKAFFSGSWSAADIKEALGANMGVAQLPTFTVNGTPKQMKSFAATKAAAYNPNAKNPKAAAQFAAY
LGSTESQKLHYTVRNIIPTDKTLTDLTADDPVAIGQTDTMANTAILQSGLAGMADWWDPAKAFGDAILNKEVTVDNAQAK
TDAWVEQVGSYAK
>WP_003827982.1 carbohydrate ABC transporter permease [Bifidobacterium breve]
MKRRRKMGADYVAPSPYSVGNALTKGDVFTKLSAVVFGLGNIVRKQYVKGVALLVLEIAFFVFLFTNGITCLSKLPSLGD
QKQGKVLVDGFWEYTQGDNSVVILLYGVCTVVLCLLFVYLWTVSLKSAYKAECLTREQGKAPSLGDDLHELTNAKVHRLL
MFLPTLGILVFTVLPLIFMISMAFTSYDRNHLVLFDWVGFDNFAKVFSNSGGTVNARLFLQVTIWTLVWAFFATFLNFFI
GMFFAMVINRKTTRFKGFWRACFSMSIAVPQFVSLLVMRTMLQPTGAINRLLMEWGWIDQALPFFTDATWARVTVIVINL
WVGIPYTIMQVTGILQNIPTDQYEAAKIDGANWWQIFTKITMPYIIFVLTPYLITTFTGNVNNFNVIYLLSGGNPVPVGD
SAGKTDLLITWLYKLTVDKNDYNLGAVIGIMTFIVLAVVSLITYRNSGSYKNEETFR
>WP_003827984.1 MULTISPECIES: TraX family protein [Bifidobacterium]
MNEVEMAKQRRGEKRRRKGLSVFRLKMIGALFMALGVAGVSVLPAMLGDPTQDMAALTVVVACTAASWCAIPIYSWLLFD
GYRHTGSIGKYVLRLFIVAVVSDVPYDLIMTGKPFDLSAQNSVYGLVIALVVLMLVDWIAYQYGGESLRPWSGAQRGGAA
AVRWLLTIVVILAGLLWALLLRVGVDQRIMYTGVLTLLFVLVFYFLNARENTMMFTAGLLGAVMCITPGIGVAFLHYRND
EVGFKQSWTKWAWYAVYPVLLIIGALA
>WP_003827985.1 MULTISPECIES: LacI family DNA-binding transcriptional regulator [Bifidobacterium]
MGKADIYQVAKEAGVSISTVSRAFTRPELVSAKTRRKVLDVADKLDFNISRSATALKSGQTYRVAMLMNEEITSWFNTQT
FAGIESVMHPAGYDISLFQHIDTAANRHEFFTDLPIRRNVDAVFVASFAIDPHEVEQLQRIHVPIIGINTPSSESFDATI
SIDDEKGMYTAAQHLINLGHKHIVYPCSEAAGLDSSIDARAQGFINACKDAEGKHDINWEVLSVPRGPAFADSALSALLA
MDEFPDAICCQMDMMAIPLVLKLERYGHRTPRDYSIVGFDDSPYADTINLTTMRQDPYAMGRAAANKALTLISGKTLYDP
HEVLEAQLVPRSTDIPFGEMA
>WP_003827986.1 type I pullulanase [Bifidobacterium breve]
MAVRRFSSLAKRLAVTGIAVAMSATTLVALPASADEAEANAQARTSVGAPGDVIAIAFQTNWNSVAKECTEAYGPEGVGY
VQVSPPMESIQGTEWWTSYQPVSYKLDSKLGTEAEFKTMIATCNAAGVEIIADSVINHTTGADQGEGTGVAGSKYDGEGN
FPAIPYAKENFHDCTKNIGDYTNADEVQNCRLTSLQDLDTSQEYVQDKLADYMNRLLDLGVYGFRVDAVKHIATADVAAI
KAKLAEKSGRNADDIFFEQEVIGNASEAAEIQPSNYVANGKVSEFNFTNHLSVAFAGDITDASKGLAKVGGDGWVSSDKA
AVWVTNWDTERGSAITYKKGSKYLLANAFMLAYDYGQPHIYSGYYFDNSDDGAPGATETSVPDMECPTDGSMTSGTWQCA
ERWTAIRGMIGFHNAVNGTDVTNWKAYDTNVLGFGRGDVGYLALNNSADDSKQTFQTSLPAGEYCNVYATGDCSATVTVK
DDGTFDATLAKNSAIAIYAGATKDSWTGTTKSDPSDPDLSVNDETKKAAADTSRTIYYKLPDGWKQAYLHYGIDGWAEQG
HELMADAGNGWVKFTVDPKGKSFEYVFTDGGDNWDNPNGGGNYTAQGHWTAVADHEASAGVPSDVQSYQPKTKVIVHYKP
AEGDAVADRGVYMWGTDKNGATLNGAWHAFTGEDSYGKVFETTIDGAYDAAKIGVIVTTEGWDKVGGDRTIDGSTGTAEI
WVDGANPDETLTEAPDGYKKAANQIDVTIHYHRLADDYTSEDGMKAWDIWGWADGVNGAAYPFTEHDDYGLIAKYTLKGS
GMSTPQFIVRYGGDSWEAKDPNDENRTIPQSAITVNADGTASAEIWLVQGDTTIYTNGTLYDAKGMIVSAEMTDFNTITV
KLNKALTIDKPADAVSVEGVKIKDVKASGNTVTITTSDNLDVTKAYKVTIEDYGAQNVSLGAVVRSDAFDKKYAYDGDDL
GVTYKAEKSTFKLWAPTATKVTLRLYADSTDPKAAQTDAVTLEKSGKKGVWTFAVDKDLKDYAYDYELTFADGTVNTSAD
PYATAAVANGERSVVLSGKEKGDAGKRMASFSKPTDAIITEANVRDMTINPNSGVSEANRGKYLGFVEEGTTVDGKQGAA
STGIDYLKSLGVTHVQIMPVYDYGSVDETGDLSYGAQYNWGYDPENYNVPEGSYSSDPSDPSARVKEMKQMVSGLHKNGL
YVVMDVVYNHVYNASEHAFNKTVPGYYFRYDANGNLTNGSGCGNDVASERAMARKYIVDSVKYWATEYNVDGFRFDLMGL
IDQTTMNQVRAALDEIDPSILVIGEGWDMTDAIGNQETTQPNASKVKGVAFFNDSLRDAIKGSVFSDEDTGFIAGKADKE
NLIATNVLGCNNKREGIDENGHCNNGTADTNYGGADQVVQYVEIHDNLTLYDKLVKSAPNDSEETRLARAKLADSLILLS
QGIADMQFGQEFLRTKGGNGNSYNAGDAVNAIDWNRTVEQAGSVNYVKGLIALRKSIKNLHLSSYDDIAKNMTVLQQSDG
VVAYQLKDGGDTYVVVFNANESAATVEAVPAGKYTVLAADGKVTETQDKNAATTVGADGYQAGALAAAVLKAGADDDSTK
PDGGKDDSSKPGNNDGKDDNQSGGTATPGTPGDSGNGNGQTGDGNASNGASDTAAGQSQQFGAAALPNTGVALSVMAVAV
LVMTAAGMLLQRFSKGGNVVNSKEGSEQ
>WP_003827987.1 molecular chaperone DnaK [Bifidobacterium breve]
MARAVGIDLGTTNSCIATLEGGEPTVIVNAEGMRTTPSVVAFSKSGEILVGEVAKRQAVTNVDRTISSVKRHMGTDWTVD
IDGKKWTPQEISAQILMKLKRDAEAYLGEPVTDAVITCPAYFNDAQRQATKDAGKIAGLNVLRIINEPTAAALAYGLEKG
KEDERILVFDLGGGTFDVSLLEIGKDDDGFSTIQVQATNGDNHLGGDDWDQKVIDWLVGEVKNKYGVDLSKDKIALQRLK
EAAEQAKKELSSSTSTSISMQYLAMTPDGTPVHLDETLTRAHFEEMTSDLLGRCRTPFNNVLHDAGISVSDIDHVVLVGG
STRMPAVKDLVKELTGGKEANQSVNPDEVVAVGAAVQSGVIKGDRKDVLLIDVTPLSLGIETKGGIMTKLIDRNTAIPTK
RSEVFSTAEDNQPSVLIQVYQGEREFARDNKPLGTFELTGIAPAPRGVPQIEVTFDIDANGIVHVSAKDKGTGKEQSMTI
TGGSGLPKDEIDRMVKEAEAHEAEDKQRKEDAETRNQAEAFAYSTEKLVNDNKDKLSDDIVKEVTDKVNALEEALKGDDT
DKVKTAQGELMTSAQKIGQVLYAQQGAEGAAAGAGAAGASAGSASGSDDDTVEAEVVDDDDDKDNK
>WP_003827988.1 MULTISPECIES: nucleotide exchange factor GrpE [Bifidobacterium]
MSEFNKDDYLNDLPDPSDAEAAGQAAQASSGADASAESGSAQDSAAQAPSNEGADAAPAAAEGEKSDAGKKTGEGQSDSE
DTLTPLGKAKKEAADYLEALQRERAEFINYRNRAQKEQERFRQHGIIDVLTALLPALDDIDRIRENSEMDDSFKAVAAKI
DKAFEKFGVEKFGEKGEDFDPTKHEAILHKPDADADKETVDTVVEAGYRIGDRVIRAARVVVASPQN
>WP_003827989.1 MULTISPECIES: DnaJ C-terminal domain-containing protein [Bifidobacterium]
MAENEWLSKDFYKVLGVSKDASDDDIKKAYRKLARKYHPDVNKTKEAEEKFKDISEAYDVLSKKEDRQKYDAIRQFGMGG
ARFAGGSGAGGFDASGFSDIFGSMFGQGAGGNGSRIRFSTSGGGNPNLNDIFSMFGGAAGQGAGGYGQQAYGNAGGYGYE
EAPRPENGEDRNSKISLTLRQAVKGATVSLSVDGKKFKAHVPAGVKDGQKIKLAGKGKPGINGGKAGDLYLHVTVNPDST
FSMRGRDIVMNLPVTVGQAVAGGKVDAKDIDGNLVTFKVPAGSSSGAEVKLAGLGVKRGNQPGDLIGRVQIMVPAKPGLA
VKHAAKEFDEKAGDYLN
>WP_003827990.1 MULTISPECIES: heat shock protein transcriptional repressor HspR [Bifidobacterium]
MARLANQMKQLYAMCATALVMGRADLDGADDVGFDIELPIFTVGQTAELANIHPQTLRQYDRLGLVRPQRTDGGARRYCL
RDIARLTRAQRLSQDEGINLSGIARILVLEEENRQLRREVKRMQTGDQESVFAAGRDGNIVEVQRSNRARLWRNAIRRET
RELPGRDTAADTAAGATGDSNSTPADFKSMVLWGW
>WP_003827991.1 MULTISPECIES: hypothetical protein [Bifidobacterium]
MSIRKELTAQNVLLGFQHVFVSNVWLDPVFVAGAIGLPIALSSNMITVLRRLPN
>WP_003827995.1 DedA family protein [Bifidobacterium breve]
MGFVNFILELLKDPRAAIAGWIAMGVAPTLGFIFLIVFIETGVVFFPFLPGDSLLFAAGVFAAPDAATGKAALPLFWLLP
VVWCAPIVGDQCNYFIGHFFGRRIIQSGKVKALTPERLAKTEHMIEKWGPLAVFLGRFFPFIRTFMPFISGISGMRWSRF
TPFSVAGGLCWSTLFTLLGYFFGNIPAVQDHFELVIVLILLVSLAPTIIGLLKAKFGKKKPESVADSQLDTMESGIENLN
K
>WP_003827996.1 P-loop NTPase [Bifidobacterium breve]
MAAYERKRSNRTPEESFSTNVALHNIVTVTSGHGGVGLSVMASMLALTLTERGQSCVLVDADFVAGCLDLLLGLEREPGL
RFSQIDAPLGRIEGAALRHELIDWEGIRVLPCDPWSTRQPEWWEVQAVIRALAETHDIVIVDAGQGGLIETVSDLRHGVQ
VMAAELSVIGLARAKAHRLRLSAWECGIPHIGGIEPRGTPRGRGSVDVAEAEDYLSAAVVGPIRLTSSLCGDVLEGLGIR
SVPKGSRKAIEALADAVERDIRAGARAA
>WP_003827998.1 MULTISPECIES: hypothetical protein [Bifidobacterium]
MAGGGTLVEAFEEQFGGRFAVRRLTPQRLTDLFERRRLPDESRAQSVRAAMGAAAAATVSEELGCRAVPCLEAVLDVYSH
MRLMQNMRAQAFAVPQATVGLLSALPAIAVVLGELMGAHPLLFLFGSQRGLVCLVSGGCCYVVGLVWMRALMRDG
>WP_003827999.1 hypothetical protein [Bifidobacterium breve]
MVKPRAASRLPDIGQWANHDEPVVVADAAWAMLVLRMVQVSLRQGASVPRALDVVGRAVGGAYGQCLSRVGESLLRGVSW
SDAWCAALAGTDASAGMNHSARLGGAKRRGRSGQHGDTDGGAGDIALGMIRESLEPAWLQGDSPGVLIDAAVEQLDKDER
ARIERAAARLSVRLLMPTGLCFLPAFVIVGVLPAIASFLM
>WP_003828001.1 MULTISPECIES: TadE/TadG family type IV pilus assembly protein [Bifidobacterium]
MNMRKGLSRWLARLPPVHNEGAATAEFAVVLPSVIAITGVLLTLTRVVAVSMDCQSAATASARELVVSDDESAAQQAAVN
IVGSRVDVTVHQEGSLVRVAVECPVLPGPLNVTPTRVHGEAVAARQ
>WP_003828003.1 diacylglycerol kinase family protein [Bifidobacterium breve]
MSESEHNERRSIVAMVGNPTSDKGRGAKVDAQVLNLLEEAGRSHNFEVIDITGTSFEDSLHQARERSHEYDYLVVVGGDG
MIALGANAVGCSGKPLGIVAMGSGNDFARGLKLPVNRIETAVEGIVGAIVRGSHIDVDMGRVTSLEGGYAVDTSTGEEYE
CEGDRSAEYPIDRYYAGMLSCGLDASINDRANHSRLPTGTMRYFSAVLVELTHMKRYGYHIKATLADGSVDERDIITPLL
TVANSRHIGGGIEVSPYSCFSDGLLDLVWMDHVPNVRECAVALANAYNGKLLASDVFGWERIREIEVTRANEGDEPPVLM
ADGEYIGHLPVRVVAENCALRVLVPPAVAAREVDSRQQVLDAITRDGRDPVTGRFN
>WP_003828004.1 TetR/AcrR family transcriptional regulator [Bifidobacterium breve]
MSRILKDKRANRGDTRRESIVRAAREICLEKGFSKITVSDIASKVGMTRSLFYHYFNDKDAVADAVLDDVIDEILTKLEE
WNQAREIGNVNKALDEIVLVLRSLIADESPFSNRMIQDGNAELYIKFIDQAADRIADYIAQTTVRDFEQMHGLPITNVHE
TFFTLNVGLISLIRSHPGVSDRTIKEVIAQTLHIESYIA
>WP_003828006.1 MULTISPECIES: recombination mediator RecR [Bifidobacterium]
MALAYDGAIQRLIDAFGHLPGIGPKGAQRIAFYMLSAPEDEARELAEAIEEVKAKVRFCEICGNVCETSPCPVCADPRRD
RSVICVVEEPKDVMSIERTREYRGLYHVLGGAINPMANVGPADLRIPGLLKRLEGDEVKEVIMALDPNIEGEATTSYLTQ
LLRPVGVKITRLASGLPVGSDLEYADEITLGRALAGRREA
>WP_003828008.1 MULTISPECIES: hypothetical protein [Bifidobacterium]
MIAADSLSKQILIGECKWRNSFNETEAVERLRGRAGLIRGYLPETARFVLFSKNEVGESIRNRYCEDERMSFVSVDDMYA
G
>WP_003828009.1 class C sortase [Bifidobacterium breve]
MAFLHRRPKSKHARSRANAPADASAAAIADASVDTAAVDTTTNNSAAADAAAASNTFTQDPFNEVVDVSDLAAERRRLQR
NLLAMRIITILLLIAAIGAACFPLALQFQSSQELAATAATSAKQVAGWPYPQAEDKLKVARAYNKKLADSGQPVLGEAVD
PFSAAQGGSRASGEDSASKKDKEYQSLLDAGNGVMGTIKVPKQSINLPIYHGTSEEALASGAGHLYGTSLPVGGKSTHSV
ITGHRGLVEAMMFTRLDEVKKGDFFYIEVMGETLGYKVDNISVILPDDTSKLRIAPGEDRVTLMTCTPYGVNTHRLLISG
HRVSIPVPAPEPRDVHDGRTIGIAVGVGILLAGLFIIWLLRRHKPARIMHHTAFWPWHRRDGESANDTLRVLAEPVKKPV
GELPPSV
>WP_003828010.1 hypothetical protein [Bifidobacterium breve]
MPDQHPIHSEGPPQEDDTSGASPKPMLSTEGQIAHLKARGVAFELCDEQEALEYLRANTYYYKLAAYRVLFPKKVGGAHD
GESRNQVLRSTLYRENCYVIDGVHSMAYVTARLGAANRQTRMRTPWQQA
>WP_003828012.1 ATP-binding protein [Bifidobacterium breve]
MQNNKPTLAGMMTLGDYPQRIYPNLCITAIAVNGTVLQPDDGGERFIDNKRYEGTIAEMLEGALGFVARNGKTRVVIRDG
KRTDIPEYPETAVREIITNALMHRDYGPYCNGTPIRLVMFSDRLECWNPGGVYGGQSINDLGYANMPTRNPTLVSILEIE
KIAENRHSGIPVIRDEARTHGVRQPEFIDQRGSFLVRFFNSSAETNASDHDATPGQDKNSPRPADVENTILAYCAKPRLA
QEIANHVGRSLQYTRREYIRPMVEAGKLSLTLPDKPKSKYQRYRLTNAA
>WP_003828014.1 MULTISPECIES: aspartate kinase [Bifidobacterium]
MALIVQKYGGSSVADTESIKRVAKRVVETEKKGNKVAVVVSAMGDTTDDLIDQALSIDSNPPEREMDMLMTAGERISMSL
LAMAIHAEGSRAHSFTGQQAGFLTDARYGAAHIKAVKPDRVKNALSLGDIAIVAGFQGINAKGDATTLGRGGSDTSAVAL
AVALGADVCEIYTDVDGIFTADPRIVTSARRIPSIGYEAILEMASCGSKVLALRCVEYAQRFNMPLHVRSSFSRRPGTLV
VPDGVDPRTLPNID
>WP_003828015.1 ACT domain-containing protein [Bifidobacterium breve]
MTEEEAKSMGDLFPDLGPEAPVISGIAHDRSEALATVRGVPNEPGMAAKVFTELATAGVNVDMIVQAGASVGTADISFTV
PEAAVKQVQNTLLDKQDVLGYHSFDVNTNVGKVAVVGVGMKTHSGLAAKFFQALSDEDINVLMISTSEIRIAALVPLDQL
NDAVKALHTAYGLDADQIEAVVYGGTGR
>WP_003828018.1 MULTISPECIES: DUF5701 family protein [Bifidobacterium]
MSIASVEAQKQLDRIVALGYPDVADMSAAAFRALAEPLIGALEHSDLGSNILLVPTRELVSPESLIARTSINRMAGFTTM
PPRDIASFLPQDGFMPPEGPFYLVVDPHTGTCYINREPDVARKLIDSDERLPLTLEEGLAIATQHPEWLLEKNGFNLLGS
RSADGRVPSIWMSQNAPRLGAVWPNSKHTWLGNAFCMARRGVSLFR
>WP_003828023.1 alpha/beta fold hydrolase [Bifidobacterium breve]
MSGAGRILSFIAAGDPNRPLVVLLHGVCDAAIAWSDYIDYLSHDFRVVAVDMLGHGLSPRYADAQLRHPFESAYEAFEET
VEYLEHVHGGRAIMIGHSMGGAIVTMLVRRRPDLCLGAVVEDPAWLNDEQRQRYVDNAPANAALLHDWASDPANAIRHNQ
TRRPNWPMEDHIGWAYGQNRCDPRLELTGVVSFAEDWHQVVSSIEVPLVVVSSDDPSDLVGVRGLEEVRAMGKPNLETVF
IPGCEHGLRRTDIAAFNQAVTPILHRWAACESHVSGEI
>WP_003828027.1 dipeptide/oligopeptide/nickel ABC transporter permease/ATP-binding protein [Bifidobacterium breve]
MLFGKPKVVDAVSRPGVKFNRFSKMTIGSRLALLFIALLVVVAVAAPVISPEDPLAITVSYQSPTAEHLFGTDNVGRDVM
TRVFYGARYSLVIGLLSILFALVLGALIGAIAAVARTWISEIIMRVIDVFMSVPGIALAAVFVSILGQSMFGIIAAIGIL
YVPQIARIVRANIISEYGKDYVRAVIVSGARAPWILYKHVMRNIAAPVMVFTTLCVADAIVFEASLSFINLGIPEPTPTW
GNILSSAKEGVIFGYWWQALFPGLMIMITVLCLNILSEGITDAMVAAPTAPIKETDEDKEAKREEDRLLVDPVAAYAAQH
ESLEESLAKLREAEMKRTDRFEPKSTEPPVIEVKDLCIKFPRHGDVNVVDHVSFSVRPGETMGLVGESGCGKSITSLAIM
GLLDPKAEISGEILFDGKNLVGMDPKEHNALRGHEIAMIYQDALSSLNPSMLIKAQMKQLTSRGGTRSAEELLKLVGLDP
ERTLESYPHELSGGQRQRVLIAMALTRDPKLVVADEPTTALDVTVQKQVIDLLNELREKLGFAMIFVSHDLALVAKVAHS
ITVMYAGQVVEQGSTKEILTDPRHEYTRGLLGAVTSIEAGAGRLHQVPGTVPSPADFPKGDRFAPRSSHPTVGLNTRPIF
KQVPGTYHFYAALPDDADVTPAVDAPTAISKEGGAR
>WP_003828028.1 MULTISPECIES: ABC transporter ATP-binding protein [Bifidobacterium]
MSKDPNVPIIELKDVEVVFTTRAGSILHPNKVKAVNKVNLRLMPGKTIGIVGESGCGKSTTANVMCGLQQATSGQVLFKG
QDVTHRTAKERMEIGRVVSVVFQDPATALNARMSVIDQLIDPLVVHKLGDKASRDKHAHELLRMVGLPESALYALPGQLS
GGQRQRVAIARALSLNPDAIIADEPTSALDVSVRAQILNLLSDLKKSLGLSLVFISHDIQTVRYVSDEIVVMNHGTIVER
GAAYDVLNNPQDSYTKLLLGAAPSLLHPTAEECR
>WP_003828029.1 MULTISPECIES: dihydrodipicolinate synthase family protein [Bifidobacterium]
MTTQFRGVIPPVVTPLTADGEVDKVSFARSLNRMIDAGVDGLFTLGSSGEVAFSTDARRREIIQTVMEIVDGRVPVFVGC
IDTETNRVIEHAKEAKELGASAIVATCPFYALGGLPEIERHFRLIHEAVPELPLFAYDIPVCVHTKLPGGLLVKLGQEGV
LAGVKDSSNDDVAFRFLVDDNAKAGHPLTLLTGQEVVVDGAYMAGADGSVPGLANVEATGYVRMWKATEAGDWATVKKEQ
DWLAALMRIVTVPQGVAGFGSGVGAFKTAMALLGVFDTNQMPNPVLPLKGENVKRIAAVLEECGMTLARTPEEVSASTEA
>WP_003828030.1 glucosamine-6-phosphate deaminase [Bifidobacterium breve]
MAEVIIVKNQEEAGELYGRSVADLIKAKPNAVLGLATGSSPLAAYQALAEIVKEESIDVSQVQGFALDEYIGLPLTHPES
YHATIHRTVVEPLGLDPAKVHVPGDVLNGTSLEDGEKVAGAGAAYDAAIEAAGGIDVQILGIGTDGHVGFNEPGSSLASG
TRVKTLTERTRIDNARFFDNDINQVPTHCITQGIGTIMKARHLVLLAFGAGKAEAVAETVEGGISSFCPASALQMHPHAT
IIVDEEAASRLRNKDYYRYSFEHKPAWQTI
>WP_003828032.1 MULTISPECIES: sialidase family protein [Bifidobacterium]
MSHIPNQIHQTWNSALLPEQGGTLHAAFHVATDGMLLEARNAERVALAVTVSRGSLVVEAPEDHIVLDVEDTYGVQFGGV
HDLHITFGDFGTRIYLDGYQAFACATNICPSKYAQAGVFHCANEAHIGVERLECFSEAWTSERIQGSVPVPQPDIEFAAA
YLADKDVKTLHGVTDGTIYAQFRVRGVGQFGTILAARDDDRQIMNVDIDDDGFVYRAFVKGQWCEYRAHGDWNDGGWHDL
VIRAFRGAVDIYVDGNMETHQPGQVFFGDLEGLSYVSIGEDTAGVRLCGEVRGGGLFLYPLGEGQIRKISDVPPTTDTAL
FDKGYEGSASYRIPSLVTTPSGVTIAGADQRVVISNDAPNEIHFVVRRSLDSGQTWLPLQTVIAFPGDGLDGASVIDSCI
VCDRETGRVTVVIDHFPGGRGFANVEKGLGLDARGRLILHDGEGAEYLLQPDGAVTSLDGEATSYRVDEDGNVTRDGESA
GNIYLKEGVDPHESLLTARTSYLVEVHSDDDGETWSKPRHINHMVKEGWMGFLGTSPGNGIQLSAGKHRGRLLIPYYCTG
TSPKFNAGGALISDDGGQTWRRGKAINEGRVVNGKVVDERDVRDDDATTHESVFVERANGDVLCLFRNQHHLGRVGKAVS
HDGGDTWETVEFDPDLPDIFSQPNAVTVPSKAGEEPGCASDRIVFANASLMRPYRGCGVLRLSEDGGRTWARNRCFNPYH
YVYQCMSVLPDGAIGLSWERETAGVYFTHLPLSWFGVKSAAEE
>WP_003828034.1 FadR/GntR family transcriptional regulator [Bifidobacterium breve]
MSNLSDSAVLEPPASTEAPNAESFTPQGEYSQRELALLARLSLKVTPAVSARSRCDETMDAIKSYILREHLQSGDAMPTE
TQLCDTIGASRSSVREAVRKLEALNIVKVEHGKGTFVGSLSLDPMVETLAFRSMVSVGKNFTDLQDVVELRRFLDLGCAG
EVVVSLAGSEQPRLMELAESMTNTAKEGKTFLALDIDFHMGILDSLDNTIVKQMVRSLWLVHMAVLPQLGLPVSSELDRT
AEAHKRMLNAALAGNVEEYRKAVIDHYEPIESILKQRIQGGTE
>WP_003828038.1 metallophosphoesterase family protein [Bifidobacterium breve]
MTTLRFRGDGHGDGTFRVLQMADVQDGPDVDPDTVALIEAAIREAKPDLVVFTGDQIRGYDPAWMRTFLRRRGERPGDHV
REVTRFEAWWRRTFDGARLPDPPESEVPDDAVDALLDDARAKVRRCFAGFLGPVVRAGVPFAATYGNHDFQCGILAGEQD
GIYRESPGCLNPRDPGEHGADGDNPLVCEPGTFALPVEASDGSGRVAMSVVMVNSGDYATERLSPDDTVFGEPSSHLAPA
EYARDPRGLDLADSDGYGTPTPQALAWLGGVQRSLAERNGDGRPVPAIAFQHIPPQEFYQCLKEVPPLTPNAVEGARTFA
GRCYVLDRSVCRPGSILGESIGCADVNCGEVAALRDAGGYFALYCGHDHKNAFVGHVDGLDLGYAPTCGFASYGPKSRLR
GIRLFEFRESDPSAYATRMLTYGDLVERYGHNEARVFIGDHLVVDGPTLRDQLRRPGVFATLALLAGMAVSAVGSAVKAA
TARKRQ
>WP_003828040.1 MULTISPECIES: 2-isopropylmalate synthase [Bifidobacterium]
MGQDQSSVFDLAAVAAASNGGNNDPLLPPARFIGDSQKPSRMPYNKYASYSEQIPFDYPERTWPGKRLQRAPRWCSVDLR
DGNQALVNPMDSERKLRFWNLLVSMGFKEIEVGFPSASETDFDFIRMLIERELIPDDVTIVVLTQCREHLIRRTYEALKG
AKRAIVHFYNSVSVLQREVVFKKNKEEIKKLATDAAELCKDLESEAKGIDLYYEYSPESFTGTEPEYAVEVCNAVIGVIK
PTPEHPMIINLPATVEMTTPNVFADEVEYVSTHLDDRDSVVLSLHPHNDEGMGVAATELAVLAGADRVEGCLLGNGERTG
NVDLVTLGLNWLTQGIDPQLDLSNVPEIRKTVEYCNQIKISERHPYAGNFVFTAFSGSHQDAIKKGLEARQVAAERAGAD
LDSFVWLVPYLPIDPKDIGRTYEAIIRVNSQSGKGGMAYLLKTNHNLDLPKRLQIEFDKIVQNFADTTKKEVKDEDIWRL
FKDEYLPVEQSGMTAAGVVVGDTHDASLAPWGRLKLLKVSVSSGEDGSDTVLKARLLDRGVNVGGEQPVEREVSGIGNGP
IAAFLNAISNFGVDASIMDYVEHTMSVGTDAMAASYVECQVGEADDAQIVWGVGIDSSITTSALKAIISAINRSQRNR
>WP_003828044.1 MULTISPECIES: type I DNA topoisomerase [Bifidobacterium]
MATKLVIVESPTKAHKIGDYLGKGYTVMASVGHIRDLAQPSQVPAADKPKFGKFGVDVNDGFKPYYIVDGDKKRTVSELK
SALKGADELYLATDEDREGEAIAWHLVQTLKPKVPVRRMVFHEITKDAINASLSKTRDVDSHMVDAQETRRILDRLYGYE
LSPVLWRKVGPGLSAGRVQSVATRLIVERERERMAFKRAPYWDVVATLAAPDALGERTEFAARMISLGGKRLAGSKDFGS
DGQLTPDGFAGSVRQLDEASATAVAEALKNADFTVMSMETKPYRRRPQPPFTTSTLQQTAGNRLGMGSRAVMRAAQSLYE
NGYITYMRTDSVTLSQEAITAARNAVSYHFGDKFLSAEPKQYATKTAGAQEAHECIRPAGSRFHDPDELASKLPIDQLRL
YTLIWQRTLACQMADATGSTATVRLSAPAGPADGEAVFQASGTVIEFPGFMKATGEGRKPKPAAADAAAADKSGAKATKS
DASESNASLPPMEVGQRVEASDIEPDGHETQPPARYTEATLVKTLEAKEIGRPSTYASIISTIMDRGYVYERGRALIPSW
LAFSVTKLLETNFPKLVDYTFTAEMENGLDRIAHGEETGRDWLTHFYFGSGEGAARNADEAHEGLQQQVAQLGEIDARAI
NTIDIGDGLHVRVGRYGPYLEDMEHLDAEGNPKRASLPDTIAPDELTVEVAHDLTDNHSGGPRELGKDPVSGGTVEVRNG
RFGPYVALVPPEGAADSAAAAPAGKKSSKKAAAAASRPRMASLFKTMSPESLSLEDALKLLSLPREVGKYEETNAETGEV
SECTVAANNGRYGPYLTKTSADGRSDTRSLGSEDEIFTVDIDKAKELFAQPKYGRGRGRGAAKPPLRDLGNDPNTGKHVT
IKDGRFGAYITDGETNRTVPRQYTPESIAPEDAFRLLAEKRAAGPSTRGRRGRERAGAAKSGARGAKKGAASAATNAAEA
KRAGRRAEVKKLANKGWSNQRIAEKLSSTAATVKKDVDWLTANEGYERPAVIPKRG
>WP_003828045.1 dTMP kinase [Bifidobacterium breve]
MSGLFVSFEGVDGVGKTTQVERLRAYLEAQGRTVVVTREPGGTALGKAVRQLLLHGVNEGAADIAPRAEALLFAADRAQH
VAETIRPALERGEVVITDRYLDSSLAYQAGGRELTSEEIRSLSMWATNNLLPDRTYLLDMDPTLSHNRLEHAEDRMESAG
DDFQSRTRQAFLDLAAVEPNRFRVIDASQSIEQVWAAIEADIKELA
>WP_003828046.1 DNA polymerase III subunit delta' [Bifidobacterium breve]
MSVWDSLVGQQPVIDMLSRIAQGDPSQIAQSWLICGPPGSGRSNMARAFAAALESPDHGMSDEPTRITQQVLAGTHPDVT
VLATNKVTIGIDQVREIITTSEQMPATAPWRIIVIEDVDRMLERTTNVLLKEIEEPAEHCIWLLCAPSAQDVLPTIRSRT
RIVNLAVPSASAVAGFLTATTGVEPKVAQRAARLAEGHIGIAKLYATDEQVMTDRDELVVGVLNLARASDAVLLAGNLID
NAKAQAEVDASRTAADQEAEFRRINGLEPGERIPPKLRGAFNQITKKDDLKRLTTRRTRDVLDRALNSIASIYRDVAVLQ
NNAEDSVGLINLENRSAITELSVRLNRAGAVARLDEVAYARKRLAGNGNPLLVFESLFCALIP
>WP_003828049.1 MULTISPECIES: hypothetical protein [Bacteria]
MPTSEYAAAAIAGKFFFVSSLIMVVYYLQHANGNRFLDFILRLGILDIKQLPQLAA
>WP_003828050.1 MULTISPECIES: phosphoenolpyruvate--protein phosphotransferase [Bifidobacterium]
MEIKGVGIGRGVAVGSVIRMAAPLPEPSDAPRADTVPAQGEIDRVTKSLAVVNADLSRRAEEAANGDEGAKKAAPILQAI
SMFASDPSLAASITSLINGGKTAERAVLEGFAAVEDMFRAIGGYQAERAADLHDVGQRVIADLMGVPAPGIPESETPFVL
VAEDLSPADTAAIDLNKVLAIVTSQGGPTSHTAILARARGIVAVVSAAEAENLTNGEQVIVNAAKGVVVANPTAAEIEDA
EAAKAHAAKAKELRGKPGATKDGHHIPLLANVGKPADADPALEYGAEGVGLFRSEFLFIGNSEPPSVEEQTKAYAELLSR
FPGKKVVIRMLDAGADKPLPFLTPEDEPNPALGLRGLRTLKAHMNVLEGQLKALAAADAQTEADLWVMAPMVADEHEADY
FVKLGKSFGLKKVGVMAEVPSIALMADKVAEVADFVSIGTNDLTQYTLAADRTLGSVANYQTAWHPAVLRAIKLIADAGN
AHGMPVGVCGEAAADPDLAVVLAGIGVNSLSMTPVALDDVRAELANWTLEEAQEKAAKALNGDFYTPAE
>WP_003828052.1 hypothetical protein [Bifidobacterium breve]
MKKMSKVAAVLVAAGMLFTGVGTAYAADATTTGTATPQTAETAPTNGSDGTKAATNAAPQSDADAKANAKTEAKPEAAPK
ADAKANAAAPQGNGPAITKIEKPEGVLKVGAYYASGTAKPVFKVTLSGLTVGKGYGILTNLNDASATKPAVGDAGAVFVI
YGDGFAATTATQTVSMEYRGTSADIEDVWFALVEGDAPNSDYVRGKVVSISDVQVDPVNVSRSITFSDQKVENVGTHSAG
LKAHYTIDEKLLPDVANVLQHGPVARVLRAGQGNEQ
>WP_003828056.1 C69 family dipeptidase [Bifidobacterium breve]
MACTTILVGKDASYDGSTIIARNEDSANGEFNPKRFIVVKPSEQPREYKSVISHLTITLPDDPLQYTAVPNADLKEGIWG
EAGVNEANVAMSATETLTTNERVLGADPFVEYVPAKGNEPEVPGGIGEEDFLTIVLPYVKTAREGVARLGSLLEEFGTYE
MNGVAFSDSNEIWWLETVGGHHWIAKRVPDEAYVTMPNQLGIDEFDLEDALGEQNEHMCSADLAEFIETNHLDLAVENTT
PFNPRDAFGSHSDSDHVYNTPRAWYMQRFLNPYDEVWDGPDADHKPTSDDIPWARQPERKVTIEDIKYVLSSHYQGTPFD
PYGQLGDERTRHMYRPIGINRQSQLAVMQIRPYRPQASRAVQWIAYGSNPFNTLVPFFPNVDVTPAYLEDTTTRVTSENF
YWVNRIIAALCDGAFRSTSNAVERYQEKTGAMGHRLMAATDEQIARLGLTAAEEAAQSAAEEEFEADNVDGDVQPMEPDE
IIAALRNPEVREILAAANQTMADQLKEETDKLLDSVLYTRSMEMKNGFHMSDF
>WP_003828057.1 formate--tetrahydrofolate ligase [Bifidobacterium breve]
MTTIEDFTSQYGLVQKIDAFGYMKYLAENPDAPRKHGKVILVTADTPLKASRGEGKTTTTIALIDALNKRGIDATAVLRQ
PSMGITAAGSKGGASGGGKASLTHPELIDWGLCGEMGAIEAAQNLLVSFAEKAVDEGKLDTILVPRVSEVPSRSLRSIAV
DYGKGNVAEKTVLTPTSELMQIVVLSRSMDEIAERVSKMIAGTKDGQAVTFGEFVDLWRITGILADAVKPAKTETVNGSP
VYVHGGPFANVSIGIPTLVSVEMACALHDVVVVEAGYGTDAGAQKWLDIACREFGAQWPSAAIVVTRASTWRDDPELAWR
YPFHVQRLENLDIPTFPLINLWEGEDDQVPSLKATADELGFRTPIIGNLFRDGGEALVPQLDGFVDALENGSMPAEPHSH
KGMTLTENAKWVAENAYGVPADRVIYKPGFTESAAEAMELCQSAGISLYDLAFVAVKSPATMTDNDRAPEAERTVTLKKV
EVHAGAGLVHVNLTTSLTTPMPKIV
>WP_003828059.1 GtrA family protein [Bifidobacterium breve]
MKFGIVGVIAFVIDWGILNLLVGVFHMHNVLAATISFIISLIFNYLASMKFVFKHRDDMARWMEIVIFVAGAVVGLFMND
AIIWISTYGMNHDAFVSQHAEYLLRTNVGKLVATAVVMVWNFLIRKWLLDDTHTNAMNRLKSAENRLTAEELEAKWQSSF
SHKLGEWSLEHTPRGWPK
>WP_003828062.1 histidine phosphatase family protein [Bifidobacterium breve]
MSATTIHFVRHGKVYNPDHLLYERLPDFHLSDLGRRMAQATAAYLAKNPQTNTIAAVYSSPLDRTRETAGAILDALNPVR
EARGEAPLTLATDERVIEAGNEFRGKRIGHGEGALWKNGNWKLVTNLYKPSWGESYQHIAQRMDDFAREKVAQHPGEQIV
VVSHESPIFSYRHYLETGHPEHWMFLRHTALASVTSVTYDDETGRVMSITYVDPAANVK
>WP_003828063.1 hypothetical protein [Bifidobacterium breve]
MTIELNREAIAQVAALPAVAKAAEVGSGLIALWPLIEAMQMDNDAKYAENLQVRITRAFARILTGEDVTVPDAEFVYEGA
DEIPGRPQNIVDALLAANDAYDTMTGYAESGDAELIIDAANALGIDWDSETAESVKEAIAAVEAQVEADAEADGRLATSA
EPADVAVRFATALAVCDALLGVVAGDAADTSGSADGVSVDDSADVADSVAASAAAKVLPILLYVNELREQCSVPRICLTD
KQILDLIEARANTSGADSLAATAEFIAPLAQAEWDKHREDVLWNPDEAKRQAKEEDEKRNKEALAAKFAHIKDDPNKETV
EL
>WP_003828064.1 beta-propeller fold lactonase family protein [Bifidobacterium breve]
MDIVVGGFGELRNAACPGIEQLILKAGGNASNDSDDAALLSRGRLLADVPSPTWMELHTAADGSQVLYAVLEDTNEIASF
RVEGAGDSLRLVELSRVPTPGHAVTHVVFVRDDEGQGRLITADYADGYVCVHPVTESGVILEVAQMLRGEGHGPLPAQEC
PHAHWVQPLPDGRVLTSDLGADRIYVHHWEHGELIREGAVTLAPGTGPRDQHLLPVDSDDPAYDWRVVVAGEWGGTVTLI
GPEPGHDAKHSDNGTIRVLQTVSLGPDALPKPDQAASLAFVPWNALQGNAGAAVASEGIAGLAYVGLRGSERIVTLLWDG
KRLTRLDEPDVPGWRGRGIDCAGSRPRHLLAIGNLLLAANEASNNVAIFRLSADGEPNLAATLPSGAPTVFVRL
>WP_003828067.1 glutamate--tRNA ligase family protein [Bifidobacterium breve]
MTDAENTKPELPENVRVRFCPSPTGTPHVGIIRTAEIRPGKTKNPRESARVIGWGAWTRTKNG
>WP_003828070.1 iron transporter [Bifidobacterium breve]
MMKNKKLAALLGVLLAGSMAVSMAACGSSNNASDTKASTSSSDTAKKDDSAKADAPSDTAGFEEVPVGPSGTAEEQDKPA
GPLTVGAVYFQPIDMEPASSGLKAADASFHLEADIHASQEGTDYGYGKGDFVPDLTVNYTIIDKSTGKEVEGGKATSGTF
MQMNASDGPHYGANVKLDKAGTYQLKLSIESPAAKGWMLHVDPETGVKNHQFWTEPIEVTFDNWDYTPRQW
>WP_003828071.1 DUF2318 domain-containing protein [Bifidobacterium breve]
MLEQFVAVMPGTLAPALLVMCLSVMLAVGEGRDKPASAHWRLIGLIVGLIAAIVFASLRASAVINQRTFVNYPVLWCAII
ADILAIIVVVFARRITTNWQRHKAIMHIANAIAAIDIALTLFYALPDVILQLTIWVEPGDPIFTSDMLLRALGFALGLAM
SIIVAAIFRTLRSTAVRASFTAAVLAVMVILFIQHLTGVMQILQARGFPMGHTAFVALAWSINHNSWMIMAQAFVFLIPA
VASVVAGFRMPLTGANEAIGRKHKAFRRRAVASAVWSLVAMIGVTLTLTVGVAATQQTITLSPPEAYSLKDGVATIPFSQ
VEDGHLHRFEYKAKDGTVMRFIIIKKNGGAYGIGLDACENCGDAGYYEKDGKIICKKCEVAINLATIGFKGGCNPIPFPY
KTGNGKITIQTTDLDALSAHFQ
>WP_003828072.1 ABC transporter permease [Bifidobacterium breve]
MFFLRMIARSFTRQLRRRLLIALTVCLSATVSVSMLGVVFDVGDKLNAELSTYGSNITVQPKADAVVSDLYNTEAGGVAS
TSDPTAFLKESDAAKIKTIFWAFNITNFAPQLNIHATVNGTNASIVGTWFNKNLKLSTGETTVVGVEGMRSWWQLDGKWP
KDDSDQGIIGKTLATELGVTTGDTVTLNKTTASGKKNEQKITLTGVYDSGDEDNGSLYIASSIAQVLADLPDSVDKIEVK
ALTTPENDLARKAAQNPSVLSQDEWETWYCTAYPSSIAYQIEEVIPGAVAKQVRQVAALQGNVLQKTQAVMILMTVLSLI
AATVAVANLMVASIGERSGELALLKALGATDAAVSRLMMAETATISLLGAIVGALLGSGVAQLIGQVVFSSGITMRPMVF
VLVFVLLAVTVLLASASSIRSILNLKPAEVLHGR
>WP_003828073.1 ABC transporter permease [Bifidobacterium breve]
MTNTGMFFRMLFSAVFRRRSRAMMAVVASLVGAATLFCLAMICIAVPQQMNEEMRAYGANLIVTPTESTGDKAGIDESMV
QHTTEMVKAKGSAKYATYRYENVRVNASPYVMAGVDAAQVKNLNHHWVVDGKWPSSGKVLVGRDIADAIGLKVGSAITIG
YRASDNASSTGTSASSNEGTGSANDETSSSSSQNSSNDMQGMDMSGDMAGMDMSGSSSSDQSSSSQTSNGQSGQSPSDQP
TQDGRVSSDIMDTSGTEFRVAGIVDTGGSEDSIIYATNADVNKLTGVTRGVDVIEYSAGTSDLAGLVSSINEMTSMHVKA
QKVTKITASDTRIITMLQTLFWVVSLVVLVLTLVGVGTTISSIVSQRRNEIGLRKALGASSRAIGIEFYVESAFYGLIGG
LIGTAIGYGLASWLCVAVFERSIGFNWWLALISVVFSALVAVVASIPPVHRATRIDPAVVLREE
>WP_003828074.1 ABC transporter ATP-binding protein [Bifidobacterium breve]
MLLELDHISKIYGDLHAVDDLNLTVPEGEWLAIVGSSGSGKTTLMNMIGCMDTPSKGSVKLEGRKLEDLNATQLADVRKN
LIGLVFQKFYLVPHLTAVENVMVAQYYHSVVDEKQAMEALEKVGLKDRAYHLPGQLSGGEQQRVCVARALINDPKLILAD
EPTGNLDEKNEKIVLDLFRKLHEQGTTIIVVTHDALVASCAQREIMLNHGVLVGEKWNDEDARKVYEAVGGKPASTGAQV
EGAQNGETAIGFADPTKAAKTGGEE
>WP_003828075.1 MULTISPECIES: FMN-binding protein [Bifidobacterium]
MTEKNTLKKSATLAAAGLVVAGALLAGCGESKATPMDDAYAGNSGETQKSQEEQSQSQSDSSNGSDSSSSQNDPSTTTSD
KKDTGNYKDGDYSINGQYGPVGEDSIDVHLTIKDGNVENVEIVGHPFTKISKGHQDDFAKAINGVVDGKPLKGLKVDKVA
GASWTSDAFNKALEVARQEASIQ
>WP_003828078.1 YhgE/Pip domain-containing protein [Bifidobacterium breve]
MSTIWKLFTGDIKRLTSNVVSIIIVIGLVMIPGLFTWFNVAACWDPFSNMKNLKFAVANVDEGYRSDLIPVKVTVGDQVV
NALRANSELDWTITSKSDAIEGAKSGKYYAAIVIPKQFSKDMMTFFSDDVQHAELTYYRNEKKNALAPNLLNEGTDEVAA
EINTVFAKTITSAGLEIASSLADQLSTPAVKEQLNTFNTNIAGFATQLESTADLLGTYGSLTDSAGALLDTANALITQAS
SAAQQGSTDLKGAKQGVSDVAGALSTTTEAMSNALDTSASSFGAVSDSIDKLYADANSGATTTADELEHQATAVGKQTAQ
YTEIRNTLAGLLGDDSSIVKALDRSITRQTRLQQALNTTASDIRQGNQDAQNQRAQVKDLAKQAQNSIASITADYASNVQ
PQIESLSATVADASSVLDTSAAKLNTTLGDLRSTSSDADSMLADAHATLDKVANKLRSASSELTSFNGKLSEALNSGDMS
MVKEVLGNDPETLASTLAAPVQLKRKAVFPVANFGSSMAPFYTLIPLWVGSLLMAVTLKTSVSRRTRESLGNPRPHQLFL
GHYGVFALIALLQSTVSLGGDLLFLHVQAVHPLLFMLTGWLASLVFSFFAYTMVASFGNVGKAIGVLMLIVQISGANAAY
PMQMLPDFIAKVSPFLPLTHAVTMMRAAIAGIYDMDYWRAAGLLLAFIPPLLLLGLLLRKPLVKFNQWYVAQVESTKVLS
>WP_003828079.1 YhgE/Pip domain-containing protein [Bifidobacterium breve]
MGNILKVLKRDFARLFTVPAAWVIMFGMVFIPPLYSWYNIVGFWDPYGNTNGITVAVANNDTGIDNALIGKQNLGGQIVN
QLKDNDQLGWTFVTEAEAMSQVESGKAYAAIVIPKDFSNDLAGVVTGGKDKPTLQYYVNEKASAIAPKVTDVGASTVDRT
VNSTFVSTVSEVLTEVINTVGDKAIAAEDQTKAKTIATLNEASSDVQHTRDTIAKLNTKLAGTPEQTRTARQALEDAREL
GIDTAQGLAGASKLIGTTQTSLNTFVTATSGSLDQGSSLLSQASSRANQSIGTVTGMLNSANQQVGGMINTAADINQANA
DVIAQLKELPNANQEPLKSAISKLDNRNSNLAETLNNLSSLNTTIGNAYTDTAGLASSLNTATQTTLDATNTARSTLVSG
ALPQLNTGLNTLSSTASTLSNGITSQSSLIDQSEQTLDQLDKAVSSTTTALNSTDQALAGVQAKLSTLATDIKALSISSS
LNALIGTDGKLDASTISDFMLSPTVISEKAIYPVAAYGSGMAPLFTTLSLWVGAFVLVVIPKLETDDEDIDNLTPSQGYL
GRFLLLATLAATQGLVTGIGDLIIGIQCASAPVFLLTCVITSLVYMSVIFALSTTFMHVGKGVCVALVILQVPGASGLYP
IEMMPGFFRTLYPLLPFTYSIDALRETIGGFYDGHWFGYIGKMLIFATLAFLLGLGARPKLANLNRLFAREIKESDMIIG
EPVHITSNEYRVTQAIAALADREEYRHAIERRAAKFAYHYPRLLLGALIAGFVVPAALIIVFSLTTSEKIVVMGTWLAWV
LIIVGFLMVVEYMRDSIRRQTELGNLSDESIRTMLYRHKTGHRPPANVEARPDHSADTLTIPSTPPTKEGKHAR
>WP_003828081.1 putative ABC transporter permease [Bifidobacterium breve]
MLRNDDAAASPGNARERRSGMDMPGTHADSEDRTAADNIIHVADGAKSAVVADLVADELDVVGLNPDARRLPILARIYGV
LVLLDGLAVLPLVVLTCIYSVREILNGRVHVDAMSLTFILSVVYALVLIVSAVCLIVFGVLLLRNHRRYAARWTYVLMPL
TLADGMLSLALTGLGFNLLLPIIQMIILIVISVTADPSLIEERRLQRALKRMDERDEYESAVAVGMLGRDQSGKGYIALD
FFNIFWLFTIASVGGLIVETIYHFALYNGELQDRAGLLWGPFSPIYGCGAVLVTVCLNRLWKANPFLIFCASAVIGGAFE
YCTSWFMEVAFGITAWDYTGRWLSIDGRTSGQFMFFWGLIGVVWVRWLLPRLLALINRIPWKVRYSLTAVCAVLMVIDIA
FTLMALDCWYGRMAGQPQTSPVAMWFSERYSDAYMANRFQTMHLDPSKAGRM
>WP_003828082.1 NADP-dependent phosphogluconate dehydrogenase [Bifidobacterium breve]
MAEATANIGVIGLAAMGSNLARNLAHHGNTVALFNRHYSRTEKLMNEHGTEGNFVPAETLKEFAASLKRPRTAIIMVKAG
APTDATIEQLEKVFEPGDIIVDGGNSFFKDTIKREKEVRAKGFHFVGCGVSGGEEGALNGPSLMPGGTAESWKTLGPILE
SIAAKVNGEPCVTHIGTDGAGHFVKMVHNGIEYADMQVIGEAYDILRRGLGMDAEEIGDVFEEWNKGDLDSYLIEITAEI
LHHKDAETGKPFVDVVVDHAGMKGTGTWTVQTGLEFGSPVAAIGEAVFARALSSHGELREDAQKEGLAGPNKTIDLAGED
KAAFIEDVRKALFASKVVAYAQGLNEIQDGAKEYGWDINLSEVARIWRGGCIIRAQFLLDRITEAFKGDNPPASLLFDPY
FEKIIGESQDAWRRVIVRAVEAGIPTPVFSSSLAYYDGLRSKRLPTALTQSQRDLFGAHTYGRVDKPGVFHTLWAEEGKP
EIEA
>WP_003828084.1 6-phosphogluconolactonase [Bifidobacterium breve]
MATRKLVVYPDKDLMIQAGAQRFALALLDLLAERLPDSTHRTRVDVALSGGSAAQPLGLVLDDPLAEAIDWSRVHFWWSD
ERFVPAYDTDRNALEARRLLLDKLVADGKLPESNIHEMAADVRSTDEIADAMANAESDDDAVRAAADAANDALLDAAARD
YEAELIRELGPKPTIDLMILGMGPDGHYASLFPGHDEVKVTDRLAVGVNHSPKMPPLRVSLTAPMIASSRRTWFFAAGAS
KVDSLAHVFSKPNNPNYPSSYANGVDEFIWFSTEETVTKL
>WP_003828085.1 MULTISPECIES: glucose-6-phosphate dehydrogenase assembly protein OpcA [Bifidobacterium]
MIIDMPNTRTREIAHKIEQLHEERGESATGRVLTLLIATDDTNLEHALEVANSASREHPCRVIAVVPDTAHSSESNDEPN
ASEVAAEVSANRDNPAVDLTDGSADPNDSNLNAQVRFGADAGAGEIIILRPRNGLINHPDTLVIPLLVPDVPVVAWWPTT
PPSNPSKDLLGAMARSRITDALNSNNPEATIERLRRNWTPEDIDLSWTRLTVWRAMLASMLDQPPHLPITAAKVTGKADF
LPMELLCAWLHLKLGVPVETEFVPDAEAVTGVYLTRDDGVVSLERPYEDQALISMPGQAPQTISVPVRTIEDCLTEELRR
IDPDEIYADVINKGWDLIRH
>WP_003828086.1 glucose-6-phosphate dehydrogenase [Bifidobacterium breve]
MSESPNWSNPLRDSRDLRLPRIAGPCSLVIFGVTGDLAQKKLLPAVYDLANRGLLPPSFGLTGFARRDWTQERFIEFVKT
AVQAHCRTPFKESTWLNLAAGIRFVQGTFDDPEAFERLSATVQELDRDRGTRGNHAFYMSVPPRAFPQVAKQLATSGLSR
SSEGAWRRVIIEKPFGHDLASAKELDSVVSEVFDPNSVFRIDHYLGKETVQNLLALRFANAMYEPIWNANYVDHVQITMA
EDIGIGGRAGYYDGIGAARDVIQNHLLQLMALTAMEEPVSFTAKDLTAEKTKVLSAVRLPKDLAANTARGQYAKGWQGSH
EVVGYLEEKGIDPSSTTETYAAIRLDIDTRRWAGVPFYLRCGKRLGKRVTEIAVVFKRAPHLPFEQTAVRELGKNAIVIR
VQPDEGVTMRFGAKVPGGSTMEVRDVNMDFSYGRSFTENSPEAYERLILDVLLGDPPLFPTTEEVNLSWEILDPIEQFWA
TLGQPQAYRAGTWGPAQADEMLERDGRHWRMP
>WP_003828090.1 C69 family dipeptidase [Bifidobacterium breve]
MSCTTILVGKNASYDGSTIIARDDDSGSGRYDPKRFVAVAPEDQPRHYRSVLSHVEIDLPDNPCRYTIAPNVLNNRGVLA
EAGANEHNVAMSATETIAVNERVLGADPMVELKPAVSEPNSPDYQAEQPGGIGEEDIITLVLPYVATAREGVARLGELLG
TYGTYESNGVIISDVDEIWYVETIGGHHWIARRVPDDCYATIPNQLGIDDFDLADAFGERREYMCSADLREFMAVHHLDR
TMGATSGRFNPRKAFGAATAKDHIYNTPRAWYMQRHLNPSEDWDSPSARYTPESDDIPWCRVPEDKVSLEDVDFLLSSHF
EGTPYDPYGTTGTSESRHRYRPIGVNRTGHMVAIQIRPYVSAANRTVMWVSFGSGPFTAAAPFYANVNDTPAYLRDTTPE
VSTGNLYWTNRLIAVVADAHWYETNRFIEGYAEGVRAFGHQLVERTDASLAAGGEVAHDVPTVLEQANDDMADYLREHTT
KLLNDVLYTSSNLMHNSFAMSDRWAE
>WP_003828091.1 glycosyltransferase family 2 protein [Bifidobacterium breve]
MTNTAKTLTFVIPAYNMESYLDRCVNSLLSASDTRDLEVLIVDDGSKDGTLEYARKLERTNPGVVRAIHQENKGHGGAVN
TGIAAATGMYVKVVDADDWVDPQAIDTVLATLRAQREASEPIDMLVTNYVYDKVTKRHKIVVNFRHVMETGRVLGWDDLG
KFGLAQYIIMHALTFRTQVVRDSGLQLPEHTFYVDFYYSYQPFPWVKRIQYLDVPFYHYFIGREGQSVQTDVMIRRVDQL
RLVNRLMTEATPERGTVPEGLYRYMIHFLAIESCVTSAFLILSRDPANYVKKTELWDAIDAYSPAIGKDVRAKLMSRALN
LPGKPGRWIVRNGYLIAERIVGFN
>WP_003828092.1 TetR/AcrR family transcriptional regulator [Bifidobacterium breve]
MTSLQRREQLIEIGRALFAAKGFEAVSVEEIAAHAKVSKPIVYEHFGGKEGLYAVIVDREMRALTSVLEAALDDPTVNPR
QIVERTALALLTYIEENAEGFQVLVRDSPSTDPSGSFSSLLGDIAVRVEDILSETFKRQKLSVKGVPYYAQMLVGMTVFT
GQYWADRPKVSKEQLAAYIVDLAWHGLSRLDSKPQLLFEGVKARKEAERRAKRGIDAETPVPDGEASSPLKQTDLDHTLR
EDSGLQNVSSGKQVAQHSAEPEAEVLRFEQETEQND
>WP_003828093.1 signal recognition particle-docking protein FtsY [Bifidobacterium breve]
MDMNTVLAIAGVIVVAIVVIALSVWPGKSRKRDLDRAMGKTAPDDKRTRDAKAAADARLTAEAEAAKESEKAGGAAAGTA
ATGKSAADAESVSPAAKPAAAESTPEPAKTETPESVGSRLTRLKAKLAKSGNPFGKALFDILAKDNLSESDWEDVEDTLL
LADVGAEASAQLVDDLKTDARITGKADPAEVRATLKDKLLDLVGRDTDRRLNVEKPGANKPGVIIMVGVNGTGKTTTAGK
LARLFVSEDKQVIMGAADTFRAAAADQLETWGARVNVPVVRADKDGADPASVAFEASAKAKEANADVLIIDTAGRLQNKA
NLMDELGKIRRVTEKNLPVDEVLLVLDATTGQNGMAQAKVFAEAIGITGVVLSKLDGSAKGGIVISVQKELGVPVKLVGL
GEGPDDLAPFDPEGFVDGILA
>WP_003828095.1 MULTISPECIES: ammonium transporter [Bifidobacterium]
MGAIDSGNTAWILTSASLVFLMTPGVAFFYGGMVRAKAVLNMLMLEAAALSVTMIIWTLWGWSIAYAGSDIGGIFGDPAS
GFLLKDSMVAQDGVFTATGLNGNNYPVSVDVAFQVAFAMITVGLICGAIAERVKYSTWMIFVALWVTFDYAPMAHMVWNG
GLLSADGAISKAIGAAAHDFAGGTVVHINAAVAALIIVLIIGKRKGFGTQPFRPHNVPFVMLGAFLLWFGWFGFNAGSAF
AANGTAGYAWVSTSAATAAAMLSWGFTEKIRSGHYTAMGAASGMVAGLVAITPAADVVSPLWAIVMGAIAGVLTCLACGL
KFKFGYDDSLDVVGVHGVGGFTGTILIGFFGEGTGLLAGGDWKQLVVQLVIALVAILYSAVITAIIAFALEKTIGWRVTE
AQEVGGIDLADQGERAYDFAGTASSVLKEVK
>WP_003828096.1 MULTISPECIES: P-II family nitrogen regulator [Bifidobacterium]
MKLITAIIQPHKLDDVKEALAAAGVHGLTVSEANGYGRQRGHTEVYRGAEYTVDLIPKIRIEVLADDADAETLVGVIVKS
AGSGTIGDGKVWVAPLDSVTRVRTGETGSAAI
>WP_003828103.1 type 1 glutamine amidotransferase [Bifidobacterium breve]
MSKIIDIMSLYPKDMNIYGDSGNVLTVSRRLSLYGYEPVIHQYNQGDDWPEHVDLILGGGGQDTGQKKIIDDFYMRADLL
RSLAADGTPMLMICGLYQLFGEYFETVDGTRLDGIGVIGAYTVGQDVRMIGNLVEHSDQFGDVIGYENHSGQTFLRDGVQ
PLGMVDQDGRGNNGEDHTEGARVHNVIGTYMHGSLLPKNPAISDFLIETAVTRRYGTFDTSDQTPEQAKELARLDQVATN
ARKAAAERPR
>WP_003828104.1 phasin family protein [Bifidobacterium breve]
MADFDLGDGLRKVLLAGIGALATGYEKSSELVDELVKKGEITVEQGKALNTELKRKVSETVDDVKKAAAEAGDKAAAAAD
TSAADKPADEGKE
>WP_003828105.1 AarF/ABC1/UbiB kinase family protein [Bifidobacterium breve]
MTKPTRTTPESESTPISSRVDPILTPAKVEREAAANRSADTSDTLKRTVDKATPSVSDETLALFGRRNDFATRYHLTRRG
KIKRLGQITRIVEQFDVLHGLTPVKMRLMFEALGPTFVKVGQILSMRSEILPQSFCDELAKLRADADPMPYSTVLDVLAA
EYGRPADEMFAHIDPKPLGSASLAQVHRATLKTGEDVAIKVQRPGVREIMAQDVSIMRSIAKAATKVIRTSQIVDLKGVV
EELWDTFESETDFLIEARNLAEFKRFAARFKYMDCPTVYAELCTEHVVVMEYIDGISVSHPGQLIDAGYDLKEIGTKLVD
NYATQILDDGFFHADPHPGNILIRGGQIVLIDLGMTGRLDQRTRAVLKEMIFAVAKQDSPALAEGLLRFAGTEADPEDYP
ALLADLDVIVKEFGTVDLAELDIAAFLTALTQMAGRHNIEVPSTVTTVGRALVTLEGLLDEFIPDVNMIEIISDHIATSK
SLKNATKDEIKSLGVEGHQALHATLSTMTELKTVARMLTRGQLRVNMELVGSEEPFQLLSDMVNRLTMALIVVGLFVGSS
IVYYAGMKPIIFGIPVIGFMGYVVAFALGVWIVIDIYLKGRKTKKR
>WP_003828108.1 YggS family pyridoxal phosphate-dependent enzyme [Bifidobacterium breve]
MTAYMDHKDLANEVIDQSRAQEITDGVHRVLDRIAAAESMAGREAGSVQLLAATKTRDVGEIMAAISAGIHLIGENRPQE
VTVKAPGLTRLLSERGMSLGVIGGAGAFNGAAASGAANGVGDSDSTGASANAANHISFHLIGQLQANKIGKVLPVVNTIE
SVDSIELAEKIARRATMRGITVGVLLEVNESGEESKSGCAPSHAIDLAQRIGAMGGLELQGLMTIGAHVDDERAIRAGFA
HLRRTRDQILASGAEGTASCKELSMGMTHDMAYAIEEGSTIVRVGTAIFGERAFI
>WP_003828109.1 MULTISPECIES: ribose-phosphate diphosphokinase [Bifidobacterium]
MSAILEGTPDKRLVLVTGRAYPELAEKVAECLGTEVLETTAYDFANGEMYVRFTEPVRGADVFVLQCHSGDINKWIMEQL
IMIDALKRASAKSITVVAPFLGYSRQDKKHRGREPITARLIFDLFRSAGADRIMTVDLHAAQEQGFFDGPVDHLTAMPVL
LDYVRSAIDLNNTTIVSPDAGRIKVSEQWAAKLGNLPLAFIHKQRDITRPNHAEAHGIIGDVDGRDCVVIDDMVDTAGTI
CEAVRTLNESGAKSVTLVATHGLLSGPAVERLSRCGAHEIVFMDTVPIPEEKRLPNMTVLSCAPLLAAGIRSVFEEGSVA
ILLEGLPEDMRPRNIYA
>WP_003828111.1 MULTISPECIES: 30S ribosomal protein S6 [Bifidobacterium]
MSAHKYELMFIADPELDERGLKKLTEQYLELVTKEGGSFDEPDYWGRRKLAYEIAGKTEGNYVVVKYTAEPATSDELDRV
LNLNESVIRTKILRKG
>WP_003828112.1 MULTISPECIES: single-stranded DNA-binding protein [Bifidobacterium]
MAGETIITVVGNLTRDPELRTIGSGSTVVNFTIAASTRQYNRNTNQWEDGDTLFMNCSAWDGRTSSLASNIANSLSKGMR
VIAQGRLTQRSYQAQDGTQRTVVELRVDEIGPSLTRATAQVTRQASQGGFQGRSNGGFQGGQQPGQGYGNQGGYQGGYQG
GAGYSQQSAPSNPAAQSAPATDPWSNAGSSDSGSFSTFGASSDFGGGDDSDPEF
>WP_003828113.1 MULTISPECIES: 30S ribosomal protein S18 [Bifidobacterium]
MSRKRPQPPVKPFKKKPNPLKAAKITEIDYKDVALLRKFISDRGKIRSRRITGVTVQEQRELSKAIKNAREMALLPYATS
GR
>WP_003828114.1 MULTISPECIES: 50S ribosomal protein L9 [Bifidobacterium]
MAETKVILTQTVANLGHSGDVVDVKSGYARNYLFPQGLAFAWTKGAEAQITAMKRARLAKAVATREEAIAAKDAIEGTTV
EIAAKVSESGKLFGGISNEAIAIALSDKAPVNPKSIEVETIKTTGDFPAKVALHPEITASFFVKVVAE
>WP_003828117.1 IS256-like element ISBibr1 family transposase [Bifidobacterium breve]
MRTKSAKAKKCPVCGRPMKKNGRTAKGVQRWKCAACSLSSTMPQENAGRARQLDAFLGWLLGRASQSACDANGDSRALRK
RTAWCWNVRPVIPPPMVKHHTVMADGTYMNHGWCLVIAIDGESGEVLGFQWCSNGSKAAYMALFSRIPAPDVLITDGLRG
AESACNEAWPAARIQRCLVHVQRNTRTDLTSKPRLEAGKELKKLSDGLTKIRDAEAAARWGEALNAWHIRWREFIAERTF
AKDDPANPKASKQEWWWTHQELRRCYRRLERLFREGKLFAFLEPKLTAAGPVARTTNRLEGGVNSPLKHVLLDHHGLPEE
HMRRACEWVCYMKSGNPAPGSLIRAGHWRPARPSPVEEETGAGTGAPRYGTGISWDEFHAHVSWRSDD
>WP_003828118.1 MULTISPECIES: transposase [Bifidobacterium]
MMPRVDCPMCGVVVASAPGGGARRPVHPGCSNAGLEAFNNGIKVAIRMAYGFHHVTNLIGLVMLRCGGLDIRLPQPAI
>WP_003828119.1 MULTISPECIES: hypothetical protein [Bifidobacterium]
MLDVYRIERQYTSYRFYLFLLAATLIGSSLSLLFFRIVGIARVDHLGFLVSDLTVAVTCAVATAGCSIASTAHYARIIIP
AYSGTGRVITYAWPCGRAPLFLVKNAMIWSGTFLATWAGMSAPLIPYALLTGDGSRLPALASMMVEALGVAILSASVSVI
SGLIGLLRGSGVTAIVAAIILGSIAANGFANSDAKGWTVVIEIGTCLVFAITALCATINKARHITKEDVI
>WP_003828120.1 MULTISPECIES: ABC transporter ATP-binding protein [Bifidobacterium]
MKSLSATLYCNRVSKTIGGKPVLNDISFSAYPGETIALIGPNGAGKTTLLKTLGGLIAPDQGETNIRGRIMNPENRDMLL
RQVGMLIGIPVFERGMSVRAILHKHLAFMRCDWSPDETMERVGLASMGDLPADTLSMGNRMRLALATALAHHPTLLLLDE
PMNGLDPTGMKLFCRIIREENKRGVTAIISAHMLAQLETIGDQVIVINHGSVKAQHAMSDISDLESYYFRHTQD
>WP_003828121.1 MULTISPECIES: response regulator transcription factor [Bifidobacterium]
MDNDRLALRLLSASLKRLLPGCTVLAPVDTGTEAISICSSHRCPDLLLADVSMSDINGLVVCRTIRKENWKTSVLMMTSF
SVAEYAAEAVASGAQGIIHKDNPKTIAEALLQIRERGVCSDCFLNAHDSFLRLKSAKNKDLSPREMEIVDRWSRGRSMSD
IAEELSIGQTTVRTHLEHAASKLGVANNRALISAWMHLNR
>WP_003828126.1 MULTISPECIES: transposase [Bifidobacterium]
MPSLFDGLTSIGVDETGHGKGHTCITVVVDHERSRGIWARDGHGKDVFDLFLRRLTPERRARQGPQTPVEPVS
>WP_003828131.1 MULTISPECIES: hypothetical protein [Bifidobacterium]
MAIRFDPKSAYKHFEEDRLSEEQIKQSMRQPVWFALIDPNDVEVPPPAADVTSPVVLMICKRHPGALDDDLIELLITMDG
RDKLVFHAERLTDKWRTYWLKWR
>WP_003828132.1 MULTISPECIES: hypothetical protein [Bifidobacterium]
MTAKKYLDALADENGPAPSNPPIAAFSGKEAADFAAMLMDDSVPAADMFAAMKTAGRRGRPAAQEKREKSVQERFRLPES
WSSYIDHAAKRDGFANKSDYLRSLVMADAEAHHEERRLQLA
>WP_003828134.1 phage integrase N-terminal SAM-like domain-containing protein [Bifidobacterium breve]
MAMFTSHRQPPASWTKLIDEWVLDMQARCLTERTVESYWYRVTDFARVCSKPPRQVSPVDVQSWLTESDLDASAKAGRRA
SINEFYKWAVRSNKMKNNPVASLPPIKRPKKPTKQPAPESAVAAGVWAENLKARLMVRLDAEAGLRREEISKVKGPDVIE
SVHAGESIYHLLVHGKGGKTRIVPISNDLAQEIRSTAGEGWLFPGKVDGHCCVDHAYRVIKRTTG
>WP_003828135.1 MIP/aquaporin family protein [Bifidobacterium breve]
MEYSLYTKLAAEFFGTAILMIFGNGSVANVELKNTKGHHAGWLNIAMGYGFGVMFPVLMFGGVSGAHINPAMTIAQAVNG
LFPWSDVLPYIVAQLLGALLGQFIVYLTYYPHYKETEDADAILGTFCTTDADNQKVNYFLNEMFGTLVLVFGALCCLSLA
WGKQDYAAASIVVGFIVWGLVTSMGGPTGPGLNPARDLMPRLLHAILPIPHKGSSRWGEAWIPVVAPIVGAIIGAWLYVF
FFAS
>WP_003828136.1 HAD-IC family P-type ATPase [Bifidobacterium breve]
MEFNLFSTAAALIAAAALTWLVLRFFFGAQKAASGAMDVSGKRQTATITVKGGYSPAVVSMRAGTPITLTFDRQETGECT
SHVVFGDLGLDAMLPGNAVTDVELPALPAGEYPFACGMNMVHGLLKVEGNASAGTDKLHPLTASAEAPMLDSAEAERREA
AERTKEITSLTRLVAIGTVLTLPVFIVTMLHMANPMLVPHWMVNPWLQAILITPVMFYCGHPIHAVGFPALAHRSPDMNS
LVSLGTSAAYLYSLVTCVAPQVFPEGSREPYFESVGVVITLVLVGRLLETKAREGTGKAVQSLIKLRPRNAHKLNAASPE
NVEWLNPANFTDMDIDTIAVGDLLVVKNGERVPTDGIIVAGNASIDESMITGESKPVTKTTGAAVTGATVLLKGDLVMQA
TQVGANTVLSQIAAMVARAQATKAPVQQLADRIARYFVPAVMVIAIWTFAIWIALGPAPQLAHALITAVSVLIIACPCAL
GLATPLSVTVSLGLGATNGVLVTSAKALEQARRIGTVVFDKTGTITRGVVDATADWNKPSYEQDTVKEGSPEAIAALRAR
GIRTVMLSGDKAEVAGRIAREVGIDTVICEVKPDGKAYWIAKLQRERDENTATSGSSRAPHDLIAMVGDGINDAPALAQA
DLGIAIGTGTDVAMQSADVTLMSGDLRGVIRTINLSNATMRNIRENLGWAFGYNIIGIPIAAGVLYPFTGWLLSPMIAGL
AMALSSVCLVLNANRLHAANINVGAADSTAGSGSSTAGIESAGSAESANAANATGSTTSNAPHEPTVIIDDRTTLNHTNH
VSDQSNNPTNKENTMDTGMHMHHNAPAGGETATDPVCGMTVAVNADAITREYEGKSYYFCGEHCATNFMKAPQVFLEQ
>WP_003828138.1 DNA recombination protein RmuC [Bifidobacterium breve]
MFEQMGTVIVVIAVLVVGAGLGLCAGFLLGRHKGQAMARDARASELEEAKSLLESAHGEIADLTARNAASQAQLEGANQQ
LTFVKSQLAQAQHAEQIRIERERERAAAEAEQKRKADAEAAEVKRVEQEARLKEQSKVLEALAPVAKNLDSLQTKVTQIE
EGRKKEMGALGAQLKGLNDQQARLDKETSSLSAALRNNKVRGAWGEAQLKNIVESAGLLEHVDFDTQVVVSDADGRMLRP
DMVVHLPGGKTIPIDAKVPYADYQRACEIPETAGPEELDRRNDLLRSHAKALREHVRALGEKAYWNAFPVTPDFVIAFIP
NEALLQAALEADPTLMDDAFSRKVALTSPVTLWAVLKSVAYAWQQQSLTDDAKQLFDLSRELYERFAVLGDYATRLGTQI
TKTVSAYNKFASSLERRVLPTARKLQKLEPTKVLEEVPLIESDKGNVSELSAPEVTSSEDDEPVKLTASGDRLEA
>WP_003828139.1 hypothetical protein [Bifidobacterium breve]
MTESGFRPTGTSDLNVSRDASAFAMLEPHEQLATLLKEHVVGRPFSELASVTFDHRAATVMGHVLIDTLEDAGYSVDDFD
AVGALTAAAVPMVSAMIHAAASRGEDLDGFVMDFVYPSIKGPSIEGRRVMLLDAWLSEKSYVQTSSLVTLRNGNELSLDF
GVVEQLGAQVVAITSLVGGGAKDINVINPSTGESHVLPFVQVFDESELR
>WP_003828140.1 TrmH family RNA methyltransferase [Bifidobacterium breve]
MHAPNQISLAAKASGEPEFREVGLGPWAETHPGEPRPDDLASPNYDVRFDSALLDEGDRRNVLDRYRYWTVQAIKEDLDA
HGRHDFEVAVENWTHDFNIGSMVRTANAFQAKRVHIVGPHKWNRKGALMTELYQHVEHHPSIAELVECWHNRIAGEIATE
RARAGAAALKAHAIASAHNGAETGAGNGSEGIIGNSGATVSSHVSALNAVSAVAEATAEIAQADARIKELEAARIIALDI
IPGAVPMETYAFPKRCLLLFGAEGPGLSSKALELADDVVYISQFGSVRSINAGAAAAVAMHAWIAQHAATAV
>WP_003828147.1 Asp-tRNA(Asn)/Glu-tRNA(Gln) amidotransferase subunit GatA [Bifidobacterium breve]
MSNETATLVKLSAAEQAAAIKKGDVTSRELVEAHLKVIEAAEPSIKAFLKVSGDVALEQADAFDAKSAEDKAALPELAGV
PIAIKDMIVTKGIETTAASKILEGWVPPYDATVIEKLKAAGMPILGKTNLDEFAQGSSTEHSAYQTTHNPWDTERVPGGS
GGGSASAVAAFEAPIALGTDTGGSIRQPGALTGTVGVKPTYGGVSRFGAIAMASSLDQIGPVSRTVLDSALLQEIIGGHD
KRDSTSIPEGPRPMVAAAREGAKRDLKGMKVGLIKELGGDGFQPGVEARFNEAVDKLKEMGAEVVEVSCPHIGYSLGAYY
IIMPSEVSSNLARYDGMRYGLRVMPPAGVPQTAANMMAYTREAGFGDEVKRRIILGTYALSAGYYDAWYGSAQKVRTLII
EDFKKAFEQVDVLISPTSPSTAFKFGEKMNDPLAMYVNDIATIPANLAGMPAMSIPAGLSDDGLPVGFQFIAPQQRDEVM
YKPAAALEAALEDSWNGPIWNDLKTPWLDGLGK
>WP_003828148.1 MULTISPECIES: Asp-tRNA(Asn)/Glu-tRNA(Gln) amidotransferase subunit GatB [Bifidobacterium]
MAEKLMKYADATKKYDVVFGLETHVELSTNTKLFCPAHIEFGGEPNTELTPVSLGLPGSLPVINKTAVDYAIKLGLALHC
EIAEWSQFARKNYFYPDMPRDYQISQYDKPTNGNGYLDVELEDGTVFRVPIERAHIEDDAGKNTHVGGADGRIEGADHSL
VDYNRAGVPLIEIVTKPIEGAGDRAPEIAGAYVRAIRDIVRALNISHARMEQGNMRADVNVSLRPSADAPYGIRSETKNV
NSFRGIEKTIQYEIRRQAARLDEGKEILQETRHWDEATQTTAGGRLKSDADDYRYFPDPDLVMLHITKEHIEEMKAQMPE
MPRERRNRLKSEWGLSDLQMRDILNADALDLIEETVKAGAKAAGARKWWLGELSREANAKGVSLEELPITPADVAEVEKL
IASGKLNDKLAKQTVEGVLKGEGTPDEVVKKHDYKIVEDNGAIETAVEAAFEANPDVVEKLKSGNMKPMGVIIGAVMKAT
RGQADAKAVTKVVMSKIKG
>WP_003828149.1 MULTISPECIES: GNAT family N-acetyltransferase [Bifidobacterium]
MTETNETLSLATDAQLTRDLPHSIVIPPITGEMVHLRPATVEDLLRLDELDAFYGASKITGKDAATERAVVHTWVRRSQA
WEAGQAPAESGVGDPESRRTIAWAVLTDADHDDDGMIDAAPTDNVIGMIFLIDIDGWSRSARIQIILGKDYRGRGYSRDA
MPRVMTYGFAPEPAGLGMHRIWVSVPETNTRSISVYQSLGFVPSGTSRDALWDVENNKYQDLIVMDTLVDEYDPIRSLDA
FGMHLIEDNPGVKEALSAREHSMAIQQRVAEPGAGEQSTAADESETSSEIAEAPAQPQSTSEQATTGTHTRSTDEESNWP
YGQADRKSSKEAWWRTLGRGRKRDTEGE
>WP_003828150.1 MULTISPECIES: DUF2469 domain-containing protein [Bifidobacterium]
MSAEDLDNYETDAELALYREYRDVIKLFTYVVETERRFYLANKVDFNVRSAGQDVYFDVQLTDAWVWDVYRSSRFVKSVR
IVTFKDVNVEEVQKTDIDIPDDIH
>WP_003828155.1 aminotransferase class IV [Bifidobacterium breve]
MNPAAVNISAFDLSVLRGDGIFEATTVFKGFPISLENHLRRLSDSARLMDLPTPNIAAITRGIEKVMSAYDDPEPAPLLR
IIVSRGLDQETGIGKAAAASGNTVPTIFI
>WP_003828159.1 MULTISPECIES: ABC transporter substrate-binding protein [Bifidobacterium]
MRKTIGKAMAATTSLALALSMAACGSSSENAEEATKVGGTITIWTWEQPGKAFEAAAKGFEEANPGTTVKVENVGNPAIW
DKITTGLAAGGQGLPDIMNVGIDYIGGYMDKFPDAFADLSDYGADDLKDDFPSGVMKSATRDGKIYGLPFEVNTGALVYD
VKMFEEAGITEDDISTWDGFIESGKKLKEKTGNYMFGINKACTGNANCGDTWQIITALQNSFYFDTDGNITMNGEAGVKA
MELIKEANDAGIIIELPGTSDDSSWQVQQGNVATLVDRSYLPGVLKTKFPDAKNRWKVTALPAVEEGGLRSVVPGATYLS
VANASKNKKTAWEFIKYALGTTEGQKAMYESQGLFPGYLPFIKEDLNTPDEFFNNENVNEVFIKQLEDETPELNFTGDYA
KALKAMIDAQVQVLTKGADPQKALDEAAERLANETGRKIA
>WP_003828161.1 MULTISPECIES: carbohydrate ABC transporter permease [Bifidobacterium]
MATPNLKVDKSQRIDAKRNGWRTVGLTAILGIGLIVFVFPFYWLLVASTRKSTDVFSKTPHMIPGTELFNNIRNLMTNTQ
FGDAIVNSLIVSVTYVIVGGVICSLAGYAFAQYRFRGRNILFALVIGVMALPSQVTLVPLFKMMLSFGWLGTYQALILPD
LALPFGVFLMRQAMSTFPTSIVEAARIDGAGEMRIFGTIVLPTMKPTLAALAIFMFLGRWNDFVYPLVITRTPEQYTLPV
ALATLQGANTTDYGQLLAGTTISILPVLILFLFLQKEFVSGMTAGSVKE
>WP_003828162.1 MULTISPECIES: glycoside hydrolase family 36 protein [Bifidobacterium]
MLLDHFKDMLHEGQSLGATWIMHSDGLTIETTCEDGPASKGIVFDVTAANPGATATIVIGKPLGSIQRFHMVGSRCREPL
PADWAGVTQVSLVNSAPMGCMVDDADRNVLSFAYSFAQDEITMRYGVDEEHVLFVVMLQIQRVPGHSRLLLMDDGLPLDE
TMRLLVEWVADGSAPLPMADKALEPVFSTWYAYLQNVDAETLGRELDGMSRLGCGSIFIDDGWQQYGSGRGYSGCGDWVP
DPVKFPDMRATVRRFQDAGVGVVLWIAPLLLGEKAHVFKTLERYAPIHDDGLGRQFHVLDPRRKAVRDYIGGVCARMAKD
YGIAGLKIDFLEQAGAYQGQPLENPEPGDVTDVGEAMRLMLERIKTMLIENCGQVPVVEFRQPYSSPVIAPYSNIVRASD
CPADALTNRIRTIDERLAAGNRVVHGDMLLWDVNAGAETCAAQILASFFAVPQISVPPSAMSNGQYESCRFLLSLWRKHR
NVLLNGRLQPVSSILGYPLVHAFDGNGTQVSGVYAPDMIIDVDADTRTLIILNASTENNVTIRLRGDGGTVKLTGHAYDC
TGAITMQFEEDTDTFRENGDATITTIPVPTYGILELALER
>WP_003828165.1 hypothetical protein [Bifidobacterium breve]
MRLASALISCVLCVTGTVGGAWLSRPASVDYGSLLSKASDIYAVTDERGDATRLYVVNNASNAAISRIPGAAAELPWKVN
VTYSLDGPNVEANEISGASGLVGIYIDVKPQSSAANHTIPVVTFTVPTQVTGDISADNTASVATQGSDIVVAAAGNVSSG
LKFSCYMDAKKFSMGAVTLAALPSSGEPSVGADPQAAGSATQSEADAGDQTAADTDASQLIANSATLVGSLTDAGSGEHQ
QLIDQLDALRSNERALDKSVVAERKVTHKQAFDAYMAAYVGAYTDHLSGSIGDSSQLSALMGTAGELSKNTPLAQAVIDL
ADAVNNVSAAHQHAGAVEALDEVIRRIQQQGTTGLADDLNTEAAEEATKGSKQYAEGQSQLSAAMIPYSMKYTDVYTANL
SALTGGTSSGAGIHEQQAIAETNSSDDLTEAQSKVDAAMSTLATASEHTGKAAALRQIVLRFSDQFASSGNVQNASSGSG
SVDQAHALAGLADAQSQSFYGKTRAAEAKRKASAARKQAKAAQRQQSQHADASLVDDTMSLSSADVMHYANGVNSSIGSS
QTADTFAGGKLNSADGSTEQSSGKFKNAVSQAGDSMDVAPTLFGFGSGGTLLKHDMSTLVNETVEISDAGELLNQAVAQI
NTSAVQQKTAGTRYLIVVPTV
>WP_003828166.1 valine--tRNA ligase [Bifidobacterium breve]
MTEGNSIINAQLTPLPDKVGVDGLEDKWRAVWDEDGTYKFRNTRDRKAVYSIDTPPPTVSGSLHVGHVFSYTHTDVIARY
KRMRGYDVFYPMGWDDNGLPTERRVQNYYGVRVDVSLPYDPDFKPPFEGTDGKKIDAKDQVPISRKNFIELCEKLTAEDE
KLFEALWRKLGLSIDWSQTYHTIGQHPRRVAQKAFLRNLARGEAYQQDAPGLWDVTFQTAVAQAELESREYPGFYHKVAF
RFEDGTPIYIETTRPELLAACTSLIANPNDERYKQYFGQEVYSPLFKVKVPILAHPAAEMDKGAGIAMCCTFGDVTDVEW
WRDLKLPTRPIIQRNGRIVMDTPDWITDPAGREVFAETAGKTTFSARKVIVDKLRESGDLDGEPTPTKRMTNFYEKGDKP
LEIVTSRQWYLKNGGTDEKLNAELIERGKELNFHPDFMRVRYENWVHGLNGDWLISRQRFFGVPFPLWYPVNASGEPDYD
RPITPSEDRLPIDPTIDVPEGYDESQRDVPGGFTAEKDIMDTWATSSVTPQIVTHWAEPDEASQALFKSTFPMDLRPQGQ
DIIRTWLFSTVDRAHLENKCLPWAHATLSGWILDPDHKKMSKSKGNVVVPNEPIEKFGADAVRYWAAAARLGLDATYDIG
QMKIGRRLAIKLLNATKFALAIGREDENHHVGEAAEASWNPADVTEPLDRAAMAKLALVVRQATEALEAYEHSKALEVIE
SYFWQFCDDYIELVKNRAYGTPDEQGNVPSEKAVKSARTALGLGLDAFARLLAPYLPYASEEVWSWMHAGSGSVHRAAWP
VVDPYVEAATGASPELLTWAGKAVEQLRKIKSEAKVSMKTPILSVALSAAAEGVDAIHAALGDIAQAGRVIGKFDLVAKH
TAVSAAEDAPETEVAVETSELGEPPVKKPKK
>WP_003828167.1 ABC transporter substrate-binding protein [Bifidobacterium breve]
MHKSRNEWLRWVVFLVVAAVLSALVWVCWSVITRSHSIPGLLDSGPDTKVSVGITDMPQSLDIRATASASAERLLLDNVY
ETLLTVDQNNQLKPGVATDWKTSDDGLTYTLTIASGLTFSNGHTLDAGDVVWSLQQAITQKYADVDDLGDLKSVTNPNDS
TVVITLAQTNPTLLRALSGRLGIAYDSEAGDADYAKQAVGSGPFTVGKFTPGQSLTLDYNGGYHGTKAHVGTVTFTQYSD
ETSLADAVSEGTIDMAAPATTTVASQMNGKDGLTVTEGATTDKVLLAFNNNSDSIMSDQNVRTTFRYLIDSAGIAASQSD
SSGALGGPISPLEPGYEDLTGLFPHDMSKTQTMTSYFGPYLTTVDLVVTAQWQPMAETIKQQIEQLPRPSVNLEVVSDEE
YVKRIQDGTWELTLMSMNGTDDAGTFADPNSIFHYNHAEVQQAYADARAATNDADYAEKMKVYARKLSEDAASNWLYTRK
CFTVASTKLSGYPAALIDQRMPLADLTVK
>WP_003828168.1 MULTISPECIES: endonuclease III [Bifidobacterium]
MRETKTARIERMHKEYDILCRMIPQPQCALHFTSPLQLLIATVLSAQTTDKRVNTVTPELFATYPTAHDLAEANPAQVED
IIHPLGFYRSKTQHLIGLATALDERFDGQVPQSMDELTSLPGVGRKTANVVLGNAFGIPGFPVDTHVMRVTGRLRWRSDW
RSTHLDPVKIEREITACFPPEEWTDLSHRLILFGRSTCHARTPDCANCPLAATCPSAGISAK
>WP_003828169.1 MULTISPECIES: response regulator transcription factor [Bifidobacterium]
MTFASDPATVLPSLALLSHRVRVLPMDAASLVKMPENTILFLDARDDLATAKTLCRLIHASGLSTPIVLVLTEGGFTVVN
SQWGIADVVVTTASPAEVEGRLRLVSERGNAPTAAAAGSPAESTATVEDGQIRSGDLIVDTNGYTASLHGRPIDLAYKEF
ELLKYLVQHPGRVFTRAQLLQEVWGYDYYGGTRTVDVHIRRLRAKLGGEYEHLIGTVRNVGYRFDPPENDKGDAAAQQAA
KASSIDDAADTEETAA
>WP_003828170.1 hypothetical protein [Bifidobacterium breve]
MTEITWKECKNKVLRMLLVQLSAYALLIAAAAVTLLGADPTAPRVVACLTLVVFLVFWPLRGTMLDRVVTLLFGAASLMF
VTVPFPAGKVPPDQTAADGSTLPWYSWALAMGLLLVMLVVFSFGRQMAREKRDHLIRALSHAVTSGVAALAVAGWCFLPD
LGAMLAKGTVAGTVALIILIVLGLALAVASTLWVRDADPDPDIRYPWIGTGLMSVMLMGVTIAATALVLGRIIG
>WP_003828171.1 MULTISPECIES: manganese efflux pump MntP family protein [Bifidobacterium]
MIAIIVQTLLISVSVAMDAFAVSIGKGLTVSRVRPGDAVRSALWFGGAQALFLILGHYAASAFSAYVTAFDHWIIFGLLA
FIGGNMVHEAYEEDAENAKETAQFDWKHMLPLAVACSIDAFAVGVSLAFMATSVPFAILCISVVTGLFSAAGLYIGRAFG
AHWQKPAQIAGGVVLILIGVKVLLEHLGVIAF
>WP_003828172.1 MULTISPECIES: inorganic diphosphatase [Bifidobacterium]
MAETFNVVVEIPRGSKNKYEVDHETGRVFLDRTLFTAMGYPDDYGYIDGTLGEDGDPLDALVMIPNSVFPGCVVECRAVG
LYHMVDEAGGDDKVLCVPADVRFDDIKDIDDVNEYHKAEIKHFFEQYKALEPGKEVLPGDYWTGADAAEKEIIAARERLA
NEGK
>WP_003828177.1 MULTISPECIES: F0F1 ATP synthase subunit A [Bifidobacterium]
MVGSFGAGLLLANEGAHLPSVNDFLPPEILFQGTPFAINRIILIRIVATVVLLVVLGITAKHAKLIPGRWQGVVEYGLDF
VRDKVVYDVMGEARGKRYVPMITTIFFTIFVFNLCGVIPGMNMAATATVVMPLVFALWTLIQYWVTAARSQGLGHYLRHE
LFTPGVPWPVYFLLAPINLLELLIIRPASLTIRLFANMVSGHLMVATCLAFAQYWMVDAANKLQGIPVGALWFAGGFAMT
CFEAFVAFLQAYVFAILSTVYINLSFPEE
>WP_003828178.1 MULTISPECIES: ATP synthase F0 subunit C [Bifidobacterium]
MDIITLAEVAGNLSVIGYGIGTLGPGIGLGILFGKAMESTARQPEMSGKIQTIMFIGLALVEVLALIGFVTALMFH
>WP_003828179.1 MULTISPECIES: F0F1 ATP synthase subunit B [Bifidobacterium]
MTLAEGGIDLFIPETYDIVWSLIILVIVAVFFYKFFMPKFNAIFDERAAKIEGNIAKAEQAKKDADEAKAKYEAQLSTAR
VDAAKIRDDARAEASHIISDARSRAESDAAQITASAQRSIESQQQQAIVSLKGEVGALATALAGKILGAKLEDNDVQSSM
IDSMIDDLDAKK
>WP_003828180.1 F0F1 ATP synthase subunit delta [Bifidobacterium breve]
MRGEASRIADRESRDSLAPKLRDTHEDAWRIGNELFTITSALDNNIQLERALTDPSRPTADKVVVFKEMVGDQVHPMTTE
IMTDLVSRRWSRARDIANAVEDFGVDAMMYYADATDSTLHVSIELSRLHSSLLNLPVVRSKLYDDQAPSEVRVKLFRELF
GDKNLNKVTMRLAEHATCNLRRRRYLETIQWLIKKFSRHMGQSMITVTTAAPLKEEQIKRLIDVYSAKVGRQVHINSVVD
PTVLGGMRIQVGDEVTDNTVVAQLQNLHRRVQTEASPV
>WP_003828181.1 MULTISPECIES: F0F1 ATP synthase subunit alpha [Bifidobacterium]
MAELTIDPASIRKALDDFVASYKPSDTPTQEVGYVATAGDGIAHVTGLPGCMANELLTFEDGTLGLAFNLDAREIGVVIL
GDFAGIEEGQEVRRTGEVLSVPVGDGYLGRVVDPLGNPIDGLGEIQGIEGRRILEAQAPDVMHRHPVDEPLSTGLKAIDA
MTPVGRGQRQLIIGDRQTGKTAIAIDTIINQKANWESGDPKKQVRCIYVAIGQKGSTIASVKQSLEDAGAMEYTTIVASP
AADSAGFKYIAPYTGSAIGQHWMYNGKHVLIVFDDLSKQAEAYRSISLLLRRPPGREAYPGDVFYLHSRLLERCAKVSDD
LGGGSMTGLPIVETKANDVSAYIPTNVISITDGQIFLQSDLFNANQRPAVDVGISVSRVGGAAQTKALKKVSGTLKISLA
QYRSLESFAMFASDLDAASKAQLTRGAHLTELLKQPQFHPYSMEQEVVSVWTGTHGKLDDLELSDVLPFEQGLLDYIDHN
TDILKTIRETEDFTADTEAALDKAVDEFRSTFVSSNGKPLVEKKPDVAKAAPVDQEKIVAGEK
>WP_003828182.1 MULTISPECIES: F0F1 ATP synthase subunit gamma [Bifidobacterium]
MGSQLALKSRIHSTESLAKIFNAQEMIASSHIAKARDVALNAKPYTDAIFDAVQALVAHTHITHPIAVKDENNPRVAVLA
LTSDRGMAGPYTSSIIRETESLLARLDAAGKQPELFVYGRRGSTYYKYRNRDIAATWEGDTDQPGVEIAETISSTLMDAY
MKPAEQGGVSELYIVYTEFINMVVQKVRVLRMLPVEIVENEAKVPAPDEEAPAVADVAPLYTFEPSIEEVLDAILPKYIQ
SRIHECLLTAAASETASRQNAMHTATDNAHNLIDDLTRKLNASRQASITQELTEIIGSADALNKEEE
>WP_003828183.1 MULTISPECIES: F0F1 ATP synthase subunit beta [Bifidobacterium]
MADNQTTAAEPTDGRVTRVQGSVIDVEFPVGHLPDIYNALKVKIVNTGAKEEGEAKVTEITLEVEQHLGDSTVRCVALKP
TDGLVRGTLVSDTGAPISVPVGDVTKGHVFDVSGNILNKKPDETITVTERWPIHRNPPAFDQLESKTQMFETGIKVIDLL
TPYVQGGKIGLFGGAGVGKTVLIQEMIQRVAQNHGGVSVFAGVGERTREGNDLIGEMGEAGVLEKTALVFGQMDEQPGTR
LRVPLTALTMAEYFRDVQNQDVLLFIDNIFRFTQAGSEVSTLLGRMPSAVGYQPNLADEMGSLQERITSTRGHSITSLQA
IYVPADDYTDPAPATTFAHLDATTELSRDIASKGIYPAVDPLSSTSRILDPRYVGQAHYECANRVKAILQRNKELQDIIA
LIGIDELGEEDKTTVNRARKIEQFLGQNFYVAEKFTGRPGSYVPADETIEAFTRICDGVYDDVPEQAFSGIGGIDDLEEK
WHNMQKELGA
>WP_003828184.1 MULTISPECIES: F0F1 ATP synthase subunit epsilon [Bifidobacterium]
MAAEKTTMKVNIVAADHPVWHGDAASVTIPASEGGMGILPDHEPVLTVIKQGTLTVVEPDGDRHMFEVTDGFISFDSNKL
TVAVERGHDVQYSGIAE
>WP_003828185.1 MULTISPECIES: endonuclease NucS [Bifidobacterium]
MRIIVADCSAEYSGRLNASLPLAKRVLLIKADSSLLIFSELGSYKPLNWMTAPCTLKDITPDGADDDVDTPVPEKVLRVS
ADKGSDILEVTLQHIYSDETYDLGEDPGLIKDGVEDHLQRYLAEQIERIGKGAKLVRREYPTAIGPVDIMAINAEGEHVA
VEIKRHGGIDGVEQLTRYCELLNRDPLLAPVHGIFAAQTITPQAQVLAKDRGFTCLILDYDDMKGTEDDSLRLF
>WP_003828186.1 MULTISPECIES: FKBP-type peptidyl-prolyl cis-trans isomerase [Bifidobacterium]
MRTLSTLTKTIAVACSLIMCISLAGCSNSSDSKSDSSKSSSSKTANQIAGVTAKGKLGEKPTISFKAPMTVSDGSYVVLQ
KGDGDTIEEGDRVCAQGIALNVKDGTELMDTWTKNTPDCSLLVDSSTLSSTYYDQIKGAKLNTTIGFGVNAEDSSGYSYI
LAMTFVSKSKDLKKATGEEVKDVPSNLPKVTRAKNGKPSIDMNGQGAVDSLVSQTLVKGTGKEVTDKNTVVVKYTGWLTD
GTQFDSSWDKNTTLEADMYSGGQHGVIEGWQKGLIGQTVGSQVLLVVPPDQAYGNKKQGSIPANSTLVFVVDILAAY
>WP_003828188.1 hypothetical protein [Bifidobacterium breve]
MSMRWNKLCVAALSVAALIMPLAACEGQLPTPAADSSTKTQPDLTEAQEKKIRTKILETIDQADAARSADGYKAVMGGPQ
LEIRTSQATIAQKSGSMSKYAIIPKDIAQVVIPTDDGWPRSVFTITTTTEDQQSKRLLVLNQESARQNYKLMAMARLFEG
AQLPKFEVPTIGSRMGTDKDENLVATPADALTQYADVLQNGANSKFASQFADDQLRQKIVELTNTVQEGIARNNGTQEQT
FTAAPDQMWVMRTADGGDLVVGRVDSVWTRQAGDGRESQPASDDEKILFNSDKYTSTMKVTYVNVVALYIPSANSGQQIT
AVGADRTPVKVEAL
>WP_003828189.1 tetratricopeptide repeat protein [Bifidobacterium breve]
MADQQQFNPGVSLAGAVDLEALKHQVKAEPGQAGGAPAAGGYVIDTTENTFQAMVQTSATFPILLLLWVPTDDRLFSMAR
ALGDAVNGLNGQIQLSRIDIATNPSIAQALQVQGAPALFALISGRPMPLLQGLPGDDELKQLTDEVIPKIIQAAAQSGVN
GTAPYSGDPDSDAAASTGATGADTEQVPPEHAEAHRLAEEGDYAGAAAEYARVMESDPSDALAAREHAKALLLARSGSAD
VREVRAAAAAAPDDVEAQLAVADIDMIGGQIQDAFDRLLDFLAAGHKGDLEAVRQRLLEYFTIPEPTDPRLARARRRLAT
LMY
>WP_003828190.1 adenylate cyclase [Bifidobacterium breve]
MSEPTDDFEYERRFFCRELPDEYNDGDIPTLIIQSYYVHADNYALRVRLVSHKVSVNMTPDIDPIAVLDEHREQFSEAFV
TVKGPSVGGTRYEVEREIDARIAAELIKRGGEVVIKNRYSVWIAEDGWSVDMFGGLNAPLIVAEAERSGPVTNLTIPKFC
VTEITDQARFNNDGLAAKPFSTWADDFEEELALDGPRFQQYFGKNRMA
>WP_003828192.1 MULTISPECIES: Rid family detoxifying hydrolase [Bifidobacterium]
MSEKMEAVATSEAPAALGAYSQAVKANGFVFVSGQLGIDPTTGELAGDTAGEQAAQALKNIKHILDTAGTGIEHVCRATI
YLKNVEDFKEVDARYAEVFIGSVKPARVAFGNNMIPKGALVEIDAIAVE
>WP_003828197.1 MULTISPECIES: ABC transporter permease subunit [Bifidobacterium]
MTAAIAQNGPAAAKAAGPSATPSAASSVLAKHRQELGTLASTLPFFAYTACFLLAPTVIVVVGAFQDRSGGFTLSNFNKM
FEANTVAAFGTSILVSVASSVIGAVVGALASYALVIGAKPNGLLRRMISAISSVLAQFGGVMLAFAFIATIGINGIGTML
IKTLTGYTVNPNWLSSLPGLITIYCYFQIPLMIIIFLPAVDSIRPQWREACESLGGNTFQYWTRVACPILAPRFISAFLL
LFASAFSAYATAAALFSQRSILVPLMIQGAMRNEMDPNQQGFAQVLAFAMIIVVAIVMLLSHAVEKRAGRWQ
>WP_003828199.1 ABC transporter ATP-binding protein [Bifidobacterium breve]
MIMSFRSMFGHEASHEAVADVAPTVGTGSDVQPVAPATSAQTAAEDAFKNDPTATLEGVRGKDVTKAAKALLKDTVKRGG
GSIQMQNVIKIYPGSTVHALDDFNLDIKPGEMVVLLGGSGCGKSTALRSLAGLEDIQGGRIMVGGQDVTGVPVNKREMAM
VFQAYSLFPHMTAFENVEFGLEVRGMGKAERRKIAMEQLELVGLADQAKKYTQQMSGGQQQRVALARALAVKPRVLLLDE
PLSALDAKVRVQLRDQIRRIQLNTGTTTVFVTHDQEEALAVADRIGVMNKGKIEQIAAPQDLYQRPATEYVATFIGLTNR
LPGASNGDEAVVFGQRVPLLEGSAKGDSVAVLVRPENLTLTAAAQHDSHVGERARVEVIHFLGSLVRVDTVIASGEYQRW
NKGEQLKVTVQLPASELPAGLAVGDEVVVAPRAVAALAC
>WP_003828200.1 CPBP family intramembrane glutamic endopeptidase [Bifidobacterium breve]
MSEPQTPQTEQGTQTTLPQQSGNWWFVAYRRFSIVGVALAIMVAFWIGLNMLATGALHQFAGNDVPTWAVLLASSGPLYL
VAMPLSMLVFTRVPAISTRQFAMKPGEFIPLFIICIPVMYLGNIIGMVLSADITDGQATNRINDLVLGGNEWVNALFVGL
LAPICEEWLFRKQIISRLRRYGEKTAIVFSALAFALFHMNLFQFFYAFGLGLIFGYVYTRTSRLRYSVLMHMLINLNGSV
LAPLMLKQIDPRILSGTISEAEIMSMVQGGSGMRGLSIMMLYGMVMMGLLIAGIVLLIVKRRNWEFYLAPEELPTGLKVR
TTYGNPGVVIYILLTVGLTIWMLLA
>WP_003828202.1 aspartate ammonia-lyase [Bifidobacterium breve]
MSETSNNTRLEHDCIGKMEVPANAYWGIHTQRAISNFPVSGITDSQHPELVRAYATVKRACAIANEELGLIDASKAEAIR
AACLEIEAGKLADQFPVDVMQGGAGTSSNMNMNEVIANRALEIAGHQRGDYSYIHPNDDVNESQSTNDTYPAACKLALID
ALGPLAESTKKLAKAFHDLADKHINDVTIGRTQLQDAVPMTYGQEFHAFATLLKSDLAAFDRVVPLLAQLNLGATAIGTG
ICADLRFRQSATKHLAQITGLPITAAPDPVAAMTDMGAYVSTSAAVKNLAVHLKKAADDLRLLNSGPRCGFNDLNVPARQ
AGSSIMPAKVNPVIPECVNQCCFMIFGMDVTVNWAVAEGQLQLNAFDPVMVHELLTGMALLTNAMTTFRVNCVEGIEINA
DNGRVYAQSSPSISAALNHYIGYEHAADIAAEAVHTGRTVREVAGERTDLPAEQLDEILDPIRLARGLGQTCREHQE
>WP_003828203.1 transposase [Bifidobacterium breve]
MVERVFNRMKHHRKASTRYDRLDETFLANLQLILIAVYLKKHSQNPTSVNTP
>WP_003828206.1 sulfite exporter TauE/SafE family protein [Bifidobacterium breve]
MTHLFLALIVGFGVGIVVGALGAGGGILSVPVLVYLLGQEPHAASAGSLVIVGLTAVVSLMPRAREGHVRWRDGLVFGVV
SSVGNVLGSRASLMVDAHMLMILFSVLLMAVGVFMVRKSCRMSQVGDAGTVAHADSGSTNPHRSVWLLVACATATGALTG
FFGVGGGFAVVPMLVLALGFTMREASSTSLLVMIIASAAGLMSRIGTSVSIDWGIVIVFALASMIGGLVGAPASRRMREV
VLTRLFAGLLFIVATYTMISTLIEMLA
>WP_003828208.1 LacI family DNA-binding transcriptional regulator [Bifidobacterium breve]
MATTLKDVARQAGVSHTTCSAALRGLPNVSPRTRKKVLAAAQALHYNTNLSARMLRSNHSGLISFVVPDLSPTYYSMLSV
ELAREATSAGMQLVVQQSQHSASEENSIIGSALSSLADGFFVAPVAHYTDEDLSMLIGDKPAVILGDFTQTTRYDRVKSP
NSEGVNSAIQHLRQQGCTSIGIVGGMTDDKEADIPEGSSVLTLQGLRMHAAMDALADLYHENRESIVNERLIDVGWNSDE
GIRAANLFMEAGMPYDGLFCLDDEIALGMLHGLHEAGVRVPEQVKIIGFNGIRHSAISTPTLSTVEVDLPGMASAVVSLL
RRRIEHPDVETLPQKVTVGTILRARESTAAGNV
>WP_003828211.1 ABC transporter substrate-binding protein [Bifidobacterium breve]
MNKGLYRAVCAVAAAALAFPLAACGSGGGDTGASGITADDVQAALDSDEDITLTVWTWAYDIRKKSTDAFMKKYPHIKID
LVSTGTSSDHYTKFQNVVKAGSGIPDIVQTDYDSMPQYAATGSLANISEESIEKEFGSLYADAAWNAVHMGDGLYGIPSD
QAPVAMYVRADILEEYGIDVPTTWDEFEEAGKKLHEADPTKYMGVFDTSNAHFMDYFFRAASVKTYSVDGTENVSFDMQN
DETKGVMERIQRMIDEGVIEATATGTDQFTRDFLDGRYATWIDGCWRGALIASNMPSLEGKMTVELPPAYGDSSADLKTA
TIGGSMLAMTSACPKEKQAAAIAYMNWVSSDPDAIEAWQSYGGSYFNAAKSFQTDSEQANITDDFFRGEKVKAVYFESAS
KINDDWDVLPFNSQYAQEFVDTVVPELTEDGDLYNALGKWQSNLETYAEDQGFNVVDK
>WP_003828213.1 carbohydrate ABC transporter permease [Bifidobacterium breve]
MATTNASAASWGTRLVNRWRRKEYERKLKNRQTDGPLIKLTPQQKGMNVLLHLIMLLMLLYCVIPLIWLVFSSTKTNEGL
YASFGLWFDDENVFFQNIVDTFTFQEGVYTRWLLNSILYAVVAGLGSTILAAFAGYAIATMRFPGRNMLLWITLIFMSIP
STVITVPLFLMYAKIGLVNTPLAVIIPQLSNPFGLYLMIIYAQTSIPQSLVEAARLDGANTWTIFWKVAFPLLSPGFVTV
LLFALVSVWNNYFLPLIMLSNTDDYPLTVGLNVWLKMASDPSAQQVPNNLILTGSLLAVVPLAISFLFLQRYWQSGLAAG
AVKQ
>WP_003828214.1 ATP-binding protein [Bifidobacterium breve]
MTGYIARDKLTDTLRSHRNTPEIKVLTGVRRCGKSTLLEHYAQSLLDDGVPASNIFTRRFDSFDTPIGYSATDLHADLMQ
ATQESRPGPFYVFLDEIQDVPGWEEVVRRLHSRDDTDVYITGSNARLLSGELATHLTGRYITIPVYPLSFDEYQRHHRAQ
GTTDSTDQLFSKYMMFGGMPGLFATGQPDQDKATEILTSIYESIVMKDVAGRYGIRDIATLEKLSRYLFSTSGNLFSVNK
VANTLTSAGANASYATVDNQISALERSFIVYSAQQERMRGKELLRPQRKFYPVDNGFRNLATGFNGSDRGAQLEGIVFME
LQRRGYDVTIGSLPDGEIDFIAKRGNNKQYIQVTLNMTEEQTRERELDPLRRLGDAFPRTVLTLDWHSEGMTDEGIHITN
VMDWLCS
>WP_003828217.1 DUF2974 domain-containing protein [Bifidobacterium breve]
MTGIIDYARTELRPFSELPFNEIDALIIATLIYEDVANICPTLMLDEQQQSGSFATRIRTFEPKHPLIWLKGLWHPAMES
ISLKEANQELHRSIDTSEDDKPHEAQMVSVIDPRLTHTLFEEAGNNPRFTGIQLGAVVEHVNRGEQTQFAAATFQLPDGR
NRRNPTHKGTMVLSFRGTDDSLIGWKEDFNMAFQYPVPAQRAASAYLDTVARLWDGPIVLVGHSKGGNLAIYAAMNADAK
VQNRIRHIYSLDGPGFPSEIVTSPAYRRIQPKVTKIVPSSSIVGMIFETPEPCRVVSSDSDGIMQHSAFTWLVDGDQFVT
EPDLSSSSQLFNEELNHWVGALTPEQRERAVDALFTVLHSNGATTFSEVMSNFPASIPSMLGAFVGLTPEDRRHLAEAVP
ILIKAATAKHKTDSANAKAAADADEPNGTPATEQKNEPNDKPTDV
>WP_003828218.1 methylated-DNA--[protein]-cysteine S-methyltransferase [Bifidobacterium breve]
MAQRQLIRTTAETPIGRMMMASDGEALTELCLEDWWWVTKNQQHDNGTPDSELEVFRITRDWLQAYFADERPSLSQAPPM
NPAGTPFQHEVWQLVAEIPYGMTASYGEIAAELSERRGGGRMAAQAVGGAVKHNPITIIVPCHRVVGSGRAFGGYGGRLD
IKAELLEHEGVDITRFDLLDIRPV
>WP_003828224.1 VWA domain-containing protein [Bifidobacterium breve]
MKRIAEWFAAVGAAASKSGKRLVAVVAAVAMLGGVAGVSATAMADDQSAADTQQSTAQTETPANTDSKDAGTDTGNKDDS
TKADATKSDDAASADTDAAASELTKQTAPAPTSTLNTQAAEATNGSCVYAGNVASGLNNVCWLDMTNFTAAQNQLQPMSV
KLSDSLTMKFNIKYTGGRTLRSAWNKAAFGHYGYAGFPEGTKPALYQITGSYNTESTVELTDIKIVNADGSEITGNYSFM
MADAESTNNDESISFTSSNEIEQVAQFPQQGDANYKNYAFGDQTFSADHKTVTGGGVRTGANPGIYLYKTKSPDTVSVTM
GVHYGREIQAAIFGVLFSNAETTVTTNNASDTFAGKVESQTYGSEQTGGVTGSNSATSKVVNMLSDTDTSEQVKFTLSAS
ENTNWNDYNVSFTCDGDCGEYDATPQIDTATGNRYVTVSVASEKSAHGKWVVTKKVKLDTPKIQKSISKDAVDSAATGQK
DSYTLSLNVKGNTVSGTTTSGEKAKIDVAFVLDTSGSMNDKVGNSTRLKNMQNAITDNGGLSSVLFNSPDKIDAQVHVIT
FASGLGLDGTSVLSTKADLDEVVNGLTANGATHWEKGLERVSNISTRPGATKYVVFLTDGDPGNKGWKETNVYSCGVLGL
QTCDDNDSARSVYNASVIAGKQLAKAGWNILNVGVDMPTTVYVNPDADSVSGSNYDLRNHSFSQTAGWVSPLEALTAREN
ANKSATVKDQLIKAYPKTTSSELAQVFKDLGQIITTTTTKSYGKVSIVDTLSDYADPLFEYDKQSGEITSGVTVVTSDRS
NVDAEVASKTYDVATRTVTVTFRDGFTLAKDVTYSVQFKVKPSDKAYETYASNKQSEKGGYTDTDNTVHQGETGTGTDSE
NKDGFYSNAEAHLAYSECTAVNNVAKDCVSKDNVTYQKPVLQVKTGKIQVTKKWDPTDSEPKDGSKVTVNIYKGDHADDG
QKVDTLTLAKDGGWTGSLGNLAPGTYFVEETNVDGYTASYSQSQTVTITADDLWKAEPNMTKFDNVKTYDVTITNTLNRV
DLDVNANVKVSKTVQGAAASKDFTFNLTCAKSNAACKDGVTWPKDSNGSLTATASKSDLQTIGTPADAKFPDGSTLQLKA
PTGTTSAVYEFTVSEDQSGNPAGWKYDTDTVTVKVTVSKKTDGSGYKTNVEYVYADGDSDKTDNPKSADFTNVFVAVSSL
PVTGGRSARDWLIYGGGLGLLALLAGAGYTVWRKRQLV
>WP_003828225.1 isopeptide-forming domain-containing fimbrial protein [Bifidobacterium breve]
MKLRKLFAGVAAAATLLGGMAFGATAANAADTASITLSGKTVKGTVYTAYKIGSYDTASAKVEKDKLASVGVTTDQAWKT
DAENVLGSTVTNTPEYKGYGDPLAYVAGTTGYYTNTPATLPNASATMESFVQSLAGKLDGKTAVDPSQTVANDNDKVVFS
GLDEGLYLIVSKTDTEPATDAGSPLAIVGTQVTVNGTAYTKLGANNQTLGKAVVKPSTPQKPSKSASDLNPYVGATITYT
LEGTVPAKANSFKFVDTPSAGLTVKLDTLKVNVQGETDPLANTEYTVDPASGDFNTSAAKPSFTIALNNATKYQGKHIVV
KYNALVNKKANVNGTNNDVRFDNSNQTTTTTITPQLNTVTFTKKGVDADTNALKGVVFQIVADTNNATPLPDGTATEATS
GDKGVVTFSGLPNGTYTITEKTPADGYLTTALPSFTVTVENGKVTDVTPTGVGAGLVTFENGYANIVVKNVKKITQLPLT
GAAGTMLFTVVAVLLAGVAATVFAKSRFTKRALDA
>WP_003828226.1 hypothetical protein [Bifidobacterium breve]
MEQPTKRYSTQDVWKSYWCGPTIFDRIGKDFDKSGYDLHWLRDALTSAYDVQESCRSSVNEKLRHPYTLSVLEKARLLCD
AQDNRHASSIGIVDIAVLALSGFAVLASVISTYKDMNISQEIMPANLILLIGLIVLFAILMGEVIYLSRRDNRRDRLREA
LAILIAEDERTAKEKEQASDEELRQLIHNLLAISVQAASAVSDNSAAGGTADADAGNDDGDGDA
>WP_003828228.1 hypothetical protein [Bifidobacterium breve]
MEQEPNEQEPNEATEIVGSKVETVEVSKHPEASIPETDLSLADIERRRSHPVRWAVTILAVLAAIIAPYWFGRSFAVNNT
EAVVAALGDVSAQGIALVGWTVVVIAYVGLVMAIVVSPSWPWLIVFVVGLAAEQFIAGLSMLNLHFWYSTYVVYGEQSNI
ANAANLGILAAAIGVAVYAVIFVGLLVVIKKTSPLNVLTKSWASFILYFVIEGVALFVVLFGGLLTAV
>WP_003828229.1 MULTISPECIES: 30S ribosomal protein S15 [Bifidobacterium]
MALTAEEKTQIINEYATHEGDTGSPEVQVALLSKRIADLTDHLKEHKHDHHSRRGMQLMIGDRRRLLDYLKRVDINRYRS
LIERLGLRR
>WP_003828231.1 ATP-binding cassette domain-containing protein [Bifidobacterium breve]
MNTAIETNTATIVEPTTEPALQLEHVSYSYSKGGKRVLIDKNYAFHPGTVVSITGPSGAGKTTLLSLLSGLATPTKGRVL
HNGEDLAKADRYRFRSHDIGVIFQSFNLLPALTVAENIILSMDASGKTFDRPKKQIAAELIEKVRLQPEYLNERILHLSG
GGQQRVAIARALSYDPQIILADEPTGNLDLATQDDIMGIFKDLAHAEGKCVIIVTHSPEVAAQSDEVFQLAPLRER
>WP_003828232.1 hypothetical protein [Bifidobacterium breve]
MFVLNNAWKTVIRNKGRNILIVLIVAIIAAAATIGLAIRNAADNARETGLVNTSVTATISVDRSKLMEQARESQSSDSSS
GSSDSSDSSDSDSAPDFDTMRGALDSSNLTLADYQKYAKASSVSVSSYYSESTGVSGTDSFQPVETSTANAANSLDSSSD
SGSSNQQGQGGPGGDMGGGPGGSGASGGNTSTGNGDSSSNSSGDSGSSSVDGSDSYNSESGSSGNDSSSGNGDSQGGQPG
GMCGVMSQAVDYVSEINATVNLAVVGQLILIGLGLTLISALVGIVFVMRYEPLQILADRS
>WP_003828234.1 DUF2207 domain-containing protein [Bifidobacterium breve]
MKKRFIRAGVISALITFAVACFAALMMVIMPAGDSADLSYRTLDYDVTATADGNLKVTQRIDVKLRDRSDDDGDRPWKQL
FQQYSLAPGNLTDITDISVRNVTDGIDYAQQTEPKLPSAVSSNEAWNSDYANHWYIADVSASSDNPQPYTPGTDGIQVGE
SSKSAKTVEIGWNIPVTTEANSMKFEVSFTMHNVATKWQDVASFQWEPFGKKNQVPIGTVTGTVHFPEGITGKTSWAWLH
TERTSATKRESDGSYTFTAYNIRTGDYLDVVAAFDSSKAGDMARTQPGDHLNDLKTSEYNQQQRWLDRQRLAARIRLIGW
IATIVIGLALCIWGVWAAIASNRRAQYHGDIEYWRDQPGISPASAARLIKVVDLSVTGDSSDRELTATMLSLAVKKAIAI
YPGPADMYRGIDMSQATPVGLIQMITADPGKMNAARNTSTIVILPASLDAASNIEQLGLSQSEEALLALLITISQRVGCP
VFDLNQMKNVCKDWASGYLELNKFTDSCAAEYSPLTSTASSQWAVAGVLAVVLGLGALIVNGTTGFMVAGMITGSPLLLV
GLFCLLGGTSTALTEPGHEMAGRCLGLKRYMQDFSNFADRGAADIAMWDWYMVYAAAFGISERVMKELAKAYPQVNDPAW
LDANAAGTLFYWNYRPYGWYGGRYYGDSATADQGSLGAAGPVPAYGGTSFAGGFSDLGSQLSAGFADISSTIQAAAPSSD
SGGDFGSFGSGGGSGFGGSFGGSGGGSFGGR
>WP_003828235.1 hypothetical protein [Bifidobacterium breve]
MRHRTIRSIIAMLITAATITAILIVTLLIFNWFTADHPKRSYRSLDYEVAVQPNGDLKVTQHIDMKLDSRGKNKPWKQLY
>WP_003828236.1 DUF2207 domain-containing protein [Bifidobacterium breve]
MNGDEAWNSHYAKHWYVVATNRIDTEAYAYQPGKDGIPIYQTWDEYQDYDQGISGRKMQLLEIGWNIPATTKAKSLKFEV
TMALVGATTLYSDVAKFQWEPVSELNETPIGKVTGTVRFPNGITASNSWAWLHYSGVSTTERGENGELKFAANNVRVGRY
LDLVATFDSSGMHDTSGGKAGQQYTPAGDWIRKRDYDSLAELKQSEKDKEAQARAEQRNTVKKWAITLGIGLGISLIALI
MAIFGFVHVHLAVRRRDAMYVHDIPQIGPVSVARIASIMGLAPKHGYDHRQTAATLLSLAAKGAIAIYPGPASLYGGVEL
TGLAAKTRPLALRAVSQMLSGSGAADLALWDQHLVYATAVGMSKRTLRELAKAYPQIQNPDWLDDNATDSLVYWNFRYAS
IGDTHDGSSRASTGDGTGLGFGLGPADSDHLGASFGGILDFGAQLGSGFNEISATIRGAAPASASIDGSSGSFSGGGSGG
GSFGGR
>WP_003828237.1 hypothetical protein [Bifidobacterium breve]
MGGNDRDNRPRSDRQYREGLMTGLLIALANQVGQGWSTAIIIGHTGAAWSESQARPLIRQRNSRNL
>WP_003828239.1 nucleoside hydrolase [Bifidobacterium breve]
MRKKLILDLDTGIDDALAIAYALGSAGDADLIGITATYGNVAVPLAARNALAVLHAFGRDDIPVYPGIDHPIAPAKLPLM
RGTTPDERAEAYRRWQEGGEDGWQTDTPWSPSPGSVAVHHPNGIGGAVLPDSPRQPEAPGSAVDFIIAAARECGPDLTIV
PTGAMTTMATVFRNAPDLKDSGINVTLMGGSLTLPGNVSPAAEANISQDPEAADYLFKCGARTTMIGLDVTHQTALTREK
AHEWAALGTPAGDFLVTMTDYYIDFYVKNQPEIHGCGLHDPLAVAAALDPSLVTTFGFNLQVDLEGPFRGRTIGDRSRVQ
DPDKHTQVALGVNVPAFLDRFMQRVTAVVRG
>WP_003828240.1 ribosome maturation factor RimM [Bifidobacterium breve]
MAEQDMHDDPQQLELLRVARIGRAQGLKGEVTVRLYTDDPEWRFEPDSVLYSQDGETEYIVENSRTFKDRWILKLEGTDD
RTAAEALNGVELYGEADDAEEMLEADEWYPKDLIGLEARLSEGNGLGLPAGQVVGKVVDVVDSPAQSLLKIRLVEPVVTG
QDSKGEDVIEKTALVPFVEALVPEIDLDEQYLTLDPPGGLIPGL
>WP_003828241.1 MULTISPECIES: RNA-binding protein [Bifidobacterium]
MLAQAVEHLIKNIVDFPDDVSVKSHENARGELLRVRVNPEDIGRVIGRSGRTANAIRTVVQALSDHKVRVDIMDVRR
>WP_003828242.1 MULTISPECIES: 30S ribosomal protein S16 [Bifidobacterium]
MATKIRLKRQGKKFYAFYRVVVVDSRKKRDGKVIEEIGTYNPNTQPSTIQIKSDRAQYWLGVGAQPSEPVFKLLNITGDW
QKFKGLDGAEGTLKTVEAGPDAEARIAAVENQAQKLKAAKSEADAKAKAEAEAAAAAEETPAEEAPAEAAEEAPAEA
>WP_003828243.1 endonuclease/exonuclease/phosphatase family protein [Bifidobacterium breve]
MTTILGTVAIIALLWTALSALPAGLEARMPLPYMIALTPLLWVPLVVLAAFAAWQREWSVMSLLIVAALFASSHRLNYWG
TSIDPAGKRKESHRETPRETSANTQNINNSSNTDTTVTVSSSTIDANRETSRETYVNTHNISDPNAGPSAAASSSGTAST
SREALDAASNLSSKASESTRTTLPTQFTVMTLNCRYGRADANDIIANIRKRGISVLALQEVTDELIARLTEAGLNELLPY
HQFGEAKDTDNGGFNVLYSAYEPGASVPNVVSIPAADVPAITLRIADQAKMPPASTSTNGTTIRIAANPSTTTQAHPDRT
ITFCSAHPKSPMRGCADWSAGILGLREITKARSIAHHNIAVVMGDLNSSTDHPSFRALLKSGFKDASLTQAAGPNLTFPR
WLKWPRIELDHVLFTPGVRPSQVKSFEIKDTDHLALVATLALR
>WP_003828244.1 signal recognition particle protein [Bifidobacterium breve]
MAAFSSLTDRLSNAFKHLKSKGKLSEADIDGTIREIRRALLDADVALDVVRSFTGKVRERALGTEVSEALNPAQQVVKIV
NEELTDVLGQGVDRPLNFAKNPPTIIMLAGLQGAGKTTLAGKLGYWLKDSGHTPLLVAADLQRPNAVTQLQVVGERAGVP
VYAPEKGVQSDGGEAVAAPGQTSGDPVKVARDSIELAKQKLYDTVIIDTAGRLGVDEELMKQARDIRDVVQPNEILFVID
AMIGQDAVKTAKAFDEGVDFTGVVLSKLDGDARGGAALSVASVTGKPILFASTGEGLKDFEVFHPDRMASRILDMGDIMT
LIEQAQKQFDEEEARKAAEKISEGSFGLDDFLDQLQQVRKLGSMKSLLGMIPGMAQHRKELEQFDEKEIDRTEAIIRSMT
PAERRDPSIINGSRRARIAYGSGVTVSQVNALLQRFEQAAKMMKRMSNRGGMGGGMPGFGGPAMGGGKKKGKNKKKGGKS
GNPMKREAEEKALRDKLAGKKSYGSTGGSAFAKKPQNPALPAGLEEMMGNVDGGTELPPNLGGGLGGLFGR
>WP_003828246.1 cation transporter [Bifidobacterium breve]
MPAQKLLERKALIVGIVVNVLQVFAGMAVFFMTGLKAMFLDFSFTAISVLSGLVAVYLSTRTVRTTERFPNGLFALEPIY
AICKAIFTMSLLVYSLIDVCRVAYDYFVFGSGERIETGPVVIYEILTVIVCFSLYMYYRRSNRAIGNSSTMLTAECKSTL
VDGSMSFGIGVVAVFLMLLPAGGPLDFLHYTGDFFITVALVVLTIREPFSVLKEAFVELVGGVHDDDETNAYVEAEAQRH
LPANTEYEQTLIFKTGMNYTVDVYLAGTGETIDVSDLIERKRSLEKELAKRLHLVDVDFVFD
>WP_003828247.1 cysteine--tRNA ligase [Bifidobacterium breve]
MGNSQEPQDFNISVMPSSLTPVHVAKAAEGLNLYDTASHQVSHFVPLKPGEVGIYVCGATVQSSPHIGHIRAAVAFDIVR
RWFLKLGYKVTFVRNVTDIDDKILDKAATAGQRWWARAYYYEREFTEAYNTLGVLPPTVEPRATGHMSDMIDLIQRILDN
GHGYVVTDADGKPTGNVYFDVASWPHYGELTHQKQTAEVDEAAAVADRMGPSVDATGDDKYNPVDPADASPDKHDPRDFA
LWKAPKDTDPEDARWSTPFGVGRPGWHIECSAMSHRYLGDGFDIHGGGLDLRFPHHENEMAQTRAAGYPSAARWMHSAWV
TAKGEKMSKSLGTGLSVPSVLAENSAWVVRYALGSVQYRSMLEWSDQALVEAQAAYDRVSNFIERAGVALGGQPSREEVT
GISADDLPTDFVAAMNDDVNVSGATAAIFTTIRSGNTLLSQLADRADSEAVQAEVRETLLAVRAMLDTLGLDPLAEPWVS
AGAAGGASDGTTETPEHAALEALITEQLNARAEARKARDFAKADQIRDTLAEAGITIEDGLQGSTWSLK
>WP_003828249.1 hypothetical protein [Bifidobacterium breve]
MEDKANKAWTDLIQEYQIDNAIKQHGEFIIQAKDIKKYREPRLMAKWDSSESLPTILKKSDINILPVSRSAYVLSNFKLY
QPFPENDINTVKYVPPLPLESIDFNNLSTESNAINAMLITGILDDFLGTNNTVETFNGRMGTNDFSFTVNLTNGGKRQVD
VQSAQLEIDGGFENDDSIIIMEAKNVPHPDFHIRQLYFPYRLWCERVRKPIRLVFSQYIDSIYHLYEYEFAKEDDYSSIH
LIQQRNYSFQSSAISWDDIQRIIDSNSPEIDDNYDDTSIPFIQADLFTRLISLIEQLDKVPNMTSAEIASSMEFDIRQAS
YYSSAGEYLGVIERPLRGHSQLSLTGIKLMRLKLRERRLELIKLIVRHNIFHDLLSQIIDTGEFPSREAIIDRMRRYNVC
KDATTLYRRASSVSGWLRWIVTLPDTTEEFE
>WP_003828251.1 ABC-F family ATP-binding cassette domain-containing protein [Bifidobacterium breve]
MPTYDIGLEHVSLAFATKTIFTDVTQGVFEGDRIGIVGKNGDGKSTLLHLFRGTQEPDSGRVTKRGGLTFGMLDQRDPLD
DNATIREAALEGRADYEWASDNTSREIVEALLGGMSLDAKVGSLSGGQRRRADLARLLLKDWDILALDEPTNHLDVVTIH
WLAEHLKNRWSKGQGVLLLVTHDRWFLDEVCESMWEVHDGVIEPFEGGYSAYMLQRVERDRQADVRETKRRNLARKELAW
LSRGARARSTKQKFHVKAARELIADVPPMRNTVELKQMATSRLGKQVVDLINVTQIFEHTQGMAEIDPDVAALADSASRV
DVVNAMYAEPQLHGSVEVAVTDMDDPRLVDAGVPEAIEAAAKAREAEANAPSDIEREVRRQNTGGETIGSDALDEEAATS
AARKVTVSGREILDDVTWLIGPGDRFGIVGANGAGKSTLLKLIDGTLTPTVGHVNIGKTVKFAVLSQRLDELEKLGQYKI
KEVLSRYKPSYIVEGKEVTPGQLMERLGFESAQLMTPIRDLSGGQKRRMQLLLILLDEPNVLIMDEPGNDLDTDMLAVME
DLLDTWPGTLIVVSHDRYLLERVTDQQFALIGGKVRHLPGGVQDYLDMVEDLKNGKGLPEDRAGFAGTGGSSAKRGAQGK
GSAAESLPQSTSSEGAQDSAEPKLSGKAFHEASKRVNAIERKLAKLEEQKSDLEAQMASHDPSDYEGLNKLNEQLTAVNS
ESDDLEAEWLELSEQLE
>WP_003828252.1 type II toxin-antitoxin system VapC family toxin [Bifidobacterium breve]
MIILDTNVISEIIKKQPDEHVANWLRNQDTSNLATTAITVAELLAGICQMPEGKRRKYTDTTIKLELMTLADRTFAFDTQ
AAANYATIFIGRERRGKPTSIQDAMIAAIARSWGASVATRNTKDFEGTGVELINPWEYKG
>WP_003828253.1 MULTISPECIES: Arc family DNA-binding protein [Bifidobacterium]
MATLTIRKIPDEQIQQLKEVAEKNNRSMESQVRSILEEWLAGTVAHEMTRKTNFYDEIREFMEKIDFDGLEEGEIPAPER
NPDDSRPPVTFE
>WP_003828256.1 acetolactate synthase large subunit [Bifidobacterium breve]
MALPTPLQAFSGVPKTHAATDQQTIIDGEKMTGAQALVRSLEDLGVEDVFGIPGGAILPVYHQINDSTKFRFVLMRHEQA
AGHAAEGYALATGKVGVCLVTSGPGATNVVTAIADANMDSVPMVVITGQVGVQAIGTDAFQEADIVGITYPVSKHSFLVT
RAQDIPRVLSEAYHIASTGRPGPVVVDLTKTAQTGDMYYSWPQRMILPGYNPTTKAHGRVLSDAAKLFSQSYRPVLYVGG
GAARANAGAQVKALADLTGAPVVTTLPARGIIPDTDPKNLGMLGMHGTIAATGAVQRADLLVAIGARFDDRVTGKLDAFA
PTARVIHIDIDPAEIGKNRQPDVPIVGDVAAVLDDLIPEIERTQAIQGKPNLAPWWKAIDGWRKEYPMTWDKPTDGSLAP
QWVIKKLSELADSSTIWVTGVGQHQMWASQFIDFENQHSWISSGGLGTMGYGLPAAIGASVGSARKFEGKKPVWLIDGDG
SFQMTSEELAAAFLDHAPVKIAILNNSVYGMVRQWQTLFYEHHYSQTNLLDGEAHGTDGAGHLADDSVPIEVPDFIKLAE
AYGCVGIRAFTEDEAIAAIEKANQINDRPVLIDFRVWKDAMVWPMVAAGASNDEVIYKPGIKPLTGGTPAPGTGPDEHAT
GVFEHETTTAANEH
>WP_003828257.1 MULTISPECIES: ribonuclease III [Bifidobacterium]
MSEKTTQQETADRQAPANELLEALGTTISPDLLVQALTHRSFSHEHPGVSNYERLEFLGDAVLELVTTETLFTIHPDMNE
GQLAKMRAKAVSEDALSAIAKTKLKVGPYILLGHGEAEQGGAEKNSILCDIVESLIGATFLEHGIDEARKVIHRLIDDTL
AEVATEGPALDWKTSLTVKAHHLGKAEPVYHMEVSGPEYAQIFTAKVTLGDNPEIIGTGKGSSKRKAQLAAAEAGWKALD
ALKTRTK
>WP_003828258.1 MULTISPECIES: 50S ribosomal protein L32 [Bifidobacterium]
MALPKYKTSRANTHSRRANWKATATATVSCPNCGAPALPHMACPSCGSFRGRTYRSAIQPAHTK
>WP_003828259.1 DUF177 domain-containing protein [Bifidobacterium breve]
MARVEDSLWAIPVAQIASRAGQSKEIDADFPAPSGIGDDIVGIKEGDPVHVTGSFDSIVDGLIFTGRLVAPFVSECTRCL
KPIDEDWPVNVTVFFPYESAADKGCGKSGSKNGKDEEVDIIAGEDESEDTYPLLENGAFADIEAMIRDTLVESLPLQPLC
KPDCKGLCSQCGIDLNENPDHHHEMEDIRFAGLAGLKAQLEAEQNGEQDK
>WP_003828260.1 hypothetical protein [Bifidobacterium breve]
MSDEHPTGYVDLTTPDSVPAAPTEEAPVDLPPTEATDAVPTPEAPAPAPAPTKAAAFNMGTLPDLRETLQADSAENKSRA
EFTTVYDVIDRLESMLDEAKTSMFSPSMVKVDRDEFTSQLAELKKLLPVQLERASALMREAERRLESAQTQANAVVASAQ
SRAADMVREANEQAQFLAGQENVTELARQKARTILEQAQAKSDHLTQGADQYCTTVMEGLSQQLGKLTQDVQAGLNVLEE
RQRSAGEQLPKLTLNDYPEAQ
>WP_003828261.1 MULTISPECIES: pantetheine-phosphate adenylyltransferase [Bifidobacterium]
MTIAVCPGSYDPVTAGHLDVIERSARFFDEVHVVVAVNAAKTPMFSESTRVEVIRRALEKAGCTNVVVSSTDGLITDYCQ
KVGATVIVKGLRQNGDYEAELGMALVNRKLAGIETLFLPADPILEHISSSIVKDVARHGGDVTGMVPDCVVPMLSDALAQ
EREAKD
>WP_003828262.1 DUF3039 domain-containing protein [Bifidobacterium breve]
MSFVDDAEPLRNPDQGAGTSVLERPKTEEAPVRDDGGDADRFAHYVSKDRIAESRATGRPVVALCGKVWVPKHDPSKYPV
CPDCKRIYEEMMG
>WP_003828263.1 aldo/keto reductase [Bifidobacterium breve]
MFEPTAVYSPNPHRYDTMTYNRAGTSGLKLPAVSLGFWHNFGDITPFDQMKSLVFTAFDNGITHFDLANNYGPEPGQAEK
NCGLLLTKYFKHHRDELIISTKAGYEMWAGPYGDLGSRKYLLASLDQSLERLGLDYVDIFYHHHPDPETPLEETMGALAQ
AVNSGKALYAGLSNYDGSTMEKAAAILAELHVPFIINQNKYNILDRTVEKNGLKETAFKLGKGLITFCPLAQGLLTNRYL
NGIPADSRMAHDPRFLNDSALTEKLHKQVMDLNNLASERGQTLAEMSLAWLLHDGKVTSVLAGASKPQQILDNIGALKNT
HFSDDELKLIDEISAR
>WP_003828265.1 Pr6Pr family membrane protein [Bifidobacterium breve]
MRFIVTSWRLTIAGLCFVGTYEAWSKPQYWVYFTFQTGFVLGIVMLWAGAATLLKGIQPPAWLKGCLTLYAIVTALVAFF
LMPPDNPDYVPQVVGIMTNTMLHKIAPIMALIDFLLFDPHRRFRWHYMFSWLMYFPAYLAFVLIRAAIWPGSGPAAGGSP
YPYDFINLDKLGWQGFGISCGKLALAFLVISLIVWVLDRALPNKALVA
>WP_003828266.1 nicotinate phosphoribosyltransferase [Bifidobacterium breve]
MVDYSPALMTDMYEYTMLDAALKDGTANRKCVFEVFTRHLPEGRRYGVVAGTGRILDALEHFHLDDEDLKFLSDRHVVSP
ETIKWLENFHFAGSIKGYREGEMFFPNSPILQVEGTFGECTLLETLILSVLNYDSAVASAASRMVSAAKDRPCMDMGGRR
TNEWAAVAAARAAVVGGFKGTANLLAAQLYGLKAIGTAAHCFTLVHDSERDAFESQIEALGKNTTLLVDTYNIEEAVKTA
VEVAGPELGGVRIDSGDLAAMAQRVRNQLDALGATNTTITVTNDLDEYALAALQTAPVDSYGVGTMLVTGSGAPTCAMVY
KLTEREGADGTMVPVMKKSKDKATVPGRKLAFRSYEYSLAETEHVISGSEEKLAGYVADPAWKNLLVDFVNHGQIDGQWQ
GHDAIVAAHEYHATALGELPIAAQSLMKGEPVIPTETTVL
>WP_003828268.1 non-canonical purine NTP pyrophosphatase [Bifidobacterium breve]
MQIVVATHNEGKLVEIRRILEEDLGPAAADIELVSAGSLHLPDPVETGVTFQENALLKARDVASRTGLPAIADDSGLIVD
VMGNAPGILSARWAGAHGHDKANNALLLAQIEDIPDAKRTARFRCAAALVVPDTEAGADVTGGVADGGEAALSSAHTTAA
DGGPAPISARYAIASETVELGEMSGVIIRKPRGEHGFGYDPLFVPDDQPAGRTSTEPDYEGEPLTSAEMTPAEKNAISHR
GKALKALIPAVEALLAD
>WP_003828269.1 AEC family transporter [Bifidobacterium breve]
MSAILTPVGLLLIMLAGYLFKRFGLFGQKDYRVLQTAEFNIVLPGAIVYSFATNPHDVSLLWVSLFAFLFAALPVVFIFL
ATHKRNVTDRAFLMLNGAGFNLGCFSFPVVQSFWGAGAVVPAAMFDIGNCIMVAAGTNVLTQQLLHIRPGKTLAEQHAGA
APTLPYTKPKDKDAKRLARRALLGTIAKSFFGSVPFDTYLAMIVVTLANVPIPDWIASICQPLSGANALVSMLMVGMLMD
LPQSKHDVKEVLSVIAWRVPFSVAFALVSWFLLPFSASVRAVMVICSLAPIAIFSTLFTDKVLGNAKLAGFSLAITAIIA
LAMMAVAHALMGV
>WP_003828271.1 glucose-6-phosphate isomerase [Bifidobacterium breve]
MAINPPVDATQTPEWAALQKHYDELQSEGVSLKKWFADDAERVDKLSFDAGDLHFDLSKNLIKPETLQLFANLAKAVKLD
ERTKAMYSGVHINNTEDRAVLHTALRRPVEDEGKYIVDGQDTVKDVRETLDKIYAFADDVRSGKWTGVTGRKIETVVNIG
IGGSDLGPVMVYEALKPYADAGISARYISNIDPNDLAEKTKGLDPETTLFIIVSKTFTTLETLTNAREARTWLLEELAAN
GAIAEGDEAQKAEAIKKHFVAVSTNLEKVEEFGIDPNNAFGFWNWVGGRYSVDSAVGTSLAVVFGPARFEEFLHGFHEID
EYFANTPFEKNVVVLLGMLNVWYRNFFKVASHAVLPYDQYLHRFPAYLQQLTMESNGKSVRWDGTPVTSETGEIFWGEPG
TNGQHAFYQLIHQGTQLIPADFIAFVNTPNPTKDGDQDVHELFLGNYFAQTKALAFGKTADEVRAEGTPEEIVPARVFSG
NRPTTSIFGVALTPFALGELIALYEHVTFVEGTVWGLDSYDQWGVELGKQLAKQITPAISQDDEALAAQDASTQSLIKFY
RANREF
>WP_003828272.1 nitrate/sulfonate/bicarbonate ABC transporter ATP-binding protein [Bifidobacterium breve]
MTIAKETIRSLRAVTPQSTIIEARHISQRFTADNGTELTVLHDISFNLYEGEIVAILGRSGAGKSTFLRALAGLVKPTSG
TVKYRGETLTGPNPGIALVFQTFALMPWLTVQDNVELGLKARGVPKAKRTKLALDAIDMIGLDGFESAYPKELSGGMRQR
VGIARALVLQPDALFMDEPFSALDVLTAENLRQEVLKLWSSEQRSIKSVLMVTHNIEEAVEMADRVVVLGSHPGHLIANV
RVDLPRPRDRHSAAFEAMMDKLYAILTRQATQPAQPAHKAEAPELSASSANVPAMDETNLQTAEPLEKIKGRPLPNATPG
GLAGLLDVVAEHPDGIDLADLASDLSFEVDDLFPLVDAGTLLHVIVVRDGHVQITEAGDAWHQADILRAKQVFASLAMEH
VPLVRNIEHALRHASGGHLRGELMLDLLHARYSDEDAHQQFAIAVEWGRYGELFDYDADDDLLTLDEANKGA
>WP_003828273.1 ABC transporter permease subunit [Bifidobacterium breve]
MTMFSFNHAAMRPSSPARNPSTSSADRQPFAVRIAADALVIAGILALFGLIAWILPAIGEPIGPKGVPSSVSTNLADLPY
YALRSVFRMFVALFFSLVFTFVYGTAAARCRRLSRVLIPLLDILQSVPILGFLSATITIWMVLFPGSMLGVEAASIFAIF
TSQAWNMAFSFTRSLTSEPRELDEAARSLRLTRWQRFWTLDVPNAMIPLLWNCMMSVGGGWFFLTASEMISVNNHTYALP
GIGSFVAQAAAEENLAAICWAIVTMVAVVLLIDVLLWKPLTAWAEKFRITQSESAVRKTSAVLTIIRQSHIDEMLDRLFQ
PVGELFDTLTRPLGRTGGRWPVETKSTRSRVLDVLFMVVVVTASAFGVIELMLVIHRDAGFDELGHALALGMLTFLRVAL
LTIVCSVIWVPVGALIGMNPRVSRFMQPIVQVLASFPSNFTFPFVTLWFVACSVNINWGSILLMALGTQWYILFNVIAGA
SQIPDDLREMAHSFQLGRWQRWRELILPAVFGSWVTGGITAAGGAWNASIVSEIVSYGQHTLTASGLGAYIAEATENGDT
VRTIIGVAVMSVFVVAVNRLFWNPLQRLAERRFALN
>WP_003828299.1 ATP-binding cassette domain-containing protein [Bifidobacterium breve]
MFDKRLFQLAPGLKKLIAGKVALMWVGLFANIGSMLSLVMLLNSLLAAVAPPLLQCGGTSQGVACPVPLSDQHGADVLPM
AGDVMIYALLALVCIVVRYTATTHATRLGTEAAERVKLALRSKLYRKMVALGPSYKTRIKTSDVVQSAGEGVEQIQSFFE
LFLPQFFYAILAPITLFVAIAPINVPAAAVMLVCAPLIIIVTGIVSMTAARAFKKYWVRYTDMGAAFLDNLQGLETLKNF
DADEHAAIEMDKKAEGFRVMTMRVLQIQLRSLTAMDIVAYGGAAAGVGVALWQYAHIGDAFANGASGWSPIALASHLPGV
LAYAAYGLHYLIPFGVGYPLSLTGLLFIVLLSAEFFIPMRQLGSFFHVAMNGMTSTKRIFALLDTPEPEHGTATLPANDS
DSADDGLTVRFDHVGYSYDDAGHGDSKSASAKADKQGETSPNSAVAPALTNITFAAQPGQFTAIVGISGSGKSTAASLPA
GTLAGYRGSLTLNGVEVSDLSGETLAGAVTVIGASSHLFAGTLRENLLMALPDDEIPDSPDSVDSRLWSALEQARIAAFV
HAQPNGLDMPIESDAANLSGGQRQRIAIARALLHDSPVFVFDEATSSVDVESEELILDTIRELAQSRGKTVIMITHRMAN
AEHADQVVVLEHGKSVERGAHAELMTADGVYAKLFATQADIENFGEGHARRVLQVGSRKQELSDDSRTEGGAARVSAEAG
MTVDHLQSALPTASAGGSEQASAETPAGVANSDSSSKMSTFQVIRRLLKEARPLAGLMAVASTAGTIGHLSSTFQPVFGI
IAAFALTGNPVWGMGVAPAVIMMIICALLCGITRYVEQYLNHNVAFHLLALFRSKAFAALRRLAPAKLAGKGKGNLIAML
TTDVELLEIFFAHTISPVAIAVTSTIIYTIVAATLSPWMALALIAAHLVIGILVPRFFATGVRNLGPAIRGAAGELDNVM
LDDMRGLDEIIRFGCGEERAQAIEDRTHALWKDHAKLSKVNGRFTGISGLLVAVLAAASAAVAIACAGANPQSIPALIAA
FVLFASSFGPTLALTALPANLTQTFASASRLFGLMDEVPAVTENGTVVPQEYMGMRLDDVTFAYAGEHEVLSDFSLDVPQ
HGVLGIQGPSGRGKSTMLKLLLRYWDPQRGQVTLSGTPLPEVDVHARRRIQAMMSQETHLFDGSIRDNLLIALPESEVEA
ANVAGNGEVGAKTVDSRQQRLAAQSAEGDAVQVAASDGLDARLRQALAKASVLDLIDSLPDGLDTQVGELGDRLSEGERQ
RIGLARVFLRNADLVLFDEPTSRLDALNEAIILRSIHAMAVGEQHADKERGAAVVLVSHRESAMRIADAVLNL
>WP_003828303.1 sugar ABC transporter substrate-binding protein [Bifidobacterium breve]
MRNTKKVIAATAAVATLVGLAACGSSNDNSVNKGDADKAELVFWGWDSGNSMKEILADFEKANPGITVKFNNTGTAEKTS
TALSNAIAAGNGAPDVVMLEDPTVTQFAVTDGLVDLSRFGADKLADDFAAGPWNKLQYNNKPYALPIDSGPEMFFYNKAV
FDKAGVDGESIKTWDDYYEAAKKIRAIGSYITNLAGTSNDYQPFTAQIWQAGAQPWKVDGENITINMTKDEGMQRYIQFV
QKLIDEDLVDTKTPNWSDDWNRELNDGTLASLTIGAWMPINLMTGAPDQAGNWRVAQLPQWEDGKEVSAEDGGSALAVTS
QSKNQAAAYKLVEYMTHGEGAQTMADTGTFPSLKKILKSDSFTDPTTESNKKTNDYFGGQNVNEVLSAAAQRPTEKFQYL
PYNPYAQTTYGDEVSKAYSGDITLEEALQNYAKKLAEQGTQQGYNVTVK
>WP_003828306.1 beta-galactosidase [Bifidobacterium breve]
MTTRRAFRWPSLLTESGRGIAFGGDYNPDQWPEETLDEDIRLMGEAGVNVVSLAIFSWDKIEPVEGAFTFEWLDHVIDRL
GKAGIAVDLASATATAPLWLYESHPEVLPVDRYGHIVNAGSRQSWRPTSPVFKEYALRLCRKLAERYKDNPYVTAWHMGN
EYGWNNRYDYSDNALAAFRTWCEAKYGTIDALNEAWGTAFWSQHVNSFDEVLLPRHMGGDAMVNPPQQLDYERFGNDMLL
DFYKAERDAIEQICPGKPFTTNFMVSTDQCVMDYAKWAGEVDFVSNDHYFHEGESHLDELACSDALMDSLALGKPWYVME
HSTSAVQWKPLNARKRAGELMRDSLAHVAMGADAICFFQWRQSVSGAEAFHSAMLPHAGADTKVFRGVCELGKALKTLSD
AGLQGTELERAGTAILFSAESEWATRSETLPSMKLNHWHDVRDWYRGFLDAGLRADVVPLAYDWTDYKTIVLPTVLSLSD
EDVRRIADFAKAGGTVIVGYATGLVDEYFHIGLGGYPGAGNGLLRDMLGIRSEEFNILGEEAEGEPSEISLSNGLTTRLW
QNDVTSVAADTTVLASYTGESAADWELERTPAITSHPYGNGTAIYVGCDLNRHDIAQLLKALGSRWRELSAQPTEGGQTP
TYPTTDPRILHTIRRSADGSTRFDFYLNRSNQPVAINGVEGDPIIVHRCETDAVGYTLNRNAILIAKTSC
>WP_003828307.1 LacI family DNA-binding transcriptional regulator [Bifidobacterium breve]
MSDEKTAKRRATLRDVAQAAGVSLKTASNVINGSGRMTDETRAKVESVIKDLDYRVNVAARNLNRNHTGFITLAVPSLIP
PYLAELANRTIEAARQRNYSVYVTTYAEGSAKGARDLLKKFNSTVSDGMILSMSEVENISPDDLKVDFPLVIVGARTTWG
IVDHVTPDDVSAAAMAAGYLYERGSTRLAVIGARDVYDEDALLNAVEGNAQLRLRGIIEETHRRGLSLDPQLIGNTDQDW
TIGAGARVTQRLIDSGVPFDGVIALNDQLAIGALTALRTAGYEVPAQVQVIGFDNNEEAPYLQIPLTTMDSRLDWTAPTA
VNRILGRIDGSITKPELLTTESQVIARASTR
>WP_003828308.1 aldo/keto reductase [Bifidobacterium breve]
MADGRINPANVPDIALKDGQSIPQVGLGVLRIDDEGLARTLGVCNFMPADLKRLHEETGAWPAVNQIELHPTWQQREVVA
FCKEHGIAVEAYSPMARGADLNAGNGTIEKIAAAHGVSPARVILRWHIENGTIIIPKSVHAARQKENLDLFGFELTAEEH
AAIDALDGPTRAGHDPLTFTYA
>WP_003828312.1 MDR family MFS transporter [Bifidobacterium breve]
MTGAQGIKNRRGELQRVLSREESYVDGKLSRAAFISIAILTFITFVGNFTQLQLSSALPIIVSEFHISVTTGQWLTSVFQ
LVMGVMVPLTAFLTRRFSTRQIVICSMAVFTVGSLMAWVGPSFIWVLLGRVLEAAGTGVMWPVLQITVFSIYPLSRRGFA
MGTVGMAMSVAPAIGPTLGGWQTDANGWRSIFLTMTVIGVISLVAAMFGLHNFGSHDPSARADFFSVSLSVIGFGGLMFG
FTNSETYGFAAPVTWGPMVVGLVGIVWFVMRNLRHGRRYREAKAAQSAAEPTALPQPPLLDLEVLKNRSFTVGTITASLA
FFAFSSILVIMPLYIQTDRGYSATMSGLIMLPGALGQCVSQFFGGRAMDRFGARPVALCGSIVQTVGTLGMSLVSMDTWI
WWVSICQFTRQIGMGFLLMPITTWSLNCLNGPDEVSAGSSVTNTARQIAGAVGAPVLVILMETFAAWRHQAGASAVAASI
FGIQWALRFSALLCFAMVLMVLFGVKGDGAGRTRDIISLRALRERRARRMAR
>WP_003828314.1 sugar transferase [Bifidobacterium breve]
MEEEFSIMPKDRGTAAESQATSTATMAMPKVRVSGSRALASFSPVAECDIAPTFFDGTYFSSTPDGSSTHNDTTNIRPLM
GHSVPKWRYLYNTTLVVLDLLMTIVSTYIVFLLRPFAYTYVQSIGPGEYGVFSFLLLTCVSWLISLYSARSYERHTMGEG
YALYAKLLNAAFIDFIMLCTLGYLFHLNLPRSLNVFIPLVSLVLVIIERWIMRRALHRNRMNGEFNYPTVVIGSPEGIHR
TVEQLRQCRGLGYAPIAVCPVASVKNEDDPDSAQHLVSVPFTPANDAEARLKVLPLNSHLPQTAKRMKARTVLVADVLTR
DSETMRTLSLAVESMGIELALTTSVADLSGADLHFRNDPTMPVVTARLTQYSTVTRILKRVCDIVLSGIAIILSSPIMLW
VAYKVKREDGGPVFYSQTRIGIYGKPFTMYKFRSMRTDADEIKAKLAKERGIEDRFIFKLKDDPRVTKIGHFIRKTSLDE
FPQFFNMFKGDMSLVGPRPPLPEEVARYDMLYSTRLLVKPGITGPWQISGRSDLTQEQSEYADVSYIQDWSITGDIVILL
KTVVAVFKGTGSY
>WP_003828316.1 MULTISPECIES: hypothetical protein [Bifidobacterium]
MTDSNIAGIAEADFGKAGVSFDNDRPILVDSSDFLFYAALAMLPIDGTVAGPYMPFWTPLSPWLFMAYAVANWRLLPQVW
HRFRAFFLFPVLLIALSAVDWCLVAFHRLPALVSLAGVAGALACLCALDMALRIKRLSWRRMLDLLILVYWFAFAVGVVQ
RLSIMFDWTSVKNFFIHLMSRQYISSTSHWGGGRPQFLFAEPSYIGMHLFGVLLPLIWLVRGRDHKRANQLRVLIMVFAA
GSVLMGAGVRIILDSIIALVFVIIEMNSWHTWRGRLVAFGELVVTVGLGACSVAVNHRLSSIAELGFDGDGSFYARLWQS
LGPGAGALKHPKQLLLGYGAGNLSDATHQGADAAVRSLERLGLNASAPKGWYAQVTPANMFTMSAYTSFFVEFGLIASVI
LVVLVLWWISHNHAWNKTTVCWLLLTIYLYVQFEGYAFYALPLLLWAVAAVPRLKSK
>WP_003828318.1 glycosyltransferase family 1 protein [Bifidobacterium breve]
MSELIRVAQVVGRMMGGGVEATVMNHYRHIDRSRIQFDFIVQNDSTVVPEDEIKALGGRVFTIPSYKHLSAYINACEQLF
CDLKPTIVHSHMNALSVFPLGAAKRAGVPVRIAHSHSTSNPREYTKTAVKMALRPFAKVYPTHYAACSHYTAQWLFGEKL
DAAGKVRIIRNAIEPEIFRFNPMVRAAKRAELGVADNQLLIGQVGRMCFQKNQLFTLDVFKQVLECHPNAVLALAGDGDM
MKQVQARIHELGLERSVRMLGVRNDISSLYQALDVLAFPSTYEGLGMVSIEAQASGLPVIASNYVPREASIIPGLVKFFP
LDKTDAWAVELAEMSPVAKRSDEKNAICHAGYDIKDSAQQLGEWYTQLVDSSVRHS
>WP_003828347.1 MULTISPECIES: hypothetical protein [Bifidobacterium]
MVEEQIDWRKTVEAILENANRPFVPISKSFIQQPRGSKERSSVLSQFVTNGDLRGLKAYLLIAASASSPDTENEWYTSLP
LQTWARAFGCSETAGSIATAKAAATRILLRLQQRGLIEKSRCGKERKIKIKLLAQDGSGEEYQRPASRYIRLSHDFWKSR
FDEDISLPALAMFLVVLGERTPCELPTEHMPEWYGWSADTAERGLRELQRIGLIRKEQHLKEAPLSPTGITVVNEYYVCQ
PFDKRTLDSRRHTHETKGGEA
>WP_003828348.1 MULTISPECIES: hypothetical protein [Bifidobacterium]
MSELIAWGDESVQTQGGVIPTYYMGACICGLEERDIRRQLLSATKRKVSKLHWRDMTLSEKRRSIPVIEALSLPHIAIAA
TPLDGTVTSERARRKCLELLLPTLEKEYGISRLVLESRETSQDDRDLMFVRGLRSRRFISRLRVDFAPGFSDARLWIADQ
ALGAIGDAQRGRQDFSSFLETLDMRELDLHHLA
>WP_003828361.1 IS21-like element helper ATPase IstB [Bifidobacterium breve]
MNQKNGRTDPGPLRERARSLFISQATIDETLEWATPRQLDAIDRMLATEPANREASKRARLMRQARFPVPKSLDGYDFAN
VRLPDGYTKEQLTGLDFAAKAQDLVFYGKTGRGKTHLATALGMLAIEQGRSVRFRQTAELVLQPGKAKRDGALDSLLGDL
ARADLIILDEFGYVPFDIDGARLLYRIIAGSYERRSIIFTTNIEFSKWGTIFADDKLAAAIIDRIVHHGRLIEFTGPSRR
VSQALMFGKTDNQ
>WP_003828368.1 AAA family ATPase [Bifidobacterium breve]
MYISHLQLRNFMCHHELDLDFGSGVNYLVGDNNSGKTTVLRALQYLHDGVTKGHDISEYRYHALGASNEEVDTVPVVVTA
DIVFERSEVPPQCLADDDPEYNSKADGHLLNDAVYDPLCPYVFFDNNTKQYLLRVRRSSATVTLHKHSKGKASTLGIKDI
GVFDNRNKREDEYTNATGISAKIQRLFDPIFVWADDAPDAAADFAPTKIMGKLISEETAKFKESLLWKNFLDAHKKAFIT
GGDESYMGGDESDMQIDSQPSLQEKLNSIASEIGERMNEQYGGSNAVQFAFEQPDVSNFVKMGQVLIRETSNDSSNDQDI
NFGGDITPEAELQHKGTGMQRAFALAAIQIYAEQQRKHSVDKSGEDNDEDSEKELPIISSLVALDEPDMALHPYAQYTLA
GSLHNNQHCQYFISTHSPYMLHGYSDKQDTLHVLYAESGNRKNLISPGKLQIVEGKDPSIPAITYFAFGIPTPEFHSELY
GRITNVIEETCQEENISVASVGIEIEKEFTNIPKKKRFDSRKPQKKDCATRKENCNRYGGNVVEEPLPTYVRNCTDHPES
IGKMTDEAKQHDEFKDLDNEFDLNELHRSIEYMLEYLEKHDPVMVKSGKRFMHHKPSSGPSWRVAALR
>WP_003828384.1 MULTISPECIES: polysaccharide biosynthesis tyrosine autokinase [Bifidobacterium]
MTIADLLQIVRKHLASAIISFVVVFAAVAAVTFIMPPKYTATAEVFATYAGQSGETQTTNDMSSGANYLNTQIKTYPELV
KTEAVLQPVIKDLGLDMTTTDLAGVVTATNPTNTFMVDISAEVDDPQQAADIANSVAKNLSDQISSDLYNNSSSSGSPIK
LTVVQKAQTPTGQSSPNIPLYLAMGLILGIIVGIGVALLEDILNTKVDSTDDVRELTHASSLGTVPQATILDDSRPVVVA
QPAGSEAEEFRRIRTNLSFLTTTATQGHGRLLVITSTDPSEGKTTVSSNVAVALAEEGKSVLLIDADLRHPSMAHKLGIE
GHVGLSHVLSRQASPADVIQKYWKPNLHIMPAGKRPANASILLNSDLMKEMVEQALTQYDYVIIDTAPLSVASDATVFGR
MAGGLVLVTGKGVVEKKELENTATALQAAEVPILGFIFNFADPKKIHSKNYYYYYYEDGNKRSSHKGAKSKGEKKARK
>WP_003828386.1 G5 domain-containing protein [Bifidobacterium breve]
MSKHAERTSFVKTLSRGQWAKIAAAVAAVGLIATAGVISRDLYQSSTATPSITPTSFSATDGAASRSASRGALKSTTYVT
VKVNGKSRVVLGEKASMTTVKDVLETGDIVLDPEDSVTPSLDSKVSESTVISINRANTTVETTDTEIAFNEVRKETSSLP
KGQEEVETEGEKGVLETTSLVTRSGDQVVSSNVFTSWVKKAPVDKVILVGTATVSSPSAASLGTTTPAGEIQSWAHDYLI
SNGYSEADFTAANFIISHESGWSPTATNPSSGAYGLPQALPGSKMASAGADWQTNYQTQFKWFVNYCNGRYGSISGAYAY
WQKHKSY
>WP_003828388.1 MULTISPECIES: thioredoxin [Bifidobacterium]
MATTAITSAEFEKTITDNEIVFVDFWATWCGPCRAFGPIFEAASNEPENANIAFVKVDIDANQDLAQAAGIQAVPTLMIA
KQGEVIFQQAGALQASDLDDLIAQAKALDLAAAKAQQAAQEQQ
>WP_003828392.1 NUDIX hydrolase family protein [Bifidobacterium breve]
MFINARDNETMPVMNDEVPDEGDYDAGHGRGEFDNITPEDFIHGGGSGHGNPPGWLGPADINRARHQMPIAYVEIVPVRT
DEMGRIAQVGSLLRVSEDGSIERTLITGRVLYHETLREAIARNVAKDLGDIALPLLPTSLQPFTVAEFFPTPGLGEYYDP
RQHAIALCYVVPIAGDCKPQDETLDVEWVDLKSGMMDTFVAQMVNGHGHIVRQALAWAGI
>WP_003828396.1 alpha/beta fold hydrolase [Bifidobacterium breve]
MAIELANHIYRDGEGVPVVLMNAYPVDHRMWDVCAKALADFADLEDVPPFPIWAPDMAGSGESPVPSEADSGPRMANGAY
SEALDRLADAYVDLIKAAGYEQAIWVGLSMGGYVAMDIQRRHPETVAGLALCDTMAASDGVGGEGRLTMANAAEQTNSVE
PVMHFARPAEGDSTVKRTPEFIETMTAWIEEQNPAGLAWRQRMTYGRPDMSDVPATISVPTVVVSGEQDPSSNPSVLKPL
AEKIADAEFVDIPDCGHFSAVEHPDTVARALLSLVKRVQQH
>WP_003828398.1 NAD(+) diphosphatase [Bifidobacterium breve]
MTADIHFSPLALTRALPFLPLAQGDIDYQVDRRSEPDLIDTLLADPATKVVLTRGGLVAVPRGQGDLVDYENVKMRLATL
PGAYVGEELRRYPEAVAMFLGSYGGVRGECVIAVDISRVPDTGEGAVPGAQPKGVLGVQDAGTVDGAMGLANANGNAAGK
RAGESGGAAESAAPFGVPDSAGQGADDAFDESVSTLASHAAPKPTLLQQAVTRFDWVDLRGFAPHANAREAGQATSAVTL
SIWHSRQRFCPTCGAPVLPSLAGWAQRCSNQADGNRILFPRVEPAVITAVVDGQDRLLLQHNAAWKDPNLYSVSAGFVEA
GENLEHACRREAREETGIQLGEVRYLGSQPWPFPASLMMAFKAHAITTDVHVDGSETVTARWVTRDEYTAELIAGRMVAP
GRATIARYMIEEWLGREL
>WP_003828399.1 MULTISPECIES: glycine cleavage system protein GcvH [Bifidobacterium]
MSDETEQPLNLDIPEHLEYSDEHVWVDRSDDLAIIGITEYAADQLGELVFVDLPEPGTRVEAGDEIVELESSKAVQPLIS
PVAGTVKYVNRDVADDPSVVNGDPYGEGWILKVELDDDEPELLTAEEYAKIIR
>WP_003828402.1 S9 family peptidase [Bifidobacterium breve]
MTDEKTNAEVPMPPVAKREPKRREFHGDVFEDDYEWMRNKESAEVRDYVAAENRYCEHRMAHLAGLRNTLFEELKSHVEE
TDMSVPTRVNDYWYFTRTQQGKQYGVQCRIPVRGENDWEPPVVDAKGEPGSMPGEQIVFDVNRESEGHDFFRLGGMDLSK
DGRWLLYGVDVTGDERYDFRIRDLESLTAADTDGAFPDLDMPMSDESLSFRDASAAEPAEATAGDEATERPAAAELPEHF
DGIGSACFTPDGKWVFWVEVDDSWRPFAVWRHQVGTSVDDDVCVYRETDERFWVGVGISFDERNIVIGTGSKTTTEVLML
PVVTPEGEFQAFIPRQTDVEYDVSFACFEGAGEHGEDVPLAVVYHNAVNPNFEIDVIDMRDHKPPYRLGEGVCVAAGSPY
GCERGESDKPITEAYFNPANPAILQGAHGLGIEGIALHRHFVSLSYRSDGQPHVAYMTKDAASADFLAGRPWRFVELLPP
PLEGDWDMVAADRQDVTGDHGETLWTDDAEKAESSASASPGTGKSATSMKGDGISKRSGDWFGGLFGSTTDHTESSDGAS
DDHLPGETRRLYTIGTGGNPSYDAPRMRYSFASYTRPGELHEIDPATGKDALLKRATVLGDFDPRNYMERRVWITARDGE
RIPVSLVWHRDCPAQDSPMFITGYGAYEISSDPGFSVARLSMLDRGVLYAVPHIRGGGEMGRAWYEQGRRLNKKHSFEDF
VDATRALQDAHLADARRTVANGGSAGGLLMGAIANMAPECYAGVEADVPFVDALTSILDPDLPLTVTEWDEWGDPLHDPE
VYRYMKSYTPYENVPVARAEDGDGETVDDKVSSAGAATGKAVSAAQFPKIFITTSMNDTRVLYVEPLKWLARLQSAGVDA
VAKIEVEAGHGGISGRYKQWQEVSYENAWCMDVMGLAH
>WP_003828403.1 3-isopropylmalate dehydrogenase [Bifidobacterium breve]
MAKTYKIAVIPGDGIGKEVTPWAQKALEKAAEGVADFEYENFDLGAERYLRDGAILPEDEEERIKANDAILLGAVGDPRI
KAGILERGLLLKLRFDLDQYVNLRPSKLYKGVTSPLANPGDIDFVVVREGTEGLYCGAGGAVRRGTPQEVATEVSINTAY
GVERVVRYAFKLAMKRKKHVTLVHKKNVLVNAGDMWQRIVDKVGEEYPEVTHDYQHIDAATIFLVSNPSRFDVILTDNLF
GDILTDEAGSVVGGVGYSASGCINASDEYPSMFEPIHGSAPDIAGQNKANPTAAILSAAMLLEHLGFDDAAKKIHTAVEA
DIEELGSTVRSTDQVGKDILARM
>WP_003828408.1 transglycosylase domain-containing protein [Bifidobacterium breve]
MGPMPKKKSLTVRRVLVLLLAYIMLAVCGGVATSVLLIPGVIGANNVAKAVIPSLKVENVDFDVTSLPQKSTMYASDGTT
VITDFYSQNRIVVPLKKISKVMQQAVVAREDRRFWTHAGVDVQGVMRAFVNTYLLKGDQQGGSSLTQQYVKNVLLMQAIE
DNDSIAQYHATEDTVARKIREMLISVQMEKKYTKAEILQGYLNIAQFGSNLYGVETAAQRYFSVSAADLNAVQAATIAAI
TKNPNKYDPLIEANQEESQKQRNLVLDLMAQEGYISEKECTEAKNTPLKDTLKVQDVNVGCQDTGDYAFFCDYVVHRIQN
SEEFGKTAAERSKLLQEGGLKIVTTLDVDANRMLMDTARNTIPPDDPSGMEIAIAAVKPGTGEVLGFGLNRHYDATPEAA
NDATKTSQNYAVDAIDGGGSGWTIGSSWKPINLVAWMEAGHSINDNLQTTTAYSTSDFSCGSYTGGSELWKVQNAFGTTV
NPESPFLGLVRSHNTTQASMGTIMKLCKVADTATELGYHDARTGETIEKTSSYTPSMMVGSVNVSPLTMASIFAVYAANG
VQCNPIAITKVTDGDGNDLKVPSANCHQAVDPEIIQTLAYTLNQGVTRSDGQGHNFQLNNGRKSFGKTGTSEDLAVSSGS
FIPNQIAAFASVGDAQAPYSHRIANIRINGVYNSYWDGSTIAAPALRNFLNAYADAKQLPIDNDYGQGVAKYMTSGTTFG
IAGRSYSTRRSTTTNNDNNNNNNDSSTNNESNNSQNDQ
>WP_003828409.1 NADH:flavin oxidoreductase/NADH oxidase [Bifidobacterium breve]
MNDDETTHGNFDFRGFDVPELEAVTLAATADGGKSAGSGKSGKSGRSGKSSKHKSDQDKKGTTVAKEEKKTKKNRPGLFT
PMELRGLTVRNRIWLPPMCTYSAYARDGKPTPFHYQHYVSRAFGGFGLIIAEATAVAPEGRISPCDLGLWEDGQIDAWRW
IVDGIREAGAVPAVQLNHAGRKASTGCFAVGYENQSVPVEADGWPTVAPSEIAFGGLDMPRALSVDEIHGIIRAFAAAAG
RAVAAGFQAIEIHAAHGYLISQFLDPLSNERDDEYGGDLNGRARFLLEIVDAVRGVVPDTLPVLVRISATDWAAGGWDLD
QTILVSKMLKEHGVDLVDVSTGGIVAGVSIPVKPNYQVPFAEQVRAKADVPVTAVGLITKPKQAEKILIHGEADAVEIGR
AALRDPNWPLRAAHKLGVPVAEAPYAPQYVRGAY
>WP_003828412.1 MULTISPECIES: DeoR/GlpR family DNA-binding transcription regulator [Bifidobacterium]
MISSQRQHLILSRLRTRGAVRITALSKELGVSAMTIRRDIAELADKGLLKRVHGGAVTTSTLLSEPLFSVKSQMDIGLKD
AIAQEAIKYVAPGDVIAIGGGTTAYVFAQHLLESQQSSGITILTNSIPVAELVQALESKDVEVIVTGGVITRSNSLVGPI
ADKVVASLRVNTVFLGTHSVSIPRGFLMPNSLEAATDMAMMDIADRTIVLTDHTKWSCTSLSLFARFDQVDTVITDDGLD
PDSAAKTKDLVKELVLAHQSETIEESE
>WP_003828414.1 MULTISPECIES: galactose-1-phosphate uridylyltransferase [Bifidobacterium]
MADFANYTPGEYAKKHIRITPTTLADGRDFFYLDDDPEFVSGAKTRELKDPRPLDYRFAPHLDADGNEVPYAAPQMRRDP
LTGDWIPMATARMNRPITAGPGATAKGNPLAARKPGDPYQDGEVPDTDYNVVVFENRFPSMVRVPGVSEDVTYVDGNPLW
EKKLAAGRCEVICFDPNENGLPADLPVSRLRTVVEAWAFRTAEISKMEGIEQIFPFENHGQEIGVSLAHPHGQVYCYPFI
APKMEKELQHTEAYHEKTGGNLLKDIMNAELEAGERIVMRNHSWVAYVPAAARWPLEVHVAPVRDVLTLDELNDEERWDL
ASMYSHLLKRGNAFFDKGDGKGMDLPYIAAWHQAPIHDARRENYRLNLQFFSFRRAANKIKYLAGSESGMAAWISDTTPE
LIAKRFHELGSIDIAD
>WP_003828415.1 galactokinase [Bifidobacterium breve]
MSAVEFIEPLTHEEGVSQATKLFVDTYGAAPEGVWAAPGRVNLIGEHTDYNAGLCLPIALPHRTFIALKPREDTKVRVVS
GVAPDKVAEADLDGLKARGVDGWSAYPTGVAWALRQAGFDKVKGFDAAFVSCVPLGSGLSSSAAMTCSTALALDDVYGLG
YGDSDAGRVTLINAAIKSENEMAGASTGGLDQNASMRCTEGHALLLDCRPELTPLENVSQQEFGLDKYNLELLVVDTQAP
HQLNDGQYAQRRATCEEAAKILGVANLRVTADGISKADDQFQALKETLDALPDETMKKRVRHVVTEIERVRSFVRAFAQG
DIKAAGRLFNASHDSLAADYEVTVPELDIAVDVARKNGAYGARMTGGGFGGSIIALVDKGRSQEVAQKIADEFEKQGFHA
PRALAAYAAPSASREA
>WP_003828420.1 ACT domain-containing protein [Bifidobacterium breve]
MNKAIITVVGQDTVGIIARVCTYLSEHNVNVLDISQTIIDGYLNMMMIVDYANADKDFGAMVGNLEDLGDDIGVRIRCQR
EEIFTKMHRI
>WP_003828427.1 MULTISPECIES: tRNA (cytidine(34)-2'-O)-methyltransferase [Bifidobacterium]
MTNEAEQNSQNAQNPETKVEKMFEYGYRKSNYGPDELVTDAHGNPISVVDAMLSAEKAATTETVTPHLCYYSPRIPGNTG
SAIRLCAVTGTILHLVEPLGFNLRDTKLRRAGLDYHDMAHVVLHPNFDNLVESMPNSRIIAFTAHATKLYTEVEYKPTDI
LLFGPEPGDIPDPMDIMEGPHVAEQVRLPMRPSLRSLNLTNCASIAIYEAWRQLNFKGGA
>WP_003828430.1 MULTISPECIES: A/G-specific adenine glycosylase [Bifidobacterium]
MNDTAISLRLGAWWEANARDLPWRFGRATPWGVLVSEVMSQQTQMSRVVPYWNDWMARWPDARALAAAPKADVITAWGRL
GYPRRALRLQECARVVAEEYGDELPRTYDELVALPGIGDYTASAVLSFAFGERIAVIDTNIRRVLSRVFLGTESRGGAAS
PVERALANRMLPQDRVCGDGADCTDHAYRSGEHTFLQRSEPPSVTWNQSVMELGAVVCTAKTPLCEICPIADDCAFLKAG
RPGLGERRTRPRQRFQGTDRQVRGLVLAALRALPANDTLARVDAENLWKDQVQLDSCIASLDDDGLIEILENGALRLPHD
>WP_003828436.1 DNA-directed RNA polymerase subunit beta [Bifidobacterium breve]
MATESTTNTTTIIARADQHDIDLHKASDRVNFGSIKEPIDVPYLLGVQTDSFDWLIGNERWKARVEEDEKNGTNTVAHTS
GLDEVFNEISPIENFAQTMSLTFSDPYFEEPRHTVQECKEKDYTYSAPLYVNAEFENGDTGEIKSQTVFMGDFPLQTPHG
TFIIGGTERVIVSQLVRSPGVYFDRQQDRTSDKEVFGAKIIPSRGAWLEFEVDKKDQPQVRVDRKRKQSAIVFLMAIGMT
KSEIAKAFKDYPLVLDALEKETLETQDEALVDLYRKIRPADTPTPEAGKNLLDSFYFNTKRYDLARVGRYKINRKLGVEA
DFNDRSLHQEDIIATIKYLVALHDGAATFPGKRNGEDVDLRVDVDDIDHFGNRRIRQVGELVQNQLRTGLSRMERVVRER
MTTQDAEAITPQSLINIRPVNATIKEFFGTSQLSQFMDQNNPLSGVTNKRRLSALGPGGLSRDRASMEVRDVHPSHFGRM
CPIESPEGPNIGLIGSLATFGRVNPFGFIETPYRKVVNGHVTDEVEYMTADRDLDHVIAQANQELDENGNFVSKSALARV
GEEEAVDVPVSSVDYMDVSPRQMVSLGASLIPFLEHDEGHRALMGTNMQRQAVPLIESERPLVGTGSEWRAANDSGDVIK
ADKDGVVTYVSADLIRVMNDDGTTSSYKLAKFQRSNQTTCYNQRPIIHDGERVEAGSVLADGPAIQKGDLALGKNLLIAF
MPWNGYNYEDAVIISQRLVQDDTLSSIHIEEYEIDARETKLGAEEITRDLPNVGEDAVANLDERGIIRIGAEVEAGDILV
GKVTPKGETELTPEERLLRAIFGEKSREVRDTSLRVPHGETGTVIGVKEITREDAEEDGDELPNGVNQMIRVYIAQHRKI
TVGDKLSGRHGNKGCISRILPEEDMPFLADGTPVDIMLNPLGVPSRMNLGQVLELHLGWIAHSGWDISLDPNLEAEWKKL
IPSGAEKAEPNTPVATPVFDGVKPEVLRGLLSTTLPNRDGDRLVGPDGKATLFDGRTGEPYTKQISVGYMYMLKLHHLVD
DKIHARSTGPYSMITQQPLGGKAQFGGQRFGEMEVWALEAYGAAYTLHEMMTTKSDDVDGRVRVYGAIVKGDNLPPAGIP
ESFKVLLKEMQSLSLNVEVLNAEGVAIDMKDEEDDPVSSADDLGFNIGARPDAAAKEDQKAEEPEYQ
>WP_003828438.1 MULTISPECIES: DNA-directed RNA polymerase subunit beta' [Bifidobacterium]
MLDVNAFDKLRIGLATADDIRGWSHGEVKKPETINYRTLKPEKDGLFGEQIFGPTRDWECACGKYKRVRFKGIVCERCGV
EVTRSRVRRERMGHIELAAPVTHIWFFKGVPSRLGYLLNVTPKDLERVIYFASYMVTEVNEDERHNDLPGLQDEFDAEIK
RLEQRRDTEIEARAKKVEEDLAALEETGEAKGPARAKLRNGAEREMTAIRTRYNDQIARVDAVFDKFKKLKPGDMVDDVD
LWREMQDRYGDYFDGCMGAEAIKKRLQSLDLEAISKELREEIKDASEQRKTKALKRLKVVNAFLTTGNKPEAMVLDVIPV
IPPDLRPMVQLDGGRFATSDLNDLYRRVINRNNRLKRLIELGAPEIMLNNEKRMLQEAVDSLFDNGRRGRPVTGASNRPL
KSLSDMLKGKQGRFRQNLLGKRVDYSGRSVIVVGPSLRMHQCGLPKPMALELFKPFVIKRLVDLNYAQNMKSAKRLVDRG
DSEVWGVLEEVISEHPVLLNRAPTLHRLGIQAFEPILVEGKAIHLPPLACAAFNADFDGDQMAVHLPLSAEAQAEARSLM
MASDNILKPADGHTVTMPSQDMILGLYYLSTVLEGAKGQGRVFSSLEEAEMALDRHEIDMQAKVLIRLPETFVLPKNWEP
GEVKVLAPRDGETDTAKEERFHDGTVLFATSYGRILFNETLPTDYPFVNDQVAKGRLSKIVDDIAMRYSTQQVAATLDAL
KDLGFTRAPWSGVSFAFSDVNEPPERDEKIAEYEAKADKVNANYEMGLLTEEARRQELIDLWTECTSEVSKEVEDKFDPT
SNLAIIVQSGARGNMMQINQIAGMRGLVANPKGEIIPRPVKSNYRDGLSVLEYFISQHGARKGLADTALRTAESGYLTRR
LVDVSQDVIVREEDCGTKAGLPIRVADRDADGNLVLVKAADGGPYSRLLAADVIDPADGKTVLYKRDDALSMDVLNDLVA
HGVEEVKCRSVLTCESKRGVCSKCYGWSLATNKLVDVGETVGIVAAQSIGEPGTQLTLRSFHSGGVAAASDITQGLPRVT
ELFEARTPKGEAPITEFAGTIKIVENDRGRQIILSPDADSGAPTEDGAIKPITYQVSKRVPLKVADGDHIKVGTQLVEGS
VDPKKILTILGKRAAQVNIVEEVHTVYRSQGVDIHDKHIEVIVHQMTRRVTIIDSGDTDLLPGELVDNARFREINRNTVK
NGGKPAVGRPALMGITKASLATDSWLSAASFQETTRVLTEAALSEKVDDLKGLKENVIIGKLIPAGTGLARYRNAVVEPD
KAIRDTIYPNFGLGGDGDLGDTTFSDADLSDLNFSNLEFGDLKLGDDFNPDDFYSDQGGQGDIEE
>WP_003828440.1 transglutaminase-like domain-containing protein [Bifidobacterium breve]
MIARQSKKQQGISLAAIALMMVLAQSNLIDVYADHMMWIAAAIPSTALGTAIAFAGTRYSLTIWWQLTFLTLTQFIIGPV
IALPSTTIAHVIPSLDTLSQGWEMTFGAFKYLISVAPPVGTAYGSLMAVWTIGLWLAFLAGTFTISDHAWTSAIAAIPLA
TAMTVCALLGTSHGWHRTLCGITFAVLLIIWMAWRLEFMEWERWFCALVVVTLAAGLAVGGSALASPHRLILRDTYNPPL
SPYDYTSPLSSMRSYIKDHRDDTLLTITNLPAGTPVRLAVMDWFDGSVWNLSDSSKASDCANYQRVGTTISTDERGMAFT
ATFTVHRGLADVWLPLAGAATGVQFLGKDENSPFYYNRDTNSAILPSGTSEGLTYIESGIIADTPTNQQISTAKAANISQ
PKALDVPNAVSTLASAAAGGQSRGGAAAQDLAAMLRSSGWFSHGLQNDYPSAAGHGNYRVNALLTGTTMVGDSEQYASAM
ALMARELGLSSRVVLGFLPKDEDGDITNARGKKTSGSGTEITFTGDDIAAWVEIKLRNLGWVAFYPTPKESKIPDDSQSS
APPDPKNLVRQPPVPFIDPLRDQTQVRGQSALSGTDAEVASSDESFWLQFHRAARTAAIYSSPLWITLTVCVLILAFKAL
MIALAQRRGSPRTRIAAGWNALRTLAVQSGGIPLSGTRRNQAHAIAHQFGIANQALQQLGREADYATFSGRNITPAQSTQ
YWTSVKRLRTAMLRSMPRLKRFRTQLSLRGVTVRIPRQSRSPSRAEILKTGSAGRIHRTSSTSRPSRANRDNRHQYQPQN
TRPADPSRK
>WP_003828451.1 AAA family ATPase [Bifidobacterium breve]
MGTSSQSHTDLHRIRNDRHGHPPSDNYTWAVPAFTLLILTVLIAGAVMISIVTRHHVQLDDGTVWVTSLANQKAARFNVK
NREADASVVSPSPRFDIAQHNGTTILAEPTKASAIASSTLSTSMQTSLKAHTTASVGGSTVAFINENTGNVWVGSSDELD
AVSPSVDSPRMRLGTGGRIVVTHDGAVYGYRPRDGVVFRLDSPNSSQIKQLESLTDGQPRAADSFTVIGGVPVISSGNTI
IHASGQTTIEASDTLTLQSPPVDGNQNDWVAASSPRGLAIVRLSSTAKPIFHLTGGTSQAARPVSVNGCIYAAWSQQARN
YIRTCTPDSAHIAFQTLESIHATSELVFRTNHRVAVLNDVIEGNVWNPDDSTAVIAMQWNQIQTQHHDSTQRNEDSATNH
QDFSETCSEQSGDIKAEDDAFGARAGSEQILDVLRNDEQTDCSVLNIIRVGAPQGGDVTVSPIYAGRYLQLDASAASAGT
VTFAYDISDGRGQTSTANVTVTLHDGDNHTPLQSDTPSEINVEQGASYVANALGSFVDPDGDPLTLVSAVVQYTDKAQVF
TRPDGKITFNAGDMTSGRVGVEITVSDGMATGTGFMYFSVKPANTLPAVIDPIAVATTPDTDTVIELKPYVHGTSTQPMQ
LSHVNTLSGASTIAHPSDLSIAFTASKPGTYYVPYTILQGSIPATGLARVDVHPVTKATAKPVAANDVALLGTDNTAIVE
PLSNDIDPMGGVLSVTSVDVPSDSGIKAGLVDHKRVYVTAHQVPSKPIPIRYNVANAAGTATGTIVLHPPALAAESSTPT
AGDINIQVRTGGIVSVDVLNHVTYSDSTTITLKDNLQYDESTFAGLVFTSGSIVRYQASSQAGVFPVTYTVEDHTGNAAS
GIVIITVHESQAGNKAAPTPHNTEAQVAAGQTVRIPITLTGIDVDGDDDQLLGLGNTAPELGRIAEVGSDYLVYEAYPDS
CGTDIFSYAVEDWTGQRAQAQIRVGVFQGASESSVHARDDDITLRPNTSASVPVTLNDISADNTDLTIGTTVEAQGIDDV
MVENNMLLFTTPEHATTAHIAYTAYNTAGLADTATLTVNVDPSAPIEPPAAYDCRVPASDTIDKQSVDVDVSPWIANPSG
TASELEVAIHSSATDHARVGEGSASTIVTVDLTSQARAVPYTVTNTTHHVTSTAFIHVPAYGVFPPILRPKAPEIIVNAR
QTVHININDYVRVGAGKEPYLESADSITATKASNTDFRVDGKTLKFTAIKDYAGPASITFTVTDGNRPDASAIINTAVVT
LPITVLGRTTPPPTFSSPTIDIEAGAEPKTIDLTALTHMPPGLHDDEKRCVYSSGGTSSEHILSSLSSSGKLHISASKNA
PAGVTASIPVHITYGKGTVHAGVMVRVVESTRPLARLAAATLQLKAGSSGSVNPLENAYNPFPDSPLTVTACQADDTAKI
TITSCSSTAITISASPNIGASSNMVLVTVRDGTTATAREVTGTITLSIVDKPDAPLLFPIAGDPQDGVVTLNWSAGAANG
SPITDYRVRWSGASNGEQSCGTSTRCRITGLKNGRIYSFTLSARNDVGWSAASAAVTAIPDKTPTAPVNVTVEGGNARAA
ITWSPIDGDFSEVDNYMVTVSGVGVLQTKETGNTTTKLSFIFNNDSISDGTLVTATVKAHNRAGWSPESGTSEPKAIWGD
PDAPSIELADDDIPAVTITPGNNRNAGCERIELSGAAADTIGCSGGTVGFDISNQKDSADEITVTATLIPSRDAKPATAT
ATFTSTDFTQSTTPQENTMNPTIDDATYLSDATRISHAVYLPDDTRLAQTLYPPELEHQAPCDDTNISLQQFKPISHATQ
RPKTSHAGTFAQTAAQATPDIHYFQQSFNALVENIAIAVAGKTTPIKQCVTALLAGGHVLLEDNPGTGKTQLARALANSI
DASFKRIQFTPDMLPSDVVGVTFYDQEHHEFEFRKGPIFASLVLADEINRASPKTQSALLEVMEEQQVTVDGTTYNVPQP
FIVIATQNPVDQLGTYKLPEAQMDRFLIRTSIGYPSQQVSIDILKQIDIPDRAQTVSPVLTSHDVLQLRLMTAGIYIDDA
IHEYIVRLVEATRHHESISIGSSMRGALALARCARIWAAADGRDYVVPDDVNDLATPILAHRIMLVPEAIFDGITQESLI
EEILEEVPAPTVST
>WP_003828453.1 serine/threonine-protein kinase [Bifidobacterium breve]
MAIISHAPPRLSGYDFVRTLGTGTTATVYLYRLHTSAHPVAVKVSNQTLDCGIAAQFHRENAAMVRLSEHPYILTLYHAD
VTADGHGYMILEYAPGGTYEPLMKSRSLTCAQVLDLGIKLAGALGTAHRSNIIHHDIKPSNILITGQGLPALSDFGISTD
AYDHTETGCSPPWAPPEVLLHMGNGAERADIYSLGATLYALLVGCSPYQHEYHPHTQSELIRLILNQPLPRINRADVPTN
IEQILRKSLAKDPDLRYYSALEFARAMQHAQHAFFGRITPLTVDGVPPYPKEVAHLRRPREPDLHNERTQRRWVKPTIIA
AGVATTAVTVCLVFVCAVLPRMDSITGSTTIQVSLAYSSCNGAAHNGKDSRENHGHVITIAY
>WP_003828454.1 PD-(D/E)XK nuclease family protein [Bifidobacterium breve]
MTTQWNPDELLDGIAQDGKVRLVTGAPGAGKTEFALSVLTAGLRRFGGAGAVMVVPGRVVADLLGNRVIRDMGSSVQARP
VTTLGAVAFRVIAASRAASGLPLPRLLNGAEQDALLRQVMAVHMAHAAAGDDCVICALLREYFAQADWASLVQDADGAVT
GGSTSADVFARGISDAFIAQLRDMLARLDELGVNPSGEAALLADVAQDARLLVQWRLAFALRREYIAAQSAASEGQYRLD
ASYLLVAGAREIHDAMASGRSEEHSDSWLASRGLPQLLVVDDAQDITLAGMRFLEELNHAGTAIVLVGNPDEAVQTFRGS
YPEYLMRQAVMGPMQAVEMTLPSADFASGETYASLVASRVSLSIPSEEDEPLPLARRPGKLVSALDTGADIPSDDGTVQT
GLYRSAREELDDVVWRMKRAHLDHHIQWNDMVVIAHDNTTVRTYGERLRRDGVPVRYSSVTRPLNSESFVQGLFALIELA
RLRAEGVASCTMSLAETASYVRTRVSTVMNGPLVTAGAKPGQGRPARLAPIESAMAALESLAPIAGDKASLHGLISSWET
LRESSVDGHERVVVDDSIIGFSADADLAFGADALYVMLAFDDAQAPAENVLDAITAVLGADPQARAFMNLWTLVGKISRG
LSNLPPEQRSRPSYALAVAWNAAAITPVWQKLALANTPDGRAANDRLDVAMRLFQFAEDSTASRDIMGFIAQVRAMQVQA
DSLAHIGPVENAVTLTTPAGTAGRHWQYAWLPSLQQDVWPNLAGRNTMFGGEDLAELVLRGTLNTADAAGHDPQFIAVLS
SEKKSFLVALTRACRSVTVSAVWNDDLSPSDFLFGYMPEYYPRDKQRARFTDVGEQTSESGLDLSGLDGDPRGLVTAARV
IVATSEPDSSEARDAAETLAVLAENGIAAANPDNWAFASALSRRGTSSAVSPASGSKQTEDDERTSGDDHAPLVTLSPSA
VDGLWACPVCWLLEHQFAGPQPGSVNAGFGTLIHAVAQQGSEEGLDRLDSDESARNAMGISDASSVQQRIEAVTKRMIVI
YQEQRPDPESIADTRERYTAKRKDDSAADILANIASYFVLSGTNTDAYLDKNVGKFEIGTLTKADCELSFAARFDLHDIV
AAYNALPGMRPVDRDTLASMMGFLVGGWPSGMRNDLTVRLSGRIDRMETRILADGSENIRLIDYKTGAAPTVKQIFNDLQ
LVCYQLGLVFPEEGLRGSAALANAPRIGQSALFHVAYNDAPARSYAPEGVFQPPLFTNGSLNAEPFTDRAWYKDPAKFFD
MPIPDSATPPAGVDTETWKQFVSLTGTQALWSLTMIARVFYAAAASRSSVINAHPQATHVAYCRMTGVCPACAGKLDTVF
ETRQA
>WP_003828456.1 UvrD-helicase domain-containing protein [Bifidobacterium breve]
MSAFIPSVEQAAIINAPAQDDVLVVAGAGSGKTFTMTQRIIALINRGVAPERILGLTFTRKAAGELLERVSAAVSREDSP
AAQGAQTPGASTPNFDRAFLKPAIFTYDAFFQTIVRQYGLLVGFDQNTQPLSEAGALQLATEVIDEHMDQALSEDLGAFT
SLARSVLALSGAIGSAMIGSGCTGFDEAVERVRQWDSAFVDALRLALENEDIPDIEPTIPKIKRLKKDSDTDWQAKLDDR
AQRLHARCAYHCAQLLEITRKREVLLQLVEAYAQAKRQKNMAEFSDFTIAAYQLIERFPSIGERTRCRYSHVLLDEYQDT
STTQAALLAALFHVNNSERCAVNAVGDPFQSIYAWRGASPGAFRMFQRDFHMPAESKPFPLSVTRRNSRIVLEAANDLTL
PLRSRPARPSSSLMREVDVSSLDPMPDAPEGTLGVLGLATAGQEIDAVVRFCKAAIARYRDAGAAQEAPVAVLFRSKSHM
PEYQEVLEKAGLTTFVVGYSALLERPEIRDVLALLHVVADHTDTGALMRLLATPRFGLSSDDLTALACAAEAQNMEQRFR
ALVQAGVAPADTPRSQWGAVVREHRDQVANAVFLPDLLMQDNSSVRLDQLSAYGRHAVEQAVEALRQVHDMVGRSITDVI
RAAIEALNLDIDTVLAGALRDPQHRVNPSLARMPMDSIVDLVDTYTQEIAVEQTPTLRGFMAWVDHLATVEDEAAKLPGS
PVDVELMTVHQSKGLEWDAVAVVGLNAGGFPSNQGDHLKVVLDDNHPGGTEQGQWTAPEYHESADSWLTSPVAVPVPVRA
DAGILPRFPHDADVHGDPIDSLRNLDDVELIDDEVFGSMREFGDGVEEVDPQSWYLTQSEEYGRRLHADERRLAYVALTR
ARNDALLTYCRYTGESSRDCTNVPKGSRAASPSNFWLEVHDALHGHDHAIEAQAYVEGLGSEVALVSPQGDPIDPPEGFI
VGENAEQYCDAVVGDAWRTPLEQTSGRNALPWPASLGEDTAEHLTRGLALVRNAINGKRNAKDDGHNPAGPLLQRAQLLV
DDDDLMTGTLEGAALDRAVKAKAQRILAAGRQNVTSLQARVGGMSQQEERFYWRSVIRPIPRVSSPAAEAGTRFHDWAER
FINAGKPDEAASSVDSSAAEIITTGNGVSRSDLLADLNAIDQQSVPVCDRNLMMWQHRLASSSWAQRTPVWAERSIAVDV
PEVGIVNGKLDAVFLGGINPADTSKRYTVVDWKTGHRPTKPDDVEHKLAQLDMYRLLLAAVEGVELDSIDATLYYVSEPD
EGLRELHARAKTKQEILTELSSGIPEQSDND
>WP_003828460.1 4-hydroxy-tetrahydrodipicolinate reductase [Bifidobacterium breve]
MIKVSVVGAKGRMGSYVVEAVNNAADTQLALALDAGDDLTRIAPDNTDVVVEFTVPSVSLNNVLTLIGQGVDVVVGTTGW
TDEKLAQVKEAIAGGPKPETQKVFIAPNFAISAVLADYFTTKAARYFESAEVIELHHPTKVDAPSGTAIHTAHGIAEARK
AAGMAPVPDATETDGGSRGQVVDGIHVHAVRLRGLNAHEEVLFGNAGEQLTIRADSFDRTSFMPGVLLAVRKLATDAPAG
LTIGLDHFLDL
>WP_003828462.1 MULTISPECIES: 4-hydroxy-tetrahydrodipicolinate synthase [Bifidobacterium]
MSEHDMHLLDPAPFGRILPAMVTPMKSDGSVDFDAAQKLAKQLVADGADGLVVNGTTGESPVTHMDEKVNLVKAVKEVVD
VPVISGAGSNDTAHTVRMVEQTQEAGADAVLVVMPYYSRPSQDGIVGHYKAVDESAEKPIIVYDVPGRTGLKVKVNTYDR
LAELEHVKAVKDATGDLAAAVEKQQRTGLAWYSGDDGLFLPFLSIGAVGIISVIAHVASNPMQQLVQAFDRGDITTARRL
ANQLAPLVHALNGDGYQAVMAKAALKVRGVIPSTTMRLPNIGPDAAQLDKAEEGMRAAGLL
>WP_003828464.1 ribonuclease J [Bifidobacterium breve]
MATEQKKTKTTKSSNSRRRGSARNSKANGSNSRTPSRKINATQQATAPQQDAVLIAPPKYRKGSMRITPLGGLGEIGRNM
NVIEYNGHLLLIDCGVLFPEEEQPGVDLILPDFSYIKNRLDKVDALVLTHGHEDHIGGVPYLLKLRPDIPLIGSKLTLAF
VDAKCKEHRQNPTKVEVSGRDKLKVGPFDLEFVNVTHSIPDALAVYVKTPAGSLIDTGDIKLDQLPLDHRITDLVEFGKI
GEKGVDLLMMDSTNAEVPGFVKPETSIGPALDQAFAQATRKIIVASFSSHVHRVQQVVDAAHKYGRKVVFVGRSMVRNMS
IAADLGYLHIPEGTVVDLKKANDIQDDKLVYMCTGSQGEPMAALGRIADGNHRDIHINEFDTVILASSLIPGNEHGVYKV
INKLVQLGAKVVNRDNAAVHVSGHCNEGELLYMYNIVKPKCAMPIHGENRHLVANGLIAVKTGVDPQNVVLAEDGDVVDL
YHGKAAVVGSVPCGYVYVDGDSVGELTDDELEKRRILGTEGFVSAFVVVDTDNHEVVTGPKIYLNAVAEDESEFDKVRHQ
IAEQLNDAMMQGTRDTYKLQQIMRRTLGGWVARQLHRKPMIVPVVADIAQDVEIVDNN
>WP_003828465.1 aminopeptidase N [Bifidobacterium breve]
MPGSNLTRVEAEARKAIVEAPIHYHIDLDLTVGPKNFGSKALICFNAKPGSSTFLDLIADEVTAIELNGKSLDPATAFQD
NRIELTDLKEKNEVTVEALCRYSNTGEGLHRSVDPSDGNIYLYSQFEVPDARRVYAVFDQPDLKATFDFKVLAPASWIVT
SNMPVATIEDDPRETLDGTLGDKPNESTRLWDFQPTPVMSSYLTAICAGPYAEWHTEYLNEDGRTVPMAQYCRQSLAEAF
SKDVDYLFDITKKGFAFYAKTWGVPYPYAKFDQIYVPEYNAGAMENIGMVTIRDSYVFESKVTDALAERRVVTVLHELAH
MWFGDYVTMKWWNDLWLNESFAEFTSTLATAEATEWHDAWATFCSGEKSWALRQDQLPTTHPIVAPINDLNDTYVNFDGI
TYAKGASVLKQLVFYVGRERFFEGIHNYLIRHAYSNATLADLLGELEKTSGRDLKAWSAKWLEESGINTIAADIKMNANG
TIAELKLTQSAPAEHPVLRPHRLAIGFYNEDAETGKIVRTEQFELDVDGETTIVEAAAGKQRPAFVLINDDDLTYTKIRF
DAESQAFAEANLQRFDDALARAVTWLAFWDMTRDGEFPAERFVDMTLRLLATETESTTFRYALACMSTTAHHYVAPARRE
EVLRHVAAELWTLANAAEAGSDTQFQLATAYLGYGEEGDAAFAANARGLLDGTVTLDGLDIDNNFTWTIVQSLTSVNEMT
NEDVDAQLAKKDTTENREFAYGARASMATVEAKEWAWDQALHNDELTNSQLEAVARGFSATPRADLVEPFAAKYFETVDW
IWANKTYHMAEALLNGLYPGYADPATLTKLGDAWLEEHIAADNALKRLIVENVASSHRTLKVREYNEAL
>WP_003828469.1 MULTISPECIES: peptide deformylase [Bifidobacterium]
MFGKNAKVDLELNRDVERLIKSGGKEQILPIVQAGEPVLRQQTVAYNGQLSKRTLAKLIDTMHTTMLEAPGVGLAATQIG
LGLALAVVEDHVRDDEDDPREIAEFPFHVIINPKYTPVGEKTTSFFEGCLSFDGYQAVRKRWLDITAEWDDEDGKHHSEQ
LHGWPARIFQHETDHLSGELYIDKAEIRSLTTSENLEDLWCDDPVPTEAAEELGFAL
>WP_003828470.1 DNA polymerase III subunit epsilon [Bifidobacterium breve]
MTDSAWLETAKDDIAQWAMVMTKDADDNPIDWRWVRSLDLFGGLGHTSGDNPAPQAIHDALKADYAVRDRLEPIIAQCST
AFMTDFDRIIASYRLPRALAYVNRRLNDTINTLLDAGERRHLWKVSRERQGRGMAAVLKPYSSATANPNQGTLDAEAEGA
DGFAGTVDITLDDIQDRSAAILNARAERRRAKREQSHAGRVDMARANLSGATAPGGSVTLFSNDSSSSGAAAHKPKSDWR
DAYLPGRDVDMVMGIDIETTGTDPARDYIIDVGFEFMNMVSPRPTDVPNGYAYEQGYYDAGDAYGQSRLDFGVPPANAAL
GNELIRKLTGIDVRDRSSKAGHRLFDEWPEAQTGLLARLTQQPYVAHNATFEHSWFMLNVAGYAEAYRAGRITIIDTLPM
SRQWDPGSVPNDEHPYGDNTLDAYAKRQGALDSAHNERHLGLEDTHIMLVAMKHHLATLKAQGQGPWGPGGRSGVGGKSC
GRKW
>WP_003828472.1 MULTISPECIES: hypothetical protein [Bifidobacterium]
MSEYQDSRQQRENRRRTIVRVVCIVVAVAMLGSLIVPAIYAGL
>WP_003828473.1 peptide chain release factor 2 [Bifidobacterium breve]
MAEFDFTQAIGEARAKYDSIAKALDVDRLKADIKDLEAQAAAPGLWDNPDNAQKITSKLSAAESQLKRLTSASQRIDDVE
TLVELGQEEQDQESLDEAQNEIGEIQKDLDQMEIQTLLDGEYDERSAVVTIRSGAGGVDAADFAQMLLRMYLRYCERNGF
KAKVMDTSYAEEAGIKSATFQVDAPYAYGRLSVEGGTHRLVRISPFDNQGRRQTSFAAVEVVPLVEATDHVDIPDTDIRV
DTYCSSGPGGQGVNTTYSAVRITHLPTGIVVTMQDERSQIQNRASAMAVLQSRLLVLRHEEEAKKKKELAGDIKASWGDQ
MRSYVLHPYQMVKDLRTGYETSQTQAVFDGDINNFIEAGIRWRHEQRRAAENEE
>WP_003828475.1 MULTISPECIES: cell division ATP-binding protein FtsE [Bifidobacterium]
MALIALDDVSKIYPKGTRPALDGINLSIERGDFVFLVGASGSGKTTLLSLLLREEEATSGEIRVAGNDLRRIANRQVPHY
RRTLGFVFQDYKLLNNKTVWENVAFALEVIGTRRSTIKSLVPKVLDTVGLTGKEKNYPHELSGGEQQRVAIARAYVNHPQ
ILLADEPTGNLDPTTSLGIMEVLDAINRTGTTIVMATHNEEIVNSMRKRVVELHGGKIVRDEAHGSYDSALYFPDAEAEA
KFGRANHIPDARTNAIAAPEEGEPSEGIARLANSVHSGRTGRYGETFAPLEDTLTWGKGLTLDEQAASLEATQAFDSLHP
EESVSSTTVEVSETLAVPETSVAGEIPEQQSVGDGEGTNQAEPSSVQADEVPMPPAPPAPPAPPSAESQSATSEGKEE
>WP_003828477.1 MULTISPECIES: permease-like cell division protein FtsX [Bifidobacterium]
MRMRFILSETGTNLRRNLSMLLSLMLVTFISFLFIGASVLTQAQITKAKGDWYDKVEVVVWLCPDGTSQSANCASGKSPS
AAEITALQKTIRDELNDVVSNINYVSKQDFYNNTFTKQYPNGEFQGRTLTADDMQDSLWLKLKDPTKYQVVAEVLSSKEG
VEDVTDQRQIFDPVFAILNRATAVTAVLAGVMVLVAILLTGTTIRMSAASRRTETEIMRYVGASNWTIRLPFILEGAIAS
GIGSILSCVMLSVIVHVFITGWLAQSVTWIPYVNQMTVLLISPFLVVGAVLLSVIASTISLRRYLRA
>WP_003828480.1 MULTISPECIES: SsrA-binding protein SmpB [Bifidobacterium]
MPKEAGEKLIVQNKKARHDYAIEDKYEAGLALTGTEVKSLREGRASLSEAFVSIDRRGEMWLEGANIPEYLNGTWNNHAP
KRKRKLLLHRVQITKLARGIEAKGYTIVPLSLYFKDGRVKAEIALARGKREFDKRQALREEQDKREALRAMRYANMRH
>WP_003828481.1 ABC transporter substrate-binding protein [Bifidobacterium breve]
MSLSKGIQSAAAAALSAAMLIAVAACGTSDSADTASKSADSKDSSSTSSTQGFDTSGIKKDDEIAALLPDSVAGDGTLTV
GTDTSYAPAEFLAEDGRTPVGFDVDLSKALAAVFGLKENTVSSTFDSIIPSVGSKYDIGISSFTVTKERMEAVDFVTYFK
AGSTFVVQKGNPKKIDTSNLCGVKVAVQTGTTQEEEVNKDNEQCKADGKDAIDIQSSKLQTDVTTAVASGKADIFYADTP
VAGYAIKQTGDTLEALGEDVGVTPEAVAVKKGDSKTAEAVQKAIQKLMDDGTYKKILDTWGVSSGAVDKAEINPSVE
>WP_003828483.1 ABC transporter substrate-binding protein [Bifidobacterium breve]
MQSTKLKSMMAMALSSAMLFATAACGTSDKADAGTDSAKGSDAATITSYDVSSVKKDDAIAALLPESVTKDGKLTIGTNP
SYAPAEFLDADGKTQIGYDMDLARALGNIFGLDTEIVSSNFDTIIPAIGTKYDLGIAAFTITKERMQSVDFVSYFTAGMG
YAVAKGNPKNVNPDDLCGLNVAVETGTVEEDAINETAKQCKADGKKDITIQSSKQQTDATTAVVTGKADVFFADSPVVGY
AIAQTEGQLEQLGKDFDSVPNAIAIKKGDSQTTDAVQKAMQKLMDDGTYGKILQHWGVESGALDKAEINPSVD
>WP_003828484.1 amino acid ABC transporter permease [Bifidobacterium breve]
MAKKEVDGEGLNIPNRIKALPVKRPGPIVAAVIVVLLAAMLIQGMITNPRLDWPTVWKYLFNENVLEGIQYTLTLTVISM
VVAIILSVILAIMRKSINPVLRGVSWFFIWFFRGTPVYTQLIFWGLFAVLIPKISLGIPFTSVEFWSIDSNVVVTAFNAA
WIGLALNEAAYLSEIVRAGLEAVDPGQTEAAKALGMNRTLIMRRIVLPQAMRIIIPPTGNETIGMLKTTSLVTAVPFTLE
LQFATNAIANRIYKPIPLLIVACFWYLLITSILMVCQSRLEAHFGKGFDARPVGTKGKQAPLPGKTDGEPKDDVDKLNQT
TFVGLNA
>WP_003828485.1 amino acid ABC transporter ATP-binding protein [Bifidobacterium breve]
MTTNDITSVVPAVHKAADGSVIPAVKAVQVHKAFGPLHVLKGIDLTVMPGTVTVILGPSGSGKSTFLRLINQLETLTGGS
IEVDGELIGYKHVTKNGQDVLQTLDDKEIAAQRSRLGMVFQRFNLFPHMTALENVMEAPVHVQHKSKSEARALAEAELQR
VGLGDRMDYYPSQLSGGQQQRVAIARALAMKPEIMLFDEPTSALDPELVGEVLNVMLSLAKEGMTMVCVTHEIGFAREVA
DQIVFMDGGVVVEKGGPEIIDNPTEPRFKDFLQHVL
>WP_003828486.1 glutamine--fructose-6-phosphate transaminase (isomerizing) [Bifidobacterium breve]
MCGIVGYAGNVETACGKPLEVCLQGLERLEYRGYDSAGVALTASGMDKVTVRKKAGRLKNLVEDIECKPMPLATVGIGHT
RWATNGEPSDVNAHPHTSMDGKVAIIHNGIIENASQLRLDLQAEGYRFASATDTEVAAKLLGKIVDKIIAEEGKPNLFKA
VRRMARMLEGAFTILATDCRQPDIVVGARHDSPLVVGLGDGENFLGSDVAAFVAYTKRAMEVDQDQAVCVSADKVIVTDF
DGNVIENPKTYTVDWDASAAEKGGWDSFMDKEIHEDPAAVQRTLLGRFDPNGDITLDEVRIDQHDFKAIDKIIVVACGTA
SYAGQVAKYAIEHWVRIPVEIELAHEFRYRDPILTPRTLVVAISQSGETMDTLMALRHAREQGSKVLAICNTQGASIPRE
SDAVLYTHAGPEVAVASTKAFVAQITAAYLLGLYLAQVKGAMFRDEIHQVLDSLKDMPRKIQWVLDTQPKTIQAAAERMV
NANSFLFLGRHVGYPVALEGALKLKEIAYTFTEGFAAGELKHGPIALVDEGEPVVFIVPPERGRNVLHAKVISGIEEVKA
RGAYIIAVAEQGDPDVERYADVVFWRPACPTLMSPLVDVVPLQLFAMDMAKLKGYDVDKPRNLAKSVTVE
>WP_003828487.1 pseudouridine synthase [Bifidobacterium breve]
MDVLYEDERIIVVDKPHFLATMPRGMWYRETALIRLRERLGEPDITPAHRLDRMTAGVLVFVRDPACRGAYQMLFQNKQA
TKVYECLASCAPIRRPRFGTITQAEPPRPFPLLRRSHITKERGTLAAFEEPGAVNAETLIERGELILTSAGGRWREAPEG
GPCLENPPICRYTLHPRTGKTHQLRVHMNSLGLPIVGDDFYPRIQTRLYDDFSQPLQLVARVLRFTDPVTGKRQEFVSRI
PLIS
>WP_003828488.1 LacI family DNA-binding transcriptional regulator [Bifidobacterium breve]
MQDVAKAAGVSPQTVSRVANDSNAVKPETRQRVEAAMERLGYRPNYAARALKHGRFQDIGVVMFDTTRFGNARILDSIVT
HAAEDGYSVTIQTMSNGAERTLASTIDRMQRQPVDGVIVVLEERISDFVGYKPPRELPVVLISEAAADHCPTVDADQYGC
STAIVDYLMSKGHKTVYHIAGPVTSRAAESRAQGWREALEQIGARVPSMYIGDWCADSGYQAGVALAHDPECTAIYAAND
QMAYGAMLGLESAGKRVPEDVSIVGVDDSLVDVVPRLNLTTMRMRNDAIGATAFSMVRRQCEGEKVPAGIKTVIPTELIE
RGSVRDIS
>WP_003828490.1 carbohydrate ABC transporter permease [Bifidobacterium breve]
MASADVAAVPMHTDKARENKHKADWRGWKFMWPFTVVFVFVFIIPIVYAIYISFFKKQMIGGTRFVGVENYARLLQDGQF
WSSVGRVALFTCVQVPIMLFLSAAMALALDSMKLHGAKFFRISTFLPYAVPAVVSTLVWGFVYGAKYGLVGSFNDFFGTN
VDVLQPGVLLASIGNISTWEFTGYNMLIFYSSLSTIPHSLYEAASIDGASEWQIVKSIKLPELKGSLAITVIFSIIGSFQ
LFNEPSILQNMVPGNAITTYYTPNMYAYNLSFSGNQSNYAAALAIVMAVITMAIAYAVQLKSMKEQMK
>WP_003828491.1 MULTISPECIES: carbohydrate ABC transporter permease [Bifidobacterium]
MSAAASTRLTDAELKAQEKAARKAEKERQKRIAADEAAERRRSARAGFANVSNPRRSTLMTVLCAIFAVYCLFPFVYLVI
NATKTQADFTSTFGLGFGKSFALWDNIVTVFTYQGGIFGRWLVNTLLYVVVGAGGATLLAIMGGYALAKFRFPGRKAVFA
VIIGSISVPGIALAVPQFLLFAKLGLTNTPWAMIIPSLISPFGLYLMWIFSEQAVPTELLEAARVDGASEFRTFWTISLP
LLAPGIVTTALFTIVATWNNYFLPLIMLKDADWYPLTIGLNQWKDQASTAGGQAIQNLVITGSLITIIPLVIAFLCLQKY
WQSGLAAGAVKE
>WP_003828493.1 beta-galactosidase [Bifidobacterium breve]
MEHREFKWPQPLAGGKPRIWYGGDYNPDQWPEEVWDEDVALMQKAGVNLVSVAIFSWAKLEPEEGVYDFDWLDRVIDKLG
KAGIAVDLASGTASPPMWMTQAHPEILWVDYRGDVCQPGARQHWRATSPVFLDYALNLCRKMAEHYKDNPYVVSWHVSNE
YGCHNRFDYSEDAERAFQKWCEKKYGTIDAVNDAWGTAFWAQRMNNFSEIIPPRFIGDGNFMNPGKLLDWKRFSSDALLD
FYKAERDALLEIAPKPQTTNFMVSAGGAGIDYDKWGYDVDFVSNDHYFTPGEAHFDELAYSASLCDGIARKNPWFLMEHS
SSAVNWRPINYRVEPGELVRDSLAHLAMGSDAICYFQWRQSKAGAEKWHSSMVPHAGPDSQIFRDVCELGADLNKLADEG
LLSTKLVKSKVAVVFDYESQWATEHTATPTQEVRHWTEPLAWFRALADNGLTADVVPVRGPWDEYEAVVLPSLTILSEET
TRRVREYVANGGKLFVTYYTGLVDDKDHVWLGGYPGSIRDVVGVRVEEFAPMGNDFPGAIDHLDLDNGTVAHDFADVITS
VADTAHVVAAFKADKWTGFDGAPAITVNDFGDGKAAYIGARLGREGLAKSLPALLEELGIETSAEDDRGEVLRVERADET
GENHFVFLFNRTHDVAIVDVDGEPLVASLAQVNESEHTAAIQPNGVLVVKL
>WP_003828494.1 sugar ABC transporter substrate-binding protein [Bifidobacterium breve]
MKFTTAKKAVALTGAVAMLVSVAACGSDSGKSSQPAQDSDVKEITVWAWEPSLTQVAKDFEKQTGIKVDLKNVGTNTKEY
TQLDNAIEAGSGAPDVAQVEYYAVPQYAIKGNLLDITDKTSGYKDFYTPGPWASVQFAGKVYGLPMDSGPMAFFYNKEVF
DKAGVDAEQIKTWDQYYDAAKKIHALGDNYYITSDTGDAGFFDSMTWLAGAKPFQTSSDGSEVTVNLTEDKGVKTFTDFW
QKLLDEGLLDTKTAGWSEDWFKGMVDGTIASLFTGAWMPANLANSAADGAGKWRVTQMPTADGSTTNSENGGSSLAVLAS
TKKADAAYQFIEYANHGAGVATRVAGGAFPADKASLEKDSFKNATTVKNADGQDVDYFGGQKYNEVLAQAAENVSSGYQF
LPFEVKARTIFGDYFGKSYTGDQKLSDGVAAWQKALQDYGKDQGFTVK
>WP_003828495.1 MULTISPECIES: ABC transporter substrate-binding protein [Bifidobacterium]
MRTIGRRISRLATIVVAAVLTVSLASCGQATVDNRTEISVWSWEPSMGEVIRRFEKANPDIRVEWTNISGYENLNTAIQD
GYGTPDVAQIEYYALPQYEVSGQLLDLTDRTGSDYASFFTLGTWSSVQLAGRVYALPMDSGPMGFFYNEDVFQQAGVDAT
QIKTWNDYYEAAKKLKQIGAYIAADSGDGSFYDAMIWLAGGQPFHTSPDGKTVTIDLDHDTGTQLFTEFWQKMIDEGLVD
TTSATWSERWKRRVGTGTIASMFSGAWMPSMLLSNVPGASGLWRVAPMPTYDGQPTNAESGGSALAVLQLTRKPDAAYRF
VDFVTHDAQGISARVAGGAFPADYDTLNSGEFLDKTTITNDRGVEIPYFGGQKFNRVLSEAAEDVSVGYQYLPFEVYARN
DFKSTVGKAYEWASSKQAYEQREMEVDMGMKDEKGKPLESLDRPGKKVSLEHGLATWQKDLKEYGFNQGFTIK
>WP_003828501.1 ABC transporter substrate-binding protein [Bifidobacterium breve]
MSQDNGAHVEDGATTDASLASRAKNPKKNSPKWWLIALAVVVVVAVIAGAAFAFGGKKDSKNAASSGTYADTVTIGLKLA
PTNLDIRNTAGSALDQILIGNVYEGLVARDSKNQVVPAIASSWETSKDGLTYTFHLNKNMTFSNGDKLDAEDVAWSINEL
IAKDYHDADALAAVDKVEAKDADTVVITLKSANSNLLWTLTGRPGLVFDKDAKYDLKTQAIGSGPYTVSKFVENSSITLK
TNEKYWGKNKAKTPTVVVKYLADDNAAVNALKSGDVQVLAPITENLAEPFKSDSANYTVKAGDGTDKFVLGFNNASGSKL
ADKRIRQAIRYAINHKELIASRGGADKALGGPIPSLDPGYEDLTNLYPYDQGKAKSLMAEAGYSADKPLELSLTYANIYG
TELGDQLRSQLKPIGIDLKVNVVEFSTWLQDVYTNHDFDISLVDHNESHDFASWTDPTYYFGYDNKDVTKLYNEGVAATS
DKERDAKFAEAAKLVSEDAAADWLFNYRTTTATAKGVEGFPFNLNQTVLPLYNVTYSVAGFSQK
>WP_003828503.1 ABC transporter permease [Bifidobacterium breve]
MRFVLKRLALFVIALLGLSVVIFAALRILPGDVASVMAGVNSPPERVAQLREQLGLNRPLVAQYFDWMGALIHGDFGTSI
LTGRSVTSLVGSRAAITFPLIILGMLIALVIGLPLGCAAVLARSERVRSAFHVLAIIGGAIPALWGGLLLILLFGRGVGL
IGVFPSQGFPLDGWGAPGSAMLSLILPALSVGVIVGATIMRYTRSALDDLAGSGYIDMARSCGMTRTQAVLHVGLRLATP
QLVSVIGLTFASMITGVMVIENLFALPGIGNGLVTDVGNRDLIAVQSELFLLAAFFLLIGLVVDLLHRVLDPRLKTAATI
TEVTA
>WP_003828505.1 ABC transporter permease [Bifidobacterium breve]
MPEGGQRAAFAIVLHSMWRRAEGKFALIVLASWLLIAIVSLFWTPQSLWTTDGYRVWAKPSAVHWLGTDGTGADVFSWLL
AGSHTNLLIVLLTVVVSAAWGLLLIAAMVARNAALASSSVVVVDALISIPTVLIALILAVPLGASIVVIVIACGFGYGLN
LARVVRPVALLAARSSYVESALANGASGWRVLVSHIVPSILPVLAVQLSLSAGTAVLAESGLTYLGVGVPSGVPSWGHSL
ATSVKLINVFPLTVVWPGLIVTVVVVALNIFGDVLRDAIDPVANPALREAGEGGDER
>WP_003828506.1 ABC transporter ATP-binding protein [Bifidobacterium breve]
MSVDIHGLNIAVGGRLIVSDVDLAIADGERVGLIGSSGSGKSMISKAILGLLPLTAAADGSIDMSGTEIIGASEHVLADL
RGRYVGAVFQNPAASLNPVMTVAQQISLPLKLHYDLTKAERADRVNAMLDKVGLDRDMAGKYPHELSGGQQQRVGIATAL
ITSPRFIIADEPTTALDSITQRQIVDLLVSLVDDAGASMLFITHDFSVLARATTRCYVLDAGRIVESGATANLLAAPATL
QAQRLVAAAQTLTLRTPKEDSHE
>WP_003828508.1 ABC transporter ATP-binding protein [Bifidobacterium breve]
MSDGNRFLLSAQSINKSFGPRSARRQVLFDVSADVRPGECLAVIGGSGSGKSTLTRIMLGLESADSGTVTYGGQSIAGGR
RSPGVQALRRESGLVFQDPFSSLDPRWRVAQSVAEPLVLQRHDLGKAEIAERVAAALTMVGLEPATFLNRYPVDLSGGQA
QRVVIARAIINEPKVILADEPMSAIDVAARIQILDTFAAIRETRRETALIMVSHDLGVVQHIADRILVLHDGRVEEEGST
AEVLGSPQSDYTRQLIEAASL
>WP_003828510.1 pyridoxal-phosphate dependent enzyme [Bifidobacterium breve]
MTIHNSLAELIGNTPLVKLNHIPQTAGVKATIAVKVEYFNPGGSSKDRIAERIIDAAEKSGELKPGGVIVEPTSGNTGVG
LALVAQQRGYRTIFTLPDKVSESKRAVLRAYGAEVIVTPTDAGPDDPRSYYQVAERLANTIPGGFRPNQYDNPNGPLSHY
YTTGPEVWEAADHKVTHFVAGIGTGGTISGTGKYLKEVSDGAVKVIGSDPEGSIYSAASREEVHQYDIEGVGEDFYPKAF
DRNITDDIVRVGDAEAFEMTRRLAGEEGLLVGGSSGMAVASAIKYALANDLDENQIVVVLAPDSGRSYLEKIFDDDWMRA
NGYGDVVDRTTKPSLAEQYL
>WP_003828511.1 cystathionine gamma-synthase [Bifidobacterium breve]
MSAEYNAKFANTAVATRAIHAGQEPDPTTGAVVTPIYATSTFKQDGVLGLRGGHDYSRSINPTRTSFDEQLAAVEGAKYA
LSFSSGLAAIDVLLRSTIKPGDNILLGNDVYGGTYRLLSKVFVPWGVGLDVVDITDTVAVEAALAAKSYKYVWVETPSNP
LLNITDIAVTSEVAHKYGTKVVVDNTFASPALQHPLDDGADVVVYSTTKYIGGHSDVVGGAVVLNDEETREQVAFLQNAA
GAVPSPFDSFLDIRGLKTLDLRVKRHSANALKVAEWLESQPADVIERVWYPGLESHPGHDIAARQMHGGFGGVLSVQLAG
GAEAAKKFVDYTEIFTLAESLGGVESLIEVPAAMTHASVAGTTLQVPGNLVRISVGIENADDLIADLKQALDRL
>WP_003828516.1 S-ribosylhomocysteine lyase [Bifidobacterium breve]
MAKEKAEKPVVESFQLDHTKVKAPYVRYIDTETGPHGDVISNYDLRLTQPNKQAIPTGGLHTIEHTIAVLLRERIPGYID
CSPFGCRTGFHLLTWGTHSTEDVAKALKESLEFIAYKATWDDVPATTEKSCGNYRDHSLFTAKEWAKQILEEGISSDPFE
RKVV
>WP_003828519.1 amino acid permease [Bifidobacterium breve]
MDLFRKKSVDQLVAESTPLKRTMRTFDLTMLGIGAIIGTGIFVLTGKGALTAGPALSVSFLLAAVCCGFAGLCYAEFAAM
APVSGSAYSYAYLAFGELIAFVIGWDLILEYALQAATVSAGWSGYFNKLLEGFGLHLPVELTAAYGTTPGVTTYFNLPGF
VIVLIITWVLSIGINQTKRTNDVMVLIKLAIIVLFIVCAVWYVKPSNWQPFSPYGIYTFQPDSTQPYGIVPAASIVFFSF
IGFDAVSSSAEETVNPNKTLPRGILISLAVSTVLYIIMTLIMTGVVPYKEFAKFIDAPVAGVILETGLNWLAFIVNLGAL
IGMTTVMLVQLYGQSRICYAMSRDGLFPKFFGEVHPKYRTPFKGTWFFGILTAIAGGFININVLFELVNIGTLSAFIIVS
AGILWMRKTQPDAHRGFRAPGVPVTPILAIVFCFILIAGLNWETWVRFAVWFGLGLVVYFGYSRKRSKLGLEDKAKAEAT
AAAKD
>WP_003828521.1 alanine racemase [Bifidobacterium breve]
MSMNAAPEIAFSSEQGKANYAAARRQYPAQAIVNLKTMRDNMAHLVSVVGGPNSGTAVMGVVKADAYGHGLLPSALAALA
GGATWLGTAQSHEALLLRKLGIGPDRCHILTWVYNGTEVPFDELIAADIDVSVGSLPGIDAVAAAARKLGKPARVHVKVD
SGFGRNGFTPAGFAAALAELVPLAKEGVLHIVGQWSHLAVADSPDVPEFVASTDRQIETFKDFTARMEKAGIPPEIRHLA
NTAATLDRPEIHFELTRPGIGLYGYEPDPAMGTPRDWHLTPAMRLQAQLGTVKDVEAGHGISYGRTYLTPDNTSTAIVPL
GYADGIHRSASGFDMEGAKHVEKPGGPVRIMTTEGPKLYRVCGRVCMDQFIVDLHGSAAELGVHEGDTVELFGPGRGEQF
VEPTADDWARAADTISYEVFTCLRNRIPRLYEHAAEVLPADDLAKLDPATLL
>WP_003828522.1 MULTISPECIES: deoxyguanosinetriphosphate triphosphohydrolase [Bifidobacterium]
METTQDGERVLSDEGYSAFDEERWAPEPPKSKARTAFERDRARLIHSSALRRLGAKSQILIAGTDDFARTRLTHTLEVAQ
IGRQIGAMLGCDPDVVDCACLAHDLGHPPFGHNGERALAEIARNIGGFEGNAQTMRILTRLEPKIFHPDGRSAGVNLTRA
ALDAAVKYPWTLAEADQHPKGERSKKFCVYPDDEPVFRWLKIGAPVATKPMECQIMDLSDDIAYSVHDVEDSIATGAFDP
IVLADSQILDHIIEQTRGWYGTKWDADKLLAAFMRLRREHMFPAHFNGSRQALAQLKNITSDLIGRFCWSVETATRDTYG
PGPLTRYSANIVIPEDTNYEIVALKGIAVYFVMAPREREPFHQEELKIVEDLIDVLMADSPQPSDALESQFLADWNESTN
DNERLRVAIDQVASLTDNSALALHSILC
>WP_003828525.1 DNA primase [Bifidobacterium breve]
MVGMIKKEDVEKVRAAADLYDIVSATVTLKPSGTGTFVGLCPFHDEKTGSFNVRPSLGVWHCFGCGLGGDVFKYVEQSEN
IDFREAVELLADKYHIELHYENSGNGPNRENNGSKRTRLLEACEEAQRFFVSQILTKEALPARKLLGGRNFSQADCERFG
CGYAPQGWDNLVRHLASKGFTQKEIFDAGLARQGQRGIYDYFRGRVTWPIRDSTGRTLGFGARKLYEDDQIAAKYINTPD
TQLYRKTQVLYGIDLAKSAIVKKRQVVIVEGYTDVMAMHLAGIDTAIATCGTAFGAEHAKIVRRLIADDSLGAVQLVGPL
KIKDQPLSSRIVFTFDGDAAGQKAALHAFGLDSAFLSQTFVAVADNNLDPCDLRIERGNEAVRSLIANAKPLYDFVIDAA
IGRFDLTYTPGQVGAMKAVAPLVAQIRDRSLWDAYARKAAGRIGVDLEVMRREVMAARRQMHVRDEDAYAPKRRFDREER
RVEPGTNPYANPAARKTLERRDAAEQAYFKIDDAVFIAEQQFMATLIQVPRAIDRTMFGQLTIDHFMTSVFRTLFQVIAA
AGGLPSDNTPQGLWMHNLTKAGGPMLNQVINELAVMPLPLPGDDSGNGAQPVQPNAPGDAGAPGAAAMQLRPATAEEQRY
ATELLTRLLDMGFMRQIGLAKRRMAQLPDGEEKITLLGQITRMETARKDLQAQIYGNTVG
>WP_003828527.1 MULTISPECIES: PIN domain-containing protein [Bifidobacterium]
MNKLVVDTNVFLDVILARQPMCEASASVLDLSSHPEYDILMPAHSAPTIAYIVEANANRAKARQALSLCLGIAHVAALDE
ATILRGLSYDFKDTEDSFVAAIAERERADFIITNNIKNFALSPIAAVTPIEYLSRLASKK
>WP_003828530.1 MULTISPECIES: DUF6364 family protein [Bifidobacterium]
MTKLTLSIDEHTIERGKLYARRQGRTLSSIVEDYLESLTREDSTAQLSPSIRALMGIGQGPADENDYRWHLMEKNS
>WP_003828535.1 PLP-dependent aminotransferase family protein [Bifidobacterium breve]
MQFTLNRRSTVPMYRQLAAELREQIVSGAMAEGYRLPPERELASRLEVNRTTVLQAYQQLKDEGLIASKVGKGTFVLPLQ
HTETARIPVVRHKPIDEEPKPSVVRPPWSVLFSDYSNRFTYHDIASAERAQRGDTIIDFATGSPNPADIPDDLLRSVSIE
AFESREFDGQPESPIEGFDELRALLAEHMSTRGVQCDVRNVMVLSGSEQGIDLIVRAFVNPGDCVLVEQSTFFPALQTFR
SADARIIGVPVDEHGMRTDLLEGYCARFRPKLIYTVPTFQNPTGTTLPPERRSELIDVARRYQCLIVEDDAYGDLWYGGK
SSDSHRPIPLKGMENAGYVMYLSTFSKTVTSGLRTGWIVADPHVINRLAALRRMVDQHTSTSSQRICLELLKEGRIAEHI
QTLTDSYRRRRDTAIAALQRFAPDGVRWTVPAGGYYIWLSLTEGVRSLDVLESCRSQGVTFMPGSVFDVDEMDDSHIRLN
FVRPDAADITDGIRVICEALERVIQAS
>WP_003828537.1 anion transporter [Bifidobacterium breve]
MRRWLVNVAKNETILVVAAILALISCFVVPPDDEYTMYIHASTISQLICLMIVVCGFQRIGIFRIIGSRLLQRTSTMRGL
VLTLVALTFFSAMLITNDVALVTFVPFAIAVLIMAGQEDKTILVATLMTIGANVGSMLTPVGNAHNLYLKALTEMSTKRF
ISIMAPYSFTAAILLVIVISVVFGSKPVGDLGDLETGVLAPERSKHQPDEIRITGYGAGYGGWRTVIYSLLFIVCLLAVS
GTIPLWAMCVIVVVSFLFTDRRVFKYVDWGLPLTFCMFFIFIGNMRRVPEFYELARTLVGSHPLEVAVASSQVISNVPTT
ILLSSFCNQWRALIIGTNLGGMGTLIASMASLVAYKNVTRQYPDKKGRYLAVYSAVNVLFLVVLLTLSWIIE
>WP_003828545.1 MurR/RpiR family transcriptional regulator [Bifidobacterium breve]
MQSSVGILERIDHVYPSLRPAERAVAQYIREHAEEAADLTVGQMADIAHVSQPTVIRFARKLGFGGYRELRYVLRHPAAE
HQVTFDPLSGFDLNPWDNVEEIPAKAAEGAKTLIGEMCDALDVKAYRKAIALIAEAGFIDIFGVENSLTPATDLFTKLGY
LGLTCRLSTDAYLQQIGAGHMRHGDVAIAFSHSGSSSDTVKALRLAKSHGAKTIAITNAVGVPLASWADVVLLTGRGSRA
IYGNAIFSCVADAALVDMLYMGVILSNYGRFSAALDESGRMIRDRVFEG
>WP_003828547.1 hypothetical protein [Bifidobacterium breve]
MTEQSNWTVFLYDPKTLPSDESGLPVEGLCSMAVYHIHVAATAADANRCHILRPDTICVVR
>WP_003828550.1 ABC transporter substrate-binding protein [Bifidobacterium breve]
MRFSKTATAVIAMIAMIAPTAACGTGNASSDGKTEITVWAWDNNLKANAKQFMKDNPDIKVTFANAGSSKDEYVALSNAI
EAGSGAPDIAQIEYYAIPEYAIKGALKDLTDNGAGKFKDFYTPGTWSSVNYAGGIYGLPMDSGPMAFFYDKEVFDKAGID
EPPATWDEFYEDAKKIRAVGSYITNDPGDAGFFNAMVWQAGGHPYSTSKDGKTVTVNLTGDPGVRKFTKLWQKMIDEDLI
ETKTKGTSDDWYRAVGSGEFAGVITAAWAPGMFLNQASEGAGKWRIAQMPAWSAGGHEVSESGGSSLAILSSSKKADAAY
KFMAYALHNKDAVMSRVDQGGFPADLESMKNDKFLNQTTMVNTKGETVEYFGGQKFNAVFAEAAKNVVTGFEFLPYDVYA
RSIFTDTVGAAYMGQGTLMDGVKAWQAKLVEQGRSQGFTVKEG
>WP_003828552.1 LacI family DNA-binding transcriptional regulator [Bifidobacterium breve]
MVGIKDVAGKAGVSISTVSYVMSGKRPISPATRRRVLAAAREIGYVPEPGEHAARATRTHFVALSSPVHDSTSYTNYFAY
FLHFLRQARFHGYETLLLTEENGGEQLARLIDTGLVDGVVLMDVNMDDSRLAVAAATGVPFVSIGLPGADTGIPCVDIDF
TLMGGGIIDRLDRLGHSRIMFIGGKHVDYERGGGANYLVRLRSALLDNARRRNIRVDEQYTDEDDFDAIETILDMAMLNG
DTAIVSQGGPMFLNSLVAVARKNGIRFPADLSVISAGTFTDPIGRRLRIDEYPLLPADLCRMGVDMIVRLMDGEPWRGDR
VTLIPPVYQRRGSLGAPREPETRSATTPGPASLAATAPPWNTRRAGSLEASPPPAPTAANSRSATTPQAHPYDPTTTMRS
SNDNKGADDDLFQP
>WP_003828562.1 ABC transporter substrate-binding protein [Bifidobacterium breve]
MVRWKKIAAILAPVLLLSACGSTQSASSANDSSAGPNAVISVNGTEPQVSLVPMNTGEVGGDRILSAILAGLVAYDPSGK
PVNEVAESITPNSDATQFTVKIKDGWKFTDGTPVTSESFTKAWSYAANVTNAQLNSSYFSIVKGYDELQKEGTPSDAQLS
GLVVKDDHTFQINLNAPDSALPSQLGSVSFLPVPEAFYKDPKAYGEKPIGNGAYKLVSWKHGQGAKVIRNDDYKGNFPAK
NGGIDFRFYTTLDSAYADVQAGNLDLLDQIPATSYSSYQKNKNVKVFTAAGSQTQGISIPERLKHFSGEEGILRRQAISL
SIDRDLIIKKLFYGTRVKAVDYSAPSITGYTDNLKNKTILEYNPQKGKELWKKADAISPWDGTLSIAYNADSSDKQWIEA
VLHQLQDNLGVDAQPQSYPTKKELRTAAVDKTLPTPYQSGWAPDYPNIENYLTLRFSSDGGYNEYDYHNDNVDKILAEGS
AAPTTDDANAKYQEAEEILLNDLPQIPLWYQNITAVGSKDIKKAAFTYNNYPMYADLEK
>WP_003828568.1 ABC transporter ATP-binding protein [Bifidobacterium breve]
MARAIIEVRNLRKEYPVEDETVVALDRVTLAIPQGQICCIFGESGSGKSTLLNQLAGMEKPTRGVVRIGGVPVSKLNERE
LAAFRQKHIGFVFQSYNLLPNLTALENVAMPLMFRGVPKERRDRVARSVLKRVGLGHRLGHYPRQMSGGQQQRVGIARAF
VTKPEVVFADEPTGNLDSKTKTEVMTMICSFARDFNQTIVLVTHDPQMAAYADRIVTLLDGRIVSDQINQGVTVQSISAQ
SIQSAQSDQFVQSVQPTAVPSASVPSVQTV
>WP_003828571.1 hypothetical protein [Bifidobacterium breve]
MKHLTTRMLAIIVALLASLSMMLAIVSLPHLAYAVGADDGSAQGADQSVAPTPVAGPVPNIIVTNFTYGGDSVAAGAKFD
LNFTFQNMGQVAVANMVVTVDGGESFAIAGGTNTFYFDALWAGYSLSQTVPMQALASAKSGAQPVTVSFRYEYLDSGARS
SNQSDVKIAVPISQPDRFEVGDPVPSDQIVAGQETTVTLEYVNKGKGDIANVETTMEGEGFDATMKTQYVGNVASGATGS
IGYAFTPTASGELNATLKVSYEDSDGQSKTKEFPVKLSVADAAPMDDPSRVDSDMNQNASQGLPWWVWAAAAAVAVAVIV
GIVLLVRRHRKKKAKSEIDEEWDDWAGGNADGKLDTQSGGDIASGKTVGDAADSTTANNATASGGATSTFAISPSTDATP
TTVIEPVNAAAEPNQIVPDDSGQSDGSAQTV
>WP_003828576.1 MULTISPECIES: zinc-binding dehydrogenase [Bifidobacterium]
MKAVYASAVNHDDPLSVLAVGDQPEPQSRPFWSTVSVRAVTVNHHDVWSLQGVGLSAEQTPMILGTDAVGILDEDIPGKH
GLKAGREVVLYTFVGTDGAGVAPGERRTILSEKYPGTMAEKTAVPSANVFAKPSNLTEIEAAALGTSWLTAYSLLFDAAG
VKPGDSVLIQGAGGGVSTAAIQLAQAAGLEVFVTSREADKRAKALKLGAHAAFEIGARLPSKVDAVIESVGAATWSHSMK
SVRPGGTIAICGATTGDQPGAELTRLFFQDIRVQGSTMGSREDFARLLRFVERANLHPAIDSVFSGLDAAPEAFAKMIEG
NVFGKIAIEL
>WP_003828581.1 MULTISPECIES: Fur family transcriptional regulator [Bifidobacterium]
MVEHIERQTKQKDAIRAALADCEEFISAQDLHRRLEDEGSKIGLATVYRQLNALADAGAADTIRLDGQQLFRLCGDDGHH
HHLVCKRCGKTVEIDPPSEAWLRKVADGHGFTVESHTLEVFGLCPDCQKEQKAQKAQKAVSE
>WP_003828586.1 hypothetical protein [Bifidobacterium breve]
MTDLNDFTETTNLTPATDSAADSAANSANDSYTAPGRTPHAHKAKRNRRRNGSFHKRMLWKDIRVTMAKSKGRFASIVSL
MTLGSFALVGLFVTGPDMQMTGTDFFNQNNLADITVISDYGLTKADENIIRSAPKWPRR
>WP_003828590.1 TetR-like C-terminal domain-containing protein [Bifidobacterium breve]
MRYVKREYAFFDALSRSGNDMQMYDRVKDVLKQMLLGQAARVGAELSYSGIPHDYALEILVSAVSSIIWLWIRRGCKEAP
EQICAIIEKNKTTAPVYIIR
>WP_003828592.1 MULTISPECIES: hypothetical protein [Bifidobacterium]
MTIKTIDEHAYEIVTEEGTFAVCKDTLAKFDATKHEHGVAACGRCGCCFTGDCCDDTGCEHNHTEEYGGKACLHACHENR
EGHECAFCHLAFDTNEKCHDEILADLKELKAELAV
>WP_003828593.1 MULTISPECIES: Fur family transcriptional regulator [Bifidobacterium]
MSIEQTATTRRVTRPRLLITQVLAELSRFATAQEITDILRERGTRIGTATAYRNVQMMASQGELDVIHVNGEALYRECSD
QHHHHHIVCHECGRTIEIEIPGLEQWIDKAAKQLKYQTIAHELEIFDLCPKCAAKHAIEPPLSVGTSPKDGPLTTPDDTG
RRRSNK
>WP_003828595.1 MULTISPECIES: TIGR03943 family protein [Bifidobacterium]
MKRKVTLPDRVEALCFAALGAAIAYAAVGGSYTTLTTPRSLPYLIIGAVLLFVLATAAWLGLFHATERSVLRFLIALIIP
ALLIAVPFQPSSGSGGFDEYAGGRAIVIPRSSHKPDGSSQLHGLDTANKTLTISDDEFGSWFEQIDHNPQRYVGYHVQVT
GFVSKSRTFDADEFELSRQFMSCCILDMTPFGFIASSGKAGTPHNHDWVTVDAVIKQGAYGSAGHERQGLILQVRSASKA
AAAPTGYFYWQ
>WP_003828598.1 permease [Bifidobacterium breve]
MAGDIRMKEPRTQRTEQVNTAQQDHSANYLFLIIGTPLVAFLIAASAMLESRGFPVPLVRIGTGAAGLILQAIPFMLLGA
MTSAAVSTFVSADFLARHIPKSLAGGLAAALVAGLCLPVCDCMVVPTFANLMRKRLPLPCAVTFLCAVPVMNPMAIWSTW
FAFTDKPGMVAARAGLGMVVAIVAGVSFAVWPPRSPAVRERPLTIGRSLVCEDCAGATGDSPESHPPVGLCRQPRRRGTG
RGLERFTHFIRHTHDDFMRMMPILLFGTIIASIMRTALSSLTNGSSTLDDAGAIVLILAAMGLAFLCSLCSTSDAVIAAS
MIGALPVSAMLAFLVFGPMLDLKNTLMLATECRPRFIIRFIATVAAACFLAAIAAHLVMGA
>WP_003828601.1 50S ribosomal protein L31 [Bifidobacterium breve]
MQEGIHPEYGPAVFYDRSADKYFLTKSTFLPYAATCRGEPPFYGVHRIRSGQARQGRHRGSTAPAMTVGRKGAA
>WP_003828608.1 LTA synthase family protein [Bifidobacterium breve]
MSENTSSITTVKPRFKLWSKRAEADEVTPKRTYKPFPSWVYGVLFVIFDIIVVAALEVGVSSSSTRVQLSSPTVGFGFVS
KMWTDGNFVFVLNVLLVALLYLMLLMLFNRFWTASIVILGVGIIVAAIEHFKVEIRYEAILPADLGFLGSNTGNMLTFIP
AGAHVTILVALGAFAVLLAAILVMRHFDGRKGRMIRTDNLSLNLTSRLILLLLPVLVFALYCIQVSTTDSVANKFSRTMG
DIPSMWDSVYDAQRNGPLVAFTRQLNPKIMDKPSDYSEETMKKVAARYQQEAETINASRTNNLNDSTVVYVLSESFSDPS
RVPGLKVNKDSMPNIRKIKASTTSGLMLSSGYGGGTANLEYMGLSGLSMANFDSSLSSPYQQLVPSQHWTPTINQLWGAP
ANSLGYHPYESSMYSRATNYKKFGFSHFYTLTGPDVIKYQDKIDESPYVSDKSSYDSALEGIKDGSASKFIQIITMQNHM
PYHEWYENNDYTAESTTGTPLGDDEQQSIETYQKGVEITDQATQEFLDELDALDKPVTVVFYGDHLPGIYSSASEDGNNS
LALHLTDYFIWSNKASSTQGNKASDAAYSSPNFFVAQAAEHMDAEVSPYLAFLTEMHAKIAAMEPPVVNKIQGWDRIPEG
QNIYLDQNGNPMSEDDFDAETKQLLADYKLIQYDITAGKNYLKDTDFMTLP
>WP_003828611.1 phosphoribosylamine--glycine ligase [Bifidobacterium breve]
MGQKVLVIGSGAREHTIAYTLLKAPSVDEVTVAPGNPGMLKDGIHTTQLSQSNHAALIDFVKDNDYDWVFVGPEVPLIEG
IVNDFAAAGIKAFGPSKAAAQIEGSKDFAKQLMDRHNIPTAQYKTFSDLELAQDYVHEHGAPIVIKADGLAAGKGVTVAM
DELTAQRALEDIFIDHRFGSAGAKVVIEDFLDGQEFSLMSFVNGTDFWPMPISQDHKRAHDGDEGPNTGGMGAYSPVPQI
PQSVVDEAIETIVRPTVEGMAEEGTPFTGILYAGLIATADGPKVIEFNARFGDPETEVVLPKLTSDLGAGISAILDGETP
EFTWNESNATLGVVIASNGYPENVIKGAHVPEIDVDEDSHVYYAGVASDEHGNLVANSGRVLLVETSAPDIKSAQDKVYA
IIDKFELRGMFYRHDIGFKALK
>WP_003828613.1 phosphoribosylformylglycinamidine cyclo-ligase [Bifidobacterium breve]
MPQAYENAGVSVEAGYEVVKRIKSHVARTNRPGVVGGIGGFGGLFDLASLGYKEPVLISGTDGVGTKLMVAKMANKHNTI
GIDCVAMCVNDIAAQGAEPLFFLDYIACGKNDPALLEQVVAGVADGCVQAGSALVGGETAEMPGMYDEDEYDLAGFSVGV
AEKSAIVDGSTIAEGDVLIGLPSTGVHSNGFSLVRKALFEQAGYTVDTELDELDGEKLGDVLLTPTKIYVKALSPLFKAG
VVKGVAHITGGGFIENIPRMIPDGLAAEIELGTWPVLPIFDVLEKAGNIDHKEMYNIFNMGIGMVLAIDPARKDEALKLL
TDNNEPAYVLGSITADTTGTQIVLK
>WP_003828624.1 hypothetical protein [Bifidobacterium breve]
MTLQETRAYDDIINLPHHQSRKHPHMSRRQRAAQFMPFAALTGYGQVIEQAAKNAETAIVQAEAQGDTDFGA
>WP_003828626.1 hypothetical protein [Bifidobacterium breve]
MTLFPLPFTEVASKPSQLENNMKAAGSKIPADAMAEIDKITGFHRFERHVG
>WP_003828627.1 DNA-deoxyinosine glycosylase [Bifidobacterium breve]
MGLMSEHVEHGFGPVWDGESRALILGSMPSPKSRAAAFYYMHPQNRFWPVMQALFANSADPTDAVGDLPESRRAFALRHH
IALWDVIASCDITGASDASIRNAVPNDLTPILRGAPIAHIFATGAKSAQLYRKLIEPRLTEAGIAIGMTQLPSTSPANAS
MRLPDLITAYREAFQKANVLENAYWKN
>WP_003828635.1 MULTISPECIES: DUF6320 domain-containing protein [Bifidobacterium]
MKHCDACTVDFTGDMARCPLCQNELRGEASPAAFPAQQIYLRPRRLAVEIITFVTGAILLLHGFFSYLFSWPIPIASASA
AALIISVLFINSAILHVPRPLRLMFRYFYIMLAIALVWFVATMNHVVTMFVIPITCLVSLVFDVVLLIVLRAKAIDEYAK
YLAFDIVAGLLPLTFIPLGWAPWDVLVMVSGLVSLLVLLGLLVFARRQLFSEFGKQFSA
>WP_003828638.1 hypothetical protein [Bifidobacterium breve]
MARRTWYRLDNIGKFYSSQAGRSSQTVFRYSAELADDIDPDILQHALDHAIAQFPSFNVHLLNGMFWHYLEQSDGRPLVE
PEHLPICSRLHYGPKSMLFRVSYFRNRVNLEVSHIISDGRGAINLFKSLLHAYIAERYDVPGVPSDYDGSDSDKAENSFD
KYYERDKTGAAPGTKIYRLAGPIDRAAPTFMEYHVSASKVLGAAHQCGVSLTSYLIAAILCAIRDVMPSRARNRAIRVDI
PVDLRAFFKSETVRNFYGMTYVAYTPADIEADEDSAKTSATSPDATGDDRQSATRTAHGNGMGGLLTDEPLADIARHVQE
QLGHATSRERVESHMNRMIALEKNPALRLAPSPAKDWVLELARFIADRETTTTVSNLGRVTLDERLARHVRSVSFLTTPA
SLNFTVCSFGDDLSIGISTIYHDLNVIKNLCRILATQGISGRMNIAGVHVEKGASA
>WP_003828641.1 alpha/beta hydrolase [Bifidobacterium breve]
MPINEALFAAMKAASYIKPNAGKSYKLQRVAEELIAKQAPANPKCRVEDAFAPMADGYAVPLRVFTPLVAYGAPLPEALE
ESSASGTPVASAISAILPAVLPKVLPKIPIKESTSSGNADGISGNANTELPSVTPRGTILFFHGGGWTTGGINLYTQACA
HMAVRLQRRVISVEYRLAPEYRFPTAVEDCYEVARQLFAGELPISGVGGSVDVDHPQSAAPTAPAGGGDISATIPAPDPD
SIVLFGDSAGGNLATAVSLMARDRGEFMPRTQMLLYPVVGNDYNPETSPFESVRTNGTDYILTAQDMADYIDMYRSSVAD
LTNPYFAPLTAHDLSNQPRTLVLSAEYCPLRDEDEAYARRLQLVNDNVSCYRIHDGIHGYLLNTSAVGLVATTYRIIKHF
LDGAPLEPAPGTGTTANAPEGGDAWQDVLGTD
>WP_003828644.1 phosphoribosylformylglycinamidine synthase [Bifidobacterium breve]
MVFRVYVEKKPGFDVEAQQLAGELRTILGLTGLKALRIVNRYDVEGISQELFDQTVPTVFSEPQVDNVAYDLPDFAGAKV
FATEFLPGQFDQRADSAAECIQLISQGERPTVRSAKLYALEGELTDADVDTIKHYVINPVEAREASLETKETLKTQVPVP
GKVETIAGFNEMDAEAGQKFIDERGLAMDLADLEFCQKYFSEEGREPTITEIKVIDTYWSDHCRHTTFGTELDEVDIDDA
TVKAAFERYLEMRHELGRDAKPVCLMDMGTIGAKWLKKNGILTGLDESEEINACTVKVKVDVNGENQDWLFLFKNETHNH
PTEIEPFGGAATCIGGCIRDPLSGRSYVYQAMRVTGAADPTVPVSETLEGKLPQRKLVTTAAAGYSSYGNQIGLATGQVD
EIYHPGYVAKRMEVGAVVAATPADHVRRETPAPGDKIILLGGRTGRDGIGGATGASKAHNVESLELDGAEVQKGNAPVER
KLQRLFRRGDACRLIKRCNDFGAGGVSVAVGELADGLFVDLNTVPKKYEGLDGTELAISESQERMAVDVAAEDVDEFLTY
AREENLEATVIATVTEDPRMVMTWNGDEIVNLSREFLASNGASKHQTVHVEAQQGYETPWGEGTLAERMNKMVTDLNVAS
NKGLSERFDSTIGAGTVLMPFGGKRQLTPNMAMVAKLPVFGETTTVSAMAWGFNPYIMSKNQFTGAYLSVVESLAKLVAA
GFEHEKAYLSFQEYFEKLRDEPERWGKPTAAVLGALMAQVDLGAGAIGGKDSMSGSFEDLDVPPTLISFAVAVGNMKRAT
SPEFKGADHRIVRIAPRYLADGLTPDKDALLEVFSVIEELTDFHDALAVSTPGYGATAEALFKMTLGNRIGVTLNDSIAV
DDLFTPAYGSFIIELADNAKLPAVSNLVEIGEIGTTTSEYAFKAAGETLDLDAVQEAWESGIESVFPYRSKGEDKGATVE
TIDFHAPKKTVYTGSSVAKPHVVIPVFPGNNCEYDSAAAFERAGADVTTLIVNNLTPAAVAESTQALVKEINKSQIVMIP
GGFSGGDEPDGSAKFITAFFRAPAVTEAVRDLLKNRDGLMLGICNGFQALVKLGLVPYGDIVPMTDACPTLTFNTIGRHQ
SRLVRTRVASDLSPWLAKTSVGDIHTVAISHGEGRFVASDEVLAQLKANGQIATQYVDEAGTPGMDLDVNPNGSLLAIEG
ITSPDGRVFGKMGHSERSGNGLYVNVPGNKYQPIFEAGVEYFAA
>WP_003828646.1 MULTISPECIES: phosphoribosylaminoimidazolesuccinocarboxamide synthase [Bifidobacterium]
MEKLEKLYEGKAKQLYATDDPEVLWVEYKNTATAGDGEKKEDFTGKGRLNNLITTIIFDLLKKRGIDSHLVKRVNDTGQL
VRKVNMFPLEIVLRNVAAGHFCSRLGVEEGLPLKEPVLEYFLKNDDLHDPFVNDDDLVALDVCTREDLAEIAPLARKINE
ALIEIFAKIDVKLVDFKIEMGRATDGTLLLADEITPDSCRLWDQKDHSGKVEHLDKDLFRRGLGSIIPAYEEIEERLAEL
AKSEGIEVAE
>WP_003828647.1 formate-dependent phosphoribosylglycinamide formyltransferase [Bifidobacterium breve]
MTENAVNTAVTSPSPAIPAVNRPLGTPLGKHPTRVLFLGAGELGKEVAIELMRLGAWVCAADSYAGAPAQQVAHEYRVLD
MANAAELQVLFDEVKPDIIVPEVEAIATDMLAGAAAAGAQVVPSAEIAAICMDRERLRVLAHEELGLPTTPYRFAGSLEE
LRAGALEVGYPCVVKPLMSSSGHGQSVVRSADAIDAAWTEAQKGRRAADEGDVSRVIVEALAPLERELTVLTVSSSAGIV
TCAPIGQRQESGDYRESWQPAAEPGGESERAQDIARTVVEGLVAKAQAAGETGWGVFGVELFVLTDGSILFNEVSPRPHD
TGMVTMASQRLSEFALHARAILGLPITAEHVALTIPSGSVAASHAIVVAGDGEAEFTDVAAALAEPSTDLRIFAKPEVHG
HRRMAVALAVGESEADARAKAGLVADALTITVK
>WP_003828649.1 glycosyltransferase [Bifidobacterium breve]
MRENGIEKSIDRPLTIALVVDTVGNQGNGTSNSALQWAAELERQGHHVRLVGVGAPEYPARVNKVPLVSWVAAKQLMQFA
EPSDTLFRTAFQGVDVVHVYMPFKFGRRAAKVAHQMGIPVTAGFHLQPENVLYSAGPLRHIPGISSFLYWLFKHWLYKRI
DHIHVPTEMTASLLRAHGYKAKLHVISNGYSPVYSPKKPVDPEASAPVPFRVIASGRLASEKDQITLIKAVSMSKHAGGI
QLIIAGTGPLKQYLRFRAGRLLARKADIGFHKHADMPDLLRSGDLFVHCSIADIESVSVIEAMACGLVPVIAASELSAAS
QFALLGESLFPVQNAAMLARRIDWWIEHQVERAEWGEKYAEYTKAHYSVEASVHKFVDMEREAIGE
>WP_003828650.1 low specificity L-threonine aldolase [Bifidobacterium breve]
MLSFENDYSRAAHPAVLEAVAEANNHLYSGYGSDELTEQAKAKIREACGQPDADVWFLVGGTQTNQVVIDTITPAYAGMI
TVASGHPNVHEAGAIEFSGHKVLTIPHHNGKMDPAELDEFCKTFYADGNYEHMVFPGSVYVSQSTEYGTIYSKAELQAIA
DVAHTYDMPLFVDGARLGYALTVTGSDMTLEDMANIADVFYIGGTKVGALFGEAIVFTKHNTPKHFLTRIKQHGALLAKG
FVLGAQFDALFTDDLYFKIARNANEAADRIREALHAKGYTLTFEAPTNQIFVTMDQPTIDRLERDVKLGFTEKADDTHTV
MRICTSWATTPEEVDQLIELL
>WP_003828652.1 MULTISPECIES: 30S ribosomal protein S7 [Bifidobacterium]
MSRKGPSKKHVVLPDPIYGSTVVAQLINKILLDGKKSIAEDIVYSALDMVKEKSDQEPVAVLKRALDNIRPSLEVRSRRV
GGATYQVPVEVKPNRANTLSLRWLTDFSRARREKTMAERLANEILDASNGLGASVKRREDTHKMAEANKAFAHYRW
>WP_003828653.1 MULTISPECIES: elongation factor G [Bifidobacterium]
MAEEISDLHDVRNIGIMAHIDAGKTTTTERILFYTGKNYKIGETHDGASTMDFMAQEQERGITIQSAATTCFWSRQSHDT
KGKFQINIIDTPGHVDFTAEVERSLRVLDGAVAVFDGKEGVEPQSETVWRQADKYGVPRICFINKMDKLGANFYYSVDTI
KEKLGATPIVMQLPIGSENDFTGVVDLVEMQAYVWNGTEELGAKYDTTEIPDDLKDKAQEYHEKLVEAAAEADDELMNKF
FEDGDLSKEDIRAGVRKLTIAKEAFPIFCGSAFKDKGVQPMLDGVVDYLPSPEDVPAIKGYKPGDESVEIDRKPVKTDPF
SALVFKISTHPFYGKLVFVRVYSGSVKPGDSVLDSTREKKERIGKIFQMHADKENPMEQADAGNIYTFVGLKNVTTGDTL
CAIDDPITLDSMTFPDPVIQVAVEPKTKADQEKMGIALSKLAEEDPTFQVTTDEESGQTLIAGMGELQLDIIVDRMRREF
KVECNQGKPQVAYRETIRKAVMDQGYTHKKQTGGSGQFAKVLMNFEPLDTTEGKTFEFENKVTGGHISGEFIGPIEAGVK
EAMESGILAGFPVVGVKATVTDGQMHPVDSSEMAFKLAGSMCFKEAAPKAKPVILEPIMKVEVRTPEEYMGDVIGDLNQR
RGNIQSMTDGVGVKVIDAKVPLSEMFGYIGDLRSKTQGRAMFTMEMDSYDEVPKSVSEEIIKAQRGE
>WP_003828654.1 MULTISPECIES: elongation factor Tu [Bifidobacterium]
MAKEKYERTKPHVNIGTIGHVDHGKTTLTAAISKVLHEEFPDVNPEYDFNQIDSAPEEAARGITINIAHIEYQTEKRHYA
HVDCPGHADFVKNMITGAAQMDGAILVVAATDGPMAQTREHVLLARQVGVPKILVALNKCDMVEDEELIELVEEEVRDLL
DENGFDRDCPVIHTSAYGALHDDAPDHEKWVQSVKDLMDAVDDYIPTPVHDLDKPFLMPIEDVFTISGRGTVVTGRVERG
QLAVNTPVEIVGIRPTQTTTVTSIETFHKTMDACEAGDNTGLLLRGLGREDVERGQVVAKPGSVTPHTKFEGEVYVLTKD
EGGRHSPFFSNYRPQFYFRTTDVTGVIELPEGVEMVQPGDHATFTVELIQPIAMEEGLTFAVREGGHTVGSGRVTKILA
>WP_003828657.1 LysR family transcriptional regulator [Bifidobacterium breve]
MFPLLETLVAVYEVGQFTLAADELKVSQSTVSSRIAQLEQMVGAPLFVRNAKSDVTPTQAGRMLYQTAIGIDGLWRDTRE
QIARVQEDREPLAVSFSHTTAAILLPKALPVMARNMDGFDFAVQMMNSDAILDQASMKAVHLGVVEKPIVNDSVDRVTLC
EDRLVLAGEPDGVWMVREHGSGVRYYTDLYFKTMQGLPPRTMEVSSNAAIAAALSSGFGQSLISEAAVPSGVPARKLGDE
FVRRFYALVPRSGLTHDQRELVEAIIAVLRG
>WP_003828658.1 MULTISPECIES: YeiH family protein [Bifidobacterium]
MREFCTKWWKRIAAVDMLFIGVLTLLASLFASWLKQFPGFSLFGALIIALLIGMIIQFPIRSAYVGSNDGRKAGVKDAAG
LISNKLLRLGIILLGFKLNLAVLFTQGIKCLPIAAVVVTLTIIVCYAIARKLGVDPMLAILTAGGTGICGAAAVMGLAGS
IKVSEDKQDEKDNDVTMAVAIVAIMGTVFALLEIALGPLTGMTKDQLGITAGASLHEIAHAVAAGDAFGAVDIATIMKLS
RVLMLVFAAIIIAIWWEKKHSEVENTGKKTVAFPWFMLGFIGASIIGTFVPFIAFITPQLVDFAYIVLGMAMAALGINVN
FKAIASKGKKPMLASFLTSILLMCFAAGVAVLFF
>WP_003828659.1 hypothetical protein [Bifidobacterium breve]
MAFVIMVVIAFAIIGMQRAMSSTTRQNTHGNHHDNILSQRGYHRID
>WP_003828661.1 CrcB family protein [Bifidobacterium breve]
MTVFLPILVCLCGGVGASCRYLLDVTIKTYWRRAFPLSTFTINLIAGFLAGLVAALALGGTLDEPWRLVLATGFLGGFST
FSTAINEMVTLFCKHRYPTAAAYLVLSLSVPVVAAACGFLV
>WP_003828663.1 MerR family transcriptional regulator [Bifidobacterium breve]
MSTTTAWHTIREASMISRLPESTLRYYEQIGIIAPITRDPSSGHRAYSDADLERLTTVSCLAATGMPLESMRTYLANSQG
GREGARRQMELLDAQALRLAAKAESIRMQQAYVSFKTLYWRAKAEGRDEEAQQLIEENRNIIEQVKRLQTDVKQ
>WP_003828664.1 zinc-dependent alcohol dehydrogenase family protein [Bifidobacterium breve]
MTEMMKAAIFVEPGKMAVEEVPKATLEQDDDIVIRVVRTCVCGSDLWFFRGLSGQAAHSQVGHESIGVVEEVGAAVESVK
PGDFVVVPFPYSCGKCPVCKAGFESVCPHGGYFSACQAEYLRVPEADGTVVKVLGSPEDYSDEQLASLLTISDVMSTGYH
AAASAEVKPGDTAVVMGDGAVGLCGVIAAKMRGATRIIAMSRHEDRAALAREFGATDIVPERDQAAIDKVLGMTDGYGAD
AVLECVGSKQSFDTAIGLIRRGGVIGRVGLPHDVEISAEGTFYGNIGIKGGPAPVRHYDLDEGLLDAVLKGEINPGRVFT
AEYDLDHIQDAYEAMDQRKVIKALIGF
>WP_003828666.1 DUF47 domain-containing protein [Bifidobacterium breve]
MPWFSAKNALAEDPVMGLLREQVMTTRKGVSIALDAVEGHLSVDESRKSVNDIEHEGDEVRSKVVHALAKAWTTPLDRED
LFRFSRSIDDVLDNTRDFIREIHLWKGYAGEHANVALTHVNVALHDLELAVTAEGADMRRYCLEASKESARVRRAYESGL
AAVYTGEMSMDTLKTRDLLRRVDVIGLRLGESSDAILDGLVKRGL
>WP_003828667.1 glycerophosphodiester phosphodiesterase family protein [Bifidobacterium breve]
MSTKTAAPRFGRERYADINIDLNRACDQSPFVIAAHRGTPRGDIRENTLNGVIATTKVNADIAEIDVIRSTDGEYFAFHD
GTEMARLRITDDILSKTAAELDELRYTEYPGAYYGNVERVAHILSNAPDILINIDRSWRYWSTGFLDWLDQFHLERKLIL
KCPVAEGFQQALHDHETKYMFMGMIQSPDELDLFVGDEQINTVGVELVATTEDTPLADPAVFRTISEHGLYSFVNALDLG
NGYCGLKGMDDTRSILEGPQHGWGALLTLGANVIQTDWPEKLDEYRRVIA
>WP_003828668.1 ABC transporter substrate-binding protein [Bifidobacterium breve]
MRKSTLLKAAAIAVLPMLALSACGSSSNTNADANGGEQNVTFWYSNSGPAVDAINQLVSEFNDANKGKIKVEASYQGSYT
DVQQKFSAAVQAKSTPSILQMNDTSTGYMIDSKMTTPVYKFAEGDSDFDTADLQPVALKYYSDDNGLLSLPFAISQPVTY
INNKLAQQAGLDVSNPPTTFAEVVDWANTIHEKTGAYGFSMNMVDSWILEELSASHGELIATPDNGRGGKAVTGVNMTSA
TQLDMFQKIADMFKDGVALNPGTDSSSMTTAFTSNKVGVVLTSSASYTSMLPDSSSKNVTIAQFPHDDANKDAGTPIGGN
SLWIVAAEHSEAEQKATWEFGKYMMTPHAQAVFAKASGNLFANTKAADEAEGKEILQDPNVKVFYDQLATNPSTSVSLGA
RTGAYPSIRKDVMASFNEVVGGSKDLKTAMQEAQTQSAKDIATYNKAAGK
>WP_003828669.1 carbohydrate ABC transporter permease [Bifidobacterium breve]
MIRKTSPVSQGLWAVLALIVTVLVMLPVLYIYVGAFFFDANGLFRGFTLGNFMRAMSQMPLTQQLGNSIVVTVCQTAGQI
VTAFLAAYAIVFCNLRRPGMWMMVFLMSMMVPGETTLLSNYLNIANWGLMDTIPAIFLPFLVQGFTVFLFRQAFRSFPKE
LREASLIDGAGHLRFMIDVLLPIVKPTIIAATINAMVAAWNGYFWPLLVTNKPEHRTIQVGITQLSGTDGSNIGVVLAGA
AIAVVPAMILTLLFNRSLRGMSVAGSIK
>WP_003828671.1 inorganic phosphate transporter [Bifidobacterium breve]
MWVIPMLALVFCLLGGRNDGSPLVAINLKAARRVTAAPFLMLATAVALLPAANSRVGGAIVAMVSSEGSGGQSPLLLAAV
LVAASATLLALNGGGVPTSITLALVGASSGAGFAGGHPQWHLVLRVLGIAILSPLVAFAISRTIYLLFQSRTPQSSTTMV
FLGFLLTCIAYGSNDGQKMIALFGTAMGVDLGTATHSAAITAIVAATFLTGVLTGMPKGAAALQRGTIVPDSRQIWVTLW
AASAAVLVSSALGSPVSMTQSISGALIGTCQTNDWRKVRWGEARRILIAWAATLPMAWILGYAAANGLDLLPL
>WP_003828672.1 LacI family DNA-binding transcriptional regulator [Bifidobacterium breve]
MEAAESRQPTIFDVAAEAGVSKSMVSRVMRGEGGVRQEKVDRVLAAAEKLGYVPSAMASGLASKRTKTLGVVVRNAKLPF
YGFLQGAMQKRARERGYQMVSISGVEELSADDARQALRDLIALRVEGLIVCSAMLAVEDFMPFIDRIPFVMAGHEDTTRT
VSSVFCDEEDGGRRLAQYVHDFGHREVAVFLVPREYSVSQYGRGMAMIELLGQLGIRVKVMDMKGAEEVGTLVDEVLCHP
RITAYMCPSDVVMLNVMDELRRRDVSVPQDVSVTGYDGFGPLASPYLGFTTYRQPLEEIGSRAVDLVLERLDGGDHAVEA
LPVKGEFIHGRTVALPRWKDGR
>WP_003828674.1 LysR family transcriptional regulator [Bifidobacterium breve]
MELRVLRYFLAVAEEGNITWAAQLLRISQPTLSRQLKQLEEELGVTLFERGSHTITLTEEGRLLRERAQTIVSLADKTEF
ELKQSGNDLSGEIAMGCGEVRGMTLLSQRMAAFREQHPNVRFRVTSTTSDIIQEQIEQGLMDFGLLTDPVDVSQYEFLRT
GITGHWSAMVPGNHPLAERESLTPQNLKDVPLLFPVRTPVHNLLLNWFGQYADQGGAQRRVSHAGTHP
>WP_003828676.1 ATP-binding cassette domain-containing protein [Bifidobacterium breve]
MSNDQRPQAIEVRGARVHNLKNIDIDIPLGELVGVAGVSGSGKSSLALGVLYAEGSRRYLEALSTYTRRRLTQASRAQVD
EVLHVPAALALHQRPTVPGIRSTFGTMTELLNSLRPLFSRVASHVCPHCGARNESTLNVAAGLPITCAGCGKEFHAPGAE
SLAFNSAGACPTCSGTGIVREVNRAALVPDESKSIDDGAVLPWGSLMWDLMKQVCGAMGVRTNVPFSELTPEERDIVFNG
PAIKKHILYKPKKGDDFAELDFTYFNAVYTVENALAKAKDEKGLKRVARFLKEGPCADCGGTRLSAAARAPHVRGLNLAE
ASAMTLEAAVDWVRGVPESLPADMRPMATNICESFLDVARRLLDLGLGYLALDRAGATLSTGERQRVQLARAVRNRTTGV
LYVLDEPSIGLHPSNVDGLLGVMRDLVADGNSVVVVDHDVRVLKAAGHLIEMGPVAGAEGGHVIAQGTVDEVAANPSSRI
APFLADNVSARIRERVAEPQVFDLGRIRMTTSQLHTVKPLDVDIPRGRLVAVTGVSGSGKTTMVLESLIPALKAQAAGEL
LPEHVRELETAGISRANLIDATPIGANVRSTVATYADIHDELRRAFARCDAAKTGGWKAGDFSYNTGRLRCPTCDGTGSI
SLDVQFLPDVTIECPDCGGSRYASEAGAIRRAVKGESHLSLSLPQLMAMSVDQALAVTHDLKKVHARLTTLHDLGLGYLT
LGEPTPALSGGEAQRLKLASEMGKAQSDAVFVFDEPTIGLHPLDVRVLLGVFDRLVASGATVVVIEHDLDVIANADWIID
MGPGGGESGGRIVATGTPEQVAANPSSITGRYLG
>WP_003828679.1 sugar O-acetyltransferase [Bifidobacterium breve]
MMTEDKPIAKPIIDDATREKMALMFSGEVYLPDDVDGFFDLQAAQRDLQLELNATPLTNPKRRTELMQMFFGAAGEGLYL
ECPVYANWGCNTYWGERCYANFNLTLVDDGEIFIGSHTMIGPNVTLVATGHPVRPDLRYQGAQYSLPVHIGENVWIGANV
TVLPGATIGDNAVIGANSLVTKDIPANTVAYGSPCKVIREINERDDVYYWRDRQFSERFKVKEQ
>WP_003828681.1 AEC family transporter [Bifidobacterium breve]
MGQFGVMIGQLVGFLIMLMVGYGCVRLRFYGQTALDGMCSLLLNVLIPVLVFSNAVDGADRAQLAANWGVMLLTAVMYAL
LILVFWLVAKLLRLKGSRGHVFQASLIFGNAGFIGIPLIMALWPQNGAIYVALMSIIDQTLLWTYGVWLCEPVAETTGGN
AIGARGAVANGSVNGAGSVGEAANSGSPVAARPSLGTRVLGLLKRFVNPAFIGVMLALILILLGVKVPDIILKPLHTIGN
MATPMSLIYLGGLFALTKWWGVLKRYELYVGLVAKMIAFPLAFYALLTTLASALPQLPITHDMILMITVIAGLPTMTTIA
MFTGRKNNMPDYAVGFVLVSTLFSLASLTIVSAVVL
>WP_003828683.1 cupin domain-containing protein [Bifidobacterium breve]
MAQNHSTITNPSAFPLGAPNDAYAKYFIGQSYLAPLVSGKEVNVSNVTFEVGCRNNWHIHHRACQILIAVGGRGYYQEWG
KEPVELKPGDVVYVAPETKHWHGAAPDSDFAHIAIMNVVDGASNEWLEPVEAEYDALR
>WP_003828685.1 3-hydroxyacyl-CoA dehydrogenase family protein [Bifidobacterium breve]
MVSTVDDIKTIANVGTGTMGHAIALQFALAGYPVHLIGRSDASLEKSMKAIHADAEEFAAAGLLHADDSVDDVLARISQF
TDYASGVAGADFVIEAVSENLDLKKSIWAEIEQAAPDDAILATNTSGLSPTEIQSVLKKPERFVVAHFWNPAQLMPLVEV
VPGEKTDPHVMDITFDLMTRIGKKPAKLNKESLGFIGNRLQMAVLREEFHIIQEGIADAATVDDVMKYSLGRRWNLVGPI
ASIDLGGLDVFYNISTYMFDDMDNGTGPSPLLAEKVKSGNLGAKTGQGFFSWQGEDGKRIIDSRNKALLRALKDDAADE
>WP_003828686.1 methyltransferase domain-containing protein [Bifidobacterium breve]
MVTWDSEQYLRFKRERTQPARDLAMQLPPDDGNVRRVLDIGCGPGNSTVVLRERYPHAEILGVDSSPDMIEVARKTYPDV
DFQLCDVSTQLNDLPTDFDVVFSNACIQWVPDHPHLIPGLLARLKIGGALAVQTPMNYEEPIHRIIGGIVYSPEFADELS
QQREFYNLTPPEYWELLHAHTSAFRIWKTTYMHTLPSHEAIMDWYRGTGMRPYLQALDDAGRREFEAEVFARVCEEYPTQ
SDGSIIFPFPRFFFLATR
>WP_003828687.1 hypothetical protein [Bifidobacterium breve]
MLEFASSGILGLFGKASSIFTTQGIGSIKRSTLPETISHLTNSLDGE
>WP_003828691.1 hypothetical protein [Bifidobacterium breve]
MQRFAQERNVCHRTGALLCFIGLSYAAFSLTMFFTGSPNEYGEIIAITVATISFIKIGIAIRGMIVSHKTRNPLDSSVKF
VTFIDAMLSLVVTQDVLLESQGTAHAAQSSDLFGIGVGTVAVIIGLWMLLRRKWTVAPNFNGRTD
>WP_003828693.1 iron export ABC transporter permease subunit FetB [Bifidobacterium breve]
MNGAYDIDVWGLVLALGMVAVAAIISELMHMGIGKTLMWSSCRALVQLCAMGFIIGYVIRSNSVWMVFALMAVMLIAAVQ
IVMSRARGIPKGLAGPIFLSLVITMLLMLALVTELIVRPHPWYAPQLVVPLTGMLLGNTVTALAVGLSRFYESMEERRDE
VDMMLALGATPWEAARPSIVSSIRLGLLPTTASLASSGIVTIPGMMAGQVIAGGDPLNAAKYQFVVFGAIAALTLLADGL
IMVMVYRTCFTSDDQYRPPEER
>WP_003828694.1 MULTISPECIES: ATP-binding cassette domain-containing protein [Bifidobacterium]
MNMRPFFEAMSVSCVVPAQSPADDERTVFDNLSFGMERGDIIDLVGPSGSGKSSLLTACARLNPHAHGTFVLDGVGSDEF
SAQQWRRDVSYLPQKPILTGKDVAEAIRLPWTLAIRGKEGKAARLLPDERIRTTLDAMGCEDIDLTRTPHDLSGGQAARV
ALARTLLTDPKVLLADEVDAGLDDDNASKVAAIMADAAAHGMAIIRIRHRPPDGRATRTLMLDAGRLTDLTRDKEVRP
>WP_003828696.1 MULTISPECIES: transcription antitermination factor NusB [Bifidobacterium]
MARSTARKRALNTLYEADEKGQDILSLLDERIAHPGAQTPLPDYAIDIVKGVAEHRRQIDMTLDDHSTGWKVRRMGVVDR
NILRIAAWEILFNDEVPDKVAIDEALALAKTLCDDDSPAFIHGLLSAVCNAKNTEPAGSVDDEPAEESNEPDQSGQTDFP
ASEPAAPSAETQPTVD
>WP_003828698.1 carbamoyl-phosphate synthase large subunit [Bifidobacterium breve]
MPKRTDIKSVMVIGSGPIVIGQAAEFDYSGTQACRVLREEGIRVILVNSNPATIMTDPEMADATYIEPIATPILEQIIAK
ERPDALLPTLGGQTALNAAMALGEAGVLKKYNVELIGASLEAIDRGEDRELFKKVVDEAGAESARSRIAHSLEECDKIAE
ELGYPLVVRPSFTMGGLGSGIAHDEEELHRIAGAGIHYSPTDEVLIEEGIEGWKEFELELMRDRNDNVVVVCPIENVDPV
GVHTGDSITVAPCFTLTDREYQKLRDIGIAIIRGVGVDTGGCNIQFAIHPKTGRIIVIEMNPRVSRSSALASKATGFPIA
KIATKLALGYTLDEIRNDITQSTPASFEPTIDYVVTKVPRFAFEKFPGADPTLTTSMKSVGEAMALAGNFQESLGKAMRS
IDKRHMGFNWDGDKPSADEVAELLKAIHTPTEHRYLQLMRAIWGGATLDQLYAATKIDPWFLKQLLLINETAQAVREAET
LTPKLLKKAKLAGLSDVQIAHLRSLGDEGENTIRELRWNYGLKPVYKTVDTCAAEFDAATPYYYSCYADETELRPREREA
VIILGSGPNRIGQGIEFDYTCVHAVQELGKDYDTIMVNCNPETVSTDYDMSDRLYFEPLTFEDVLEIYEAEKKMGPVKGV
IVQLGGQTPLSLAARLKAAGVPILGTTPESIDLAENRELFGEVLKKAEMNAPRYGTALSLEEAKEAAHRIGYPVLVRPSY
VLGGRGMEIVYDDKQLNKYVDRALAEAQADTVVSGRLPSPLLIDKFLQDAIEIDVDALFDGKELYIGGIMEHVEEAGVHS
GDAACTLPPSTLSDDQIRRLREGTYAIAAGCHVQGLINVQYAFMANTLYVIEANPRASRTVPFASKATGVALAKAAARIM
AGETIADQRANGLLLPKGDGGDIHPGQQVAVKESVLPFKRFRTPVGKTVDILLGPEMRSTGEVMGFDRDFPHAFAKSQLA
AYDGGLPTHGNVFISVNDTDKRQLPLLAVRLEELGFKLWATEGTASVLRRYGIDSNIVDKISTRVDTDPEAPVEVHHAAG
SVGKNVVQLIEEGKIDMILNTPNSRGSRSDGYSIRAAAIAADLPQFTTITEFQAALLAIEAVKHNDYQIMSIQEHSKQLF
ELEKQEF
>WP_003828699.1 orotidine-5'-phosphate decarboxylase [Bifidobacterium breve]
MVAPSDEELQAQRSDFGLRLSNSMAKYGPLCVGIDPHRKLLTDWGYNVDAEGAELFSMRMLQAANGRAAAVKFQTPMFER
YGAKGFEALERVLYAARQMGVITIVDCLRGGLSTTISAIADAYFKPGAPLLADAITLLPYYGARSLNGLITEALENGRGV
FIASLTSNPEGMSLQTAIRQSGDYRGRTVAFGIASNAQQHNADIDGMGSVGLIIGATIGQWMKDSGVNPSEFTGPILSPG
YGWQGAEAKDLKTVFRGTRSNVLVTVSRLIASHGPDIASLSQATESIALDVRQALMEATAEGDENQ
>WP_003828700.1 guanylate kinase [Bifidobacterium breve]
MTENTHAGRLIVLTGPTAVGKGTVEAKLRADHPEVWVSVSATTRDPRPGEVNGVNYWFLSEDEFLAKEQAGEFLETAVVH
GMAHYGTLLKPVEEHLAAGTPTILEIDLQGARRVKQRASELDLEVVYVFIAPPSFEELKCRLIGRGTETAEQQARRLETA
KVELAAESEFDVTIVNETVDQAAADLWNVIAQEYGL
>WP_003828701.1 PolC-type DNA polymerase III [Bifidobacterium breve]
MTVPGITVFGQQSHPDWTAGTPIAEDVTGFPTDYVALDLETTGFYPNRCAITEIGAVRVRGGRVVDQFQQLINPLCPIPR
QITALTGITDAMVADHDPIDGVLPQFISWLADSNAAAETEPIVGHNVSFDLRFLDYNTRHIAGCGFACADYDTMQISRAL
FPKQSHHRLADLIVRFGIADNEEHRALSDAIQTQQCFEWMRHYVSEHHESSTIRWKQAPAKNSTEILHQQLVVQR
>WP_003828702.1 hypothetical protein [Bifidobacterium breve]
MTPANGQVPFDQLVKPTAQQPTPGNAPQPAVPFQPVQPGQPYAPQGQPNQPFQPAYTGQPGQPGAPLRLGYPAQPGYPNN
IEYGTDAYNQYHNLLDQYYDIEYPYDASTELNDALTSLDETASPSKELNDLDKLIQDKLDDIQQ
>WP_003828703.1 translation factor GTPase family protein [Bifidobacterium breve]
MKRIVAGIVAHVDAGKTTLSEALLYRTGEIRKLGRVDHGDAFLDTNSLEKARGITIFAHQALVEHGDLRLTLLDTPGHVD
FAAETERVLRVLDYAILVVSGTDGVQGHTETLWRLLARYGVPTFIFVNKCDVDGFNGEAVLAQLRKRLSDAAYPLPAVDG
LSDDDEVPLGESAEDIATLDETAMNDYLEHGGLSVVRLRAMIAARELFPVYFGSALKLEGVEEFLDGVESFTAETQWPER
FAARVFKVAHDGQHNRMTWLRVTGGMLKAKEIVSSSTRKTAEPAWSEKVDQVRVYNGAKFDTVTEVPAGAVCAVTGLTQT
FPGEGLGYEPDAESPSLQPVLTYTMLPADAGSGDAENVGRDAAQRNTGQHGVDPDNSDDAQEDSGFVARPRFDDLTLHKV
ITALRELEDENPLLHVVWVERLAEVHVQLMGAVQLEIIQQTLHDRFGLDVSFGPGSILYRETITEPIEGIGHFEPLRHYA
EAHILLEPGKPGSGISVASALSENDLDRNWQRLILTHLTEREHLGVLVGAPLTDIKMTLVAGKAHLKHTEGGDFRQATYR
AIRQGLMEARAGVSGRPGSPVEERPDTTGQGNCRLLEPWYRFRLEVPADMIGRAMSDVQRMSGTFDSPSTDGGYAVIEGE
APVSEMRDYAMEVNQYAHGHGRFSATFGGYKPCHDAEQVIKIAVYDPESDLDNTPDSVFCAHGAGYPVKWYKVPEFAHLD
YATTKSAA
>WP_003828706.1 MULTISPECIES: PLP-dependent aspartate aminotransferase family protein [Bifidobacterium]
MTRFNTQLVHGLPVGDNNTGAVNPPIYNSTTYAFERVDAMPRYDYARSGNPTRDFLEQQIAQLEQGTRGFAFASGLAAIH
AVLSIFKPGDRIVVGDNIYGGSYSQLNEFFTRWGIIVEAVDTQDIAALEAAVKGDRANGIAPAQAVYFETLTNPLLKVND
VRAISTVAHRFGALSIVDNTFVTPYLQKPLALGADVVIHSATKYLAGHSDVNAGLVVVSGEDLANRVYFAQNRLGGVLAP
AECDAVRRGIQTLALRMDRQQENANAIACYLLVHPLVKSVHYPGLPGAGDQHLAAKGLKGAGGVLSFEVVPGVDPADVLN
NLHLFRLAVSLGAVESLAELPCRMTHFELPREERLKIGITDELVRLAVGIEDANDLIEDLGQAFDTAYARYIDRHADTDV
FQQLTSGVFA
>WP_003828708.1 mycoredoxin [Bifidobacterium breve]
MAIDIYGATWCGDCRQAKNTLDKLGVAYTWHNIEEEEGAADRAVAISGQQHIPVVLYGDGSFQVEPSAVDIKNKLQELGE
LTD
>WP_003828713.1 MULTISPECIES: SPFH domain-containing protein [Bifidobacterium]
MAVFFAGRLIALLIIIVLLIVLLSAALFVVPQQQAYIIERFGKFLKVQFAGIHIRIPFVDRIAMKTNMRVNQLNVQLETK
TLDNVFVTVVASTQFRVNPNDVATAYYELRDPAGQLRSYMEDALRSAIPALSLDDAFARKDDVAFDVQKTVGNEMSRFGF
TVVKTLITAIDPSPQVKNAMDSINAAQREKEATRQRAEAQRIQIETQAAAEAEKTRLQGEGQANYRREIANGIVDQIKSL
QAVGMNINDVNNVVLFNQYLDVMRSLSESGNAKTVVLPASTPGGYQDLYEQVTKAMLTANETK
>WP_003828717.1 patatin family protein [Bifidobacterium breve]
MAKTAMIDVGGGFRAIFGCGVMDRMLEDGIDVDMCYGVSAGAANMTSFIARQHGRNHTFYTKYAFRKEYASAESYFKNHN
FANLDYIYGTLSNHDGENPVDYAAFEANSTGFTVVACNAEDGSTKYFDKSRARFDDFDVIKASSAVPVACEPYVVDGVPY
FDGGIADPVPVQKALDDGYDKVILILSRLRNEVRKQQKDLAPACILERSYPAAAEKLRMRYKTYNDEIEMAKQYEAEGRV
LILAPEDLYGLNTLKKNFEGLEMMYRKGYAAAEAIPEFLSK
>WP_003828719.1 glutamate racemase [Bifidobacterium breve]
MSSSAPIGVFDSGLGGISVAREIAKDMPAEHVLYFGDSANAPYGVKTPEQVKALSFDIVERFVEHGVKAVVIACNTATSA
AVNDLREHYDIPIIGMEPALKVACDRGDAPLGQQHIPQRVIVAATPLTLRERKFAELMKRFDSDNTIFKEPCPDLVEIVE
SGQLGNHDLVMRTLHHYFDRYDLDRIDSVVLGCTHFVFYRDYFRELLPKHAAIIDGNEGTVRHLGVVLESLGKLAPEDAL
GRVEISNSDPSERIAKLSHNLLSA
>WP_003828721.1 diaminopimelate epimerase [Bifidobacterium breve]
MSLPQRVTKTHATGNDFVVYLDKTGDFEPTADEIRFLCDRHFGIGGDGLIRLTKPEFVSDLSDEQIMAVQAGDAEWFMDY
RNADGSLAEMCGNGTRAITLFAQREGVADSTEPFRLGTRAGVKILTPRGNVKPYGANVFQVEMGEWKIGETDAYEVTIPG
NDGSARGTFVDMGNPHVVAVIEDAFSTLPVVEDLDLVTKPVVNPTIESDQNVEFVRIDDIDHNTAVGEATMRVNERGCGE
TLSCGTGLCATGIVLRAKTGISHWDITVRGGTLRVDVTDEDVKLTGSATLVADIDLLRS
>WP_003828724.1 PHP domain-containing protein [Bifidobacterium breve]
MDSMTGYVMPMEPPTTGWDIHCHTAFSDGTETPAVLAEQSKAVGLKGVSISDHDTTAGWPQAEAAARKVGLPLLRGTEIT
ATDDSVSVHMLGFQYDPTNQCIVDLFARTRQARLRRTQRMVELMSKDLPISWESVLAQVKEGGNTTIGRPHIADALVAAG
VYQNRSEAFADAVSASSKYYIPTPSPTAREVVAAVKGADGVILIAHAGDLSRNRRLLSDEQIEALIAEGLDGLEVWHRGN
LPEQRERLLGICARYHLLVTGGSDWHGKGKPNLLGENLTDEATVAEIVRRGALPLYR
>WP_003828725.1 DUF3107 domain-containing protein [Bifidobacterium breve]
MDIELGIQNVARPVNFSTEESADSVGKAIAQAVANGETINLTDDKGRHIIVPAKALGYAIIGSETKHAVGFGAL
>WP_003828727.1 phosphotransferase [Bifidobacterium breve]
MKRSNYMLAALTSAVLPNLAIAGVRGSTQPSATDEGKGIDQAVVQDASGKLYDVYATDTKEGRARLTRRVQAAQTLALAR
EPGGLGFDLDHVIAFTPGDEPQIGQTTTTQSADQPEAQSARKPGPTGETAVMIAVHREGQARSLDLLTLDDCASVGTALG
AIHRLPTAFLSAAKYPVFTTGQIRSQLTAWIKRLRSAGHVPQEITNSWARIIETEGLWSFSTCMVHGGFSDGDFLFSGSA
ITAVTNWQDMQVNDPARDLAWIFGKLDESHRNAVLSAYGRMMGSRLDDLIMLRANLWLQMEQVGDFIQALNRADNNRIMQ
FKAQVERLAHQLGVISRDTTPSTAAPAAGATAKSASPSTITVGTLLREDDRRYAEADDTTNETTEPSDETPDPDRTGSAE
VVAVGEADMTPAVPAAAKDNDQTAGSPVTGTGSTKPQPANAEQGDDAVTITLKELIEMNDQQAASAPSANVEDAGKGEAD
DDTNDRLSQSGAETTVIPLLEREERALRDARAGLAGYDDEGNPLHDGQDDTPSRGVPETTPSA
>WP_003828733.1 zinc-dependent metalloprotease [Bifidobacterium breve]
MDDNAIHEWLIKCFGPIQGEMAWQQIGQLPEEIRAQMMSQDPSRLPDPAEVQQMMAAFSAGGLNTMGDMQRTVEEGPINV
KLAKSIALQQANASGSQPSVSAVDGEAARRAMSEANLWLDTACEFDPAPGEPDVLTRAGWVEGTIDQWAKFAAPVAESMN
DALASVISERLGGMLGNGEVAGMFAGPVPIPIPDGMKDPGQLMKLLGNTSFAMQLGHAAGNLSHEVHGSFDQGISLLKNP
AGGLIAQNATEYAKLLNGEAPAEATDETSETTNPIGFTSAATSAGTIDNSDSSETSTTVESSDDANAADTAAFEEAFAGF
DSNDKIPESEVLSFLALQEMAHARLYASVPWLMPRFEALIGKYARGISIDLDAMEEQLRDATSMDPESISGAVNLTKVGI
PDTPEQREALASLESLLAMVEGWVDCVVWRAGMAHLPHIEQLREMMRRERAMGGPAERTFESLLGLQLRPKRMREAAGLW
EMITVAEGPDGRDAKWSHPDLLPALPGDKPADGVATESSDSSQSSVNAGSATSHPATDGKTDNIDWDAELSKLLGEDGSD
GPDTPDQPDNPQQPNE
>WP_003828735.1 MULTISPECIES: S16 family serine protease [Bifidobacterium]
MEAHPEHDDSAASSSNSSKETGQSRFSRAAQRVRRYLAARSPRHFIGAFAVLLGVVILLLPSPYVIEGPGPTQNVLGSVE
DGAVIDVSGKGVSTYQDSGSLLLTTVNASGVPGYTIINAQAVWAWANPKMEIMPREATVPVGQTADEYQKTVDKDMAGSQ
SSASEVGLAYAKAHADELGIDAASLAHAKVTMHVDSIGGPSAGMMYTLGLIDKLTPESESGGKTIAGTGTIDKKGNVGKI
GGIQLKMVGAKRDGATWFLAPADNCSAVAGHVPDGLRDVKVATLDEAYRALVAIGKGQADDLPHCTA
>WP_003828737.1 MULTISPECIES: DUF3052 domain-containing protein [Bifidobacterium]
MNQTASQNAEEFGFKPGDIVQEWLWDDDVDDSVRAKIEELTGEELVDEDYDSAVDGVILWWRDGDDEDELSDTIVDAYAV
LGNDGPLWVLTPKPGRPGAASSSTVQSAAQTAGMNAATPLTVSPDWNGIRLRAFGKGR
>WP_003828738.1 DivIVA domain-containing protein [Bifidobacterium breve]
MAQELREGDGKAGIARAGKRKWGYDPAQVDAFLERAHALYDSEGIRLTQRDIQSVSFDLTKDGYVIAQVDAALNRLERAV
VDKQTAWEIAQHGRVTWKAQTENLYQQILEHVEREQGERFKPGEAKQPSYDKKQVDRLTDQIVDKVAASLGVDGVTEDDV
RDLADLNAVSVSNVIFTQRKGKKGYDERQVDYFLNACVQLLSRIESYARVGGASANEPAAAAAPAPAAAVAAPAEAVSPL
FAANAQRPAADARFAPQAAASDDAFDALHQAEQNLFVARPAAEQADNASAPAAYQPASYAPASSAAPQPVASDAPSFGAK
SAPAAPSTPAVPAVPAAPVTPVAPAVPPTAESDSSLAALAHMAQASQDIPAVSVPSFEPKMPSLGTPEELKLNDMPAPVT
PAAAPVTAASAAPAAPSEAPATPEPPHAQTRHQPAPETMPVSFAPANKPVRTTGSVPIPVADHSDDVPAEPVSTPKPAAQ
PSKDAETKRPEQISDMPFPSLFPTSDDFNSSIPDLSFPTLDHDDTKKEQ
>WP_003828739.1 1-deoxy-D-xylulose-5-phosphate reductoisomerase [Bifidobacterium breve]
MSVVSNSTVVILGSTGSIGTQGLDVIARHPERFTVTGLAAGGAHIELLARQAAQFRVPEVAVFDSTKIPALKEALQQAGA
RDTRVTGGPDAVIALAGSGANVVLNGITGSIGLEPSIAALKANSQLALANKESVVAGGHLLFSAQVRDDQINPVDSEHSA
IWQSLRSGTHAEVSKLVVTASGGPFRGWKRADMANITPEQALHHPTWNMGPVVTINSSTLMNKGLEVIEASRLFDVPPDR
IDVTVHPQSIVHSMVEFVDGATICQSSPPDMRLPIALGLSAPDRMDNVAAACDWTQAATWTFEPLDNEAFPAVQLARHCL
GASEKHTAVLNAANEQAVHAFLDHRLPYLGIVDTVKAVLDQMDAELRGDPLFTDVEEMGQIELEARHRADDLINKQ
>WP_003828740.1 MULTISPECIES: flavodoxin-dependent (E)-4-hydroxy-3-methylbut-2-enyl-diphosphate synthase [Bifidobacterium]
MMNTLNTEKSAEKPFRKTGNPVELTSESPLHPRRKSHRIMVGSVPVGGGAPISVQSMTNTLTANVPATLQQIAELTAAGC
DIVRVAVPSQDDADALPEICRKSPVPIIADIHFQSKYVFQAIDAGCAAVRVNPGNIRKFNEVGPSICKAATDAGISLRIG
VNAGSLDKELYAKYGGPTPEALVASALKEAHMFEDVGFHDFKISVKHHDVITMVETYRLLASKGDWPLHLGVTEAGPAWQ
GTIKSCLAFGALLAEGIGDTIRVSLSAPPVEEVKVGCKLLEYMGLRPRKFDIISCPSCGRAQVDVIQLASAVTEGLKDVT
APIRVAVMGCIVNGPGEAREADLGVASGNGKGQIFIKGKVIETVPEDQIVDTLLTKAQEIAAQMEADGLVPVNATGPVVV
PIQHPNR
>WP_003828742.1 S9 family peptidase [Bifidobacterium breve]
MPQEEQRLTVKAKPWTSLHRLMVSLPIFIMLMGVLVSISNLTTVPWNIEPTGQSMATLTDDTDVTFANPAGEALPSKGTY
QVSERYITLNMTSDGNLTQETGVRGKANKNGVQTIKVLIREPQGAAGKRPGVVFMHGAGYGTCDNSFGDVASDMASAGFV
TAVLDKPVWNTTDVNRDYMASAKAYDQVIAYLRQLENVDNAKVGIYATSESTWISSYLLQDDPDVAFQILLSPMVFSPRQ
SLGFFVTQDFTLAGANDGYQSIVQRVFSADTDLFSLTNFDLDTLKPAAYAVPTFVAYGSKDVMTAQVDGVRAILHNAHQA
NNWDVTVRSYPVANHVLRLGDESEAGTPFADAYVNDLIDWAVGTTAGYTQTSERVAGAGLYQSIGLPGALKARRVGTIYG
VIVHVAVVLLLMASTILGLVALGRKIALNAQWRRNRREAKRAGMLLPAKPVVLGFAHGFGGSLLTLTLTTLAAMLIFFAG
LGQVIMGVVKLAWGGAPTETPGVMYWSWPVIQVVSVLVVWAWSRVFMRLIEVAWHRGLIQLPPRREAVRNIVTGAEPVLA
STRLGRVLFWLVAFTMLNVLLFFAFWGLFVY
>WP_003828752.1 pyridoxal phosphate-dependent aminotransferase [Bifidobacterium breve]
MSVHFSSRVDISDPNPIATAEAAARANGTALGKLNDSNPTRHGLAPALVPNVYTADPRGSYAVREALAAFLNEANADRSQ
MNASANTASRGVKPEQLYVLSSTSEAYSWLIKLLCDAGDAVLAPKPGYPLIESIARLECVDTVEYQLRFDGSWFIDVAEL
EQLLDGPSGARIRALVLINPNNPTGSYVKPAERERIVTMCRERGIALIADEVFFDYALEPFAGNARLAGEQGVLTFALDG
FSKMLAAPHAKVGWIQVSGPAEDVAQAQRRLDVIADDYLPMSDIIAQRIPALLEAATEQTARVEERVRGNLATLHELLDA
DPNGLVSVLRAEGGWNVLLRVPSVIDENEMVLKLIAEHGLTGQPGYFFDMTSNGYLAVSLLPEPEVFRQGICAVLATVEA
LLA
>WP_003828756.1 hypothetical protein [Bifidobacterium breve]
MSTAVRSRVFKISAAAIAIGLCLFSQDDVSASIKERRVDRLNAQIYRVYEYGFRGFYFA
>WP_003828762.1 NAD-dependent DNA ligase LigA [Bifidobacterium breve]
MSTNEQLAWDFDDGDAAEVRPDEGVTRFAPGSEQWVAALDATDDDAMRLDRLDVNTLNAEVAARLWARVAAWVEADQIAY
YIDDAPVSSDAAYDARLRCLQKLEAAFPSLDNPQSPTHRVGGSFSNDFTSVRHPSRMMSLDDVFSIEELKDWYDSVIRDL
DWPDGKPLPMSCEVKIDGLALNLIYRGGVLEQGLTRGDGVTGEDITLNVRTIGSIPAQLGGPKEDIPDFVEIRGEVFMRW
DDFHTLNNEQEDAGRALFANPRNAAAGSLRQKDPRITATRRLSFYAHGLGQLTWGPDHPRGTHDVIADQSQAYDLYAKWG
VPVSPHNRSVTSFHEILDMIDYYGEHRGDIEHALDGIVVKVDDLGLQRTLGATSRAPRWAIAYKYPPEEVNTELLNITVQ
VGRTGRVTPVAVLKPVYVAGSTVARTTLHNGFEVKRKGILIGDTVVVRKAGDVIPELVGPVLERRKGRESELREFVMPEF
CPSCGAKLAPAKEGDKDIRCPNVESCPAQLTERVISLASRKAFDIEHLGEQSAIALTNPEENRPDSVATYAPNITEILVA
PGEEPDPYEPAPGLALPAVQRPVLSNESGLFALTAVDLRDVQVWREAAIVEVHEVVDANGKKKKVRKRVGGSGLWHQVPA
FWTAPTAAKRLTAKQLAERAQVATATAAAAEGIEPAVVQSARGSASDIMPGSSGEAAVLSDAKPAFVASRYPEYDVPADA
VIVRVDHKTTRTGVTDVPVYIRPGENTRKMFDEMDKARHADLWRVLVALSIRRLGPPTARLIASAMGSLGAIENATVEDL
TAIDGVGPEIAESVVNWFAAAREPGDWRGETLRAWQAAGVGVDVAETSTLPQTLAGKTVVVTGSLEGYSRDSAKEAIIER
GGKAAGSVSKKTDYVVVGENAGSKAAKAEELGIPMLNEAQFAQLLENGSI
>WP_003828763.1 MULTISPECIES: Mrp/NBP35 family ATP-binding protein [Bifidobacterium]
MSDARQIEAEIYERLSKVIDPELGRSVTDLGMIAAIEATPADANVDTDAYDVTVHVELTVPGCPLSETITNQINGAVSSY
PGAQLNTHIEVGSMSRDKLADLVADLKAERKQNPFSKPGVKTRIFAIASGKGGVGKSSVTANLAATFAALGYDTAAIDAD
IYGFSLPRLFGVHTQPTNLNGMLMPVTAWGVKLISIGMFAGADRAILWRGPRLQRSLEQFLSDVWWGEPDVLLLDLAPGT
GDMAISVAQALPNAELVVVTTPQPSASDIAVRSGLVALQVPMKVRGVVENMSYYEHKGEKLEIFGAGGGQRVAEQLTEAL
GYDVPLMAQLPLEPEVRETGEAGRPAVLTSEGALRTDGIGQTFRSLAERLMAL
>WP_003828766.1 MULTISPECIES: type I glutamate--ammonia ligase [Bifidobacterium]
MTELKSKEDAEALINKEGIEYVSVRFTDLIGVQQHFTVPASEFLKDAFTDGMPFDGSSVQGFQAINESDMKLVPDVETAF
VDPFRKHKTLDVAFSIVDPLTDEPYSRDPRQVAGKAEAYLKSTGIADTASFAPEAEFFIFDKVRFENSMQRSFYEVDSIE
APWNSGVDTEEDGTPNIAFKNRVKKGYFPVPPIDHTQDLRDDMVANLQKVGLILERSHHEVAAAGQQEINYRFNTLQHAG
DDLMKYKYVVHETAALAGKAATFMPKPIADDNGTGMHCHQSLWKDGKPLFYDEKGYAGLSDLARWYIGGLIKHSSSVLAF
TNPSLNSYHRLVPGFEAPVNLVYSARNRSAAIRIPLAGTSPAAKRIEFRAPDPSCNPFLAFSAQLMAGLDGILNHIEPPE
PVDKDLYELPPEEHAGIKQVPSSLAEAMDALEEDHDFLTAGDVFTDDLIETWIGLKRDEIDQARLAPTPLEYELYFHI
>WP_003828768.1 DUF4191 domain-containing protein [Bifidobacterium breve]
MAEKDAKPKKQSTIKQIIQIYKYTAKEDKALPWLEAGAFLLPVVVMVIIGLIAKWTWLTWIFTMITAVMLGILLATMLLT
RRADKVGYKQIDGKPGAAIGVLSNMQKAGFDFPQEPVWIDPKTKDAIWRGTSMNGIYLIGEGEYGRVMKAMDRQEHEIKG
VTAGSTIPVYRIAVGHGPKQVPLDKLRSTVTKAKSYEPTNHKNALVAKIHPRRRFLLTRAETTTLNERLHTLQSKKGYSI
PKGMDPNRPQKISRRAMRGR
>WP_003828769.1 NAD(P)/FAD-dependent oxidoreductase [Bifidobacterium breve]
MNEQFDLAIIGAGPGGYSTALRAAELGMSVALIERDATVGGTCLNRGCIPSKALITATHTIDTVHRAAELGVNASVNGID
FGTLRDYRLRVVDTMVKGLAGLLAHRNITVLRADASFNAEETDAADNARHIVHLVPSPGQTEILTYHKADVPEPTGASLD
LAAGNVVIATGAKPRPLPGNPFAGALIDSTQALEVNEFPSSAVIIGAGAIALEFASMWNAAGSQVTLLIRKNRVLSTWDR
RAGTTLTRELKRRGVNVITHTIVTHVDTGANLGATVHYTHEGQDSEQSVWGEIALAAIGRTPVADPSWGVALTESGHVAT
DAFGRTNKSGIWAVGDVTPGHALAHRAFEQGIVIAETIAGLNPKPVDENTVPQIVFSSPEAASVGLTIEQAQARENLLEV
KETIYPMLANARMLMSGTAGSLTIVSGCDAADPDTPRVLGVHMVSPVASDIISEAEQLVGNRLPLADAARLIHPHPTFSE
TLGEALLKADDRPLHTR
>WP_003828771.1 MULTISPECIES: DUF3043 domain-containing protein [Bifidobacterium]
MTWNPFKKQEEAQVPVEEATKKAAPNEKKGRPTPKMKQAQAAGIRPLVPVDRKASAKAAKARLREKENAEYEAMQKGDIN
HMPKAERLPWRIYIRDYVDARFNLGEWFIPVAFAILIASMLVTSLVQNQWVSIIMMLCMYGYLIAVIIDVWLMWRKLKAK
LIAKYGESSVSKGSRSFSYAWSRAIQMRRWRLPKPRYPKRGHWPAD
>WP_003828773.1 dipeptidase [Bifidobacterium breve]
MVALTANEIRSRVESDWNRIVKVLSEKVALQSISANGITAEHMRRSAQFVADELRLVGVDAKVVQASNADGTPGAWEVIG
SHIVNPDAPTVLLYAHHDVQPVPDPAEWNTDPFVATEIDGRLYGRGSADDGGGIAIHSGALKALGNDLKVNIKVFIEGEE
EMGSPSFIPFIEAHKDEFAADVIIVADSGNWSADIPSLTTSLRGNTCVDVTVKGLEHPVHSGQYGGPIFDSNTLAALLIA
SMYDENGDLAVPGVAAEEPIGGLQRDLDETTVREDSGVVSGYEFAGTGSLASRLWTKPSVTVIGFDAHPVEGSFNVISPE
TRFRLSLRTAPTQRPEEAQEALAAFLESHAPFGAKVTVERGENGMGWAMDPTAIATKDALEAMTEAFGVEPINKGEGGSI
PFIPELQRIFPSAQVLVTGPEDPKANAHSPNESISLPGLKNNVITEALLLDKLGK
>WP_003828776.1 ECF transporter S component [Bifidobacterium breve]
MAEAVAKVNYKWRVVDIVVAAILAVASGVIFWGWDIVCTAPLTLFEGVTPGFEGLLNGFWLFAGPLAAIIVRKPGAALFA
ETLAAFLELTLGNQWGVGGSLIVGIIQGLGAEIGFAVFAWKKWNLGTTILSGALAGVGCWAYYWATNPGWNAMRVTWYLV
GSIISGIVIAGVVVWYLSRALAATGALERFESGRSKARV
>WP_003828778.1 ABC transporter ATP-binding protein [Bifidobacterium breve]
MQVDPAAVEASGWGWRHATRKDFALRAVDFTIRPGERVLLLGASGAGKSTMMAGLAGVLGGDEEGEQEGSLTIDGVDARE
ARGLVGLVLQDPDSQIILERLGDDAAFGCENLNVPREEIWQRVRESLDMVGLGGLELGRSTRHLSGGQRQRLALAGVLAM
KPGLLLLDEPTANLDPEGVVEVHDAVKKVIETTGQTMVVVEHHIDVWLDLVDRVIVLGRPDADSQAGAVIADGKPDEVFA
QMGDVLAAGGAWVPGRAIPDCRPDDETRGETVLSTENLSFGRGTALGTGINLDFHAGEVTALMGPNGAGKSTMALTLAGL
LKPIDGKVLIADSLKPPHAGQEPINWKSKELLGRIGMVFQEPEHQFASNFVRDEVAIGPKSMGHGEDEAYQTANRMLEQM
NLTRFAKANPYTLSGGEKRRLSVASMLAAAPKVLVMDEPTFGQDFSTWTEMVKLIASIRDQGSCVIMVTHDEALVDALGA
RRVMFEETRA
>WP_003828782.1 RNA methyltransferase [Bifidobacterium breve]
MPITPKILDNPKSDRVRRITDLARAKGRERSGRFLIEGPQSVREAVTWRPDVVQDLYVEVAQALDHPRIVSSTLERIVEA
SQDATIYVHQCTGDVIRRISADAQGILAVGNAQAMQSDVDDLALDTADYAPRIAAFWQVRDPGNAGTVIRAADAAGCDAV
IFVDDCVDVLNPKVIRSTAGSLFHLPVFTMRTNEFFDWTSDHHVDVWAADVYGTEKRKPESLPAVLADKAAVSMSQAVLF
GNEARGLEPEILERCGRIVSIPLYGKAESLNLGTSAAVMLMSLAMSGHIERM
>WP_003828785.1 phenylalanine--tRNA ligase subunit beta [Bifidobacterium breve]
MPMIDIDWLKDHVEVPEGLTYEQLAKDLVKVGLEEEEIHSSQVTGPIVVGYVVDATPEPQKNGKVINWCHVDCGDEWNET
DENGNKVPRGIICGAPNMKAGEKVVVTLPGAVLPGDFKIEPRKTYGHISNGMCASERELGLGDNHNGIILLREYGFSEAE
YEALKPGQDAMHLLHLDQPLLEINITPDRGYTLSYRGVAREYHHSTGAAYTDPAIALNEKAPEPADYQPGTPVDIDIEID
DNNPIHGVPGCDRYYARVVKGFDPNAHTPSWMRRRLIRAGMRSISLAVDVTNYVMLDLGQPMHAYDLDKLEGPIVVRRAN
EGEKLTTLDGKEHDLSTEDLLITDSPNGERGSRILGLAGVMGGLYGEVTADTKNILLEAAHFDQVTIARSARRHKIPSEA
SRRFERGVDTELQPAAAQMAAELMAKYGNGEPSEHPNDVDNTPRPKVIHFKASEVARVAGLDVDINRISDILTDIGCVVA
GGGNGEFSVTAPSWRPDLGEPCDLVEEIARLVGYDQIPVTVPPAPVEGLVGLTPDQTRRRRVADELAEYGMVEALSYPFV
GDDDYRAFGFDPEATKKVSVEIANPLYGDRPYLRRDILPTLATTVQRNIRRGIENVSLYELGHVYLWDPNAPAIPALPGG
VRPTDEQLAALDAGLPDQPDHVAGILTGLAEDDGWLGGKRPVDWSDAVEAVHRLADRIGAKIVLDQPAAEDVPAQWHPGR
AARVMVGDVFTGWVGELHPRVNEALGFPAHSAAFELNLTALFGTLTGKPVQAKPISSFPPVKQDLAFTVDASVTADQLEA
VIREAAGANLESIELFDVFTGEQVGEGKKSLAYAVVFRSPDKTLSADDSDAIRQAIVAKAADLGAQLRA
>WP_003828792.1 bifunctional glutamate N-acetyltransferase/amino-acid acetyltransferase ArgJ [Bifidobacterium breve]
MSVTFAQGFSAAGVVAGISSVEGKKDLALVVNNGPLDAVAGVFTSNRFCAAPVQWSRKAVADGHAKAVILNSGGANACTG
EAGYQQSVSTAEAVAELVGAQAEDVAVCSTGLIGELLPLDNVLAGAKAAYAALASTAEAGADASHAIMTTDTKAKTVELT
GSNGWKIGGMVKGSGMIAPQLATMLCVITTDAVVSAGQMQAALTVAAEHSFNRIDVDGCMSTNDTVLLLASGASGVEPDK
DEFNKLVREACASLSRQIIGDGEGASHDIRITVTGATSEDAALACGRAVAASNLLKCAISGNDPNWGRIVSSLGTVSPEV
APYDSEKVTVDVNGVRICENGGAGRDRSEVDMTPREVHIDIDLNTGSNAEATVWTDDLTHEYVHINADYES
>WP_003828794.1 acetylglutamate kinase [Bifidobacterium breve]
MATELKGPGFHFDVHTDLRADQKAEVLIEALPWLEEFAGQRIVVKYGGNAMIDDHLKQCFAEDMVFLRQVGLHPIVVHGG
GPQISHMLKALGIKSEFKGGLRVTTPEAMDVVRMVLTGKVSRELVGMINAHGPMAVGLSGEDGGLFSAMQRKPIIDGKPT
DVGLVGDVVSVDASAVEDLVAAGRIPVVSSVAPNEEDATEVLNVNADSAAAALAAAVGAHKLVILTDVDGLYADWPDKNS
LIGRIGVEDLRDMLPDLESGMRPKMEACVRAIDGGVPQAHIIDGRKPHSILNEIFTSAGIGTMVVPEGGMEMRSSYEH
>WP_003828796.1 acetylornithine transaminase [Bifidobacterium breve]
MSTEQNETLGAEDSKWLGEYSQVHMNVFGTPLRVMDHGQGAHIWDVDGNEYLDFLAGIAVNSLGYAHPKWVKAVSEQAAK
VAHISNYFASEPQIELAAKLVKLAGAPEGSKVYFGNSGAEGNEAALKLAKLYGRTLPGALPSIGGKPARILAMTHGFHGR
TMGALSATWKPNIRKPYDPLVPDIEFVRAGDEVALYEAFSQTGLGHYGKGPIAAVILELIQGEAGVQPLGADYVKFVREL
CDINHALLIIDEVQTGIGRTGKWFAFQREDLSGGVTPDMVTFAKGVAGGFPMGGMIAFGEKLAALFTPGSHGSTFAGNPL
GAAAGLATLGVIEDDNLIANAEARGQQLRDGIMVTGNPLYVSVRGRGLLDAVELKHPCAHAVMNYCLEHGLIVNAVAPNA
LRFAPPLIVTAEDVDQALAVLKDVPADLPND
>WP_003828799.1 MULTISPECIES: arginine repressor [Bifidobacterium]
MSEALPSLQRPATRAARLSAIEQALATHVITSQSQLSKILLDEGIAVTQATLSRDLDEMHAVKTRLKDGTVAYTVGRGSA
VADVEDVGERTEAQMARVLNGLVTSVAAARNLVVVHTPSGAAQYVASVIDRQPIDGVLGTIAGDDTVMVICADDGTAVSR
SDWLLGLASK
>WP_003828800.1 MULTISPECIES: argininosuccinate synthase [Bifidobacterium]
MADNNRLVLAYSGGLDTSVAISYLKERTGKDVVAVSLDVGQGGESLETIKERALACGAIESYVVDARDEFANEYCMKALK
ANAMYEGVYPLVSAISRPLISKHLVRAAHQFGADTISHGCTGKGNDQVRFEVSIASIDPTLKAISPIRDLSLTRDVEIAF
AKEHKLPITQTEKSPYSIDQNVWGRAIETGFLEDPWNGPTKDCYSYTDDPAFPPVEDEVVIEFKEGIPVKIDGRDVTPLQ
AIEEMNRRAGAQGIGRIDLIEDRLVGIKSRELYEAPGAVALITAHQELENCCLEREQHRIKRDIDKRWGELVYDAQWFSP
ATQSLNAFIEDTQKYVSGEIRMVLHGGRAVVTGRRSDSSLYDYKLATYDSGDTFDQKSSNGFIDIYGLPSRVAAARDVKF
GNGIEVPKNTVE
>WP_003828806.1 Txe/YoeB family addiction module toxin [Bifidobacterium breve]
MLLIWTDEAWDDYLYWQSQDKKTLKRINKIIKDIQRNGASDGIGMPEPLRGNLTGYWSRRIDEKNRIVYRITGNDVQNLE
IAVCRTHYGEH
>WP_003828808.1 type II toxin-antitoxin system RelB/DinJ family antitoxin [Bifidobacterium breve]
MTSTLVNVRLDENTKKGMSEVCSELGISMSAAFNIFAKTVVRERRIPFEVTADPFYSAENMSRVRHAAAQLDAGKGTEHQ
LIEN
>WP_003828810.1 argininosuccinate lyase [Bifidobacterium breve]
MTENNEHLALWGGRFTSGPSPELARLSKSTQFDWRLADDDIAGSRAHARALGRAGLLTADELQRMEDALDTLQRHVDDGS
FAPIEDDEDEATALERGLIDIAGDELGGKLRAGRSRNDQIACLIRMWLRRHSRVIAGLLLDLVNALIEQSEKAGRTVMPG
RTHMQHAQPVLLAHQLMAHAWPLIRDVQRLIDWDKRINASPYGSGALAGNTLGLDPEAVARELGFSRVTDNSIDGTAARD
LVAEFAFVAAMTGVDISRLSEEIIIWNTQEFAFVKLDDGYSTGSSIMPQKKNPDIAELARGKSGRLIGDLTGLLATLKGL
PTAYARDLQEDKEAVFDQVDTLEVLLPAFTGMVRTMRFDADRLEAEAPTGFALATDIAEWLVKNGVPFRHAHELSGACVK
LAEGRGQELWDLTDEDFIETFAAFLPAGKAPGVREVLSSHGSVDSRNGKGGTAYGRVREQIADAKASVEELKLFPASTSD
GSAYKAPGTF
>WP_003828811.1 MULTISPECIES: sulfur carrier protein ThiS [Bifidobacterium]
MQVNGEQVKLDTPVSVADYLEAHGFRAERVAIELNGEIIPRDKRADAMLDDQCVMEIVQFVQGG
>WP_003828815.1 MULTISPECIES: thiazole synthase [Bifidobacterium]
MSNINPVTEASVEATPLPPQPAVTNPVGTAAPILPVEDKPLNLGGHEFQSRFILGSGRYDLNLIKATVEHAGTQIVTMAL
RRAQTTENSVLDYIPEGITLLPNTSGARNAEEAVRIARLAREVCHTDFVKVEIEHETKYLLPDNAETIRATEMLAKEGFV
VMPYMFPDPIAARQLEEAGAAAVMPLGSLIGSNMGLRMRDFIEIIIANAHVPVIIDAGIGRPSQACDAMEMGADAVMAYT
AVASAGNIPLMAEAFKHAIDAGRAAYLSGLGKVTEGQAVPSSPTTGYLH
>WP_003828820.1 rhodanese-like domain-containing protein [Bifidobacterium breve]
MPIALHNVVDADESGECAYRHITPEEFAELDPNTVTLLDLREPADFAAHPVEGAINAPLDPLAHVLKTVPKDRTVVVYCA
QGWWSEEVAEILADRGYDVASLYGGFQGYLDYLESHHDQQLNSRLAATYL
>WP_003828826.1 putative ABC transporter permease [Bifidobacterium breve]
MIIALEHYFLWFLFYSFVGWVYESILVSCQERRLVNRGFLNGPLCPIYGTGAVLGIAVLGNLHNPIIIFLISMVGATILE
YTTSWVMEELFHARWWDYSNFRFNVQGRVCLLGAVIFGIAGVVIVLGAQPYVAQFTDLIPVPMLHTLVTVLALVTIIDLA
VTVAGMLEFEQVLDSVTQTVQDVAARAGDTWQWGSSAVSDKMRELSRDTIERLRWAVNGVINAQQKRMLKSFPKFQVPDR
QDIIDSLRELMGPRR
>WP_003828828.1 DUF975 family protein [Bifidobacterium breve]
MEIASGQGSDARDQVNSNEKAIAALGRSRGVLSAALNSFSSGSFILSVADAATSVIHAQNIVISILVIVALLGTVAFPLF
VVQVFRVVLRRIMLEARIYEKVPLRRFLYPLQSKRWVRMAWTMMVENAYLMLWWLTFVGGIIKTYSYFLVPYIVAENPNI
SANQAISLSRRIMKGHKWECFVAQVSFLVWYLLNGATVGLSGIFYSNGYNAAFFAEYYAYLRAVAKENGIEGAGS
>WP_003828830.1 tyrosine--tRNA ligase [Bifidobacterium breve]
MAHVTDFKEAGFNTLLEELEWRGLISQSTDRDRLAEALNGEPITYYCGFDPTAASLHIGNLVQLINMRHLQLACHHPIAL
VGGATGLIGDPRQSGERTLNPKDVVAGWADRLKNQIGGILETEGANPVRFVSNYDWTASMTVIDFLRDVGKNFRLGTMLA
KDTVARRLNSEEGISFTEFSYQVLQGNDFLHLFDEYHCTLELGGSDQWGNLTSGLDLIHKVRGVDVNVFTSPIITDASGK
KFGKSEGNAVWLDATMLSPYKFYQFWINRPDVEMESLLKAFTFLPKAEIERLVEESKTNPGKREAQKTLAWEVTSFVHGE
AATQAAIDASGALFGRGGNLEDIDEETLESVLDGFKVVDENGEHVFPVSKPGDRVIDAAQAAGLFKSASEARRAIKSGGV
YLNNNRIEDEEQVLAEADFLAGRFALIRRGKKALGAVENR
>WP_003828836.1 HAD-IIA family hydrolase [Bifidobacterium breve]
MTRFLKGADRPLAEAYQLALLDLDGVVYRGKNPVDYAADSIRAAEQAGMTIEYTTNNSSRFQHVVADQLKGFGLDVEPWQ
VITSSVVAARMVAKALPVGARVQVLGADHLRDEVTRNGLTIVNGPEDHPQAVIQGWYPEMTWQMMAEVSYAVEAGATYFV
TNRDLTIPREMGIAPGCGSMIRAVITATGVEPVASAGKPEAYMYDEARELNAAEGHDLVPKESSIAIGDRLDTDIEAGNR
GGYDSLAVLTGVTNPTELMLAPEHLRPTFIARDLRELGEIQSEPVRCEDGTWECRKASAWFENGRVQVSDPTSMDGLRAA
VCAAWEAADKGAQMDESMVPNFTLGEQ
>WP_003828837.1 MULTISPECIES: hypothetical protein [Bifidobacterium]
MNSEPQSAGRTPVSQRYPDLVDIDNQDNDRKLEIYRNVLDSLHSELDESRD
>WP_003828843.1 hypothetical protein [Bifidobacterium breve]
MHHHTGNTGHVRNGNYGLITVTTRTTFADDVRFRTTMVTGTLEANTITGNQLIVDNGTVRCSGDVHVERIAGRGRIITDG
SIICGGIELTGDLHSGGDVTCNDDLLVKGSLTSRHIRARYILLHGVLQGHRINGSSLEIRPLRSAMFTRFDMLKYEGGSS
ASHIDVNKIEAHRLTCRTLQAGTAILRDNSMVEHAICSTSIGLDRTSCVMLVNRECRRYHLKTA
>WP_003828846.1 hypothetical protein [Bifidobacterium breve]
MSNDFDESSSNKETSKGLSWWYSTDVISQDKDDRASKRIRRMKLTDRLIRHPGRLSILYFSVLILLSTGLLTLPISTTNH
DGFSNFPVSFFTAVSALSTCGIPVVNTGEYWSMFGQVGHPVFHPVRWTWRDDLCFDSRIGWLFRRRGQRRQPSMPVHSCG
RNDCRSRLP
>WP_003828850.1 DNA repair protein RecN [Bifidobacterium breve]
MLEELDIRNLGPIREASIAPARGMTAITGETGAGKSMLLSAIRLVSGDTAESSRVAAGADEAWAQAIFALDDDALAVDSG
NHGQDDSSRDADDGDAAALIGVAAAVARARDAGVEPEDGELFLSRTVPASGRSRAVLGGKSVPRSVLGSIAGELVTIHGQ
ADQLKIASAARQREFLDRVAGDEAELDAYRQAWNELTAMDERLGRLRSQESSARQQADYLRESIDRINRTNPQLGEDEEL
KSRRERIENAADIAQGVGAALGALDASQVDADAGGASAVDLINHAVTSLRAIRVGGEFAEQADRLESINADLGDVVFSLT
QELGDEGSVEDLDQINGRIHELNELTRRWGPTLADVIAWRDKATFDLEDLDASPEKVAELEAERQSLYSAALAAADTLSA
ARTKAAASLGARVADELSSLAMSGASLEVRVTPRELSDGHDNDREAAAGDSAGDTGPLEPYGRDDIAFLFTPFEGSAQLP
MGKSASGGELSRLMLALELVAADVRGGSDQTFIFDEVDAGVGGKAAVELGKRLARLARNAQVIVVTHLAQVASWADAQFV
VSKESQGAGDETAGVATTVCEVRDDQRVHEIARMLSGSESEASLDHARELLKDSTL
>WP_003828852.1 HAD family phosphatase [Bifidobacterium breve]
MTKVAIFDLDGTLLDSMGVWDQVDIDFLGKRGIEVPPDYMIKVSSMQFQQIAEYTIARFGLKDTPEELMQEWDDMARVAY
STTVEAKPGALDYLRDLKSAGVKMGVATSLPPQLREPALRHVGMLDMFDDIVSVDDANDVGKDQPDVYLLAAERLGAKPA
DCTVFEDLLVGIKSAKSVGMKVWAMHDDSSDADWPEICDIADGVLFDFHDAPRPL
>WP_003828856.1 MULTISPECIES: GntR family transcriptional regulator [Bifidobacterium]
MKLIISSVSGEPIYEQIKTQIRSAVLSGELKAGEALPSLRKLAKELRISVLTVTRAYNELADEGVVQNIQGKGTFVMDKG
NELMQRQLETQIRESLAEASRGAKAAGIPLNALDRMLEEEYRKE
>WP_003828859.1 MULTISPECIES: ABC-2 transporter permease [Bifidobacterium]
MEAILRVSRSRQHALTTALRVDMAYLCVDVRTVFSLLLAPLFSVIFQGEAYGDGFGYRMGVIMTVFTCAMWVLTMAVADL
QNGYRLRGIIPASRKSQVAARYVVGLVISVLSIAMIVLIDGLQVLVNPDWSFAGNLWAAPLGGFCTALMVALIVPTGYLW
TKLGGLQVTMMVIYVVALAVSILLSILPASVTRGLAHAANAIIAQRLWLVIAVLTTTVVAYGISYVIASRIFASREW
>WP_003828863.1 MULTISPECIES: TnpV protein [Bifidobacterium]
MKSLFEQLGGTYTLQGDYYLPDLALPTEEETQPIGIWGQRHKRYLQDHKRVTYTNLLTSGNLNAYLADINEQAENMFSRL
VKEMAKMQGVTEQLKTKNQMVWVGKMNSIRNAAIEVVNKEIIFA
>WP_003828864.1 threonine synthase [Bifidobacterium breve]
MATTFHSTRSTTDSLTAKQAIRKGIADDGGLFVSDALGETKVDVASLPGKTYQQIAAEVLGALLPDFTAEELGQCIADAY
GEQWSDERITPLKPLGDDYVLELFNGPTSAFKDVALQILSRFMAHTTPADGDADEKIMILTATSGDTGKAALAGFADAPG
TAITVFYPEGKVSQVQELQMTTQTGANVQVAAVEGNFDDAQSAVKRIFGDRALAERLAGNAHVVLSSANSINVGRLVPQV
VYYFSAYAQLLADQVINVGDEVEFVVPTGNFGDILAGYYAKLLGLPVKHLVVASDKNNVLFDFLTTGTYNRQRPFFQTIS
PSMDILISSNLERMLYYLSEGDTRLISMLMNDLNQWGTYEIPEELLAKIRQIFGTGWADEDQVRESIKHCWDENHYVIDP
HTACGYYLLEQMPRDPLTPRVLLSTASPYKFPRVVNEALGFDATGTDFECMDVLARETGTTAPVALRGLETADVRFKDVV
AIDGMEDYVEKAAQSL
>WP_003828865.1 glutamate-5-semialdehyde dehydrogenase [Bifidobacterium breve]
MSDELSPEVFDAVCRQADQAASAQQRLAQANTEAKNELLLAIADALDEHAADIEAANALDMLESKENGMDAGKLDRLLFD
TPRVAAAAQDVRHVATLPDPVGEIVRGYNLPNGLRLTQTRVPMGVIGMIYEARPNVTVDVASLCLKSGNAALLRGGHAAE
RTNAATLSVIAPVLEAHGFDPALVQSVDQYGRAGATAMMEARGHIDVLVPRGGAGLIQAVVRNSKVPVIETGAGNVHIYI
DRSADLVKAIPIVLNAKTQRVGVCNAAEKLLVHEDVAAEFLPQIAAALTQANVVLQADETSYDILEGAAIEGLELNHATE
EDWDTEYLALKMGIKVVPSLESAIDHINIHSTGHTESIIAEDYAAIEEFTKRIDSAVVMVNASTRFTDGGVFGFGAELGI
STQKMHARGPMGLREMTTTKWIGYGTGQVRA
>WP_003828866.1 hypothetical protein [Bifidobacterium breve]
MSENVKSEDNATVELRPDIDLNDPKLNLKIAAERLSIVRYVFLVQIEDGIASAAQRASLEYADAVLIGWPENESPEIADL
TDAQLKTVREHMDLMESYIAKYTQMEHDGDIDGMTDTLIRITERVAEVRRLYQPDFPLPTFAEIRRVVQDEWDEDMGKID
PKEDNPTANEIEQETESANEGGEGGKA
>WP_003828867.1 nicotinate-nucleotide adenylyltransferase [Bifidobacterium breve]
MSSSDPAEIIAVAQGEAERRMSDLSVPGGANSHGKGRLSARGNWHTRLRIGIMGGTFDPIHNGHLVAASEVAWVYDLDEV
IFVPTGRPVFKLDKEVTNAEDRYLMTVIATASNPKFTVSRVDIDRPGVTYTIDTLKDIRAQHPDAELFFITGADAVAEIM
QWKDADLMWNLAHFVAVTRPGYSSPDGVTLPEGKVDTLEIPALAISSTDVRRRAEHDEPVWYLVPDGVVQYIGKHGLYSK
QH
>WP_003828870.1 UPF0182 family protein [Bifidobacterium breve]
MSFNDPFSILFGNGGGSRRNNSNDDDPIILNVEADGDTPNRNGSNPSGRGPAGPRLPRRPSGSHGNSRGTKIFIGVVLAL
VIIVALFFGLSRFITDLMWYGQLGFQSVVWTQLGVKIGLWVAYALLMALTGFIAAWLAIRARPDSADGSTIRINGDVVEV
GKSASSKTARRVAVVISLIVGVIFGSQFNANWSEILLMFNAQKFGTTDPQFGLDNGFYVFVLPGLKLVLAAVAMLLGVGL
IFSLVTHVLMGGIRITMPVNGRGLFSITKRARRQLGIWLILNMLAWSVRQVLGVFEQLTVQGSRITGASYTAVHANIPVT
FIMAALTAILGVVLGVWLMRSHALEGQASIGVRASAALKAWRVPVIAIAATVVVGMVLTIAWPMLLQRFRVNPNAQEMES
TYIQRNIDATRAAYGLDKLKTEQYKVTDKGEQGALAKEADTTAQIRLLDPQVVSPTFKQLQQSKQYYTFADTLAVDKYEI
DGVSQDTVIAARELDLAGNDNRNWVNDHTVYTHGYGVVAAYGNKVTADGQPEFFESGIPTQGKLTESEKYEPRIYFSPNT
TEYSIVGAPEGTQAWEFDYPTGSEGALTTFKGDGGPSVGNLFSRILYAIRFGSDQILFSDRVNSESQILYDRSPKERVAK
VAPYLTLDGRVYPAVVDGRVKWVVDGYTTSDAYPYSQMTDLGNATKDSTTVSSSTVSSLGSQQANYIRNSVKATVDAYDG
SVDLYVWDQSDPVIKAWEKIFPGQYHQLSEISGDLMSHLRYPESLFKVQRELLSKYHVTSANQYYSGEDFWQTPVDPTES
QSQQDQDILQPPYYLTLQTGGTKEPVFSLTSTYIPAGQSTREILTGFLSVDSDAGNEKGKIGPNYGTIRLQELPKDSNVP
GPGQAQNNFNANADVSKELNLLQSGDTQVVRGNLLTLPLGGGLVYVQPVYVKSSGATSFPLLKKTLVAFGDQVGFADTLD
EALDQVFGGDSGAAAGDAENVSGDGSSDSSNTGGQDASNQPGSDTSGDQSQSDGQSGTTDGKSDSGTSSGQSGTARSPEL
QQALSDAAQAMKDSQSAMKNGDWTAYGKAQQQLEEALNKAIELDK
>WP_003828872.1 MULTISPECIES: aminoacyl-tRNA hydrolase [Bifidobacterium]
MASDFWLIAGLGNPGKKYEDTRHNMGFMTADVLAERWSVNFADHKGLAMLGKSTMNLDGRTIKFFLAKPLTYMNDSGNAV
ASISAYYQIEPDHIVVIHDDMDLEFGRIKVKAGGSAGGHNGIKSIDRSLGTPKYARVRMGVGHSKRGAHAHDNTVNWVLG
GFGPDQRKQLPEFLADGADAAEEIIFHGLAKTQEKFNGR
>WP_003828873.1 transcription-repair coupling factor [Bifidobacterium breve]
MAVDAKTAADTGHNAHPDLINGSLVGVLSKLEQDKVFHQLAVGDIEVSDDVDNSILAGVPEGLRPALAAAIAQGVNGGAG
KPVVLVVASGREAEETVGSLRSWYDGDPNDIAQLEAWETLPHERLSPRADTVASRMAVFRRLKHPSDANPMFGPIRILVM
PIRSLIQPVVQGLGDVEPLVFTVGEDLPLDEAAKRLIENAYTRVELVMDRGEFAVRGGILDVFPPTAPHPVRIEFFGDEI
DTIKEFHASDQRTYGEGLKTIWATACRELQLTDAVRTRAKALIGSIPNAEDMLESIANAIPVEGMESLMPALVDHLEPVG
SMLPKHAVVLLSDPEKLRRSAEDLAKTANEFLAASWHVAASGHGAGAPISFDEASFLDYAETISSLEYSEHPVIRLTSFG
VDTTLAGHVQLDAQNPAEFRGDEAKASQGIDGLLDAGFHVTITAAAAGTLARLKRALNTTGITTFDTIRSQAIDGFVDNA
AKIALLTERDLTGRSSAVAVAKTPKRRRKAIDLVELKKGDYVVHEQHGIGRFIEMRQRTIGTGANKTTREYLVIEYAPSK
RGAPADKLFIPTDQLDQVSKYIGAEAPKLNKLGGSDWAATKAKARKHVHEIADDLIKLYSARQRAKGFAFSPDTPWQKEL
EDAFPYQETADQLTTIDEVKSDMEKPVPMDRLICGDVGFGKTEIAVRAAFKAVQDGKQVAVLVPTTLLVQQHQETFTDRF
EGFPVNVAAMSRFQTTKEINATIEGLENGMVDVVIGTHKLLNPKIKFKDLGLVIIDEEQRFGVEHKETLKALRTNVDVLS
LSATPIPRTLEMAVTGIREMSTLATPPEDRLPVLTYVGAYEDAQVTAAVRRELLRGGQVFYVHNRVQDISSIADKIHTLV
PEARVGIAHGKMGEKQLDQIIRDFWHRDIDVLVCTTIIETGLDISNANTLIVDHADRFGLSQLHQLRGRVGRGRERAYAY
FLYDPSKPMTEQSHDRLATIAQNTALGSGFDVAMKDLELRGTGNLLGDEQSGHIEGVGFDLYVRMVSEAVEKYKEPDEDV
EPVSVSIDLPIEASIPIDYIDSDKLRLEAYRKLASARNEADLKDLKEELTDRYGKPPVEFETLFDVARLKFKARKLGVSE
ILAQSNRVRIGRIDPPESIQMRMTRIYKGTQYRPVTHQLIVPTPFTGSLGQGPMSSDQVVLWTNQLLDDLAWRPQR
>WP_003828875.1 MULTISPECIES: phosphopyruvate hydratase [Bifidobacterium]
MAAIESVYARQILDSRGNPTVEVYLETEDGAQGKGLVPSGASTGEAEAWERRDGDKSVYGGKGVLNAVKAVNEVIAPKII
GMDAADQRALDDLMIELDGTPNKGKLGANAILGVSLAALYASAESAGLPLYRYIGGTNGHILPVPNMNIMNGGAHADFAT
DIQEYMISPYGFDTYSEALRAGVEVYHTLKNVLKKEGLNTGLGDEGGFAPKMKSNEDSLKYIMDAISAAGYEPGKQIGIC
LDVASSEFYNKETGKYRFDGEERDSAYMLDYYENLINEYPIVSIEDPFNEEGWEDWAAITARLGDRLQFVGDDLLVTNPA
RLQKAIDLGAANSLLVKLNQIGSVTETLDAIELATANGYTSMVSHRSGETPDTTISDLAVAKNTRQIKTGAPARGERVAK
YNRLLEIEEELGSTAQYAGYSAFKACKKYLAK
>WP_003828876.1 septum formation initiator family protein [Bifidobacterium breve]
MSKSFRTGKSGKSGKVGKPGKATARKKNSAGPIAFFVSLFIVALGTIQLVSTFHTYALNLAELNGLKREEASLVAQKQEL
ENDIKRWDDKAYVTAQARERLGFVFPGETAVHVLHPEAVTGDEDSKSDSSSSSESNKKVLPWYSELAYSFKKADEPVSQS
KDDSSGGSDSGNTQDERNNTQDSNQTNTGEGTQQ
>WP_003828877.1 DUF501 domain-containing protein [Bifidobacterium breve]
MTIDIDAKAKALVDAILAEPATDHDIDVVQRQLGRYPRGMVAVGARCVCGRPLAVITRPVLPGGIPFPTTCYLTGPEAVK
AASHVEAAGIMQQYNDMLGADEELQAAYRQAHELYLAFRHELATRLDDSEEHIEGTSAGGMPVRVKCLHALLAQSLVMGP
GANPIGDMVLERIKDEFDPALCRCSLED
>WP_003828878.1 Ppx/GppA phosphatase family protein [Bifidobacterium breve]
MSKESVTVAGIDCGTNSIRLKVARVDADGMHEVVPRILRVIRLGQNVDKTHRFADEALERAYEAAREFAGVLAEHPVDGL
RFVATSATRDAENREEFEDGIESILGVRPEVIPGTEEADLSFLGATSVVNRDDLPAPYLVVDLGGGSTELVIGGDGVNAP
TTQVQGAFSMNIGSVRMTERHLVTDPPTQAEIDEAIADIDEHIDEAFRTVDAGKARTIIGVSGTVTTMTALAMGLKEYDH
TVVDGHRLSLEDAYAVDDRFLRMTRAERSAYKTIHPGRIDVVGGGAVVWSRVLAKVSEAAQADHGEAIDSFVASEHGLLD
GIVLDYGCRLLAR
>WP_003828879.1 hypothetical protein [Bifidobacterium breve]
MASRWTDVERVDEGALPTMLAQAVIAGTSLTIGAIACSGFYLSMIGNVVALLPWVTVMVLIAVAFSYVVGFALLWCSEAL
TMRMKDAFKPWAYGVVGLLGYGIWGMFVMSAMMNSLNQPLNGVVLANGDVIALTVNYAVFGFIAFLLAQAYAPKTATKKG
LTVGLMVVQIALAIIGIIVLVMMFSALSH
>WP_003828883.1 MULTISPECIES: FKBP-type peptidyl-prolyl cis-trans isomerase [Bifidobacterium]
MADQMPKVNAEFGTTPVIEFPAPEAPKGLKAVELAEGDGPMVRRGDTVTVNYHGVVWGKDTPFDSSFDRHQPASFGIGVG
QVIKGWDQTVPGHNVGSRLVVSIPPEYGYGSRGVPQAGIGGEDTLVFVIDIISTR
>WP_003828884.1 transcription elongation factor GreA [Bifidobacterium breve]
MAEDKVYLLTQEAYNKMKEELAHREGELREEIAHKIAVARAEGDLSENGGYQAAREAQSKNEGRITELTVKLRDSKIIEN
APEGTVGNGSVVTIELNGNEMTYVLGSRDIVAGTDYEIMTPDSPIGRAIEGAKVGDTVSYTAPNGRELSVTVKAAKPLA
>WP_003828887.1 MULTISPECIES: WhiB family transcriptional regulator [Bifidobacterium]
MSNAFDWRAKAACRDKDPELFFPVGNTGAAYNQIEEAKAVCRTCKVIDACLKCALDTNQDYGVWGGLSEDERRALKRRAM
RARRSQAMQMQI
>WP_003828889.1 FtsK/SpoIIIE domain-containing protein [Bifidobacterium breve]
MVLVAAAPIVAQIMMLAMMALHGQWMFALVMVPGIVGGLASMLVTLPLPYVEPSQSPVESTETHHAPRGPSPDAADMFCA
SDAPSIESLLTFDRLGWRTIVRNWLEPSDYDVPLGVTASGPFMLNLHRQGPHALVAGTTGSGKSVLLQSWCLALAAMNGP
DQLNFVFLDFKGGAAFRKLEQLPHTIGSVCDLDLAHAARALKALEAELTRREKLSADLHVSDIDDMRDAPPRLVVVIDEF
HALKDQLPDYMPRLVRIASLGRSLGMHLIACTQNPLGQVSTDMKANMAISICLRVRDGLQSTELLGDSRAATISPALPGA
AYCNDGEHVTAFRCAPADNIDVYCRQIAFAAQFVGTRSRPSLFTSPLPRSVQDHPVSGQVDRIRFGLSDNGITLTDAVVP
LDCGNIAIIGPQGRGKTTLLEVIARQVSAMDGLMLHISGLYRGQRLTTTEHRPRLSAASTRIAPAPPRLIWLVDDADDLL
DPLCCDTQAVRFRQALADSSIIVVFAVRSPRHIRVPDHCSTRIVFPCGDRTADLVAGIPSSLVNTMRQEDLDTPGRAVLI
AGASACLVQCAS
>WP_003828894.1 MULTISPECIES: WhiB family transcriptional regulator [Bifidobacterium]
MWGAIDDSAEEPLNELWGLFKPDGDVSWQHKALCAQTDPEAFFPEKGGSTRDAKRVCAKCEVREQCLKWAIDHDERFGIW
GGMSERERRRYKKDHREQA
>WP_003828896.1 glycosyltransferase family 2 protein [Bifidobacterium breve]
MNPTANSDIHEAVVDAISARPYTHRQDVDAGIVAVVTVEADMRFLNATLRSLLTQSVLPGVIVIADATGLTTRSVQTSFE
VIHSPAGPAMEVPQAKQVSVQVVRAKGARSFGDAVSKALAAADLDSSTRAVWMLHDDSRPSDNWCLERLLEAWRNASGAG
ILGCKQCDWGGTQLHDVGMYAGNHAVHSLVVDGEPDQEQYDGRQDVFAVSLAGALVPLSQLRRLKGINHWFTTYSESVDF
CRRVCLSGRRVVIVPQAEISHRRARYEGIRTRGGEPLNEESAINPAMTVARSQQRYLYTDIARSAWMVVWLWRLLRSFGM
AIAMLFRKKPYEAWVQLCLPWLALTSIAGAMRSRSLVTRQSKVSMSSLQVLTADRQQIKQFHDRRDAFMAQKGLVLLSPL
ERAHLRIRLMRRWAGALGLAVVCFVAVMLLYWPVFRSLFSDGSLYSNALLPTGASFEQLVQSATTPWVFGSGVGLPAPPT
PWLLVLMVASIVTAGHVPAALGLILFAAAPLSALSFWALAGIFTRSDVVRVLGGLLWASTGMMFGWYAQANLPMLTVLVF
LPAAFAFVFRAVGMYHTEDPLKPHPSVQAAAISALCFVPVVAAEPQLLLALIVVFLIFLLFVQRKRAALLLIPVPAAFAV
APTILNSIRYADEGFWRQLFGDIMLPSSAQNGSPASLSLLESAQRALGWNPLSGQAVDIAMAVVFIAITILAVASLVLPF
ALRTSRLMWVVIVCGGVLAMSSSRIAISVDADGVVAGSAQPGMLMMIMGFLACVCLVAGGAVKRFLPLHSSSGEQTTENR
LHPLIVFGRAVLAVLLAVCIGIQCWYGLVRHQDEGLNVSGSGLPMVVTDYLESGVDHRVLAVSAQTRNTVNYTVMRTSRG
DLIDSSPVERVRLLDGKHDDVDQVLAKACATLLSNPDEQAIADISALGFGGIYVVADTQSDADTVPYEQLSTNIAASDGT
QSLVSTDAGSYYRLTLQNADAQNVDTSWQQRTQQSAWRYAWLICLSVILVLYCLVAVPRRRLLAGLEVEA
>WP_003828897.1 DUF5719 family protein [Bifidobacterium breve]
MSKEIVSKSRRVTSVVIGAITMIVLIALLAVLVVLPGSKQWVDAVAATDDAIDQTVSPTQTEAYCPAPMGLADTGSYGDS
AFQATTGNLSTQARYAAFDSVYSATVSAFGDDSADNITLKDADPTDNDAVKTGAQSIDNGSRLLDTRMLQAAEGTGTVGS
IASWADDGDLKGVSASSCETTALSQSFLLSGTATGTTQQLIIANPSTKPTTVEIKIWGSKQSGEMALSTQSSLAIPASGE
NALDLAAAAPNQQGLYVTVSSKETPIAAVVRTVSMNGLTSKGSDFALPLHDASNASVATSIAKGDAVDAYLYAASATGVT
LSWITEHGLVQAKDATLQANRVTVVDLGEAPEDALGVMSTAEDDVAFSVKASQSGDDDQADFALINAAAPASFTGLAIPD
DVDATVSLANSSNQSRKATLHAYDADGKATASKEVEIDANAATTIDIKDLSKDNESAVLLMLEDQSQQIGWGVRLTHANL
GDDKVAGLASLGATPLMPATTHVWARSNPSIVH
>WP_003828902.1 HAD-IIB family hydrolase [Bifidobacterium breve]
MVVRSWAELDLDDICAHARVFGFDLDNTLASSKQPMEPAMIARFSALTAHATVALISGGGMDVVTSQVLDVLGPDADRGH
LHVMPTSGSRYYRWDGERWALVYAHDLDDRTVAAITSSLERRAKELGMWEEHVWGSRIENRGSQITFSALGQYAPVVAKQ
SWDPDNIKKRALVEAVKADLPDLRVRSGGYSSVDVSQHGIDKAYAVRRLAEILDVPVGGIVFVGDRMTPDGNDYPAVAAG
AVGMKVENPQDALGLMDALLQRVGASA
>WP_003828904.1 ComF family protein [Bifidobacterium breve]
MMRDALFPRGCAGCDRPDEVLCGDCRSLFANWRNRELVSGQETQGAVHTWSASTYQGVVRHAILAWKDHDDTELDTIFGE
VMASLLEHSAIHRSCHRQTAVLVVPVPSSPASMRRRGRRHIDPLSKAVANALCDYGFDAKPYRVLASIASGGRSVQQASS
AQRAQRIGGRIALVSDAVMQGQQVVLVDDIITTGSTLRQCAQTCRQAGAEVIGAMTLTEAKKVV
>WP_003828906.1 cell wall metabolism sensor histidine kinase WalK [Bifidobacterium breve]
MASPQSTKSRLDNATKRVKPVDLFSSLKLELSALIVCATAIAFAMCWFLLKFGWSGWIAMPLTLVVALGITYFFSRGITA
PLRQMRDVAEAMAEGDYTVRVNIDQERHDEVGQLARSFNEMAEELEHADKMRLDMIANVSHELRTPVSALQAMVENMADG
VTEPTSANLEGILTQTQRLSDLIAFLLDLSRMEAGAASLNIEQFNVAEFLDETVEPLEIADGGHAHDIQMRVSDDITMEG
DQDRLRQLFTNIIANALKHSPDNTTVLVETHEDKDNGTIVTNVVNFGSQIAPSDRSDIFRRFVKGKTGPGTESGGTGLGL
SIARWAAQLHGGSVRVVDDTRGADFEITLPKYHIANE
>WP_003828907.1 response regulator transcription factor [Bifidobacterium breve]
MLNSTAHQNTAPRTVLVVEDEPTLATAIAQRITAEGWTARVAGDGASAVQAALQLKPDLVIMDIMLPVMDGLEATKRIVA
ERPVPVLILTARDDETDKVIGLGAGADDYMTKPFSMRELIARCKALLRRVERAKVIAKNSENEKILDFGSMVIDPAQRIV
TVNGEQVHLTPTEFDLLATLARRPKSVLTREKLLEEVWDWVDASGTRTVDSHVKALRHKLGADMIRTVHGVGYAFEPPTE
>WP_003828908.1 1,4-alpha-glucan branching protein GlgB [Bifidobacterium breve]
MANETKIKEDTVTVPVAQSDLDAVSNAEFYNPHGVLGGHLGIGKHADTATIRVLRPLAKSVTILTQDGEYPMTHEYNGVF
VTTVPAAGTKKQPTIPDYRVKTEWESGDVLIEDDPYRYMPTLGEMDTYLFGEGRHEKLWEALGAHVLRYDDPMGGADGTP
GEQVVGTAFSVWAPNAHAVRVVGNFNAWDGRRHAMRELGSSGVWEIFIPGLGAGENYKFQILNANYVWEMKADPMERQHE
IPPNTASIITESSYEWADDAWMQHRRTTNPHNGPVSIYEVHAGSWKKGLSYRDLATELVDYVKQEGYTHVEFMPLAQHPF
SGSWGYQVTGYYAVDSRLGSPDDFRYLVDKFHQAGIGVIMDWVPAHFPKDAFALGRFDGTPLYEDPDPLRGEHPDWGTYV
FNFGRREVRNFLVANALFWLEDLHVDALRVDAVSSMLYLDYSREPGQWRPNIYGGRENLEAIDFLKEATATAYKNNPGVM
MIAEESTAWPGITAPTSAGGIGFGLKWNMGWMHDTLEYLHEEPINRKWHHNEITFSMVYAYSENYVLPISHDEVVYGKGS
VYGKMPGNGWQKMAGVRELFAYQWAHPGKKLSFMGNELAQWGEWDHDASIDWDCLNWQDHRQVQTMVADLNAFYKANPAL
WSQDFDPAGFQWLTSDDADHNTLSFLRIGTKGETLAVVVNFSGEAWSDYQVALPIGGKWTEVFTTDDAKYGGSDIHNGTF
EADAGEYHSRPFSAKITVPALAVVFLKPEN
>WP_003828909.1 MULTISPECIES: CarD family transcriptional regulator [Bifidobacterium]
MSYQVGDMVVYPRHGAAKVEAITERTVKGVTREYLQLSVLSSDGLVINVPVENAKKVGVRDIVSGSEVAKVFEILRTPII
EKEMNWSRRYKLNVEKIATGDVNKIAEVVRDLAQRDVDEHGLSAGEKRMLTKARAILTSEIALSEKIDETEAQRLLDVNL
GYAPAQVGDDQHHAAEPEEAAADTLARVEAEKKSKKK
>WP_003828914.1 metal ABC transporter permease [Bifidobacterium breve]
MSTINFSYDPEWLSTLSAPFMTNAFIAGLCIALAAGVMGYFTIARRSTFAAHALAHIGLPGATGAVLFGLPVSLGMGVFA
LGGALVIGALGKRVSEREIATGTVLAFATGLGLFFARLSSSASQQMQSILFGSILTITTGQIIGFAVFDVLLLVLLAIIY
RPLLFSSLDEQVAQAKGVPIGLMNVAFMAIMAGVITIAVPAVGTLLIFALVITPAATANILAGSPFKAMAIASVLCLVSI
WAGLVLSAMFPAPPSFIIVTLSTLFWALAKAVETLRK
>WP_003828915.1 ABC transporter ATP-binding protein [Bifidobacterium breve]
MNESSACIVFTDAAIKRGDRTIWQHGNFTIPTGSVTAIVGTNGTGKTTMMKAELGLLPLSHGSLTVLGKPAGEMNKRIGY
VPQSYVSDVDSNLTAEQSVLLGLTGTRFGIHPVTKAQKAKAHEAMEFTGIADKAHYRLSELSGGLRQRVAIAQALVCDPQ
LLMLDEPLANLDLASQRSTVHVLAKLNRELGMTIQVVAHDLNMLLPILTGAVYLLDGHPHYADMHKVLDSDLLTHLYGTQ
VQVVTTPQGDMFVTPTPDEPRDQPQDMHTAAEVAQLHHHEHGTDTATAHQ
>WP_003828917.1 metal ABC transporter solute-binding protein [Bifidobacterium breve]
MGIRITRLTKLAAAGLGAVMLFASAACGSATTQTEPNTKQNVPEPTGPINVVASINQWGSLAAELGGDDVTVTSIMNSTN
VDAHDFEPKTSDVAKLSQAQIVVANGAGYDSWATKPLSKSSTLVSAASVMGAMEGDNPHLWFSKDARSSMASAITEAYVK
ALPSKKKIFQTRLKNWLNREKTLETWVNDFTKTHTDLTYAATEPVAYYLMADVGFKDATPKGYTQSTASGGEPAPADLQA
FQTLIEDKGADVLINNTQEASDATNMITGTAGKSDVPVVDVSEQMPADATTLNAWINQLINTIIDAVDPTYGCDAGTGDN
TEGDASGENSSDTAANQSDSANDAGTTYIRECKAMNADSASDSANFGTDNSTTDTEGTTPSNEGQTDPGK
>WP_003828919.1 bifunctional methylenetetrahydrofolate dehydrogenase/methenyltetrahydrofolate cyclohydrolase [Bifidobacterium breve]
MSTKIDGKQVAATIKADLAERVNTLKAQGVVPGLGTLLVGEDPGSMKYVAGKHADCQEVGITSVKKELPADASFGQIAEA
VRELNDDPACTGFIVQLPLPKGVDENAIINMIDPAKDADGMHPYNLGELVLHVRADIATPLPCTPRGVLELLDAYNIDLE
GKEVCVLGRGITIGRTIGLLLTRNAVNATVTLCHTGTRDVADHMRRADVIIAAMGSAGFVTPDKIKEGTVLVDVGVSRVF
DEEAGRYRIKGDVDKACYDKAYAYTPNPGGVGPMTRAMLLANVVEMAERSSR
>WP_003828920.1 30S ribosomal protein S1 [Bifidobacterium breve]
MAENNIEVTKVAINDIGTEEDFIKAVDSTIKNFDDGDLVEGTVVKIDHDEVLLDIGYKTEGVIPSRELSIKKDVDPDEVV
EVGDTIEALVVTKEDKEGRLILSKKRAQYERAWGDIEKIKEADGVVEGTVIEAVKGGLIVDIGLRGFLPASLVEMRRVRD
LSPYIGQKIKAKILELDKNRNNVVLSRRQYLEETQSEVRETFLSQLKKGQIREGVVSSIVNFGAFVDLGGVDGLIHVSEL
SWKHIDHPSEVVKVGDKVTVEVLDVDLDRERISLSLKATQEDPWQRFARTHVPGQIVKGKVTKIVQFGVFISVEDGIEGL
VHISELANRHVENPETVVKPGETVFVKVIDVDLDRRRISLSLKQANDSVDPASEDFDPAIYGMPAEYDEQGNYKYPEGFD
PNTNEWIAGYEKQREEWEAQYAAAHDLWEEHKEFVAKELANAAESAAADGQNQKEEKPVEETSNYSSAAPATGTLADSDQ
LAALRDQLLGK
>WP_003828925.1 MULTISPECIES: excinuclease ABC subunit UvrB [Bifidobacterium]
MGFNIERADKPFVVKSPYQPSGDQPQAITELSERIENGENDVVLMGATGTGKTATTAWLIEKLQRPTLIIEPNKTLAAQL
CAEFRELMPDNAVSYFVSYYDYYQPEAYIPQTDTYIEKDSNINDDVERLRHQATANLLTRRDCVVVATVSCIYGLGTPEE
YAGRMLFLKVGQEINRDDLLRQFVAMQYKRNDIAFTRGTFRVRGDTVEIIPVYEELAVRIEFFGDEIDRISTLHPLTGDE
IDEENEVHIFPASHYVAGPERMERALKTIREELDERLAELRKQGKELEAQRLNMRTTYDLEMLTQVGVCSGVENYSRHFD
GRAAGTPPHTLLDFFPDDFLLVIDESHVTVPQIGAMYEGDASRKRTLVEHGFRLPSAMDNRPLKWPEFLQRVGQTVYLSA
TPGDYELGLSDGVVEQIIRPTGLLDPKIDVRPVKGQIDDLLGEIKARVDRNERALVTTLTKKMAEDLTDYLLERGIKVEY
LHSDVDTLRRVELLRMLREGKIDVIVGINLLREGLDLPEVSLVAILDADKEGFLRSYRSLIQTIGRAARNVSGTVIMYAD
ETTDAMRKAIDETDRRRAKQIAYNKEHGIDPKPLIKKISDVNDMLAKEDVDTQTLLEGGYRNAGKAGNTHLGVPVLDPNE
ADKRHEEILKAGLPAQDLADLIRQLSEQMHTAAEQLQFELAARLRDEIRDLKKELRQMTEANK
>WP_003828927.1 TerC family protein [Bifidobacterium breve]
MAETPLAFEIITFVVLALFFIVDLFVIGRRPHVPSTKECVQHIAFFVVMALIFGGFIWFFAGSKPAIEFYSGWLTEYSLS
IDNLFVFVIIMSNFAVPKQIQKYVLSVGITIALIFRGLFILIGAALITRFTWVFFIFGAFLIYTALKLVLGGDEDEEYHE
NGIIRALRKVIKITDDYDGEKLRTTKNGVRYWTPMLIVFLTIGTTDVMFAFDSIPAIFGLTKDPFLVFTSNVFALLGLQQ
LYFLLGALLDKLVYLPIGLSVVLGFIGVKLIMEALHGNTLPFINGGEGVHWVPEVPTWLSLAVIVLAIGGAALASVVKMK
QVESAEKA
>WP_003828931.1 MULTISPECIES: NUDIX hydrolase [Bifidobacterium]
MSNETYRQFDPWRPSPVKEISRRQIVETHYFNVDHVSYESNQIGSFERYFVQELNGDTVAVLAVTEDGMIPLVEQYRIAN
HRWTLEIPAGHANNPSERPTDVAKRKLAEEAGFDADKFTQFTRFMNTPSYSTQHTSIFFATGLKPVSRQEIGPETPRSDV
RLVSVDEAYEMVVNGTILDAKTVIAILRLKSGSLQHLND
>WP_003828934.1 MULTISPECIES: ANTAR domain-containing response regulator [Bifidobacterium]
MAARKKSEEPSIDVDEVLTDEELKAVAEEDGEPAECKTKPENGPRTVVVAEDEAVNRMDLVAMLEDNGYEVVGQAANGEE
AVELTRKFRPDVVCMDVKMPRMDGIAAAGIICDENIAPVVMLTAFSQTDLVKKATGAGAMAYVTKPYEESKLLPTLEVAM
GRFAEINDLLDNVERSERKLQETTDQLKETEEKLKKAEDTLEERKLVDRAKGLLMDKADFSEQGAFRWIQKTSMDQRIPK
KRLAQAIIAKYGDPKPSETDER
>WP_003828936.1 DNA polymerase I [Bifidobacterium breve]
MTEPTNETLLVVDGHSLAFRAFYALPVENFSTAAGQATNAVWGFATMLSQVIEAEKPDHLGVAFDMKGGTFRNDMLPQYK
GTREAAPEELLTQLPLIQRMLKALGVTYIEKQGYEGDDIIATLATMGDDAGYHTLVLSGDRDAFQLVDDNVTVLYPGHHF
KDLKHMTPQSIVDKYKVTPAQYPDLAALRGETADNIPGVPGVGDGYAAKWINQYGSLDAICEHADEVTGKKGEALRANID
QVKLNRKVNALVRDVDLGVDIEDLTFGSVDVAQIDALFKELEFGPRTKTRVMKIFNGGVSPAGTAQGAAAAQSGGPAEDK
LDSGLDTPKITVIESAAQFEQWVEAHRHEINVPDDIVDFPVSDYSNEAERHIMCGDAVGHAWTVTAWGDARPGRAHVQAC
AVATASSAAIIEAPMASSVQTALDRFLKAEHFRTIVHGYKELLHLLSAAGLGMALPMFDTKLGGYLAQPDFHADNLNQAA
EHFLDIHVVDAEQPAQGVLDFDDEHTEEDLNERRVHDLAVIRELAVTLGPVIDERRQYWLMRAIELPVSRVLHGMEQSGA
KIDRSRLTDMRDRFAADARQAQEMAWQYAGGEINLQSPKQLQKVLFVDMGLKPTKRTKNGSYTTNAAALQNLYIHSVDNE
QANGFLGALLRHRETNKLKQIVQTLIDATNKADERIHTTFEQTVAATGRLSSVDPNLQNIPNRNAVGREIRSVFVPGEGY
EALMSCDYSQVELRIMADLSGDEALIEAFRSGADFHKYVASMVYGVPVDQITGDQRSHVKAMSYGLAYGLSTYGLAQQLN
IAQREAEALKNRYFDTFGKVHDYLESLVATAREKGYTETIFGRRRYFPALRSTNRMARDAAERAALNAPIQGSAADIMKI
AMIRAGQALDEAGVKSRIILQIHDELVVEIAPGESEQVTELIRNAMEHAVDLAVPLDVSCGIGSDWQLAAH
>WP_003828937.1 Nif3-like dinuclear metal center hexameric protein [Bifidobacterium breve]
MPNLKQVIDVLETLYPLRYAEEWDEPGLIVGDLNHEVNRIVFAADPTSAIVDKAVATGADLLVTHHPLFFRSVHEASGLG
FRGDIVRRLYQHGCGLWVGHTNADAAYRGVGQAAADYFGLVGSQPLVPIEDTAAAHPVGLGRVGRLPEPITLKDFAQRVF
DEVSDHGMVTALGIQMCGDPEALVRRIAILPGSGDSLFNEVRATGADVYVTSDLRHHPVTDAIEQARYEARMRGQGIALG
QGESGDGHVRPYFINTPHAAIESMWFNYALEDVPVAVERATGSRPEVEWFRDTTDPWTLSITSRQD
>WP_003828939.1 NUDIX hydrolase [Bifidobacterium breve]
MFGESKREQLERRLDHKLNATSDGIDMDVPAKVVSSETVYTGRIFHVDDMRIALTDKGGEEHEISRQVLRHAPCVVMLVH
DMSNDRYLIEREYRAGSDMFAYGLPAGLMDEGEDVLDAALRELGEETGVVPDCDAMGVDYVGDFYSSEGMTDELAHIMVL
HLGPFKHEPRHFDPDEHVESAWIPWSDLAATRITSSNSMIAIQHEALHRLLAKNSDKDKPTLFS
>WP_003828941.1 glycogen debranching protein GlgX [Bifidobacterium breve]
MYPLGASYDGAGVNFALYSQVAQKVELCLFDEDDAETRVEMTEQNSYVWHNYIPGLQPGQRYGYRVYGPYDPANGLRCNP
NKLLLDPYAKAIEGNIDGDESLFSYWFKSPDDNTAMNDLDSAAHTMKSAVINPYFDWGNDQHPYIPYHDSVIYEAHVRGM
TNLNMDVPPDIRGTYAGLAYPSVIEYLKKLGVTAIELMPIHQFVNDSFLQEKGLSNYWGYNTIGFFAPHNAYSSSGERGE
QVNEFKAMVKAYHHAGMEVILDVVYNHTAEGNHMGPTLSFKGIDNASYYRLVEGDQQHYFDTTGTGNSLLMRSPHALQLI
TDSLRYWVTEMHVDGFRFDLAATLARQFQEVDKLSAFFDIVEQDPIISRVKLIAEPWDLGSGGYQVGGFPSSWSEWNGRY
RDTVRDFWRSQPSTLPEFASRLMGSSDLYQVNGRRPVASVNFITAHDGFTMNDLVSYNEKHNEANGEGNRDGESNNRSWN
CGVEGPTNIRDVNELRQRQMRNMFSTLLLSQGIPMICGGDEVARTQQGNNNAYCQDNEISWTDWNLDKNQEELLAFVSKL
IHLRLEHPVLHRRRFFAGREPGDDSNTIPQVEWFDHTGSIMDMDDWQNTHAFSMMIYLNGSDIPEVDWYGNRMVDNDFIL
IFNAHYEPIMFTLPDERYGRKWQLVVDTHNPNGPELSYEAGFMITAQSRSFLMLMSAKKPMGL
>WP_003828945.1 zinc ribbon domain-containing protein [Bifidobacterium breve]
MSIGQVIKVVREERGLTQSQFAHKLFVTQQALSRWEKGTAEPSIDMIRLISTRFEVPMARLMEMPDNGFCQSCAMPFYRP
EDHGTEPDGTRSGDYCNYCYDDGVFLQDYANSDELVAACAPMMAESCHISVEQAEDCMSALLPNLKRWRHQDEIDAVAEG
E
>WP_003828946.1 GyrI-like domain-containing protein [Bifidobacterium breve]
MAFDYKKEYKDLYQPKTMPAIVMVPAMRFVAVDGVGDPNEEGGDYAKAMQLLYGISFTVKMSKKSKNPAEHIDGYFDYTV
PPLEGLWSMGEGVSGVDYAHKADFHWTSMIRLPEFVTDKIFAWAKASFAAKHPESDVNRAYLFDFDEGVVAQVMHKGPYD
DEPATVAILDDYARSQGYELDLSDARRHHEIYISDPRRAKPENLKTVIRHPVVKVG
>WP_003828952.1 hypothetical protein [Bifidobacterium breve]
MGCHQRAETSGLISFLICAVVGAVSMNLYLQFAPAIWQLTQRRFMVCSGIVAACGVISFIIGYASKSRSLNLKHGWLAPI
RRMFEIIALSVVYASTIFLSSFALIGAASDMMGKALFSGYLSSVCAAFAGVVGYMTFVQAEMMNAKTIASLLPFFVISGV
VTAGMTTDDPYWYHNNFSQLGDRTTFAARMFNSTLILAGTCIIIVSYFAISELVTTERLQRLWHDHTKADPNRGYEISHF
MFRIVVLSILLTVAGLAFIGIGVFRYTPHNLLHNICAKGLPFVMLLLFVLLPWLAPRLSKAVMVASDLAALVCAAFWVNM
MMGHNTLTNVEALAGLAFLGWFIVFSRQIAAIEADRIAAQLLHAQAIEDGLEQPAAEPEQQIESRIAADR
>WP_003828954.1 3-phosphoshikimate 1-carboxyvinyltransferase [Bifidobacterium breve]
MTEQLSNLWPAPLATRPLNATVTVPGSKSLSNRYLILAALGNEPVTLVGLLRSRDTDLMMGALEALGVRCDVDTTTDTTV
TVTPPSSGRFNGNVDVFCGLAGTVMRFVPGLALFADGPVHFDGDEQAYARPMRPVLDGLKQLGAKIEYHGEVGRLPFTIT
PPTELPAAQARVSIDSSGSSQFISGLLLIGSKLPGGLRLTHTGEKTPSLPHIRMTVVDVTGAGGAIEADESARTWTVEPR
AIQLLDKVTVEPDLSNAAPFLGAALIAGGTVRVPHWPETTTQPGGLLPGYLEQMGAKVSFPTIDGVRYCEVTGDGTVRGL
GSFDLTAAGEIAPSLAAILVFADKPTDMVGIGHLRGHETNRLEALVNEIRRIGGVAEELPDGLRIEPVPSETLHEANMET
YADHRMATFATMLGLRIPDIQVINVATTRKTLPDFVGMWNGMLA
>WP_003828955.1 MULTISPECIES: acetate/propionate family kinase [Bifidobacterium]
MAKTVLVINSGSSSIKYQLVDLESGEGLASGLVEKIGEPVDGHYKHEYNGEKHELEEPIHDHEQGLKRVLGFFEEYGPKL
SDAGIVAVGHRVVQGGSIFPKPALVTDKTINQVKDLAVLAPLHNGPEAKGAEVMRSLLPDVPQIFVFDSSFFFQLPKAAS
TYALNKEIADQYHIRRYGAHGTSHEYISSVVPDVIGKPAEGLKQIVLHIGNGASASAEVSGKPVETSMGLTPLEGLMMGG
RTGDIDPAVVFHLIRNAHMNVDELDALFNKRSGMMGMTGFGDLREVHRLVGEGNEDAKLALDVYVHRIVSYIGNYTYQMG
GCDVITFTAGVGENDDIVRKMVCDKLAPFGVKLDEEKNATRSKEPRIISTPDSSVIIAVIPTNEELAIARKSAAIAEAGT
DTYGNTFAK
>WP_003828961.1 acyltransferase family protein [Bifidobacterium breve]
MKRFVGLDGIKGLALIAIVLYHCVQQKMPGGFYGVDVFFTVSGFLIAISLFRSLSTTGSLNLRRYIPRRLVRLYPALLLL
IPVIVSVCWLTERDLLVAIRNQVITVLFGCYNWYAIAGGQSYFEQTNPQILRHLWFIGVLTQFYIIVPFIAWAMWRIRDT
RFASLIPLGLAALSGASMWLMYKPGADPTRVYFGTDTHSVGLMLGVALAWWLTRHNQATPQAPRVAGAAADSGSVHVNIP
AIPNNIPNNIAEVAAKTTRQRLWETIAPAMSLTALVALIIMTVNGQQDNFAFRGGIIIASVLSVALIAGTISDDSWMQDL
MKFKPLAALGRYSYGIYLWHWPVWIIVRSTLPRMIQGPSYSIILAITAILTALAVAFSWLMVEKTAAAQSALEVLVPYRN
PVAKQIVCAVVVDIVWAVALVGCVQGLVHAPEKTSVQIQLEQQAQTLQQQKQSQQASQAQQTASDLMRSPTPPPAKPRHG
MPTGDQITAIGDSVMLASSQGLSAVFPGIQIDAAVSRSIMVAPGMVNNDLNAGTLRSWVILGLATNSAISTGQLDQLHNQ
IGPDRVLVLVNGHGDRSWIPVANQALSDYANTHQDNVVLADWDSAAQTNTQLLASDGIHPSAGTDLYAQTVKQAIEQWVQ
AGH
>WP_003828963.1 hypothetical protein [Bifidobacterium breve]
MGSELDLLLPDTENDAGAPQGAPRTIERSPRNLIGEARLAFDAGLLISCLTVLVTIPDVCANLIDPSNKDGQRNWCTRYL
GFPSTPVVDDIDRSRKQSRDHIERTMAALMREDNFTASDFCQLRNAVLHTGSSVINGAGAKYSPFHSIGIQVFDNDSQLV
VGYGSTSSPEPDGVENDCRIKISINLTALLARMERGVERFLSEYPELDKEKGKWEYLTWGIVDFRAPTH
>WP_003828964.1 MULTISPECIES: hypothetical protein [Actinomycetota]
MRSADAIKSILEEQGRSQRSLAIDLGLTPQALDQRLKSKTMKVETLCQTAAQLNYSVKLVPNDGGESIEIEG
>WP_003828965.1 hypothetical protein [Bifidobacterium breve]
MNELAANGAQFTYKLEGGKATGFKAGWWLSGYPKKTEPKALEPEGPAITEDDLSKIEEGTQVFHKSFGYGEVVSIGSDRI
AVRFDNDKKKKEREFMFPSTFFQGMLQL
>WP_003828966.1 GIY-YIG nuclease family protein [Bifidobacterium breve]
MPSQDFFPQRPDSHPSIYAYKDTNPNHNGLLKVGYTTRDVEVRVCEQFPVIQPEERPYNIVFAESAVRDDGTVFLDHPLH
HWLERHDHEGMGGEWFRCTPDDVRAAWVAVRDRTENVEERDQNFKMRPEQAEAVRRTREYFESVNAEGSKRTPKFLWNAK
MRFGKTFASYELAKSMGMSRVLVLTFKPAVQSAWEEDLNRHVDFEDWQFVCREGQQYEDCDPSRPIVCFGSFQDYLGLDS
NGNIKARHEWVRLTDWDLVIFDEYHFGAWRDSARKLFASIGEDDEKAIHEDVKVTGNEQDETWLPIVTKYFLFLSGTPFR
VLNSGEFIKEQIFNWTYSDEQAAKAAWKPSQGPNPYASLPRMVMLTYQMPEDIKRIALNTDTNQFDLNVFFSAEGEGEAA
QFKFKSYVQMWLDLMRGQHMPTTVDELKLGEKPAMPFSDVRLLSVLGHTLWFLPNVASCFAMKNLLMERQNTFFHDYHIN
VCAGSGAGIGLAALPPVQKSMRDPLESESITLSCGKLTTGVTVKPWTGVFMLSNVKSAETYFQTAFRVQSPWTVKDDDGN
MQIVKNECYVFDFALDRALTMVSDYSTQLSTEKKGPEQKVGDFIRFLPVLAYDGSRMKEINASEILDIAMAGTSATLLAK
RWESALLVNVDNDTLRRLLANDEAINALMSIEGFRSLNDDIKTIINKSEAIKKVKKEKGDNLTQKEKKQLTEEEKEFKSK
RKEIQEKLIKFATRIPVFMYLTDYREETLYDVITQLEPGLFKKVTGLDVSDFNLLVSLGMFNSALMNDAVYKFRRYEDAS
LVYTGINKHEGEKVGLYDTSLSNYDYLYAKQQESMVAPDGSALGNGAKAEAPSPAVAVKPSVKPSALSVSRSTAKATMLG
EAPLKKDWVVGVLESHNVRIADRRPKGGSL
>WP_003828978.1 ATP-binding protein [Bifidobacterium breve]
MASFPADRGREQLESLEFVDRAEDLVLYGDVGRGKTHLAIAIGMLACQRMIPARFLAASSLVMRLRKAKDDNRLDAELKS
IGGAGPVIIDEPGHLPIDIDGARLLFQAGADSYETRSVTSASNLESGRWGDVSGDGDMAAAVIDRIVHHGRILRFHGESH
RNKHSLMK
>WP_003828981.1 IS21 family transposase [Bifidobacterium breve]
MTAPVCVRRRIRQLDRQGLSHRGISRKLGVSRTTVARYADHGDYSPKPLGSGHAGRSLVDAGYSAVVDGWPAADLRMPVK
QRHTATRVYERLVAECGFTGSYSSVQRWVRRWRREHRMESDGFAELEWTPGSMQVDFGQAGAVIAGVERVARFLVASFPY
SNMRRVVALPGETSECVCQGLLWIFERMGMAPRVVVFDNATGVGHRRPDGTAARTRLFSLFCAHHGFGPRFRDPCSGHEK
GSVENAVGFAGRNLMVPMPSAGSFQTLTRVWLDACERVAGSDHCRHDVPVIELFEAEKDHMLPLPGVRFDPCDWRSVKTD
KTGAATIDANRYPAGPKWRSMRLQAGARVFEIEPRGPDGETITTPERIWGHSAEPQADPASLLAIIARKPRIWGESPIGN
DFPETVRALPDRMDARTRSDPLDDIRAVAADCGLAATVKAVETVTNAGRTVDRAAIGTCAKRILEGAGTEGGQDLKRYDK
YMKEAE
>WP_003828987.1 hypothetical protein [Bifidobacterium breve]
MSDKELAPISVEVVTIDDLDSIKVIANTNTSKENNAGIGERANAFLGLASNVIDLVEGKQLYKVEVPEGYSLKDLVASKK
DPEAVRALVRDPKGCLSGDVSLKAAGVGPAQIASVGLAAAAMVVGQAYMTEISDSLQRIDAKLESIASMIAGDQRAKVKN
ALDIARTYAALHDDYLQKPAEARQAARNEIEGRYNDVGQVIDWITGQLAGIEGKARDAAEREKDLEPLLKEIQSYEAQFG
MCLQALSALAMTRMYYDGSMDDRSALIEEQRILDKSQGFLKKRQVLAALMEMKIGGMKGAPIALPRGTQGNALKRLVSQT
PRAAAKEQILEAKVEMRASLRSGESKLRSEAEDRKGEIERIAAASRTARTLLTDGTDCWLIDDQED
>WP_003828989.1 hypothetical protein [Bifidobacterium breve]
MMVKIEYEGGRTTLFDTLSFTDGSPFSGANMLTEFELEMREDPEKGLWLTANWHQVRDDWCADAPADGIPAARKSRGWRF
MLASEAELGRARRVLLDGDEAFARVRGYLCDAAAICACYREHVAPPSKLLKSQIRNLQRALGRAEVPGVPDELARMLAEE
KEEGTDEGARKVKEDWGDVDEESW
>WP_003828991.1 hypothetical protein [Bifidobacterium breve]
MHVADNSAKAQRDDWVFSLAEEPSKKVSGERLGFVYGKEMLRRRFDREGAYRPTDASAARIRGAAERALELNDLSELSRL
SSALVTCAKFDVESIEEFGLRMATLERRGQAGGEGYRRLEAARDYMAMNGLMPLKTRYGDGDGRGAAEGNSRDGRREDER
QRILAAERQWAQQDQRRERGRR
>WP_003828996.1 helix-turn-helix transcriptional regulator [Bifidobacterium breve]
MSVGENIRRYRKLRGMTQAQLAEAVGLTEGAVRHYESGIRAVKPELLESIADTLGVSVNALKDYGVENAGDLMSLLVRLE
DSFGIVPAADGAGLSLNPKAPHAPKAATAIRLWAEKRAQLENGEIDAREYEDWKASL
>WP_003828999.1 glutamine-hydrolyzing GMP synthase [Bifidobacterium breve]
MANGPVLVVDFGAQYAQLIARRVREAGVYSELVPHSMPVDEILAKDPKAIILSGGPASVFEPGAPTIDTKVFESGVPVLG
ICYGFQVMAYELGGKVDKAALGEYGKTEAAIDDAEGILADSPAEQTTWMSHGVAVEQAPAGFTVLAHTEGAPVAAMADES
RKLYGVQWHPEVKHSPLGQKLIENFLHRCAALPNDWDASSIIEDQVKKIREKVGDAEVICGLSGGVDSAVAAALVHKAIG
DQLTCVFVDHGLLRKGEVEQVKHDFVAATGIKLITVDAADDFLKALKGVSEPERKRKIIGEKFIRTFEKAQRQVLEEAGA
RGKEVKFLVQGTLYPDVVESGGGDGAANIKSHHNVGGLPKDIKFQLIEPLRTLFKDEVRAIGTELGLPDEIVWRQPFPGP
GLGIRIIGEITKERLDLLREADAIAREELSKAGLDRDIWQCPVVLLADVHSVGVQGDERTYGSPIVLRPVSSEDAMTADW
SRVPYDVLATISTRITNECRQINRVVLDCTSKPPATIEWE
>WP_003829004.1 bifunctional UDP-N-acetylglucosamine diphosphorylase/glucosamine-1-phosphate N-acetyltransferase GlmU [Bifidobacterium breve]
MALSAAIVLAAGEGTRMRSNKPKVLHTFAGKTFLNRVMNSVSALNPGTLAVVVHFQAERVSEAARSYDEHVTIVNQDDIP
GTGRAVQCAMAQLAAQSELDGPVLIAASDMPLLDSETLRKLVEFHTASGNGATVLTTMLDDPTGYGRIIRDREGNVLRIV
EQKDANRSELAVQEVNTSVYVFEASVLVEAIADLKSNNAQGEFYLTDALETAKSAGKVGAFAAPDPLTVEGVNDRVQLAA
LSKAYNRRICERWMRDGVTILDPETTWIEDDVEIGRDATILPGSFLQGHTVIGQEATVGPYTTLIDATVDDGAVVERSRV
QESHIGARTNIGPWTYLRPGNEFGEDAKAGAFVEMKKAHIGNGTKVPHLSYVGDAQLGDHTNVGGGTITANYDGVHKNRT
KIGSDCHIGAGNLLVAPVEVGNNVTSGAGSVIRHAVPDDTMVYSENTQHNVEGWKPAWER
>WP_003829005.1 ribosome silencing factor [Bifidobacterium breve]
MPAVQDSINAIRVAAEAADRIKATDIVAFDVADLLGITDIMMIAGASNERQVLAVAEEIEKDLFLKCDGRQPRSREGLTE
GQWILLDYGDFVIHVMHDEAREFYGLERLWKDCESIDLQFEHPESVAA
>WP_003829007.1 histidine phosphatase family protein [Bifidobacterium breve]
MTAQHVRSIFLVRHGRTSYNAAHKLQGQVDIPLDAVGQWQVRQTAAALKDLYVDRRPETDERIIVCSDLSRAHATAQAFA
DVLDGAEVHDDPRVRERSFGDWDGHAVSELAERYPEDFRSWMEHRGGEMKYGAEAKEHVGERGVEALRDWSTRAGTDTDL
FVFSHGAWIAQTLQTLLGITAVDPTFSTVISMRNAHWVRLVPMDEPDDTIRWRLMDYNHGPAVADTDEWERER
>WP_003829010.1 MetQ/NlpA family ABC transporter substrate-binding protein [Bifidobacterium breve]
MTAATQPATPAAPNSNEPVRVNHTARNIIITIVVVAIIAVAAFFGYRAVAGANESSAKGSKDNPVKIGVVGATNPEWVKF
KQNAEKAGIYVDIVDFQDYTSENPALDSDELDLNEFQHLLYLANYNVSNNKDLQPIGGTAIYPLGVYSTKVKDIKDIKQG
DTVTIPNDETNQARAIGVLKAAGLVTLKGDWTAFSTPADIDEAKSKVKVTPLKAEQVATTLKDPTIAAGVINNDYVADAG
LNPKDAIYQDDVESEEARPYINVWVARKTDVNNETYKKLVSIFQQKDVLDALQENSGGTAVFADKFSAKQLQGFLSDIEK
DAKAQK
>WP_003829011.1 methionine ABC transporter ATP-binding protein [Bifidobacterium breve]
MSDPIITFDHVVKEFKIRGRKAETARAVNDVSLSIDRGDIFGIIGYSGAGKSTLVRLINALERPTSGTVTVLGTDITALN
ESKLRPIRQKIGMIFQQFNLFSTKTVSQNIAYPLQLDHWRKDYQDRRVKELLEFVGLAEHADKYPSQLSGGQKQRVGIAR
ALATNPEILLADEATSALDPETTTEVLALLKRVNEEFGITIVLITHQMNVVQQIANRVAVMSSGRVVESGDVYDVFAAPR
QPVTKRFIATALSGLPEESRVERLHGEWSGRIVTVLIRQKDVSDDHGRTLHASGQNISELIAKYGVESSLLYGGIDTVKG
SAIGAITYEFNGPGWHVDEFLRELAQHSDVIDFGTAEKPVAYADAVANHIAGAEAAIANQQSVSQDESAEISASHEGANA
>WP_003829012.1 methionine ABC transporter permease [Bifidobacterium breve]
MITLANPRSDWTVLRPLLFESVGQTLTMVLITLVVGGLLGLILGVVLYGTRPGNLFENAIVYRILDVIVNIVRPIPFIIF
LAAMQPLTIVVVGTSIGTVAAIFPMVVMCTFATSRLVEQNLVPVDPGVIEAARSMGASKFTIIRTVLIPEALAPLILAYA
FLFIGVLDMSAMAGYIGGGGLGNFAIAYGYQKFDQTVTWTAVIIMIVLVQVVQGIANAIAKRLLKRQQ
>WP_003829014.1 M20 family metallopeptidase [Bifidobacterium breve]
MSEHIDIDHELIAIRHYLHAHPERSFQEFDTSIYLTDQLKAHGIEILPNSMETGVVGLIQGEAGPGPRIGLRADIDGLPI
VEDSGLEFSSVNKGVMHGCGHDLHMTGLLGAAFWLANHRDKFAGSIKILFQPSEETGQGARAMIDAGLVDDVDAIIGTHN
NPNYAPGQLAIGVEPMMAGCVKFHVTLHAQGTHAAYPYKGTGPLEALASMILSLQTIVSRNVTPFHPLVLSVTEVHGGDV
WNVVPAEAGFQGTVRYFHKEDGNLVGRRFKEVVEHTAEAYGITADVDWNDFQDPLVSNPSLAKAVAADVNDYAQLEPIRP
SMAGEDFCEFAKVTLPVFAFVGSNGQEGCADWHSPHFVGLDESIPTFVNFYVNAALRVLNELR
>WP_003829015.1 NAD+ synthase [Bifidobacterium breve]
MTQLRFALAQIDTCVGALDANAAKVLDYSRKAAAGDAQVAVFPEMTLTGYPIEDLALRRTFRQAAWDKANELAGQLQDEG
LGHLFVVVGTVGTDRETSKPRNRLVVLHEGVVWTGYDKHFLPNYGVFDEFRIFSAGNRSVTLEVNGTTIGVAICEDIWQD
GGPVAELATKNIDLLLTINGSPYEEGKTNTRFELAQRRAAEVNAPLIYLNQVGGQDDLVFDGGSFVVDADGTLLERSPMF
MEDLTFWDFDAAADHQTKSTIVAELDPDEEVYTACVLGLKDYMAKNHFNGVTLGLSGGIDSALVAAMAADACGGENVWGI
SMPSMYSSDGSKDDAADLAANIGAHYEVQPIEPLFVAYQQQLDLDGVAAENLQARIRGVIVMASSNSRGLLAVATGNKSE
LACGYSTIYGDAVGGYAPIKDLLKTRVWEISRWRNKAAAAGVGIGGLKIVGNEEGNAGIPLKNGVMIPVSSIEKAPSAEL
RPGQKDSDSLPEYALLDKVLAAYIEHAHGRADLLADGFDEATVDTVMRLVDRAEWKRRQYPLGPKVTALAFGRDRRLPIT
NAFRE
>WP_003829017.1 MULTISPECIES: hypothetical protein [Bifidobacterium]
MADDEKNQWYYNTVKQRAEYGKISPIEQRMGPYKTKEDAEHAWDIVVDRNAKWDEENRRWDNYGVKPSAGKSSDTD
>WP_003829019.1 formate C-acetyltransferase [Bifidobacterium breve]
MTAVENAAVSQEELDAKAWAGFTEGNWQKDIDVRDFIQKNYTPYEGDESFLAPATEKTKHLWKYLDDNYLAVERKQRVYD
VDTHTPAGIDAFPAGYIDSPEVDNVIVGLQTDVPCKRAMMPNGGWRMVEQAIKEAGKEPDPEIKKIFTKYRKTHNDGVFG
VYTKNIKIARHNKILTGLPDAYGRGRIIGDYRRVALYGVNKLIAFKKRDKDSIPYRNDFTEPEIEHWIRFREEHDEQIKA
LKQLINLGNEYGLDLTRPAQTAQEAVQWTYMGYLASIKSQDGAAMSFGRNSAFLDVFIERDLKAGKITETDAQELIDNIV
MKLRIVRFLRTKDYDNIFSGDPYWATWSDAGFGDDGRPLVTKTSFRLLNTLTLEHLGPGPEPNITIFWDPKLPEGYKRFC
AKISIDTSAIQYESDKEIRSHWGDDAAIACCVSPMRVGKQMQFFAARVNSAKALLYAINGGRDEMTGMQVIDKGIIDPIT
PEADGTLDYAKVKDNYEKALEWLSETYVEALNIIHYMHDKYAYESIEMALHDKEVYRTLGCGMSGLSIAADSLAAIKYAK
VYPIYNKDAKNLEGHEYEYVEGADDDLVVGYRTEGDFPVYGNDDDRADDIAKWVVSTVMGQVKRLPVYRGAVPTQSILTI
TSNVEYGKNTGSFPSRHKKGTPYAPGANPENGMDSHGMLPSMFSVGKIDYNDALDGISLTNTITPDGLGRDEDERIGNLV
GILDAGNGHGLYHANINVLRKETMEDAVEHPEKYPHLTVRVSGYAVNFVKLTKEQQLDVISRTFHQGAVVD
>WP_003829026.1 HRDC domain-containing protein [Bifidobacterium breve]
MSDVHDTEPRLLKEPRGGVPDVTSTIEGYHHVCEALADASGSLAADAERASGFRYGHEDWLIQCKREGAGIALLDPIALT
QSGADWNEFNEAVGDATWILHDSLMDLPGFADLGLQPKALFDTEIAARLLGLHRFGLAAVTEHYLGITLAKEHSAADWSY
RPLPRDWRNYAALDVEVLIELENLMRRDLRAAGKDEWAEEEFTHALSEGLAPRKPHPVPWLRISRITQLSRDPQGLAIAK
SLWQERDKLARQHDIAPSLLLSDSSIIEAATRKPHNAAQFRALRSLNERVRIRTGTEQDKMFERYAPIQRAVKPKVWKEA
IDRAMALRPSQWPSMPAPAPDENGIVNAPRSMRLWQQRHPDRYDRLQRVRRVITSIAEDTRTPAEMIIKPQILRNLCWVE
NPAEVDVEEFLIAQGARNWQVKLIAPSVSGVIM
>WP_003829027.1 MULTISPECIES: trigger factor [Bifidobacterium]
MKISVRNLEPTKVKLTVTVEPEELNPYLDAARKEIAKQVNVPGFRKGHVPGKIIDQRIGFAAVAGEAVNDAVPELYSKAL
DEKKIRPMAQPEFDVQDVPQAANDDTKLKFTATVERRPDIELPEIDGLEIAIAKPEVKDEDVDKRLEALRQRFGTLVGVD
RPATKGDFANIDLTAEIDGETVDSQEGVSYELGSNTMLDGLDEALDGLSAGEETTFEGTLEAGDHEGQKATVKVKVNSVK
AEELPELDDEFASEASEFDTLDELKADIRKAAAQDAEGRQATEARDAFIAKLQEGLEIPVPKGVKANMVAEQLKGMTPDP
EKATKEQKAQAEETVEKELRDQMVLDALAEKLDVQVSQSDVFNFLASIAQQYGMDPNNFIQAIIKNGQLGSAVQEVGRSK
GLLAGMRAVKFTADGEAVDLSNFLGEAAEEEESESVEAASAAAAVADELSSKDKDAE
>WP_003829029.1 chloride channel protein [Bifidobacterium breve]
MQPVVTAKRLGWLAATTIILGVIIGAGAGLLTLLLYGVEHVMLGYVEGSELPGPFGVPAVRRAISVTIGLAVAGVIWYFL
RNKTTKVPSVKKAVAGERMPVWQTLVHVVLQIGIVGSGASIGREVAPRELGAMLAQRFCDLFHIEGADGIDRRMVVAVAA
GAGLGGVYNAPLAGMFFAVEILLVDVTLEKVAFGLGMSAIAAFVAASIKGHHTFYDITAMQPQSTPTLMLFAVLCGAACG
VAGAWFRKGSQWAESHQSHDKHILWQMPLAGLVTGLAAIVVPQVMGNGRAAAQLGFSTFVPEGSAAAGASQSASSAAASP
WNLLAGGGNVSGSASTAVNAGFQLSQSNIAMLLGVLELTFVAKALVTLMTIRSGASGGVLQPGIALGSTLGAMLGLIWIL
LFPADSVTACALIGAAALLSASQQAPLMAMCLVMELTEAPSAFFMLVGLAVAASSLVSKWMLSRRK
>WP_003829031.1 hypothetical protein [Bifidobacterium breve]
MSENTEIRAALESLAAEPLSEQIDYYRKPFMVLWAAIQEAASGVAEDYDLPTDMAQLWVAEQMRQVADSLVDRLAEKAVS
RGASKSNVARAAGASPANAMRRFPRLKDDSSQTRLLIDDVLDTLE
>WP_003829035.1 ATP-dependent Clp protease proteolytic subunit [Bifidobacterium breve]
MASEEAKFAARADRLAGRQGVAGFMPAAAPTNRYIMPQFVEKTPYGMKTQDAYSRLFEDRIIFLGVQVDDASADDVMAQL
LVLESQDPNRDVMMYINSPGGSMTAMTAIYDTMQYIKPDVQTVCLGQAASAAAILLASGTKGKRLMLPNARVLIHQPAID
QGFGKATEIEIQAKEMLRMREWLEETLAKHTGQDVEKIRRDIEVDTFLTADEAKDYGIVDEVLAHRQ
>WP_003829037.1 ATP-dependent Clp protease ATP-binding subunit ClpX [Bifidobacterium breve]
MGRVVSYNEDIPRCTFCGKTERQVRKLVAGPNASICDECIALCVDIISEERSKDAEVNSLSLPKPTQIFDYLNRYVIGQE
EAKRALSVAVYNHYKRVNMELQESAEQLDGANGNVALQSAGRARKSQRANDPLSDVEVAKSNILLLGPTGVGKTYLAQSL
ARVMNVPFVITDATTLTEAGYVGDDVETVLQRLLQAADGDVSRAQHGIIYIDEIDKIARKSGENTSITRDVSGEGVQQAL
LKILEGTIASVPLEGTRKHKEQDTVQMDTRGILFICGGAFVGLTDIVRKRLGRRETGFGANWHDADLKDEELLKQVNADD
LAEFGLLPEFIGRLPVTSVLEELTVDDLTEILTQPANALIKQYRKLFAVDGVDLEFTDQAVQAIADTAIKQGIGARGLRS
IIERTLQDTMFQLPSLEDVKQVVVDKASVEGTSAPKLLRETVIQESAERRRTA
>WP_003829038.1 MalY/PatB family protein [Bifidobacterium breve]
MILAQHAPYDFDTILERHGSSSAKWHEVVEQMGEDGKDVVPLSVADMEFKPAPEVVEALIQSATHDVFGYDYATEDYFTA
FLNWMEHRHNFHIDPSWVSLSDGVMPAVNTALRSVTRPGDKVIIQRPVYYPFTFAAEHNGLTILDNELVLDENGHYGIDF
DDLESKAADPRCTAMILCNPHNPVGRVWTPEELRRIGDICIKRRVRLLCDEIHADFSYPGHKVTMFSTLGAEYANIVFEF
TAPTKTFNLAGLLCSNTIIPNPHLKRRYDAAADNIGGLTVNHFGMVACQAAYDHAEPWLDALMEVLERNLGLIRDFTARV
SGIRLIEPEGTYLAWLDCRGLGFDTPEELCDFLRNEARVWFDEGSMFGESGNFFERVNLACPTRLLEQVLANIETALADR
Q
>WP_003829039.1 Na+/H+ antiporter NhaA [Bifidobacterium breve]
MATTTGAKRGIWPMIRRIAASDRISGLIMLGFALAGLVLANLPLTAHAFEAVAETHVFIPHTNLDLPIGHWAQDGLLTIF
FLTVGLELKQELTTGSLANPKAAAVPMLCAVGGMITPPILFLATTALFSQFGPGEPGSLILATTGSSIPFAEMSHGWAVP
TATDIAFSLAVLALFAKALPGSIRAFLMTLATVDDLLAIILIAVFFSSVNAWYWFIGIAVCAVVWAHLVRLKKVPWIAVG
VVGILAWIMMFEAGIHPTLAGVLVGLLTPARVMHGEYAPRAERYADKLKPFSALLALPIFALFATGVHFESLSPLLLLSP
LVIALIVALVVGKPLGIIVTAWLATHVGGLKMAKGLRVRDMIPAAVACGIGFTVSFLIASLAYTNQELSAEARFGVLVAS
LIAAAISGVLLSRQSKRFEQAVAVAAAEADAESDVNTHSDELAEHSITLADGTESVEIDFRR
>WP_003829040.1 TIGR00730 family Rossman fold protein [Bifidobacterium breve]
MAKKQKKSQKADGKKASGIKQPTNTGVDGNPNVGTIAEEQANIQVAQIPMNPVDLEDAAPLGDTYHRGPVILRGQMIPSD
NTTANLLKPDQDTDWLHMDPWRVLRIQSEFVDGFGALAELGPAVSIFGSARTQRTESDYKAARRMGSQIAKRNIAVITGG
GPGIMEAANRGAALAGGKSVGLGIELPFEQGLNQWVNLGMSFRYFFVRKTMFVKYSSGVIVCPGGFGTLDEMFELLTLVQ
THKVANIPVVLYGKDYWQGLFDWLDGPVAERGMISKIDPKLVTVTDDADEAVDVATSMVV
>WP_003829041.1 MULTISPECIES: O-methyltransferase [Bifidobacterium]
MDRTQYTNLAKAWEFTEEHARELEPSTLADARTAADESGQLQGPAAQARLLGLLVRLTGASSVIAVGTGSLVETLQLAYA
LDNKGQLTAVDSTAQGITLIRKAFAELQDETATTLRAVNAPASVFLPRLNANDYDLIVVAGDAENYAATFAQASRLLRDH
GAIVFTDALALDTEQGGVINPADRSGKATAMRELITTVEQDEEFESTLTPDGTGLLIAYKK
>WP_003829042.1 succinate dehydrogenase/fumarate reductase iron-sulfur subunit [Bifidobacterium breve]
MVEANNTTVTLQVHRFTPRPERAERARGGSPFAKKSSPFGGGSDSAARRRPRGKQWVQEYTIPARPSDTVLDCLLTIKRT
IDPTLAFRYSCGHGMCGSDAAAINGTPTLLCTATVRDWAKQPSTAPEVDDEGFRRTGDETANEPDVPAENVENNIPEGSL
GVIELASLPGFPPQRDLIADIDPMLNQIRKLTPYLQADGVLATTAEGKVDVFEYLQNPEQLAKYETLSNCIACGVCEGAC
PVYAGGDAFVGPAALIWASRFINDSRDTKAMDRMDAIDTADGVAGCQSVRACSRHCPRGIDVGEEMWQIVAKVRER
>WP_003829044.1 DNA-processing protein DprA [Bifidobacterium breve]
MSTTNMIAEPASVHGSPHTIGKAEAAAQTVRSRIIAAPSLDALYRAALTFCIDGADAMMYATLKGAEHAEALWQVLSQCH
PDRPSDVRQKALTCIDRMFINGLTRWGRKPTPSAMNAFRNALSGWHQRMDALPSQDIVSLADWFTMDGTQWIIGPGHPCW
PAQLTDLSIRSDWAPPLCLWVKGDPRALTSCAKPVGIVGSRDVNEYGRYVAHTVAEQAAVDGHLVVSGGAMGTDAAAHWG
ALNALHGRKPGCVGRTVAVFAGGLNHMGPARNRTLFERIESQGGALISELCPGTIPEARRFLLRNRIIAALSSTLVVAQA
RLRSGALNTAGWACELMREVYAVPGDINQPCNAGCNKMIGDHQATILCAATSTKDICHKRHQPIMERCPGMADNAQRDAS
DPAPSCTTKAVHKKSEQPTLSQAVITTPLPSRTDSKDFSSSHHMPDLRAQASLQPDAETQQTIQVSTLSEAERLMVGLIR
ECRTHRLAITPDTLLRAARNNNLEEIPDIATVLELLGALELRGAIHRETGTVTLSCRLI
>WP_003829045.1 YifB family Mg chelatase-like AAA ATPase [Bifidobacterium breve]
MAIGSALSVGLIGLKAFIVQVQAFISPGLPYFSIIGLPDTSLSEARERVKSACQASGFSWPQTRVTVNMSPASLPKRGSS
HDLAIAASVLCAAGAIGHDCLEDTIVLGEVNLDGSVLPIHGLLPIMLHAQERGIRKVIIPYRNLDEASMVEDMDAIGVRH
VGELIELMGGNASYTIPDLQLAEDASASEQAEVSENGYADMNEVLGQEHAKWTLQVAAAGGHNLIMTGPPGTGKTMLASR
LPGIMCPLEDTEQLEVASIRSLCGTLSQYGITDVPPFEAPHHTASTASLVGGGSGIAAPGAITRAHRGILFLDEAPEFSA
RALQTLREPLESGYVALSRSKGSTYYPAAFQLVMAANPCPCGYYYGTGERCRCREKDRMRYFSRLSGPVLDRVDIQMTVP
PVPRITVQHEPLGESSATIRARVIRARNAAKDRFQQFGWTCNAQASGTWLHANTSLKAMELVNRALSSQQLTLRGADRAM
RLAWTLADLAGRISPTEQDVHQGIEMRTRVS
>WP_003829046.1 YraN family protein [Bifidobacterium breve]
MNDAATSTEHIAAAMGDRNLSPKQFGALGERYAAVWLEKKGWTTLSHNWRTRYGELDLVMLNDEHTVVFVEVKSRRTIQY
GCPQEAVTPAKQQNIRKAACDWLLDCRNRISHKAVRFDVITIVLRVGRPLVHHIENAF
>WP_003829051.1 MULTISPECIES: pyridoxamine kinase [Bifidobacterium]
MSDVTLYDRDPKYIPRVAAVHDMCGYGKCSLTAAIPILSAAGCDVCPVPTALFSAHTKYAVFTFHDTTDILSGYLDAWQK
EDVELDGVYSGFLGSPDQVAIIQRLYREYPNALRLVDPVMGDAGEMYPTYTPELCEAMGALADGADVLMPNLTEASILTK
RDYPGQDIDEATVDELLGALLELGAKNVVLKGIDHGDGKIINYVASASTGVTGKIELAHDKLPYMIHGTGDAFASALCGA
VMAGRGLAESAEIAGEFVRHAMESTRNQPHFEDRGVSFELNLGELTNLVK
>WP_003829053.1 O-acetylhomoserine aminocarboxypropyltransferase/cysteine synthase family protein [Bifidobacterium breve]
MAETNKKYRFETLQLHVGQEQADPATDSRAVPIYATTSYVFHNFDHAEARFGLADPGNIYGRLTNTTQGVFEDRIAALEG
GTAGLAVASGAAAVEYAVRNITQSGDHIVAAKNIYGGTFNLLRHTLPRDGITTTFVSAENPQEFEDAIQENTKLVYFETF
GNPNADLPDFEAISEIAHKHNLPVIVDNTFATPYLFRPLEHGADVVVESATKFIGGHGTTLGGVIVEGGKFDWNAVPGKF
PTLTEPDPSYHGLNFYEALGGAAFVTRVRAILLRDTGATLSPFAAFLLLQGTETLSLRVERHVQNALKVVEYLQTVPEVE
SVSHPSIEGRPDHALYEKYFPNGAGSIFTFDIKGGKDAARVFIDNLHLFSLLANVADAKSLVIHPASTTHSQETLEELED
QGIHQGTIRLSIGTENIEDILDDLKGGFEALRASGLAK
>WP_003829059.1 ABC transporter permease [Bifidobacterium breve]
MFSITVKLMKKSARMLIPAGIAILIGTAFIAATFLFGNAMNDSLARQTTAQLGGANYVISVDSSEGLNEQERNDIYTRTV
NDFQLDRIRATEGVKDVRVESSSSVTVANGDKHASSYAITTAAQRDLLPVSIIQGDQPVDGNEIALTKSVADQLGVKVGD
SVTVNSRTAQAVASTGYGSAGNDTAADSGMTVRVVGITEDPNGAYAYYGGASVLSDNVITAMNGIDDFGKLNVYLVYLDI
DDADQPSADATVKQIDKLLPKHFTVQSRAAMEEESIKSVSKGDTSITTIFLLSFGILAMLVAALVIANTFQVLVAQRRRT
LALLRTIGANKGQLYVSVLFEAGLLGLIASMLGVGLGIGLMAALCQSGLMKATGMTMRLVLSWPAFVVPIAFGIAMTVIA
SLGSARSATAVTPLEALRPIELNDTRRAGKIRAILAGLLVLVGIGLAAFSAWQMNEKIAGHDSLADKQYPMVLLAAIAGC
ALIFLGLVLSATFWLPVLMRGVGALVAFAGPSAKVAHANIQKNPRRVAATGAALLIGVTLVSTIATGAASAKQTMNEALT
TRYSVDMIAAGADMTSKQADEAAKIKGIKDSIYAPTRMMSMKDANGKDLNVLIVGVDGVDALRKVVRADLSGVTISGDSV
LMPKYSAATGKDIPLGKSVTFTSDVSGSQTGTADAAASDTENDGGQSDGVQTLTLAPQKVDYRRISANYAAVAFVDAGHF
TNGDVKANGHIMLMRIDAESADTTLNDVFTNVQNAFSASADIDVSGPVAARTQWETMINGMMALLVGLIAVAVLIALVGV
ANTLSLSVIERTRESATLRAIGMTRGQLRCSLAVEALLLSLVSGVVGVVLGTLFGWLGSYMVFSLYGDTVFPFEWTTNGA
VLGVAALAALLASVAPARRAVKTPPVEALAEA
>WP_003829060.1 response regulator transcription factor [Bifidobacterium breve]
MNESRSIRVIIADDQELVRAGFAMVIGSQQDMEVVAQASDGAEAVTMAETLHPDVVLMDVRMPGMDGIEATRRITSLTAG
TDGTQPTRVIILTTFDLDEYVMAAINAGASGFLLKDTEPETLLNSIRTVFQGNAIIAPSATKRLIEKMMQDGYAQHGSLS
GGVSNASLNGNACGVADTTGTVGATGADSTNGIGTAHPTYTDPELELLTDREREVLVEIAHGLSNQEIADKLFISLPTVK
THVAHILAKINARDRVQAVVFAYDNGLV
>WP_003829067.1 pyrroline-5-carboxylate reductase [Bifidobacterium breve]
MTRNLTIGFIGYGNMAQAIARGLVDAGVVTGGQMVACAARYDKLEKTTAELGVRPLHNPLEVVVAADVVIIAIKPYQIDA
VVKPLASELAKPGKIVVSIAAGWNLKKYQDLFTTEDGESVDSPDIHIQCTIPNTPMAVGEGVLVTESVNTLTDEETETFE
QVFAPISLIERVDTAHMNIAMVVAGCAPAFTDMYIEALGDAGVQYGLQRATAYRLAAKMVEGVGALYMATETHPGAMKDA
VCSPGGTTIKGVAQLEKDGFRGAVIDAVDAIVG
>WP_003829071.1 transporter substrate-binding domain-containing protein [Bifidobacterium breve]
MFNVKKALAGVLAGVTLISVAACGNGPDPAAGGSSSQQGQTVEQIKKTGKIRIATFGDLPPYGYVKNDGTRAGYDVALGN
QIGKDLGVKVDWVQVNADGRVDSLKSDKVDLVLANFTVTDERKQVVDFADPYMKVSIGVVSPDSAKITSADQLKGKQLAV
TKGTTAEAFFTEKYPDVQLRKFDSKTQQFQAFKDGRVAALADDNTYLYAWAKDNPGYTVGIKTIGDESTIAPAVKKGNKS
LLEWTNKEIKTLTSNGFFKDVYQSELAPSFTSDIKPEDVIIE
>WP_003829073.1 amino acid ABC transporter ATP-binding protein [Bifidobacterium breve]
MADSEEVSVSNDSEPLLSVRHLRKSYGDHEVLKDVSFDVKRGQVLVLLGPSGSGKSTLIRCLNGLETIQGGEIWFKGQKI
ANNSEKTWRKLRAEIGMVFQSYDLFPNLTVAKNIELGPTKVQKRPKAEVAKQMDQLLADVQLTEYKNSYPRELSGGQKQR
IAVVRALAMNPELMLFDEVTASLDPEMVREVLELMLRLAKRHMTMIVVTHEMEFARRVADTVMFLENGVILERQPGDEFF
TNPKTDRARNFLESMAPVGDEA
>WP_003829075.1 MULTISPECIES: amino acid ABC transporter permease [Bifidobacterium]
MVLSAITEASGASVLFTGDNFTRLLGGLGTSITVAGLALLVGIPLGIILGALRILRNPVLRAVLRLYLEFFRIVPTLVLL
FLTYYILPRELGVQVDGVTVAVVTFGLWVAAEISDIVRGSLISVSDHQVDAGKALGMNGLQVLWYVRIPQSINLMVPATI
NLAARVIMTTSLLLLISVIDVITVGQQIMEANRMTHPDAAFWVYGFIFLLYFIICWPLAMIAKALEKRAKERNNG
>WP_003829080.1 redox-regulated ATPase YchF [Bifidobacterium breve]
MSLTIGIVGLPNVGKSTMFNALTRNNVLAENYPFATIEPNTGIVPLPDDRLPVLAKLVHTEKVVPATVTFVDIAGIVKGA
SEGEGLGNKFLANIREADAICEVVRAFEDDDIVHVNGKVDPAEDIDTINTELILADLQTIENALPKLEKDLRGKKIEPAY
MDAVKQAKTILEAGETLDKAAREGRFDKDSVYDLHLMTAKPFIYVFNVDDNELANKDLQTKLAASVAPAPAVFLNAQFEA
DLTELDEADAREMLADAGLSESGLDQLARVGFDILGLQTFLTAGVKEVRAWQIHKGWTAPQAAGVIHTDFEKGFIKADIV
SYDDFVAADGSMAKIKEEGKLRQEGRDYVMADGDIVEFKFSPTSKK
>WP_003829089.1 MATE family efflux transporter [Bifidobacterium breve]
MDKTIKTVRGNPLAAEPLGRLLIKFAIPSVLSMLVDALYNIVDQIFIGRGVGYLGIAATTVTFPFVTILLSIATLLGIGG
SVYTSMNLGAGKEAEAEKTLGTVFTLSVAIGILFTVICLTFLKPLALAFGATKGAQGSLSYVLDYVPIILLGAPFSMAAI
ALSSMARACGSPILAMGCFLVGAVINLVLDPIYIFVFNWGVKGAAIATVTSQIMSAVILLVYFLKKGHIRLRRKNICPTL
PICGQIFAFGLPSCMIQVAVTILQIELNKAVVSCEMAGVGSEAALSSLGIVLRISSVVVAICVGIALGMQPIIGFNKGAG
FEHRVKETYKKAVGAATVVSVIGWLICELFPAEILQIFGMNEPASMAFGIKCMRISLFGLAFTGFQVVSAQYYLAAGQAV
KAMLLSILRPLLLMVPLIHIFSGIWGMDGILYAGPTADILTALIAAGLVGYDSRKKRKGV
>WP_003829091.1 excinuclease ABC subunit UvrA [Bifidobacterium breve]
MADIMVYGLTQNNLKHVTFRIPKEKITVFTGVSGSGKSSIVFDTIAAESQRQMNLTYPAFVRSRLPKYPRPAVERIDNLT
PSVVVDQSSLGGNARSTVGTISGLYASLRLLFSRIGQPFVGTASYFSFNDPNGMCKTCSGLGKVTKVDMEAVLDRNKSWN
QGCVKDSLYRPGSWYWKQYAESGLFDLDKPIRDYTKEEYNLLVYGARDGKGEPENPKVTGLYHKYTKALLNRDISSKSRH
TKEKSKKLITEIECSDCHGRRLNEAALNCRINGYSIADMCEMELTLLREVLTQITDQTVGLLVHTILEGLDRMIEIGLPY
LHLNRETPSLSGGEAQRLKLVRYMGSSLTGMTYIFDEPSAGMHPRDVYRMNHLLKKLRDKGNTVLVVEHDKDVISIADHV
IDVGPAAGQNGGEIVFEGSYPELLRTDTLTGKSMQKLFPIKQTPRKATGSLPVRDACLHNLKHVDVDIPLGVMTVVTGVA
GSGKSTLISQVFARAYENEVVMVDQGPITATSRSTPASYLGFFDEIRKLLARENNQPESLFSFNSAGACPICGGKGVLVT
ELAFMDPIVTECEACGGVRYNREALACTYKGRNIVQLLGLTASQALELFEDTRIRKRLSVMQQVGLSYLTLGQPLSTLSG
GERQRIKLAKNLGKSGSIIVMDEPTTGLHRSDVDNLLKLFDGIVSSGNTLVVIEHNLDVMKQADWIIDIGPDGGKNGGEV
VFTGTPEEMLQNAKTLTADCLRASSIS
>WP_003829104.1 MULTISPECIES: class I SAM-dependent methyltransferase [Bifidobacterium]
MTTTPQPSQAFQSTATKPATNRELPLPQSDRDPAHLQGHWLLARIGKHVLRPGGKKLTERMLANADIAGKDVVEFAPGLG
LTTRAILERDPKSYRGVDRDPQVVDIISKLTSEKATIPASCVQRDAADTGLESNSADVVIGEAMLTMQTERGKQAIIGEA
FRLLRAGGTYSIHELGLQPDNLDESVKDEVRKALARSIKVNARPLTEQEWRELLEAEGFEVLWRGKEPMALLDMKRNIAD
EGIGGVLRILRNVLGNKDIRARVLNMKHTFDKYSNELTGIAFVVRKPEA
>WP_003829107.1 MULTISPECIES: cupin domain-containing protein [Bifidobacterium]
MADENEQQTACKAGRDEQHCKCKQRREAAAAAEAAAANGEHHCACKHEHAEGAAAEPGAKKECHCKHGEVAAAEAGEAKH
CACKHDAHDAEGHAISTEPHLGFIEDLASLIDIQEEATVSRTVLREDGLRAVLFGFDKDQALSEHTAAMPVIIQVLEGKL
RVGGEGREVELTAGGIVYLSARLPHTVYAVEPSKMLLQMFDNRG
>WP_003829109.1 MULTISPECIES: type II toxin-antitoxin system PemK/MazF family toxin [Bifidobacterium]
MKRGEIWTLQADGYASKPRPVVIVQSDAVDRFDSVITCLLTSYDSSDIDTRVRLEPSPENGLNKVSYVMTDKIVTVDRKL
LGYQVGVVDDAAMANIGRQLMRVLGLL
>WP_003829112.1 MULTISPECIES: type II toxin-antitoxin system RelB/DinJ family antitoxin [Bifidobacterium]
MSMQIATRVDDEQAALFKETTRQLGTTPADALRMFISAFNDYRGFPYEVRLPRNDVEPFASERDATEYASRLALRMSDET
R
>WP_003829116.1 MULTISPECIES: HipA family kinase [Bifidobacterium]
MTSYVLRLYDDPLLRFDASYGEGLLAGKIEAHVRWFDESKRALLPFPLAPEPDNAKLTTWLERRTIPKNREFATQVLAQA
GLSIADTLGIIDLCKGLSVNDSFWAERDGENLKFADINLYDNPLDETLAIVAYTGYTSSEKHAIGLSSEWTTDGQFPKAW
RHTERGLELWKAGSEWYANAGLEPYSEYLASQLARRLGVNAVDYRIARWKGKLASVCGSMNSKDVSFVPFYAATQLASFP
ESLAAARAVSEESFEAMRTMLVFDALIVNQDRHANNHGFLRDNRTGRILGPAPLFDHNMSLFKNDMRADWEGGAWIPQVL
SERQPANSRMTFRDQCAAIMGSAQHEMLRKTLDVTLENDPAYPLEPGRIEALNDYLHAAARSLLELPVVDESKLSDQLDA
LQPSIEHAPVILNERLLR
>WP_003829118.1 MULTISPECIES: hypothetical protein [Bifidobacterium]
MSPIGEIVNGRRRITTPWHGGSAWRLGKALDTTPEFWANLQADHDLLTFDPSTLDDIRPLVQA
>WP_003829121.1 MULTISPECIES: MFS transporter [Bifidobacterium]
MTNAYECTTQPQRSQAADPLRTRDFRLLVAGLGISLFANLMLRFAMSMWVLDKTGSAAAFASILTASILPTILLSPLGGV
MADRTNRRTVMVALDALSAVTVLVCVAIFSAAGFNLAAIAVMQVVLAVLDAMETPTVQAALPQMFRSHGEDVMRRAMAVV
NVVNQTSTLVPAVLGGVLYAAVGAMPMMGLTIVGFGAAAVVECFIRLGAPDRGDAGRVTAVDDLRAAGRFLTRERPHVLH
LVLICAALNFLVTGYAEVGFPYMVRTVLGFGSTAYGLAYGLVGASGLLGALVGGRVARSLSMRRFPMAIAAFSLTILPQA
LVMTIPAGGVMRLAVLTASTCGTMIAITLANLIAVPAIQMGCPENMTGKVMSLALSASMCAQPLGQIAYGWAYSVYPAGA
VLAVTFALATAMLPPVAHVTRRF
>WP_003829137.1 N-acetylglucosamine-6-phosphate deacetylase [Bifidobacterium breve]
MDRQQIVAQVTDSMEGAPSAFAIRDARKVDARGIEEHAWIVADANGAIAARGTSDDDFEAACRANGIGTDAVIDASGKIM
TPGYVDIHSHGAWEKSFDDGPDGIDVARAGHAMHGTTRQVCSLITNPIDVQCENLRNVRAKMDQRPDILGAHLEGPFLAL
SRKGAHDPECLKDPVPEIVDRMLEAADGCLRQITIAPELPHGLQAIRSFATAGTVPAVGHCDADYETARRAFDEGAGLMT
HMFNAMNGLHHRKPGPIPAAVEDPRVTIELICDGFHVQDPMLRLGLGFAPHRIAFVTDAMAATDCPDGAYKLGALDVDVV
DGHARLKSNGAIAGSTLTLEHAVQRAVLELGMSPVEAIEAATLTPARAFGFDRPYPVTGAPLGLLAPGYAADVLLTDPAD
WSVQHAWCAGRRIK
>WP_003829139.1 glucosamine-6-phosphate deaminase [Bifidobacterium breve]
MAEVIIVKDEAEAGEIYARSVADLIKAKPDAVLGLATGSSPLAAYQALAALVKKESNDVSQVRGFALDEYLGLPLTHPES
YHSTIHRTVVEPLGLDPAKVHVPGDVLEGAPLTDGEKVSGAGAAYDQAIAEAGGVDVQILGIGTDGHIGFNEPGSSLASG
TRVKTLAERTRIDNARFFNDDVNQVPMHCITQGIGTILKARHLVLLAFGAGKAEAIAETVEGGVSAFCPASALQLHPHAT
IIVDEAAASRLRHKGYYKYAFAHKPSWQGI
>WP_003829141.1 ROK family protein [Bifidobacterium breve]
MSAIQAGGDTLRIGIDVGGTKIAGVLLAEAADGDARPKLLAERSIPARPGAEQLVDDVVSVVGALTKDAPAAAGIATIGI
GTPGMVDAATGAVENIANLDIVRVELGGEVARRTGVPTRVENDVNAAALGAAAMLPPTDGAGDKGTVVFLNLGTGLAAGV
IRGGELDHGYSNNVGEIGHVPVEPHRWPCACGQRGCLETAASGGAATRLWPQDDPPMPAIIAKAGNPAAPDHAQAAETLD
TIVSAIADAIDIAATAIDPRSIIIGGGMAKTGRPLLDCITTELRRREETSRFVASLRLPDRLSLTDPDQPVGAIGAALAG
RGAI
>WP_003829142.1 ROK family protein [Bifidobacterium breve]
MLHFASERPISEAPLTNIATKTVPSDIRANNTMAVFNLLFPATHMSRVELRRHIGLSRMAISKVTEEMTDHRIIRETGID
NRTGRGKRSTVLAIDTAYWRVIAIDLTQSFVIRGALVDLCGRIVQRVESTVETTGAITIDDVIALIGRLRSISDLPTLGV
GVALPGIVDSEGTVLNAVHLGWSHLPLRARLEEALGLPVSVNNSTRMALIAERFFGEGSPNSLLVRIGQGVGAALCVNDE
VVDGQAFTAGEIGHITIDPTGPVCACGRPGCLETFLSSSRLHAMIAENPQRRTQILSEAGQTLGRVLAIPAGLLDLDNIA
VYGPPEIVSEAFLGSMNEELSASISFGNRTAPRLYRCQQGEDLVLRGQAVVVIRTCVPTIRESDAGPAKEEDHP
>WP_003829144.1 D-hexose-6-phosphate mutarotase [Bifidobacterium breve]
MSDTFVIREFNGDDSRLEISDYGAQVLSWAPVGQPSVIWRPSALVLEAGVPIRGGVPVVTPWFGAGYAGGHALGLSPKHG
SARLSFWHCEDPSDSSDGRVRYRLDLPADAADPSGQPLRAVYEVGAGGSLRMTLTVANVGEASASVEMALHTYLRVGDVR
RTRVRGLSGVGYWDAAAGGVDRVQQEEDIAFAGEVDRVYGVARPLEVHDPVLNRVIHVRSDGAEQTVVWNPGERIGDAIT
DMAPGEWSSFVCVEAALCRGHAVELAPGESCTLGQTLSL
>WP_003829146.1 sugar porter family MFS transporter [Bifidobacterium breve]
MVESQVVLTPRARKAERYATTLALIVTLGPLFYGFEGMVLNGAISAVGSEFQLGSFAKGVAGAAGIIGGLIGSLIAGRLS
DYIGRRGVLLLVGPFLMFEAIFGALCPYLGGYPFLLFCRIVGGMGFGAATTVAPGYVAEISPARIRGRLISFRQLAIILG
LLFAAVVNLVMTNLAGDSSAEVFLGIKAWQCMFLCLIVPALVYMILMPFIPESPRYLVSKGRNEQASKVLERLSGTDDVT
AQVESIQRSLGGVNEALGIFAVLRSKWRGLVCVGMALAAFQQLTGTNGIFFYSNTLFEAVGVPESAAFQQTLILTVFKII
GVTAGILLVDRVGRKRMLMYGGTLIFISLAVVATVFTVAPSGPNGPDISHSPVLGFLAVAALCCFLLGFTSSWGPIFSVM
MGEMFPNQIRGSAMSLASGADFFVNFLVVLLFPYVVEWSPAVAYWAFFVFGVLAVIFAKKYLHETNGKSLEEMGD
>WP_003829148.1 sulfatase-like hydrolase/transferase [Bifidobacterium breve]
MADSQTKPRVVPDNVRNIITFMTDQHRIDTLGCMGNTHAQTPNIDSLAADGCLFTKAFTPSAICTPARSSMLTGQLPFKH
QTLANPEWNIAYSTAIPETDWTYTQALRDAGYNVGMVGKYHCGTNLPDKFGCDDDTFWGAENPVANEEYVAWLKENDLPP
VKAHDIWRGKLPGNRDGHIIAARLEQPEEATFERFIADRSIARLRQYAKEYKETGKPFSLDVHFFGPHLPYFLPDEWFDL
MDPKDVMLPKSFGDTLVGKPPVQQNYATYWSTSSFDNDQWRKLIAVYWGYVAMIDFEIGRILDVARELGLMDDTAMFFCA
DHGEFTGSHRLNDKGPAMYDDIYRIPFIARIPGLTHGTKCNDYVQLIDMTATFMEIAGLDPAQVEDGRSVVDLARGVEVP
DWRRNIVCEFHGLHFPIQQRMLRTDDYKLVINHESLDELYDLRQDPSEINNVYAAPAYDKVRREMAAELYRQLVERGDSS
FAKWMAAMTDFDIPLENTARSDWDQVAK
>WP_003829150.1 anaerobic sulfatase maturase [Bifidobacterium breve]
MTIATAPRTIRDDGGAAAGDAIPAGPLTRRQLPFSVVAKPTGAACNLDCQYCFFLSKELLYATKRQQMNEETLATYVAEY
LAASPDGEVTMLWQGGEPTLRGLPFFRTLVKLCERYRRPGQHVVHAMQTNGTLIDEEWAEFLKANDVLVGVSIDGPEPYH
DAYRLNRAGRGTHAMVIRGWNILRQAGVRCNVLCTVHHANEEHGLEVYRYFRDELGADFMQFIPIVERVDPSQLERAEHD
GWRATGGQGVGMLYRQAGDAVTSRSTRPAQYGRFLSEIFDEWISRDVGRVFVQDFDAALGALFGQYAVCVHAPECGNNFA
LEFNGDVYACDHWVEPDWLVGNVLKEDFHSLAHSEIMRRFARKKRIELTDQCRRCPYLRMCNGGCPKDRFVKSVDGQEGQ
NYLCPGYTEFYGHIHPDIVGMARLLRANRAPAEIMDSQVRRQVRASR
>WP_003829152.1 sulfite exporter TauE/SafE family protein [Bifidobacterium breve]
MVELIVALAVGLGVGVVVGALGAGGGILSVPVLVYLLGQEPHAASAGSLVIVGLTALVSLIPRSREGHVRWRDGLVFGVL
SSVGTVLGSRLSVLVDPRTLMLLFSVLLVAVGVMMLRKAFRARRADGSGAAGAEGASSGRRGGRGLPLLIACATATGFLT
GFFGVGGGFAVVPMLVLALGFTMREASSTSLLVMIIASVVGLVSRIGTSISVDWMVVVVFALASMCGGLIGAPASRRVRE
STLTLLFGVLLLLVAVGTLVSTLLGN
>WP_003829157.1 MFS transporter [Bifidobacterium breve]
MPVTSDGVDGPGAYAEAMANEGADAAWVRRVALLLIGQAFSLLGSSIVQYAIWWWIVLQTRTGSAMLLATLFGVVPQAVV
SIFGGSWADRHNRKLLIMLPDMVIAAVTVVLSLGFAMGWAGLATIFVVLLIRSAGGGIQTPAVQSFIPDVVPSGKLLRVN
SIYGVINSANMIVAPAVAAVLINMVPLWSILLIDVTTAVIGVGFVALIKVPKRRATAERAAHAAPEGEGRSPLVGVRRVF
ADLKVGFDYAWHRPNLRNVVLGDALTCFIAVAPMNLTLLLMTREYEGIDLNLGFINLTTASDKLAANELGWSIGMLLGGA
FMSTIGAKVVRDNMRMVALGVTLVGVTVVGLGVAPNLLAYLFVDVANGVASAICVGPMRTIMQTESDEHVVGRVFGLDTT
LSTLGMPLGMLVFAPLADLIPISLVFVIGGVLTLPIGVYLFGQTRRRAGAVPDRGR
>WP_003829159.1 haloacid dehalogenase-like hydrolase [Bifidobacterium breve]
MRVFDFDGTIYDGESLFDLYLYSARHDPKVFRFIAPVLRYAVKYKLGRATLEQMEYGVGRMAEGYLTELNRSRRVASVEQ
LVNDFWDRNYPRIKPWYQPEPNDVILTASFDLTVGEACRRLGVRNLVASKVDMETMKVTYLNFNTNKARRFRELYGPDAV
VDEFYTDSRFDQPMIDMARRAFMVKGNTITRVK
>WP_003829161.1 histidine phosphatase family protein [Bifidobacterium breve]
MSMPLDLYVIRHGESEANVIVEAGEQGDNSLYTQDNVTVPDRSWRLTATGRKQADCIGRWLVSQQQLFDRYMVSPYVRTR
ETAATMALPKAKWEENRVLRERSWGEINTITKDEFKTNYARNWNFKNTDPLYWRPPAGESIADVAEDRVHNILTSLSRKS
DSESVVMVTHGDFMLALMLTIEDLADEEFLHRADSDDWKITNCTCLHYTRRDPETGRTSKRVRWEQTARPVLDEASGRWE
VKVEPWREFKRPYLSNGDLVDVVQAVDPHLLEYYGK
>WP_003829163.1 uracil-xanthine permease family protein [Bifidobacterium breve]
MSNIFQWQLHGDGKTLQPGEVVEPDERLTWTRTAGIGAQHVIAMFGATFLVPILTGFDPSATLFFTAMSTALFLLINKNV
LPSYLGSSFGFIAPITAVTTANKGIAVASFGIMCTGILLALVGVLVHYAGAKWIDIIMPPVVNGAIVAIIGFNLAPSVWT
NFKAAPDTAVVTLLAVLLIAVLFKGLLGRLNILVGVIIGYVYACFRGQVDFSAINDAAWIGFPKFHLPQADFSILPMFLP
VVLVLVAENVGHVKSVAQMTGRDYDNQIGTALMADGLGTTLAGFGGGSGTTTYGENIGVMAATKVYSTAAYWCAAAFALI
LSLCPKFGAVINTIPAGVLGGVTTLLYGMIGMIGIRIWVENKVNFDKPVNIMVAAITMIIAIGQFAFTIGGTSFNGIAIG
TIVILVAYHGLKAIGKATGTIAKDDPDVL
>WP_003829166.1 DEAD/DEAH box helicase [Bifidobacterium breve]
MPRNDFDDFEDSADFPMNDGEEFKPITFGELGVPGLLVRVLAADGKKTAFPIQADTLPDSLAGRDVLGRGRTGSGKTLAF
SIPLVTRLGSYDSLGQTAMKEFRDEIKRRKKASLEERRSDDFLPHPRGLVLAPTRELANQINDVLMPLAHAFGMNTTTIY
GGVKYIHQVRDLKAGADIVVACPGRLEDLLRQKALTLSSVEVVVIDEADEMADMGFLPPVKRLLEQISPNAQHMLFSATL
DHGVDEVVNTFLHDPKVHEVDSATAEPDLMTHHVFETTRGDKHELVRTLASGTGRRILFTRTKFQAKKLAKNLTQNGIPA
AELHGNLSQNQRDRNLAAFDSGDVRVMVATDVAARGIDVGGVELVVQVEPPADPKSFVHRSGRTARAGKAGDVVTLVLPE
QRRETRRLLNQAGIKTKMIEVTHDSPEVLELVGDRAERVDGWSLDKSQPVGNPRKGKNKGAKNMAGDESGRGSKRKHSRN
RNRGEQNVAETETRYENVGGESYDDQPQHQPGGKANKKAMKKNRNRAERRAGMSNPEAERRDYLFEHGDERRGNRREDRA
DTRYEDRRDRRRGKKSDDRYDDRRGDKYSKNGKSDRRDRFDYDRSDEFGSRKHEGSKRIHRKNENRIVRDERSEGAKRHE
RRMIAKYGNTQGPKRHHSKKNSSPFRSSGTRNGRR
>WP_003829169.1 MULTISPECIES: inorganic phosphate transporter [Bifidobacterium]
MDVSLAHFLQQVLSNPALTVTTLLTLGVIFVNGWTDAPNAIATCVTTRCMRVRSAVIMAAIFNFLGVFIMTQLNASVAST
ISNMVDFGGDTNAALIALCAALFSIVVYSVGASLLGIPTSESHSLIAGLSGAAIAIQGGIGGINMGEWVKVLYGLVASLL
FGFAVGWLVCKAVTLICAGMDRRRTNGFFTYAQIVGAAAMSFMHGAQDGQKFIGVLFLGMAFCNGQPSVTGVMIPVWLMI
LCSTIMGVGTSVGGERIIKSVGQDMVKLEKYQGFSADLSSALCLLVMTVLGIPVSTTHTKTSAIMGVGAVRRLSAINFGV
VRDMMLTWVFTFPGCGLISFVMAKLFMVVF
>WP_003829170.1 MULTISPECIES: DUF47 domain-containing protein [Bifidobacterium]
MARQKDVFYFDGFRRSADYACQAAKLLSEVMHDFNPDQLRERMDSMHAIEKSADEVRHDMMDELVTAFITPFDREDIDGL
GHVLDDVTDSIEGVLNRMYYDNVTDMRDDAVQMSDMVVRATESICELVNELPRFRHSKTLRELVFAINTIETDADHLFIE
SMRTLHTTCTDPLQVFAWHDVYRHLEQCSDDCERVANTIDSIVMKNS
>WP_003829171.1 response regulator [Bifidobacterium breve]
MRIAIVDDDPIVCQSLETILTATGTAEVLWTANDGDTAVRRYFETPASRPDVLLIDIQMPGTSGLDAAREILATDPAARI
LFLTTFADQSYIAQAMGLGAKGYLIKQDVATVGPALQAVMAGQVVLGAEVLGKLTERTPNPADSDDSRDTADSIEGLLGE
REREITALVAEGLDNRDIAARLFLSEGTVRNRISAILDKLGLTNRTQLAILWLNAHR
>WP_003829177.1 MULTISPECIES: sensor histidine kinase [Bifidobacterium]
MRVLAEMGLLLVLGLALAWLVGLRSDGVFIAGLLLAVSVAGLVEWLRPAQWSWVLCTAYLVIAVAVPSWCAFMPLIAYDT
ARLPALASTGARAGARTAASGRSPSVSRTAASRRSLADAMRSAPWLSAAARWIWVLPLIALWFARGTDRLQTLVMTLVAL
LGFVLGRARASSDEARRALLHAQDRARESSRATRSRIADIDEERAQSIRMATLGERTRIAREIHDNVGHLLTRAIMQAQA
GKTVAKATNDTVAAQGFATLGATLDDAMTMVRRSVHDLEDDGTDFAAQIDDAVTSFDGISPGFAVTLANDIAKAPAPVSR
CFATVIREALSNVVHHSAAREASVTLRDFPAFWQLVIQDPGPAVSESDGSRTAAARPRAMRATHVGSRLAADGVADMRGS
ADELMRGMGLADIESRVRALGGTAVCGPYEDGWRVFVSVPKKRWTMESRD
>WP_003829179.1 ABC transporter permease [Bifidobacterium breve]
MWTTFLVALKANLRNRSALFWMTVFPIVLATMFNGLFGGLAEAYELKPVPMAVIEDTRWQQADGARTFVDALAGETESAS
DDTTYAGIDQKLLTITTVDTVKEAEQRLADGTANGYLTADNNGRLAMTVSRETAVTAKDSTQNSGLDISLAALRGVIDLY
NRTDAVTRQTIADNPQAALSRNFWNSVGQNVDMTHETTLTHFQPDEIARYYYALLAMSCMMAMGYSISTVAAAQANLSAL
GIRRTVAPLSRAKQLVAGFLSCWLCSSVALSIALAYIRLACNVSLGGREPAAILAVIIASFMTSSAGTLLGAVPKLSYDT
KYGLSSGIACILSLFTGLYGGFAMQISDWIARNAPILGTINPAQQVTNLFYDILYYDSYQPFITTCAILLAMSAVFLLAG
IAMLRRQRYEHL
>WP_003829180.1 ABC transporter permease [Bifidobacterium breve]
MNTCKATLRVLFSHRAYLLIYLVFVGIMMLSISWSMLSGTSDSAAAAFEPAKMRVAVIDRDSDRGGIASSMRTYLSDSSE
LVNVDDASETLQQAVASNWVDLIVIIPDGFADDFIDAAATGENPPSVDTVTSYTSGAGSMARMNVIGFLSLTRTALIGSH
TTVDSAALAAMAGIDIGDTAGDSSEDGMGGFGEFSNQDMLDMLPAGQIEKPSVGDLFEASKAAAASASDMDANHKVAVID
TASADAESASDMAASGFGNTMKTALHPLFLAMTVCGSMILGTFTTGEVRRRLTASPQRMSSMGLQRLLTLGGFALVVCVG
YLVLSIGLMMAAGLDPLHLSVGGVLMTFCATCVYALMTVACGFMLSEFGFSEAAANGFANIFGLLIMFTSGVALPIDMMP
AVMVTMAKFLPGWWYCRAIDNALGFGTAEETGISVAGWAGSLGLVALFGVMFICIGLAAGRFRRSRPALAAPATTQLAE
>WP_003829188.1 Type 1 glutamine amidotransferase-like domain-containing protein [Bifidobacterium breve]
MVTMLLTSMFHNVSPTVHEIEPRPQGKRVVFIPTASAVEPWGPARTALSKHALQRLGFEVEQLDVENMPSDSAEDITHKI
TEADCIYVGGGNTFFLLQELRRTGADRAIINQVRAGTPYIGESAGSVITALDIGYIKLMDRTDKAPDLTDYTGLGLADFH
VVPHHHAAAMGHAAQRILDRYGADLSLKPLTNRQALLVKDGRTRLL
>WP_003829190.1 isochorismatase family protein [Bifidobacterium breve]
MSKALIVVDVQPTFCEGGELGVEGGNAVAERIADYVNAHRGEYAYIATTQDWHIEPGAHWSAEPDFVDTWPKHGAAGTSN
AELHPAIKALGVEHHFKKGQYSAAYSGFEGIEDNTDRIQTREEVSAEQAAGKTLADALKTAGVSRVDVVGIAESHCVKDT
ALDARKLGFEVTVFEDLTVPVSEELGVAARKQMAAAGIALVESR
>WP_003829196.1 alpha/beta fold hydrolase [Bifidobacterium breve]
MAQPQPYYAIEGNDNGLSVVFVHGMGVDHRSLMMLDEAFDGNDSIRRIYLDLPGFGRTPALPENACGLPEMADWLQTVID
GLVGKATPFAMVGNSMGGALVREVLAREPRRVAGMALIAPVVDPQHAGRHVAEHVVANPNPRLTHSLPQEQVFDFITMGV
NQSFDAWRRYQRFILPGVALCDRSACERLDQRYWLDDDPEKTLGTYAGPVLIVTGKQDQIVGYEDQQALLPHYPNATFVT
LDNAGHNAHIDQPEAVITLVREWVAHMAFAPLR
>WP_003829200.1 MULTISPECIES: DUF2975 domain-containing protein [Bifidobacterium]
MKNYMNRWVLLALKAIVILVWLACLWGQLLAVPGLSGALAGLYPSQTSMHWPYLIMGVLFLLCIEAAFVAVWKLFSLSGS
GANSSR
>WP_003829211.1 MULTISPECIES: helix-turn-helix transcriptional regulator [Bifidobacterium]
MTIRINLDVMMAKRKIGVGELAEQIGITPANVSILKNGRAKAVRFTTLDAICKALDCQPGDILEWEDDD
>WP_003829213.1 nucleobase:cation symporter-2 family protein [Bifidobacterium breve]
MSEKKTKNSISFEALSSLDAPVSFWKGIPFGLQHVMAMFVANLAPIFIVASAAKMTPAQSATIIQAGLLVAGLGTCLQLY
GAWLIGSRLPMVTGISFTYVAAAVAICADKGYGAVVGAVMVGGLLELVLGLTAKYWRRFVPPIVSAIVVTSIGFSLLNVG
ATSFGGGSGAKDFGNWQNLTLGLISLVACLAFQLLMKGTAKQLSVLFGLVVGYVVAICMGKVDFSGFQNLAIVSVPQIMP
FKPEFDWGSIISIGLLYVVSSVEVLGDTAALTKVGLNRTPTERETAGAIAGDGLISTVSGLFGCLPLTSFAQNIGLVAMT
KVVNRKVILSGGVILILASFVPAIAEVFNSLPQAVLGGCTIMMFGNIILSGFQMIAEAGFTQRNITIAALSLTIGIGFTQ
VSDIFAQFPALFQQIFASNCIAVAFVVAVILNAVLPSEEHFLSAPKEASVADAE
>WP_003829216.1 xanthine phosphoribosyltransferase [Bifidobacterium breve]
MQELEERIQSEGTVKAGDVLKVDAFLNHQCDVRLFDRMGAAWAKHFAGKHITKILTIEASGIGIACVAAQHFGNVPVVFA
KKAQSINLDGDQYTTTVYSFTKQKEFPVIVSKKYLNAGDHVLLIDDFLANGKALRGLIDLCKAAGATVEGIGIAVEKGFQ
GGGDALRADGYDVDSLAIVESMDPGTGEITFRH
>WP_003829220.1 DUF4418 family protein [Bifidobacterium breve]
MKNKLFASVPNILFGALIAIAPQTFAHACTGHDMPGACHYSQQAATGIGVVILVLGVVALFGNAQVRIGLNIAAIANALL
LLAVPTFLIGICKGAMMHCRMVMLPTLIVLGVLTLVFAAVAIWLDSRAAKH
>WP_003829224.1 ABC transporter ATP-binding protein [Bifidobacterium breve]
MTETASHLLELVDLTRQFVRRGTPFDAVSHVDLTIDAGEFVAIVGRSGNGKSTLINMVAGLVRPSSGTVHVDGREVTELS
DKELSLLRNRTIGFVTQSQTLLGNLTVLDNVILPATMFPDALPFMEAENKDDAAVQKQNNMAETEPCIESEADNGSASDE
NSTESSTEPDPFMPDVIAPIADADGKPSNSAASQPDLFTERAKHLLTQLGAADLADSYPRELSGGEMRRVSIARALMNQP
KLLIADEPTGDLDQESTDIVMQLLRSQADNGTAILMVTHDPDALEYADKVYRMDAGVLSMAAV
>WP_003829226.1 MULTISPECIES: 30S ribosomal protein S4 [Bifidobacterium]
MTNVQRSRRQVRLSRALGIALTPKAQRIFEKRPYAPGEHGRDRRRTESDYAVRMREKQRLRAQYGISEKQLRAAYEKATR
TAGQTGNAMLTDLETRLDNLVLRAGIARTTAQARQFVVHRHILVDGNVVDRPSYRVKPGQTIQVKAKSQTMVPFQIAAEG
VHRDVLPAVPGYLDVNLASLKATLTRKPEVEEIPVQVNIQYVVEFYAR
>WP_003829227.1 gamma-glutamyl-gamma-aminobutyrate hydrolase family protein [Bifidobacterium breve]
MAHRPLIGVVPLWDDTLNSLWMLPGYFDGIIEAGGIPVMLPLTDDEAAIEQLVGQCDGFLVTGGHDVDPERYGEAAGPKT
VKLCKARDRMEERLIPSVIAADKPLLGICRGIQSLNVALGGTLWQDLPDEHPSPVVHHGDKPPYDPVVHEVSIAPDSPLA
RALWPLGDNGPSEAEADEVDSFGKPYHPRAYTLGVNSYHHQAIRTLGQGLEPMATAPDGIVEAVWMPAKRFVWAVQWHPE
FSHRADSNQRRILSAFIDAC
>WP_003829229.1 cytidine deaminase [Bifidobacterium breve]
MAPVERHIEETLYRSAVELIERRYPTGWGGAAAMRLAGKDNGKHDGSNGSDALIVTSVAIETPNAAASLCIEVGAMCEAM
KLDRRVTHTICVVRDDEHAPFTVLSPCGICQERLRYWGDDVMCAVSDNNQGEHPLFVPLRDLQPHHWTQVYPPAELEHYE
R
>WP_003829233.1 MULTISPECIES: transglutaminase family protein [Bifidobacterium]
MLDIQDDISSYLAFSHYIDWNEPSVQRKAKELKDSTEGEIELAKAAYYFVRDEIKHSWDVQDKRVTATASDALREGVGIC
WAKSNLLAALLRANGIPAGICYQRLTLGSTPESGYCIHALNAIYLRSIDRWIRVDARGNKEGVQADFSVDDERLAFPIRK
EYDEVDYKTVYAEPLPQTMSILENSTDALYMYLHSLPERI
>WP_003829234.1 type II toxin-antitoxin system PemK/MazF family toxin [Bifidobacterium breve]
MMKTDPHQFEIWWVPFTFPDKPGKAKNRPSVILQWDDGTRIALVTKVTGNTWRDEPGYVVLRDWQDAGLSKPSAVRCSQL
LRLPSSLFLDDGPTGRLSAYDAGRVTWAINELYPGLLA
>WP_003829235.1 MULTISPECIES: type II toxin-antitoxin system RelB/DinJ family antitoxin [Bifidobacterium]
MMAIKEKTTISLDAQTKRDGIAILDAMGLNLSTFAEMSLRQLVRDGRLPFTPSVRPSFEKDNEGYPLFKANMDDPRIVTP
QIRDGAVILPEGWDDDED
>WP_003829238.1 DUF948 domain-containing protein [Bifidobacterium breve]
MGVGEIAGLIAAIAFAVLAGFMIYPLIRLGKMFDQISQTVKESGEHAIPALDEGVTTVKQVNKSLEDVNKISAAASTTAN
NVGALTDLYGSFLGKPVIKVASAFYALKATGQSFLAQNANKTAQKANKTAQKGE
>WP_003829239.1 MULTISPECIES: hypothetical protein [Bifidobacterium]
MFKRIFWVGVGVAIGVMAVTKAQAYVKANTPDAARQFLLGPDQDNVPMKTLEGLVNEFNATRRAREAELNRQYTERAN
>WP_003829240.1 alanine--tRNA ligase [Bifidobacterium breve]
MRTADIAKRYLDYFAKHDHLVMPSASLISPNPTTLFTIAGMVPFIPYLLGEQTPPKRRMTSNQKCVRTLDIDEVGKTTRH
GTFFQMLGNFSIGDYFKEEAIHYAWELLTTPQDQGGYGFDPEKLWVTTFTDDEEARSIWKNEGFDPEHMQIFGMEDNFWT
TGGPGPGGPCSEIYVDRGPEYGRDGGPAADETRFIEIWDLVFENYEVDNVKSKTDLHIVGELAQKNIDTGAGLERLAYLM
QGKQNIYETDEVFPVIEAAERLSGRKYGEDEAADVKFRVVADHVRSALMIMSDGVRPSNVGRGYVLRRLLRRTVQAMRVL
GVTDPVIPELLPVSKEAMVASYPELNDTFHDVSEAAYGEEDAFRRTLENGIEILDVAVKKAKKTADPVVSGSDAFTLHDT
YGFPIELTLEMAADQGVKVDEAKFRELMAEQKSRARADALKKRHNVDLSVYDDFKKTLAKPIDFLGYTDMSARAKVIGIM
QEGKGSVPAVTGPANVEVILDRTPFYAEAGGQLADQGEILSDDGAVLEVDDVQKPIKDLIVHQCRLTEGTLVVGAEVNAN
IDLARRGAIARSHTATHMVHKALREELGPQATQRGSEDAPNRLRFDFQWSKAPAKSVISAVEERVNDKLRDNLAVTTKEM
KFDDAIALGAMHLFGEKYGDVVRVVSIGEDGWSRELCGGTHVDHVGKIGMVNILSEASIGSGVRRVDAVVGQGAYDFNAR
EHALVSQLSDKLNARPDELAERVNTLLAKLKESDRRLASMYEAQLAAAVPALVEDAKNSAAPVKVAIKNVGHFGAVDALR
KTVLDVRGQLGEDAPAVVALAGVNEDDKPMVAVATNEAARKAGIKAGDLVRGASKILGGGGGGKPDFAQGGGADASKINE
ALEALKHEAQKA
>WP_003829241.1 MULTISPECIES: Holliday junction resolvase RuvX [Bifidobacterium]
MVWLGVDLGNARVGLALSDPELTFAHPAGNIHVAGDYFFAIDEVLNVVEDEHVTHIIVGLPLQMDGTEGKSAKKARRWAV
NLEKRLRSEREESQEPQIPQVVLVDERLTTVSAHRQLFEAQKASTKHRPMVDQQSAVVILQTALDRAGEQ
>WP_003829242.1 endolytic transglycosylase MltG [Bifidobacterium breve]
MADNFNDFFDENTHWVEGNANPPGGSLEPPQPPKSRKEMRKRREKRKQRHTMVIIAVIVVIALMVCGGYFGVKKLKSIRD
SQSQTTAVIADYPGPGDGDVQFTVEEGQGADVIAKNLFKQKIIKSAAAFTSVVMANDAKLYPGTFSLKKHMAASDVLAIL
SDSSNASGFLDVKSGERVADVLDAAARLSGIDRSEFDTIVNGGGSGILPAEAAGSFEGWFEPGSYNVQSMTSASDILKAM
VDKRIAKLDELGVPSGSDRERVMIIASIAEAEVNKSDYYAKVTRVIENRLDQGMALGMDSTVAYGNNVKSAEVTTAMTQD
ASNPYNTYQIAGLPPTPISNPGDNAISAALNPEPGDWLYFCTVNLNTGETKFAATADEHNQNVAELRQWQAANGQ
>WP_003829243.1 peptidase A24 [Bifidobacterium breve]
MPYLFTLPGLLCGLALSIEDVRCRRVPIAWVAVGALLQLAADFAYGVVANDLFVLLQALLFTVLCCLVQFALALIVPKSL
GFGDVTALVPMGLSVGLFGLLPVVVWWLAMGMCGIAWIAWWTRFDPQRKSPAYAGKVPYAPVILVGAAVAIVVGVVL
>WP_003829244.1 chorismate synthase [Bifidobacterium breve]
MLRWQTAGESHGEALVAMIEGLPAGIRISTNDIVSALARRRLGYGRGARMKFEQDQVRLLTGVRHGLTLGSPVAIEIANT
EWPKWTEVMSADALDHDLPREGRNAPLSRPRPGHADLTGMRKYGFDDARPVLERSSARETASRVALGEVAKQFLEQAFGI
RTVAHVVALGGVQTNPDLPLPTPDDLEALDASPVRTLDKGAESRIIERIDEAKKAADTLGGVIEVLAYGVPAGIGTYVES
DRRLDAALASAIMGIQAFKGVEIGDGFLEAARPGSQAHDEIVVNADGRIDRLSNRAGGIEGGMSNGQVIRVRGAMKPIPS
IPKALRTVDVLTGESAAAINQRSDSTAVPAASVVAEAMVRLTLAKYALEKFGGDSVEETHRNLEAYLASWPEHMR
>WP_003829245.1 bifunctional shikimate kinase/3-dehydroquinate synthase [Bifidobacterium breve]
MTARPHAVIIGMMGAGKTRVGKEVAHMLRLPFADADVEIEHEVGMKIPAYFDKHGEPAFREVEADLIADFLEDFDGIFSL
GGGAPMTPSTQEALVDYIAQGGCVVYLDADPKEAMERANRGGGRPMLNGDANARWKKLFKERDPVFRNVANVHVHTRGLT
PQGAAKKVIDMVSQRTVHIDGAAIEPYDVVIGEGAMNRLVDVLGSKPVRIALIHTQPVQRHSDRARALLRQGGYEVSDIV
IPDAEPGKTITVANRIWERLGNEGFTRSDAVVGLGGGAATDLAGFVAATWMRGVRYVNCPTSLLAMVDASTGGKTGINTP
QGKNLVGSFYTPAGVLADMNVLATLPNDIFIEGLGEVAKSGFIRDPEILTVLERHAAQLRAFDGSTFLGSPMEDVVAELI
ERTVTVKAYHVSSDLKEKGLREFLNYGHTLAHAIEQLEHFRWRHGNAVAVGMVYAAELAHLTGHIDQDLVDYHRSLLTSL
GLPTSWNGGLFDDVLALMHRDKKARGNELRFVVLDSIGHVVHLDNPPADAVEEAFRRIQQ
>WP_003829248.1 CTP synthase [Bifidobacterium breve]
MVRRTHGNSQEHVTKHIFVTGGVVSSLGKGLTASSLGRLLRSRGIKVLQQKLDPYINVDPGTMNPFQHGEVYVTEDGAET
DLDIGHYERFLDVFLSQKANVTTGQIYQEVLRKERAGEYLGQCVQVIPHITNEIKSRMRAQASDDVDVIITEIGGTVGDI
ESQPFLEAAREVRRDLGAENCMFVHVSLVPYISAAHELKTKPTQHSVMMLRQLGISPDALVLRSDRPLNQSIKDKISLMC
DVDAEGVVNCVDAPSIYDVPKILFEEGLDAYVVRELGLPFHDVDWDEWADLLERVHHPKHEVNIAIVGKYIDLPDAYLSV
TEAIKAGGFANWAKVNVKWVAADRCETEEGAAAALDNIDGIVIPGGFGIRGIEGKIGALKFARENKLPALGLCLGLQSMV
IEYSRHVLGIEDANSTEFEPDCANPVIATMEEQKDIVAGKGDMGHTMRLGSYPADLEEGSLVAELYGTTHVTERHRHRYE
VNVAYKNRLREGGLRISGQSPDGELTEFVELPQDVHPFYVATQAHPEFKSRPTKPHPLFAGLVKASLGHQEARG
>WP_003829249.1 L,D-transpeptidase family protein [Bifidobacterium breve]
MTDNYEQPVGGSQPNIAGSFSDAEATAVFTPFDVAQPMDQSIDDGDAVKVKHRKRHVWPWIVLGVVVVLGAGLGGGFWFF
QSHALPGTTLWGNPMMGRSQSQIAATIDDTVNNTTVPVSYDGKTAKISFKDLGLSVDSGALASEVVNAKRGDAFWQRYAF
WVKKDVTTAPANAGAAVSDTLNQKLGVNEVKPVDAAVQLNGDQTGFDVVAGAQGEGADVAPVADAAVKSVQSLGSYEPKT
VSVSLKATDPVVTDDIATQAKSTLDTLLQNPVAIKVQDHQIAAINAPALAAAMSINANENAKLTDGQTRNGYVVFDAGKL
QQYYNDAIKANLKTDHEDREVIVNNDGDELQVIKEGHDGVTLTDGTDSNVGQQAVEALAKGNGAVTLDGTVDPMQTKATK
RHVVVDLSDRLVHVYENDQEIKTFHASVGQDNNRTTGVCQGDLCTPTGDFKVWLKYPTQDMSGNVTLSDGSVSHWSVKGV
GDVNYFSKDGCAIHRIAKSSFTSDATIANMNNISHGCVGIGWDVSDWFYDWCLNGTTVHVQL
>WP_003829250.1 MULTISPECIES: Fe-S cluster assembly protein SufB [Bifidobacterium]
MVTENTAPNAAADVEMSQYVADRTRVNEDKIKQDDEIISQFGDYSYGWHDSDAAGEAAKRGIDENVVRAISADKGEPQWM
LDMRLRGFKAFLDKPMPDWGVDLSGFNADDFKYYVKPIEKQAKSWDDLPDDIRSTYDRLGIPEAEKNRLVSGVAAQYESE
VIYNSIREDLKKQGVIFVDTDTAVREYPELVKKYFGTVVPPEDNKFGALNTAAWSGGSFVYVPKGVHVDIPLQAYFRINT
PAMGQFERTLIIADEGSYVHYVEGCTAPIWSEDSLHAAIVEIIVEKHARVRYTTVQNWSNNVYNLVTQRAYVREGGTMEW
VDGNIGSKATMKYPACILAEPYAKASTMSLGFAGKGQYQDTGAKMIHLAPHTSSTIVAKSISRGGGRSAYRGLVKIVKGA
YGSSNSTVCDALLVDDFSRSDTYPHVDVREDDVSMAHEATVSKISEDQLFYLMSRGLTEEEARGMIVRGFVEPISRELPM
EYALELNRLVELQMEGSVG
>WP_003829251.1 MULTISPECIES: Fe-S cluster assembly protein SufD [Bifidobacterium]
MTDNTAPVKEIQIPVADPNDPYAVPAAMPSSVDHAVRSFNASDYPEPNRKQDEWRYTPIERINEFFTVFKPSGETQIEVS
MIDGSPLAEGIKLTQVKMGEGLSGTVSKPNDRVSAVEWESGATATILELTGEITQPVLVKVHGAGADLDAFHLVIAAADK
AHADVVVEHDGDARLAEGVEITTGKDSHVSTTFIQEWAKTAKHVGNHRIHVGKGASLRHSVVTLGGDIVRIRMDQDFGGE
QGDLNMLGIYFVDPGEHIEHRTMVVHNHPDCKSRVVYKGALDGKGAHSTWVGNALIQPTAPGTDSYELNRNLVLTPGAIA
DSEPNLEIENGNIIGAGHASSVGRFDDEELFYLESRGIPETDARKLVVRGFFGELVEEIGIPAISEHLMTVIDRRLARGE
NDAMAQVLEDK
>WP_003829252.1 MULTISPECIES: Fe-S cluster assembly ATPase SufC [Bifidobacterium]
MSTLEIKDLHVHVETKEGIKPILKGANLTVHSGETHAIMGPNGSGKSTLAYTLAGHPKYVVDSGEALLDGQDILKMTPDE
RAKAGLFLAMQYPVEVPGVSMTNFLRTAKTEIDGEAPGIRQWAKDLSAAMKRLKMDPKFASRSVNEGFSGGEKKRAEVLQ
LELLKPKFAILDETDSGLDVDALRIVSEGVNRAKEANQFGILMVTHYTRILKYIKPDIVHVFADGHFVKTGGPELADELE
ENGYDQYLPEGADSESALA
>WP_003829253.1 cysteine desulfurase [Bifidobacterium breve]
MVDFKEIRAQFPILDQEIHGHPLVYLDSAATSQKPNAVIDAEANFYRTINAGVHRGAHELAARSTVAFEEARAKVAKLVG
ANTAEGEEEVVVTGGATAGLNLLATAFGNASLGRGGAAAKRFALQPGDEIVVSKAEHHSVLLPFQELAYRTGATFKWIDL
TENGRVRTDNLDEVITERTKVVAVTHVGNTTGAITNIAPIIKRAHEVGSIFILDACQSVPHLKVDFHALDVDFAAWSAHK
MYGPTGVGFLYGKRELLEALPPANFGGSMVELAYMDHEAQYMAPPARFEAGTQPVAQVVAAGVAAEWMMNIGLENIEAHE
KTIAAELLKLGDIEGIRILGPRENVDRIGTVAFDVAGVHPHDVGQFIDAQGIAIRVGHHCAQPVHRHFGLYASNRASSGV
YDSVEDAQALVETAKGIRKFFGVE
>WP_003829254.1 Fe-S cluster assembly sulfur transfer protein SufU [Bifidobacterium breve]
MNDFGMSGDDLEQMYQEVILEASKHPHGRESFAPDAASEQSGEAAANITVRASHEYCTPGESHQFNPTCGDEATIHVEVS
DDEPYTIKRLVWDGHGCSISQASLSVMVDLVDGKTVDEAMDLEQTFHKLMESRGAGLDDDALDDKLGDAVVFQGVSKYPM
RIKCALLGWEGLKDSIAKALAAKN
>WP_003829255.1 MULTISPECIES: metal-sulfur cluster assembly factor [Bifidobacterium]
MTNDNLVPEPQPSVFDAVNGVLQDEEAARRVMANPALAKGFPNGRPVERTSDDDTCACGNHHGKCGCQDDESDGSDIPIK
AIDDIGRATAEDVREALHQVIDPELGIDVIDLGLVYGIEIDELGRAIITMTLTTPACPLTDLIEDECASTLAGLVEEFRI
DWTWDPRWTMERITPEGRDQLAALGFNFENMPKY
>WP_003829256.1 glucose-1-phosphate adenylyltransferase [Bifidobacterium breve]
MAKNPKILSIVLAGGEGTRLMPLTRDRAKPAVPFGGVYRLIDFPLSNLVNSGYRQVVVLTQYKSHSLDRHISQVWRFSPL
LGSYVSPVPAQQRLGKHWYLGSADAIYQTINIIEDVQPDIVVIVGADHVYRMDFEQMVQQHIESGAEFTVAGIRQPIEES
NQFGVIEVDPDHPSMIKNFQEKPATTTGLPDNPNQILASMGNYVANTKALFEALALDEKAPDTKHDMGGDIAPYFASRNE
AGVYDFNSNEIPGSTATDHAYWRDVGTIKQFYDAHMDLIAYVPEFNLYNQDWPIYTMSGNLPPAKFVHAGRDRLGHATDS
IVSPGVIVSGGEVHHSVLSPNVHIHSWAQIVDSVLFDGVVINRRARVYKAILDKNVVLTENSTVGIDTEHDLARGFTVTP
DGITVVPKNTIVDD
>WP_003829258.1 MULTISPECIES: RNA methyltransferase [Bifidobacterium]
MQFITLDTVDDPRVEAYVSLTEMQLRNRLEPAKGVFIAESPKVIDRALAAGREPLSLLVEEPWLEGMTETFDFIDDRWGA
DIPVYVASPEQLKRLTGYRLHRGALCAMRRWPLPSVAEVCKDARRVAVMENIVDHTNVGALMRSAAALDVDAVLVTPSCG
DPLYRRAARVSMGTVFQIPWTRITGRNEDGTENKHYWPFQGIDELKSLGFTTVAMALEDRSISLDELTRRLHAPAEDPTH
IEKLALIFGTEGDGLSHHTIARADLTVKIPMSHGVDSLNVAASSAVAFYATR
>WP_003829259.1 16S rRNA (uracil(1498)-N(3))-methyltransferase [Bifidobacterium breve]
MTDALFLFNPQVDDVPVNSDELHTGWKLTLPAHIKRHAVQAMRLKAGDSLQLSDGRGLRIHAVMADPEAGLAEVVTVGRE
PEPLTRLALIQALAKTGHDEQAVDMATQIGVDQVVPWQADRSIAKWKAGRTDKKWNAVLDAATEQARRAYKPQLEACANS
KEVVAICRRACVHGDLVIVLHQDATDTWTGVEAKVAQLVERTLSDGKPRTVSVVVGPEGGISEQEVADFTKAGAVSCVLG
SNILRAATAGPVALSLLSRALGRYE
>WP_003829262.1 rRNA maturation RNase YbeY [Bifidobacterium breve]
MSVDVTNETQWVIDPKVFSDLGIWVLDQMRVSTQSDLTIMFVDPDPIAELHMRWMSLEGPTDVMSFPMDELRPGDGKTVM
EGVLGDIVICPWVAAQQAAAAGHSTMQEMLLLTIHGILHLLGYDHVTPEQERQMFGLQRQLLLTFFALRGDANMQATLPS
GTPDALALYDAAHGKGRDLDSRK
>WP_003829263.1 hemolysin family protein [Bifidobacterium breve]
MEYSSTTLIVITVILVVVAALFVWFSLTMAAAEGAVARVTRASLNNLILEVQTDSESSQFIKMKKIDKIHRVQRLIADRY
ATAGSCAFFRIACNVLDGVLVSSIAALWGAELWVGLLAGFLFAIIVAVVSVLVRPRTAGMTKPVDIMIAHSRIVDLGCKL
TPFARIGGDKSSVKGPGRRSKDSSLSDDEELEKIQLEQGKAAIDRLVESNDFDPEVSEMLRNVLTLSDTLTREIMVPRTD
MICMERDTTLASALKLFSRSGFSRVPVIGEDVDDLIGVAYLKDAVRATAFNPAAMERDVESIVRQPMLVPESKPVDDLFH
EMQRSRQHVAVVVDEYGGIAGMVTIEDAIEQIVGELEDEHDRTQHTEPEKIGENKWKMPARTPIADLEEIFEIDIDEDDV
DTVYGLLTKILGRVPIVGASAVTRGLRLTAVDSAGRRKKVSTIVVEPAHVEGSKEDGKTNEEASGETAESDETADKE
>WP_003829264.1 GTPase Era [Bifidobacterium breve]
MDDRNISNDGDAAAASESVRQEVPYRSGFVAVVGRPNVGKSTLINALIGKQIAIASSRPETTRKAIRGILTTDNAQLVLV
DTPGIHRPRTLLGQRLNDVVEESLSDVDVVAFLLPADQEIGPGDKRILSRLRTDFATKREDGSFAWRIPLIAIVTKIDEL
GRQQLINKLIEINEFADFADIVPVSALKHDNLAEVRNVLIDHTPEGPQMYPDDQISEERPEDTIAELVRGAFLETLDDEL
PHSLAVVVDSIDYPEDNETGQGYDGKAQVNVSIYVERDSQKPIIIGKGASNLTYVKKKLRTPVNRIVGQKAKLDLHVKVA
KGWQSDPKQLERLGF
>WP_003829265.1 long-chain fatty acid--CoA ligase [Bifidobacterium breve]
MSVINSFTQHTINLTRKALRLGSDFVHPVHDDTPDEPDYLSNADVPQEANIELPHSDDWDDGHLTVTDIDPETGLLTTST
AGNPPLDDGTSIYDLYADRAKRMGDEPLYTYKSDNEWVTVTANEFLAEVRAVAKGLLHYGIKKGDGVAFMCRTSYDWDLT
DAAIMACGGVLATIYDTDSAEQIRNIVNNSDARLLIVQDSAMREKAEGAVEECPSLERILCIETGALDEIKAYGAGISDE
ELDERIDSVKKTDLCSIVYTSGSTAAPKGVEMTHEHYCQTALNLPDYMPELLHNKKNTILLFLPQAHSFARAINYIVVAS
NMHIYIATGIKTLISDLQVAKPSIMIVVPRVLEKVYNAASQKAGHGPKGVVFASAVVAAQNYMKEISANGKASALTRARR
AAFDPIVYSSLREVLGGRMKWIVAGGAPLDPELLAFFRGASVPVYEGYGLTETTAPCAFNPLGTPFHAGSVGVAFPGFSL
RIAEDGEIQVKGRAVFPRYHKNDEATELSFTEDGWYATGDLGRIDNDGFLYITGRKKDLIITAGGKNVAPGPIEEAIQRC
EFVSQALVLGDKRPFISALITLDEESLRPWLAAKGLDENMSLEDASQNAAVRAEVQKWIDQANEGVSRAESVRKFIILPE
EFTQENGLMTASMKVIRPKVIKRYSTLLNTQMYTKKK
>WP_003829266.1 NAD(P) transhydrogenase subunit alpha [Bifidobacterium breve]
MAQNPEATVVFGVLNETSETESRVALTPDIVTRLKRSGVSSIIETGAGIAAEYTDEDYEKAGAKVTSRDEVLAQADALGF
VDRPSTDIVSKLKAGQWVIGMLGSFTDADYVAALEQAGLVGIAIEKLPRKLSSAQSMDEMTSQNSVMGYKAAITAADAYG
AFLPMMTTAAGTIRPAKALVLGAGIAGLQAIGTLKRLGAVVTAYDVRPASQGEVESLGAKFLDLGLDFSKGQGEGGYARA
LTPEEQAQQQAAVDEKAAGFDIIITTAKVPGRKPPVLLTAAGVNGLKRGAVIVDCAASDLGGNVEGSAVGEQVTEGGVKL
IGAPYLASGVATTASNLLSRNVADILVHFVRDGKLGQDLTEELDDALVVAGRAGAPAAAAESEQSEK
>WP_003829267.1 MULTISPECIES: NAD(P) transhydrogenase subunit alpha [Bifidobacterium]
MPTLVVSITLFVLALLIGIEVIGKVPATLHTPLMSGANSIHGIVIVGVVIVAAEANTPLAYVFIFLAAVLGTMNVVGGYV
VTDRMLEMFKSSKNEKKGESK
>WP_003829268.1 NAD(P)(+) transhydrogenase (Re/Si-specific) subunit beta [Bifidobacterium breve]
MTSATVGAIDIVAWFVYLFSAVLFVVGLHFMNSPKTARKGNQISAFGMVVAVLMAFIVLFAKGFVNVVAVVVLVVGILIG
AVAGVVSAKKVKMTDMPQLVSVFNTVGGGAAALVALNDILTKEGTPDIVVLITAGLGILIGSVTFTGSLIAAGKLQGIKW
VKKLTMPGKGVWNILFIVLTIASFVMLCVQPERRLLWSILTTVFALCYGLVFVIPIGGADMPVVISVLNACTGTAVAMSG
LAIDNVALIVAGALVGSAGVTLSILMAQAMNRPLLSVLAGGFGGGSDAAAAGDGPEGTMKETTADDLAVQLVYAQKVIFV
PGFGLAQAQAQRELADLGELLKGHGVEVSYAIHPVAGRMPGHMNVLLAEANVPYEELVDLDEINPQFPQANVALVVGAND
VTNPAARRPGTPVSGMPILDVDKSQNVVVMKRGRGMGYAGIQNELYFEGNTQMLFGDAKASLQAVIAAVKELIS
>WP_003829269.1 OFA family MFS transporter [Bifidobacterium breve]
MVNQQHGENRWVRAVIPALLIHISIGTVYCWSVFKQLIADQMHVAPGIVEWGFSLAIFFLGMSAAFLGPFVEKDIKKSAL
ISTVCFVCGFAGTGVSIAAGWLPGVFIFYGVIMGIGLGVGYLTPVKNLMLWFADNKGLATGIAVAGFGLAKAIASPVMQW
LISTVGLAPMFYILAAVYVVMMLLGFALIKRPAGYVYSAETRIRRRDIMKKPVFWAIWLAFYLNITCGLALISQEKDILH
DALSILPKYASLNAAQLATAIAGSISVVLAVDAVFNAAGRVGFSTLSDHCKRRETAYLVIFIMSIAVCALQIFTHSIDNG
TLWLIVTMLFLVNAGYGGGFSTLPVLLEQHFGMKSVSTVHGLALSAWAFAGLSGNQLASFVVSHTADAAHRYSALIPIIT
VLYAIALASIIAVVLGTKGKRAAAQSN
>WP_003829272.1 MULTISPECIES: branched-chain amino acid aminotransferase [Bifidobacterium]
MTENTHHDPAALDKLTEPFTVLPNDNPASDEKRQSLIDKPAFGQVFSDNMTHMTWTKGEGWSDRRVEPYAPLKMDPGASV
LHYAQECFEGLKAYRHADGSTWLFRPDANAERFQNSAKRLYLPELPIDDFLGSVAALVKRDANWVPSRREYTLYMRPFMF
ASEPFLGVRAPQEVDYCVIASPSGPYFPGGVKPVSIWVEDKWFRTGPGGTGFAKCGGNYAASLLGEYKGIENGCEQVCFV
DAATKTYLEELGGMNMMAVHKDGHVETPSLTGNILPGVTRRSLIQLLQDKGHDVVETMIALDQLLEDIKSGEVTEVFACG
TAAIITPIGRFKSEKFDVTVADGGSGELTVALRDELLGIQLGEVEDPHNWMWKVC
>WP_003829273.1 MazG family protein [Bifidobacterium breve]
MSKISGETGYHNSDYRLPGGFEHCSKLKPVVEAATALDRVKAVVDVLYSPGGCPWDGKQTNESLLKNLLEETYEYIDAVE
THDRDNMREELGDVLLQSVFQARVCESDAEDPFDIDEVADRLVNKLITRHPHVFAADDVADSSDADGNGGEAASQSESPE
AVLALWEKMKQQEKHRKSVLEGISRAQGALPRAAKVVSRISKSPNADELFAAFVDSSSASTQQDVEQTQAANQSESNGGN
SVERGKADAYADEIFAIVREARTDGIDIEAALRNRLRDIEEKVALIESEINNG
>WP_003829275.1 trimeric intracellular cation channel family protein [Bifidobacterium breve]
MQVALENNIVFVVIDYLAILCWGLSGGLAAIRKGYDIFTIMLCGWLTALGGGLVRDVMLGALPPVGITDKGYVLTTLFSG
VIAVVAHPEITKLKWTMTVIDALGLGLFAVNGTAKALAYGSSGMTAVFLGMFTALAGGLIRDLFIGDVPMIIRDKHLYAV
PSFIGCILTVLVWRGVRYGWFDMRSEMLLDVLIVIIVVALRLLSVGFNVTLPGAIERRHVYLPSENRHIQQSGGRGNANT
VDDEDTPQDGSRLSQG
>WP_003829276.1 MULTISPECIES: 30S ribosomal protein S20 [Bifidobacterium]
MANIKSQKKRVLTNEKAHLRNVAVKTGLKTAIRATREAIAAGDKAAAEAAYKVAAQKLDKAAGAGVIHKNQAANRKSGLA
VAINAL
>WP_003829277.1 translation elongation factor 4 [Bifidobacterium breve]
MVVQHNQPGSTDQSVIRNFCIIAHIDHGKSTVADRILQLSGIVPEREMRDRFLDRMDIEQERGITIKSQAVRVPWTFDGT
EYTLGMIDTPGHVDFTYEVSRALAACEGAVLLVDATQGIEAQTLSNLYMAIDHDLAIIPVLNKIDLPSAEPDKHAEEIAG
LIGCEPSDVLRVSGKTGEGVADLLDQIVMDVPAPHGDPEAPARALIFDSVYDSYRGIVTYIRMEDGELRDREKVHMMGIG
MTHDPIEIGVISPDMTRTKALGAGEVGYIITGAKDVSQSKVGDTLTSAVRPAAEPLPGYRDPKPMVYAGLFPIDNAQFPE
LRDALDKLKLNDAALIYTPETSVALGFGFRCGFLGLLHMEIVNERLSREFGLDLIQTAPNVTYDVTAEDGSEHHVTNPSE
FPDGKIKKIVEPMVAADIITPKEFIGAVMDLCQDHRGIMGTMEYISTERVEMHYRIPLAEIVFDFFDQLKSRTKGYASLD
YHEDGEQSADLVKVDILIQGEKVDAFSAIVHRDKAYSYGVMMTKKLRGLIPRQQFEIPIQAAIGSRIIARENIRALRKDV
LAKCYGGDITRKRKLLEKQKAGKKRMKMLGHVEVPQEAFIAALSTGEDSNDRDTKDKIRAAQKTEG
>WP_003829278.1 radical SAM family heme chaperone HemW [Bifidobacterium breve]
MFEVYIHVPFCLRRCGYCDFNTYTATDLGAGASRGNYANMVIREMKSTKQWQLDHGIAEPPVSTVFFGGGTPTILAARDL
VAMLDAIRKTWGIASNAEITTEANPDTVNEYYINELAAGGFTRVSFGMQSAVPHVLKTLDRTHTPANVAAGVNAANKAGL
RSSVDLIYGAPGESLDDWRTSVTAAIDLGVNHISAYALTVEPTTKMGRQIAAGTLPKPNDDDEAAKYEIADDLFAAAGLE
WYEVSNWARPGYESQHNLGYWRNVDWAGVGPGAHSHYNNVTEIDRPQSALLTAPASGGTTEAIAPAGGGCPAEAGLGVVP
VSHGLRSWDIAHPRLWGTAINEHRIPWADSEAITAEENLEELIMLGLRLREGLDLGRINQAIAANENTSWQTIAVDPLRP
MVDEGLITISGNRVIPTRRGRLLNDSVIERFFGLAGI
>WP_003829280.1 hypothetical protein [Bifidobacterium breve]
MSFKDSMIRGFAMYGLSSMSQCGHASSKVFVDLMKGDDKDAR
>WP_003829282.1 substrate-binding domain-containing protein [Bifidobacterium breve]
MARSTGRTRPVIKDVAKLAGVSAPTVSRYLNGTVNVTEDRRARIAKAIKELGYEPSIVARALSNREMDSVVVFAANPAAF
STSETNHGVEAAARKRRFLLNIVSLDESDMESVEARVRMGLSIRPAGVVVYEYDQAGIAALDYIPKDMPKVVVGGSFGDG
DYQIINAERDGGRWMTMHLLDLGHKTVFYVGRVQGATDNTRANGWKDALEERGIEAPEPIVVSDGNLEKAVKAGHELGRR
GEATAIFADSDETAIAVIRGLRETGRRVPDDVSVVGFDDRNFGALWEPSLTSYTQNFLDMGERSFRMLFEQIQAKRMGAD
MPPSQIEVVQGQPCLRASEREI
>WP_003829283.1 substrate-binding domain-containing protein [Bifidobacterium breve]
MSSKPTEVIAVILHHHVQAGHEEQVLHHGSGKPVLVIGNRESFVNINSMDTICARGAAAAAEPLWQAGCRRFFVLGAPHP
DEQNTKRNGNGNGFGPRRLTAIPQTLNRHGITIPPNQCIDCERTLEGGREAAWRLLDREFQTAPPTPECGILCLSDTIAI
GALHELMEHGIRIPEHAKLMGFDGIPFSECTNPAISTVAMDVPAMTRTVIDRMVDMIGSAARHELPPNAMHDHIRFQVIP
RTSSANI
>WP_003829286.1 glutamate synthase subunit beta [Bifidobacterium breve]
MGDPRGFLKVRTRRELAERPVEERIKDWFDVHAESGVQPWTQEQAARCMDCGTPFCMTGCPLGNLIPEWNDLVRQGKWED
AYNRLSMTNNFPEVTGRICPALCEQSCVLGIHQPPTMIKLDEQTIIDQAWDLDYVKPLPPQRLTDQTVAVVGSGPAGLAA
AQQLTRAGHTVVVYEKDDAIGGLMRYGIPNFKLEKGLLDRRVKQMEAEGTRFRTNVEIGKDITWDDLRDRYDAVVVAIGS
RVPRDMKIPGRELDGIHFALDFLPDATRRIFGVKPVHDITAKDKHVVIIGGGDTGSDCLGTSIRQGAKDVTVLQIMPKEP
TSRPDNSPWPTFARTYQKTSSMEEGGEYIYSTDSVNFEGTEEEKAKVNIENSTTAEGFVADERGHVTGLKVVSVAPGENG
PFTRQPGTERVLPADLVLISVGFLHPDTETILEQMPVELDKRGNIARNDKFATSQDGVFVCGDAGRGQSLVVWAIAEGRS
CASAVDEYLTKEKSELPAPIKASQRPMMLPR
>WP_003829287.1 ABC transporter substrate-binding protein [Bifidobacterium breve]
MKIRHITSLVAAGAAIVMLLSGCGSTGSFSNASSTSGSNIISVYGSEPAHPLFPGAVTEAGGGKVVDQLFAGLVTYDTKG
GIHNEVAESITSSDNATHYVIKIKKGWKFTDGTPVTAHSFVDAWNYTANSANKQGSASFFSTIQGYDDLQKSNVDPSATL
SGLKVVDDYTIDVKLSQPDSAFPVKSGSHAYMPLPESAFKDPKKFGENPVGNGPYKFVSWSHNRSIKMVKNPDYKGNRVA
KNDGLDFMIYTSPDSAYADLRGGNLDFTHAIPSTALKTFQSDKSIKAYNQPGGNTLTFTIPEWLDHFGQNEEGNLRRQAI
SMSIDRKTIAEKIFNNTSTPAVDFIAAPISAYSKNLKGNEVLKYNPKKAKELWAKANAISPWSGEFGIAYNADGTAKNWV
EAICNYVKNTLDIDAKSIPMSTSDEFLSNVDSGKMTSAYRSGWGPDYPSADNYLVQLYDSSSADGKGGNSGNYKNPEFDA
MMDKALSAPSTEEADKYYQQGEEILLQDLPAIPLWNQNATAASTSAVSGVEFDYGGGPVFTALTKK
>WP_003829288.1 DUF5696 domain-containing protein [Bifidobacterium breve]
MEFTVSGTTVRFDERTMQFAFTRDGAEWNTCADFKPTLQCTQGTFAFADATSITHEQRETGTGTGIRSIFTGFGHSAYSF
ETYVWVERASGDVLFEWIPLNEQGLTVTGVTWPAAIAFDRDDSHDVTLITHEQGVMIPNTWPTAVSTKDITFDGRFETAG
GYMPWFAQLRADGHGYIAICETPWNAGYGIDHPSNGPYTHINTWFEPSLGTMNYRRVVRYQFLDHADHTAVCKAYRSYVN
ERGRLRTLAEKAARNPSVRDLIGRSWVHVGIKTKVQPDSFYYDKDHPEKNDSLVTFAQREKQMRTLHGMGAGRLYMHLDG
WAQPGYDNAHPDYLPACQEAGGWEGMKSLVDACHEQGDIFGTHDQYRDYYFTAQTFDANNAIRLADGTMPEHARWAGGHQ
TYLCAELAPDYVRRNFTQIAAHGIKLDCAYLDVFTCNEGDECSNPEHRMTRRECFDRRTECFEYLLSHGILSSSEEVSDW
AVPSLIFCHYAPYDFQMRSPNEPRQGVPVPLYNLVYHDCVIEPWMMERVVNGDDYMLYALLNGGAPYLIRDAAYIGVDGD
MDDEQRARTENDIERCHTVAAFHERVGMQELVRHEFVDDDPLVQRSVFVDGTAVTCDFHTQTYRITD
>WP_003829290.1 MULTISPECIES: glycogen synthase [Bifidobacterium]
MKVDILTREYPPHVYGGAGVHAEELSKVLAERIDVTVRAFDGKRTEADIPAIPNAANAKGNLKVVGYDTPSELADANPAL
KTFGVDLQIANDVDADIIHAHTWYACLAGYLAKMLHGTPLVITAHSLEPFRPWKREQLGGGYNLSSWGEKEAYENADRVI
AVSGGMRKDILTAYPNLDPNKVVVVYNGITMADFATPAPDDPGWKVFERYHIDRSKPTLLFVGRITRQKGLPYLLKALHL
ISKDIQVVLCAGAPDTPEIAEEVKTAFAKLDEERGNIVWIEEMLPKPELNALEHGCDAFICPSIYEPLGIVNLEAMACGL
PVVASATGGIPEVVVDGETGYLVPIDQLHDGTGTPTDPDKFVHDMAAAIDKIMADPELAKKMGQAGYERARDVFSWETIA
DKTVEVYQSVLDEQKK
>WP_003829291.1 ABC transporter ATP-binding protein [Bifidobacterium breve]
MTNTVLQLDNVEFRRNRRVIITDVNLTINAGERWVLFGPNGIGKSTAVDMLATRTFPSEGRVFILGHQLGKYDVFKLRTR
IGLASADLGRQFPEFEDPLDAVVTGLSAVTGRWRDTYTQEEYAHARQLLRDFHVSYLEGKEMWRLSEGERTRVLIARALM
GDPELLIMDEPTTGLDLGGREQVMRTLSRIGEENSERAVVLVTHRLEEIPAGFDHIAIMGRKPIPAEDATEAGVDSMGNP
GAGTIVYTGSLENGLTDERLSELFGMPIEVQHTHGRWAAYAV
>WP_003829292.1 MULTISPECIES: Cof-type HAD-IIB family hydrolase [Bifidobacterium]
MTTNSKLVFIDIDGTLADENHVVPESAKIACKQAQANGHKLFICTGRSVPKIERSILDLGFDGVVSVAGAQANIGDRLLF
QHLVPPEAVDAAMAYFAKHHIESYQWQGADGMYISEGYRQHLESKGKTWNRGEFARFWHLLDEVEVPAGSTLGHTIHVSK
GSYFTSPNPDVTFEETQRDLSPWFELVHGSYDKISPNNGELLINGIDKGTAVRDVASLLGYAIADTITIGDSDNDTAMLK
AAGTSVAMGNAIHGIQAFCDFTTTDIHEDGLANAFKTLGLV
>WP_003829293.1 hypothetical protein [Bifidobacterium breve]
MAEEPERNLEIIDGFARDAAVGDREADLITVELSRECLDSARRTLPVLQNRRFADPQLCD
>WP_003829294.1 peroxiredoxin [Bifidobacterium breve]
MMGIMTTTVDSSDSMPERLQEGSVAPDFTLPAVIPGFTESGSINLSDVLDAGRRVVLYFYPAAMTPGCTTEACDFRDNLT
RLASKNVTVLGVSKDSLDKLRKFAQRDHLTFPLLSDLDLTVHKLYGAYGEKKLYGKVHVGVIRSTLVINPDGSVAIARYN
VRAKGHVDSLLKALEKLEKLEK
>WP_003829297.1 alpha/beta hydrolase [Bifidobacterium breve]
MQTIDSSKAAENVTGSDGAIHIPSNPTLAGLASLTRNVAYKTGADDLVMDIIAPQSTGDDDNRRYPTVVFVQGSAWTTPH
RDYEIPQLSALAREGFVVATVNHRDASSDPHDVFPAYLEDVKAAIRYLRANARQWHVDPDRLGIWGTSSGGNTSLLVGLT
ADDPRYEDGTNADESDAVKYVVSCFPPTDMLEAVDAFDDETNPFRLYYFGPFAAVVGATHETGINAEVRQRAADMSPYLQ
VRDGRQYPPMLLLHGTADTVVPYHQSVKMRDRLVEHDVDAQLVLVDGAEHEYDFWSQQVFDVIFDFIRERS
>WP_003829298.1 MULTISPECIES: macro domain-containing protein [Bifidobacterium]
MPLRIVHQDITTMQVDAIVNAANTRLLMGGGVCGAIFRAAGARDMQEACDRLSPILTGCAVATPGFALSARYVIHTAGPI
WQGGDAGEEQLLRACYRNSMELAVSLGCGSIAFPLISAGIYGYPRDAALAVARDEIHAFLATNNRNHSGGQSEQGVGDSD
CSVFLALYR
>WP_003829299.1 phosphoesterase [Bifidobacterium breve]
MKYFTTDTHFGHPLVTVLRGFTTFDPTRSSYEEILRAHGRKAAEDWAKETTLDSGPTFRTAADTDAHDKAIVDNINAMVG
PDDELWILGDIGFRTSLTHLKNCLRALNCKHLHGVIGNHDDWWLEDRPALNLFESLEPNDTVEIEGLGIVNLSHFPYRED
LSYSWPDDVAKFSGKALPFDGRKLLYGHTHQLSPDGARSEALNVGLDAWDLMPVSEAQVIDWFREHDDGSASASPTGQAP
SLDMPSF
>WP_003829305.1 alpha/beta hydrolase [Bifidobacterium breve]
MHVSSLSEVMTMRLQMTSRINAGGDDPIFLMFHGYGNDESEMVRILDAVYAPARFHTDLSVSSAPVGSSDFADSDYSVNH
AESAHGETGPSYISFRATYPRPYMGGNYWYPDGCGVEERQRECAAVGEAVTSLLDASAFANRKKILIGFSQGGYLSYRLV
KAYPTVFDSAILLSPSFMGEEQAALDSLTRFFLAYGAYDRTIPAPDQQTAHQVLERAGLLTYREYPDMAHAICDEEIADI
RDFLRAI
>WP_003829306.1 tRNA (adenine-N1)-methyltransferase [Bifidobacterium breve]
MGPRRGALTAGEKVQFTDRKGKKITDQLVAGGSTQTEHGLILHDDVIGRIEGTVILTVHAKREAQVNQVYPEKDRNKPWK
SSRAIGGWEYAVMRPRLADYVLSMPRGAQIMYPKDIAQVIQLGDIRSGMRVLESGAGSGAMSVNLLDAVGQDGHLTTIEL
RPEFAKVAQANATLYYGEQPQWWDLKTGDFDSVAAELPEHWFDRIMLDMLDPWNRLEQAYRVIAPGGVLVSYVTTTTQMS
RLAEALRTAGCWTEPQIQETLERTWKAQGLAVRPDHQMIGHTGFLVVSRAMAPGFEALRKRDRVTKDTSTDIDSLTEDQR
EAQIEELELRDISDHKLRKVLRDLDRQVGRLADTDE
>WP_003829307.1 histidine phosphatase family protein [Bifidobacterium breve]
MGIKLNKVAKAAKEYDHVLIIMRHAKAEPFGDKGDVERELTEKGLKQAKAVGKGVEALGLVPDRISCSSATRTRQTLDRM
LKTFGDKPIVDYRISLYDGGVQAVFDELAHVKDKTHVFMIVGHEPTVSISAQWLASADSDSERLDLLNLGLSPASIVIMG
SDKPFDEWQVHSGELLAVINAKDFD
>WP_003829308.1 5-methyltetrahydropteroyltriglutamate--homocysteine S-methyltransferase [Bifidobacterium breve]
MSTLTSVSGFPRIGQNRELKKIIEGYWKGANDLTAVKATAAELRAKHWKLQQAAGIDLIPSNDFSYYDQMLDTAILLNVI
PKRYERLAFDNQEDTLFAMARGYQGDKGDVTALPMKKWFTTNYHYLVPEVESAAEIKLNSTKPFDEFNEAKALGIDTKPV
FIGPYTFLKLARTPEATELELDKGLVNAVAAVYVEVLAKFNELGAAWVQLDEPYLVLDKEPGDVELFKTLYTKILSAKGN
VKVLLNTYFGHIADVYETVNLLGFDGIGLDLNEGREENLETVAKYGVASNTTIFAGVINGRNIWRNNYATSLGLVDALKQ
VTANVAVSTASSLLHVPFSTEGETGIPAEDLKHFAFAVQKLDELKEVAALADATEDEKKVSAALAANQALFDGTRVAADP
AVAERIGKLSDADYVRQPAREERQALQREALGLPLLPTTTIGSFPQTKEIRAERAKLRKGEVTKEAYDEFIKAQIDTVIK
KQEDIGLDVLVHGEFERNDMVEYFGQNLNGFLFTKNAWVQSYGTRCVKPPIVWGDVSRANPITVEWSAYAQSKTDHVMKG
MLTGPVTILNWSWPREDITHEEQTKQLALAIRDEVLDLEAAGIKVIQIDEAALREKLPLRKSDWHVKYLDWAVPAFRLVH
SAVKPTTQIHTHMCYSEFNDIIRDIDAMDADVISFEASRGDLVVLDAIHDAHFETEAGPGVYDIHSPRIPSEKEIEDRIY
EILDKMDVRKVWINPDCGLKTRGNAETWPSLEHLVAAAKAVRAKLEK
>WP_003829312.1 bifunctional [glutamine synthetase] adenylyltransferase/[glutamine synthetase]-adenylyl-L-tyrosine phosphorylase [Bifidobacterium breve]
MESSMFKPSSMDLIRAGLQDLDKARTLFDQLKADDIPDERCAELLSVLAHACDPDVALSNFVDIVNAMQSSQRDLKHVIP
DNNALKRLVTVLGVSDAMGKFMRFKPQLVEAAAVDNCNSHLFNHTQRRARLLKAVGADPDEPAMPVASKDLAEAATALRS
SYRNQLAAIIAQDAVADDPTSIQPTISRELSDLADAALEGALAIARHETEGSEHVRFTIIGMGKLGAQELNYVSDVDLIY
VVEPVDKDVDHQTLIRVGTKMGTMLQRVCQSAIMGVAEQPLWQIDGGLRPEGKDGALVRVLSSHKNYYEQWAENWEFQAL
LKARPVAGDPDLGQAYMDMTRPFVWSASKRKNFVYDCQKMRKRVEDLIPAPLKDREIKLGRGGLRDVEFTVQMLQLVHGR
TDESLRTSNTLDSLQRLSEGGYVSRKQAVRMSQDYRFERVMEHRQQIWSLKRTHLFPDLGRASVGGLEKKRDIDVDEFNQ
NQELRRLARAFGLHPEELVDKYDDTRREVRHLHLDIYYRPMLPVNAQMENDQIVLSVEAAQERFESIGFGDPDAAIRHVQ
ALTAGVGRAAKINRIILPAVLQWLGEGQNPDMGLLNWRKLEENFGTESGYLGFLRDSTSAAQRLCHILSNSRFLGDALNK
SVESISWLGDNDNLQARTREALDVQTGSALERFGSNINEFATSMRAMRRHEIERIGLSWMSGVISDSDSLKAMTDVYDAI
IDASLTWAVRHQIAAFGVETAPAGITVIAMGRYGGREVNFSSDADAILIYRPADDADDGQANAFAKKVVEDLRNILQGPT
TLEPKIELDLDLRPEGKNGPLVRSYASCEEYYESWASTWERQALLRARYAAGDAELARDFLINIADPLRYPTTELTEAEL
QNIRKLKARMEAERLPRGVRRERHLKLGKGGLSDVEWTVQLMQLQHASDIKDLRVNGTLEALDVLEAKKLISAIDAIQLR
KAWTLCTAARNGNYLWSGRANQADILPDDIYSLGGIAVYLGYGAHRGQHFENDLLAVMRKCRDVCQRLFYGQVDEDSQSG
GTRMHVLAPRLEHNRRLAQR
>WP_003829313.1 MULTISPECIES: aspartate carbamoyltransferase [Bifidobacterium]
MVGKSVVTLDGLSTNQILDILHKAAYIDGHRKEVAHTCDGRVLATLFYEPSTRTRLSFETAMLRLGGKVIGFAGAQLASV
TKGESIADTLKTVSNYVDVVAIRHPKEGAALVASRAASVPVINAGDGGHMHPTQTLADLATLQSRFGRITDLTVGLCGDL
TFGRTVHSLIETLCRFGNVRFVLISPDELKTPQYVIDRINATPSCSYVEVRDLASVMGDLDVLYMTRVQKERFFNEDDYL
RLRDTYILDEEKLQLAKPSMAVLHPLPRVNEIAVDVDDDPRAAYFEQVKNGMLVRMALESTVVGDELPGYEPLNPKEVQA
>WP_003829314.1 MULTISPECIES: aspartate carbamoyltransferase regulatory subunit [Bifidobacterium]
MEVTSIQNGIIIDHVPAGTSLKVLDYLKIDPSKTKLALIMNADSKRYGSKDIIKIEDDKDIDLDVLGFVARQATVDVVRG
GKIVEKKQPNLPEHIVGVISCVNPRCVTTTEPGIKQMFHLVHSERLEYRCDYCDEEAKL
>WP_003829315.1 MULTISPECIES: dihydroorotase [Bifidobacterium]
MSITLRNIKVWNTGEIIDLVVPGTAAAYFADTSSVVDGADIDATGLTLAPGFEDPHVHFRDPGQTYKESMVSGCRASASG
GYTNVLIMPNTLPALDGQTVTDASAPGAKEVLDAGFDNVIDFLQQYDAAHNVKLPVRYDLCVCASKDRAGHEASDVADWL
KYVPGFEDDAKTPAMLAHPVTAVSDDGSAVTPKILDQVLENVKTSDLYLIEHCEHHDTGAVNEGPVSRELGVPGIPEDTE
LKIVARDIEAARRTGVHVHFQHVSTAISFEAIRKAKAEGLPITCETAPHYLALSDEALLKYGTLAKMNPPLRSEADRKAT
IAAIADGTVDLLATDHAPHTLEEKELGFLEAPNGIIGLECAYGVCHKVLVDGGFISDERLIELMSVGPAELMGHAPTDVA
ALVEDYAEPAPTGEDPDGVIAGEQVADAAESGASQREGVNRLLDFSHVDDADAVDLVVLDTAEEWTVDPEQFHSKARNTP
FGGWQVTGRPLATIIGSKLMFSRL
>WP_003829316.1 orotidine-5'-phosphate decarboxylase [Bifidobacterium breve]
MDRLIEAIDNTQNPSVVGLDPTEALVPPQVVASFADEVRDSVESPEELESAQLAVAYFEYNRTIIDAIADIVPAVKPQIA
MYEALGPAGVDIYTMTCEYANQQGLYVLGDIKRGDIGSTAAAYAHHLNGVGDFDPWHEDAVTVNPYLGTDGITPFVEAAT
EADKDIFVLVRTSNPSSSELQMLDLADGTKVYEHVADLVEGWGAETIGDHGYSRVGAVVGATHPEEGKALRARMPHTFFL
VPGYGAQGGTAADVAGMFDEQGSGAIVNSSRGIIGAWKKSGKYSESMTADEALGLVADSARQAALDMRDNLRVAVYR
>WP_003829319.1 MULTISPECIES: orotate phosphoribosyltransferase [Bifidobacterium]
MAETLAHRFTEFLLESNALKFGDFTLKSGRKSPYFINAGAFDDGKKIATLGAFYAEKISQAIVHNTIPRNIDTVFGPAYK
GIPLAVSTAIALTAGHNMTVGYTFDRKEKKDHGDGGWMVGTPLTDGMKVLLVDDVMTAGTAVREVIPKLKAEANVEVVGL
VLSVDRMEKTKDSDLSAVKAVEAEFGFPVLAIANVREIFDAAAKMKNADSTPLLSHDIQQRAAAYLEEYGA
>WP_003829320.1 MULTISPECIES: hypothetical protein [Bifidobacterium]
MNWLVGIGLFVLVGICSYFGIEHHLDSKANKLSQGNEEDRRDAAELRDIAAKIDHGKYYPML
>WP_003829321.1 DUF2974 domain-containing protein [Bifidobacterium breve]
MGNITDDIRQHFDTFAELPFTEADSLALSQLAYARMPDNVPRYHENAETADGMIVTVPIHDLLRAECYDDMFGKVWSPSM
NVDLLRAMSESPRWRNLRVGAYVDEFDAETTKQFSACVFELGNGTLYVAFRGTDSSIVGWKEDFMMAFRRPVASQEAAAC
YLTELADHWAGPIMVGGHSKGGNLAVYAAANVPSEIQERIAVVYSHDGPGFDEAFFDEDGYVRIASKIHKSVPGSSIIGM
LFETREHVEDGYTVVSSDGASIMQHFALHWQVDHGQFVQADGLTSSAQYLARTINGWMAKYDDEHRRKFIENLFAIFEAG
GYATFGDLTSHLTQSLPVMLAAARNIDVEDRDVMIEVLKGFAATAATSVISAK
>WP_003829322.1 LysR family transcriptional regulator [Bifidobacterium breve]
MTLLQLKYIVKIVECGSMNEASHALYVSQPALSSSVKELENELGIEIFTRSSQGIALTVDGAEFLTYARQVLDQADLLEE
RYKHAKPRKQLCQVSTQHYMFAVEAFVEMINSIKSDEYEFTIRETRTRDIINQVANMQSEIGIIYLSDFNKDVIGKLLRE
KHLEFHPLFRAPLHVFISRNNPLASKKVITMEDLKPYPFIQYEQGEEGSFYFYEEAVWPEYSPKQINVTDRATILNFIIG
LNGYTVCTGIDNGDLNNEKIVTVPLDTDETMLVGWITNERSKLSKAAETYLTKLKSVVADHGYKLID
>WP_003829323.1 MULTISPECIES: HAD family phosphatase [Bifidobacterium]
MANSPITDVIFDFCGVLLDWNTRACLEGKFPDDVVNRICANDDPCGFFHYEDRMDAGEDLADILPDVRREQGDELAAIFE
YYIAHYDDALPRTLPGMVELLEDLKAHGYGVWGLTNWSHETFHLAFEKFPRLEELLQGTVVSGVEKMHKPNADIYELALN
HFGLTAGNCVFFDDTAKNIVGANEVGIHGLLFENALQARESLAQLGVRL
>WP_003829324.1 bifunctional ADP-dependent NAD(P)H-hydrate dehydratase/NAD(P)H-hydrate epimerase [Bifidobacterium breve]
MEYADDVDRRELLLHSAYDSGTVRDMERPLLDKGVPLMRMAAQATAHIAAGMLDDEDLALEDTSIVLLAGAGDNGGDGLF
AAAALAQEGAKVTAIAVGKSLHEAGFAAFVRAGGKVLVLDPAAEIPGCSSGFSAGEAGERLQTAVSVAQQSHLIIDAMTG
IGIEDALRGIPAALASALGLDGEVPDEPALPNRESSGDFPLVLAVDTPSGIGVNDGSLPGPYIPATVTATFGAMKPCAVL
PPATFSCGRIELVDFGFDIDEREPAVEVVNNTFAADSIRLPRFEDGKYSRGVVGLVTGSQSYPGAAVLTSRAAARANTGM
VRYLGPERAQNMVLAALPEAVIGKGHVQSWVVGSGVPDADADGAGTDMQRETIAALLKHYDASAEDDAGNAYDMPPIVVD
AGALDLLPERVPGQVVITPHAGEMAKLLNRLEARQDAAEHAEPREPYTVDDVQIHLLACALRAHELTGATVLLKGAVTIV
VDEDHVYVSGSAPAWLAAAGAGDVLAGLTGALLAQQDALITTAETVASAAYLHGMAAAIASESEQQGWQEPELVGQEHHQ
RFMTLGHPIVAGDVIRAIPEAIADVIA
>WP_003829326.1 ABC-F family ATP-binding cassette domain-containing protein [Bifidobacterium breve]
MAIEAQGLEIQIGARTLLHPTNFHVAKGDKIGLVGRNGAGKTTLTRVITGDMLPTAGKVRVSGKLGYLPQDTHASDPTQT
ALDRMMSARDIATIINRIRKAEKEMTDPDPDVMTKAMNRYDKAMQDFDKAGGYAAQSEAISMATSLGLPQEVMEQQLGTL
SGGQRRRIELARILFSDADTLILDEPTNHLDADSIEWLRGYLKKYEGGFLVISHSTELLDEVVNKVWHLDAQLGQIDMYS
LSWKAYLHQRVVDEERRRREREVAEKKAERLMKQGIRLHAKASKAVAAQNMMRRAEKLLENTSEAQKAEKVADIRFPEPA
PCGRTPIMAKDISKAYGSNIVFAGVNLAIDKGSRVVILGYNGAGKTTTLRLLAHIEEPDTGSVEYGHGCKIGYFAQEHDT
LDLNATVLENLQHVAPELDNTQARSILGSFLFSGDDAMKPAHVLSGGEKTRLALATLVTSRANVLLLDEPTNNLDPASRE
EILKAIAKYEGAIVLVTHDEGAVEALNPERVLLMPDGDEDLWNDSYLDLVAEE
>WP_003829327.1 SDR family NAD(P)-dependent oxidoreductase [Bifidobacterium breve]
MATTTGKNIAIVTGSALGLGYELASQLIDKGWLVAGIDFNAERQAELTAQWPADSYRAYIGDITDEAFVKESVADIASLG
HIDLLINNAGQPSFKVPTAYEAADIDKCLKGLKGMILWTVETLKVCGERDVKIAQIMSTAATRGNANESVYCATKWGEKG
YTKSLQAAYKGTSVKVVAIYPGGIDTAFYRDSHDYVSEDKQHTFMQPGPLAEVILFNLINEANLTVTDIEINRNS
>WP_003829329.1 ATP-binding cassette domain-containing protein [Bifidobacterium breve]
MGDKQPQSNATAFAGTIASRDISFTYDHATEPALRDVTLTIPEGECIVLCGASGCGKTS
>WP_003829330.1 MptD family putative ECF transporter S component [Bifidobacterium breve]
MTAPNTPAETSDQPSKPAKSGKLEVSDLITIGIFAALYFVMVCIATLVSTPFTGGFGSIFLPAIAALISGCVYMLLAARL
GKFGGITVMGVIIGLFLFISGHFVLSFIASIVFPVAADLIASAGKYKSKALLLVSYVVFSYGLTGPILPLWFMKDAYAAS
LQARGKDAAYIDGVFDNINTGTFFISMIAILVCAILGGWFGQRMMKKHFIKAGSVAALTKGLGREGEHTSHTKIRMTVID
WLVMIVVTVPLALDIAWGM
>WP_003829332.1 pyridoxal phosphate-dependent aminotransferase [Bifidobacterium breve]
MINEEYKAMLGGKSVIRELSEYATSRGAEIGYQNVFDYSLGNPSVPAPKSFADAMIDLYENGDPVAIHGYSPSLGIPSFK
ETVAENLNERFGMAYTGNHIFPTTGAAGALSHAMRAVTKPGDEIITFAPYFPEYRPYVKGTGAKLTIVPADTENFQINFE
AFEAALNPNVQAVLINTPNNPSGAVYSADTLKRLAAILTAKQTEYGHDIFLISDEPYREILFDGGTQPYPASFYANTLTC
YSWSKSLSLPGERIGYVAVNPDATDADLLVPMMGQISRGTGHNCPPSSIQLGVAKVIDQTADLNVYETNMNLLYDALTGI
GFDVVRPSGTFYIFPKALEDDAVAFCMKAKGYDLILVPSDSFGVPGYFRMAYCIDTEKVKRSIPVFEKFAHEVYGL
>WP_003829334.1 excinuclease ABC subunit UvrA [Bifidobacterium breve]
MAAAQTGTKRATGGAGAKTDKGKNGEVIVEKVMTSDSFLSREIKKAPLVEHDGSLVADISHIPNDLKITIQGAREHNLKN
VDLAIPRNRMVVFTGLSGSGKSSLAFDTLFAEGQRRYVESLSAYARQFLGQMDKPDVDFIEGLSPAVSIDQKTTNRNPRS
TVGTITEIYDYLRLLFARTGIPHCPECGEPVASQTPQQIVDTLLDYPERTRFQILAPVVKGRKGEFVDMLELLRSDGYAR
ALIDGEMKQLSDDIKLTKQKKHTIEVVVDRLVVKDGTRQRLTDSVETALKLANGSIVIDFVDEEEGSPARRRPFSEHRSC
PNGHVLELDEVEPRTFSFNAPYGACPACTGLGFKLEIDPELVISDPDKSLADGVIEPWSGTKMTSQYYGHILEGLAKEMG
FSMKTPWKDLPADVKHDILYGHDFKVNVSYRNRWGRLREYSTGFEGVVRTLMRRHDETDSQSMREYYESYMREVPCQVCQ
GRRLKPEVLAVTVDGKSIFDVCDMPVVRELAWVNGLKLEGSAQMIAGEVLKEIKARLGFLNDVGLDYLTLSRAAATLSGG
EAQRIRLATQIGSGLVGVMYVLDEPSIGLHQRDNERLIETLHHLRDLGNTLIVVEHDEDTIRQADWLVDIGPGAGEHGGE
VIYSGPAKHLIEAKRSITGDYIAHRREIAVPAKRRKVRKTQMLKVVGARENNLKNIDVSFPLGVLTVVTGVSGSGKSSLV
NSILYPVLADKLNGARIVPGKHTRVEGVDQVRKVIHVDQNPIGRTPRSNPATYTGVWDKIRALFAKTPEAQVRGYGPGRF
SFNVKGGRCEACHGDGTLKIEMNFLPDVYVECETCHGKRYNRETLEVTYNGKTVSDILDMPIEEAANFFKAYTGISRYLK
TLVDVGLGYIRLGQPAPTLSGGESQRVKLATELQRRSDGKTVYILDEPTTGLHFEDVNKLLKVLQSLVDKGNTVIVIEHN
LDVIKEADWLIDLGPEGGDGGGTIVTQGTPEQVAECDESWTGKFLKPML
>WP_003829338.1 RNase adapter RapZ [Bifidobacterium breve]
MSQPSSIHDSENQVDTHSDSAAADNQPNPADAFEVLLITGMSGAGRSRAADSVEDMGWYVVDNLPPKLLVPLVDMMTTSG
SDSGVHKLAAVIDVRSRSYFDDLAAVLGHLDDLGVKTRILFLDANNDVLIKRYESVRRPHPLQHGNRLIDGILEERHLLE
NLKERADWVIDTSSLSIHQLSTKLYETMLGSGPTTVAVHIFSFGFKYGMPIDADFVADVRFLPNPFWVPSLRELTGADKP
VADYVLSSKGAKEFLDSYERAIETAIEGYAQEDKHFVTIAIGCTGGQHRSVAMSEELARRLRAHGLNVTVSAREQHHRRS
S
>WP_003829339.1 DNA-binding protein WhiA [Bifidobacterium breve]
MALLDDVKSELAAFEGDSPAAIKAQAAAMIRFGGGLRPVQNAYVIQAVFTSLDAAEWLQNTLKNVFGHEAEVNHLTRQTP
NGPVETYVVLVTRNVVALALQTGLVDRRKQQVRGLPAEVVNGSIAQIKAAWRGAFMARGFLSDPGKASFLEIACPTEEAA
MALCGVARRLGIQAKHRTLRSSERVTLKDPDAIERMLKLMGATRSAREWTGKRSDGEARGKANRLANFDDANMRRSAKAA
AEASEKVQHAFEVLGDNIPDNLRQAGQLRIDHVDKSLEELGKIAEPQITKDAIAGRIRRLLQLAEKTEKARAAEGR
>WP_003829342.1 MULTISPECIES: preprotein translocase subunit SecG [Bifidobacterium]
MTALKITLQVIVVLLSFVLTLLILMHKGKGGGLSDMFGGGLTQNAGTSGVAEKNLNRWTVIIALVWVALIIGLDMMTKFN
LG
>WP_003829343.1 L-lactate dehydrogenase [Bifidobacterium breve]
MVTMNRNKVVIVGTGQVGATTAFSIVTHGLCNELVLIDHFAAKALGEARDLDDGSEFQDRHVKVRAGDYADCKDADIVVI
TVGRKPPANSNRMAELGFTVGLVGEVVDNVMASGFDGVIVMVSNPVDVMAWYAWKRSGLPRTQVLGTGTALDTSRLKTII
GEETGLDPRNVSGFVMGEHGDSQFTAWSTVSLGGKPFARFLTDNQDRFASVSTAEVEEKTRTRGDEIVAAKGGTNFGIAS
TVAGIVQTILWDERRIVPVSTLLDGEYGEHDVFLGVPTELRANGANEIVELELSNEEMAKMHHSAELVRDHCKGLL
>WP_003829344.1 HAD family hydrolase [Bifidobacterium breve]
MTTTIKTTTRPELLVADLDGTLLHDAEVFEDRFITQRSIDTIARAHDAGMKFAIATARPVSTGLQFAEKLPVDAVIYLNG
ALIDFDPANSDFDMLTSDSSQQSENHLIKIGFSSQRACEVCLFLLDRMPNLKIGIVMNDVRYTNFDVRVYWKTQAFQYTN
FHDVPDGIADKITIFPEPEQWNELRALIPPDFDISISEGVMWMLMNPQANKEHALRLLCDRLDVPLEQTAAFGDDLIDIN
MMSESGRGVAVANANPKVLSIADEICPPNNEDGVAQWIESQLR
>WP_003829345.1 aminotransferase class I/II-fold pyridoxal phosphate-dependent enzyme [Bifidobacterium breve]
MSVSVFAERLRNAMNSRELKQVDLVHAAERRGVKMGKSHISQYVAGKTMPREDVLLFLADELDVDANWLRGQSSETKLNS
DAQPASHIDTPSGAPTSAETEIPAARRRTFGKSHKLDDVLYDVRGPVVDEAARMEQAGTHVLKLNIGNPAPFGFRTPDEV
VYDMAQQLPETEGYSASKGLFSARKAIMQYAQLKNIPNVTIEDIYTGNGVSELINLSMSALLDSGDEVLVPSPDYPLWTA
CVNLAGGTAVHYLCDEKSDWYPDIDDMRKKITDRTVAIVLINPNNPTGALYPKEVLQQIVDLAREHQLMIFSDEIYDRLV
MDGLEHISIASMAPDLFCVTFSGLSKSHMIAGYRVGWMILSGNKAIAKDYIEGINMLTNMRICSNVPAQSIVQTALGGHQ
SVHDYIVPGGRIHDQRDYIYDALNSIPGITAVKPKAAFYIFPKIDIKKFNVHDDEQFALDLLHDKRILITRGGGFNWHEP
DHFRIVYLPRIEVLKDATNKLSDFLSYYWQS
>WP_003829346.1 hypothetical protein [Bifidobacterium breve]
MNTSDRQIMETDRNRELGLIPAMVMAIIAALSGAGVSFAPLYERIWGGMMLHPNCPTIGRMTYYLSGQATGDYGACVTSP
LWFLAVTALSVVAIICLTVAGVQGFARHRLRTVICVFLAAVAVAFILVLSANTKIVMLWAIHAATWLVYAILAAYSRNST
SIQQQHIADLTNLTGSDKSASERGGWTLVTRLLLVWQIGVMPVLVTEYSVSDEVNSTGGVTIACGLGLAAYALVHLISID
TPRDNVGSALPTIRDIRPVSVHKLFRVISINASAVSHVSVPLGLFWAVITFLTYSYGTGGHTDFCPALAATNNAGLIAFC
TGSGPLIVLAVLLYVLPIFSLVSAIATVMATTGSMSNSHNSANSAGFQNKAAIFYLLLTAVLSATAFIIAFTLA
>WP_003829348.1 MULTISPECIES: transaldolase [Bifidobacterium]
MTEATQRTSDNGVSIWLDDLSRSRIESGSLQDLIANKNVVGVTTNPSIFQKALSQVGPYDAQLKELGKVDVETAVRELTT
TDVRNATDIFREIAEATDFVDGRVSIEVDPRLAHDTENTAKQAVELWEKVNRPNAMIKIPATLEGLPAITATLAKGISVN
VTLIFSLERYEQVIDAFIEGIAQADANGHDLKHIGSVASFFVSRVDTAVDKLLEANGSDEAKALEGKAAVANARLAYELF
EKKFAEDPRWADLAAKGAKVQRPLWASTGTKNAAYSDCKYVDELVAKHIVNTMPEKTLNALADHGNGAPSIEGTYEESHA
VINKLAELGINLKDVTDKLEADGVAAFIKSWDSVLADVQSGIDRVNA
>WP_003829349.1 transketolase [Bifidobacterium breve]
MTEFKETELDERAIKMAKALSADAVENAGSGHPGSPVSLAPIAYTLYQHFIKHDPNDPNWEGRDRFILSGGHASLTQYVQ
LYFSGYGLTLDDLKHFRGGADTRTPGHPEYGLTPGIEMTTGPLGQGFASAIGFAYGERFQRGLLDPETPKEDSPFYHKIW
AICGEGDIEEGISGEAAALAANQKLGNVTVIFDANRIQIEGDTNLVLAEDVLKRFQAYGWYTDEFSFIQPDGSYKEDVEG
LADVIAKAEAAAPDQPKLIKVDTLIAWPTPGKTNDPSSHGSKLGTEAVAGLKEVLGYDPAENFHVDEEALAHARKVAERG
LEAHKEWDEKFDAWRKANPDKAALYDRIKAGELPEGFDKAIDDLEATFEVGKGVATRGASGSVLNAIAAVMPELWGGSAD
LGGSNKTDLKGAATFAPAECATKQWPVCNEFGRQLHFGVREFTMGCITNGILLGSHTRPFGGTFFMFSDYERSAVRLAAL
MEIPNLYVWTHDSVAVGEDGPTHQPVEHLASFRAIPQLEVVRPADAFETAEAYRYFFEKKNTLPAAMVLSRQGVPVLAET
AAKAKDGVRKGAYVLVDTEGTPDVILMATGSEVQLAVKAAKTLAEEGVKARVVSVPSLEWFEEQDAEYKEAVLPAGVKAR
VSVEAGVAMPWYKYLGSYGKPVSIEQFGLQGDGAQNLIDLGITAEHVVEAAKASIAEVEAAK
>WP_003829351.1 MULTISPECIES: molecular chaperone DnaJ [Bifidobacterium]
MADYYETLGIDRNASDDEIKKAYRKLSRKYHPDIAGPEFEDKFKEVNNAYDVLSNPDKRRMYDSGVDPNDPNAGAGGFSG
AGFGDMGDVFSTFFGSAFGGGSQGPVPRTQPGRDALASASIDLKTAVFGGTAHVKINTFSLCQECGGSGAQGGAQPVTCP
DCHGQGFMQKVVRTMLGQMMTSAPCERCEGHGTIIQNPCPSCMGHGRVRTTRNVGVTVPAGINDNARLRLANQGEVGEGG
GAAGDLYIDIRIKADKQFTRDGDDLHCWIQVPMSWAVLGHDLSIDTFDGEQTVSIPAGCQPEDTVTLKGLGVTNIRNKDE
RGNLVAHVNVLIPTKLSESERGLIEQFAASHDSDATHVSQASRPQTGQKKGFFSKLKDALS
>WP_003829353.1 undecaprenyl-diphosphate phosphatase [Bifidobacterium breve]
MNLFQAIVLGIVQALTEYLPVSSSAHIRIVGDLMLGSDPGAAFTAIIQIGTELAVILYFRHDIANILTHWFACLFGKNGK
DWKARMGRGDNYATLGWNIIVGSIPIVILGFTLQNVIETTLRNLWITATVLLLFGILLWVVDARAKQTKTMDDMTYRDAF
LFGLGQSMALIPGVSRSGGTITVGRALGYEREAAVRLSFLMAIPAVFGSGLLEAVKAVKDYKTDAMFPGWGPTLIAMVIS
FILGYIVIIGFLKFVSTFSYKAFAIYRIALAVVVALLLIAGVLPAIDPSVAAAA
>WP_003829356.1 threonine--tRNA ligase [Bifidobacterium breve]
MAQATISITVNGEAKEVEATTTGVELFAEDKNIVAVKLNGENRDLYTPLADGDTVEPITLDSEDGLAIMRHSATHVMAQA
VQEVYPNAKLGVGPVIKDGFYYDFQVDKPFTPEDLKDIEKRMQRIIKSSQSFRRRSVTEEEALKEEADQPFKIELIEDKE
AHLDPAAATEISEKELSFYDNVDRDGNVVWKDLCRGPHLPNTRYIKAFKIERSAAAYWRGSEKNPTMQRIYGTAWANKED
LKAYQTRLEEAAKRDHRKLGAEMDLFSFPDEIGPGLAVFHPKGAAVINAMEDYSREMHRKHHYSFVQTPHITKGGLYETS
GHLHWYKDGMYPPMHLDEEYDEDGNVTKPGFDYYLKPMNCPMHNLIFKSRQRSYRELPLRLFEFGTVYRYEKSGEVHGLT
RVRGLTQDDSHIYCTREQMKDELTSLLTFVLNLLKDFGLSDFYLELSTKDPDKYVGSDEIWEEATRTLREVAEASHLDLV
ADPGGAAFYGPKISVQARDAIGRTWQVSTIQLDFNLPERFQLEYIAKDGTHQRPVMIHRALFGSIERFFAVLLEHYAGAF
PAWLAPVQVLGVPVADEFAPHLAGFVKSLEDEMVRCEIDYSDDRFGKKIRNASKSKVPFILIVGEEDMNNNAVSFRFRDG
SQLNGVPVDKAREQILAVIAKRVQVNSADDFNAAVAE
>WP_003829358.1 MULTISPECIES: YebC/PmpR family DNA-binding transcriptional regulator [Bifidobacterium]
MSGHSKWATTKHKKAAIDAKRGKLFAKLIKNIEIAARLGGGDPDGNPSLYDAIYKAKKASMPADNIARAVKRGAGDEDGA
ANYEDIVYEGYAPAGVGLIIECLTDNRNRAAAEVRSTLTKGNGSLATSGSVSFNFERKGQIVVPSEGVDFDKLFETAAEA
GAEDVTDDDEVYTVITGPSDLFTVRKALQDAGFDYDSADQVMQPKNEVELSLEDARKVSKLIDNLDDLDDVQNIYSNWTA
SDEVMAQLDEE
>WP_003829359.1 crossover junction endodeoxyribonuclease RuvC [Bifidobacterium breve]
MIILGVDPGLTRCGVGVIEAGEHRRLSFIHVDVVRSSPDITQDLRLLAIYNGLSEKMDRFAPDAVSIERVFAQSNRNTVL
GTAQAAGLAMLAAAQRNIPVALHTPTEAKLAITGNGQAQKIQVERMVTRILNLTKMPTPADAADALALAICHALRPAGAL
QGGEREQHLTAAQRQWAEAAQNSARRRMNHDRGM
>WP_003829360.1 Holliday junction branch migration protein RuvA [Bifidobacterium breve]
MIGMLTGRVESVEADTALIDVGGVGYEVRMSATDLSRLHTGTEARVYTYMNLSQDAVTLHGFLDQASKKTFLQLIKVSGI
GPKVAQSLLSTLTAGQLARAIADNDAAALAKAPGLGKKGAQKIILELKGSIDLSQIEGASPSGAKVQAQVDTSMEQVIEG
LISLGWRQQDAQQAVAEACEDNDIPTPLDTDDVPRVLRLALALMDRGR
>WP_003829361.1 Holliday junction branch migration DNA helicase RuvB [Bifidobacterium breve]
MSKDMNYGTSNTGANEESLRMVSSQPIGNEPVSDEELRPHVLEGFIGQPRLKAQLQLFLDAARKRDVPPDHILLAGPPGL
GKTTLAMIVANELEVPIRVTSGPAVQHAGDLASILSSLDTGEVLFIDEIHRLPRAAEELLYIAMEDFRVDVMVGKGPGAS
SIPLTLPRFTVIGATTREGMLPSPLRARFGFTAHLDFYPHEELEKLIERSASVLGVNLDEGSAHELALRSRGTPRIANRL
LRRVRDWAIVHDLIVVHPADVKEALALYQIDSEGLDRLDIAVLNAIVRNFNGGPVGLNNLAAMVGEESETVETVCEPYLV
REGFMVRTPKGRVATEKAWQHLGITPKDDVSKLF
>WP_003829363.1 adenine phosphoribosyltransferase [Bifidobacterium breve]
MAQSDITIDALDKVGKEDAEYLVSLVRSVPGFPKEGIIFRDFMPVLADAKGLRILLNALEQALPVPPSEFDSIAGLESRG
FLFGPAMAAHLGKGFIAVRKAGKLPPETIGESYDLEYGTASVEIETIAVSKGERVLIVDDLIATGGTAKAATDLIEKAGG
TVVGFSFVMRLEGLDGLSKLGSTPSSSLISMPA
>WP_003829364.1 ADP-forming succinate--CoA ligase subunit beta [Bifidobacterium breve]
MDLYEYQARQLLEEQDIPTPGAIFAQNSHEVAEAADKIGYPCVIKAQVKIGHRGQAGGVKIAHNRDEAILESESILPMTI
HGHKVSGVLVAEAKNILHEYYVSISVDRTSRDFDVLATANGGTEVEEIAKEHPEAVKRLHIDALDDFDLEAATKMAASIG
FYHADVDQAAQILLKMWQCFKDNDATLVEINPLAKIGDPDDESTKQLSALDAKISLDDNAAFRHDGWARFVDPIVPDPFE
QRAREHGLHYVHLHGEVGVIGNGAGLVMSSLDAVSGAGEEQRSGIKPANFLDIGGGASATVMAESLEIVLSDPQVESVFI
NVYGGITSCVEVANGILEAVAKLGGSKPIVVRFDGNAAAEGLHILAEANNPNIHVSETMEGAAQKAAELAAESTQSKEIR
>WP_003829365.1 succinate--CoA ligase subunit alpha [Bifidobacterium breve]
MLFVEDSTPVIVQGMTGHQGMTHTARMLKAGTNIVGGVNPRKAGTSVTFPAAKNGTDVDVPVFATCDEAREATGAKASVV
FVPPKFAKSAVVEAIEAGIELIVIITEGIPVADSAYFVELALRKGVRIIGPNCPGLITLGNPGVNLGIIPDDIVGRGPLG
LVSKSGTLTYQLMGELSDIGFTACLGAGGDPIVGTTLLEALQAFEADPDTKAVMMIGEIGGFAEQDAAAWAKEHMTKPVV
AYIAGFTAPEGKQMGHAGAIVSGGKGTAQDKKNALEAAGIPVGKTPGQAAQIMRDVLAKASIN
>WP_003829366.1 DUF6350 family protein [Bifidobacterium breve]
MKDRIRQWVRGAAAALVSMTIYAIALGCYIALMLLVISMEEGGDNLTAGTTNLTQAIVLLSEGSGFSADSFTLTITPLLL
TVLLIWLIATCIARFKAFAVHSYVVGLVVWLAINAVFASSVQVSLSLVDEQWMILLKSAATFTVAYLGAALPQSSRVKAA
IAWMREQVSEQVVRCLKSGVILAFAILAINLLIGLITVITWTVRNHAAVVSVFELSGMENGSRILTTLAMLIWLPNLMLW
AISWLFGAGFSIGELANFTLWMGQSNGLPAVPAFGILPEPIADNLWRTVMLEIPLGIACIAGLLMIILPQGFACRPLNIR
DASKRGSVLASLIYAAGSFCLSAMLTSLIATLLFAISNGSLGQHRLAHVGVDVMASTRAVGHPMAWGLAVAWLIAVVGTT
LVFSIGWIIERVKASRTTSHRTVDPRQTQSDVNVQQSQESKEEQDDKHEPADTSSTGFRLS
>WP_003829367.1 bifunctional phosphoribosylaminoimidazolecarboxamide formyltransferase/IMP cyclohydrolase [Bifidobacterium breve]
MTNTNRPIRRALVSVFHKEGIEVLADAFVKAGTEVVSTGSTAKKLAELGVHVTEVSDVTGFPECLDGRVKTLHPYIHAGI
LADMTNPEHAKQLEEFGIKPFDLVVVNLYPFADTVRSGANEADTIEKIDIGGPSMVRGAAKNHATVAIVTDPADYALVAA
RVADGTGFSLDERKWLAAKAFAHTAAYDATINEWTAKHWPKPASLDAVEVDKDDQGTEVDSAKFPTQFTRTWDRAHTLRY
GENSHQQAALYVDPLNQTGFAHAEQLGGKPMSYNNYVDADAAWRTVWDMAPSIAVAVVKHNNPCGLAIGATAAEAHKKAH
ACDPMSAYGGVIACNSTVTLEMAESVRPIFTEVIVAPDYEPAALELLQTKKKNLRILKVAEPPKGHEAIRQIDGGLLVQD
TDLINAVGDDPDAWKLVAGEAADDATLKDLVFAWRAIRCVKSNAILLAHDQATVGIGMGQVNRVDSCHLAVDRANTLADG
ADRATGAVAASDAFFPFADGAQVLIDAGVKAIVQPGGSIRDEEVIEAAEQAGVTMYLTGTRHFFH
>WP_003829368.1 MIP/aquaporin family protein [Bifidobacterium breve]
MEETKQQPLGLRVCAELAGSFLLCFAIYAFSTWGSAVYGVNVVFMAVATGLAYAVVTAIFSRISGGQFNPAVTVAAVLAS
KTKLVDGILYVIAQVIGAIAAGFAVVKLLPTSEQVTSTVWLSPAVNGFEKGSVSYSLLTQYGITFSITLAIVVEVVASLI
VVAAAMSTMGKNGEGSDRYTATMGIAYAIAVAISYPVTGAGLNPARSTGIAVAAVNEGLTQNPLQQLWVFWIAPVLAAAV
VALVMIIVQMATTAKPKAEPTDEGDMADLEAADEQAAEDSAEDGVAEQAVEAEVRDQQADAESNADEGIERD
>WP_003829371.1 bifunctional cytidylate kinase/GTPase Der [Bifidobacterium breve]
MIRVAIDGPAGVGKSSTSKALAKYFNYAYLDTGAMYRACAWWCLKSGIDLDAETVDERVITETVGEFFTGDHFDISVDPD
DPRVYADGEDISEAIRSTEVSTHVSKVSNVIPVRNVLIAAQRAYIAREASLDSFSGGLGVVAEGRDITTVVAPDAEVRIL
LTAREEVRQARRTGQAVKGVGAEDVAARDKADAKVTSFLSAADGVTTIDNSDMDFEHTLDVMIKLIEDAIENQEYERYAA
NLEGYDLDEGDEELISGRGFEDGARKSGPKPVGVLAIVGRPNVGKSSLVNRILGRRAAVVEDTPGVTRDRVSYDAEWAGT
DFKLVDTGGWEADVEGIESAIASQAQVAVTLADAVVFVVDGQVGMTTTDERIVKMLRASGKPVVLAVNKIDDNASEYLAA
EFWKLGLGEPYSISAMHGRGVGDLLDVALGKLKEAEKASGYLTPSGLRRVALVGRPNVGKSSLLNQLAHSERAVVNDLAG
TTRDPVDEIVDIDGEDWLFIDTAGIKRRQHKLTGAEYYSSLRTQAAIERSELALILFDASQPISDQDLKVMSTAVDAGRA
IVLVFNKWDAMDEFDKQRLERLWNTEFDRVMWAERVNLSAKTGWHTNRLARAMNTALESWDQRIPTGKLNAFLGRIQAAH
PHPLRGGKQPRILFATQASTRPPRFVIFATGFLEHGYRRYIERQLREEFGFEGTPIQISVNIREKKRK
>WP_003829372.1 Cof-type HAD-IIB family hydrolase [Bifidobacterium breve]
MLANFTEDKDLGQIRVIASDMDCTLLADDGSMPPHMDALIRKLDAAGITFCAASGRPNYTLAEMFPEIQNQMALMSDNGA
AIYCRGKLIYESLIPVEQYQDMIRYTLADGRGCPTVCGIEACYIRSCDERYDNYFRTFYKKIVYMDDLTELDRDVNKYTV
FFPDNNSEEVYRETYRDAWSDRYTVTNAGKMWIDMMNPGVDKGSALARLCEYLGVDIADSCALGDTYNDIQMLEAAGHGC
VVANAEEHMHAHADWLAPSNNDRGVVTVIDTILQAQKAA
>WP_003829373.1 MULTISPECIES: UTP--glucose-1-phosphate uridylyltransferase [Bifidobacterium]
MTELNNEAQLSVNDDATAENTAEAHIEEVFSHSAAKMREKGMSETAINQFHHLYSVWQHEEASNWIREDDVEPLEQVPSF
RDVYETINHDKAVDAFAKTAFLKLNGGLGTSMGLECAKSLLPVRRHKARQMRFIDIIIGQVLTARTRLNVELPLTFMNSF
RTSADTVKVLKHNRKFTQHEIPMEIIQHQEPKLVAATGEPVSFPENPDLEWCPPGHGDLFSTIWESGLLDVLEEHGFKYL
FISNSDNLGARPSRTLAQHFENTGAPFMAEVATRTKADRKGGHIVRDKSTGRLMLREMSQVHPDDKAAAQDIKKHPYFNT
NSIWIRIDALKAKLAEYNGVLPLPVIRNKKTVNPTNPDTEQVIQLETAMGAAIALFNGAICVQVDRMRFLPVKTTNDLFI
MRSDRFHLTDNYEMEDGNYVFPNVELDPRYYKNIHDFDERFPYAVPSLAAANSVTIQGDWTFGRDVTMFADAKLDDQGEP
RYVPNGAYVGPQGIEPDDWV
>WP_003829374.1 MULTISPECIES: YafY family protein [Bifidobacterium]
MAEGTSGRRRFSDKWGKHELDVLAVLSSAFPQWLTSRQIAQRVKAYADSYGELADQAAKAAFAKQFQRDRAKLAAMGIAI
ESRQPEYSSKSEGQDFASYRLQLGDEPRIRLMFEAEDMPVLAAANYLARSMSISSEPDQAQVAARTSRTTPRVPQTPIPG
LGLDSIAPGLGTQHIPDTLVKVIDSRRFAATIDVDGEHLNVAYTDSDDLAMFVLEHPGATIVSPQEAVDAYHRRLHAASQ
FTLADESASPVSASVVSPAISRDISEPGDPESIKAQNKKNGSAFQTGSEVDRRLRLMLFLSAHLGEEFSMGELAERFIGK
PKNDDELKKFVNIIHKDINTLTTVSDDGEMAGSQFFDIDWPLLDAEGIVSATNSLGLERLAGISPQYLSMLTASVSYLAH
SPLLPDKQRAQAEDLYERLRQHVSPGQTPWLSLTGYELEPRSFSVVKRAINTDSLLDMEYTDGTGRTRRKLVAPSKIFID
EGVYYAAVYTDVGSAAPKDKKAYVSKDKTIDKANGKPRTWQVLRLARIEKAELVKPTKKIDVPNMPVSELRKWSFDNGTE
AVFITDQRELPFIKTLSGATVEQCGAGEKVHLTVSSDSWFVAFCIAHARHITAVAPETLRTMIIARAERELSISENK
>WP_003829375.1 hypothetical protein [Bifidobacterium breve]
MPWWIWPILVLFMLAMIAAGLVYAGLHGFHAVQDIAEIGGRLGERVSKMGEPGDSTEESEPPLFTQPLNVAQERYVDAHA
EVIQRKNVTRERHIAAWNRWKQFNK
>WP_003829376.1 RNA helicase [Bifidobacterium breve]
MARHPHHQEGDSSRTLSPAQRYASFQKANKHRASVAARFAATLPFDLDDFQTEANDALEAGSNVLVAAPTGAGKTVVADF
AIYLAQERNVKAFYTTPIKALSNQKYHDLVDVYGPDKVGLLTGDTSINSEADIVVMTTEVLRNMLYEHSTTLTALRYVIL
DEVHYLADRFRGPVWEEVIIHLPKTVKIVGLSATVSNVEDFSNWIASVRGETKLVISEHRPVPLEQHVIVQADEQTEPEV
LDLYRRDGNGNKTTKLNAELINRLDQLDRKAARRRGEERPDKRRGFKGKGGKGHKDRVPRPERHTPRRWAVVDELNFLGM
LPGIYFIFSRNGCDQAVEQCINAGLELTTDEEVTRIRRIVDEMMEGQLTQEDLKALQFSKFRFALEEGFASHHAGMIALF
RQIVERLFEEGLVKMVFATETLALGINMPARCVVVEKLEKFDGTGHVGLTPGEFTQLTGRAGRRGIDTIGHAIVVDHHGF
VPATAAALSSKRVYPLHSSFRPTFNMAVNLLNSSDYGTARITLDQSFAQWEANESAWQLESQINTLTNALTGYEQAFACN
HGDFKQFMTLRMELSDIEKDGRRKLKHEVFLTDQDRSRAFQDLDKRIQKLRKAEHAHPCRNCPDLQQHLKWGHRWARETR
ELNRVKYRYDSRTGSVARQFDRICDILTQLGYLERHDDGNGRIDVTLTEKGLLLRRIYSEHDLELCEALLAGTFDKLDAN
GLAAVLSSLVYEARRGSDGEPRHYPGGISGPIAIASSKLQGICADINILCEDHSLEEMHQPDFGIVDIMYEWADGGSLGA
CLYGTDMTGGDFVRTAKRLADVLQQIAVAQPLPFDGGERLADIAHEAADRVNRGVVAYSGVD
>WP_003829377.1 MULTISPECIES: RNA polymerase-binding protein RbpA [Bifidobacterium]
MAERSLRGMSIGAKSLESDDNVDFAARNDVAYVCPKGHRTILPFAEGAEIPDEWECRCGSVAHREGDDDREADEITKPTR
THWDMLLERRSEEELATLLEKRLQMHRDGWIPDYE
>WP_003829379.1 hypothetical protein [Bifidobacterium breve]
MMGCDEACAAAFDMVFIGLPLLSLYEIPMLIWFIWRAFHWKRNDKDWLKGTAILAIAVVAPVLLWLSAWYAWTS
>WP_003829380.1 hypothetical protein [Bifidobacterium breve]
MGIVIGFLPIVLWLVAVIMAVVIITFTIGRGHIFTPRAKRPATEPVDWSMVKMHFLSFVMALIPFPIFVFLADSMDVRLR
DFCDAAQLPAAVIVFVLVLLENVAMYFQARNASETAMDRRIGASVRKNDDDTGIR
>WP_003829381.1 MULTISPECIES: MerR family transcriptional regulator [Bifidobacterium]
MSRTELHLHIPLDEREDLNDGAIQGELFANADSEEIKRGYRGTVASKVAGITYRQLDYWARKQIVEPSITPSHGSGSRRL
YSFKDVVILAVSKKLLDAGVNLQNVTAAIGFLTQHTTDQLANVTIMCDGQNVHECTTSEQMLELLQSGKAVFAVSVGSLW
HQIETALEDEDYVDLDDKPMTVSMNRPIDELTAMRMRKKLEAQRLQREAA
>WP_003829382.1 MULTISPECIES: FHA domain-containing protein [Bifidobacterium]
MTDPIPSAGETTIIGLPAINVLPVTATGDRPLTQEDLDTITRLSEGTALLISTRGAVSGSRYLLDEDEITVGRDPRADIL
LDDSTVSRQHAVFRRVNGQYSVIDAGSLNGTYVNRQRVDQAVLKNGDEIMIGKFRLVFFTKSAFVSQ
>WP_003829384.1 MULTISPECIES: small basic family protein [Bifidobacterium]
MAAVLGLIIGVVIGVFVKPDIPVVLQPYLPIMVVAAIDALLGAARAYFERSFSDRVFVISFLANVLTATLLVFLGNQLGV
GSQLQTAVIVVLGIRIFSNVSAIRRFIFRG
>WP_003829387.1 CDP-alcohol phosphatidyltransferase family protein [Bifidobacterium breve]
MTDHKLSSRYSPEARDLYFTVPNLISALRIISIPFISALISRHEMIAALALIAISSASDGLDGIIARRFNQVSKIGQILD
PVADRLLIFCSILALGIAGVIPWWMLIIVGLRDLWMAIQVLWLAQYGYGPLPVHFVGKAGTALLMISIVSLIFADLGTNA
FFHLLYLAALAAGIWGIAMYWLAGYIYTKQGVSLLRKELGERHGA
>WP_003829388.1 ATP phosphoribosyltransferase [Bifidobacterium breve]
MLRIAVPNKGMLSEPAWNMLAEAGYRLRTNPRQLVVQDEDNGIELFYLRPLDIAVYVGRGAIDVGITGQDLLKNSGTAAL
EHMPLGFGSSTFRFAAPNESPITTLEDIQGKRVATTFDKLVHEYLVEHGIEAETIHLDGAVESSVQLGVADLIADVVSTG
TTLRNAGLRVFSDPLMHSEACLIRSPRLDEKDSRLAVLTRRLQGVLTAHQYVLMDYDIPVSKVSAAVAVTPGFESPTISP
LHDKQWNAVRVMVPKAKVNQLMDDLYEVGARGIIVTALQASRM
>WP_003829389.1 MULTISPECIES: phosphoribosyl-ATP diphosphatase [Bifidobacterium]
MKTFESLFAELSEKAKIRPEGSLTVDELDKGTHFIGKKIIEEAGETWMAAEYEGADRTAEEMSQLLYHVQVMMIKHGLTL
EDVYKHL
>WP_003829390.1 ribulose-phosphate 3-epimerase [Bifidobacterium breve]
MSNIAIAPSILSADFCNLERDLKAISNADLVHVDVMDHHFVPNLTLGEPIVGRICEVTDLPVDVHLMIEDPDRWAPEYAK
LGAASVSFHMGATHAPVRLARQLREMGCKASFAVRPAEPVEPIFDILDEFDMVLIMTVEPGFGGQKFLDNQMAKVRRLRD
EITRRGLKTRIQVDGGVSPKTAHIVAAAGADVLVAGSAVYGAENPAQAVDDIRAKAEAAFKA
>WP_003829391.1 prolipoprotein diacylglyceryl transferase [Bifidobacterium breve]
MNLAYIPSPTFSKFQVGPFTIHMYAICILIGICVAVWILTTRWKRYGGTFDQILDTTLVTVPCALVGARLYHCITTPADY
FPPTGNLINILKVWEGGMAIFGGISVGTLVAFLWCRHKHYPFAIFADAIAPALPVAQAIGRLGNWFNQELYGWPTTLPWG
LKLNDADAIGKSEICYSGAECPDYKTTLFHPTFLYEMIWNLIGAAIIIYLGHKLADRLRAGQQFAMYLMWYGLGRTWVEN
VRINYSTVILGLRTNVWTAIIVFVIGCILFVVLYQHGPDSKVQARQLAAVTADELERQSIEEERLRQKKAQRGNMQNK
>WP_003829394.1 bifunctional indole-3-glycerol phosphate synthase/tryptophan synthase subunit beta [Bifidobacterium breve]
MSVLDELVAGALEDQQTRELTVSLEDVKKAALAAPAPIDATRWLKRADGIPVIAEIKRASPSKGHLSDIPDPAALAREYE
KGGASAISVLTEGRRFLGSLDDFDKVRAAVHIPVLRKDFIVTDYQIYEARAHGADLVLLIVAALDDAQLKHLLDLAHELS
MTVLVETHTREEIERACQAGAKVIGINARNLKNLKVDVNKYNELAADLPDDVIKVAESGVFGAVEVEDYARAGADAVLVG
EGVATADDHELAVERLVKAGAQVKASETTPLSEHQGPYWGQFGGRYVPEALITALDELERVYTQAKADPEFHKEFMTLQQ
RYVGRPSPLTEAPRFAALVKEKTGLDARIFLKREDLNHTGAHKINNALGQALLVKRMGKTRVIAETGAGQHGVATATVCA
MLGLKCRIYMGQIDARRQALNVARMRMLGAEVVEVTLGDKILKDAINEALRDWVTNVKDTHYLLGTVAGPHPFPAMVRDF
QKIIGEEAKQQLQDWYGIDHPDAICACVGGGSNAIGVMNAFLDDDRVNLYGYEAGGNGPESGQHAIRFAPGTGQLGMFQG
AKSYLLETDEGQTLDTYSISAGLDYASVGPEHAWLKDIGRVNYSWATDEEAMNAFRDLSQSEGIIPAIESSHAVAGAYKA
AADLKAKGYNKAVMIVNISGRGDKDMATAGKWFGYLTDDQAAALDVAGAHGDTVA
>WP_003829395.1 MULTISPECIES: SOS response-associated peptidase [Bifidobacterium]
MCRRFALDLDWDAVASQFAVDEDDVRVDTLPQPSYNIAPTQNIGVVAQGKDGRRHLTGAYWSLVPRWSASKVLSYPTYNA
RVESAHVKPAFAESTKSMRAIIPASGYYEWKGRRPFYFHAPHDELLSLAGLYSWWRSSPASPWQLTATIITCPAADEFVK
VHDRMPLLVPRNMVASWLDRSVDGAALLDSMREAGTMLSRRLQFHEVAPLNSDGKRLIQPLDSTEPMRLF
>WP_003829397.1 amino acid permease [Bifidobacterium breve]
MASAGNPKDDTGLERKMESRHLTMISLGGVIGTGLFVSSGYTIHQAGPLGAILAYAVGSLLVYCVMVSLGELSVAMPYAG
SFHMYAKRFIGPGTAFTIAILYWLNWAVALASEFTAAGLLMQRWFPHSPSWVWSAVFIAVVFALNIMSVRLYGEAEFWFA
SIKVFAIIAFIVIGLLAIFGSIPIAGHASAPLLGNFVADGWFPSGIAPIFSTLLTVVFAFSGTEVVGVAAGETKNPSRAI
PKAVHTTVLRLAIFFIGSILVMAALIPWHQAGVDTSPFVLVFQSIGMPFAGDIMNFVVLTAVLSAANSGLYVCSRMVWSL
AKERLIPARFAKTNFRGVPVWAVLFSMAGSLLALLSSVIAASTVYLVLVAVSGLATLVVWFSVCVCHIRFRREWTRDGHS
ADELGYRAPGFPVLPWLAIVMCIGALVLVVLDETQRSTLYCMIPFVACCYAAYYALERQRKRENNA
>WP_003829400.1 VanZ family protein [Bifidobacterium breve]
MGFLKNFSEPFAFALALWPFVSMLLTVPVLALLYHRDNRIRLSSAIVAYGTVLYLLGLLCFTLYPMPADAAAYCAAHHLT
PQLNPLQFIGDIRTDGLTAVLQIAFNIVFFLPLGFIMGRIWRWPLPVTAVLSFATSLFLETMQLTGLMGVFPCAYRLFDV
DDLLWNTTGALIGFALAMLSLRLIPARVADMTPTTTPGFMRRLITFIIDMTLIAFAVMPTHLFVMIVRSNLPSGSNGSWQ
SMEPFDWTGSILFLAALILFEGVVPWLRGGCTFGGSFTHMTVETRPREGWRRAASYVARMATLIIVLPWHSGGFNLLVFI
GLGIFWLVKHQMPYDLI
>WP_003829401.1 aminotransferase class V-fold PLP-dependent enzyme [Bifidobacterium breve]
MDEEDAPVTIDADEDGVVDAVTAQMSEHTSFIVLDQIISATAMLFTAQRIAAEAHRRGIRFLVDGAHAPAQLADPVGGLQ
PDWWVGNFHKFPCAPRGTALLVIPPEGGQDGQDLWPLIDSWGFADPFPERFDEQGTQDLCGPIAAPESLRDIERLWGWDV
VRRYMSDLADYAERRVSEAASEVGGEDCSSPVRIPSPAMRLVKLPHGNRTPQELDALCPVFRDRILNELHAEVAVTQFDG
ELYLRLTAHAYVTADAIDRFAEQSIPTIVGWLRG
>WP_003829402.1 MULTISPECIES: GNAT family N-acetyltransferase [Bifidobacterium]
MRLIETWLADQERAFDLFAKFPAEETGFENPAAGMNRERFAAYVRGLRDESLGVGLPDGWVPATKYILVNDEGDYVGIFN
LRHRLTDFLRNGPGHIGYGVAREYRGHGYATAGLKLTLAKARELGIKEAYLSVHKTNPASLAVQQHCGARIDHEDKTEYY
TRIATCTESDGLYARGD
>WP_003829403.1 MULTISPECIES: hypothetical protein [Bifidobacterium]
MNDLLIIDMLPTYGLLFYLLISVFVFVGCRGLRRRTSDRGLLRFAVGAFLVVSALGAVFAALVYIMAAPLAQPDMVDFYR
MYRPGALIFLLGLFIIQFVFGVAAVYRGK
>WP_003829406.1 MULTISPECIES: hypothetical protein [Bifidobacterium]
MKVAADPEQVDGTILDGRDYSSGQLPQENIRIIKEADATLRLNLGTQLDALYDRPHKEITNEGGTLIIIHDADSSEWHFF
ECLV
>WP_003829412.1 hypothetical protein [Bifidobacterium breve]
MNAIAPFKCLLACVTATTMCAMMTACSPSRTPSSDASSTAKRPASTVEVRRGGITPLPSSSTGVQVAPVFSLTTPAKGWF
HSTTDQGAYVHAGDVLGTVGDQQVTAPVDGVIETVAQDNDMAADYPLFSIRYGGMSASVDATALLATIDPDQPLTGRFQI
TDAQGPTDCAAVVNDGVATPPSSAEDTAGSATTAHGTESTRTLQCLFPKDVQARPGQNATVVLTATAVEDALILPVTAVA
GRLASGQVSRRDGDSFATVNVKLGASDGTSIIILDGLEEGDMVSATAPNLTPGAQS
>WP_003829413.1 MULTISPECIES: ABC transporter ATP-binding protein [Bifidobacterium]
MSTLIRLEHLSAEVRLPDGERLTTVDDVSASFERGTSTAIIGKSGSGKTSLASIVGLLNNDYDGTLSYDGRDCAAWNDAD
RARFRCRHVGFVFQNYSLIPHLSAWENVALPLQYRGGIPLRVIRRRASRMLHTVGLGSRTVCSMPSRLSGGEQQRVAIAR
ALVGDPDLLICDEPTGALDTETGDMVADILFRHVRELGVTLILVTHDPQLAARCERRLTIDRGRLS
>WP_003829417.1 type II toxin-antitoxin system YafQ family toxin [Bifidobacterium breve]
MLKPDYTAAFQRDIKKLKRKHADLRPLKEVIRLVLEDTADSKEALRRRHRAHTLTGDLNGVLECHIGNAGDWLLLWIRDD
GTAMFMRTGSHDELLGR
>WP_003829418.1 hypothetical protein [Bifidobacterium breve]
MASVSKVTQMAHQFARICVFGDVRVQFRQQARQQSHGLRRERPVWFGEQVVAGESRGFESGLLLIDQRLQTGTLRGDADF
CGHGRLPHSNRHRLVQSRL
>WP_003829419.1 MULTISPECIES: hypothetical protein [Bifidobacterium]
MGLGLGSGLDRYRTIIETRGGTFQTRAGQAHWQLDVSIPAKN
>WP_003829422.1 hypothetical protein [Bifidobacterium breve]
MTDHLDETIDRLTDETPDGHLLAALDAVERSHSGDAPPAAAVMARIRASRSPLDGPAWSWARSLRLFMLLLGRQSRVVPW
RVVPATLALMAFAGLGARFFAVGWGATVVSHAFCSMVLAGVLLSVTMALGDSRADMISSATPLGTGAVTLVRLVFILACD
VMFGLMVTTVMGAQGYGTFGVLLVGWLSPLLLVAGVGAMLAIRFSSGVGFGVGLLLVAVIRTDLLGLTGLPAAGWIDMTR
PFGQPLLAVTGLMACAAAVAFSGRLSEARMAAAAV
>WP_003829423.1 MULTISPECIES: hypothetical protein [Bifidobacterium]
MAGMIRAQARRIGMGLLTMPVACGIAVAAAGIMVSGVWSRTQTLTVVNWLAQLMVIGAGVCVAVALTGDPLVEASESTPV
GWRRVQATRFALAAVSGLAGAVLMFAPLHVLGLWPQDTGWISLIAPTGAVLVVGAAGFAAAAWSASTRATVMAVVAVWMF
LALLWDPYVLDPVAQRGIPLTVAVIAVGIAWHLLGDEERNVTLARRSI
>WP_003829425.1 MULTISPECIES: ABC transporter ATP-binding protein [Bifidobacterium]
MFISINHLTKDFLRKPRALDDVTCDLPHGMVGLIGPNGAGKTTLMRILAGIIRPTSGQVLMDGHDLKDERTRRALKRTLG
YLPQDIEPYPQLTPLEFLDYVGVLKGIDDTRKRMRQAHELIERVGLTDVADRRIGGFSGGMRRRVGIAQALMADPRLIIV
DEPTAGLDPEERMRFRTLLAGLGGDRTVILSTHILDDIAQTCPYVFVLRQGRIRYDGPTEHLTEHATGRVWLTQPSNTPP
PAGMIVANAVTTARGVRYRVITDTPPADAHPMDPTLEDGYMVLIEEHPDQH
>WP_003829426.1 MULTISPECIES: superoxide dismutase [Bifidobacterium]
MTNTTHAIQTITATGLAAIMALGLTACMDGIEHPENYPTNGSKKITATSNPQDISADQLGHTWPLTVDHGTVSCTHNSKG
DPVMRFTAPDGTQYALNQTSDNKDLPDINQLLADGKSTGTLTSFAFTVCDVK
>WP_003829427.1 MULTISPECIES: hypothetical protein [Bifidobacterium]
MSDPRVEGGRLSVAPEAVYTGALVMFFSNLAMPDTDPQGRPIVLWFNGIIAVCALIWGLAETMRVRKEYPWRWARTLFYD
VLILVGLLIRNFDWTRLVVLVALVLYAIVTEKTAAEPRRS
>WP_003829429.1 hypothetical protein [Bifidobacterium breve]
MKSLLRIERVAVIRWSTLAFVAVLLFPLFFLRYGNTGAVVQSAMVMALPVTAAGLVFSHARVPSSYRSFSIHDRLLLRFS
VKSLSLGVVINVCLTLLYGLAVGLVVNEPLSSRTILMLAFTAVVLSLACFVLRLWVSPLVAWNVVAFFIVAGLTVSSGMF
EDAPMLYAVIPTTWVLNGVKFAGYVIPVGVAIAAISACLLFKAVKRV
>WP_003829431.1 MULTISPECIES: ABC transporter ATP-binding protein [Bifidobacterium]
MPVISATNLSIGYKGSPIVSNINLRLSTGRIICLLGANGAGKTTLMKTLLGRIKPVSGEVTYTGTNINEMSAAIDHPSFF
PYLSGRENVEVVSAFWGLDVDPEAALDGVGINRAVYGRKAKDYSTGMKERLELCLALVPHPRFLFLDEPQNGLDPDGIAS
LSETLRAYRDKGNCVVISTHLLHEIQGVPDECIMIRHGRAVQVTDLTGVNLADLYQGR
>WP_003829435.1 response regulator transcription factor [Bifidobacterium breve]
MIRIMLVDDQRFARLGFQLMLDDASDIVVTAQSADGRSAIETLEQLAVQHRPLPNVILMDVRMPGMDGIEATRRITRRWP
TISILILTTYDEDDYAFGGLDAGASGFLLKDVTKHNLIDAVHAIANGDAILTPRITRQVLERGVPHPTSSQRQQEIRKAF
DALTPRQREICALISEGLINEEIANQLTVEPASVKRAVTRILATLGLRNRTQIAIGWFKAGM
>WP_003829436.1 MULTISPECIES: sensor histidine kinase [Bifidobacterium]
MGAMKPQSAQANKVTVLAVPLVIAVVECAAMLWEHAIGAPADTMYTFAKDPLGLALLLAMTIASSAILLVRYWLPAVALA
LEAVLLIVASYWRLDSIVMIQTLVACYAFARTARGRGLCVGGIGMMLSMTASAIMVHPDVLATEWVSRVVTLAAVGGGAL
AVRGRQQAKEAEHKAAEECRRAAELAFQRDAAIRRSRIAGQLHDSVGQDLTVIIALSEGLAGKTDDPRVEDALHGINEIA
RESLGDTRKAVRALTEFDGAANGDDTHTQESDQHSWDDIRPILAHARRLGIVTVFTETGTRADDEAQADLCFDVTREAIT
NAIRHGQNVVHISIAWNHSENGTVAVIIRNDGSPARKDARKDDGTGLVRLFHRVESASGIFEYGPNEDGEWVVEATIPSN
GVNEKDHTA
>WP_003829437.1 MULTISPECIES: FtsX-like permease family protein [Bifidobacterium]
MARYVLRVFRDNVTGWVPTILVVAVVTTLVGICMNQFVWTSSPSFTLAARQAGLDPAEFGMVSVTIYVVVSLLAFFSLTV
VGSATVNRIHSTFAQWRLMGASPSQVLASMWMLVGVASLFGSLIGSLAAVPASLLAVPEFNAMAAESFADGFGSFAPPAF
TPSMAAWLGSLLLGVATCMLGASIPSLRAAKIRPIEVIRGTGAIGIRHGWRSWAHWALGLIVMAAALALAFSGMGTPRAL
AFGQEAGQTFNSALWAGIIASFGMYILVSMLIPILLGIGRVVCRLCGSATGVLAARSAEAKAASNTNTIAPLALAMGLSV
TLLTCARSYGRILALGGHPKSLNYADSLLLITMLCIVSLATSMAVIALSNRSMVADQALLRSIGLSPRRVIRMYLWQSLQ
LAAGAVILSLIPVAVSASVFAARSAALVGIPVAEIPWPGVIGMGTACWLALFLIQFTQIRPALHRSVADTIRTC
>WP_003829440.1 MULTISPECIES: DUF2089 family protein [Bifidobacterium]
MDTTMIPPWMSNLDDEDMTFIKRFLLASGSMKEVAAQYDVSYPTVRLRLDRLIQKIKLGEQIENEPYIALIKRLAVDDKL
DFDTAKILISEYRKQLKQGE
>WP_003829441.1 hypothetical protein [Bifidobacterium breve]
MIGATRFAVVFFVFLIAICIGFIILQIRLSKMDSKWPGLVLPAITLLLSLVAAITVFARADIGAYGNMWNVVLSAFIAFL
SNNVSTIVLAGIYLYQRDKINRRAELARMNVQDL
>WP_003829442.1 MULTISPECIES: MerR family DNA-binding transcriptional regulator [Bifidobacterium]
MNENDNTANAVNGSGAFDVEGNPLDTGRLWPIDQAALISGVTTRTLRYCDETGLVKTARTRAAQNQTATVMNAMPLSGSF
GAIRSALVGDPRFADPCGEALYGSKACADFVNEAKNIHARQIAERFAAEQDVRNQPK
>WP_003829444.1 hypothetical protein [Bifidobacterium breve]
MAKRKHIGTVVIAILVAILLAVGVSGWLFWQSVQRVIGEAQQAGEYAAEAQQSVGQGDFKQALEQMDSAGSHIVTAHDET
QGALWQAAEYVPYYGSDVKAVRGMLGAAADAATNALPKIDSAAQGTLVDFNIEELLSGMNFSDGTLSIPKIASIKQDLSD
AGAVLKRVKTSIYALPQPRTEQITEMVNQGKQVVDQIDETFDTLNTIVEKIPG
>WP_003829448.1 hypothetical protein [Bifidobacterium breve]
MVAGQPIGTMIGSRMINNAQAGFIIGAVIMLAFGFVALAIWPREESSKDMERTKMTLKDLAVSFHFPKFSTSRDFYKAFG
CRVCMLLSYQMISVYQLYIVEDYVHQTKTEAAGTIATMSIITMVVSLSASLISGPISDKMHTRARY
>WP_003829454.1 MULTISPECIES: hypothetical protein [Bifidobacterium]
MSLIDDAKDFAKQAGSKVADTARDIKDKATDKASDLVDKAGDALDEAKAKADVAKAEAAKKATEVKNDAKEALRENAEN
>WP_003829468.1 anthranilate synthase component I [Bifidobacterium breve]
MSECSVEHLKWGATWPSREQFHELADAGYRVVPIVRRLLADSLTPVGFYERLAGGRSGTFILESAEYGGTWSRYSFIGVN
SMAQLRSNNGQADWLGKVPVGVPTEGDVIEVAHAALKALKAPHVAGLPNLTSGLVGTVGWDAIRHWEPTLRAEAPDETGQ
PETVLALATDIAVVDHISGSVWLIANAVNVDNKSTRADAAYNEAVARLDQMQRDAVTPAPDEFRVNILDETVAQPELRFR
TEKSHYEQAVERAKQHIVDGDVFQVVISQRLDIDSPADPFDVYRVLRTLNPSPYMYFMALTDAQGRDFNVIGSSPETLIK
VDNGHAMTFPIAGSRPRGATPEEDEKFAKELLADPKERSEHIMLVDLSRNDLSKVCVPQSVEVVQLMDIKRFSHIMHICS
TVTGKVDPSLTAFDVFKSAFPAGTLSGAPKPRAVEIIDELEPADRGIYGGTVGYFDFSGNMDMAIAIRTAFLCDHEASVQ
AGAGIVLDSVPATEWQETRNKAEASVESIQIAAQLREL
>WP_003829472.1 MULTISPECIES: imidazole glycerol phosphate synthase subunit HisF [Bifidobacterium]
MSLAVRVIPCLDVDAGRVVKGVHFENLKDAGDPVELAAEYYRQGADEITFLDVTASSSHRNTMIDVVSRTAEQVFIPMTV
GGGVRTPEDVDSLLRCGADKVGVNTAAINDPSLISRVADRFGNQVLVLSVDARREQGEQHTQSGFEVTTMGGRRSTGIDA
IWWVKRAEELGAGEILLNSMDADGTKEGFDLEMIRAVRKEVKIPIIASGGAGKVEDFPPAIEAGADAVLAASVFHYGILT
IADVKAELKKHGYTVR
>WP_003829477.1 23S rRNA (adenine(2503)-C(2))-methyltransferase RlmN [Bifidobacterium breve]
MTIPEIDTPETGITPGGTSGAFRDVLSKDHARRGKPPLHFVDMTPAQRIEKAAELGLPKFRVKQLANHYFGHFDVNAAEF
TDFPAAKRDEAAAAFFPQLITEVTRQVADEGTTIKTLWKLFDGSLIESVLMRYPTRTTLCISSQVGCGMGCPFCATGKLG
LTRNMSTGEIVEQVRVAAKMMRDGEVAGGEGRLSNIVFMGMGEPMGNYNSVLSAVRQISAMPPEGFGISARNITVSTVGV
VPGIKKLTAEGIPVRLAVSLHAPSDELRDELVPMNKRFNTTQVLDAAHDYWLASKRRVSIEYALMRGINDQAEHAQLLAK
RLNHYGDNWAHVNPIPLNPIEGSKWTASKPEDEKQFLEILHRAGITATLRDTRGQDIDGACGQLAAKER
>WP_003829479.1 ribosome recycling factor [Bifidobacterium breve]
MSLIDQAKEQMAKTVENTKENFAGIRTGRANPALLNGIVVDYYGAPTPIKAVASIGVPEPRTLSVTPFDASQAAAVEKAI
RNSDLGVSPNRDGNVIRLTMPELTEDRRKEYVKLAKSKAEDGKVAVRNIRRKTKETIDKSVKDGDMGEDEGDRLLKDLDK
VTKSVTDEIDALLDTKQKEIMEV
>WP_003829481.1 MULTISPECIES: UMP kinase [Bifidobacterium]
MTDSDKPRRVLLKLSGEAFGGGKVGIDTHVIRRIAEEIVPAVQQGVQVAIVVGGGNFFRGAELQQAGIDRSRGDYMGMLG
TVMNCLALQDFLEQEGQATRVQTAITMGQVAEPYIPLKAIRHLEKGRVVIFGAGAGMPYFSTDTVSIQRSLEIHCDEVLM
GKNGVDGVYTADPRKDPEAKRFETLSYNRALVDNLAVMDASALSMARDNKKRIRVFGLEGTGNVTRALIGEEIGTLVSTA
ESRVAE
>WP_003829482.1 translation elongation factor Ts [Bifidobacterium breve]
MAAITAALIKQVREDTGAGMLDVKKALTEAEGDVARAKEIIRAKGIAAAGKREGRKAQEGTIASKVVETANGETGYAVEL
NSETDFVAKTPKFVEFADEVLGYAVDADVNSAEELEGAKAGDTTVKLAVEEAAALFGEHVKVGQFAKISGEHVEIYAHKK
SAEMPPSIVAMIATDKAGAAVAHEAALQISAMGAKWLTREDVPADVVESERRVATEKSQAEGKPEKIIPKIVEGRLNAFF
KEVVLLEQPFVKDPSKTVGALFKEVGGNATAFARVEVGKGEEE
>WP_003829490.1 peptide deformylase [Bifidobacterium breve]
MAIREIRVVPDPVLRTPCDEIKEITPAVRRLVDDLLETVDDPGRAGLSANQIGVSLRAFSYNIDGKVGYVLNPILEEKSG
EQYGDEGCLSVPGLWYKTRRAEYARVRGIDLDGKEVVLEGTGIMGRMLQHECDHLDGHVYLDRLEKEERRAAMKYMREHQ
K
>WP_003829491.1 long-chain fatty acid--CoA ligase [Bifidobacterium breve]
MREHVEEPRYVTTDEDTVFSLLVKRAARTPDDTIAEWQDDDTHQWRGATATEMLSRVREVAKGLLGLGVKAGSMVLIYSP
TCYEWGVADFACAAIGAVVVPVYETDSAKQTAGIVEEVDPVIAFAGGFQHAQTLEQIRAAHPGLKYVFNFKADGLDAVAD
FGQNVSDEILDAAIARIKADDLLTVVYTSGSTGKPKGAMLSNRNYTHIVLNGYEILRGMLYDDNRLLLFLPLAHCFARYI
QYVCIGGCGVVGYIPDAKHLLADIRSFKPTYLLGVPRVFEKVYNAASQKAGAGVQGHIFALSVKHFVKWSKDEQSGHGHS
FIDRMAHSFFMATVGKSIRSALGPNLKWLACGGAPLNVDLAHFFNGMDDITFIQGYGMTETAAPMLVNWEDDNEVGSVGK
PGPGMGVRLGEDDEIELTGPNVFLGYYKQPELTAQAMTADGWIKTGDLGRIEDRGFTYITGRKKDIIITAGGKNISPAPM
EDVIDTCPIVAHAVVVGDGKPFVSALIELDPEMLHSWLEGQGLDPDMSLAEASGNDAVRAFVQQYIDQANANVSRAESVR
KFAILDEEFNQEHGTLTPSMKVVRPKVLQRYTAIIEEDLYAPKPSNKPLPATAKIIDSTVATVKKSSEQVKQASEQVKQA
SEQMKASVSDSIASVSEKIKKTKNEADEAEEGESAEATADELPDQSAGENNEE
>WP_003829492.1 MULTISPECIES: hypothetical protein [Bifidobacterium]
MEYTGFFDMRRCGPLPGYDGFIVVELSDRPVKYHIQPTFASSMSARECHTMAMAACRIACNCADAIRGKLSVDHLRRALT
NPCLERLRTMQYLLDSHMVTHPEIKTKFCYLPTVPTLIDGVITGADTMEMVVFMTIGQEDLRVNLKFRYIGSRWMCVFAD
LG
>WP_003829495.1 MULTISPECIES: GuaB3 family IMP dehydrogenase-related protein [Bifidobacterium]
MSQEIEIGLGKKGRLGYALDDVAIVPSRRTRDPEDVSTSWQIDAYEFDVPVIGAPMDSVTSPATAIAMGKMGALGVLDLE
GLWTRYEDPTSLLDEIAGLPAEEATTRIQQIYAEPVKPELITQRLHEIRNAGVTVAGALSPQRTQQFYSTVVDAGVDLFV
IRGTVVSAEHVSSGQEPLNLKKFIYDLDVPVIVGGASNYTAALHLMRTGAAGVLVGFGGGAVSATRQTIGVQAPMATAIA
DVAEARRDYMDESGGRYVQVIADGGMGDSGSFVKALALGADAVMLGAPLARATEAPGKGTHWGAEARHQTLPRGYRTTVG
TVGSLEQVLFGPSHEADGKTNFIGALKRAMASTGYVDVKNFQRCGMVVNPYSSR
>WP_003829497.1 NADP-dependent isocitrate dehydrogenase [Bifidobacterium breve]
MAKIKVEGTVVELDGDEMTRVIWKDIKDRLILPYLDVNLDYYDLGIEHRDETDDQVTIDAAHAIQKHHVGVKCATITPDE
ARVKEFGLKKMWKSPNGTIRNILGGTIFREPIVMSNVPRLVPGWTKPIVVARHAFGDQYKATDFKVPGAGQLTVTFTPDD
GSEPIQHVVHNYGEDGGVAQVQYNVNDSIRGFARACFNYGLMRHYPVYLSTKNTILKAYDGQFKDTFAEVFETEYKDKYE
AAGLTYEHRLIDDMVASSLKWHGGYIWACKNYDGDVQSDSVAQGFGSLGLMTSVLMTPDGQTVEAEAAHGTVTRHYRRWL
KGEKTSTNPIASIFAWTGGLKHRADLDNTPEVRHFAETLEKVIVDTVEGGQMTKDLAMLIGPDEPWLDTEGFMNALDENL
QKALAK
>WP_003829499.1 substrate-binding domain-containing protein [Bifidobacterium breve]
MVFTRRPAAVLTAIVAACAMAISLTACTTDANSQDTADDQTTVTSSAPGVVAMFTPSDGITLNQQTPLNKWAKLTPNLTK
ALTSAGFKKGDISHTTSDSLDKQSRAIQDYVVNHLSGSNTTDDAGIVISPDNITLLVAPVVEADASTRQYGDYVSQELST
ADTAEGSDSTDLSDSSNSSDSSDSSTGSDSTDDSSSDASKTAGDSKNAAQAEAVDRLVSSLKLAKESGMHVVLMGNSIKG
YKPDAFVRFSDAQAIGKLQAEKIVSKLELSKASKDNPKYIEVLMPYTAVDESGEASDSTFVQEAFRGIWQVLGAYYQKGV
VESPSGTLNGNSTEDDWQSVAYDASKEGSTAKVLDARLAKADEHASPTRIDGIIAMNDYIASEVVTELDDLGYTGSAADI
NPQITISGIVGNITGKKDLSRSDVPDPIKSPEKDDSADSTDSADTQDDSTATDKTDKTKDSQWPLVTGYGAYVSNIPSIV
NGKQWMTGIEDRQTLAENIAEACALLNKGQTLTSMSSVRNTEVGGKKKVPTISGPLLAVSASNLKVTLIDPGYISLADAG
L
>WP_003829505.1 Fic family protein [Bifidobacterium breve]
MEPVRNDTTTDRRTAVELAKRLLVDSIWRTAKIEVDGVTFPDTQEIFDGRAPEGMSVDDIVTVNNIKRAWRFLLENIDYP
VDWQYIREYNRIIGEGLVRDAGRLREYGVRIGGTGWVPEIPAVESSRERVRGILEESEGEDTAMLLFGAVTRGQWFSDGN
KRTALMVANHQLIHDGIGVFSIPPEDKAQFVSMLLRYYETGDYSRLSDWLSQNAVGHVPGGLTLAQSSGIVEKTNDAVNG
MGIVPGVPLDGLDGGSGLLR
>WP_003829512.1 MULTISPECIES: ABC transporter ATP-binding protein [Bifidobacterium]
MTIQYTAQPADPASSAVLTRGLVKRYGDFLAVNGLNLNVPAHGVYGLLGPNGAGKSTTMKLLLGLASATSGDMWMLGEKV
GGRHRLQAGRVGSMIEGPSFYPGLSGLDNCRMVADYLNLPGSAAPAILRQVGLAGHEGKKARDYSLGMKQRLGIAMALIS
QPELLLLDEPTNGLDAEAVVEVREMIMGLSRERGITVIISSHILSEIEKMAPVVGVIAAGRLLYQGSLDSLREEGHIDLR
VSDPKLAAAMLGSDRIDYRWLPGRDGGVLRLPELPDQRIGTLITQLVGQGVAVYRVASERKTLEQAFLELIESPQSREPT
PHQAQNAMDSDAARASAHASPRRPLPIRQAAGRAAFAAADGGAR
>WP_003829514.1 MULTISPECIES: ABC transporter permease [Bifidobacterium]
MSGAAVFAATGRRPPRPRAKTGSPFTLARLELLKVRGSSFWWMLLGMMLLVSAWAGMAFMKRAGSPVPALRSAALADGEV
YQVVSLLAPILAALLTSRIAVLETSERMNLTWLSFGQSDAARFVGKLIVAGTGVGLCFLIPLLWVPIAAKALGFTVAGSF
AALVWVPALTGFLSATATSAVQLMFSMMIDKQAIGLGLGVIAGVLGSGLGAMNRPALGWLFPAGLSSAASPFVRSVDAGG
NATMLLAARPWMAVASAAMAFLGWTLVSMVVVKVKESRR
>WP_003829516.1 MULTISPECIES: ABC transporter permease [Bifidobacterium]
MTHANAVNPATNPAINPAANPAAGPSHAAMPRAHAAGRRRPSVWAAFRWETRKAGNLWYWIVTVLFDAIGMFNGWSQYTG
YQAEFARQGVTWAAIWGQAILLPSMVFMPVLVAAFAAQVEANEHRGRNWQRLNAAGTVNAAIAGKMLHGLAASALTVLVF
EAEFILVGRFAAGFDLAQLGPFLLRGIPLTLSVWAIMTLTQAVSAKAESFAGTMSVMMVLTIGGCALSLAAPAIAGPYPL
ALITSASAARDLANIASPASMLASTTAAAIWTAISALIFHRLAKQAV
>WP_003829518.1 MULTISPECIES: hypothetical protein [Bifidobacterium]
MHTTSQHNERHDEQHNAPHNSEQSIRLPRRVIAVLIAALAAIILTGCSTGIGVAGDRNLQGIRTQDGDSYTGGYKADYSK
FTGEEAVFGGTGKKASIHLNGTITGTSGTGRILVTNGSDTKRPVPATNGKIDQTYNVTGTSFYIYVTGDQFTGTVNLTSK
EQ
>WP_003829522.1 MULTISPECIES: response regulator transcription factor [Bifidobacterium]
MINVMIVDDQQPTRMGFSLMVMKDPALRMTLQAGNGQDALDILAALQLHGQSLPDVILMDVRMPVMDGLDATARIKQLYP
SIRILILTTYDQDSYAFGGLSVGASGFLLKDVKTKDLCRAIHSVYDGDAILTPRITKEVIRRGVPNVSINADTLAIRSKF
DSLGPREFEVSALVSEGMTNAEIAQRLGMQLEAVKKAVSRSLAKLDVKERVGIAVLWYKAGMPNLQK
>WP_003829524.1 MULTISPECIES: tRNA (adenosine(37)-N6)-threonylcarbamoyltransferase complex transferase subunit TsaD [Bifidobacterium]
MSEPVVLGIESTCDETAAAIVRGRELLSNVVASSMEEHARYGGVIPEIASRAHAEAFVPCVSKALADANMTLADVDAIAV
SAGPGLAGCLAVGVSGAKALAWAANKPIYGINHVIGHIAVTQLQFGPFPKDTLALIVSGGHTSLLHVEDLPRKIDVVGTT
LDDAAGECFDKVARLLGFPYPGGPHIDRHGQNGDPHAIKVPMGLTQGKAGAAHPYDFSFSGVKTAVARWVESEQAAGHEI
PVDDVCASLADSVATVLARKAMRGCRQYDSNTLIVGGGFSANSQLRAKLLEFGENYGVDVRIPQIKLCTDNGAMVAMLGV
NLVEAGVAPSAPDFPIDSAMTLTKVSM
>WP_003829525.1 ribosomal protein S18-alanine N-acetyltransferase [Bifidobacterium breve]
MIVDITAVSRDLAVHSIAQLEGELFGRGAWNENMVREELDAPTRTYLLDVFGETEQTVVRGYAGFWYDGEDAELMTIGVG
KAHQRQGIAAALLKTLIDKAKRQGAARMLLEVRVDNEPALALYQRFGFERMGLRKRYYQPEGIDAYTMSLDLKPRIVGFA
PAQTVSTRTTSGASGAGTEHASNDTNTLNENTTTNGEAR
>WP_003829527.1 MULTISPECIES: tRNA (adenosine(37)-N6)-threonylcarbamoyltransferase complex dimerization subunit type 1 TsaB [Bifidobacterium]
MGCTLVIDTSFGSTVGIVGREPIVETDSRTHVEKLQVNIARAVEEAGLTPTDIEEIVVGIGPAPFTGLRAGIVAAKALAF
ATGAKLVGQNVLDPQGEMMSFVLDGDELFDGIDFLADVPRLGSHQSDGDDSDAEAKEHELDRHVTLCVNDARRKQLYFSL
NHGSISRPDEEAAERRWIEMDIDYPEHIVERVNAALAEYGERDGVSYVVDVAGHGAAKYASVWQGLRALGSVADGSILDA
GKAGLAAFAATALSRELRGDRDVPVEPLYLRRPDAEVPNPLKHVLGHAGADKA
>WP_003829530.1 tRNA (adenosine(37)-N6)-threonylcarbamoyltransferase complex ATPase subunit type 1 TsaE [Bifidobacterium breve]
MIEHVIEASTSEAMQDLGRRIAGLVHGGDVLLLSGPLGAGKTTFAQGFGAGLGITEPIVSPTFTIARELDGRFADGTPAH
LVHVDAYRLGGSAYAPGQDVVARLLDELESLGLDEELEDPGENTVVLMEWGEQMATALAPERLEVHIDRPLDQAAVVSDD
MNGELTSDGVRTVTFVPVGARWESFDLR
>WP_003829531.1 DNA polymerase III subunit delta [Bifidobacterium breve]
MAKTVANAPVTVVPGGDSYLNGMRTKELCSQALQARPDAELIELDATSADQYAFDEAVSPSLLSDTAVVKIINLQNADEK
FAETLVSYTKQAAKDPNGSSIVICQHEGGVKGRKIIDQLTKAGARKVDVPDLKKPDAQLNFVLGEFEKRGRRVEPMAAQQ
LVSVLGGKTGELAAMCEQLCFDFEDNPIGLDRANQYLTANPQVTGFAVADKAVEGRTAEAIVMMRAAVEQGTDPIALIGA
LAMKLRTIAKASAVRAGTISQAEAKTNPWVLKNAMRQLGGWTSPGLAHCIRMLAWADEQSKTNGGDPMYALERCIEDISH
KGR
>WP_003829533.1 ComEC/Rec2 family competence protein [Bifidobacterium breve]
MSKDWALREQGSHDWRMLPVALTMWAASLGSHSAFAWWSEREADALPSDGIGWERLLPGGMACLVLILVVLLAHHLRMRW
PGVLAVCIAAACVGSMTTIAADTIAWHDPAMTQARQSSVQSAITATVTAPVVASDQRGYDCQVDVRFSVIVIEGTDRGSV
AKARVYADDPYCARMHRGAAYRLAGTLQQARYGRMPLWLLVDGSQPLAQVRDPPLHYALISRMQQEFFMVTEQLPDQGRV
LVPGLTMGVLGQDYVGTDSQSMPIHATYANILEDRFRKSGIMHLMAVSGGHFVLLAGLVRRLGRWLLMDRRLTAVMIASM
YVLLAAAMFPGDSVTRALIMGMMGAASHAMGRRSQALSALCWTVVGVLVVSPGMSTSYGFALSSAAVLGIVLFAGRLSRV
LGHVLPHSLAEMMAMTIAAQLFTLPIQVLMEPELPLLSVPANLLVAPFVGLSTITGLMSLALAWCMPWLAGVFAWVSSWG
TLVMERVAMWLGSNEIATLPWKDGVVGAALILLAELGIGALLVLVTRQVKRVRQPEAGLPGMRFGSVWRVRLTLWIEESR
RLLSGDSS
>WP_003829537.1 leucine--tRNA ligase [Bifidobacterium breve]
MSDNEKSTQTEEPNFRYNAALAQDIENRWQKIWDEKGTFWAANVNGDLKDGKGRNAEGRTAYFAMDMFPYPSGKGLHVGH
PLGYLASDVVSRYHRMKGENVLHAMGYDAFGLPAEQYAVQTGQHPRVTTEANIANMSRQLHRMGLSFDNRRTFATIDPGY
VRWTQWIFSRIYDSWYDEDATNPSGSKGSARPIAELVAKFESGEKAIPGHESDGKKWADLDQAEQQDILNDFRLAYISKS
PVNWCPGLGTVLANEEVTAEGKSERGNFPVFQRELRQWSMRITKYGHRLIEDLDGINWPEKVKLMQRNWIGESHGASVHF
TVATADGSKDMEIYTTRPDTLFGTTFAVVSPEHHLLENVPAEWPADVPEDWKGGYANPVEAVKAYRLAAEAKTAKDRVDE
AGEKTGLFTGLYATNPITGAKLPLFTADYVLMDYGTGAIMAVPGGDQRDYDFAVKFGLPVIYTVKPLPESGDDLANYEGK
APFVSHDGIVINSFVEATAAKGDALSLDGLRVDDAIAKVNAWLESAGIGKGTVSYRLRDWLFSRQRYWGEPFPIVYGEDG
TPHLLPDSALPINLPDVPDYEPRTFDPMDAESDPEAPLSRNEDWVKVELDLGDGVKTYYRDTNTMPNWAGSCWYYMRYID
PTDTKHMVEKDEFDYWMGPNHNKYSGDEGGVDLYIGGVEHAVLHLLYSRFWHKVLFDLGYVDSAEPFHKLFNQGMIQAYA
YTDDRGQYVPADEVVEGEPDASGEPTFTWNGEHANREFGKMGKSLKNIVTPDYMYENYGADTFRLYEMSMGPLDESRPWN
TRNVVGGMRFLQRLWRNVVNETTGEVHVSEETPDEKTLKLLNNTIAEVTAEMEGMRPNTAIAKLIVLNNHLTGLKAVPRA
AVEPLILMLAPIAPHICEEMWNKLGHADSLSAEPWPVADERYVGHDTVTAVVQIKGKVRAKLEVPVDIDPADLEKQARAA
VADRLGGKEPRKVIVKAPKIVSIVPAE
>WP_003829539.1 transporter substrate-binding domain-containing protein [Bifidobacterium breve]
MTNWFRLRRRIRTRLVAGIAAALGFALMLSGCGQIQVTTVNGSPEGPTLAIGVAADEPAIGAWHDGTYEGFDISVAKYVA
AKLGYANKQIVFKQVRPANRASMLNNGQVDMVVASWAITDGSKAEADFAGPYLRTGVGLLIRTDDRADFAQAGDGIGDIT
DRMVCIVKGDDTADLFRANHPKAQFQERDSYAQCVTAVQVGSADAIASDMAVLSGLRQANGPQYMTVLQDEGSVEYGIAV
SQGTPQLAQKISEALKDMIADGSWESARAELKRQTRLTVTREVDPQAIVSDAE
>WP_003829540.1 MULTISPECIES: magnesium transporter CorA family protein [Bifidobacterium]
MLRIFSSINGQVEQIEKPENGSWLCLSEPTDVELATVASQTGIDLADLRAPLDDEERSRVDVEDEYTMIIVDIPTVEERG
GRDWYETIPLSIIVTENLIITVCMQDTPVLHPFMEGTIRGFNTFMRSRFILQILYRNATMYLRYLRIIDRESDKLELKLR
HSMQNREIVMLMELSKTLVYFTTSLKSNEIVMEKLTTLSRIKQYPDDEDLLDDVITENKQAIEMANIYSGVLANMTDAFA
SIVSNNLNNVMRIFTIISITLSIPTLIFSMYGMNFQGGMLGMPFSDKPWGFITIVVISVALSILVTWFLTRSRMFK
>WP_003829541.1 MULTISPECIES: histidine phosphatase family protein [Bifidobacterium]
MIDEVMMLRHGRTQYNLEHRLQGQIDVPLDIVGQWQVDQTGFALASRYYWAKVNRLASHPEAIAQPGPDAAERTDIHQYE
EAPAAGRRMVVLTSDLFRAQQTAHAFADVLGLPVVCDRRLRERSFGEWEGLTRAEIKAVAAEDYASWKHHTGGETKHGVE
SRAEVGKRGADAVRALVCDSAYADDTPTTLMLVTHGSWITATIANLLDLDPDGMNALGAMRNACWCRLKVRHSVNGQSTE
QPLWELEEYNKAPAIADCADWENGPADLRGPHMPGWQPIVW
>WP_003829542.1 hypothetical protein [Bifidobacterium breve]
MEISESTWAFIAKHRCEDVRDVALHAKRGDGIDLSFALEQIAGWQRASVKLPDWAACDGLIFPPQVPMEQCSSQFTAQYK
ARLAQHLLENQLADADASDSTSLVDLTGGFGVDFSYMARVFDHATYVERQSNLCDIARHNFPLLALAHAEVINDDSTAVL
RHLAPVSMIFLDPARRDDHGSRTYAIADCTPDVLALQDLLLVKAPLVMVKLSPMLDWHKTVNDFAGAVHEVHIISTGNEC
KELLLVMERERCAAPRVVCVNDEQILEYEANHGSTEDADGIAHASSDGEEPLAGTRTGAIGADRWQYLYEPNASIMKAGC
FAVISQRFDVHPIGPNSHLFVSAKPVDGFPGRSFAIESIATMNKRELKQALAGLTHANIAVRNFPLSVTQLRNKLKLKDG
GHTYLFATTDAQGRHLVLRTQKQ
>WP_003829547.1 hypothetical protein [Bifidobacterium breve]
MKKFFEGLSISSIVAGALAAVTSFLLASKIGIAGSVIGAAASYIVSAVATNIYQNVLQASGEKLQSVGSTDDDAAEHGES
DAGSNDSSPTSETKLPAASGDAADAQQSDDIDRPARVEAAASENPENTMVAAAAAGETTTSLGTASTPATREATTGLGTA
SAPAAGRRTPREVVSRPTAQRSRHTYSVKELRASRRNPKRTAVIVTAVSGLLAVAVTAGIVLLITQGNGTDSVVRDWISP
TVTTPSPEQTESPSTPQHTPTDNTNTPKSNGTTTENDSAPSGSSNSDSSSGSTDSSGSTGTGSGNTNTESGTNSGTETNG
NTNSGTGGNSGSNSTGSDASHGSGSSTNSGTTGSSSTGSGNSSTGSNSSSGNSTGSSKSKSSSSSTSSSAGTDINAIGE
>WP_003829548.1 MULTISPECIES: hypothetical protein [Bifidobacterium]
MTTVIMRTSEGDMRMMLLLWDVTSGNRSLKIVEIPVKTTPRALNNPDFPER
>WP_003829550.1 MULTISPECIES: glycoside hydrolase family 125 protein [Bifidobacterium]
MTTTAIPKSVSDFMQHITDLCGTEHAAWAENFNACFANTLTTTVKRHDDGTTFLLTGDIPAMWLRDSTAQLRPYLALAAE
DGDIASLIAGLVRQQFRYITIDPYANAFNEEPNGASWDKDDQSDFSSPWLWERKYEVDSLCYPIQLAWMLYANTGNTDHF
NDEFIAGVKKILDVFETEQHHENSPYFFIRDTDIPTESLSNDGKGLPVAYTGMTWSGFRPSDDACTYHYLVPSNMFAAVV
MGYLERIFGGEILDDADIAARAGELRRTITEGIENHAKTTNRNGETIYAFETDGLGHVNVMDDSNVPSLMAAPYLGYCAP
DDPTYLATRRTLLSDENPYYYEGEYLKGIGSPHTPPHYVWPIALSIEAMTSDNKDFKAHILDRLVTTDAGTHLMHEGIDV
DDPTKYTREWFSWSNMMFCELVMDYFDIHVKH
>WP_003829553.1 helix-turn-helix domain-containing protein [Bifidobacterium breve]
MSGLEERERAVELYFTTPMTTAQVVEHLGYPTRQCLERWLAMDSRYAGHMAKPIIPLETRRRAVELVLGGMQQKQAAKQL
GVSVGAVHGWVRAYRKGGMAALQPKNRNSAQGNKPADSRRWPSAADDDDAEALRRRVEEPELENALMREVVEARRKRPRR
RPAAPVEQGEDPVDRPVEAGVFARLDDMLARHRAQQLPLPPRPARR
>WP_003829554.1 LacI family DNA-binding transcriptional regulator [Bifidobacterium breve]
MQRVSLKDIADELGISQTAVSFAINDRPGVSAETKRRVKEAAAKMGWRPIYAAQALGSSKTMTVGFAPSRSVQGLKEETF
MLHFMAGAHESLSRQRYGLLYRPCSSTKEELDVYRDWASRKRVDGVILVDLKADDPRPKLLAELGLPAVLAGGPDPSNLV
PSLSIDDSKTMGTILDHLLSRGYRRIAYISGDPMLDYSRDREMSFRKFAEINNLEFSSVSFTNFDPNAAVGETLRLLGEL
AAPTAFIYENEILAAASLHALAADCLNRDRKGSDGDKRLYPYSIPAIVSFEDSFVCEAVYPSITSVHRDAGVYGTKVANL
LLKVLAGEPVSGNRKILTPKLIVRDSTSLA
>WP_003829555.1 hypothetical protein [Bifidobacterium breve]
MKFGVDYTPSHGWFHSWLDPDWTSIDNDLRQIKDLGMDHVRIFPVWPYLQPNRTWINRKGVADVRRMVHIAGEHGLDAYV
DVFQGHLSSFDFIPSWLVTWHKGNMFTDPSAVESERELVSIMTDELSEEDAFKGLTLGNEVNQLSDRPHPAKMSASSEQI
DTWLDELLSAAKRDGVLSLYSVNDGVWFLDGHPFTPVQSATKGDLTTIHSWVFNGVGQGYGARSEECYAYALYLAELAKA
FGPVNRPVWLQEIGAPENVLSAEDTPEFCRRVVTKALDCPNLWGITWWCSHDVPSYLADFPSLEYSLGLFDENGKVKPIG
RVYGELATQYRDARPAEAKSVAIVVDVNGTGNPINRSTLGPGGSVCDLWMKLEIAGKRPTVVTSTVAADNGELRRRGITE
LHWDTSPHAARFYSAVSDPAFESVD
>WP_003829556.1 carbohydrate ABC transporter permease [Bifidobacterium breve]
MRGKKFNKVVQYVLLTLFFLILIGPLLWQLTLAFKGKGDDIYAIPPYLVPKDPTIDNFIQAFNTIPVLSYFKNSLIVAAI
SVCGNVIGATLAGYSLARLKFKGKTIVVLLIFSAMLIPGETLLISQFLIVKTVGLQNTLLGAALPGLCSAMNVLLMMNAF
SGIPVELEEAAKVDGASIWQRFFNVCLPQVKGTMTVVIIFAFVGAWNDFLWPLIILGDDSVYTLTVGLNRLKNQFVSDPR
LIAAGTVIALVPIIVFFLIFQRYFFRGVEEGGIKG
>WP_003829557.1 carbohydrate ABC transporter permease [Bifidobacterium breve]
MTLSITGKKSLAAGKAGRRGGASHETAWEVDDAHRIKEGNGIAGWLFVVPALLIALTFVIAPFINTVRLSFTDATFSNPG
HFVGLEQYQKMFSDESVHIGLLNSSLYVVCVVPCMVILPLILAALVSGNSKILAFFRASFYLPVVVSTVIVGLVWTNLLS
QKGLVNALLQGAGFIKAAVPFLTDRWLLLFSAMLITVWTGLGYYMIIYLSALANIDPSLYEAAELDGAGVVRRFLHVTVP
GVRSTMVLIMLLSSAAAFRVFNEIYVLTGGTGGVGGKDVTMTMLIKNYGTGLNAKYGYAGAVSMLVFIIVGSLVAVEFFV
QRKVDSDER
>WP_003829559.1 alpha-mannosidase [Bifidobacterium breve]
MFLLPNQQLERCDRVMQQRVKPHIHTTLAACTLRSFHNPGEPVPSSEFLAKVRNGQVPFEPFRVPGVWGTTWGTTWFEVN
GHIDMAAVKGRKVELMVDFGWLDHRGPGFQSEGLVYRADGTAIKSANPRNHWIPLVYADGSSTVELDEHGDFTVYIEAAS
NPFVEGPTPFSPTELGEEATGTCDFPYTLSRMDITIFNEDVFAYDMDLETVSSLIRELKDDDPRYWQLAKALQRSLNIYD
ERDLETVPAARAALAGVLAEPAASSAINHIAIGHAHIDSAWLWPVRETRRKVARTVSNVLALMDEDPDFTYAMSSAQQYA
WLEEEHPDLFARMKRRIEEGRFIPVGGMWVESDNMIPSGESLVRQITFGRRYFKEHLGVTPRGIWLPDSFGYTGSWPQIA
RRAGFDWFLTQKISWNDTTKFPHHSFMWEGIDGTRILTHFPPSDTYCSWMSMHELMYSQRNFLDKDLSRNAILLYGFGDG
GGGPTREMTARIRRDHDLAGVPKIEFGTPDQLFDRVRKDIVDDAQGETPVFKGELYLELHRATLTAQQDMKRGCRQEESM
LRVAEYLCAAARIKNPDYVYPREELDRIWKTLLLNQFHDILPGSAIAWVHRQARVEYARDVARLNEIALEAGRAIAAVEP
DDATITDAVIAPYSRQACEAWVVRPASSRAEAGTASMARVAVTHDGDAIVLDNGQLHVRIEADGTVSSIVDQRANRELVP
AGTRLGRYEMLKDEPFHWDAWDIQRDAFLTANALSEASITSVDETANGGAVVHAVTRAKGVEIRTGIALRPGSATLDFTA
DVDWHAVEQFLKVDMPVTVQAVNAQYECQYGLVERPINKNTRSDDAKFESCTHRFVRIADADYAAAVVNASTYGSDVSPT
HADAAHGAGRGTMVRLSLLSAPLYPDPHTDQGTHSFAWSLVADADMNAVLDEAARLNSPVIGELPDLAPLVSLADVTGAI
VLDWVKLADDGSDDLIVRLYEAAGGNAAAALRLDAALADAKASVQEVNLMEEPELDTELPRALAGDEPMPADGAVVSLAP
FQLATLRIR
>WP_003829560.1 alpha-mannosidase [Bifidobacterium breve]
MFLKPEQQLERCKRIVRQRVDPHIHPSIAQLAVESFDIPGEPMPTDEFFAKLNRGDIDFKPFTLGSEWGTTWGTVWFRLT
GTVPAGYPKGKPLELILDLGWYPHSCGGHIEGLVYRADGTAIKAVHPLNYWVPFMDAEGNAQVSVAEDGSFTLYLEAASN
PLLLGVPPFVETELGDHATGKPDEPYVFKSADLTEFDERYENYSVDLDVVSSLMELADKQSPRYWQLAKALQRSLNAYDE
RNPESVEAARAALAGVLAKPANASAMNVSAIGHAHIDSAWLWPVRETRRKVARTVSNALALMDADPDFKYAMSSAQQYVW
LEEDHPDIFNRMKQRIEGGRFIPVGGMWVEADGMLPAGESLIRQIAYGRKYFKEHLGVEPKGVWLPDSFGYTGAWPQIAR
RAGYEWFLTQKISWNDTTKFPHHSFMWEGIDGSRIFTHFPPADTYAAWCKVQELDYAEKNFQDKDLADRSLLLFGFGDGG
GGPTRNMMEHLHRYENLEGVSKVSIEEPNDFFDKAHRQLAKNAGPEMPVWKGELYLELHRGTLTSQQDMKRGCRQEESLL
RTVEYLGAAATLADPNYDYPREELDRIWKTLMLNQFHDVLPGSSIAWVHREAREDYRRDLKRLAEIAQDMCAVLRKANPQ
ADLLAEARISQFRNDGASWRANRINEPTDALSVLTQTLDNGRVLLANGVLSVTIEADGTISSLFDEEHNHELVPAGTRLG
RYELLKDEPAVWDAWEIERESLLMANAVTGSIESVNTENGAAQVHMHTADGDTVITTTITLRPGSHTLDFHADIDWHERE
RFLKVDLPLGIVADQATYDCQYGLVRRPIVKNTASDEAKYESSTNRFAIIGDAGYAVAVINGSVYGSDASPIAGNVAEGR
DSGTMFRLSLLSAPTFPDPRTDIGSHEFDWSVVADATVDRALDAAGVLNAPVLHDVPDITPLASIESVNGTVVLDWMKLA
DDGSGDLIVRAYEAAGGQADAMLHVCPALAGASVHETNVLEGDDLAADLPVALQDGRQNAEGATLHFGPFQLATLRITR
>WP_003829561.1 D-aminoacyl-tRNA deacylase [Bifidobacterium breve]
MKVVLQRVSEASVGVVNELGALDPTFEPQQIAPGFLILVGVTDEDGDKQIAWLAHKILNLRVFEDAQGKMNRSIQDIGGE
ILSISQFTLFADVHKGNRPSFIKAGKPEHADLMWIKFNEALRSGGVPVKEGRFGAHMRVGLVNDGPVTIIIDTEHDMPDG
TR
>WP_003829562.1 vWA domain-containing protein [Bifidobacterium breve]
MGKNDNGNNGRTELVFVVDRSGSMGGLESDTIGGFNSMLSKQRTIAGECRVTTLLFDHRIETLHKHLNIREVNDLTSRDY
WVRGSTALLDAIGLAIGRMIVTQRHTAAAYRAQHVLFVIITDGYENASRRYSLHQIKQMITHERERYHWEFVFLGANIDA
EQTAGDFGISPRCATDFHAVGQGIKASFEAVACAATAACGGADL
>WP_003829563.1 transcriptional regulator [Bifidobacterium breve]
MDETPVYSAPSAAPSPKSAGHVDDAVLSDLDEPFNIILLRLIDAKGYSDVDVYKRANINRKLFSKIRCGDGYMPSKKTVL
ALAIALRLNIDETQDILACAGYALSHSVKFDVIVEFFIVHEMFDVFTINEMLFRYEQPLLGR
>WP_003829580.1 hypothetical protein [Bifidobacterium breve]
MHYFTPKRCATSNKIMYHDKAQAQRAADQSLIERGAELWVYRCEYCGCWHLTHRDPQSSYRHVPLNQQLKPHSRKKGYKP
RRK
>WP_003829582.1 YhgE/Pip domain-containing protein [Bifidobacterium breve]
MKLIWKIFARDVRQSTRNVIAVIVAMGLVIVPALYAWYNIAASWDPYGNTKALKVAVANVDKGYKSDLMPITINVGETVT
NTLRANHDLDWQFVDKDEAIDGVNSGAYYAALIIPKSFSADMMTVFSPTIKHAKIEYYLNEKINPIAPHITDQGASTVAT
TIDQTFVKTLASVALDLVSNVSNYAQSPQMAQYVNNATSHISTMSSRLTIAASQMDSYANLLGAANGIIDSTDKLLGSTG
SAANTTKKALKQTRDGVNSLDSALSGAASGVETALQQAGASYDTVSKQLDTAFASIGSQSDQISGTLTDMQTKVNDQSAS
FGAYASALRELAGKSSSLPAGGDTIAKWLNAAADQATQTQQDLKNVADDLGRAAQSLVDGTADTDQTLKDIKAQIAAAKQ
SVTQAANDYQSTLKPQLNNLTASMGDVADQASSVIDGLSSTVNSVSNLSGGISDSLRDIQTTLTDAASNLNHSASKLDDL
SAQLSGIASGSSTDLDSITTADPDAIASLLSAPVAVDRIPLYPVANYGSAMAPFYTILSIWVGAIILVAMMKVSVSDHEK
AKILGFGNDLPLGSEVGLREAMIAGRVAGPAAALDVLTKPRADSPGNARQFGLHLYQEYFGRYMLFGFLALLQGTLVCLG
DMFYLGVQCEHPVQFLMVGWLSALVFSNIVYTLTLSFGDIGKAIAVVLLVMQVAGSGGTFPIETLPPFFQAASKWLLFPY
AVDAMHSAMAGSYGMEYWVSMGKLALFLVPSLLLGLLLRRPVIRFNDWIIRNLESTKVM
>WP_003829585.1 YhgE/Pip domain-containing protein [Bifidobacterium breve]
MRTVWQVFLRDCKRILRNPVAAVVTLGVAVLPSLYAWFNILANWDPYSATGNLQVAVANEDRGTTNDLVGHLNAGKQVVI
KLKHNDQLGWRFVSNEEQAVQGVQTGDYYAAIVLPKDFSASLVDSLTGTSKQPKIKYYVNEKKNAIAPKITDTGATTIDE
QINSTFVTTVSNTVAAAISQAGDDLDQATNSTQNNVVADLGSVLSTIATVQDALTDLRTTLDQSDTALADARSTTASLQR
SITAAQQASQQSGALLAETQDGSKVFAASLVSALDTSSAQLSGLTVNVNNAAGTINQSFNTAQNSVDTITNALNSPLDKT
ATSLDTLKDALNKAGISADTTDPTGKRIWDHINAIDDAISTQQAKINTFHEDTTRFIDSGKSATTNLSGAMSGTATGGIA
ALNTARSSLTGTVMPSLTSSLNSFAALNGTLNGTLTSLSGTLDQTNGLFDQLSSTIAQTRTTIGSAQDSLNQIIDDVSTV
RTDVATLDSSAVYQKIRDTMHLDDKGFGEFMGSPVTLTTKVVYAIDNYGSAVTPFYTNLALWVGGFVLIAIYKLEVDRES
IRRINAKQAYLGRWMLLVTIGFLQAIIATVGDLVLGIQCEHPLLFILAGIFCSFIYINIIYALAVAFRHIGKAIAVILVI
VQIPGASGLYPIEMMPDFFRKLHPWLPFTYGINAMRGPIAGTYSNHYWLDMLHLFWYLPAALFVGLVVRRYAMNLNALFD
RRLGDTDLMITEHNSMVNEQVSLASVFRTVSDSKELKAIITRRAHRFFARYPMMIVAGLALLTILPFVFLILLFVTQEKI
AMLTSWILSIILIDAYLIVVEYTRESYAMQLGVSAMNADEFRDVMLNGYVWRRFRSHGRHEAASAESAVDTDPDIGEVTE
QLTPFERTGSTDSSDSSKSSESTITDTNPAQGGAR
>WP_003829587.1 nitroreductase family protein [Bifidobacterium breve]
MATNATIETLLNRRSIRKFKDEPIDDDATATLETVAQHAASSQFLNDWSAIRVSDPAIKARLAEIGNQPYIATAPLLYVF
VIDEHRNAHIAQRKGIDPTSDEFHLKYSYRFTQAQNDAVLALHAMETAAYSLGLGGVILGSLLNDIPALIDLLNLPEYTY
PVLGLALGKPDQEPTLKPRMPRSMQFFDNTYPADDDGMLEQLPDFDNKVHQYYDLRQTDRPVDAFSDQIASVSRQGVSGK
TLLDKAAAQGFQLDK
>WP_003829589.1 DUF4235 domain-containing protein [Bifidobacterium breve]
MSDETSTGIASDADRVVEGLHRIDQKVDDLRNQRLNDPDSLGDKLVKSAVPALAGLVAGKLFQIAWDKGAARRNVIKGLA
ADAPQGLAMSLAFAAISAAFGAIVSQLSNQGSQAFVERRHRKASR
>WP_003829591.1 MULTISPECIES: histidine phosphatase family protein [Bifidobacterium]
MSEQHMDGTVAVDASCGKAGFLVLLRHGQTFWSESGQHTGRTNIPLTEVGRQQAMDAGARLREAFPEGFDPECVFSSPLK
RACQTAELAGFAQHGILDGIAEWDYGRAEGRTRQQVSEASGFSWDVWRDGPRSLTPTLEGDWVDTLPDGEQVNVHSGAGE
TLDEVAARARTAIEEVTPLLQSGRNVLLVAHAHILRILTSQWLNVDPQFARLLRLDTAHYSVLSVYKGDNVIERWNA
>WP_003829594.1 ABC transporter substrate-binding protein [Bifidobacterium breve]
MKEKGSMMNRTVKSAVAVAAIAAMSLGTLAACGSSTSGDDSKGKVYYLNFKPEAADQWAALAKEYTKEKGVEVKVQTAAS
GTYEQTLKSEIAKTEAPTLFQVNGPVGYQNWKKYTADMSKTDVYKELTNQDVALKDGDKVVGVPYVMETYGLIYNKDILN
KYFALDGAKATSMDEIDNFDTLKAVADDMQSRKDELGIKGAFTSAGFDSSSDWRFKTHLANLPLYYEFKDDNVTEQPAKI
KGTYLPNYKKIFDLYITDSTTEPTQLSAKTGDDANSEFALGEAAFYQNGTWAWTDLQKAGMKAESVGMMPIYIGVKGEEK
QGLATGSENYWCINDKASDADKKATEDFLSWVITSDAGKKALSQDMGFTTPFKTFDDVKSDNPLTEAAVEDQKSGKTQVS
WNFTMMPSEEWKNKIGQALLEYAQGTGNWDAVKATFVDGWASEYEASH
>WP_003829597.1 LacI family DNA-binding transcriptional regulator [Bifidobacterium breve]
MTTSIQDVAQKAGVSISTVSRSFTRPDLVSTKTRERVLAIADELNFSLFRSAAALKSGRSLRIAVLMSGHIRLWFTASVI
EGLNEVLHAAGYDISVFQISSIEERREFFEMLPVRRNADAVIVVSFDIDNNEITQLASADVPIIGINSVDPEVRGFTAAV
NINDVQGSTLAARHLINLGHRDIAYISTDRDVSLNFSVQNRFGAFTECCRNEGIEPQVIVCKVDDAGRYQISDVVTQLMS
LPKLPTAIACQEDGIALPLMFQLERNGLSVPGDVSLIGYDDSFYTDDIGLTTIRQNPVGMARKAAHMTLDLIEEKPVDEP
YVVAPAHLVVRSSTAKIR
>WP_003829602.1 MULTISPECIES: carbohydrate ABC transporter permease [Bifidobacterium]
MNENKPVKHGALWTVLFAVVSLFWIFPIVLVLINSFKQKAYISKNAFSLPAGKAFVGFENYVRGVETTQFFASFGWTLLI
TVGSVILILVCTSMCAWWIVRVNNWAAKLLYTLFLFNMIVPFQMVMFTLSKIADMLKLNTPWGLCIVYLGFGAGLAVFIF
TGVIKGIPAELEESAMIDGASVPRIFFQIVVPIMKPSIVSVAILEAMWIWNDYLLPYLTLDLGKYKTISVAVQYLKGGYG
SVDMGAMMACLVLAIIPIIVFYLVCQKYIVSGVMAGAVKG
>WP_003829604.1 YesL family protein [Bifidobacterium breve]
MNWLAPDSKFMRAWSNLIDGVWVNILMLVTSIPIITIGAALTAGHDACRRSIEGEGKGVTANYFRSFKANFVKATLLWLP
FLVVLIALAWSWIVLQFTPLLIIKFALTIIWLIGFEWVFALQARFENTVAGTLKNAFIFGISHIAMTAALVVVDAVFVAL
LVGSWFYMPGGLFLLVILGYGTMLMLHIPVTERVFKPYLQQ
>WP_003829606.1 amino acid permease [Bifidobacterium breve]
MSTTDAPKKPRETDDVPVPATLRKSLKNRHIQLIALGGAIGTGLFYGSSESIALAGPSILLAYLIGGFAIFMIVRALSEM
SVEDPKAGAFSYYATRYWSKRAGFISGWNYWFNYILVSMVELAVVGSFVNYWFPAIPTWVSAAVFLVLITAANLLGVSKF
GEFEFWFAIIKIVAVIAMIIGGLAVIIFALPTASGIKASFANWFTVGGGFFPNGLMGHTDNGWTGLLMALVVVMFSFGGT
ELIGITAGETEDPRTTIPRATNDIIWRILVFYIGALGVIMAVVPWNTIDGKSSPFVQIFDSVGIHAAAGILNFVCLTAVM
SVYNSGLYANSRMLYSLAKQGNAPAYLGKLNSKGVPVAGVLTSAVITAIAVVVVFVWPEFAFNYLMSIATIAGIINWTMI
MFTEMKFRKVVEAGGAPEDSNLAGKSGQEALDAIHFKLPFAKVTPWVVLVFLALVVVLMCFSASYRIAVIAGVIWLAILF
VAYQITQAKK
>WP_003829607.1 MULTISPECIES: ABC transporter ATP-binding protein [Bifidobacterium]
MAYIEFDKVVKEYPSGGTSIRALDEASFTADQGELTVILGQSGAGKTTALNILGGMDTATSGRVVVGERDITGLRKRDLI
TYRRNDVGFVFQFYNLVPNLTALENVELASQICPDHFDPAETLRKVGLGERMNNFPGQLSGGEQQRVSIARAIAKKPKLL
LCDEPTGALDYETGKEVLQLLQDICRDEGMTVMIITHNSALAPMAHKVIHFRSGTVTSEEINTAPQPIADIEW
>WP_003829614.1 MarR family winged helix-turn-helix transcriptional regulator [Bifidobacterium breve]
MGFEQEAVGELYASVWGNRSKMQREFTRGAHGEQFVLRELSFKGTQTPSQLATALQASSGRISTVLSSLEKKGWITRDID
SNDRRIIRVSLTDSGREESRRMIDEMRSAICWIFSQMGERRTREFVDLLSEFTTYMSICHPGQPRPTPEQVRGAFAERDK
RVAEHMAAKHAEG
>WP_003829615.1 ABC transporter ATP-binding protein [Bifidobacterium breve]
MFRIMKYLSKAEIGQMLIALVSIVGQIWFDLELPDYMSDITTLVETPGSAMADIWVAGGKMLLVSLGSVCCAIITGYIAA
RVASSFGQRLRSLEFRKVESFGPAEMSKFSTASLITRSTNDITQIQMFITMGLQLIVKSPIMAVWAVCKIAGEGFEWTVA
TAIAVVILLVAVVILMALVMPKFKAMQRLTDNINLVARENLTGLRVVRAYNAEDYQESKFTKANKDLTDTQLFTNRTMAI
MMPLMNTVMNGLMLAVYWIGAYLIEAAELTDKLTVFSNMVVFSSYSVQVIMSFLLMSMVFVLWPRADVSAQRVMEVLNTE
PIVKNGTKRAADIAKTGQTGTVEFKNVSFTYPDSREAMLQDINFKAEKGQTVAFIGSTGSGKSSLINLVPRFYDVSAGQV
LVDGVDVRDYDMVALRDKIGYVPQRSVLFKGTVAGNISYGDKPGENDAVELADTSTSAGRKREALQLATDAANDGKLTDE
QMSRVKAAADVAQASEFVNRMDGGFDSPIAQGGSNVSGGQKQRLSIARAVYRHPEILIFDDSFSALDFKTDRAVRDALAK
EAKDSTKLIVAQRIGTIMNADRIVVLDEGKVVGQGTHRELLENCEVYRQIAESQLSESELTA
>WP_003829619.1 FAD:protein FMN transferase [Bifidobacterium breve]
MTGLTEQLPHTAAFPNALGTGLLLHTASALGGDLHQHIEDLISDYENVLSRFKGDSIVGQMRVATHGGTFDFPDWTLNLF
DLYDHLFSATNGAIDPCVGEDLIRLGYDKSYSSVNEPNADEHTGAIHGRATWDHAIEHHGTTLVTHGPVALDFGACGKGY
LVDLIAERLGVAQSDLRYVIDAGGDLLVHTSEPITIALEDPSDPANAVGVAEISQGAFCASSPSRRHWTDAAGHQLHHLL
NAIDGVPVNSVAATWVAATPPSLATAQADGLATALFTSPAAQLRAHFPFECAILTADRSAAQSPDFPGSFFMR
>WP_003829622.1 16S rRNA (cytidine(1402)-2'-O)-methyltransferase [Bifidobacterium breve]
MTSADELNEQRDAEQSVAQVFERNDGNDGIDAGGPAASQTRESAVTIPAGTVVLAATPIGNVGDASARLVAFLERADIVA
AEDTRRLFDLARRLGVYVNGRVVAYHDHNERDKADGLLDQVETGATVLVVSDAGMPTINDPGLAIVRRAIERGLPVTCAP
GPSAVLDALALSGLPTDRFCYEGFLPRKHAERVQYLRTLLGERRTIVFYETPHRIADSMDDLLDAFGPNRPMALCRELTK
DYEQIRRGPIGEIRQSVIDDPPRGEMVLVIGGASSEEAEAAAPSTLSVEDMAVLAIDRALEDGLRIKDAIAQVVQEHPLA
DGSLANRKQVYAAVLEIKG
>WP_003829635.1 ATP-binding protein [Bifidobacterium breve]
MLKRHAYDQLLNWKNRKTKQGLLITGARQVGKTTLIEQFGADHYEHVAKVNFIEMPQAVETVSKAKDTEDLILRLSVLSG
TEITPGKTLLFLDEMQACEDMLTWTKFLSGAKGLDVIVSGSLLGIDVFNVRSIPVGFLQTMRMYPLNFYEFCAACRLPQL
ALDTLRECYVDRREVPDYLHERLTDLWYKYLLIGGMPDAVQSFVDSADIVKVRNTQQAIFDTYEYDITKYVSDLVERRHI
KSIYEAIPSQLNAENKRFKFSKLGKNIRFAHMQTAFDWLANAGIALPTSRVQDPEYPLTEHADENTFKLYMNDVGLLTSR
LMRSVDLEIVNHRSSMNYGSIFENAAAQELFAQGLELHYFNQNRIGEVDFVVQQGLDDISLVEIKSGKDYTRHRAMNNLL
DTDNYRFAHAYVFHDGNVETVGRTEYLPIYMLGCLSVI
>WP_003829636.1 MULTISPECIES: hypothetical protein [Bifidobacterium]
MPSGLQQLEVLRNRARLLHPETSHYMLFSKSGFDEHVAARAAQDGTVTLVDFADMD
>WP_003829637.1 ABC transporter ATP-binding protein [Bifidobacterium breve]
MYVDPGINTSASNLKWVLSYCKPDLPRVAGALLLFIVNNTMALTIPILSGIIVDRVIVGGHTDELPRLCGLMILMTIIRV
GARYGYQMWMERFGQNSVYRLVSDEYEKLHELDFTYFNHTRTGDIMSRLTSDTDAIRHCLSWVSYQIADCVVMFIGALCV
MFAIDWRLALALACVTPFIFVLTRGLSTHAHPLFFAIRNSLASLNSMVEENIEGNRVVKAFVREPYETEKFDEHNDDYMQ
RNMALAYNSRKYMPWLDGLGFSLQLITLGLGGFLVIKGYMTLGNLVSFNSFLWMIDGPVRASGWLINDWQRFNASCIKIR
KLLTEQPRIVEKPDAAEAVKQAVTIVEQVKRDDEATGATGAPGASGTYGARQSAERKSCPLRIKGDIRFAHVSFAFPDDP
ETPILKDLDFTVPAGSKLGILGETGAGKSTLVSLISRFYDPTVGHVLIDGIDARDWPLATLRSQVCIVAQDTFLFSDTIG
GNIGFGASDDSDDRYIQKMAQIAGADNFIRSMPQGYDTVVGERGVGLSGGQKQRLSLARALADDPSILIMDDTTSAVDME
TEAEIQKHLKEMDSGKTIVTIAHRISSVKDSDLILVLEHGRIVERGTHAELVAAHGRYWGIYHKQLGLQSGAAQGF
>WP_003829638.1 ABC transporter ATP-binding protein [Bifidobacterium breve]
MAQRNTFREDEELEESINLHDIARVGKYLKLYISRIVRILAVVVSMSCIVVSVPYLTKIMIDDAIPNKDLGKLAMLAGGL
FCLIVIYELALRYRTVDITRVGQLMLKDMRRDLFTYIQTLPFSYFDSRPHGKILIRVVNYVNTLSDTLSSGLINVFSDIF
TFFVTLIVMFAIDWQLALWSLVLFPVLIIWVRVLQYFQRKAYQVLSNKQSNLNAFIHESIAGVKTTQTFAREKEQFDTFQ
QQQDDVRTAWMAAKHIEFLMWPGVQTISVMTIAFIYFVGITGFGGVSVTTGMLIAFVGYANNFWNPVINIGNFYNQLVTC
SAYLERIFETLDVKPEIANKPGATELPAIQGKVDFNDVVFRYEDDGRNILNLVDFHVTPGKTIALVGPTGAGKTTIVSLL
SRFYDVSEGSVTIDGHDVRDVTLESLRRQMGVMLQDTFIFSGNVRDNIRYGKLDATDEEIEAAAKAVHAHEFIMELPDGY
DTTVEERGSTLSAGQRQLIAFARVLLADPRILILDEATSNIDTRTEEALQAGLRHLLKGRTSFIIAHRLSTIENADQIFY
IDHGQIVEHGTHAELLEAKGAYYRLYESQYAMIRVATGATE
>WP_003829639.1 TatD family hydrolase [Bifidobacterium breve]
MSKHHHRDRSWAPAPEPLPQDAQTIDNHTHVASVIPFARAMSHEAQEKGQPEVPVYDVDQLLAQAQAVGIGGIIDCGCEL
PHLMTAVQMALDHPGNVHAALAIHPNESVLHGHRGVPGPDGLPLKYKPYHDTSFEDALAEVHRLATTYPEQVVAIGETGM
DLFRTGEGAKELQREAFRAHIALAKELNLPMQIHDRDSHREVIETLLADGAPERTVFHSYSGDREMGEIAREHGWYLSFS
GTVSYKGNDGIRESMRIVGLDHAMVETDAPYLTPMPYRGRTNAPYMIPYTLRAMADTLDLPIADVARGTRNTTRVVYGV
>WP_003829640.1 KUP/HAK/KT family potassium transporter [Bifidobacterium breve]
MAESDKQAERAQKAAKPQKAQKTNAKAGANKAKAKQEEEALLRADTFTNAPKVSRRTLTKEEREAIAKQREAETREAEKI
ASASSKGRLGRWWARLQSGPDKVTWGMAIVALGVVYGDIGTSPLYTAQTFLAGQGGFGNVDREAVLGMLSLVFWSITLIT
TVKYVLIAMRIDNNGEGGIFALYSLIRKYGAWLAIPAMLGGAAFLADSVLTPAVSISSAVEGLQTLPPLEQLFDENPSLT
LMITVVIIVILFSVQSRGTESIGKVFGSMVLVWFSFLAVVGVVNLNNDWSVFAALNPVYGVKFLFSPHNAAGIALMGTVF
LSTTGAEALYSDMGHVGRGNIYFTWPFIKIALVLNYFGQGAWMLNNARNPQFNTMKSLNPFFQMMTPNVRYLAVILSVTA
GVIASQALITGAFTMVSEATRLNWMPHLQVRYPARTRGQLYIPVVNGVLCVSTLAVLAIFKDSEHISAAYGLALTITMIT
TTVLLGVYLWYDRKRVGAIVFTVLFLAIQIMFFIASMAKFLHGGWFTCLLTIAILFVMYTWNEGTKLERAQRRHMRPKDF
LPALDKLHGDFRIPYFADNIVYLTSDSETKRLDTDIFFSIFADHPKRARAWWAVSVETTDEPFTREYSVENFGTNYIFRV
RFRLGFKVSQSIPAYIHQIMHDLSKTGELPKQKSIYPRVDADPDIGTVRYVLVHKALMPESKVSARGALSLQAKYAIRHV
AGSPVKWFGLAPYNPLIEVQPLFVSTRRPPRLKRTDGTKTVPAPTPTRSVADPAAVPDPMDTTAGLSRLVQELDAAMSAE
EKK
>WP_003829641.1 class II glutamine amidotransferase [Bifidobacterium breve]
MCRLLGYATAGFNLSLNAVLGQGNVEDFRELSEIHNDGWGVAQLADPASAPYVRDGGAPTPETGTKIYKSTIAARADSTF
EALASEPARGAIWHLRLASSNLPLIMENQHPFYANGLSFIHNGDISDANGRNIVTNRSYPVDHSVFLSTGGRSDSAIFFA
VILEYVGFGFPLDEAVAQAVRELRQAYPKSSYNCMIQSEDQLIALCAAGREKTSPRIVEIYDEYGRGEQAADYRVMRYHA
LNDENGDPAGVVVSSSGYEQEGWDVLENDQMIIASNRNGTYRLRSI
>WP_003829642.1 HD domain-containing protein [Bifidobacterium breve]
MTGYIPTLEQIDELHRKIAPSEAAYELVHTHCVIVATIGCQIVRRQNALFTRRCTLPKDAPEWGSNRRTENTVDAAVSAT
PMPPTAGVTGGQVPPRLLDEHLVLIGGLLHDIGTYRVFKHDGSDGEPLKFSKKRYILHGLKGYEYLLDEGVDEYIAQFCR
NHTGVGLTCEDVVKQELPLPPADYVPMNLEQEVVMYADKFHSKSVPPKFLQVEAYTARAERFGEDNKRRWLDLVAKYGVP
DIPVLAEKYGMRVI
>WP_003829643.1 ATP-binding cassette domain-containing protein [Bifidobacterium breve]
MSEKNEQELSKDEALKNTAESAMASKDAIKPAPADSIQFSVIFDDADGLDLEGADDADDNASGDIYSIMASAESAADVTE
ASDATAEDNAGAELSEAEADALASADTSAAATKRNADRVNETLNLAKSGGKDELVEHAAPAAKATEPTMTLASRIDRVLV
GGGADDILLKTYPTFALNKVTVPGAKGKINVLDSVEFACYVGHAYALLITDDPDSGLTADTKRRALMGVMSGLVQPKSGT
VMNKSANIAELEPVDLRGHRLGIVPQLHAVQPDLDAEQNVLYAMNASNRNFLKPKPVIARELLAKVGFSEATSGVAVSKL
PVVQQRLVAIARAISTEAEVLILDEPTRGLNVDDTVTVFAALAKLAHSGDPKHCIIVLTASREIAEAADQMFEI
>WP_003829644.1 ABC transporter permease [Bifidobacterium breve]
MFVLSNAWRALMRSKGRTTLTAFITLAVTFGTVAGLAIVQENTTAHTTTYNSQKANMAIRPSAATWKKVSATDSATTKHY
MTWSSYTDYASAIQTAGTTLDFTVTGTVPARVSGDLKALDGGSLGSASDDKTGGQLVWRAFWTKDAAKASDLGTFEIVDG
KGLSYNNKSANPDTTGALVSEAFAKANNLKVGDTFKVATATSASDTAELKVRGIYKYTSESTVDNPVVAARNRENAIFTN
YQTFSKAGLDPQYSNETASGWELPDLNVVFNVTDSATYDSLLKTLKKAKLPAKGYTISSPSLEAYTKSLEPLDTLAARAK
TGVIVLLTVGGVLLLALVLLAAWTPKRNDEIGMALVSGVTRGRLGWQFMLEVFFATLPFYVIGLVGGAFAAKPIGAALIS
GHTTAVTSSLIWQMVWGGLGAILALAILAALRLAFFSAAKLFAADGDWGTVSEIETIEEADDEVAELGKAVTTTTTTSND
DAEAKA
>WP_003829646.1 glycoside hydrolase family 25 protein [Bifidobacterium breve]
MSAKRMMSAVAVLASMTLVSAVCAAPASALSDVSVDALADASTDPFRTQTISDDTAADAMPDNPDAALPDQVSAAIPDDA
TVVSEDHAVTADGELKNITTGETVTDPALVGTQDSQPDPLAKTDGESFIPVQADEVKQKVAANGGDANAGAADAQTAPDT
PDTQPEQPRPNDSSDSEQPNQSDSSAPSDSASTSDSGEAIGNASDSATATNGAAKATTKGSVRLAALQNNEYGAHWGSYN
GTAAFFDASNNLFVQQAKGVIDVSAWQGNINWQAVKNSGVEGAIIRIGYGWDNGFDKQALRNISECRRLGIPFGIYLYSY
AYDANTGAAEGSSLVNLLQKAGVSSSDLGYPVYYDLERWTWTGHEVPNDPGTYDGIVNAWYGRLQSAGYNNLAVYSYTSY
LNTALNSGNIHSKTRWVAQYGSSMGYTAFPTNDRGWQYTSRGSVSGISGTVDLNAFGNQTATSSAPSVPVYRVYNPNSGL
HHYTMNYNEVIMLVGKGWRYEKTAFRAGQSGIPVYRVYNPNDGNHLFTMNSYERDNLARLGWHDEGVSWYVPSGGSINVY
RLYNPNNGEHVFTTEYGEYVLVGRAGWHQEGVAWTSL
>WP_003829647.1 L,D-transpeptidase family protein [Bifidobacterium breve]
MRRTITKHAFVVIAVMAAFMAVLLSPIPQASADEGSRDMYRLYNPNSGEHFYTADSNERDHLTGVGWVYEGIGWRAPVQS
SVPVYRLYNSNAGDHHYTLNSYERDMLVSKGWRYEGIGWYSSDTNRSYPLYRQYNPNAKAGAHNYTLNSNEKDMLVRAGW
HDEGLAWYGVGPGEGAPVPQYQRPSGGTYPNLSVTPNLSINVSIADQRVYVKSGSNVIYTLIASTGVNNATPRGTFRIGN
RGSSFYNAREGMGANYWVAFEPTNTYLFHSVPTNSSGQYIVSEGYKLGQPASHGCVRLSIPDAQWFYQQLPSGTVVHIF
>WP_003829648.1 MULTISPECIES: hypothetical protein [Bifidobacterium]
MRITMKRICAVISGLMMVLSIAMAVSGPAHVAYADEGSQEMYRMYNPNSGEHFYTANSYERDNLKSLGWHYEGVGWVAPV
TSSVPVYRLYNSNAGDHHYTMNSYEKDMLVSKGWRYEGIGWYSADTTNEFPLYRQYNPNAKAGAHNYTLNSNERDALVRA
GWRDEGLAWYALGLGGPAQSQPSTPSRPSGPATVPGAITPGAWCKKIEAGQYGRSEDGDLYQCSYQPGDKIPHWYRVQ
>WP_003829649.1 glycosyltransferase family 2 protein [Bifidobacterium breve]
MFENNQPSVAVLLPCFNEEVTIGKVVRNFKAALPDATVYVYDNNSTDRTAEIAAAEGAIVRREPRQGKGNVIRAMFEDID
ADVYVMADGDDTYPADAAPAMVSKVLDGYDMVIGDRLSSTYFQENKRPFHNFGNRLVRGSINGLFNAHVTDIMTGYRAFS
FTFVKTYPVLSRGFEVETEMTIHSLNNNLRLYEMPIQYRDRPAGSVSKLDTVGDGIKVMSTIFRMIREYKPLPFFGTIGL
LIGAIGILLCGGVTYEFTKTGLVARFPTLIGAIMLVIVGLLLFATGIILDVIAKNDRKTFITDTNQFAYLRRHFTKRQRS
E
>WP_003829650.1 hypothetical protein [Bifidobacterium breve]
MVMSAYPSIRERLFRLAPVASTESVPVLCIRFLLILMPLLVIGAMIAFGVKPVGMWMHRHRFILGASVIAACVLLNISGS
SIGMWNYWLGHDMSTDVVWGTPRIIRTDEYVVGTPLAFSQSYSGYSYFNDLFGNKPADMFIVKDAPVLALAELFRPFHWG
YILFGSSRGLAFYWSARLVVLFLAAYEFFLCISNDRRQEKHKGVAFVGAILIACAPLVQWWFAVNALPEMLIAIFVSIVC
FDRYLGDTESGHRAAYAAVILICAGMFALTLYPAWQISLGYLLAVLILCIVIRHWGHIRISQKDALIFVGEIALFCVILG
SAVVTSWGTIQSMLHTAYPGARQSIGGGLPPLSLISSVGTLFFPFKDYAVDSVTTNMVEASRFVDLFPLGIILAVFGMIK
RKKVDVLSAWLITVITLFSVFACVGMPLWLSKIMMLTSVTSGRCVVVLGVANIAVLVRAAAIIDGELSWKQSLLVTFVFA
AILAWANHAMYLSYIGRLLVVVCFAIAGLLSFAVLNNGVIARTVVAPIVSVGLLVSGLSVNPVQYGSAPVTKQPLIQQVQ
SLQSENPGMWAIDDAFGSQLANLAVANGINTLNALEVTPDLATWKKLDPNGQWEEIYNRYAFVSVNVVEQESADVFTLVA
PDSFTVHVTPEQLRKLGVSNVLSPQKLDAMQFNGYSFERIGETINGRTPYRIVQHQ
>WP_003829651.1 dTDP-glucose 4,6-dehydratase [Bifidobacterium breve]
MAEELFTPHNIIVTGGCGFIGSNFVHYVYNNHPDVHVTVLDALTYAGNLENIRGILGDRVEFVHGNICDAELLDKIVPGH
DAIVHYAAESHNDNSIANPEPFLKTNVEGTFRLLEAARKYDVRYHHVSTDEVYGDLALDDPAKFTERTPYHPSSPYSSTK
ASSDLLVRAWHRTFGIRATISNCSNNYGPFQHVEKFIPRQITNILEGLRPKLYGNGENVRDWIHTDDHSTGVWTILTKGR
LGETYLIGADGERNNITVLRDILTVMGKSPDAFDWVKDRPGHDRRYAIDSTKLRTELGWKPTHTDFQKGLEQTIKWYTDN
RAWWEPAKAATEAKYKQQGQ
>WP_003829652.1 bifunctional dTDP-4-dehydrorhamnose 3,5-epimerase family protein/NAD(P)-dependent oxidoreductase [Bifidobacterium breve]
MAFEFEKELKVEKTNIPGLLVFDLPVHGDNRGWFKENWQRAKMMGLGLPDFGPVQNNISYNATKGVTRGIHAEPWDKYIS
IAAGEVFGAWVDLRPGESFGQVYTTRLDPSKAIYVPRGVGNSFQALQDGTVYTYLVNAHWSLEQKKTYTFVNLADPELNI
QWPIPLEESERSEADLHHPMLKDAKPMAPKRTLVTGCNGQLGHAIRAYAEAHGLEGFEYTDIDEFDFSDPKAYEAYDWSL
YGTIINAGAYTAVDKAETAEGRPIAWKANAQGPALLAKVAKDHHITLVHVSSDYVFDGTAKEHTETEAFAPLGVYGQTKA
AGDIAVANAPEHYILRSSWVIGEGRNFVKTMMMLSNKVADPADKLNQVTVVDDQYGRLTFTRDMAEAIFHLLDSHAPYGT
YNLTGSGAVKSWADIAAEVFDLTNGNGSKVKPISTAEYFANATNPVSPRPVNSALDLAKIGEAGYAPADWEETLKTYVQK
ELG
>WP_003829653.1 MULTISPECIES: glucose-1-phosphate thymidylyltransferase RfbA [Bifidobacterium]
MKGIILAGGSGTRLYPLTTVTSKQLLPVYDKPMIYYPLSVLMMAGIRDILIISTPKDLPNFERLLGDGSQYGVSFSYKVQ
PSPDGLAQAFILGEEFIDGEPCALVLGDNIFYGNGLGRTLRKAATVEHGATVFGYYVDDPERYGVVEFDENKKAISIVEK
PEHPASNYAVTGLYFYDERVTEFAKQVRPSPRGELEITDLNKMYLEDGTLNVQTLGRGYAWLDTGTMDSLYEAGEFVRTV
QRAQGLPIAVAEEIAFENGWITRDELMEAAVKYGKSPYGKHLKDVADNKFIVKPMDR
>WP_003829655.1 MULTISPECIES: ABC transporter permease [Bifidobacterium]
MNITEIFTRKNRLLLKAMVSTDFKLRYQQSFLGYIWSVLKPLMLFTIMYLVFVRFLKFGADVPHFSVALLLGIIMWNFFN
ETTTGGMMSIVGHGDLLRKIHFSKYVIVIASSMSAMINFGINFVVVVVFALINGVSLTWSWLLMVPLVLELYMLSLGIAF
FLSAVYVNLRDLNPIWEVVMQAGFYATPIIYPISLITSKAGEYGPIFARLDLILNPVAQIVQDARHVMISPANQTIWQWV
DNPFLQCWPIILSVLIFLGGLKYFTVKSQYFAELV
>WP_003829656.1 MULTISPECIES: ABC transporter ATP-binding protein [Bifidobacterium]
MNKMDKAMEQKNADRPVALKVEHVSKNFKLPVERAGSLKNMLFNWLRGIRGYRTQEVLKDITFDIKQGEFFGIVGKNGSG
KSTLLKLISQIYTPNTGTIEVDGKLVPFIELGVGFNPELTGRENVYLNGAMLGFSNDEIDAMYDDIVEFAELGDFMEQKL
KNYSSGMQVRLAFSVAIKSQGDILVLDEVLAVGDEAFQKKCQNYFFEAKRNKKTVILVTHSMPDVRRYCDRAMLIQDGYI
AKIGDPDEIADAYSDSFLPPREVVEARQKEAAIRNAVTVNAVNVAVDGETQKFLDTREDFTMNVDFECDRPVPANQLFID
VFDGRNVPVLSMPFGFEDDKISAGKHTAEFAVKNVLAFGDFRICIALQTDSERLQLAENACRFHIKGSAAEVMSVVNPDN
TVQVTID
>WP_003829657.1 MULTISPECIES: glycosyltransferase family 2 protein [Bifidobacterium]
MLTLLNDRTYQVTVEKVENVKVGEQSRTIVTGWAVDKMRQTALPLAVAGTGMTVSRNTRVDLEKTYGLDPSDQAGFTIVI
PQGVQNFDLMCQAPGTTMTRHINVQRLMSRFRMQYISTRVHRLMFYAAHLGNREAMKDLRDAVRRRVVGETDFYDSWIQR
HETMTQQEAEPVIAAFSKTPLISVVTPVYNVDEVWLRKCVESMQNQWYTNWELCLADDHSPSAHVKPLLEELAASDPRIK
IVFRDSNGRIAAATNSAIELATGDYVGFMDNDDELAPQALFEVVRALNDQPDTDFVYSDEDKINEQGKRFDPFFKPDYSP
NLLLGHNYITHFVVVSRALLDKVGALRSEYDGSQDYDFVLRATEHAHHVHHIPQMLYHWRTLASSVAGDPRSKMYAYEAG
RKAIEAALERRGIAGDVRMLDNLGTYKIDYADYTPTVAVVASSLSDAQVKQLREMTDYPSFTVIAAAADSVNDVAKRRSE
DVIVLLNGMKPTDGTWLREMVNYARPSSVGVVGGKVFDTKKRVLNVGVTLRALKQCEPFEMRGSWDEGIGYYFRDLLPRD
MFAATEDCMLVRRKEFVEIGGLNTRLAEGLRGIDYCARMYQQSGHTVLWEPYSVFTDCKRTHLSINKDDIAEYLKMHREI
VDPFAAACFPPASEEQRGIVYNLDQVDAKQDGSTVLVNGWAADIHGGEQVDISLAESPVASLRSLSRYGRPDVNAITTVP
PDSILGFRAEISVPGGRKQLANDKLRLRMRTSTDSQEVVIPVQSSPVLAGLSNFLRKVALLGHPRRTTRRLLDKYWGPRW
QKHVYHNLIRRTERYDETAVRNEISLFAYQPLISLLVPVYNVEPKWLEKCVDSVRNQSYPNWELCLADDHSSEPHVRPLL
ERYAQQDSRIKVVFRPENGHISRATNSALEEASGEFVGLLDNDDELAPQALFEVVKTLNEHPDTDLIYSDEDKEDEEGNR
FDPHFKPNYSPDLLMSTNYISHFGVYRKSIVDEIGGFRVGYEGSQDYDLVLRFVEKTTPDHIQHIAKVLYHWRTLATSTA
SSGGAKSYTSDAGLRALQSAVDRRGIQAEVVSAGPNGIYNVHYDVSGDELVSVIIPTKNGYDNIERCVSSIIDKTDYPNY
EIIIADNGSDNPHMQDLYQRFAKKLGDRFRVEEIDIPFNFSRINNIAAQKASGRYLLFLNDDTEVISPSWMTRMVSFAQL
DRIGVVGAKLYYPTETIQHAGIVLGLGGAAGHIQVGFPRGDFGYFGRLVESVNYSAVTAACCMVKADDFRAVHGFDEALA
VAYNDVDLCIRIHEQLGRDIVWAHEAELYHYESVTRGYDIESKKKKARLDRESAKFRKKYAEIVDNDPYYNPNLSRTSGN
YWVREK
>WP_003829658.1 LTA synthase family protein [Bifidobacterium breve]
MDDIQNDQEPSAQESGTDMGKTEVPAVPSKQNDDQQSNKLPLPFALNFSILMASKPMVMLAKAISFLRTLLKKRPRCPYT
LYVVVMVMVDAAAVLFIQWSMYEEPTYADPDAVDDTTKMFNSAAGQLTKFVAQMWMEHNYVWLLNFLVLGMVYLVLIFVL
NRFWVATAVFAIITSTYAVANSIKVDLRNEPIIPSDLGFLSSGNGGEITSFIPKDSQPLVDGTITMLIWLTIICLALQLI
DGRRCVIPFHWWRPFRNTKTIIGNCTRIIAAVLSVTLLWSFTWNLGANGSWSYKWAKSLGDDPLLWSTVVDATYNGPTMD
FLRLAHAKTMDKPKDYNKETMEALAKRYKESAQATNEARANNLTDSTVVMILSESFSDPTRAPGVELTEDPMPNIHALEG
TTTSGLMLSPGIGGGTANIEHQALTGLSLALFDNSMQSPYQELVPHQKTPYTFNQIWNDAYGKNGSVAFHPYFKNMYLRD
SNYKKFGFSKLYSLDSKPPITHQDHIDSSPYVSDAASYQNVLDSINSNDHTQFIQLVTMQNHAPYNDFYADNQFKEADVS
QLSDEEKQSIDNYAKGISLTDQETADFLNQLNAVDKPVTVIFYGDHLPGIYSTATKDKNNTLVMHETDYFIWSNQASASA
GVKLDPQTAGYVSSNSFMALAAEHMNAKVSPYLEMLTQVQAQIPAISRLISSNDSWGDGSTAYLDAEGNRVKRKDLSKEA
NQLLNDYRLVQYDMSKGKGYLNDDGFFAVK
>WP_003829659.1 DUF2142 domain-containing protein [Bifidobacterium breve]
MKHVAHVLKGTACNIFIFLVLFALQACMFIVQVGPLTIPDPDMHPLSTYALATGQSLNPVAKGKDAHGNTVKQQSIEGDS
RLLTIPGFANVLIVESISRATQGDSSRETQQSADDVMADHIVVPDGTHTNRSNAYFPLDYLAQAIGLKIAMLVNLPPYAQ
WQAARISNSILYAIMGCFAIALLPRWKSLMALLLVIPPVAFVASSLMIDGMIVALSACMVAAIAAAAEGKHLISLPHTAV
FGVLAWALACEKLPYAFVAVAVLFLPSAVMTVRRKLEFVGIAAVLTGALYLPWSVLFGSSLAQVDVSHNVSVALSHPILT
IGKIVHSMLFLGTFAYLPTWYVAMAAVLGLVWLVAVAYTVKQHWTGQVTLASWAGRHRFLVLGLVIAAAEIAAFVLFVGL
TWNDLASMSRFEVFEGIQGRYALPILPVFLLGLVVVDNRNGRQPALAH
>WP_003829660.1 glycosyltransferase [Bifidobacterium breve]
MPNSTPLISIIVPVYNAEDYLRYCIDSILQQSYTNLEVILVDDGAKDSSPAICDEYAAQDSRVTVIHQENGGIAKAQNTG
LDAAHGEYIAFSDNDDILDRRNIEYLLHALQNTGADMSKARWRQFGVSQLGEVSKEAETGAQAPGKITVFEHPLAAYQTV
FCKSLRLLGSKLGRNTEARYFNEANWCRLYRRELWDGLRFPEGHYAQDIRMAGPLYARMGKVADIDCVLYYWLQEPDSVT
HSKRTAAFWHDNVLSAAENFQFTLEQGITPCRNYFGLTASVRDEGKGLKALGSEELHDSDWQNHLDDVATMRALISKLSI
GERLKCAVLATIRSCENVVYDNRIHSMK
>WP_003829663.1 MULTISPECIES: hypothetical protein [Bifidobacterium]
MAIILPLSQVQWICETSSFYCTIPCAAPHFGNRLRRKPVCADHGITAAATNQHTQKQQDKSGSDSAKTTVADPPQGNWTE
TYSSPTDLDGELDKAWLKCTPQNNPDPEAFA
>WP_003829664.1 ROK family transcriptional regulator [Bifidobacterium breve]
MPSHTIAPGRNVAASTATTLDAARSTTVRNHNLTMLANTVVTGSRHPSRADLARMTGLNRSTMTRLVEHLISCGIIRELN
SESTGSGRPAVPLAPALHTYAAIGVDISTGSVEASAVDLSGEILAQHYQQLNTSNAEKTLTVVRRIIDDLRMRATDAELT
TVGITVALHGLIATNHTYLLSSPNLGWHDIDLLEELRKAAPQNMLPQINFLNSADAGAYAETYLRNKQDIPLSDYLYVSG
GTGIDAAIVKCGGFDTGCHGWAGELGHVYVAEGRRQCSCGNTGCLETFAGQYALMEASGLAPHSSTGNLFAALSRKEPDA
CKAVKSAAHYLGIALASFINICDIPTIVLDGLYAQLFEYLDKPLQRMLTEHTLSSQWADIKVLRSVSTSNSVAFGAAWKG
LIEFLSTPDRWQKQNDEQLGYFPITDTPSVTI
>WP_003829665.1 MULTISPECIES: xylulokinase [Bifidobacterium]
MQQLVAGVDSSTQSCKVVIRDLHTGKLVRSGAARHRRGTEIDPQVWRSAFDEAVRQAGGLDDVVALSVAGQQHGMVALDE
RGKVVRNAILWNDTRSARDAVDLISELGNGNEREGKRQWADRTGSVPVASLTVTKIRWMATHEPDNLSRTTAVALPHDWL
TWNLLGGDDISTLVTDRSDASGTGYYSAQDNEYCKDLLKLAAGSEFAERVRLPRVASPAQRVAEAKIDGHNLVIGPGAGD
NAGAALGLGLKPGEVAMSIGTSGVVSLVSAVATHDPEGYVTGFADASGNYLPLVCTLNASRVVDTFRALLNMSHAEFSRA
ALCAPPGAEGLVVVPYFEGERTPNCPDATGSIHGVTCENLTTSNIARAAIEGMLCGVGVGIRAFQQLGIPVTKINLIGGG
AQSEAVRRIAPSVLGLPVCVPEYSEYVADGAARQAAWVYEGGAEPPVWTPHLSSDYICDYAPFILERFQEVSSRFMLRSE
ARADVGRHGDGVQL
>WP_003829668.1 MULTISPECIES: ABC transporter permease [Bifidobacterium]
MTRQADKVPLLRAKKFNSMEKTLMVIIVAYAIIVSVINPNFLSLGTLADLTRNGTGMAILAAGVYVIMIAGGIDVSFPAV
AIMSGYTSVVIAVRTGIDSMLFIVVVAALIGALLGTVNALLIHWLELPTFIVTLGTSSIFYGLMTTLVGTKPVTISQMPK
SMLSFGRWNVISFTVKGQQNGIAGFFLIAVIVYAAVWFVMNHTTLGHSVYAIGNSEESARRAGLSPLHIKLFIYPLMGVL
AALMAIISFSNLKFVDPTSIMGTELTVIAAVVIGGTRITGGYGTLLGTFLGVALVQLLNNTLVFMGIQSSWNNLFIGAVM
IAAVVVIYYGEKRRNRRNMSFLV
>WP_003829669.1 MULTISPECIES: ABC transporter permease [Bifidobacterium]
MAQQTKSKSGRSPRSNPIAEWWSGVDRSSKVLYGAVVVVCLGFYILLGNTLYNVGTLQSMGFQIGEFMFLALAMGIVMLT
GGIDLSVVANMNVSAIIIAWMLSGSEMGRLGSPRVSIAVAVLLGIVATVVCGMVNGLLVSLAGVNPIVATLGTQLLFTGI
ASAATNGSSIGVGVLDYAMLGISTVAGVPVVFLLGLVCYLVVGWITSRTRYGRELYFYGSNPVASLFSGHRVNRTLVLTY
AAAGIFVGLAAMVMVARVNSARVGFGETYLLQALLVVVLAGFDPFGGRGRFGNLLLAVIMLQVLQTGFTILNFSPFVKNL
AWGSALVIVMVLSRAFELRANRTGRTVKAAADTASASVKTKEVNNE
>WP_003829670.1 MULTISPECIES: SIS domain-containing protein [Bifidobacterium]
MSELSKGVVDVAQTEGILTELRQTFDHLDYRAVNAVLPVLQSARRIVCAGVGREGLTCRAFCMRLMHLGYDSHWVWDDTA
PALSEGDVFFFTCGSGQIAHLLTIAQLAKDTGATVVCVTGVPNSDAARLADHVVFIPASVYKGSGDLVPTVQPMGTLWET
ASWILLDAIVYGLHERDNIGYAEMAARHRNYE
>WP_003829676.1 hypothetical protein [Bifidobacterium breve]
MSFPVFFDTCALFGELVNDLILRLVEEQALLSHKRYSQMPEDYAYILQHSGVPKLARHIYPTLDALNGN
>WP_003829677.1 helix-turn-helix domain-containing protein [Bifidobacterium breve]
MSTRSISESSATYLPNAEDRRQLIDIKESLSALQEETQQLLDKQFDAMAAQNDFPVAMLKVPGSPDRPLTPELADVLFKV
ADQLSRGKAIFVAPYDTKLTTQDAADYLGISRPTLVKLLEQGDIPFTRVGRHRRVMLSDLQHYAVTQHDKNMQIFDAIAA
DEDPRATLDNPLIS
>WP_003829683.1 fumarylacetoacetate hydrolase family protein [Bifidobacterium breve]
MRLARFSLNDSPRYAFVQKDETDGKDYLIELDGHPLAGGQVTPTGNRYPVDGDGIRLLSPVIPSKVYGLAKNYEAHAQFM
HEAGHSEIAHAPENMVIFTKPSTSVIGPDDPIVYPACSKDMNFEPEVAVVMGRIAKNVSVENAMDYVLGFTCVNDVTLRD
LQGIDPTWTRAKGFDTSCPLGPWIVMRDDLNWKDAEISFTLNGEDVPMASGTTANLIHGIPEQIAAISSFSTLLPGDVIM
TGTPNASGHLDPGDETIVHVEGIGDLRNVIVRA
>WP_003829684.1 AEC family transporter [Bifidobacterium breve]
MIFQAGSLLLVIIGAYALKHVHIFDERDYRVVQGLVFNLTLPCAIILSFATNKHDMRMLWIVLFGFFACAIPLFIVYIGS
RGDEKNYRAFQMLNASGLNLGAFCLPVVQTFMGASAGLPIIMLDIGNATVATAGSLTITRTLLHMDENFKSLPLILRLRN
IARDFLSSISFDIYMLMLVFMFLHITIPQPIVTIITPFANANAFCAMAMIGLMMEIPDNRKDKVELGKVITWRMVFGAII
AVAAWFLLPFDMRIREIIVLGSFAPITIFSTKFTDSLTGNAKLAGFSLTVTAIISLAVMTVLHALLPGA
>WP_003829687.1 glycerophosphodiester phosphodiesterase family protein [Bifidobacterium breve]
MSSKLWRNVVLAGVAAAGAAVWAVAPRTFNDKRRNFVPSIPEVWYAHRGLHDAGSGLVNVADIADYAGDNPVSAQSDTTG
QSIAENDDYVALARAMAIKAGYGSADTTGPIAPENSLAAFAAACEAGYGIELDVQLTLDGQVVVVHDADLLRVAGDSRLI
EDLTYDELTRIPLFPNGKSGDLKAEPLPGAGENPPLVVTPSAAPEDYYQHVPLFSDVLDVVAGRAPLIVEYKFSNNRAWD
ERSEELMEKGHALLEAYDGPYVVESFHPGAVNWYKEHHPEVCRGQLSWPAKLDKHGAAEWTAGLLAFNWLSRPDFVAYDW
TGGASPQVKLARSMGATAVSWTVRSSEELAQCEPYFDRHIFEAFVPDEV
>WP_003829688.1 MULTISPECIES: 23S rRNA (pseudouridine(1915)-N(3))-methyltransferase RlmH [Bifidobacterium]
MQIDIIAPGRVKERYLRDAIDEYSKRLSRYCKLNIIEVADEKTPDHASEGVDRQIKAKEGERIAKHLKDGAFVIALAING
KQLSSEELAAKINDLGLRGTSHIQLVIGGSIGLDDAILRRADFLLSFSKMTFPHQLMRVILLEQIYRAYKINAGEPYHK
>WP_003829692.1 ABC transporter substrate-binding protein [Bifidobacterium breve]
MMRSKLTVMTAASVAVLALLAGCGGGSGFDDSAKSDGLTSDSSKGLTVLIGSSGDTETEAVKKAVAAWSKKSGTKATVQV
ANDMAQQLSQGFAGGDPADVFYLAPEQLAGYASNGSLLAYGDELKNKSDFYDNLLQTFTYDGKLYAAPKDVSTLQLVINT
DMWSAAGLTDADIPTTWDQLADVAKKLTTADHVGLAFNGEYARVGVFLKQAGGGLVSDDGTKAIASSDASVKGLEEVKTL
LDSDTVKYASDLGAGWGGEAFGSKKAAMTIEGNWITGSLSADYPDVKYKVVELPEGPAGKGTMHFTNGWGIAADSKDQKG
AIDLVEYLTSDDVVMDFAKAFGIMPATKTLADKWKSEFPDLSAFMDGLNYSVTVPTAKGAADVITDLNAQLEGLKTGDAK
TILDKTQTNIEAILK
>WP_003829694.1 carbohydrate ABC transporter permease [Bifidobacterium breve]
MSSSQKAPKPRKLGANKVERQRIDHKGQEISGWLFVLPMIIILGVFMFIPIIMALWVSVSNWSGRGTPFGSSVDFVGLKN
YSDVLTAPGLAQSDFGTALRNNAWYTLIVVPLQTLLSLGLAVMLNRKILKARGFFRTAFYFPSVTSSVAITVLWLFLFNA
AGPINAMLKWFGVNGPNWFNDPRGIIHILLSALGVKNGPAALAEHSFLGVSAWDWLAGPSVAMVAIILMVIFTTSGTFML
MFVAALQSIGEGTEEAAIMDGATPWQRMWKVTVPQLKPTIFTVVTLGIIGTWQVFDQIYTGTQGGPAKTTLTTAYLSYTA
AFNSQEWGRGAAISFILFVIIIVMTWIQRWVMKDKKMSRRRRADYEAMKAEARALNREELATLRVGRPAAARAQTADAAV
AEDSAERGI
>WP_003829697.1 glycogen debranching N-terminal domain-containing protein [Bifidobacterium breve]
MNSTERIRQPWMHDMKPLVVAPAQLWETADGTVDASQQHAGAANIAGFYVGDTRIISRIIPVVNGEAPTAIAWNSPQKGV
GVSSMVARNVDGPTVDPSVRITENRTLEPDALHERYVLRSVMTDPVTLDFSVKLRFDMASMQEIKGGASSSAAANGEVIL
SRVPGDACSAEVAYGELRATVTAEPQDGSGVPSIILDGLDCVISWQVTIPARAETSVGLHIAVSSPRNAVIAANADCPWA
DVQVEAADNRVSNWVNTSLRDLDGLRMSIPALPDDEFLAAGAPWFFTLFGRDSLWAARFMLPLTTRTAMGALRTLAHFQA
TESDIQTNADPGKIMHELRAEPLVQTGAFNDGTSLPPLYYGTIDATELWIILLAEALRWGAPEQEIEALLPNLEAALAWL
RDWGDCDGDGFLEYIDRTGHGLSNQGWKDSGDSVRWNDGRIADGPIALCEVQGYAYQAAILGADVLEKFGRPGAEDWRAW
AKRLKTRFNEVFWVDDGNGRYPAIALDRDEKPVDSLTSNIGHLLGTGILDEQGVRDVVARLIGDDMLSGYGVRTMSTLAG
GYWPESYHCGSVWAHDSAIVMNGLRAEGYEAEALRVADGLVRAADAFDYQIPELYSGDSGENSPSPYPAACHPQAWSAAS
SVSVLSLLLGLEPCSTEPTPSESPLARGLRLNRN
>WP_003829706.1 RNA degradosome polyphosphate kinase [Bifidobacterium breve]
MAQIFDAPSKAILRSQIAEHIAENDNNDRRVDQEGETPLPKDRFFDRELSWLKFNQRVLECAENEDMPLLERANFAAIFA
SNLDEFFMVRVAGLKRRIDSGIAVPSAAGLSPRQQLRAISETAHRLQNEHAHYAIDTILPELEKEHIVLLTWDKLTSAEQ
ERLSRYYRQQVFPVLTPLAVDPAHPFPYISGGSINLAVIVENPASGKSHFARVKIPGNLPRLVPVDDMTDEESKDERYGF
IAMEKLIAAHLESLFPGMIIKEARSFRVTRNEDIDVEEDDAENLLNAMEKELLRRRFGPPIRLEITDTTSPFLSQLLADQ
LGVSQDEVYRLPSPLDLTVLFELGGVDRPDLKNRPFVPTTNRQIAEVESSRAQDIFAAIRERDILLHHPYDSFSTSVQAF
LAQAAADPKVLAIKQTLYRTSSNSPIIDALIDAAHAGKQVLALVEIKARFDEDANIAWARKLERAGVHVVYGIVGLKTHC
KLIEVVRQEADGLRRYCHVGTGNYNPKTARLYTDLGLLTCDPVVGQDLTRLFNQLSGYAPKSSFHRLLVAPRTVRTGLIQ
RIRREEDAARAGKEAWIKIKVNSIVDEKTIDALYRASQAGVKIDIVERGICALKPGVPGLSENIRVRSILGRFLEHSRIY
AFCNADGPQIGEGPASGPEVYIGSADLMHRNLDRRVEALVRITAPEQIDELIRYVDLQMADSTMSWHMQPDGTYVLHTKD
DEGRPLVDSQEYLIRKHQRRPSSHN
>WP_003829713.1 metallophosphoesterase [Bifidobacterium breve]
MTETQRAPEGLLSKPRIKPAEVGDHRPVSISARLGRLQFHHSGKFRVLQIADIQDGAKVSKDTVSLIEASLDATRPDIVI
FSGNQIAGYDPAFAKSFRKRRWCEEAIPESALSHTRELVRKAIGQFTAPLATRGIPWAVTYGNHDFQCGLSDAELDEIYR
EFPGCINPPNDALAKQTIYMCREDGSPETLNGEDADGSADASASGSAAMYPSAAPGTFALPVMDVDCTRNVLGLVLVNSG
DYAHGGGFGSPSPETLAFLKALPERIGAKSMVFQHMPLPEYYQVLRPVAANAAFAMQGYREHADTYYVLDEDRTQAGGYL
GEGISCPDESDEFEALREGYIGVAAGHDHRNGFVGEYEGLLLMATPTCGFNTYGPAPAKRATRLIEFDIRHPYDPRTQLL
EFGELVGKPSSKRAYTYAVNQAAPGEGEGDDLLRKPSLWSQLSGLFR
>WP_003829715.1 IclR family transcriptional regulator [Bifidobacterium breve]
MTDSQEEPLNNGLTNSEPAETTNETVAKDGGEIHSGVGVLDKTVKILDALESGPSTLGQLVAATGLARPTAHRLAIALER
HRFVLRDQHGRFVLGSRFAELAAAAGEDRLLTAAGPILQTLLDRTGESAQIYRRQGDQRVCIAAIERASGLRDSIPVGAM
LSMEAGSAAQILLAWEDSDRLHQGLRHAKFTATKLAAVRKRGWSESVNEREEGVCSISAPIRNASGQVIAAISISGPTGR
MGAAPGRRYAPLVMAAGKYLTEALVKAVR
>WP_003829717.1 3-isopropylmalate dehydratase large subunit [Bifidobacterium breve]
MGTTLAEKVWADHLVRRGSDGAPDLLYIDLMLMHEVTSPQAFEGLRLAGRKPRHVDQLIATEDHNTPTVDIDRPNPDETS
ALQLSTLEKNCKEFGVRLHPLGDADQGIVHAFAPILGLTQPGMTIVCGDSHTSTHGAFGALAFGIGTSEVEHVMATQTLS
LKPFKTMAVNVNGKLPADATAKDIILAIIAKIGTGGGQGHVIEYRGEAIRNLTMDERMTVCNMSIEAGARAGMIAPDETT
FEYLKGRPHAPEGEMWDRAVEYWKTLKTDDDAMFDKVVDIDATKLGPFVTWGTNPGQGLPITASVPEPDKIADATKRAAA
ERAITYMGLKPGMPIKDIAVDTVFIGSCTNGRIDDLRQAAAIMKGHHKAENIHRVLVVPASSRVRLQAEKEGLDKVFKDF
GAEWRNAGCSMCLGMNPDKLVPNERSISTSNRNFEGRQGKGSRTHLASPAVAAATAIRGTISSPADL
>WP_003829718.1 MULTISPECIES: 3-isopropylmalate dehydratase small subunit [Bifidobacterium]
MEKLTTLTGVGVPLRRSNVDTDQIIPAVFLKRVTKSGFDDALFYAWRRDPNFVLNKPEYAGKGQILVAGPEFGIGSSREH
AVWALHDYGFRVVIAPSFADIFYGNTAKNGVLAAIMPQESVELLWKLLEEEPGREMTVSLETRTVTCGDVTLPFEVNDYV
RWRLMNGYDDIDLTLQHEDDIAAYEKMRAEKFPFKPKTIPAKHWPEEKIESAREPEDNWTGPLADRGII
>WP_003829719.1 hypothetical protein [Bifidobacterium breve]
MEAQDSSETYASETNAAANVYIAPLPHRITVTGANGLAQFVLITRRTQVQSVTRSTTLWREPHGIERITMPLFVTNGLDT
LRFLFLHRADADILSHWADGPTEV
>WP_003829722.1 DUF805 domain-containing protein [Bifidobacterium breve]
MRFFRKTFIFHGRASCGEYWWVHLFTILLTAAVGIISGGIGSLMGYSFGNGSDIIDSPLSNLMDNAAIVVELVLWIPNLS
LSVRRVHDENRRGWGCSLSGRGSAASARLVDYWWHCVGNGVFGSRLRVYQTRRGRCTTGLFRAGCSRIRDAAISIGGWQH
YSGCD
>WP_003829723.1 diguanylate cyclase [Bifidobacterium breve]
MSDFEPFYDVKHSYEDNYEQGPFGAFAEALKATPSVTSGDSSPYEGELEKKTSDGVVGEPGSAAFLGQPVNLPFGIPAGP
LLNSRFTTAAFRMGFDLATYKTVRSRAWGCNPFPNVLAVHPKSADGSLTPGSAELDEGVLADTDYEQPISISNSFGVPSQ
SPDVWQPDMRAAIAAAGLGQVLVPSFQGSRVEGMSEEEYIADHATTARLIKETGAKLMVMNTSCPNEGHNRLLCHNPLLV
GRITEAVKQEIGDIPLMVKLAYIPSDDDLELMVRSTVGHGTVQGFSTINTISAKLVDADGNQALPGAGRDRSGVCGNAIR
GAGLDMVARLAAIREKLGLDFEINGVGGVVSPADYQAYRNAGADSVMSATGAMWDAELARKIKSSIK
>WP_003829726.1 amino acid ABC transporter ATP-binding protein [Bifidobacterium breve]
MEYAISVEDLHKSFGDKEILKGISLHAAKGEVTAIIGPSGSGKTTLLRSMNLLETPDSGVITIGGVSVDCGKKIKHADAL
ALRRQTAMVFQDYNLFKNKTALQNITQGLRTVKKKSTAEADEIARKQLELVGLSDFADYYPIQLSGGQQQRVSIARALAL
NPTAILFDEPTSALDPELVGDVLEAIGTVAKLGITMVIVTHEIRFARKVADKVIFVNQGVIVEEGTAEEVIDHPTHERTK
AFLSRINDK
>WP_003829727.1 L-2-amino-thiazoline-4-carboxylic acid hydrolase [Bifidobacterium breve]
MAFENNVPSIVNPVVDGLRDISARRAATISNMIDEAAKHGLDDQFAYDAVWTYGADNGKEFAQQLGEHPTFRQFADDFGR
DHNEQIYEMKRVVDNDDELEIHFHYCPYVTEWVKQGKNPEQIARLCDVAMAGDHAFAQEFSCLDFTLEGTIAKGDPVCTL
RFVRRKDHELAKDGQGFIKTKKAA
>WP_003829728.1 amino acid ABC transporter permease [Bifidobacterium breve]
MTLDYEFMGQDIPVLLRALPATITLTLWSMLVALLFAVACGAFILVRIPVLKQLVIVINTFIKGVPLVIQLLFCYYAVPI
VAKGLDGFLGYHFDPRNPPYFPAAVLALGLNFGAYITDVVVSSVRAIDHGQIEAGKACGMRRREIIWHILLPQVVVVSIP
DMGNYFIWLLKGTSVASLVGVAELLGTAKISASQNYDFLEAYLVAALLYWVVCVVAEWLLNLLYARLGKFNIKEDDAMQQ
FSFFFLSKQAKSKLRRKVSVIA
>WP_003829729.1 MULTISPECIES: amino acid ABC transporter permease [Bifidobacterium]
MDSGLQIIVNVLPGMLQYVPMTLVYTLAPSIIAAILAVFICQARLRGTGVVYWLVSLFVSFFRGTPQLVQLFLILYGLPR
LLLIIGIDINDWSAGTFYIIATTLNLSCFVAEAYRGGYLAMDYRQIEAGYSIGFSRLQCFFHVIVPGTLQNAVLNLKNLS
IDVLKGASLAYTIGAIEVMGYADRMIGLNSGVGRLWVLGVAAVIYFVLVAILELLFNLAAKHYQRYGKA
>WP_003829730.1 transporter substrate-binding domain-containing protein [Bifidobacterium breve]
MNSYSLKKTAVKALAAVVALSTLTGLAACGSAQAADSGEKTLKVALVVPNKPYAYAEKDGSPAGFEYEVLKKIDDQNKNI
KLEYSTLEYQNALIGLKEGKYDLVSGTFFRTPAREKDYLVTKPYNYYFLNLIVNPNSKIKTMEDLNGKSVAPIESTDGRY
VAFRDWQKKHPNVKIKMEASSTQPTFTDMIQQVHDGTYDAVYLSKDQFDGVKDSLGYPMKVTDAVDGRDTVFLLNKKNQD
AQQQVNKSIETLTKDGTLAGLTKKWFKQDNFALAEKLGIADNG
>WP_003829734.1 MULTISPECIES: UDP-N-acetylglucosamine 1-carboxyvinyltransferase [Bifidobacterium]
MAENPDDVLHVEGGKPLNGTIKVRGAKNFVSKAMVAALLAPGKSVLKNVPEIRDVHVVSDLLRLHGVDVDVNGEKGIVTI
DASHVQLADVADVDTLSGSSRIPILFSGPLVHRLGEAFIPALGGCAIGGRPIDFHLETLRKLGATVDKEHKDGIHITAPN
GLHGAKIHLPYPSVGATEQTLLAAVLAEGKTELSGAATEPEIMDLVCVLQKMGAIISVDVDRTFRIEGVKELQGYTHTSL
TDRIEAASWASAALATRGDIFVKGATQPEMITFLNVFRKVGGKFEVTDKGIRFWHPGGDLKPVAIETDVHPGFMTDWQQP
LVVALTQANGLSIVHETVYENRFGFTKPLVEMGATIQLYRECLGSLPCRFQQRNYKHSAVIFGPTPLTGRDIDVPDLRGG
FSHLIAALAASGPSDVHGISLIDRGYADFRGKLEALGADFD
>WP_003829736.1 MFS transporter [Bifidobacterium breve]
MNTAIQRKNDNSPQRPPRSRDFVLLVAGQGISLFGNMMLRFAMSMWVLDETGSATIFASILAVSIVPTILLSPFGGVLAD
RVNRRTIMVALDAISATLVLASAIVFATAGFNIAAIATMQVLLAVLGAFETPTVQAALPQMFRQYGPATMRQGMAVINQV
QQLSSLLPSFLGGVLYAMFGIRLMMIITIVSFAGAAALECFIRLSAPDRGDEELPTPIEDLKAGIRFLVKDRPNVFKLLL
FSAALNFVLIGYSGVGFPYTIRTVLGFNATVYGIADGLIGVSGVAGAFIAGLFAAKLTMRWLPGLMAALALAMVPQGIVF
LLPVGAWTKLMILIIFTCGTMIASCFTNLIAVPTIQLNTPEAMTGKVMSMATAVSMCAQPLGQMVYGWAYDRMPVAAVLF
ISTVLFGIITAMLVPLSKQFED
>WP_003829738.1 MULTISPECIES: TetR/AcrR family transcriptional regulator [Bifidobacterium]
MARNAHPEVTRNRILDAAQQLFITKGYEHTSIQNIVDELGDLSKGAIYHHFKSKEDILEELINRDNDVQDDFNESVMGRS
DLTALEKFRILWHYSITAQDHVQIMRAAMPMLSDPVSFAANMRIWSKHLPERFLPLIEEGVKDGSIPTAYPREAAELLSL
LPNYWLMPYFYPASLSEMEHRVRCLAAMLSAIGVPIFDDELIEMTAKGMMTFDRLPSAACGDSSPQRGEPRKGSQ
>WP_003829742.1 arginine--tRNA ligase [Bifidobacterium breve]
MSPEALSELISNIAHNLVAAGQAGQLTDELIPPIDKLAVMRPKDRAHGDWASNIAMQLAKKAGMKPRDLAEPFAAALAEA
DGIAKVEVAGPGFINITLDSASAAAVVDTVLAAAPAVDGDKHLNKVNEYGRNAHLGGQTLNLEFVSANPTGPIHIGGTRW
AAVGDAMARVLEANGAKVVREYYFNDHGEQINRFAKSLVAAWAEANKLGGAGYQTETPCDGYKGAYINEIAARVEAEAKA
DGVNLTALAHQDQGLNDDGEPLGEDDTEVREEFRKRAVPMMFDEIQKSMKDFRVNFDVWFHENSLYADKKVEAAIEELKS
HGDIYDKDGATWFESTKHGDDKDRVIIKSNGEFAYFAADIAYYWDKRHRAENPADVAIYMLGADHHGYIGRMMAMCAAFG
DEPGKNMQILIGQLVNVMKDGKPVRMSKRAGNVVTIDDLVSVVGVDAARYSLARSDYNQNFDIDLALLASHTNDNPVYYV
QYAHARSKNVDRNAAAAGISYEGADLSLLDTEADGEVLAALAQFPSVLATAADDRQPHKVARYLEELAATYHKWYNVERV
VPMALTDPETRGDNEARKALEIAKNPEPARAAARLKLNDAVQQVIANGLDLLGVTAPEKM
>WP_003829745.1 PTS glucose transporter subunit IIA [Bifidobacterium breve]
MTAAPAAAPKPAGTASTATVLAPVDGTIEPIDQVPDETFAEKLLGDGFAAIPKSGTIVAPVSGKVSTVAQAKHAVGITTD
AGLEVLVHIGIDTVQLNGDPFTVKVTEGRQITAGDPIVEVDWNAVRAAGKATDVIVVFTNPALVDALAITAAGAVTSGSP
VGTVTTK
>WP_003829747.1 glucose PTS transporter subunit EIIB [Bifidobacterium breve]
MAIAAAMDWMSGFNFSAGLVDFVLGWPLATKPYMLIVQGLVFAVIYYFVFDFAIRKFNLMTPGREAEEVAAVDEAPAAGE
DKYITMASRIYAALGGASNVKSIENCTTRLRLVVNDTSLVDQDAIKKTGVPAVKVLDKTNLQVIVGTDVQFVADAMNDIA
KGVTVGGDAAPKA
>WP_003829750.1 MULTISPECIES: homoserine kinase [Bifidobacterium]
MNPICNSVHVRVPATSANLGSGFDTVGLALDYHDELTFTLNDDPNDGIARVIIHGEGADTLPRDETHLVVSTFRRACATF
GLGRLGFTLEATNNIPQARGMGSSAEAIVAGIAAAAAFAQTGDLNRPAVFDMAAQIEGHPDNVAPAVFGGLTVSWDFETA
EGVGSVAVPGGEPLHGGFHAVNYPVDPSITAAVFVPDYELSTEKARQALPRELPYKDAVYNVSRVGLLPAAMNPVVLAQA
AQQGKSGVAASPAQDADACACAGGTRESAFADELAAAQAQSNALLFTATQDKLHQPYRGALMPPSAELIALFRSKGYAAA
VSGAGPCVLVLHYGNAREAIDQIASEQLASGHWRVLHLPINTAGVEIERR
>WP_003829751.1 MULTISPECIES: Maf family nucleotide pyrophosphatase [Bifidobacterium]
MSIPLILASKSKPRRDVLYSAGICPTIRVSHVDEPAALEAAAREEGVTVDDLSIKQRVMILATAKAEAVHRAYRDVADTA
AAATGDRVIAYPLKAKEIKDSEREAAVEDLCKAAAGKPIDYSKAEIATTRDFSGIDMPTVTEPIATAIAGQSGLTEATVG
PLILGCDSMFLLDGECYGKPHSEAVARERLKRMSGATGELWTGHCLIDFATGRTVRGASHAKVHFGEFTDDDIERYIATG
EPLEVAGSFTLEGFGGAFIDSIEGDPHGIIGLSLPLARHLAGELGVKWTDLWNVDRGELAPESKASGNQHAGILPPVENV
HQPGDGWVDCACGRKHWGTNGASGILLARRDAASGKVTHVVMQHRAAWSAEGGTWGIPGGATADGESPIEGALRESYEEA
NITPEDIEVVGSYREDHGPWAYTTVFAFEKSGYTVEPKANDDESMEVCWVPIADVPNRKLLTAMKTDWPRFAARLDELAA
AQG
>WP_003829754.1 MULTISPECIES: N-acetyltransferase [Bifidobacterium]
MDVINFTKPRRLTANDDISGFDCGLSLVNDWLARHAATAGRQGTAVVYATFTKDINGTDMLAGFYTLSAYSIEHSGASGW
LKRNSPNPIPAILLGMMGVDIRFQTMHVGSQLLRDAVLRSMNAAAIIGARALLVEPATDQAVAFYERYDFRHIPKSSRMF
TPLNIRNHR
>WP_003829756.1 MULTISPECIES: DUF1778 domain-containing protein [Bifidobacterium]
MTTENNKNSRFEMRLTQEQRSRIDQAAESKGLTASQWALSNLLAAADRDIHEAHIIRLNNQAWNDFTAALDEPMGPRLTE
LLESDPIWT
>WP_003829758.1 ABC transporter ATP-binding protein [Bifidobacterium breve]
MNTATQQFQQTQTAPEAVQQQDARQQWSPVIEAHDLVMDYTASMARAQAGHGVTSVIPAGTGAAVPAANGQPGFAMPTMH
TLALNHVSFALGEGETVAVMGPSGSGKSTLLHALAGIIKPTAGTVTFRGSNLDAMSDAGRTKLRRNAFGFVFQSGQLLPE
LPAVENIALPMMLDGMPYRTATDTAILWLERMGLRALATHRPGEMSGGQMQRIAIARALAVKPAVVFADEPTGALDQATG
REVMGILMAAARDNGSAVVVVTHDPNVASFCSRTVTMQDGQLGGVR
>WP_003829760.1 FtsX-like permease family protein [Bifidobacterium breve]
MSAFALWRLFHRPGSRGSAGHTSVLAIIAFAAATTIFLTVLGGVHGFMWRASADHTIGCAINLDACKPGTAEIWKQRIAN
PHSLDQYATAYVVLAFFACLLLIVPFVALAGSAARLAASRRDARLASLRLAGATTGQVIRLTALDAAGQALVGALIGIAG
YCVLIPLIMLLHFQNQTFTFEQLWVGPIALIITLVGVTVLALISSLVTLRRVAITPLGVTSRVATTLPSGWRVVVFAVIM
VIAVLLFKNPMVLAQAGEVVMYGVIIGFMLLCFALVNLVGSWVVTARAKAKAKRPKDAATMIAMRRILDNPKRAWRNVSG
IALAVFIAGITSICGFFGSAAVVGDANDPFTVFIRDIGAGGILTLVFAAVLAAVSSGVMQAGSVYDQAGEYRMLVLEGTD
VKTLNRARFIEVLTPLNIVVIVAGGCSMLLMAPLFAASMTEPATLASFFGGLVLCYALVSVGAFASNRVAASLNLADYRA
DD
>WP_003829764.1 MULTISPECIES: enolase C-terminal domain-like protein [Bifidobacterium]
MSTITKVKTYDFRFPTSTTLSGSDAMNPDPDYSSAYVEISTSADDGITGVGFVFTIGRGNDVVCKAIESMSQVLIGRNTE
ELLDNMRIAWDLFVHDSQLRWLGPEKGVEHMAIGAVLSALWDIKAKRAGKPLWLLLGEMEPEELVSTLDFRYMTDALRPE
EAVAILKEGQKGKAERIKHLLEVGYPGYSTAPGWLGYSDEKMVALAKEETQVKGFKQIKLKVGQNINDDLRRLSKAREAI
GPDVRLAVDANQVWDVPTAIDWINKFHDFDLAWVEEPTSPDDVIGHATIARAINPIKVATGEQMQSRILYKQYLQANAFG
IMQIDATRVAGPQEIVLEYLLAKKFNKPVCPHAGGVGLCEAVCHFAMFDYVAVSGTMDGRMIEYVDNQHEHFVHPTEIKD
GNYVAPTAPGNGTEMTLETAEKYLYRC
>WP_003829768.1 amidohydrolase [Bifidobacterium breve]
MTLNVIDSHFHIWDPDAQDLPWLAGLPSLQHKYTIEDLAAQYAKFGVNFLGGVYVEVDAADHELEDRLLYENASPLILKR
MLQGRVSPWMRVPINADGIREPLHVDSEPRGRALEPEFIAGLRVMAVKGMPFELCNRGPELGDMAKAFSQVPEVTVIIDH
LGNVPGLDEESCAALAALAELPNSYIKVSGDNPVDPDIVKYVRDTFGPKKVLYSSNWPVVELNSTFATHFQLMLDTFGED
EDFFENNARRAYNID
>WP_003829769.1 MULTISPECIES: dihydrodipicolinate synthase family protein [Bifidobacterium]
MTSSAEFSGIICPSITITKDDGDIDYERWGQHLDHLIEAGINGVLVFGSIGEFYAFPLDVKKQAVDFVAKHVAGRIKVFA
GVGDTNLNNVIDFARAVEASGVDALVVVSPYYFGPTAGGAKAYFGAVAEATNLPVILYNFPPRTGSDLTPELVAELAAAH
PNIVGIKDTVDTISHTRKVIRAVKAVNPRFAVFSGFDEYYLVNRVSGGDGVICGMTNVEPETFVTLHRAYEAGDYGTAIE
AAERISHLMALYDQTDLFISAIKGAVKAKGLNISTLIREPAVQLTAQQYEAIKAILK
>WP_003829771.1 succinyl-diaminopimelate desuccinylase [Bifidobacterium breve]
MTLELNRNDSTAEQLNSLLTQIMENFSVSDHEGPLADEVEAFLNEQKHLTVRRHGDTVVAGTDFGKSNRVILAGHLDTVP
VIDNFPPKWLEPGDPLIREEISQSHPTDRVLWGRGATDMKASDAVMLYLAATLDGLTSGTTPKVDLTYVFYDHEEVAAEK
NGLRKVVETHPDWIAGDFAIIGEPTNSGIEGGCNGTIRFDVVTHGVAAHSARAWMGENAIHKAADILNRLNAYETATVNV
DGLDYREGLNATLISGGKGTNVIPDECRVHVNYRFAPDKNLAEAKALMMGADAGAELGNGEHVATGGVFEGYGIEMKDES
PSARPGLSAPLAQELVRLVKERTGRDPLAKLGWTDVARFSQLGIPAVNLGAGDPLLAHKHDEQVPESDLTAMAAILEDWL
V
>WP_003829776.1 MULTISPECIES: 50S ribosomal protein L27 [Bifidobacterium]
MAHKKGASSSRNGRDSSPQYLGVKKFGGEAVVAGNIIVRQRGTNFHAGQNVGMGKDHTLFALADGSVKFGVRRDRKVVDV
IAA
>WP_003829777.1 GTPase ObgE [Bifidobacterium breve]
MSDFVDRVTVHVRGGDGGNGSAGIRREKYKPLAGPNGGNGGDGGSVVFVADRNATSLLDYRFMPHRTAGNGTMGLGDNKD
GSKGEDLILPVPCGTVVFEARGEQGKTKHPGEQLADLRHEGDRVVVAQGGAGGLGNIALANKTRRAPGFALLGELGEERD
VILELKSIADVALVGFPSAGKSSLIAAMSAAKPKIADYPFTTLVPNLGVVIAGDSRYTIADVPGLIPGASEGKGLGLEFL
RHIERTEIIAHVIDCATLEPDRDPMSDYQALENELALYADKLELPLGAIPIPERPRIVILNKIDVPEAKELAEFVRPEFE
KLGLKVFEISTASHEGLKELNFALAELVHEMREEVASREEAEEEARVVIKPLERTGRRPRRADEGGNALDFTVERRELGN
GEVFYEVRGAKPERWVMQTNFDNDEAVGYLADRLAKLGVEDELRRKGARPGDEIRIGRGDRMVEFDWDPTISAGAEMLDG
SNLGARGKDLRLEEQDPRAHRRSNAERRAQYHEMMDARAAVRDAMMAERKAGHWADPTVDDDRHDETSLFGHGESADDSA
SEE
>WP_003829781.1 preprotein translocase subunit SecE [Bifidobacterium breve]
MAKTSANEKAVKPNVFMRIGLFIKQIIDELRKVVTPTAKELFFWSLAVFIFVLLLMALVTGMDFGLGKATLGIFG
>WP_003829782.1 transcription termination/antitermination protein NusG [Bifidobacterium breve]
MSDELNLENLDAALENVDAAADEAPVADAPAEAVESAEPVAEAPVASPETVAESAEEESEVNESEQAEETDAGQKAVDEF
SKSLRTLDGKWYVLHTYSGYEKRVKTNIESRVASFGMEDQIFQVEVPMEEVEKHTEKGKKVITRVRVPGYVLIRMWPDEN
ARRVVRETEGVTGFVGPSKDPAPLSRQEVVAMMAPMIASEALKAAGDKPAAAKKRKVEVSYAVGDQVTVTDGPFATMAAV
VSDVEPTTQKLTVLVSIFGRDTPVELGFHQVQKLD
>WP_003829783.1 hypothetical protein [Bifidobacterium breve]
MKTHKEVAALLQTAQREQRCAIGDGGKLYTALRRRTKIGEVVSPYPNLFAATSYWKSLNVEQQSMHLIRALAKVHPTWTF
AGLSAACVYQYEHSYSLHNGTVDIVSPKGANCGGASGLNRIYMARCSQYRCQGILVTSPARTLIDCASLPFDKALAIYDS
ALRLQHVTKLDVETLIVQTDCNETNVKRLLRYANPLRENGGESWAYARIRQLGFAEPLFQTEFDNPANPEMPYRVDFCWK
LHDGRIIVVEYDGIAKYRDTSNPNRANLMAKFEYERQRDTNLKTQGVTSIKHLFYEDVSDLKRLNALLTAIGIPKIR
>WP_003829785.1 MULTISPECIES: 50S ribosomal protein L11 [Bifidobacterium]
MAPKKKVSALIKLQIQAGKANPAPPLGPALGSHGVNIMDFCKAYNAQTQDKMGQVIPVEITVYEDRSFTFVLKTPPAAAL
LKKAAGIEKGTENPLTHKVGSVTKAQVREIAETKMEDLSARDIEAGMKIIEGTARSMGITVTD
>WP_003829786.1 MULTISPECIES: 50S ribosomal protein L1 [Bifidobacterium]
MVKRSKKYREAAERVDRNNLYTANEAIALLKSMPSYNFDQTVEAVFRLSVDPRKADQLVRGTVNLPHGTGKTAKVLVFAR
GPKATEATEAGADIVGDDDLIAKVQGGFLDFDAVVATPDMMGKVGRLGRVLGPRGLMPNPKTGTVTMDVTKAVKDIKGGK
IEFRVDKNGNLSFLIGKMSFDESALDENFKAVADEVKRLKPSTVKGRYLTKATITSTMNPGVPVDPNTLA
>WP_003829789.1 biotin--[acetyl-CoA-carboxylase] ligase [Bifidobacterium breve]
MMIALQAATPQLPRTKAVADQVVAVGETDSTNALAARMIGDGSLTLPECKGGTLAVGVVVTDWQSAGRGRNGHTWISQPG
RCSTMSYAVRIPRAIATDESVNGWLQMIAGLVTLDALNGMIKEYGAAPNKQDCFLELKWPNDVFCHGLKLGGLLSELVLL
PDGEADDDVVVVFGVGLNLALGASRLPTPQSTSLQLHVSGLPSFNEMRDAVAEREVEGFRERLAAFIADPHGQAEALREE
MKAVCWARGRQVEAHFTDGTTLIGEAIGLNEDASLILRTEDGTDHTVRTADVGVL
>WP_003829790.1 MULTISPECIES: biotin transporter BioY [Bifidobacterium]
MQTSHTTSSTAATASLGRRIVAASWKPALFAVLMWLSAAAGAIPIPGTPVPITLQTFVVMLAGLMLPWRQAGSAVAAYLA
AGAVGLPVFAGGASTMALVGPSAGFLFGFLPGVIVIALLRGKANTSSASAAALTAGRYLLTALVGGVVVVYALGFVIQSA
LTGVPIAAVALASMGFVAGDAIKAVVASLAAAGLSKLGR
>WP_003829794.1 acyl-CoA carboxylase subunit beta [Bifidobacterium breve]
MTDIMDSPAVNAVTATSATNASQPPAHQPLRTAVVKAAELARAAEERARDKQHAKGKKTARERLDLLFDTGTFEEIGRFQ
GGNIAGGNAGAAVITGFGQVYGRKVAVYAQDFSVKGGTLGTAEGEKICRLMDMAIDLKVPIVAIVDSGGARIQEGVAALT
QYGRIFRKTCEASGFVPQLSLILGPCAGGAVYCPALTDLIIMTRENSNMFVTGPDVVKASTGETISMADLGGGEVHNRVS
GVAHYLGEDESDAIDYARTVLAYLPSNSESKPPVYAYAATRAERETAKRLATIVPANERQPYDMLEVIRCIVDYGEFVQV
QELFGASALVGFACIDGKPVGIVANQPNVLAGILDVDSSEKVARFVRLCDAFNLPVVTLVDVPGYKPGSDQEHAGIIRRG
AKVIYAYANAQVPMVTVVLRKAFGGAYIVMGSKAIGADLNFAWPSSQIAVLGAAGAVNIIHRHDLAKAKASGQDVDALRA
KYIKEYETSTVNANLSLEIGQIDGMIDPEQTREVIVESLATLATKRRIKRTTKHHGNQPL
>WP_003829795.1 type I polyketide synthase [Bifidobacterium breve]
MSTFFLNRLTTEPHALAFAGQSTPWPVALADQTTDPSLDEALRGHVAAANRLLSPAAADLLATTGRPVDLFGFTPNPAHL
SAAADATASVEGVALTQLGALLDLEHLGYSVAAAKPVAVLGHSQGVLAVHMTRAIEAAGSIEAAGKTLDEILAVAALIGA
AGTRRVRELGLNPKYGEASPMLSVKGATREQVEALVKRVNNARGPISIAVTNSDNHHVLSGYPEDLAALAFETEREHKHQ
AKLREQKLHGGTVFNPTLEYLEVTLPFHSPLMAEAVEQTVSWAGACGFDQDRTRALAEEVLLNHVDWNARVKALFNAADP
AKLWIVDLGPGNTLGKLIGNVVQGTGIGVVEATTLAERSALSTLESEPERTQNWKALAPRVIETPAGAKLVTKFSKLTGK
PPVLLPGMTPTTVEPEIVAAAANAGYWAELAGGGQVTAEVFDRHIAALEDELEEGRTVEFNAMFMDRYLWNLQFGSSRIV
PKKRASGAPIDGVVVSAGIPELDEAVELIKNLQADGLPYVSFKPGTVDQIRQVVRIAKAVAPTTIMIQVEGGEAGGHHSW
EALDDLLAATYAEVRACDNLVLVAGGGIGTPERAADYISGQWAHAYGLPDMPVDGVLIGTAAMTAKEAHTSPEVKQMLVK
TPGIPADAKSDDVFAPQAAHWVPSGKSVGGMSSGLSHLHADIYELENDSAECGRLLVRVMKHPEELDSRRKEIIEALNKT
AKPYFGDLASMTYLEWAQRFAELAFPWADPTYADRFQHLLQRIEARANDTDSGEFTSKLFAADGVSADEAAAAGLLTRDG
ILADPAPALEKLALAYPQTAELKVVPADVAWFPVLVREYPKPMPFVPVIDNDLLRWWGQDQLWQSEDQRYSADSVRAIPG
PISVAGITTVDEPIADILGRFENAAIERVKAEQNASESNDFAALGEAVSAEDFIRKSPNISWVGHIADNPAYGTALGDQY
YEIRAFDAAAGKYDLDIHLDTYWDNDPDGGTSKHAVRDIVIPLIVEGTEPGRVPVVDRERLIPDVYAMLAATAGIGNTAI
TGDKLTAMPTLSVPSDEGAVTANAVTEGETAQNRPFGTATATYTLSANLGFDHEAATGAALPAALQPSRIAPDALVGPAW
PAIYTALGSVYVKGYPVIEGLLNAVHLDHLIELEVNEEDLLKHTGETITLKSWAEDYFESASGRVVTIHVTHTAADGTLL
ARETERFAIRGRVYSDALPADAPEFGDAEHAEVAPTPRRLLRRVKVVAPHDMTAFARTSGDFNPIHTSTRGARISGLAAP
LVHGMWLSATAQHAVQALDEKGARYEIAGWTYNMYGMVQLDDTVEISVERVGKVRHGGMTLEVTCRIDGQLVSRGTALVR
APRAAFVYPGQGIQKQGMVLDERAKSAAARDVWERADKLTRAKLGFSILGLVRDNPKELTANGVTYRHPEGLLNLTQFTQ
VALATVAFAQTARLREAGADVWPAYFAGHSLGEYNALSAFADVIPLETVLELVFHRGSTMHHLIERDAQGRSNYRMGALR
PNQFGVDDAHVKEYVESVAKASGEFLEIVNYNLAGQQYAIAGTIAGLKALKADSARRVAAFGGKPAFMLVPGIDVPFHST
LLRKGVPEFRDKLDALLPAYIDYRGRLVDRYIPNLVASPFEMTKEFAAKILEVVPSERIKAALDDPAVWDSYAADDQKLG
RLLLTELLSWQFASPVRWIETQALLFGKREQGGLGVEEYVEVGLGNAPTLANLGAKTLRLPEFAGNNTVVYNVGRDEGRV
YMTDTDSLVPDDEPEETAAPVETAPAGGSAVAKLGSSAAADAAPAAAAAPAPAAPVSAAPAGAPSGAAVADLPFKASDGI
GVLMAYAAKVRLDQIGSNDTTDTLTNGVSSRRNQLLMDISSELGVASVDGAAEATLDKLAQIVNKAAPNYKPFGAVLSEA
LRDRLRSLFGAAGVKQQYIRDRVANVWQLGEGWVASVLAALLLDTREGSSSRGGDLAKLPTAAVQNKPEADKLIDAAVEV
VAQLKGVAVALPSAGGAAGGAVVDSAALDAFAEKVTGSNGVLAATARFVLNELGVAAPAPEESEDENAAVVAAVEAELGS
DWPKQVAPRFDANKAILFDDRWASAREDLARAYYDNDPAALNGSFIGLGKTIAAEAQWFADKSDNDELKDAFQKAASEAL
ESVTSDKNASRYANDIAIVTGVSPNSIAAQVVEGLLAGGATVVATSHSFKPSIKAWAKQAYREHATGNAKLWLVPANLSS
YRDVDALVDWVGHEQKKTSGATTTILKPAWEPTLFFPFAAPPVHGTLADSGDLFESQARLMLWGVERAIAGFSHIGADTN
VQHKLHVVLPGSPNRGVFGGDGAYGEVKSAFDAIVNRARAEKVWSSRVTFAHPKIGWVRGTGLMGGNDPLVAVVERHGIH
TYSTAQIAAKLLDLCTTESREQALKAPLDVDLTGGLGSEPIDIKALRAEAMADAEKEASSEKVAIEGEKPEGGAAGSTLK
ALPTPIVTKQASVDLADWQNVTAKPKDEIVIVSVGELGPWGSGRTRTQAELGIHPDGTVDLSAGAVLELAWNMGLLTWAD
SPKPGWYDTDGNLVPEEDIAERYHDEVVARSGIRPFEEGMGDDYKDGADEEEAEVFLDHDVTFSVPTRDVAAEYVKLDEA
HTTIAPDEESGEWNVTRHAGSMIRVPRRATMTRTVGGQFPKGFDPTRWGIPASMVGDVDKIALWNIVTTVDAYLGAGFTP
AEILESIHPSLVASTQGTGFGGMMSMRKLYLDRFLNHEIPTDILQEALPNVVAAHVMQSYIGGYGNMIQPVSACATAAVS
LEEGVDKIALGKADFVVTGAIDDIGVESVIGFGNMNATANSEEMYGKGIDARFFSRANDRRRGGFLESQGGGTILVTRGD
IAEKLGLPVAAVVGFIHSYADGAHTSIPAPGLGALAAGLGGKDSKLVHDLAKLGVSADDIAVVSKHDTSTNANDPNESEL
HNTLAHAIGRTDGNPLFVISQKTLTGHAKGGACIFQVNGLTQLFKSGVIPANASLDCVDPKLQRDDHMVWVRKPLRIGGG
EDEFGRETAGRPVKAGLATSLGFGHVSGFVALVHPGAFEAAVAKADGEAALEAWRERANARLAAGQRHLEEGMMGRAALY
EPIDNRRFHEDHRGYDHHEVEKSMLLNPDARLGADGYYEA
>WP_003829798.1 hypothetical protein [Bifidobacterium breve]
MVGKKVALSAAAGQSAGAGTLAKLNEVLGFGKTELLPTDKQVGVALAPEAWGTGKLTLSDEDEARLAAEADAFLALVAE
>WP_003829800.1 alpha/beta fold hydrolase [Bifidobacterium breve]
MSNLASFCARYSQQTMQLPGGAEFSYRYYRNPVARATVVLLPGGIGLPDLFYLHFERFAEHYSVITFDYQEQFTMNAKLA
RAVASLLDGLDEHVWLVGQSLGGVIAQIVAKFHPERIEGLVLSNTCSLARDMGQEARDELMGMVENQRTWKRRLQLIPMP
VFRRLMAWAVMRKTRDLSAEERRLMQGLCDALQQLLNKQYQRHMWDCSIA
>WP_003829801.1 MULTISPECIES: hypothetical protein [Bifidobacterium]
MGLFDSLKNSAADNLGNVLGGDFNLGSIGDLPAVIGEHFNADQLGEINRSLATI
>WP_003829802.1 hypothetical protein [Bifidobacterium breve]
MNADRLDELQALAEENISADQISQVAGAIQEQGANLDLGSIAEQAGLPAGIIGQISGLLGK
>WP_003829804.1 helix-turn-helix transcriptional regulator [Bifidobacterium breve]
MSFRANLQYLRAQRNLTQERLAMLLGVSRQAISKWESEKAYPEMDKLLMICDLFGCTLDDLVLGDVSRPAASASAAGSSN
VDSSAEAASPLAASSKTAGIIAPIAELAQDITGYDEHRRRFALLIAGGVAAIIAGVGIGNLFDSSNSILGATPLNDFLTF
LCVCVGVIAGLAMLIPGGLSRTDFKRRHPYVEDFYTGEDRSRELRLLVIGIVGGISAILIGIAVTVYADDMLGVSDGWPN
AIFLLLCAPGVFGFVYCGMRYSLLNINAYNKAAEDDRKEHAGEQDFYAKLTGAVCGIIMMIATLIGLCLLFLSPAALRGD
WSTGVTSMFWVAWPIGGVLCGIAATAIQLFKDYRER
>WP_003829805.1 MULTISPECIES: hypothetical protein [Bifidobacterium]
MISRVPRSHYCFFPKTASIIGTFLVATTTSLTGNASFGVLSIAVLLVAALVFLLLQKDPTRN
>WP_003829807.1 hypothetical protein [Bifidobacterium breve]
MANNHDIPELMPVPEQLHVFDVYRMQVRFDDDPTKSRNHYVAAIVIQADDDGGVAVKLTSNPTWHRAGDVQLPEYEHAGL
IHLTTARCAQLVRFLRSDLQGFTGRLSRNDAIRVANAVGEVKPEEQVWL
>WP_003829808.1 MerR family transcriptional regulator [Bifidobacterium breve]
MSMDDETDSRYTTGDIAKLTGVSVRTVQYYDAKGLLIPNEISDGGRRLYGAAEVERMRVILFLKGLGFKLERIRSILSDE
RPERVLVDLLDQQTASLQSGIAEQKQRLDDCLQLRKALTVSASDFVSSTLTDMATVMNTTTTHSLRTTYLVMLAIALPAT
LLQIACLVIGVMTDVWWPLPVAVLLAIALAVAATKYYRSRVQYLCPACHETFQPGMREFVFAAHTPKTRKLTCPHCGHRG
HCMELSI
>WP_003829809.1 MFS transporter [Bifidobacterium breve]
MTNSTNIHEPTGAESQSTVPPNGKLTAREKKWIVYDVGNSAFVLLSTAVIPIYAKSLMPADGNIVSAWGYAQTIASLVIA
LLMPLLGSIADVQGMKIKFFLGFFGTGVVTCCAMALPLTWLPFLIVYILATIGLNGSLTFYDSMLIDTTSNERMDKVSSH
GYGWGYIGSTVPFIFCIALIFGGPSLFGWSTVACTRASFIITAIWWVAFTIPLLTSYRQVHYRATRDQLGSAVRGTFSEL
AGTFGKIVKNKPLWMFMIAFFFYIDAVNTVISMSTSYGAELGIDSTQLVVALLVTQFVAFPCAILYGRLSGRFGSKTMIT
AAVVAYMCIVFFAAFFLKSAAEFWILAILVGMFQGGIQALSRSYYGKIIPKDHANEYYGFYDIFGKTASILGTFLVATTT
SITGNASLGVLSIAILLVLAFVFLLLQKDPTQA
>WP_003829811.1 MULTISPECIES: 50S ribosomal protein L28 [Bifidobacterium]
MAARCAVCGKGPQTGFTVSHSHRRTKRSFRPNLQSVRTTIDGENTRLRVCGKCLKAGKVQRVAA
>WP_003829813.1 16S rRNA (guanine(966)-N(2))-methyltransferase RsmD [Bifidobacterium breve]
MRVISGRFKGAALATPKTGTRPTTDRTKEAIFSHLDSWGVLGDARVLDLFAGTGALGIEALSRGARELVAVESSRPAAAL
IAKTFAQLQKNRSWDASLKARVLTKKAEQVTGGFGEPFDVIFIDPPYAYGTDECNQLLADLAAGSATNTNTVIMLERSVR
SEDPQAPEGWKITESRNYGETAVFYIEAIEPEA
>WP_003829814.1 tRNA (guanosine(37)-N1)-methyltransferase TrmD [Bifidobacterium breve]
MKIDIVSVFPEYFEVMNLSLMGKAQAKGLLEIKAHNLRDWTHDVHHSVDDTPVGGGAGMVMKPEVWGECLDELLGLSQQS
DSVPAPGIAADSDADTNQSDDPVSAANTQSASVNVPVSSDGSPAESDMSAQLSAPVLIFPNPSAPLFTQRDATELSHAKH
LLFGCGRYEGYDARIPDYYRSQGIDVREYSIGDYVLNGGEVAVSVMLEAITRLMPGFMGNPDSIVEESYTGEGALLEHHQ
YTKPAVWRDIAVPNVLLSGDHGKVNRYRRDEALARTAEIRPDLIAALDCKALDKADRKTLMALGWEVSAAHPRKLE
>WP_003829816.1 polyphenol oxidase family protein [Bifidobacterium breve]
MPEYSDEILDSNQISSTDKEGRPIPVTIPIALAPGITVVYTTRLGGLSAGDYGNLNLGGKSGDNPQAVMSNRIALSEAVH
ARLSLVSQVHSGVAVDVDDSFVVNTPFGFDVSGTHRSVEEYQTGRGMETDADGRKHEPTEPTGSAENVSQVIEADGQVTS
QSGIALGMFAADCLPVLLADPVTGVIGAAHCGRRGLERGIIESTVELMKLKGADPTNIIATLGPRICGDCYEVGDEVADQ
FVKRFPLTKTQTRFGGAGIDIAEAAMIDLAFAGVHQVVDSMPRVHAATEYLEADPELAELCRTDGEGPAELAERIGNINH
SMCTLENPLWYSHRRASLANKAHEGRLLALIVRQ
>WP_003829817.1 IspD/TarI family cytidylyltransferase [Bifidobacterium breve]
MTERDSDIPETAAARPAQTAPVVAVVLAAGFGTRFDPDNPKQLVSVGGKPIVCWSIEAFEHCGRVSDIVVVVNPKVRSAV
ESLIDDMGYTKVRVIIDGGAERVDSTAAALDTLAAAGIPDDAKILIHDAVRPFVEQSSIEGSIDALDQFTAATVAYASTD
TVLLTEDLGDVKVVKSVPDRPNTFRAQTPQSFRFATIRRAYELAASDPDFHPTDDTRVVVDYLPDEPVAIVSGSETNLKI
TTLEDVPTAEHIAEEIQGRDPKEEARARMHALLAQAAGQMR
>WP_003829818.1 MULTISPECIES: pyroglutamyl-peptidase I [Bifidobacterium]
MRELNVVISGFDHYDGVDVNPAIEVPKAIAEQGLGPASSPDDPLDQVEVTIHVVSIPVSFAKAWPTLKETIEATRPDIVI
ATGLKHSARGVMLERCATNLMDTAKPDADNVTPRREPIDPDGPAAYWTRLPLRSILNDFADDSIPATLSSDAGTFVCNSL
FYNLLNWTATQERVLGGFVSFPLVGPAHSSQNGLPLEQQIAAGRDVVREAVRYYLKPSSSDILIA
>WP_003829819.1 hypothetical protein [Bifidobacterium breve]
MVDRFPVVLRGYDKEKVDAAFEVAQDSVNEAHRTLANMREQIAADDDRILQLQAQLQEERNKKSQGNTFASLGANAQQML
ASAEQTSSELLERAKQDASSTRMTAQAQAETLINNAKLDAQHIVDDANAKAASILQDANNQAESITTAANEDAAQLRAET
AKNVTEQRQTVELELSNTREEHDKKLASERSTQEREIAEMRAEAARQTAELRKNANEEIAKLKSDSNDQIEAALADANKK
LADVREQVSKMMTEAQRKAGEITDTAKAKAQEITDEAEVNRTNTMSQVTAEVEQIRADIAAQQDEATKKVNELLANLEER
RTAAKQEADELVGQAKNTREEADSYAADKRKEADEQAAEIVRKAGEDADNQIQERRNAAQSELDGLAKRIAELQSREATI
TQRVSELRAMFAQAFSGFGLSADNSGDAAASLPVVNPVPEQQQESDDEQAQPDGAETDGQSAEQGDEAGQSEPSEPETE
>WP_003829820.1 C1 family peptidase [Bifidobacterium breve]
MSELTPLTGEALNTLRSEFDADGTSRLAMNAVTAAGIDKVARNYDRARLLQRRFSTTVDNGEATHQDRSGRCWLFSSLNV
ARFIAKKNMNLKEFEFSQNYAMYYDKLERVNYFLKDVAALVEAGDPADSRLIQHLLADVMGDGGQWTMAMNVYKKYGAVP
KDLFPETESSKNTGEMNTQLRHLLHTAVAHMYAAEGDTAKVEQIIAETTAAGHRILTIHLGEPPVSFDWEWTDADGEFHR
DGEITPVEFWKKYVGPAGLEDYVCLVDDPRAEHAKGKKIGIEHLGNVAGGDATEYLNVPNQFMKDCVKQILVEQGIPVWF
GADCHPFMDRESGAWATDLFEYGKVYDVDFDLDKEARVRFGDSAMNHAMAFAGVDVADDGTTRRWRVENSWGAKIADKGY
FTMSDDWFTEYVYEVAVPKSMLPAEYQKALEEPATMLPAWDPMGALAK
>WP_003829821.1 3-deoxy-7-phosphoheptulonate synthase [Bifidobacterium breve]
MAALRGPDSSEDERRLGEQAVFPETVDVNIRQLDPIPAPRAFLKEQPLTDEMSELVLHSRQEIRDVLNGRDDRLLVIVGP
CSIHDPKAAHEYAEKLAAVKRELEDRLVIVMRVYFEKPRTTIGWKGLINDPDLDGRFNIRKGMWLARKVLTDVLSLGLPT
ATEWLDPITPQYICDAISWGAIGARNTESQVHRELASGLSMPVGFKNSTDGSIKAAADSCYAAGFEHHFLSINLDGRVIS
AETKGNPDCHLVLRGSSHGPNYDAASVRQALEDLKASKASGPSQHGLVIDAAHGNCGKDENREAGVIEEIAERLAAGEQG
ITGVMMESFLVGGHQKPAPLDQLVYGQSVTDSCVPWDRTNELLRTLADAVTTRRALHR
>WP_003829822.1 MULTISPECIES: 3-deoxy-7-phosphoheptulonate synthase [Bifidobacterium]
MQQQDGSATATHPLQVGPQPLNTPEELRAIRQAMGEGKNPLIATDVPRWEDQVGVSRIINRRVLELEPLPTPAQVLAELP
LTDKAQEIVAYSRDEIRACLYGQDDRLLVIVGPCSVHDPQAALDYAHRLAALKDELGEQLLIVMRVYFEKPRTTVGWKGL
INDPDIDGSHNIKKGLLLARKTLLGVLDEGLAAATEFLEPTSPQFISDAVSWGAIGARNTESQIHRQLASGLSMPVGFKN
ATDGSVKAAVNGCFAAAQQHTFFGIDHLGRACAVETLGNPDCHVVLRGSAYGPNYDAESVAKAMGDVRAEMPAESAASHG
LIIDCSHGNSGKDEHRQAEVVRNIAGRIAAGEQGITGIMMESFIEGGNQKAAPLDQLVYGKSITDKCISWPDTEALLREL
AEAVATRRWH
>WP_003829823.1 5'-methylthioadenosine/S-adenosylhomocysteine nucleosidase [Bifidobacterium breve]
MGMKTVAIIGALDEEVALIAKSLTHVTHTAKGSLDIVSGTVDSFGSDVIKVAATVGGMGLVNAAATTQLLIDEFAPDAVI
FTGIAGNLNTHLHINDVVLGGTLRYLDTDMRLVGQWKPGTADAPVEEFHSDDHLLEVADAALAEAGITHIVGIIASGNYF
VDTPEKVEEVVRLTGADAVEMEGAAVAQVAARNDVPALVVRALSDNADTDYEVFKEFDISEYADTAARLAVDIVKRL
>WP_003829825.1 cell wall metabolism sensor histidine kinase WalK [Bifidobacterium breve]
MDIWQIIVFVVLAALVVAWVAIIAYNKGRVSGRVSAEQAAASDETALCLFGDDVPVRPTERRLVEVLPEALIVTDRNGRV
QYASPGSVPFGLVSGNRLNSREVEDILTQAATDGGVREREVQMPVNRSVFPSSNGRGLEAGQSMPSNMLYLRVRIGDIGD
DLYAIFINDMSEQRRFEAVRRDFVTNVSHELKTPAGAISLLAETVTDAADDPDAVRYFSGRISKESARLTELVRRLIDLQ
KAQSSEGSVIDVKRISALAVARAAINDNQVQADARYIDIRLNVNGKPVPISAGEGDDEPSETELMIMADADAMQTAVKNL
VENAIHYSPEHTTVAVGVGERDGKVTIRVVDQGIGIPEKSLDRVFERFYRVDPARSRETGGSGLGLAITKHCVQENGGRI
SVWSRKGEGSTFTIELPAAPADEEPTAVQGA
>WP_003829826.1 MULTISPECIES: response regulator transcription factor [Bifidobacterium]
MTRILIVEDEESYREPLVYQLTREGYDVSAAATGEEGLELFTKGGIDLVLLDLMLPGIDGTALCRRIREQSRVPIIMLTA
KSAEIDKVVGLEIGADDYVTKPYSFRELLARIRAVMRRNQATAQASGTVDDDIPLVCGDIAMQVGQHQVTVRGETVFFPL
KEFELLEYLMQNKGRVMTRHQLIDRIWGSDYVGDTKTLDVHVKRVRSKIEEDPAHPKYLTTVRGLGYKIDAPVE
>WP_003829827.1 MULTISPECIES: phosphate ABC transporter substrate-binding protein PstS [Bifidobacterium]
MQKNILIRSIAALSGIVMLASVAACGDNTASTTDSSSTDSASKTAPISGNFQGAGASSQQSAVEAWIAGFQGANPDAKIA
YNPSGSGAGVQTFLTGATAWAGSDKALADDEVEQSKSVCADGTAFDVPVYVSPIAVIFNLKGVSDAGKHINMDADTIAKI
FDGKITKWNDPAIADQNKDLTLPDTAITVVHRSDKSGTTQNFVSYFKDQAPDSWTYDLSENWPNEVGQGAKGTSGVVSTV
KQADGTIGYADFSQVGDLGTVAVKVGDSYNEISAEAGSKVIEDSKQDDTVKGDNRIVIKINHATEAKGAYPIVLVSYDIV
CPAYKDTKQAEFAKAWLTYVTSDEGQKAAQDAAGTAPLPSSLKSEITKSIKAIKTK
>WP_003829828.1 MULTISPECIES: phosphate ABC transporter permease subunit PstC [Bifidobacterium]
MSSQDKTAVQPVGGKTADKVFRGVAYACGILILVVLAAVFLFLFFRAWPLIGGDQVANSKTVSSFTGGKANNFWGYVLPL
LFGTVLVSVLALIIAFFVSIGIALFISHYAPKKLATALSYVVDLLAAIPSVIYGLWGGLILVPAIYPFWNWVANHLGFIP
LFAGPAANPSRTVATVAVVLAVMILPIITSMSRDIFMQTPRLHEEAALALGATKWEMIRLAVLPFGKSGIVSASMLALGR
ALGETMAVLMILSPGLNYSIKLLQASQNQTIAANIAAQYPEANELGVSTLIGTGLILFLITFVVNFIARKITEKATA
>WP_003829829.1 MULTISPECIES: phosphate ABC transporter permease PstA [Bifidobacterium]
MTAAENTEKTPMDGAPKIDFDRFRPTRSSVQRRKSMDIFMWVLIALAFIIACVPLVSLLWTTIVNGIKRLNLNFLTYNMT
GVVGGSQTPSGGYGGVLHAIIGTLEITAGAMVISIPIGLMCAVYLVEYANRSKLATTISLLVDVMSGIPSIVAGLFAFSM
FTILLGPGTINGFEGSVALSLLMLPTVVKSSEEMLKIVPNDLREASLALGVTKQRTITKIVLRTALPGIVSGAILAIARV
IGETAPLLMTAGYIVNTNVNLFSGQMTTLPVFVYQEYSKLSANCPPNAASTCVTTIPMERAWAAALVLIIVVLLLNLIGR
IVAKVFAVKTDR
>WP_003829830.1 phosphate ABC transporter ATP-binding protein PstB [Bifidobacterium breve]
MGQRIDVNHENIYYGDFLAVEDVNINIEPNKVTAFIGPSGCGKSTVLRTLDRMHEIIPGAHVEGEVLLEGKNLYDKDVDP
VAVRRDVGMVFQRPNPFPTMSIRENVLAGVRLNNHHLAKSDADDLVEWALRGANLWEEVKDRLDNPGIGLSGGQQQRLCI
ARAVAVHPQVLLMDEPCSALDPISTLAVEDLINELKSDYTIVIVTHNMQQAARIADYTAFFNLKAVGQPGHLEYFADTTT
MFNNPQNEEAERYISGRFG
>WP_003829831.1 NCS2 family permease [Bifidobacterium breve]
MEKFFHLKENGTTVSTEILAGLTTFFAMAYIIVVNPQILSQTGMPWGGVFLATIIAAIIGTLVMGLFANVPYAQAAGMGL
NAFFTYTVCFGLGFSWQQTMCMVFLCGLINIIITVTKIRKMIIMAIPESLQHAIGGGIGLFVAYVGMLNVGLIKFTPGDP
KAAAKGGAVAATPGLANFNDKVLWVFLIGLVLAIVFTVMKVKGGMLLAIAVTTVIGIPFGVTTWSDSQSLGQTFSELPQT
FGAIFSAEGFPALFSDPAKLPLVIVTIFAFSMSDTFDTLGTFIGTGRRTGIFSAEDEKALENGHGFSSKMDKALFADSIA
TSIGAICGTSNTTTYVESSAGIAAGGRTGLTSVVVAICFALSVFFAPVISAVPSAATAGVLVIVGCMMAASLKEVKWNDI
AEAIPAFFAAVFMAFSYSISYGIAGGFIMYCIVKTCKGKAKEVHPIIWIVSALFILDFVCMAIL
>WP_003829832.1 hypothetical protein [Bifidobacterium breve]
MKPAVEVSITSWKKNVVKFGQEYGRVLLMPGTGYNCDRPLLYWSAQALVEAGWRVDRMNVRNASDDLSTVIPVLNQAIDG
WVEPVRGNQSGEYSNDNVGRDAADSSDSTNQSGPRLLLIGKSLTTMTYPHVAAHYGLPFVLLTPVLHHADFDPSARVIPV
PAVGDDIVAESEAPSVAEAKAIIRAELAGQSHAASSRYAGPAPLICAGTADPFYDRARANALTPHVHEYPDANHSIEVPG
HWRRSLDYLKEVTASVAQYAATL
[truncated: 393,467 more chars]
