# Supplementary material for: Development of a novel multi-epitope mRNA vaccine candidate to combat SFTSV pandemic
Source: PLoS Negl Trop Dis. 2025 Jan 22;19(1):e0012815. doi: 10.1371/journal.pntd.0012815 (PMC12788908; doi:10.1371/journal.pntd.0012815)
Supplement: S2 Data — (ZIP) [file pntd.0012815.s012.zip › protein/Bryantella formatexigens DSM 14469.faa]

>WP_003497809.1 MULTISPECIES: 50S ribosomal protein L36 [Clostridia]
MKVRSSVKPICEKCKIIKRKGSIRVICENPKHKQRQG
>WP_005361189.1 MULTISPECIES: DUF6870 family protein [Bacillota]
MELNTIVSEVGTLVDIRDVSVNKELSRDERIAEFVQQIKNPYHFKCGRFTVQASFSAEGATLEECIKGILR
>WP_005428560.1 MULTISPECIES: translation initiation factor IF-1 [Clostridia]
MSKADVIEVEGTVLEKLPNAMFKVELENKHVVLAHISGKLRMNFIRILPGDKVTIELSPYDLSKGRIIWRDK
>WP_006859802.1 MalY/PatB family protein [Marvinbryantia formatexigens]
MYQYDFDAIIDRNGTDCSKWDDIPYQVQADDMLPMWTADMDFACPPAVMDAIRTRMEHPVFGYMKLPARYEESIILWHKK
RYGSEIKKEEIIPVASVLGGVAMAIQGLTEKGDKILISTPGYHAFSNAVLNNERILVPSPMIKKEELYYMDFARMEKQIE
EENIKLFLLCSPHNPTGRIWTQEELEILVELCWRHRVYIISDEIHADMTLTHPFLPVLKAGGDKAAEITIALYAPTKTFN
IAGLCTAYAVIKNQNLADRFKKALLASGLKLKNTLGVEAMIGGYLNGAQWVDELQRYLLDNASFAVEYIKENIPVIQAYV
PQATYFLWLDFAKTGLCQDEIIEKIVNEAHIAVTRGDDFIRGGDTCVRMVYACPRTRLAEALTRLKKVFA
>WP_006859804.1 dihydrodipicolinate synthase family protein [Marvinbryantia formatexigens]
MRDITKYQGIIPAFYACYAEDGCISEKRTQIWAQYLLEKGVKGVYVGGSSGECIYQSVEERKRLLEALMEVAKGKMTVIA
HVACNNTKDSCELAAHAQKCGVDAIASIPPIYFHLPEHSVAQYWNDISAAAPDTDFIIYNIPQLAGTALTMSLFHEMLKN
PRVAGVKNSSMPIQDIQMFKMDGGKDFAVFNGPDEQLVGGLAIGADGAIGGTYGVMPELYLKIYELCKNGEYEKARPIQY
AADEIIYEICSCRGNMYAVIKEIIRRREGIDLGDVRKPLASVDRKLDEAKIESSLQKIREAVAKFS
>WP_006859805.1 sugar ABC transporter permease [Marvinbryantia formatexigens]
MNKTKRKWHWNKTLTGFLFVLPQLLFFAVFTVYPIFEGFRISLYKTTAVENTFVGLQNYITLFQDSVFIKSIFNTLFLVA
VITVGMLLLGLVISLAIFDKSNGYVTFIRSTVYLPVIVSTVVMSMVWKFLLNPANGLVNYYLGKMGSKNTNLLGNPDTAI
WVIAFVTIIASVGTAVIMYVASMNGVSSEMLEAAKVDGASKLQISIKIIIPLVKATTLYLSVTTIISILKLFVVIQLMTD
GGPNNATMTMMYYLYKNAFAYDKKNIAAAVGVLMFIIAVIIAIPQFSSMTEKEGGR
>WP_006859806.1 carbohydrate ABC transporter permease [Marvinbryantia formatexigens]
MKKKKGFLRKWKRMEPLDKFVNVLVILYAIINLFPFYYLITSSFKTSAAIFKMPPDWWPKTFRYQNYLDLFRGQPAFRWA
ANSFLVAFLTTMLVVICSSMAAYGISKVRFKGKNIIFAIFIGALMIPKEIFIVPLFQIITNLNLSDTYAGMILPNVASTF
GVFLLKGFFDTVPDSIRESGKLDGASEFRIFSELIIPIVKPGIGALFILNFVNIWNDYLWQLLIARSKNMMTLMVGTASI
MQEISPNYGYKMAGAAVASVPMLLIFLFFQRYFTSGITMGAVKE
>WP_006859807.1 extracellular solute-binding protein [Marvinbryantia formatexigens]
MKKRVMAMALASAMVLSMTAPATAADEGQEIAGGKDVSLTLWLTPSWKGVFSGDEPDADYDSFFKEAAKRYNEMHPNVTI
NVEVIAGDSRDEKLNVAESTDTLPDIVYEGAFTMSSYYHKGSIVALDDIISEDDKADIADGIWENCQVEGATFIFPFAHM
PGTLIYNADMFKTAGLDDYIKGEYEIATWSPDELREILTALRDCEELGGVYPMSLFCMNNQADTWNLTYLRMFGNTFFDE
TGHLCVNEENGVKALQYILDLSADGLTVPGAESLTSNDCNAMFQNQQIAVSFTNSTLYTNLQTDMSNGTVEPFDARLANI
PGDPEPHSFTYVSGFMAMNTGDEDRIAASKDFIQYVCTDEELVLASKNTLPVRTSVTEQVKDEMPLLEAYNANAQYIFNF
SNNMPGYNELRNVLFPELQAALIGQKTAQEALDDYVEKGNQVIDEGRANSVVYNQ
>WP_006859810.1 MurR/RpiR family transcriptional regulator [Marvinbryantia formatexigens]
MKEDGKIPIPFIRTKYESFTQIEKCIADFFTDEERLSGYGTEELAAKNVAERLFVSEASLSRFAKKCGFRGYREMIYQYE
KSLRDVRRKKHADNNIQMVLDLYQEVLNKTYNLVDETQILHIVRCMNTANRVYVCGMGSSGQAACEMESRFARIGVDIDS
IQDADRMRMQTVFMNPGKLVIGLSLSGETEEVLYLLRESGKRKAQTVLFTANEREQLRQYCTEVVRLPSFRYMNFGNVIS
PQLPLLILIDILYHYYVNQDRYLKKSLHGDTLTALNEGRRLYRTERLPV
>WP_006859811.1 erythritol/L-threitol dehydrogenase [Marvinbryantia formatexigens]
MSNLPKTMKALVAYGPGDYRLETEHPVPVCGPDDIIIKTEGCGVCVSDVKCYHGAGRYWGSETEKAWVEPPFIPGHEFLG
FVAEIGENVKGFEIGDRITADQILPCGECRFCKSGRYWMCQPHKMFGYQNTNDGGMAEYVRYPKTAVISRVPKELPREKA
LLIEPYACSKHAVDRAGVTNEDILVIAGAGTLGLGMITYARMKNPAKLVVVDMIDERLEKAKDFGADIVINPSKEDAIAK
IMELTDGYGCDIYIEATGHPSSVKQGLAMVRKLGTFVEFGVFAQETSVDWSVIGDGKELNVLGSHISPYCYPFVIEHMTD
GSLKTDGLIKRTFPIEKWEEAFEYASGKYGDFKVAITFD
>WP_006859813.1 alpha-L-arabinofuranosidase C-terminal domain-containing protein [Marvinbryantia formatexigens]
MSDSIMKLYGTRQRVTGKRNPMIYGHFIEHFHRQIYGGVYDPGNPLSDEDGFRSDVIEAMKKIKVPVLRWPGGCFVSSYH
WKDAVGKNRVPLFDKAWRVEDPNSFGTDEYIRLCRKIGCEPYICTNAGTGTAEEMSDWVEYCNLENEGQYAKWRIQNGFP
QPHKVRYWSIGNENYGFWEIGAKTADEWGHLVCEAAKMIKHVDPDTELTAAALTDLRWNINLLESSGQFLDWISIHEYWD
AIHQTNDYADYEAVCAYTNNIDHSIREVRGLLAAMKLDKKIRIAFDEWNLRGWYHPNVHTIEQGRTKEDYLYPRDKNDEN
SRYTMADAVFTACFLNACNRHCDIVGMANFAPIVNTRGCIFTYPEGIVLRTTYHVFDLYVNYLGDTVLDGWCADMPCMTV
RDKQGGTQETDICDFVVTCFSDREGLAVALVNKDPAEEQSVQLMLEGAGEAVLYYIAGDSTEAYNDIGHTEVTIQRETLG
AYTPGMTVHLKPHMVGVLQIG
>WP_006859814.1 carbohydrate ABC transporter permease [Marvinbryantia formatexigens]
MSMKKKSQISSILLFILFTVIAIITLLPLLLLAVSSLRPGSDLMRYGLNFSIDWANANLDEYKLLFSGENNYFIWYRNSL
VITVVQVALALFLSACVGYGFAMYDFKFKNTLFLCVLLVMMVPNEVILLPLYRLVQKMGLMNSMWGIILPYIVVPMLVFF
FRQYLSGIPRDFLDAARVDGCTEYGIFFKIMVPLMKPSFAAMGIYQGMQSWNNFLWPMIVINDINKITLPVGLQSLLSPY
GNNYDILIAGSCFAIIPILILFICFQRYFIEGMTAGGVKG
>WP_006859815.1 sugar ABC transporter permease [Marvinbryantia formatexigens]
MKSEKKSLFKRFLYSQKVAPYVFVAPFIITFLVFFAYSIVNMIIMSFQNVAGANSTFAGLKNYSIVTNAVFIKSLKNSIF
YTIVSCALMIPIPMVLAILLNSKHMRCKSTFRSILFIPALTSVVVAGVVFRLMFGELEGSFMNQVMSIFGVGPLVWLRQP
VTVWLALFFLCLWRWTGVNMMYYLSGLQQIPQDLYESASIDGASAMQQMRYITIPLLKPTTIYVLTISIFGGMAMFSESY
MLFNGNKSPNNVGTTLVGMLYRMGFEQNQLGIASAIGVIFLAIVLVVNLFQLRLNGTFGKKGE
>WP_006859816.1 extracellular solute-binding protein [Marvinbryantia formatexigens]
MNKKLVTGALAAATALTMAFGGTALAEDASTQGTNTFVDGGTDMEFWTFQELHVAFWTSMADVWNEQNPDRPINLTVTTG
ESHSLHSKLLIACQAGEGAPDMADIEIGYYGSFLKDGYLVPINDAVEPYKDDVVMSRVTMYGDSEGNYYGVDFHLGATVT
YYNMDIMNEAGIDPADIVTWDDYVEAGRTVLEKTGKPMCAVETSDLFLPQCMLLEKGVQYVDAEGNPQIATEEHAEVINY
IRSMLDEGICIIAPGGGFHTEEWYGFLNGGNVASITMPLWYMGRFTDYCSDLNQKMAIYSIPVWNEGDTREVLQGGTGTS
VIKGTENEQLAKDFIAFAKLSAEGCTYEWEELGFDPIRTELWDDPAITENTDNKFLSFFLTNPFDILKANGTDITAPDIS
GSYSATYSTLVSTTYSNAFEFSTDQDAAELLQSEQDTIIY
>WP_006859819.1 sigma-70 family RNA polymerase sigma factor [Marvinbryantia formatexigens]
MDEDIMELLVNRDQQGIVLIEQRYEKLIRYIAVTILRGRDTVVEECINDVYLKLWNHAAEFDCRKASFKTYLKAVTRNTA
LNHLRKLRRLEELEGLDEEDTLQSEYIDYSQGPEQKMIFREEVEALRRVLAGLKQKDREIVLRRFYYLQSTRQIAMGMGM
SENAVDSKLSRLKKKIRKHYEKEVAE
>WP_006859820.1 hypothetical protein [Marvinbryantia formatexigens]
MSLWSQARLIDIFSQMDMELAADEIPEGDIQKEELLPYTKPKRNKKRIAIVSGIAVTSAALTAAVALLVCKKHARMGSM
>WP_006859821.1 acyl carrier protein [Marvinbryantia formatexigens]
MLEKLISIVAEQLNVEEELVNPETDFRKDLGADSLDLFELVSALEEEYEVEIPSEELEKLNTVQAVADYLEEKGSWK
>WP_006859822.1 enoyl-[acyl-carrier-protein] reductase FabK [Marvinbryantia formatexigens]
MRGTAITELLCIQYPILQGGMAWVAESTLAAAVSNAGGLGIIAAANAPCEYVREQIRKVRELTDRPFGVNIMLLSPYAEE
IAHLVAEEHVSAVTTGAGNPGTYMAIWKEAGIRVIPVVASVAMAKMMQRSGADAVIAEGCESGGHIGETTTMALVPQVVD
AVQIPVIAAGGIGDGRGFAAAMMLGAQGVQMGTRFLAAKECIIHPNYKERVLRAKDIDTAVTGRTGGHPVRALRNKMTRE
YLRMEKEGCGFEELEALTIGGLRRAVQDGDTDNGSMMAGQIAGLVKKEQTCREIIEEIMGQAKELLHE
>WP_006859823.1 ACP S-malonyltransferase [Marvinbryantia formatexigens]
MSKTAFLFPGQGAQYVGMAREFYEEYEESRRMFALASQAAGFSIEDICFTENEKINETQYTQPSLLTACCAILSAVKKEG
IRADAAAGLSLGEYCALTAAGSFSFSDAVHTVCRRGVYMQTAVPEGEGCMCAVLSRKPLPVEEICAEINGVVSLANDNCP
GQQVITGEKEAVREASERLLAAGAARVVPLKVSGPFHSPMLAGAGQKLADVLENVDIREPELLFVSNVTAEAVSGVQMLR
RLLAQQVYSPVRWQQSMRYLIGAGVDTFIEIGPGKTLSNFMKKIDGSVKMYHIETPAELRAVQAELG
>WP_006859824.1 3-oxoacyl-[acyl-carrier-protein] reductase [Marvinbryantia formatexigens]
MLEGKIALVTGAGRGIGRETALTLARYGADVAVNYSGSREGAQNTAAEIQAMGRRALVVHADVTKEADCTAMFHEVEDAL
GKIDILVNNAGITRDSLAVRMSEEAFDAVLDTNLKGTFFCMKLAAASMIKKRSGRIISVSSISGVRGNAGQMNYCAAKAG
VIGMTKCLARELAARGVTVNAVAPGYIDTDMTAALPERAKQEILSQIPLKRMGSARDVAEAIAFLASDGAGYITGQTLLV
DGGMGI
>WP_006859825.1 beta-ketoacyl-ACP synthase II [Marvinbryantia formatexigens]
MRRVVVTGMGIISPLGNSVDSFWSSLKEQKVGIGTLTRFDTTDYRVKVAAEITDFHPENYMDAKLAKKMELFSQYAIAAA
DEAIKDAHLAPESEDCTRIGVSVGCGIGSLQIMEKAYEKLQKRGSKAIPPLMVPRKITNMAAGNVAIQYGLKGKCVNVVT
ACATGTHSIGEAARAIQCGDADVMVAGGTEAAITPLGIGGFAALTALSVCEDPLRASLPFDKDRSGFVMGEGAGVVVLES
LEHAQKRGAKIYAEIGGYGATCDAFHMTSPEENGEGAARAMMLAMQEAGLTTKEVQYINAHGTGTHHNDLFETRAIKKAF
GEDAYALNVNSTKSMTGHMLGAAGAAEFIVCVKSVMENYIHATAGFQEAEAEMDLNYTKEPVEREVTAAISNSLGFGGHN
GSLLVKKYTD
>WP_006859826.1 acetyl-CoA carboxylase biotin carboxyl carrier protein [Marvinbryantia formatexigens]
MEFSLNEIFCVIDKVQQAGVASLSYQDADTKLHIKMQGGAEVDGDRESGRQGGAGANTCSASAGMEAGGSRESGGYGGTG
ADTCGAGVEAGENRAHAGSTATGGTHEEASQEGKKTGEARYIESPMVGTFYTAPSEKEAPFVSVGDTVKKGQVVAIIEAM
KLMNEVEAECSGVVEEILAENEQLVEYGQPLFRLR
>WP_006859828.1 acetyl-CoA carboxylase biotin carboxylase subunit [Marvinbryantia formatexigens]
MYQKILVANRGEIAVRILRACREMGIRTVAVCSTADKMALHAQLADECICIGGAKPSESYLKMESILSAAIASGAQAIHP
GFGFLSENARFASLCERCGIDFIGPSAQCIADMGDKAEARRKMQQAGIPVIPGTENAMTDADAARRFADEIGYPVIIKAS
AGGGGKGMRVVEQPEQFEEAFRLAQRETQLAFGDDHMYVEKYLHPVRHIEFQILADRQGNTIHLGERDCSIQRRHQKLVE
EAPAVFLSEELREEMGKAAVDAAKAAGYYSAGTVEFLVDSRNHFYFMEMNTRIQVEHPVTEMVTGVDLIKEMIRISAGEK
LSYCQSDICVRGHAIECRITAEDAGRGFLPSTGTVTELHIPGGNGVRVDTMLYNGCEILPYYDSMLAKVIVCGRNREEAI
SKMRSALGELIIEGVTTNRDFQYELTGSDEFAAGDIDAINERLQTEDMRRR
>WP_006859829.1 acetyl-CoA carboxylase, carboxyltransferase subunit beta [Marvinbryantia formatexigens]
MLKEHFKRQAEEPAELTKKKNRPAGRGQVPDGMFRKCDGCRKVVCEEDVQKNLYCCPECGKHFRIEPRVRITLTVDADSF
REWDAGLVGKNPLGFDGYEEKLQQVRESTGLSEAVLTGEALIGGIRTAIGAMSADFLMGSMGEAVGEKITRMVERATRER
LPVILFCCSGGARMQEGIFSLMQMAKTAQALKKHDEAGLLYVPVLTDPTTGGVTASFAMLGDVILAEQEALIGFAGPRVI
RQTIGQKLPAGFQSAEFLQKHGFADRVVKRRQLRKTLTILLQSAGGKEYDGKTI
>WP_006859830.1 acetyl-CoA carboxylase carboxyltransferase subunit alpha [Marvinbryantia formatexigens]
MTEKQYDAWECVQKARSTNRPYAREYIAQVFDGFMELHGDRLYGDDRAVIGGIASIEGQYVTVIGQQKGRSAKENKHRNF
GMPNPEGYRKALRLAKQAEKFGRPVIFFVDTPGAFCGIEAEERGQGEAIARNLCELSDLRVPVLSIITGEGGSGGALALA
VANEVWMLENAVYSILSPEGFASILWKDGKRAPEAAAVMKMTAAELADAGIIEKVIPEAVPADKDDMGELAACLRQEILE
FLKKYQGKSGTEIAEARYQRFRRM
>WP_006859833.1 AraC family transcriptional regulator [Marvinbryantia formatexigens]
MYELYEKEDYIFANVPVKVYFHSLKGENIYTYLHWHTSVEFNLTTSGRILTLISGKKREQMAGEWNVVNSGELHGNYWVQ
TNDFYEGFTVLFSKNLFDCWLGNDTRFQIPENEEARETIAKSILRFGELDNQKLLESLEGMEQVFHFMVLLKKYCIQSAA
KDSKVNSDSLEKLRPILQYLNRHYADSITLSSIAQQFHYTPEHLSRMFKNNAGCNFYQYLQDIRLMHCIDDIKRNVSVNL
SDAALNNGFPNVKSFIETFKRHMGCTPSQWLRQLSSSTSKKSALQSIWKPD
>WP_006859835.1 serine hydrolase [Marvinbryantia formatexigens]
MGKIYAEKEGIPSLWLTNMMERWEGQLCHVHGYIILRNGNTVAEAYRYPYTRESRRILHSVSKTITAIAIGMAVSEGLIS
VDDKVLSFFPGYEPQQKPDDFLKELTIAHLLTMSVGHPGDDLNSIYAENRPVWKTFLDTEMVCRPGSRFVYNSGATYMLS
KILTMVTGEKLLDYLQPRLFEPLGITDVDWDEIDGASTGGWGCMLSLPDMAKIGQLLLQKGSWDGQQLLPETWVEEMTGW
KIASDETNVLADWRCGYCYQMWRCSREGCFRADGAFGQYILVMPPKKMVAVIWSEDAYSQDMLDCFWEEVYDKADDRIYG
IDGRVYEVFHKKCREWAAPLRLAPSCSFKETQISDKTYQSVRMGAFIDSMSFSFSQEGYLKITMGKGEKVSEIYAGNTEM
YLGEGKMNFEIASYIRLGKKRLEPAKYGAVYQWISDRALKIMINWLETPHNMEITCVFGETCVTAVLSVSYRKLLLEFDD
SASIFNVDECFVGEIL
>WP_006859840.1 glucose-6-phosphate isomerase [Marvinbryantia formatexigens]
MGNRVTFDYSKAGKFISDAEMACMEKTVALAKETLVSKSGAGNDFLGWIDLPVDYDKEEFARIKAAAEKIKGDSEVLVVI
GIGGSYLGARAAIEFLRHSFYNTVSKEIRKTPEIYFAGNSISSTYLKHLIDVIGDRDFSVNIISKSGTTTEPAIAFRVFK
EMLEKKYGKAEAAKRIYATTDKARGALKGLATEEGYESFVVPDDVGGRFSVLTAVGLLPIAVSGADIDKLMEGAAAGRKH
ALEADFADNDALKYAAVRNILLRKGKSVEILANYEPSLHYVSEWWKQLYGESEGKDQKGIFPASVDLTTDLHSMGQFIQD
GARIMFETVLNVEESQCEITIGEEPVDLDGLNYLAGKTVDFVNKSAMNGTILAHTDGNVPNLMVNIPRQDEYTLGELFYF
FEFACGVSGYILGVNPFNQPGVESYKKNMFALLGKPGYEKEREELLKRL
>WP_006859841.1 D-2-hydroxyacid dehydrogenase [Marvinbryantia formatexigens]
MKIVMLERSSLGEDIDLTQFENLGELVMYDQSTAADTPEKVKDADIIIVNKVPMNRETLEGAANLKMIAITATGYNIIDK
AYTDSRGIAVANVGGYSTDSVAQHTFALALYLLEQLDYYDKYVKSGEYVKCDIFCHMDRRISELAGKTWGIIGLGAIGKR
VAQIAQVFGCNVIYYSTSGKNRDSVYESVSLDELLARADVVSIHSPLNTATENMMNMERFRKMKPEAILINVARGPIVNE
RDLVTALNENLIAGAGLDVISAEPMKAGNPLLEIQDSTKLIVTPHIAWATREARSRLMDEVYLNIQAFLRGEKRNLIP
>WP_006859843.1 DegV family protein [Marvinbryantia formatexigens]
MSVKIISDSTCDLSKELIEKYKIQILPLHVILGERECLDGINISPDEIYRWADENRSVPGTSAPSITETMQLLQKCGSDG
SEIVCFSISEKMSTTANVMRLAAKELDMEDRVFVVDSENLSTGVGLLVLEAATMALEGRTAGEIVTQIQKLRPCVRASFV
VDTLIYLQRGGRCGSVTALAGGALKLHPRIVVSNGEMQADRKYRGKMEKVLLNYADDLKPQLLNARRNRVFVTHSGCSAE
IVELVCQHIKALGIFEEILVTRAGSVISSHCGPGTLGVLFIERG
>WP_006859844.1 AAA family ATPase [Marvinbryantia formatexigens]
MAKTIGIGIQDFEKIITRNVFYVDKTLFIKEWWESMDDVTLITRPRRFGKTLTMSMVEHFFSVEYAGSKLFENTNIWKDC
ACRTLQGTYPVISLSFADIKEVSYEQARKKICESIIDIYNKYAFLAEDDTLGEKEKTYYNALSSDSDDAAITISLRRMSE
YLYRRYRKKAIILLDEYDTPMQEAYVNGYWEKLAAFTRSLFNATFKGNPYLERAIMTGITLVSRESIFSDLNNLEIITTT
SNKYEDCFGFTEEEVFSALDEYCLSDKKEEVKDWYDGFIFGHKADIYNPWSIINFLDKQQFSPYWANTSSNSLAGKLIRE
GTKQVKDSFQQLLDGGSICTEIDEQIVYNQLNLDESAIWSLLLASGYLRVKNRRTEKTAYSGWRQVYELEITNYETKIMF
RNMVKGWFASSASNYNDFIKGLLADDLKAMNAYMNRITKTTFSYFDSGNRPSEESEPERFYHGFVLGLMVTLEDRYIITS
NRESGFGRYDVLMEPRNAQDAGIIMEFKVQDPEDEKTLADTVKAALQQIEDKEYTSVLEARGIPQSRIRKYGFAFRGKTV
LIGSPLYSL
>WP_006859845.1 helix-turn-helix transcriptional regulator [Marvinbryantia formatexigens]
MIIDDLLLEAKMSRYKLSKESGVAQATISDICNGKASMEKCSAGTLYKIAKVLNVTVDSLLEAEGQSNAENKEYRSSFET
FKSNICHHVKDMGDIDFIIEILESDKIRNLYKKKWYPESLYLLGMVDYLSKVNDLPICTNYNDIRKHKLAQTVYPSSVLI
RAAVMHSEEVKAEARRKAIPEFMRFNIVESEVRNLV
>WP_006859846.1 DUF6036 family nucleotidyltransferase [Marvinbryantia formatexigens]
MSEVSFTKDNLDGYLKELSREFRKMNGTRMPAEIILIGGAAVLINYGFREMTYDIDAIIQASSTMKDAINHVGDRMGLPN
GWLNTDFMKTTSYTPKLIQYSRYYKTFSNVLRIRTISAEYLVVMKLMAGRQYKNDLSDVAGILLEQKNAGKEISFESVKR
AAGELYGGYDNLPETSRTFIEAVYQNANLAELYTKICEEEKQNKNILLEFEDDYPEVLNGDNLAEILKAAKAKKNR
>WP_006859847.1 AraC family transcriptional regulator [Marvinbryantia formatexigens]
MLPVYKDCKNNLEIFHKKSRHVSPHLHKSAEFIYVTEGSLELGVGQELYHMDTHDFGIVFPELIHHYQVFDSRPCKAIYL
LASPALCGSYQPALQQFCPRYPVIRADAVHPDIPYALNRLSETAYEKETAVLQQSYTQIILARAMPHFSFAEKSSVGSND
IIYRTVAYIAGHFTEELSLSGMAKALGYSPCALSGVFSKTFHTNFNGYLNDVRLDYVCHLLRHTDQSITEAYENAGFSSQ
RTFNRVFQERFRMTPREYRRLNQAAPSGEHMVSLSAQ
>WP_006859849.1 glycerol kinase GlpK [Marvinbryantia formatexigens]
MGKYIMALDAGTTSNRCILFDEKGRMCSVAQREFTQYFPKPGWVEHDADEIWSSQLGVAVEAMSRIGAEAGDIAAIGITN
QRETAIVWDKNTGTPVYHAIVWQCRRTAKYCDSLKEKGLEESFRQKTGLVIDAYFSATKIKWILDNVEGARERAERGELL
FGTVETWLIWKLTKGAVHVTDYSNAARTMLFNINTLQWDRDILKELDIPECMLPEPKPSSCVYGMADAAFFGGPIPIAGA
AGDQQAALFGQTCFTAGEAKNTYGTGCFLLMNTGEKPVFSKNGLVTTIAWGLDGKVNYALEGSIFVAGAAIQWLRDEMRL
IDSAEDSEYMATKVKDTNGCYVVPAFTGLGAPYWDQYARGTIVGITRGVNKYHIIRATLDSLAYQVQDVLEAMRADSGIE
LTSLKVDGGASANNFLMQTQADITGAPVNRPKCVETTAMGAAYLAGLAVGYWKSRADVIKNWNIDRTFQPEISKEERQRR
IRGWKKAVQYAYGWAKEE
>WP_006859850.1 AraC family transcriptional regulator [Marvinbryantia formatexigens]
MINTDIMQDASEIVHYDNPGVPLYIRTGILSNYPDMKALCHWHEDIELIYVIEGEMNYRINDRDILLKEKDCLVVNSRQL
HYGYAHLRRECRFICILFHPGLLNASPKIYQYYVAPFIENKNIAYFHYAADSANHEQVQALLNRILLLKTEEKDAYELEA
ISTLYLLWRILFLQHKSLLEQEPAYDYSDLTLQKKMVSYIYEHYQDTLTLDAIAASGNISRSKCCIIFKRYLRQSPIDFA
NKYRLEVSRYLLANTRSSIAQIAVSCGFNHLSYFSKLFCREYGCTPTEYRKAAHQAQTPG
>WP_006859852.1 DapH/DapD/GlmU-related protein [Marvinbryantia formatexigens]
MTNKERRDRQLPYISDNEVFEEQKRARRLTQELNTADRSDFDRISEIVKELLGKSDGAFINPPFYCDYGTHIEVGKNFFA
NYNCTILDVAKVIIGDNCQMAPNVAIYTAGHPVHPDTRNTAYEYGIEVTIGDNVWIGGNTVICPGVHIGSNTVIGAGSVV
TKDIPEWVIAAGNPCRVIRKITEEDRKYYFRDRAFDEEAWTEVERILNEK
>WP_006859853.1 DapH/DapD/GlmU-related protein [Marvinbryantia formatexigens]
MNMHERIRDGKLFTDMCEGLPQERLQGKRYMKEFNDSAPDEPEKRCELIGRMLKQGKGIWIEPPFYFCYGSHIEIGEGSY
LNVNCNFIDDGMITVGKKVMFGPAVTIATVGHPICPDMREYMYAAPVKIADNCWIGAGAVICPGVTIGENSVIGAGSVVT
HDIPANSVAAGNPCRVIRPIEERDRKYYFRDREITEEDLLEEAELRKG
>WP_006859854.1 tyrosine-type recombinase/integrase [Marvinbryantia formatexigens]
MEHQITETDIRDFQKYLYEEECCEGTIKKYIRDVRSFQRWVLNQTIQKETAARWKNHLLEAGYVSTTINSMVSAVNRFFD
FMGWTECRVKFLQIQRRVFREQTKELSEKEYKKLLRAAERKGQERLELLMETIGSTGIRVSETTYITVEAAKTGRAEISL
KRKVRVILLPNKLCRKLLRYARRQNIAAGPIFLTKSGRCLSRRQIWYEMKQLCKSAGVEETKVFPHNLRHLFAVIFHRAC
NDLVKLADILGHSSIETTRIYLISTGKEHAAQIEKLGLVI
>WP_006859855.1 InlB B-repeat-containing protein [Marvinbryantia formatexigens]
MKKQKRKLMAVVLAVMMLFTVMPSEIFAVEEPYASDENVILTETQSENTDVTESETEEVTEQIDGQHEGLAMMEPEMVYE
GDSILEKGPEVMEPEEPVSTAVMADEPVAYANDYIEKRVGETGFSIQRPSVSYTCPRCGGVLVELIPDRNEYGNLQYSLS
DNTILGNCNFAVATYSDGYPCLRFDFTAVKPGTTTVTLTYQYTYGYYGETGNCGNCGKAVQVPANYNWQTGRATFTVYVP
GRQYTVTYTDGVENEEIFTDQVYTVTEGTTTPEFEGTPVRKGFTFEGWAPKVAETVTGDATYTAVWKAQETKPEWDKLTI
TKTANKTNAKPGEEVTYTLTVTNNTGKDLTGITVSEKLDGNLTFVSANPEGVYDSVTGVWTIASLANGASSILTITVKVN
DGVEDGTVISNKAQITDAKAGPDGLPDDVNLSDEENITVKTEKLPVTLTVEKVFDGIVATQIPANFALNYTITPDDGSDA
LEGKLIAADAEWETDAEGNPMLKWTITGFYSGGNGTLIGNSCVFTEENAELEGYKLTTTGLEFKLGDSISSATRRITNTY
EKNTNPPVEETDWSGLSITKSVAPSGTVKPGDTVTYIIQVKNDTGKKLTNILVSEKLDENLVFIKASFYGKYAIAKGTWT
IPALENGAEAALTITAMVKADVADKTVIKNTATVTDAEAEDGEMPATSRPSAGADVTVDNPEPVIPTEWGKLSISKTVDP
TGTVKPDDTVTYTIRVKNNTGKKLTNIVVSEKLDENLVFGSAVGNGQYDVVNGIWPINELENGAEATMTIKAIVKADVAD
KTVIKNTAAVTDAEADDGKIPATSRPSAGADVTVDNPAPETHKYMLTYDANGGTGAPEAETKESTETSATFIISEVQPVR
DGYTFLGWSTSASGTVNVGATITIYADTTIYAVWQKDPEPVVPTDWSRLSISKTVNPTGNVKPGETIIYTIQVKNDTGKR
LTNIVVSEKLDENLVFVSAAGNGQYDMVQGTWTITALPDGEAASIEIRTTLNENVADGTVIKNIVTITNASADDGNLPDG
KNPEAGTEITVKQPETESESESETESESETESESESETESETESESETETETETEPMTEPITEPTTETETEPMTETETEP
VTETETETETETETETEKADKPSGSNSQNNQGNTSNQNANQNANANQKTPQTGDSTNSILWMMLLIAAGCVLLVMTVSGR
KRSEKR
>WP_006859856.1 hypothetical protein [Marvinbryantia formatexigens]
MAGKSSDLTGKRFGRLCVLEKTDERWSGYIVWKCVCDCGNEILADTRRLKRGTIRDCGCSSRHSANGGKKAEDLTGQRFG
NLTVISRAENQKKRVCWKCRCDCGNEKIIAARKLKAGTAQSCGCQDMGFRHAKLDLAGQRFGRLTVLYPTDEKNKKLSLY
WHCRCTCGNELDVSRDALLSGAKKSCGCLQQEAWDGIKNQLTRVDGTCIEWLEKRKYRCDNTSGFRGVNRMKQGGYRVTI
GFKGKRFYIGKYRSFQEAVQARLEAEELVHEGFVKRYRLWQQKAAQDAEWGTQNPLIFEVERKNGNLHIISNINS
>WP_006859857.1 hypothetical protein [Marvinbryantia formatexigens]
MFRLWGKIWQDNRLQRDTTICDDSQDTRTHKIFRALDEICTQFDLGKPIWLDSNIREFQRHSKTRFTQDNFIEQIPFDFL
EIQVIEE
>WP_006859858.1 serine hydrolase [Marvinbryantia formatexigens]
MFLRNLPKLYGCALSALIFAAGPLQSVFAIESAAEGLTDTVLSEWPDLRSRTSADASGSAEEDSGSSADTPARLLTREDL
LEAFGNLPPLLYTGSFFLNSMNNIPNYMPNSGYELHSVNGNLIMRRSWTSLEEEITEMLSSYQGDWSVYLKDLSSGRTME
INEHSMESASLIKLYIAGAIYEQIALGNLQETDTILSSLDAMITVSDNESSNVLVRQLCDESGDFQTGLAKVNDFIARYG
FSSTQQVNGIADPSLWVSDGRVNMTSPADCGRLLEMIYNGELVSHFYSFRFETLLNRQQVNYKIPDGLPEGVHISHKTGE
VDDTENDAAIIYTPYGDYIFCIMSTDLTDTDAAVEHIHEVTRLIYNYFCGNALYPDEYVLVEAEPESDRYVLVDAAQENV
PYVLVEPAQESDPYVLVEPTQENASYVLTETDSSAEPSENGLLVPYAVHNASGEVEWSVAVDLTDDGWAEVSVETEE
>WP_006859859.1 helix-turn-helix domain-containing protein [Marvinbryantia formatexigens]
MDKNYEQKETKLMKALIDRCGMQHIVDTAAELFGNSVFICDLGYKILCYSDHDATYDDFWEYVKNYNYSIPEQMIQIMRT
GDFARIYSTDEPLIGKYSFAEFPFLAARIRDGSHVLGHVCIYGSRRDFCAEDNDLLVLLCKVISYEMLYRGISKPYEIPY
YTLLADLLEGNLTDEQELQMRLKCLQLHLPPQMHLVIIDFLSSTVQTSIFYIREYLAQNLPDTLSIVYKNQLILLTSEAV
IEHHLLEKNLSGYETSTDYRIGVSNLISGLQNLPVYYQQASDSIRIAGLIKMEGRLCLYKNLKIYQLLLYAEKEIDLHFL
CDPVVLAIRSYDQQYHTEYLNDLIIYLNCGKNINKAAKEACVHKNSMYYRISKMEELFSFSFEDEETCLSLQLSLRILRL
LNP
>WP_006859860.1 LysR family transcriptional regulator [Marvinbryantia formatexigens]
MKGGNEMTIDNLKCFILVAENLSFARAAEALYISQPAVAKQINTLEHELGVALFIRSTRHVELTPSGMSFYKDAKDIVMK
SEAAITRVQKQYVNSDSIRIGLSNPAALFFLTPVLTRFHSEFPDIRPDIECPGYKIVLNLFLENKLDVLFYYRENMPKKT
SIHFIELQKDRMICLMPKTHPFAGRDSVSLEDLKDTTIIACNPLNAPLSTSAFQRRLSGHHAADKILYCNSIEIAHCLAA
SGFGISVLPQILTLDSPEYAAVPLSENIELSFGVFYHKRNTSSALDKFLKLFSR
>WP_006859861.1 LysR family transcriptional regulator [Marvinbryantia formatexigens]
MNTAQLESFIQVAENLNFARAAEILNITQSAVSRQIHSLEEELGTKLLHRTTRTVTLTPAGLCFLEDAKNVVGRLRLATE
KIQRSNTSDVQVLTIGCENDAVLDFLCQVLKPCREQMPELHPFIRVIPHRAILNLFYQNELELLFGFKDDIPLKDEIIYQ
ELIKIPLCCALPDGHPFARRSEIDVQELYSEGIIICDSYAIPSRAVAIREQLSQHVAPECTYICESLQVLLTLIRAGYGC
SVLPRLNYMTSEISYVPLKNTEPLSYGFFYKSASSGGILKKFISIINDTVIR
>WP_006859863.1 MarR family transcriptional regulator [Marvinbryantia formatexigens]
MSEKQCAGAVLGLANQIRRKFNMITDKNATQTHILYFLFHDGACRKIYQKDIEEALNIKSASLSVQLKKMEKSNMIARRK
VSGDDRLKEVCPAPAGIALKEQINDEINLLEDILTEGICKKDLDTFYDVVRKMSENISSNEKNYVHRGGGKQ
>WP_006859864.1 hypothetical protein [Marvinbryantia formatexigens]
MNNQEKVRLLKQRLQNLEISGKENGGVQRRIRRDIRNLEKGMTEEERRSC
>WP_006859865.1 HEAT repeat domain-containing protein [Marvinbryantia formatexigens]
MGKLDKIQKYVKKGKADKLAAIAYEKDKEARLAAIEGLGELISDEKALNTLVAILEDEDADVRRAVATALGKSEGSYVET
QLRYCLGHEKDETVLEAARKSLERIKEKKA
>WP_006859867.1 cob(I)yrinic acid a,c-diamide adenosyltransferase [Marvinbryantia formatexigens]
MKKGSGKMAIKTTGLVHIYCGDGKGKTTTGMGLCVRAAGYGYRVLIYQFMKNNRTSERKVLEKVENITIVDGLEEEKFSF
QMTEEEKRERRLFYAQQLKTVTEKACREQFDVLFLDEVIYTIQAGLLDEALVLEFLDNKPEKLEVILTGQGPDEALLERA
DYVSEICMRKHPFQKGQPARDGIER
>WP_006859871.1 tRNA adenosine(34) deaminase TadA [Marvinbryantia formatexigens]
METTDSKIHEKFMREAIRQAKKAYALDEVPIGCVIVQDGKIIARGYNRRNTDKNTLSHAELIAIKKAAKKTGDWRLEGCT
MYITLEPCQMCAGAMVQARLTEAVIGSMNPKAGCAGSILNILEMPEFNHQVQVTRGVLEEECSELLSRFFRELRQKKSVK
KLLGKS
>WP_006859872.1 papain-like cysteine protease family protein [Marvinbryantia formatexigens]
MRQKRKTDMKIPVALCVLMAAFVIYAEASKTQTDYAKETAAQTEVQQTELAAETEEVQTETETEDLLKDYPESLVAFMEK
YPEATQFVLDYPKYKDVHNEIDISGEVKKGELPLFLQWDVRWGYERYGSDFLAVTGCGPTCLSMVQCGLSGETIWNPYEV
AKMAEQEGYYVNGEGSSWDLMSAGAEKLGLQVYSVTLSEEDITDTLRSGKPVICSVRAGDFTDSGHFIVLAGVNADGSIK
VNDPNSRINSEKSWDIGRILPQIKGMWAYSFGDTEEEETLYADETGEGTGEYRGY
>WP_006859873.1 C39 family peptidase [Marvinbryantia formatexigens]
MDIRKNRKKRGRGRRRRLLFLVLGAVLVIAAVFAVRSRKKQSTVPAWIPMEGEYPVSMLEFMEKYPQATDFVMAFPEKKD
LHPKIDITEDVRQGGVPLFLQWDERWGYEIYGDDFLGVNGCGPTSLSMVQCGLSGDTKWNPYEVAKMADENGYYVSGVGS
SWELMDAGARQMGLQVSEVPFSAEGIVDTLRSGRLIICSMGPGEFTYSGHFVVLTGVDDDGRIFLNDSNSRERSQQTWDA
DYLLSQAVAMWAYSY
>WP_006859874.1 AAA family ATPase [Marvinbryantia formatexigens]
MEIIRHLKENIAKVMIGNERTTELVLACVLAKGHVLLQDVPGTGKTMLAKSLAKSIDADFGRIQFTPDMLPSDITGLNYF
DAKSGEFVFAKGPVFCNILLADEINRATPKTQSSLLECMAERQVTVDGTTRVLEEPFLVIATQNPLETLGTFPLPEAQKD
RFLMQISMEDLTPPLEQSLLERFLAGHPLEELEPVCEKKDIAELQMRCSGVYIHEDLLKYMIRLVHATRENPQVEHGVSP
RGSLAFARAAQAFAMVQGRDYVVPEDIKTVAVPVLAHRLGLSAAEDSDRARAQVIRELLSRVPLPTEEWSRR
>WP_006859875.1 DUF58 domain-containing protein [Marvinbryantia formatexigens]
MLLIMLFLGVGIAWWLQKNIYRRLWSRKLETTVSFERKAVFEGETSALREEITNGKLLPLPALEVRLSMSRNLEFSSEAK
DNSSISDLSYKRDIFSLFGRQKIVRTLPFVCRKRGFYRIQRAGVIGYDFFFNEAGYLDAEQDTQLFVYPRPVDTARIRPV
CRAISGMVLSRNRLYPDPFEFSGLREYRPTDPMNTINWKASAKSGGLMVNQYDSTTSIHLTILLDIADEGIWKYGELTEE
SIRIAASLCARLAAQNMELDILSNGICVYPGEEERQEAFAMHLKAGSGQMPELNRALACMDTRKAACSAAELISVEAAKR
RREHIYLLISKNQSGVLLHDLRALAGNDNQILWIVPLHPAMELTLERAAGIGIMRWDTQRAQN
>WP_006859876.1 hypothetical protein [Marvinbryantia formatexigens]
MKLRSNYVTTGIACLHAVLLFAGCYVIVPAVLGMEPAQTWRYFAGSLWLMVPVALSLLCIRKIKQPLLYLLAGAVVTAGM
KLLSGSLLTGVLTAFIFLMRGYTRIRKGKLKSMLKEMPNAQEEQLDRELREMPSLLDAPQAQHWLIFAVYYVILLCLKKE
ELLKWILYMAVADVFLVFVSEYLSSLRIFLEEHEKIANLPKRSVKKAGQMLLALMLPLLFAFVLPSLLSGKEPLAELEFE
ISGAPAVQETEAFPQADGAAGNDWMNMLREDVPETPAWMEALSAALMWILMAIILAFCVVLLYRLCRQVMKSFAAGGDDK
VYFSEDSEEEQVQSVPRRKRRLRQPRTDAGWKIRRQYKKAIKKHMPGMPGGWETPGELEEKANVQTEAVSEELHELYEKA
RYGRNERG
>WP_006859877.1 histidine kinase [Marvinbryantia formatexigens]
MKKIKALSFQTQIFLSSVLLIVLPSILLSVWASNKTSSRISQEYHSASSAMLSQMDLTLDTLLSDAGKITTMPLLNNDIY
KAMITDYTDQYLVYAQDSTRFRDVFKLTNRLNSALITCVFENRHGYFFEYNVNSYQQQQTIEENIRNWAPAARESSNHTY
FAPLQERSNGKTLLPMIKIVYDGYNYSEIGVCYCEIDFRPIADIFDSSQLTDHTFLIYNTENELIYSSSPSFAQDESSSA
LLADISAFSSSLEEMNDTSDAQLQLSDGQSDYAVSGCVNATTKWRLIQLVNNDAISLAYRENLAAHFSAFLLCALLGLLL
SAILSRTLTRPVSRLCASIDSLNPEDGGLIDEKACGSNQELLRLVRSFNSLCRRLMRSLQQNYETELGKQQLKIQMLQFQ
INHHFLYNTLNSIKSLANLHNVPEIETIALCMSDLIRYNLEKFPVAPLKEELCQVKRYMTIQNLRFPGKFTLDIQIPPEY
LEIETPVFVLQPLIENCIEHGFSSMETGCYISITCQMDDRVLHLFVADNGQGIPPEKLAHLNEECRCDEKIPVESSSGHH
SIGLKNVSQRLRSYFGSSCGLYLESSPGEGTIIDVTLPSPVHITSVNTEDSPPALP
>WP_006859878.1 uroporphyrinogen decarboxylase family protein [Marvinbryantia formatexigens]
MTRKERVRAVMNRQPADYVPAGFWFHYKPDYSVQEMIDAHMKLYRETGADVIKIMQDYMYPVKGTITCADDWYHISVGGT
DSEEFKKLEAVIRGIRQEAGEDVLLFQTMFGPFKAASIAFGDDVLMKYSKEAPEAVSAGIKIIADALEEWARGYLNAGAD
GIYYSAQFGEEGRFTKTEWETLVKPYDLQILQVAQQAEEKYNILHICGEPEYHFRTHVDWFADYPADLVNWSVKDNGYSL
EKGRETFSCAILGGMNNKGNILNGPVEAIEEEVKEILDAFGTTGIMIGADCTIQGENIRPEYIKAAVDAAHQY
>WP_006859879.1 extracellular solute-binding protein [Marvinbryantia formatexigens]
MKKITLAVCAAMAACMIPGAAVMAEEPLKIEFFQQKSEEGPQKGYQTLIDQFNAENPDVVIEMNTVPDPGTVLTSRISSG
DIPVIFSDYPTQTQFRQKVANGYVQDLSSQDFLSNVNESSLEMTKQEDGGYYALPYTRNYVGVYYNKQIFADNGLEIPKT
WEEFIAVCDKLKEAGITPLGLHGKDPGRVGHDFQCSLVAWAPDGVEIFEKAAAGETKIEDEPEIRTVFEKMATLLSYANE
DALALSDTNCYENFVNGQYAMCITGSYARGTIASIKPDLETGVFPLPNDTYEDTKCLSGIDAAICVSAQASDEEKEAAYR
FLSFLAETESAQTFCDYDGAPSCINGVVNDDEGIAPMTEIINAGQTHDWMASTIDNNIITDLYNVVQGFWADKDVDSVLK
NLDASIAVTSAQ
>WP_006859880.1 sugar ABC transporter permease [Marvinbryantia formatexigens]
MKSGTRAGKKRLSGRVTFFLFTIIPVALYTFFYVVSVVNGVRYSFTNWDGVSKTYDFVGWKNYVNLMKNPYFWNSVKTTV
IYSVLLVIGVIGLSLLLALSLNSLKRFKTLIKSIYFVPAMIGGITISLIWDQIYYRVVPVIGKALGIGWLSNSPLMSTET
ALPAVVIVQIWQAVALPTVIFIAGLQQIPDEQYESAKIDGATAFQRFRYITMPYLLPTVTVNLVLTIKQGFTSFDFPFAM
TGGGPVRSTEVIGILIYNDAFKNMRFSVANAESCILFVIVAFFSLTQLKLTSKGGVRE
>WP_006859881.1 carbohydrate ABC transporter permease [Marvinbryantia formatexigens]
MRQKKDGRIWYWLRNLLLLAGLVMILFPLWLVVINSFKPLEEASANFFALPKSINFQNYLELFTNSNYWIYLKNSIIITV
TSVALILIFVPSVSYAIARNFERRYYKAVYYYLLMGLFIPSQVILLPVTKMMSNLNLLNHQGLIILYAAFSLTQGVFLFV
NYIRGLPYEIEESAQMDGCSVFQTYVRIVLPLVKPMISTILIMDVLWIWNDFMLPLLILNRSQSIWTLPLFQYNFKTEYS
FDYTMAFTAYLLAMLPMLIVYCMGQKYIVKGLTAGSVKG
>WP_006859884.1 aldo/keto reductase [Marvinbryantia formatexigens]
MKMFKISPEVPEVSRIGLGCMRIPELENEKAVRTLIEGALECGINFFDHADIYGGGRAEELFGDALTPELREKLVIQTKC
AIHPGTSYDFSKEHILESVNGSLKRLKTEYVDLLLLHRPDALMQPEEVAEAFEILKREGKVKAFGVSNHNPMQIELLNSA
CDNQICVNQIQYSVAHCPTIDAGFNVNVGNDAGCSRDGSVIEYCRLKKITLQAWSPFQYGMFEGTFIGSPRFPELNDVLN
RLADKYQVSVNAIAIAWILRHPAGIQAIVGSTKLQRVRDTAEAAGVELTRDEWYELYMSAGKNLP
>WP_006859885.1 L-serine ammonia-lyase, iron-sulfur-dependent, subunit alpha [Marvinbryantia formatexigens]
MDAKCYQTYLEILHEELVPALGCTEPIAIAYASAYAEEVLGEFPVHMDIFCSGNIVKNVKSVTVPNSGGLKGIETAAILG
AVGGDAHKKLEVLEGVTDEHRKLTKELLEGDFCTCHLQKGAANLYIRAELQGKEHSSLVVIEDSHTNIVLVRKDGQTLFE
AAKTGGTPEEKTEKRDLLSIEKILEFADSVSMEDIEEVIGRQVDMNTEISDEGLKHPYGAQVGRTILKAYGGDVKERARA
RAAAGSDARMNGCSMPVIINSGSGNQGMTCSLPVIEYAKEWKVSREKMYRALVVSNLVAIHQKKYIGSLSAYCGAVSAAC
GAGAAITWMHGGDYDAVCRTITNTIANMGGVVCDGAKSSCAAKIASAVDAAILAYSLERENRCFQPGEGLVRSDVEGTIK
SMGYVGRVGMKETDETILNLMLQKDV
>WP_006859886.1 DeoR/GlpR family DNA-binding transcription regulator [Marvinbryantia formatexigens]
MFQIERQKHIQEYINKTQKANTTELAKIFNVSKVTIRRDIEMLAAEGLVVKTHGGAVAVTEGLHEIPYARKAEHNQAAKK
SIGIAAANYIKDGDIIILDSGSTTLEIAKNITQKNITVVTDDIKIAMELSGRENVTVIVCGGTLSDPVYTLTGNIAVDFF
SRLHVNKTFLGCDAVDLDFGISNRTYGEVDIKSAMIRAADEIIMVTDNSKLDKKVFCYLCDISAIDKLIINQIDERNRRG
FSEKGVEIITTGQP
>WP_006859888.1 autoinducer 2 ABC transporter substrate-binding protein [Marvinbryantia formatexigens]
MKKKMAMVMAASAATAIFAGSAMTAMAEGYTIANTPKCIGISWWDRMQVGNERFTEATGNEVYQSGPTGDADVAVQISSI
EDAIASGVDAITVIPSDPSAVETTLAKALDNDIVVISHEAEGLENTDYDLEAFVNEEYGAHMMDLLAEQMGSEGGYVIMM
GTLTASSHQQWTEGAIKRQEEMYPDMYQVCDPVEGSSQEASYNAAKEVIAAYPEIGGFIGCDTNNPPGIAMAVEEAGKSG
EIAVTGTCLVSQAKDYLNSGTIKTFTFWDPADAGEAMCALAVKVLDGETIEDGINLGVDGYEACTVKDNIIYGEAWVDVT
TDNMGDYDF
>WP_006859890.1 ABC transporter permease [Marvinbryantia formatexigens]
MKKIWKSSQFALFFLLAAAILIFGVINPDILSAASLYSLARTCAVPAIFALAIMVVMILGELDMSFCVIGAFGSYATMYF
LTSYGYMDVPLIVIFLMSIAVSVALQLVNWVLIDRMKMQSFIATLGMQTFLKGAVLAFIGSSYIYTLPTAAVGFGSTYLA
TAKYASGVESQLPAAILLTLAMYLALHIVLEHTCFGRKLYAIGGDADAAKRAGISVSHIRFSAFVIVGVICGIGGVVHNS
LGRCSLPMPTDLVGQELNGIAAVVLGRGAAQQAKGTVIGTLLGVLLLQFISNNLIMIGVPSYYQDFVTGIIIFVGLISQS
YQRKGRRGKLRKKEAQV
>WP_006859891.1 ABC transporter permease [Marvinbryantia formatexigens]
MKKEKSFWSGADRDVMKMTVITVLIFVIMVSMNEKFLRASNLTSMCFQLPELGLYSLAMMMAMLSGGIDLSVVSTGNLAA
ISAALILHPAAENEVTGGVLFGCVILAVLASLAVGALFGFINGFVIANLNVPPMLATMASQTFIKGISIIVTQGKSVSGT
PEQFVYFGSATLLGIPYTMWLLIVVFAVTAVLLYRTRFGFEVKMVGANPKTSHFTGMNIKRIYIKAYLYSGIVSAICGLA
ILMRTDTAKADYASTYVMQAILCSVLGATNPDGGTAKISCMVLSLLSLQFLSSGFNMMHLSSYFKEFTWGLLLIAVLSIN
FFTAYIRQKRGLHKA
>WP_006859894.1 aminopeptidase [Marvinbryantia formatexigens]
MNTDKRWKVLGESLVNYSLTIQPGERLMIAMYETESYPLALAVYEACIKAGGYPQIQFMSEALKHAVLKYGNEEQISWVP
EIEKYGMEWADCYLALRGAFNLNECFDIPADKLAKYQKAMGVISGLRWKETRWALVRVPNERFAQQANVSYEYMMDMFFD
ACSIDWAEHVKEWQRVADILDKGNHLRLTGDGTDFSFDYGGKKWIVADNKTNIPDGEINVAPIWNTVQGVVSFDFPATIG
GKVIHNLKLTFADGVVTEVQADDNVDFVKQIIATDEGANRIGEFAFGTNPYVNVCTTDILIDEKIFGTIHMALGRPYDNA
YYSSIHWDIIKDMRKGGSVTVDGKEIYRDGKFLI
>WP_006859895.1 bZIP transcription factor [Marvinbryantia formatexigens]
MEITNQVFDRIFKRIFSLSDAAIILLINGLFDTDHSPGSSIIYNNRESTNAALEHRFADIFITVAGEYHYHLEAQMTYDK
SIVLRAFEYGFYHALETRSDHLSLCFPEPVIVYLSEQENVPEESVIHIHFAGQGTFDYKVKNYVYLRHPLAELNRKKLIV
LIPFQVLRLRRLLLDSRKSKIFSPDKFQKLKEIVESDILNSIKANLMVGNITRDDANQLVELTNLLYENIVLYYQKNGGE
QMKPLLPGAIELPNDKYRIRIDELETQNSELKGELAALRAQLEELKKKHSSPDNVSSPTA
>WP_006859897.1 extracellular solute-binding protein [Marvinbryantia formatexigens]
MRKRFIRKITVVSMAVMMTAAGGRTAFAEEIPDIDATGTVYDLGGQTLPICEPGEVSLTYMGNDTWCAGVSYNDGTAVQK
EIEKRTGVHIEWDTYSSDVETVLQTRMASLEGLPDMVEVPPFDSNVGVDTYSRNGILIPLNDLIAEYAPNIQALFEKYPA
LEAMCTSSDGNIYALAGWWGDINDYVPDYLYIRQDWLDNLGLEMPGTIDELYDVMVAFKEKDANGNGDLNDEIPLATKAG
LKNLYFLMTGFGYDTNSLWYTDAEGKVHYAAVEQQYKDMLTFLNKCYSEGLISDDLDGTLLTQNITEDRVGIVCHDPADN
MASSDDLAMTKNPDCNYQFMPVIQADENGTAQMTKRALTWHYYGITSACENPEAAIRWIDYVYASEDGRMLYSYGIEGLS
YEKDENGNITFTDLITNNETYTSAFSALRSIGAWPTYFINDSGEAFMKIFEGTKVEDACKAAYGNMKDPFPEMLGTAEES
EIYTSMWPDLSTYLDEMFTAFVIGTESLDNFDSYVETANSMGMQQIIETKEAQYVRYQEITAG
>WP_006859899.1 carbohydrate ABC transporter permease [Marvinbryantia formatexigens]
MNKKGKIQRADILVTMMTVLIIIITLYPVIYVISMSFSDPNHVLAKDVYLFPKGFSLKAYKMILNNKTVLRSFGNTVWYT
IVGTLISVTMTVSTAYPLSRKRFFLRKQLSFLMTLTMFVSGGLIPLYILVQKLHLYNTRWSVILPYIISAYNLIITRSFF
ESLPEEIADAAKIDGGTEWTIMTKVFIPLSKPIISVLTLFYGVGYWNSYFAPLIFLSNDKLQPIQLYLRGILLTSEMQSA
GMGMDAVLMNEQMKYAVIVVACFPIMLLYPFIQKYFEKGVLIGAVK
>WP_006859902.1 HAD family hydrolase [Marvinbryantia formatexigens]
MDGIIFDVDGTLWDSTDVVAVAYNRTISENTDLPIRVTPDDLKQLFGKPMDVIFATLLPSLPYERQCALAEMCFTQEHEE
LEKTPGTVYEGLEDALKALSAKYPLFIVSNCQSGYIELLFRKTGYGKYFKDHLCFGQTGTSKGQTILRLMRENNLQDPVY
VGDTQGDADACKEAGIPFVFAEYGFGSVAEPDMRISCPMDLVSLF
>WP_006859904.1 alpha-glucosidase [Marvinbryantia formatexigens]
MQKKWWHGKVAYQIYPKSFYDTNGDGIGDLRGIIEKLDYLKELGVDIVWISPCFCSPLADQGYDISDYYNIDPRFGTLAD
MDELIAEAKKRDMYIVLDLVVNHCSDEHEWFQKALADPDGPYGKYFYIEECKDGKLPCNWRSYFGGPVWEKIPGTDKYYL
HVFHKKQPDLNWENPEVRHEIYKMINWWLDRGVAGFRIDAIINIKKALPFKDYPVDREDGLSSIHYMLEDAQGVLDFLHE
MADNTFKPHNAFSVGEVFNEKQEELPDFIGDNGCFSTMFDFNETIFGGSPKGWYDSRLITPDDFKHCCFESQRKVENIGF
LSNIIENHDEPRGVSRYIPEGDCCETSKKMLGTISFMLKGLPFLYQGQELGMENLTFTSIDEVDDISTLDEYQVALDAGL
SPEEALKTVNRLSRDNARTPFQWNDSENAGFTSGTPWLRVNPNYTKINAAEQTQREDSVLNYYKKLTALRKNPQYADTIV
YGDLEPVWEDCHNLMAFYRRGSQQTLLVIANYQKQPQTVTLDAPYKKVLLNNLGQLAAEGTQLHLEGYQAVVLEL
>WP_006859905.1 helix-turn-helix domain-containing protein [Marvinbryantia formatexigens]
MKHSDITPLKENRLHGTAAFPCACYQADSAASPAGTPFLAKHHWHEELEIIYFEQGCFHLEINMEKYEIEEECFCLIKSG
DLHYIYSEKDYREMAFVFSLSMLRAFAADPVQEKLVQPLAEGSLSLPGLIYRQNPCFVILKREFLQIADAAGLPSGASNL
RSQYRVSSLPQYMRAKASLLNIFAAFSEQNLLAVSQMPADRRVDTVKKTLSYMQEHMTEKVTMQELAAQANMNEQYFCRF
FKKIIGRPPITYLNEMRIRYACRLLKETDHSVTEIALESGFNNLGNFMRTFRLVCGCTPLQYRKGL
>WP_006859906.1 sirohydrochlorin cobaltochelatase [Marvinbryantia formatexigens]
MKNRLWKLLAAGVGAATLMMGAVGVQAEEAATEAVSEEATEAAAEDTTEAAEEEAEDEENYETGDASKDNPRNQDEIGEK
ELLVVSFGTSYNDNRVATIGAIENAMEEAFPDYSVRRGFTAQIIIDHVKNRDGEVIDNFGEALNRAIDNGVKTLVVQPTH
LMNGLEYNDVIDELAQYAEEFEQVVVGDPLLTTDEDYDTVISAITEDTKAQDDGETAIVFMGHGTEAESNQIYATMQEKL
TAAGYANYFVGTVEATPSLDDVLAAVQAGEYKKVVLQPLMIVAGDHANNDMAGDEEGAWKKTFEDAGYEVTCNLKGLGEM
PAIQELLVAHAQKAIDSLAE
>WP_006859908.1 hypothetical protein [Marvinbryantia formatexigens]
MKKFKATVLAAVFAAGMMSALACAEETETEVTTEAVSVAAESGTESQVASKDEMAPVEDIVTEDMTPVYADSLVDGVYSI
KVDSSSSMFSIEECELTVADGKMTAVMTMGGTGYLYLYMGTGEEAVAASEEEYIPFVETEDGKHTFEVPVEALDMGVDCA
AFSKKKEKWYDRTLVFRADSLPQEAFAEGTITSLEDLNLEDGSYQIEVGLEGGSGRATVESPATLTVADGKATATIIWSS
NSYDYMIVNDEKLEPVTMEEHSTFEIPVTGFDWKMPVVADTIAMSTPHEIEYTLYFDSSTIEKAE
>WP_006859909.1 ABC transporter substrate-binding protein [Marvinbryantia formatexigens]
MKRTIVFFRTFLLSVFFLLCCAAAVCAAEPSDTAPDFGSMKKESSMELLYAEQFSVDYYEGGYALITIRESGRFLVVPED
KPVPENLDEDIVVIQKPLQNIYLVATSAMDLFCALDGTDAISLSGTDASGWYVEKAREEMENGNIVYAGKYSAPDYELIL
SKNCDLAVESTMIYHTPEVKEKLEEFGIPVLVERSSYETHPLGRTEWLKLYAVLLGKEELADTLFSEQAEKLEEVLAQEN
TGKTVAFFYISSSGYANVRKSGDYVAKMIELAGGKYIFDDLGDSDNALSTMNMQMEEFYAKAKDADYLIYNSTIDGELYT
LDELFAKSSLLKDFKAVQNGNVYCTGKNLFQETMGLGTMIADIHTMLTSETGADEFTYMHRLK
>WP_006859916.1 MMPL family transporter [Marvinbryantia formatexigens]
MKKFYTGVVKCRKAIMVLFIAAAIAGLFLSRLVSVNYDITDYLPPDSPSTVALDVMGEEFDGGIPNARVMIRDVSVVQAL
EYKEKLKQIDGVQEVTWLDDVVDVREPLETQETDTVEAYYKDDTALFTVTVEEEKRLEAVEAMRELVGENGALTGNAVST
ATATTDTVAEISRIVVVAVLFVLLVLILTTNSWVEPLIVLGGLGVAILINNGSNLIFGEISFVTNAAGSILQLAVSLDYS
VFLIHRFEECRKTNPNVEEAMVDALCKSTGSILSSGLTTVIGFVALCLMRFLLGPDLGLALAKGVALSLITVFIFMPALI
LSLHKLMDKTRHKNFMPSFRGFGRLVQKLMLPLVCVFLVLVVPSYLASNSNSYYYGSSHMFNEETRMGKDIAQVEAVFGQ
SDSYVLLVPAGQTAVEKELSDELHTLPEITGIISYVDMAGSEIPTEFLDADTLAQLQSDNYSRMVLSVDADYEGEETFRL
VEQIREIAEKYYPGTYYLAGEGVSSYDLMNTVTADMVKVNAIAIGAVLVVLLILQKSIVLPVILVLCIETAIWINLSIPY
FAGDIVFYIAYLIISSIQLGATVDYAILFSDRYREARLTYSKKDAIVETVSAVTVSVLTSGSVLTVVGFLLGKMSSNGLL
AQLGMFLGVGAICSLVIVLFVLPGFLYLLDGLFIKKSAKEHKPRAHAKKHDVQAG
>WP_006859917.1 hypothetical protein [Marvinbryantia formatexigens]
MNRNRNYKKTIAAALCVALSAEAVAPALAAGAIEDKDENVYVNLNQDGSVSGIYVVNEYTLGEDTEIVDYGDYSAVKNLS
TEDEILLEDGKVTVNAAKGKFLYQGDMADTTLPWLIDISYTLDGKEITAEELPGKSGALKISVSVKDNPASDDEFFDNYL
MQATVTLDTEKCSNIRADGATEANVGKDRQILYNIMAGQEKEFTISADVTEFEMDALSFQAVPMSFDIDVDSLDTSSITE
KTDEIKDAAEEFDDGAGELDDGAQELLDGVEELKDGAEELKDGASDLNSGTGELVSGAGELSSGTGELVSGANELYSGAA
SLNSGLKTLNSGAKSLNKGIQSAASGAQAAQKGAKELAEGAKEAAEGSMELKDGSATLAESLKQLQTGAGSLQAALNTLT
EKSPELTGGSSQIQAALLQIQKSLDGITVGTEQMQTLLDSSTAILTAIGQAADGAQAVSDGLAQIQGSYSQIDGLETQNS
SASAYLRGIAAQASGIYSGLDDKTKQLISSMAGVDVQSVIDMVNNVASLLDANTTAFESLKSGIDAAGTGAASVSAGMAQ
LEQQYQLFDAEVQKLPVVLENMITANMEPLKEGIDQLVTADATLNAGIQEYTEGVRAVKEGYDALYTAFGQVTEGAASLA
EGAEALAEGNSALAEGSEELYSGTKSLASGAKQLSSGSKELASGAGSAAKGASQLQSGAGSLAGGADALRQGAGSLYSGT
ITLQDGATQLYDGTVELSDGVSELYDGVVELKDGTAELKDGTNEFVEKTQDIDETIDEEIDKAVDKIAGGDFEPVSFTSE
KNENIGLVQFVMKTESITIPEVEETETEEVEESISEKLRDLF
>WP_006859919.1 AraC family transcriptional regulator [Marvinbryantia formatexigens]
MEWIERLNDAMDYLEGHLTEEIDYEKLGKIACCSSYHFQRMFAYMAGVPLSEYIRRRKMSLAAVDLQSGNMKIIDVAGKY
GYNSPTAFNRAFQSVHGMAPSAVKNEGISVKAFPPVRFKITVKGVEEMNYRIETKEAFRIVGVSVPLHKDIEKNFAAIPP
KWEEISANGTLQKLIGMMDTPPMGVLGISTCNDTEPWRYYIAVSTSQENNDLEEYVVPAATWAVFPGEGTNQSIQELERR
IVTEWLPTSGYEYGDAPDVEVYLNPDPQNAQYEVWIPVVKKEN
>WP_006859920.1 nitroreductase family protein [Marvinbryantia formatexigens]
MNEIIRSLYERKSMRVYEECPISPEDKRLILQSAMEAPTAGNQQMYTILDITNQELKERLSESCDHQPFIAKAPMVLIFC
ADYQKWVDTFTEADAQPRKPGVGDLMLAVCDAVIAAQNAVVAAQSLGIGSCYIGDIMEQCELHREMLKLPEYVFPAAMVV
FGYPTQQQKERPKPERCRLEDIVQENVYRRREGSELRQMFEKETRNRSFEEWAQAFCKRKYNSGFSREMTRSVEEYLKSW
M
>WP_006859921.1 hypothetical protein [Marvinbryantia formatexigens]
MPHFSQTTKAGTLHNPQLPALKFFLQIALQPVGSTMYVWGGGWNESDTGAGREACTIGVSPRWKTFASQQTASYDYRTTR
YQIHDGLDCSGYVGWCIYNLMHMPLSNYNQHFMLSHPESTDTAQRCIHVQNTSTPSVRGATPYGYVMPAHHMAANFAARG
WGTFIPRNQIVNYRAGDIMSSPDHVWIAIGECSDGSVVLLHSSPPGVRLCGTPRPARVSAICSTPGISYSPVHSSHTPTA
ASTRSGNCTSSAAPVDSQAVRLASHYMRTYYPDWYSRYPDCSCDSSYLCDYDQMRWDTSGKAALTDPDGFQKMSASAILK
DLLSLP
>WP_006859922.1 replicative DNA helicase [Marvinbryantia formatexigens]
MDESLIKRVMPHSPEAEQSVIGSMIMDTDAILTASEIITSDDFYQKQYGVLFDTMVELYNEGKPVDLVTLQDRLQQKDVP
PEISSLEFAKDLLDTFYTSTNVRHYANIVRDKATLRRLIRANEEIANACYAGKESTEDILADTEKRIFDIVQQNTSGDFV
PIKEVVLNALDKIELASKTKGNVTGIPTGFIDLDYKTAGFQPSDLILVAARPSMGKTALVLNIAQHMAFRENVTVAVFSL
EMSKEQLVNRLLSLESRVDSQSIRTGNLSDEDWAKLIEGAGVIGQSNLIIDDTPGISVMELRSKCRKYKMEHNLGIIIID
YLQLMTGNRRSESRQQEISDISRSLKAIARELNVPVVALSQLSRAVEQRPDHRPMLSDLRESGAIEQDADVVMFIYRDDY
YNKDTAKPNVAEIIIAKQRNGAIGTIELAWLPQYTKFANMRK
>WP_006859925.1 DUF885 domain-containing protein [Marvinbryantia formatexigens]
MKKLSLALIPAGCLLLCAALRYHNAAGAQKAAGEFQSFTQTMFQKEITASTLTLHYTLENPTDYGITDYPVTFGNTEEIS
LVLSASPSAQQYLQMLSEISYSDLSRQNQITYDVLLLALENEKKAEALALYQEPLGPTIGIQAQLPVLLSEYTFSDKADI
EEYLSLIAQTDTYFASLLKFERARSAAGLFMSNKNADAILAQCRSFIGSGDAADNLLVTIFNEKLDALDFLSAGERAQFK
AENQKAVAEHVIGAYELLIEGLETLKGTGQNENGLCYFPYGKAYYEYLMQSSVGSYLSVDAIEQRIRNQLSKDVLACRAL
LLEYPSAASGEHLEGILTDPEEILVQLQQKMSDDYPAAPQTSCSVKYVHKSLEDFLSPAFYLTPPIDNPTENVIYINRAG
VSSPLELYTTLAHEGYPGHLYQNVSSGNYLDPVRALFSFGGYTEGWATYVEMESYDYALPDSASGAAKAEAEYRRLNRSV
MLGLSSLLDICIHYRGYTREQTAAFLKSLGFTNPDSADAIFDAIIEAPANYLKYYLGYLSFLDLRSYCSQNWPEAFDLKD
FHRQILQIGPAPFPVVEKYLKLYYNTNK
>WP_006859928.1 SipW-dependent-type signal peptide-containing protein [Marvinbryantia formatexigens]
MKTADTQKNIVKTANIKKSIIKTAGIAAALLALVFVSIQGTLAYLTSRESLANTFTVGDLEIGLKEPDWDPEDGDGVNVY
PGYSVYKNPTVKNITSDKNGEEPCYARMRILLADSSGTPVTDAGRLALMKAMIRYDSTYTGSYEQTGTAKKLVQGRIPGY
SLAELETLPMINPLFEIDTERTTENEIVCNYMGDDAKGILKIGEQAVLFTTLALPTEWKNEQIRTLGDFQIIVKAEAIQA
SGFAGQKEALAALDEEMRTEPGTVSGDA
>WP_006859929.1 hypothetical protein [Marvinbryantia formatexigens]
MGRKIGVIVLTALFALSVTFMGYAFWSIQSRTDNVLTMASYRARIEETYEVPAHVNPSESVEKMVHVKNEGTVDILVRVS
VTKAFGTRDAQGKLHVADELNPDMIEIVFNSRLWEQRDDGWFYYKKILRAQETTEEPLMESYTLSAKAGNEYKGRDAEIV
ICMESVQADRDAASVWGVRMEELGIVFPEAPAAEKTTVTYLGREQGFSVNTKNTDLFAAFKNLTPGCGRTQKILVENKSA
EAVEIFLRAEQTEQERMSTEQAMLVQQLLTKYAVIEIRENGKLLYEGAVCGSGGAGKSGLSSGENGAFGQGSLTSGQSST
VSAQGQQEDGASMLQDISLGRFASGSKKTLTVNLRLSPEMDNRFQKLTGKVAWIFSARGEDGTVTERKVPVTADSTRIMM
WAALLAASMLAAAIAVWAERRDRRNRHEDVEKDN
>WP_006859930.1 signal peptidase I [Marvinbryantia formatexigens]
MKMWKRITDGLLVVFLLLAAAIAVPQVFGIRVYTVLSPSMAPEIPVGSAVYVKKEAFEKIRPGDIITCRPDMGDIYITHR
VSEKDEAGRTLVTKGDANETPDGRRVREEELMGVVRLSVPYLGYAAMLFSGMGEKLLLAGVFLWLLLIKMILSNVLKMRK
EGVTIS
>WP_006859931.1 hypothetical protein [Marvinbryantia formatexigens]
MKAEKVAAAFLGVSLFAVSSGLTNAYLTMRPQALKNLITPGTVDIGLTETAWQPEKAKGLTPGSIVPKNPAATNTGESDA
WIFLRISVPVRHISVVNPQTHRKEPAADMGVFSFSTTEGWERISDERTEDSVNYVYGYQKLVEPGGQTAPLFETVTLVNY
LEGELTAADVLQIPVQAVAVQDHVCEPGAPLAEIYEVYLAQEEP
>WP_006859937.1 hypothetical protein [Marvinbryantia formatexigens]
MMATSSITENFIISGEEQAEMFVNALEASYRESLNRPPAPDMEITYLRGAEEIRKFLEKQKNIDAELDICH
>WP_006859938.1 hypothetical protein [Marvinbryantia formatexigens]
MQNWISVINIREYLKKDESGNREDRLRQLLAGFSCGKNPDVEKLKPITVNAECVSKTMRRKIVRVGKADISGNTYTLWAF
LIAQLGKNYTEQADKNVTGEQLLEAAAGIIREIQYMVGGTVVFLEAEDNEKLMQFYEEKNGFKRFNTKSTGCDTESSHTL
VQLLKVI
>WP_006859942.1 ABC transporter substrate-binding protein [Marvinbryantia formatexigens]
MKTKKMVAAATVAAMAVGVFGAQAAAEGGSVYYLNYKPEVDAQWQELAASYTEQTGVPVTVVTAASGTYEQTLTSEIAKS
EAPTLFQVENQSWLDNWGQYCYDLSGSFIAEHSTANCLSMEGVEVAAVPFANESYGIIYNVDLLNEYCGLENAVISSPEE
INNFDKLKAVADDIQARKDELGVEGAFTSAGLDGSSNWRFTTHLANMPIYWELTEKGVTTATSLDGTYVGNYKNLIDLYF
TDSTCDPALLSGKTGDDSLAEFCDEMAVFYQNGTWAWTEDGDIASMNIAFLPLYTGVEGEENIGVCTGTGNYWCINKNSS
EEDIQATLDFLEWVVSSDEGKDTLAGKMAFNVPFDTFADYELANPLFVSANAYEEAGKTAVSWIGTENLPTENWKSELGS
ALIEYSQGTADWSVVEKVFTEDFATEWANR
>WP_006859943.1 sugar ABC transporter permease [Marvinbryantia formatexigens]
MEKALKKYLPVFTFPTAIAFLIGFIVPFVMAVYLSFCSFTTVNDAKFVGISNYIEAIKDPVFLHSVGFSAIFTVVTVILI
NVLAFAVALALTQKIKGTNLFRTVFFMPNLIGGIVLGYVWQLLFNGILAYFNRTLTYSSVYGFWGLVILLCWQQIGYMMI
LYIAGLQNIPGDMLEAAQVDGATGVQRLFKIIIPSMRPTIVICTFMSLTNGFKLFDQNLALTAGEPSHGTEMVALNIYNT
FYGSTATYRGVGQAKAVIFAVALALIGVLQMRLTAGKEE
>WP_006859944.1 carbohydrate ABC transporter permease [Marvinbryantia formatexigens]
MKSKKANYKTVLTVVFSIISVLYVFPIVLVIINSFKKKTSINLRPFELPTEKSFVGLDNYINGIEKVEFFKYFGYSLFIT
AASVIAILLFCSMCGWYVTRVKNAFTKALKSAAIFSMVVPFQMIMFTLAKTADTLHLNTPVGIVVVYLGFGAGMAIFMFS
NFAQSMPIEIEEAANIDGCNPLQMYFKVILPIMKPTYVSVGILEIMWIWNDYLLPYLVLDIKKYKTIPIVIQYLKGGFGS
VDMGAIMACIVLAIIPVIVIYVICQKYIIEGVAAGAVKG
>WP_006859947.1 AraC family transcriptional regulator [Marvinbryantia formatexigens]
MNNWTSIRTDDTLKETVQHGNAAYPFAYYLENIWDFDFHCMDWHWHHELEFISVVEGTAICYAGTDMLKVPAGCGMFINS
SVLHRFEATASALIPNIVFSPGLLAPENSLIYQKYILPVLHSRISWQLFSPQIAWQGQILDILAQIYRLQEQETDTELAT
LRLLLKLWDILVRNLDIPDGEKALARPDHRQARLQIMMQYIHDNYRTELTLEQIASAASVSKSSALQIFHSGIHLSPVAY
LIQYRLTQAAGLLYTTRKPVSAIAQETGFASAGYFCRKFKERYQMSPKEYRAKKV
>WP_006859949.1 hypothetical protein [Marvinbryantia formatexigens]
MKPGKFMRRRMLAGILAVMMAAVSATPAQVAAQGLAGIETERKGETETKQETATGLWESETTSVPGTERREGETDGSPDT
GLWEGETGAIPDTEMGKGEAGGAPDTEMGKGEAGGAPDTEMGKGEAGVAPDTEMGKGEAGGTLDTGVQEGETGIIPDAGL
QEGETGGSPDTGLWEGETGNNPDTGLWGETGGTSDMELPTEPGTETAADVVLADTNGDARAAVFLQDGGTFPEGTSFRLL
CVEDIIGETEDKETRCRKLKEELLAAWSDALPEKTAENVRTFLPYYLFFADAQGNEITLPGEVKIRLTISKEAFRKEDSD
TGKGGAEIGGAESSGVEIGGAEIGDAENDAAEGTETGAGGAAAFPADTEQAAEFSVAWQGKLDAFREISEKEMILDEEAH
EVTFIFRTKEAGWFSILETFEKTETQEGTVESGEPGESNGKEDLGEAEGTGQGETEEITENREESTEETEETTENREKST
EEPEVMADPETGEEPGIGLESLSGIQLFAVAGSLAPSGTLVTASGSGFRLMSTAELDGACRTACWYSGISSFVPFSAAGS
SVKAMSGSANGGAYIFYPTDNTAAGKFGGIYQKVLFQEGVWYDLKMTVSSYTNKTWAGSDGAQVASYPPIGFSQNKIAWW
LKPTMGEYVLKMEYFRHGDAKQTPVALNSRFQWWEIDNSQRFGIRVENGSIAKKFYQSAGSAVYYKSQAAKADGKTYLFL
TATEDMLANDPKGNVGFVLQNCSRYYVAVGYRDHIQDSSDYRVSKATIEKWNTSLKNGKPDEVTLGILVQTGLDVPNPPD
PSYPKKYVSNDGASWAQSNTLPGTTAEYYYKIEQYIPWQTPNNYYEQMVLEDVLPVGADYVGPVTITCMESGQDASGSFR
CVQKNDTVSITPVNLKNESLYGRTYAFVFKVRMNPEELQPEQTQNTAVYKVINSAALAYKHSGQTAVSMASNKVTTQATV
QRQAFPAPVKGLDGQENLREKELSGDGEAIVFSIFQTVPHNEKAWQPVQMILTDELEPCLEYVSAEVFCKGTGGYTPAPQ
WKAQAQGQSITVSGNFQTNPPAPDNQTLRFDITCRLKKDYDMKTYAQTAGNRRWYVVPNKARMKVVWAKGSPSSEEKETN
EVKVKLLAGAVEAQLRITKEIDAADIVWAHGNPTFTFCISGEDVLGGRHTWYRTVEFTPGSAQASGGTQTPGSTQVAGGT
QTPGSTQASGGTQTPGGTRASDSTQTTAGKTSLSVLLTVPAGWYTVSEEKTMRYRLQSIHSLENGILSGETAVFDVSGGQ
TGSAVFYNQKTTDEKESHSAFVKNEIKK
>WP_006859950.1 citrate/2-methylcitrate synthase [Marvinbryantia formatexigens]
MQDVEMTSIENLKSDWDSLESALLHGHRIDPNLYVEYDVKRGLRDSAGKGVLTGLTEISDVVAYDLVNGRQIPAEGALYY
QGINVYDIVKGLQGRKYGFEETVYLLIFGKLPTKQELDMFLGVMSELQELGGRFVRDVVMKASNGNMMNAMQRCVLTLYT
YDENPEDISVRNVLRQCLELIAKLPLIAVYSYHAYRHFRKDDTLLIRNPKKGLSLAENILLMLRPDGEYTELEAKVLDIA
LILHAEHGGGNNSTFTTHVVTSSGTDTYSSVAASIGSLKGPRHGGANLKVQNMFADIKAHISDWTNEGEVADYLRKILNK
EAFDRSGLIYGMGHAVYTLSDPREVILKSFAKDLAQEKGMMEEFALYELVERLAGQLVMEQRRLFKNVCANVDFYSGFVY
SMLDIPQELFTPIFAIARMPGWSAHRLEELINANKIIRPAYKYVGTHTDFVPVEERV
>WP_006859952.1 alanine/glycine:cation symporter family protein [Marvinbryantia formatexigens]
MIEVITNVNSFVNGLVWGWPALVLLGFVGVLMTCMTKFFQISHFGHWMKHTIGAIFGDKHVTKHTQDHSISQFQSLCTAL
AATVGTGNIVGVAGAIAVGGPGAVFWMWLIAFFGMMTNYSENVLGILYRRKNTKGEWAGGAMYYLRDGLGSKKGCKTIGV
VLAALFSCFCLLASFGIGNMSQVNSMVTNVYTAFHIPQIVTGIILFVAVAAVVLGGLKRIASITEKIVPFMVIIYLLGTL
VIIIMHAGTIPAVFASIFQGAFALKSAAGGVVGAGIAMAMQMGFKRGVFSNEAGLGSSVMVHSSSNVKEPVRQGMWGIFE
VFADTIVVCTLTALTILSSGAIDLTTGAMTEAAEAVGSSSLMSYAFEQTFGRPGAWFIAIAILLFAYSTVLGWSHYGSTA
CQYLFGEKSVTVYRIIFVIIVLAGSVMEAQLAWDISDTFNGMMMIPNLIGVLVLSPVVMKCTKNYVDRRIRGKKVKPMLS
MFEDIQAEQERSLSEDD
>WP_006859956.1 alpha-amylase family glycosyl hydrolase [Marvinbryantia formatexigens]
MKSYTHKYTPEYPISVRPMGEIAGFPVRPGSFEMNGATALPVGVNFTIHTHDGTSAELLLFHKGEDEPYAVLPFPEEYKI
GDVYSMVVFGLDIEKFEYAYRIDGPYQPEKGLLFDKNKILLDPYARAVTGQGVWGCPSENHYHARVVKDVFDWGEMRQSD
REMSDLIIYELHVRGFTKHESSGVEHKGTFAGLREKIPYLKQLGINAVELMPIFEFDETMSVREVDGKRLLDYWGYNTVS
FFAPNSSYASTTEYNREGTELKELIRDLHNNGIEVILDVVFNHTAEGNEQGPSFSFKGFDNKVYYMLTPDGNYYNFSGCG
NTLNCNHPIVRQMILECLRYWTISYRVDGFRFDLASILGRREDGSPMNNPPLLELLANDPVLSNVKLIAEAWDAGGMYQV
GSFPASCRWAEWNGRYRDSIRGFLKGDCWECETAAWSICGSGDLYGGFYQEHNGRYAGYNSCINFLTCHDGFTLYDLYAY
NEKHNEGNGWGNTDGSNDNRSWNCGAEGETDDQAVLDLRFRMIRNACAVLMCSRGTPMFLAGDEFGNTQYGNNNAYCQDN
EISWLDWSLLEKNRDLFEFFCFMTHYRQEHTVISRKLPDAVCGMMAMHTHETDADKETVLNNDRAFGVCFAGYDRKKGGD
DIVYVALNTYWEDVTITLPKIGSNRGFWYLSVNTAGDGRGRYFYRKEEEVRINHEFVMRPRSVAVFTGRTL
>WP_006859957.1 4Fe-4S dicluster domain-containing protein [Marvinbryantia formatexigens]
MRGVETRIREIRHRIFREVARMAYHTEWSVEKRIEELPYEIIPGEVGNFRNDVFLERAIVGERLRLAMGLPYRSAAEHAP
LSDNISAADKAETYYTPPLINIIKFACNACHEKRVFVTDGCRGCLAHPCVEVCPKGAVTLERTNGRSVIDQDKCIKCGRC
ADVCSYHAIIVQERPCAAACGMDAIHTDANGKADIDYEKCVSCGMCLVNCPFGAIADKSQIFQVIRAIQTGERVYAAVAP
AFVGQFGPKVTPGRLRAAMKELGFADVFEVAIGADICAVQEAEDFVNEVPEKLPFMATSCCPAWSTMAKKLFPKHANCVS
MALTPMTLTARLIKNQNERAKVVFIGPCAAKKLEAMRSDIRSDVDFVLTFEEMAGIFDAKHIDIETIPEDPEGVNDASTD
GRNFAVSGGVAQSVVNVIKEKYPDKEIKIANAEGLKDCRKLLTMATKGKYNGYLLEGMACPGGCVAGAGTMQPIKKSQTA
VNLYASKANHKTSSETEAVKELEKLVD
>WP_006859962.1 GntR family transcriptional regulator [Marvinbryantia formatexigens]
MRLLERYPRENGREYALRVIKNNIIRLELAPGSRVSEKNLADEMGLSRTPVREALIELARGGIVEIYPQRGSVVSLIDYS
LVEEARFMRGVMENAVIKLVCEMASPADILKLGENLKLQEFYLDSADNGRLMELDDEFHKLLFDIAQKSRSYLLMQNLTL
HFDRVRNMALSAVKELKIVQDHQAIVEAVRRHDAAEAGALMETHLSRYRIDEEAIRRKYDAKFFK
>WP_006859966.1 type II toxin-antitoxin system HicB family antitoxin [Marvinbryantia formatexigens]
MTKYVYPAIFTPEKEGGFSVNFPDLESCYTCGKDIKDALLMAEDVLAFVLYDYERENREIPVPSDRETFTLAEGEFVNYV
LCDTMEYRKRNNNRAVKKTLTIPEWLNETAVAMGLNFSQILQQALLDKINSKQ
>WP_006859967.1 helix-turn-helix transcriptional regulator [Marvinbryantia formatexigens]
MTQTRNVSWQDDKINMAVYEPFPGVQVMKVSVRAPGFIEERRKSNRLEINFCVSGRFECEFTKRDIAILKPGDMAISLFD
GENGINSYSRFPMDFYEGISILLDCDIAEKWLKEHLEIFDIHLQMLRERLLKAHWYWAGEAGTRCEHVFRELYDSIEYEE
TAYIRLKTAELFMLLCRSVQPQRENGYLPGGQVELVKHIRDHMITDSDGYSSTEQLAKEHGMTSAQLQKLFREIYGMPIY
RYLKEYRLERAAVELINTSHPVMEVALNAGFTNASKFSEGFRKRYKMTPTAYRKQYNLNRKRDSSVKME
>WP_006859968.1 hypothetical protein [Marvinbryantia formatexigens]
MKKKNLAYLLCSAMMLTATAGFTAGAEETETEAVLEAESVQETEEAQETEAAQDADFLSKIQGSYIELFPEMAKEEYRDI
WLEETGAIVGEDKAEETTDMLLGMCMAEIYGQEAIDAYAEDPDSMAFDCYFLGGVSEFIVDGDTISGVDEEGNEVFSHTY
DYLETDENGFYLYQSEDADSGQFTYFAFAPDTMDETWHLEFRYAEDLSDLASWYEGAYAYWNVGAIAADYDAEDMEDVIH
LFATENLE
>WP_006859970.1 glucuronate isomerase [Marvinbryantia formatexigens]
MKPFMDKDFLLSTETAKKLYHNYAEVMPVLDYHCHLNPQEIAEDKHFENITEVWLGGDHYKWRQMRSNGVEEYYITGDAP
AREKFQKWAETLEKLIGNPLYHWSHLELQRYFGYTGHLCADTAEEVWNLCNEKLAQPDMSARELIKRSGVTLVCTTDDPV
DSLEWHEKIKADETFDVQVLPAWRPDKASGIEKPAFPDYVAKLSEVSGIPVKSFADLKKAIVNRMEYFNERGCSVSDHGL
DYVMYAPASDEEIEEIFAKRLSGGTLSACEVAKYKTAFMIFAGREYHRLNWVMQLHYGVKRDNNSRMFGKIGPDTGFDCI
SNYTPADQLADFLNALASTDELPKTILYSLNPVDNAAIGTIIGCFQDSSAIGKIQQGSAWWFNDNKTGMMEQMTSLANLG
MLSNFVGMLTDSRSFLSYPRHEYFRRILCELIGGWVENGEYPDDEKALEKIIKGISYNNAVRYFGFNL
>WP_006859971.1 LacI family DNA-binding transcriptional regulator [Marvinbryantia formatexigens]
MNIYDISKKAGVSIATVSRVMNGNARVSEKTRQKILDIIAENDYTPNAFARGLGLNTMQTIGLLCADSSDQFFSRAVYYL
ERALRANHYDAILSCTGPDYDTRTEYLKRLLAKKVDAVILIGSSFIEAVPERNRYIIEAAAEVPIIILNGYLKAPNVYCS
LCDDQEIIQQAASACLEHGRQELLFLYRADSYSGRRKLEGFKEAFAAASLPLDSRRIVLFNGSIPETKEKLLSLASEGLT
FDTVIAGDDELAIGALKYAKAMNFDIPSQFAIIGYNNSQLGICCEPELTSIDNQLEFCCNNAVAALMSVLDGKPAPGKTM
LSANILQRGTTDFF
>WP_006859972.1 mannitol dehydrogenase family protein [Marvinbryantia formatexigens]
MQLNEQGLTNRQEWLDKGYSLPEFDREAVKAKTKEAPRWIHFGAGNIFRAFQANVLQGLLNKGIWDSGLVVAEGFDYEIV
EKMNIPHDGYTVLVTLKVDGTVEKTVVGSVVESLTVNPQNTADFDRLKEIFRADSLQMVSFTITEKGYSLVNGAGELLPA
VKADMEKGPKQADSYIGKVAALLYERYLDGQKPVAMVSMDNCSHNGDKLYAAIDKLARVWAENGVAEAGFVDYVNDKSKV
SFPWTMIDKITPRPNAKVEEILRADGLEELEPVITSKNTYIAPFVNAEECQYLVIEDSFPNGRPNLEEGGIIFTERETVD
KVEKMKVCTCLNPLHTSLAVYGCLLGYELISEEMKNPVLKKMVETIGYKEGLPVVVNPGILDPEKFIGEVINTRLPNPFM
PDTPQRIATDTSQKLAIRFGETIKAYAASDKLNVADLKLIPLVLAGWVRYLMAIDDKGNAFTLSPDPLLTTVCPHVEGIK
LGETEGVEEKIRPILENQAIFGVDLYALGIAPLVVSYFKELIAGPGAVAATLEKYVNA
>WP_006859973.1 sugar kinase [Marvinbryantia formatexigens]
MNLNLRPANECKFDAVSLGEVMLRLDPGEGRIRTARSFRAWEGGGEYNVVRGLRRCFGMKTAVITAFADNEVGKLMEDFI
LQGGVDTSLIKWMKTDGIGRICRNGLNFTERGFGIRGAVGCSDRANTAISKATPEDFDFDYIFGELGVRWLHTGGIYAAL
SEQSCETVLAAIKTAKKYGTVISYDLNYRPSMWSAIGGQAKAQEVNKEIAKYVDVMIGNEEDFTACLGFEIEGNDENLKE
LNLDGYKKMINEAAKTYPNFKAVATTLREVKTATVNDWSAICWADGEIYKAKDYKGLEIMDRVGGGDSFASGLVYGLMTT
GDAELAVNYGAAHGALAMTTPGDTTMASKKEVEAIMGGAGARVQR
>WP_006859975.1 oligoendopeptidase F [Marvinbryantia formatexigens]
MIINKAYFLIIISGGSYKMKRCEQKIEDTWNMQDMYENEELMAQDVEKLRELMKEFASRQNSLAKSGEQLLRALKLQEEM
NCLYEKLHVYANQKYHEDTAEAKYQKLSGEMQILGTELSGCTAWLEPELLALPQQKLAEFFAETPELADYRWVVEQIVRQ
REHVLDVQTEELLAKLSELGQAPANIFSMFNNADIRFPDAVDSAGNAHPLTQGNYIPMLKDSDRVLRRSAFTALYGVYAQ
YCNTLAATYYANAKQADIFAKQHKFAGAMEQALSANAIPMAVYENLVKTIREHLPLMHRYTGLRKKMLGLDELHMYDNYV
PIVEMPQKKYPFAEAKEIVKKALAPLGEDYTALLQEGFDNRWIDVYENEGKRTGAYSWGAYGTHPYVLLNYQGTLNAVFT
LAHEMGHALHSWHSDHRQPYRYAGYRIFVAEVASTCNEALLIHYLLENSSDETERNYLINYFLDQFKGTMYRQTMFAEFE
MMTHRDIVQEGGVLTAEKLCGIYHKLNKDYFGEQMVSDEEIQYEWARIPHFYTPFYVYQYATGFAAAIAISSKILAGEPG
IVEKYKEFLSGGSSMDPIDLLKICGVDMSSPEPVAAALRVFEEYLGMLEKGSLAK
>WP_006859976.1 DUF5107 domain-containing protein [Marvinbryantia formatexigens]
MSELRFEKMNIRGANLGEESCVPDLLGEHILQNHLEFRLDESDEIYEGYGRRKNAYPYRQYNSYTRKLEEKEVKTAVLEN
RYLKAVFLPEYGGRLWELWDKQTGNNLLYTNDVLRFSNLAVRNAWFSGGVEWNVGIIGHNPYTTAPLYTATAKTGTGAPV
LRMYEYERIRKVPYQMDFWLEEEDKALNCRVRIVNESDSVIPMYWWSNIAVPEYEGGHITVPAKKAFTYADGAVFKVDIP
FVNGIDVTDYKKIPKSVDYFFDIDDRKPKYIANLNKDGYGLLHTSTQRLRSRKLFSWGNGQASDHWQEFLTEDAGRYVEI
QAGIGKTQYGCIPMAPHTAWEWLEQYGPVKLEKNSSSHREREEQLTGMLEAAGIPESMEKKLRETASMAKSEAELVMTGS
GYGALKKQGRWTEHLTFVMESDSLKQWSAFFETGVLHKPPVDRVPDEFLIEGDNLDFLVNTLETVNRENWYAYYQAGTGC
FAGEDYDHAEKYLLRSWELEASAWACHGLACTYLLKGQRREAAAWMLEGLKIERGNVSYLKEALKILNLCGAYEETVTFF
EEQGRETQEVGKLKFYYIIALHQLGKDEKAYKILEENGGLVMDDIREGEDSVAQLWSELHEKVCGVKAPVPYRYDFKAF
>WP_006859979.1 metallopeptidase family protein [Marvinbryantia formatexigens]
MVSFEKFQDMMEEILQTFPEEFFRELNGGVFARRHPKYHPEGINHDLFIMGEYCVQHHLGRFIVIYYGSFMQVYGYLSEE
ELAKQLRRVLLHEFRHHLESLAGEYDLEIEDAIEIAKYRERKKQ
>WP_006859982.1 ABC transporter ATP-binding protein [Marvinbryantia formatexigens]
MDAERAMRLQKKYGHSSVEGNKKELNVGPGAGRGRAMGAVGKPQNLKDTVVRLFRYLGKERRQMALAMITAVIFSISSLA
ASYLLRPAINRFIYYDPADADISIRISGLFGALAVLALVYAINIFSQWLQQRLMLDVSQRSLRRMREELYAKLQTLPVSY
FDNHAVGDVMSRFTNDVDAVGEMLNTTLIQIISGAISIVGTVVLMLYTNVILGLMTIILTPLLVLVSRWFIQKGRKAYVA
QQQKLGVLNGFAQEMITGQKIIKVFNHEETATEEFGYLNEQLMETQIQAQFQAGVMGPVTHQLCNVIYALTACVGAVLVV
KRGFDLGGLTVSVNYTRQFNRPINEIAMQMNNVFSALAGAERVFQVLDEEPEREEQETVPLKEIRGDVVVSHVNFGYCPG
TPVLHDISLYAKPGQKIAFVGSTGAGKTTVTNLLSRFYDIEDGSITIDGVPIEKIERSFLRRNIAMVLQDTHLFTGTVRE
NIRYGRLDATDEEVEQAAKVASAHSFIMHLENGYDTILEHDGANLSQGQRQLLNIARAAISKAPILILDEATSSVDTRTE
RHIEEGMDAIMTNRTTFVIAHRLSTVRKSNAIMVLEKGRILERGTHEELLAQGGRYADLYHEIAQLE
>WP_006859983.1 MarR family transcriptional regulator [Marvinbryantia formatexigens]
MRDYDRKDDLMCGEHHRKGGFHGRIEGFHIEDASLQELLIRAGYIAERKSGRQRGQNRILRILLENPKMSQRALQERLGI
EPGSMSEILAKLEEKGFLVKEKDENDRRRMILTLTEEGKAVAGAESGNGEKPDKEEIFSSLTPDEQKRLKEMLRKLLTQW
RMERRQRSRAAGLNDDRAETEKESGGSEEEYGK
>WP_006859984.1 membrane protein [Marvinbryantia formatexigens]
MKRDYKNLLYRCLIMLVGLVIAHFGVTIYLLADLGADPFNVFVQGAFRSLQSLTDSAFLTHGRTHIAISLLIIFILLAVD
RTYIKIGTILCMICGGPIIDFFTMLFSPVFAISHPVWADILAGIIACAILAFGMTIVIKSDAGTGPNDLVAVVISDKIHR
SFSIVRIAVDVAFVAIGFILGGSFGIGTIICAFLVGPVAGFFLPYSEKYINVLLRCQGQKV
>WP_006859986.1 methylenetetrahydrofolate reductase C-terminal domain-containing protein [Marvinbryantia formatexigens]
MLITQLKSKETIASLVDGKVFIIHCHGCKEVHFPEKEALELQKELEAEGKLTGAITTDYICNPDNMKLRLEKHKDEIAEA
DMILVLSCGVGVQTVAEYFEDKKVCAACDTYPLPGFQGVTPLEYDCKQCGECYLNLTGGICPITACFKSLVNGQCGGSKN
GMCEVDGDMECGWERIYRRLAQIGRLDVLKCPTQIRNFATDDEVSKR
>WP_006859987.1 methylenetetrahydrofolate reductase [Marvinbryantia formatexigens]
MKITELFERGEFVVSAEVGPPKGFHIENILEEAKTYLSGITAVNVTDNQSSVMRLGSLAVCKALKDEGLNPIFQLTCRDR
NRIALQSDLLSAAMFGIDNVLCLTGDHTKMGDHPQAKPVFDLDSVSLLHTVTKLESGEDLGGNPLIGEPPKFAKGAVVSP
CSDSVDAQLAKMERKVAAGADYFQTQAVFEPEKFIKFMEKAKQFGKPVQVGIIIPKSAGMAKFMNNNVAGVHVPDEMIEE
LKADKEKTKAGITGVEIAARIIKECKPYCQGVHIMALGWESKVPALLEQAGL
>WP_006859989.1 aminoglycoside phosphotransferase family protein [Marvinbryantia formatexigens]
MNQKTVPQEVLNTFFPGTSLADVRSYGDGHINDTFLVEASGSSGSGKFILQRINSEIFQHPEELMENIQGVTGWLRKKIT
EEGGDPARETLNLRLTADGKPIFKDASGGYWRVYDFIENTSCFSQSESAEDFYQSALSFGHFQRLLADYPAHTLHETIPH
FHDTPVRFATFEKAVAADSAGRADSVREEIAFVTARREYVHTLVDKQASGILPLRVTHNDTKLNNILIDNETGKGICVID
LDTVMPGLSVNDFGDSIRFGASTGAEDEPDLTKVSCSLELFEAYTKGFLEGCGGALTPAELDSLIDGAIMMTLECGIRFL
TDHLEGDHYFKIHRENHNLDRARTQFKLVSDMEAKRSDMEAIVKKLAAELC
>WP_006859991.1 extracellular solute-binding protein [Marvinbryantia formatexigens]
MNKKFLAMAAVASVVAAVPAVCSAEDVEISVIAAEYGQNTAEWWANFVEEFNNDNAGIKLTVEVVSWNDIYTVVNTRIQG
NNAPDILNIDVFADYQADGLLLPAQDYVSEETYAKMYPSFLEQSVVDDVVWAIPDLASARAMYYNADILEAAGVEVPTTW
DELTKACEAIKAYDDSIYPWGIDMTTDEGQAAFAYYTWNNGGGFVDENGDWALNSDANVEAIEYAIGLVNAGYTNTDPAN
NTRYDLQDMFGAGQIAMVIAPNSLPTYIADGGHEVNYGVASIPTNTGESVSAGVMDRFMCFDNGYSEEELAAITTFFDYF
YDDDRYSDWVLMEGFLPATIAGGEAVAAADESMAAWVDIVGSSKFYPTAKTEWADVKQGVIDVEQRALLGEDVRTLLDEL
QADIAG
>WP_006859992.1 sugar ABC transporter permease [Marvinbryantia formatexigens]
MKKRKILKTAGPYLWLLPSILLMTVFILFPIFEVFRTSLSEVSKAGIIKGFAGLDNFKKVVTGSTFGLVLKNTLIWTVVV
VGLSTVIGFALALVLNNEFHGRKIARAIVVFPWATSLIIQAGVWKFIINGDYGTLNTLFMKLGLISSNVNWTPTPGAYFA
WECWVGIFVTVPFVTFCVLSGLQSIDASYYESATVDGAGFWQKLFGITLPLVQSSLTVSTVLNIIYVFNSFPIIWTITKG
DPANRTDTLVTYLYKQAFYKGRTGEAAAISVIGFLILCVCASVYMILSLRKEEQDA
>WP_006859993.1 carbohydrate ABC transporter permease [Marvinbryantia formatexigens]
MRKEKMYIKKAKTPKDRVLRILLYLSVIVLVLVVLYPYFVMFTTALKSRAEIYSMQGTLLPIEWQWENFVEIWSIAPLAR
YFVNSIVISAGATAIAIICGIPAAYALSRMKFKGKKFFLGLVIVSQMFAPVVLLVGIYKVMSVLHMTDSLLGLIFINAAF
NQAFAIWLLRGTFMSISAEMEQAATIDGCNQVQAMTRVLLPVAAPGIVTALIFVFINAWNEYTVALTLISSDLLKPLTVG
ITVFNGYNMIEWQYLFASSLFATIPVVILFICIEKHLVGGLTSGGVKG
>WP_006859995.1 dihydrodipicolinate synthase family protein [Marvinbryantia formatexigens]
MSNVEKYQGIIPAFYACYDENGEVDGARVEALTRHLVKKGVKGVYVGGSSGECIYQTVADRKLTLEHVMKAAEGKLTVIA
HVACNNTAESQELARHAQSLGVDAIAAIPPIYFHLPEHAIAQYWNDISAAAPDTDFVIYNIPQLAGVALTMPLFREMRKN
PRVVAVKNSSMPTQDIQMFKMEGGEGFVVFNGPDEQLVSGLAIGADGGIGGTYAVMPELYLKIKELVDAGNIKEAQNVQN
AADAIIYEMCACHGNLYAVMKQIMKIREGLDLGGVRKPLPSLIAEDMPRVEKCAKMIDEAIGRFC
>WP_006859996.1 ROK family protein [Marvinbryantia formatexigens]
MKICVLDIGGTAIKAGICENGALSDLREFATEAKLGGMHVAERAQEIIESYRREHEFSRIGISTAGQVDPVQGSIIWANE
NIPGYTGMRLKDRMEEAFGIPVDVENDVNAAALGEAVFGAGKGLRDFVCLTYGTGVGGALFLDGKLYGGSSYSAGEFGAV
VTHPEKRDLRQGFFSGCYEKYASATALVERAGALDASLTDGRAIFARKEEPAVAEVIDAWIEEIVYGLITIIHMLNPAGV
ILGGGVMEQPCVPEKIRERLYENIMPSFRGVQIKKAELGNRAGLLGASVLHEKR
>WP_006859997.1 N-acetylmannosamine-6-phosphate 2-epimerase [Marvinbryantia formatexigens]
MKKEELFERIKGKVIVSCQAVPGEPLYVEEKSIMYLMARAAKQAGTPAIRTSSIRDVVAIKEETGLPVIGLVKIKYDGFE
SYITPTMKEVDDLVAAGSDVIALDCTDQKRGDGKSISEFITEVRTKYPEAVLMADISTYEEGIRAWKLGMDIVGTTMSGY
TSYSPKLDGPDFELVKKLSSELDIPVIGEGRVHSPEQAVQMLDAGAFAVVVGGAITRPLEIAQRFIKAVEAR
>WP_006859998.1 SGNH/GDSL hydrolase family protein [Marvinbryantia formatexigens]
MKHIVCFGDSNTHGYRAEDNGRFDETQRWTQLLQKKLGGDYLVIEEGLSGRTTCFSDPIHEGLNGLDYIYPCLMSHEPVD
LLIIMLGTNDTKERFGSSAACIALGLKRLIAKAIATTDCWRGGKPEILVVTPQNIGREYADTEVALTMGRGCAEKSEGLA
AQYQQIAELMGCHYLDANQVISVGPNQIDYMHLTEEGHRQLAQALAEKISTIL
>WP_006859999.1 ABC transporter substrate-binding protein [Marvinbryantia formatexigens]
MKFRRILALALVGTMALSATAFAEGETTEITMWTYPVGDWGNAEVMDGLIAQFNEAHPEISVKVEYLDYTNGDDQVNTAI
EGGQAPDIVFEGPERLVANWGAKGLMVDLADLWTDEAKEAIYDSVEAACQSNDGVFYEYPLCMTAHTMAINRDVFEAADA
LQYLDEETRTWTTEGFINAVKAVYESGQDPVGAVYCSGQGGDQGTRALVNNLYGGTFTNEDHTAYTLDSEENIKALQLLV
DTDGINFDASIAGGDEIQLFCNGTLAMAFCWNVAQEKNNAEIIDFDVLPMAFPSESGEPQLCGGIWGFGIFDNGDEAKIA
AAKTFIDFMANDESIAADSVKASTYWPVKDLGNIYEGDELMTEYATFIPYMGDYYQVVGGWAEARTAWWNMLQQIGTGAD
VATAVADFQTTANAAAGQ
>WP_006860000.1 sugar ABC transporter permease [Marvinbryantia formatexigens]
MAGKAKKATGYSMSRALVRRETIAGYAFMLPNLIFFVGFVIYPMIQCVITSFFDSTMNRADIFVGLGNYIELFQDGVFLR
ALWNTIIIVVVSVPVTCIFSLWVSSIIYDLKGPLCSLLRCVFYLPVVTGSVAVAVVWKWMYNNYYGIFNYVGKGLGLIDK
NINWLGDERFALGCIILILLTTSVGQPIVLYVSALNNVDVSLVEAAEVDGANKMQCFWKIKWPQIMPTTLYILVITTINS
FQCFALIQLLTSGGPNHSTDTIMYYIYHTAFKLYRYGYGNAMGVVLAVIIAVLSAVQFKMAQSD
>WP_006860001.1 carbohydrate ABC transporter permease [Marvinbryantia formatexigens]
MNKSTSVRTKCYKIISIAVIILLAIAFAFPLYWIITGSFKTAKAINSTTPQWIPDEWVLDNYRKLFSKQTAPLWSLSIPF
TGITFAGPIVPASIRWLMNTIFMAVMSMILTCATSAMAGYALAKKRFIGRTVLFSLIVCAMALPKQVILIPLLREMSALN
LYNTIWAVIFPIVGWPFGVFLIKQFAEGIPGEMMEAARIDGASEWKTFTNIALPMIKPGIGALAIFTFINSWNDYFMQLI
MLSSTENATISLGIARMQAENSTDFGLIMAGAALAAVPIIVVFLIFQKYFTKGITMGAVKG
>WP_006860004.1 hypothetical protein [Marvinbryantia formatexigens]
MIKEEDLQSSLDYSEGQKEAAHRILVELTNLFDVYQDDIRVVGGWVPDLLFPGEGHIGSIDVDLLINHLTLKDAGYQNMA
LILKRNGYREHPDKYFSFLKDVEIDGNIYPVDVDILAGMYGGTQIKKRSQHIQGIKALKATGGNFAFEFAAQEVRLEARR
PDGAMDVAHVKVIAVVPYLIMKASALGRGKAKDAYDIYFLMKHYHGGVRALAKEFEEVSKLQIIRDMKQKLQEKFASENH
AGPQDVANFLDLSDDEEIAIIKRDAFEQVQALLNMI
>WP_006860005.1 HAMP domain-containing sensor histidine kinase [Marvinbryantia formatexigens]
MLKRLQNRLRIFLIVVFMAIVTLILCFSFHSIRQAQQTADITYIQRIASLIIYQLEADSSEPETLLADYESEMHVYSLLT
DEDGSVLFRSAPVTRTGPDTLWKTAEKSMSARTTDGILGSPAVTEQSGYMEISGDNGDHYLAICASILTKSQKLLSLILF
YEEPSAGSLLAEQAPAYCAIWLLAFAGILIVSRFLLRRAFAPTEQVLEGQKDFIAAASHELKSPLAVIMANAEAIQDAGE
TSPQVRESLGIIDAECTRMSGLIRDMLLLAASDADQWTLQKTLTDVDTLLITLFEAYEPVCLKKNIRLKLELDEKSYPPL
FTDQERVFQILSIFLDNAVYYSPENSSIEIKTRQTARELIFLVADHGSGIAEEDKPFIFDRFYCADKSRTDKSHFGLGLS
IAKELSGILSGKVWFEDTPGGGATFFLSLPLGQPPA
>WP_006860008.1 hypothetical protein [Marvinbryantia formatexigens]
MKYRRTITVTAILLCALALTGCQGSVAGQNGKSDTAAQSQEENETEGGMTAQSQEETKTEGGMTAQNQEGNGTTVQNREE
TGTDGEEQNPQNLDEMQASAVLIGSVSDFRDGSFQVVPEQSTEDTAIQAAAGYESGMDSTTVSYGEDCLFQIASISTTTG
EITLKDASAADVKKSTGVAVYGDTQENGEIHAVKVLITRYQ
>WP_006860009.1 ABC transporter permease [Marvinbryantia formatexigens]
MPFYRRGFLYLRRNPAKTALLFLVFLFVSGMILGTTMLLEAAEATEVSMREKTKARVICEASDTAHPVTEQEAESIRSLE
AVTSVNRMGQQAAYAADLTPVTASDSREPENRRVSLYAYDDLESEGPFAEQSFRLTEGSLIDAQTRRGVLVNAGFADANG
LSVGDMISLEAEDGNVVTVEVTGVYLAGNESRQENDTPALYRLENRIYIDSTTYLDLTGGGFYQVTVCTGQPELLDTLAE
EIEEILQGKAEITTSDALYRQMKAPLTQMTGMVGLMRILAFLTGITVVSLLLCMWMRGRKKEMAVFLSMGERKLFIFLQA
FLESAAVFAAALCAACIPGNLAAGKLQALLMTFAKTEVSVQISVRTADIALLAGSGILVVLAAVLLSVLPVLMTNPKDIL
SEMEE
>WP_006860010.1 ABC transporter permease [Marvinbryantia formatexigens]
MNLFQRAIRSCLRKPVRSILLLLVVFLVSLLFLSGMAGRSANIAVKDSTRQAIGAGFLLEENPENRSRRIEEASRKIEEL
SADGQGEYDGYHQQKTTVNGNEVWQSWTDNSFESLKMEDIEKIAAVEGISDYNITTVPTAVLPVGFERIEDAGTDQTGDL
QGVALVGNLDMTMDDNVLGGNVTIKEGRMTTAEDSNVCVISEELAEKNHLEVGDSLRFCPVKEKEPVQEAVIVGIYQVKE
RMEPYMSGDTYRSENVIFTDLHFPEKVEQDDPLYEKAYFKVADVNEYDAVREAIAAADIDWQRYDLIDNNGSLETMAANF
HDLEKINNTLLLVVAGAGFMILFFIFIFWLRSRTHEIGILLSLGIARGKILLQISTEAFLGGALALALSFLAAPAVSDAA
AGYLTDWQAQQDELQAELDAGGTATEYQAPELTVTDVETELTPAMLLADGLCVGALILLSTGAAGVLILRRKPADILKED
>WP_006860011.1 ABC transporter ATP-binding protein [Marvinbryantia formatexigens]
MILEAENIRYFYKSRRDKMVLENVSAAFEEAVFYAVTGPSGSGKTTFLSLLAGLDNPAEGRILYEGEDIRKKGLNYHRRH
HVSLVFQNYNLIDYLTAEENVKLGGTRDAGELLQTVGILCGDWKRNVLQLSGGQQQRVAIARALASDAKVLLADEPTGNL
DEETAGGIIRLLKKTAHESGRCVIVVTHSRQLADEADEVLEIGQGTLHSSTLIH
>WP_006860013.1 pyrroline-5-carboxylate reductase [Marvinbryantia formatexigens]
MKIGFIGCGNMAKAMINGILAGNLASHGEVMASAKTEATRQKIREQLGILAAESNREVAEYAQIVFLAVKPQFFEEVLAE
IRPAVRQQIFVSLAPGKTIAWLQERLGDGAKIIRTMPNTPAMVGAGMTALCKNEAVTQEEAAAVCALCDSFGKTEMVSES
MIDVVTGVSGSSPAYVFMFLEAMADAAVADGMPRAQAYRFAAQAVMGSAKLMLETGEHPGVLKDMVCSPAGTTIEAVRVL
EEKGLRSAVIEAQRACVKKAKGL
>WP_006860014.1 AAA family ATPase [Marvinbryantia formatexigens]
MIKCFAYENFKSFEKAELDIEALTTLIGTNSSGKSNAIEGISILAKTVTGLELSMILDGTKSTGAVVRGGSSGCARFKTN
AFKLGCLTELDSENDLLYEIKIGVKERAAVEEEGI
>WP_006860019.1 BlaI/MecI/CopY family transcriptional regulator [Marvinbryantia formatexigens]
MDKKYGLTSTEYEIMELFWDTDGKLSFKEVMEYFNSTKNKNWKKQTVSTFLKILQDKGLIASDTSGKKYQYYATCTREKH
INMWVRQMMKDSFDNSMGQFLMAFSGGEKLSEKDAEELREYLKKYE
>WP_006860021.1 hypothetical protein [Marvinbryantia formatexigens]
MKRKAGKIVLTIIIIGMLGTILFWGFRFFVKNPFVKNSIFQKTESSSSNRESAESKEMPESLTWKETGIMVDASAENQKN
VSEVVGLLPDDTNTYNIGESFPQIFFDIDQGKEGTINCRVNSVDFTKDSVDSDAAYYSYDRVRFDEEYNITNDYTYVVAN
VTFTNEESDELTIYVNCAKYVAINPKTQEVYNPGELQGYKTSADLPVYDKSYAKVTIPAGKEFECNLVYIQSDEYIQGKE
CYLHFNSSGITFPIQEDACYVRLNQNDTDI
>WP_006860022.1 hypothetical protein [Marvinbryantia formatexigens]
MIRIFKIEIRRAFTGIGTWISFGIGMLISMIHIVHWILPRAEAFREQLLYFKSDMQYPDSLYWEWICGNTYNPEGFLYFL
IFPLLAVLPYSISFFNDKDNGYIRQVYMRAERRRYLMAKSAAVFLTGGFVVTAPLLINFIICAMFLPALPMQQLAGKLIY
AAVVWYKIFEQYPLVYVMIFMGLDFIFAGLVACLPLLLSFFSEKRYVILLMPFVLQIFIYAVCMMSANVDAVMYSTVYLF
FAGFGCRSVLALVGYIGIYGVLGVILFWKIGNREDIF
>WP_006860025.1 ATP-binding cassette domain-containing protein [Marvinbryantia formatexigens]
MKIEIDNITKKIGSQTVLDCISLSMESPAIYGLKGRNGSGKTMLMRAICGLIRLSEGEIRINGEILRKDISFPRSVGILI
ESPGFISHYSAYENLEALISIKNIVSRERITETLEMVGLEPGDKKSFRKFSLGMKQKLGIAAAIIEEPELVILDEPTNAL
DEQSLERLKKILGHLKEKGALVIISCHDTEDLLALSDVIIEMQDGKVISEWKINR
>WP_006860027.1 ABC transporter ATP-binding protein [Marvinbryantia formatexigens]
MLKLVKYMKKSAGYILLIILLLFLQAFCDLSLPSYTSDIINVGIQQKGIEDGVPEQISAQSFERLLLFLDEGQQEQVKAD
YREAGDAWYLQEISKEERQELNDILGKAEVALVTLTQSEETTAAIKAQMNLPEDADLFETIAALPSQVREQMLAGVSGQM
EQMPDSIITQMAVSFVQSEYDTLGEDTDAMQMRYLLFTGLKMLALAFLGMVAAISVTFLSARVAAVTGHDLRAVVYRKVI
GFSNAEFNRFSTASLITRSTNDIQQVQLLMAMFFRIACYAPILGIGGVLKVLRTDVSMSWIIGLAVVLIMLVVLVLFKVA
MPRFKTLQVLIDRLNLVTREILTGIPVIRAFSREKYEEERFEEANRNLMKTNLFVNRCMTFMMPVMMLVMNGVSVLIVYN
GAHAIDGGSMQVGDMMAFIQYAMQIIMSFLMLTMLSIMLPRASVSGKRISEILETQETIHDPERARVPNVSIKGRVEFDH
VSFAYPDAEEEVLTDISFTAEKGETVAIIGSTGSGKSTLVNLIPRFYDVTGGEIRLDGVDIRKMSQKDVRSRLGYVPQKG
VLFSGTIDSNIRYGRPDASEAEVERAAQIAQAEEFIKEKPDGYASAIAQGGTNVSGGQKQRLSIARAIEKNPEILIFDDS
FSALDYKTDVAVRRALREATAETTTIIVAQRISTILHADKIIVLDEGHMAGMGTHRELLENCEVYRQIAESQLSKEELAG
>WP_006860028.1 ABC transporter ATP-binding protein [Marvinbryantia formatexigens]
MSEQRRLGMRGSRRMGTEKAKDFGGTLSKLLKYMKRYRVRVLIMLVFAVAGTTFSIIGPRILGKATTELFNGLVAKIQGT
GSIDFGKIGTILAGLMCLYVAGALFSFIQGYVMSGISNDISYSLRRDISKKMNRMPLSFFESRTNGEILSRVTNDVDTLQ
QSLNQSFTQLITSATTIIGVLVMMLSINVWMTLCALLILPVSMGIIGQVMKRSQKYFQRQQAYLGEVNGQIEEIYGGHNI
VKAFNKEEDVISVFEETNKKLYDSAWKSQFFSGMMMPIMQFIGNLGYVMVALLGGFFAIRGAIEVGDIQSFFQYIRSFTQ
PIQQLAQVTNMLQSTMAASERVFEFLEEEEEQQTAEHPVSIEGLKGNVEFEHVSFGYQPDKIIVHDFSADIKDGQKIAIV
GPTGAGKTTMVKLLMRFYDVNSGSIKIDGHDLREFNRSELREMFGMVLQDTWLFSGTIMENIRYGRLDATDEEVIAAAKA
AHIHKFIMTQPGGYQMVLNEETNNISQGQKQLLTIARAILADNQILILDEATSSVDTRTEERIQKAMDNLMEGRTSFIIA
HRLSTIRDADLILVMKDGDIIEQGNHEQLMQKGGFYANLYNSQFEKAV
>WP_006860029.1 Uma2 family endonuclease [Marvinbryantia formatexigens]
MNTLPIEDMSNTFIEHSFIINNFVVMVGKQIKDSLCRVLGDGVQYQWYENDNKVIIPDASINCNTRDRKNVSLTGIPRMV
MEVISESTEQYDRNEKMEIYRKVGISEYWIVDWRKKQVEIYLNDGKEDGTTYFYLYKTVTVENKDELQLVMFPNLKTDFD
ELFNI
>WP_006860030.1 NPCBM/NEW2 domain-containing protein [Marvinbryantia formatexigens]
MVMKSGKRRFYAALLAAGLVLSAGAGGAAEEAAGTGVAEGMAAETDTAGNPSDNAAGAVTDADDGVAESAADGAASDDTL
NQVPHVLVPYQTENFDLWDGNPTKAFSMMAAEYHQGLTPANYDSYRQALYNLDGKFSRMTLAVGHIDGERDGSASLYIYK
DGELAQTLNLTSDMMTQKLELDTTGVKQLRLDQEGGDAAYGYADVTGYGGHNFVEEMSQVVSVFSDGVYTYTCKDCGYSY
GETIPEQSECVPYLTPYQTTNMYSLEDTEDTQDCFYVMGKAYYKGTIPDNYDSRREALYNLGQKYNSVTFTVGHCDNERK
GSAVLRVFGDGNLMKELELTKDMLNQTVTINTVGVTQLKISYEGGDSSYAIFDMSYESAETWEHNFTREVLLEATVGQTG
ISTYTCVNCGACYTEIIPAVDE
>WP_006860032.1 YARHG domain-containing protein [Marvinbryantia formatexigens]
MKQMKKLKKAAAAGICACVVLSAQGAGGLAAEIKAGTTEQSQAVGENGAPEKTQATGENGAPGKNQSAGENGTSEKSGTT
QAAETAETVWEPGETEYYLEESNSRFLEEEELQGWTRRQLEYARYEIYARRGMLFDEPEVAEYFSGKSWYFGFIKESDFP
ENMLNEYEVANAELLDRLAAEAEDTAETEAVSETEKALEEADDTETEEGAESTNGTEAANVPEEPEAETGNADGAEAGAD
VSSGADAEPGDSETETDAKPEVHYVPGEYTAYADGYAGKIMVTCTFDETGIVNMGMNLSGETKGQGAEIGNDLIKSILEA
QTSEVDVISGATVTSGAVKEAVADCMEQAKVSGEEETEALTEGETEAQSESEVQAEMETAEPEPETESAATEAETEPETE
SIATEAEIEPETAAPETEAGAEVETESTATEAEAGAEPETESATTEAETEAGFSRNEDLHDVDIMEEIEKMEAEESGEEA
EHDAEEMAGTQEIKEPQAEESADMAPVIDYIFPDVAERYLDRSEVSRLSPQAISYAKNEIYARHGRKFASQELRDYFGTK
SWYAGIIDADDFTDKVFNDYEQKNLLLIVEYDTYKLDQPGYDIYRVEEELSLFAAETSEATIAPESGYLSGQYIFADSDI
RYLTEEEVNVLSARVACYARYEIYARRGAIFTPQELQEYFGGKDWYAGRASLSEFSSEMFNQYELYNINLLNEREKELEP
DGYLNR
>WP_006860033.1 hypothetical protein [Marvinbryantia formatexigens]
MEYTKDYKCKCPTDASVVTHTVTYKKGSCSRYPEDIMLSFVCSRNSACVKCSQNYID
>WP_006860034.1 lactate utilization protein [Marvinbryantia formatexigens]
MSAMSIFYEKQAETVIKALQKRGMDGYYCPDSKSAVEKVLSLIPEGATVTWGGSESITECGLLDALKNAPVELWDRAEIP
QEERKAFYRKAFSADFYLMSANAVTLDGQLVNIDGTGNRVAALSYGPDCVILLVGMNKIVPDLDAAIARVHNIAAPPNAI
RLGLSTPCAKDGVCHNCFSPEKICNMLHVQHYNRFPGRIRVILVGESLGF
>WP_006860037.1 GPP34 family phosphoprotein [Marvinbryantia formatexigens]
MHELTLTQEYMICAVDNKGKISSFNVERLVCLLASGLLELQLEGCILLDQKTVTVTGALPEQKQYLKPLYDFLNQSSQRK
PVKIEKVLEAYTYSVTDKNITALFDSVGMSLKNIGLAEVSKAGLLGKRNTYIPCKEAVHYVIDMIRSELLENVEVTEDIA
SLVILLDKSDLLKTYFSKYEQREIKAKLKEITGSDAGKAVAAMVAYIENLFALIVSLTVFYS
>WP_006860040.1 arginine--tRNA ligase [Marvinbryantia formatexigens]
MKKILTLIEEELIPAFEKAGVDASYAKVTVSNRPDLCEFQCNGAMVAAKKYKKAPIMIAKDVVAALQGDAMFAMAEAVNP
GFINLKLSGEFLAGFLNDMQADENLSVEKTAKPRKIILDYGGANVAKPLHVGHLRSAIIGESIKRMGRFMGHEVIGDVHL
GDWGLQMGLIITELRRRQPELVYFQEGYTGEYPQEAPFTIGDLEEIYPAASKKSKEDEAYRGEALEATKQLQQGNPGYRA
LWQHIMRVSIADLKKNYSRLNVEFDLWKGESDAQPYIPEMVQRMKDEGFAHEDQGALVVDVKEETDTKEIPPCIILKSDG
ASLYATTDLATIVERMKLYQPDEIFYLTDKRQEMHFIQVFRTARKTGLVKEDTKLSFLGFGTMNGKDGKPFKTRDGGVMR
LENLIADIEEEMYRKIMDNHEIDPQEARETAKIVGLSAIKYGDLSNQASKDYVFDIDRFTSFEGNTGPYILYTIVRIKSI
LNKYQAAGGSTENGVMLAAANESEKALCLELGRFNGVMENAFEETAPHKICSYIYDLANEFNRFYHETKILSEENEAQKA
SWIALLRLTRRVLETCIDVLGFEAPERM
>WP_006860043.1 N-acetylmuramoyl-L-alanine amidase [Marvinbryantia formatexigens]
MKKRLKGLALVLALALAGTYTSCAQAMLTEEEQLAARQKKAEAEKVIDADKEAGADEAETEAAAADGQDGKAAETEAAAA
DGQDGMAAETGQEEETVESADGIQGTGDGPLIAIDPGHQGPGQDMSGVEPVGPGSDVMKARLATGTSGCVSGLDEYELDL
EVSLKLRDELIKRGYRVIMTRETHDIDISNIERCDVANEAGADIFLRIHANGSEDGSVSGALTAAPSASNPYVSDIYESC
IKLADDLINAYCETTGLYNRGIWITDDMTGINWSDMPVTILEMGFMTNPGDDAYMADAANQDIMVQGIANGVDVYFGR
>WP_006860044.1 type II CAAX endopeptidase family protein [Marvinbryantia formatexigens]
MFWEWADKTGRVIGPVLVHYLVIVIISMMGLHADAAFLTSMAAVIVLPLFWRMYKKDGALCGRGEERRLSAASCLQIAAL
GIVCNLVLTLVINGILSFFSFSNQTQEALFASNLIVQVVGIGIIVPIMEEVLFRGIVYNRLKGYTKNAKSAAILAAVIFA
VYHGNVVQMLFAFPMALILIAVYEKWGTLRADITFHMAVNLSSVILTAILSSR
>WP_006860045.1 signal peptidase I [Marvinbryantia formatexigens]
MKKEILSWIGCFAVAIAAALFIVTFIGQRVEVDGRSMEPTLEDKDNLICDKISYRFSEPERFDIVVIYPYEGSKQERWIK
RIIGLPGEEVRIDLDGNIYINGEILEESYGKEVIADPGMAIEPIQLGEDEYWVMGDNRNHSSDSRVIGPVTKDRIIGKAF
VRIYPFSKIGFIKHQ
>WP_006860046.1 aminopeptidase [Marvinbryantia formatexigens]
MDRKNVWSSYSKKQLAELEKLNKEYRHFLDHGKTERECIKEAVKLAKEAGYRDLQEVIKKKETLSEGDKVYAVCMEKTIA
MFHIGSKDIEKGMNILGAHVDSPRLDLKQNPLYEDTELAYLDTHYYGGIKKYQWVTIPLALHGVVAKKDGSMVDICIGEK
EDDPVFCITDLLVHLSGEQLEKKAAKVVEGEALNLLIGNIPLEDKEETAVKANILKLLKQQYDIEEDDFLSAELEVVPAG
KARECGLDRSMVLAYGHDDRVCAYTSLAAMLDMKKVKRTACCILVDKEEIGSVGATGMQSRFFENTVAELLNCMGDYSDI
KLRRVLANSRMLSSDVSAAYDPEFASAFEKKNTAYFAHGIVFNKYTGSRGKSGSNDANAEYMAQLRATLEKHEVAFQTAE
LGKVDFGGGGTIAYILALYGMQVIDCGVAVLNMHAPWEIVSKADVYEAKRCYNAFLTE
>WP_006860047.1 phosphate propanoyltransferase [Marvinbryantia formatexigens]
MKSKIPIEISAKHIHLCREDFEALFGEGRELTFVKELSQPGQFLAKERLTIEGPRGQMEHVAILGPFRKETQVELAITDT
RKLGIEKVIRQSGDIAGTPGCRLIGPNASLDLEKGVIVAKRHIHMTPSDAYRMHVKDNEEVFVITQSYERALIYANVVVR
VHPDYVLAMHVDTDEGNAFDHSEEQYGVILKLFDGNAYSLSDWADELLSGIQR
>WP_006860048.1 phosphoribosylformylglycinamidine synthase [Marvinbryantia formatexigens]
MGNVKRVYVEKKPAFAVQAKELRHEIRSYLGISGLTGVRVLIRYDVENISEEVFEKACKTVFSEPPVDTLYQETFPMGES
DRVFSVEYLPGQFDQRADSAEQCVRFLNEEENPVIRSATTYVIEGTLTEEEFAAVKSHCINPVDSRETGMEKPETLVMVF
EEPADIQIFDGFCNLEEAPLKELYSSLNLAMTFKDFQHIQHYFKDEEKRDPSMTEIRVLDTYWSDHCRHTTFSTELKDIT
FGEGDYKEPIVGTYEKYLADRAELFKGRDDKFVCLMDLALLAMRKLKKEGKLDDQEESDEINACSIVVPVEIDGKTEEWL
VNFKNETHNHPTEIEPFGGAATCLGGAIRDPLSGRTYVYQAMRVTGAADPTVSVKETLKGKLPQKKLVRGAAKGYSSYGN
QIGLATGYVKEIYHPDYVAKRMEIGAVMGAAPRKDVKRLTSDPGDIIILLGGRTGRDGIGGATGSSKVHTEASIEVCGAE
VQKGNAPTERKIQRMFRRPEVSRLIKKCNDFGAGGVSVAIGELAPGLQIYLDKVPKKYAGLDGTEIAISESQERMAVVVD
PKDVEEFLKYANEENLEAVEVAVVTESPRLVLIWRDKEIVNISRAFLDTNGAHQETSVFVEIPSEKDKYFRRDEVADVRA
KWLDTLSDLNGCSQKGLVEMFDSSIGAGSVLMPYGGKYQLTETQAMVAKLPVLEGKTDTVTMMAYGFDPYLSSWSPYHGA
IYAVLESVAKIVAGGGDYRKIRLTFQEYFRRMTEDPKRWSQPFAALLGAYDAQLGFGLPSIGGKDSMSGTFNEIDVPPTL
VSFAVDVASDKTMVTPELKKAGNKLVLLTIEKDKYDLPVYEQVKDQYGKFFEDVKAGRIVSAYTVDGKGLALALAKMAFG
NGLGVKVEHNVDERDLFTAGFGNIVAEVPDGKVGELSITYTVIGEVLADAHLEHKNVSISLEEALEAWKRPLESVFKTVS
GENGGTAFLEEMQEDAAKADALADSAEPEGAAAVSLTAGDGPIAVFLAGKLNPQDGAIFEDGVYKTDKVYICKHKVAKPR
VFIPVFPGTNCEYDSTKAFERAGAEVDVKVFKNLTAEDIRDSVNIFEKAIDQAQIIMFPGGFSAGDEPDGSAKFFATAFQ
NAKMKEAVMRLLNERDGLALGICNGFQALIKLGLVPHGEIVGQTADSPTLTFNTIGRHISKMVYTRVVSNKSPWLRLATP
GATYCNPASHGEGRFVANAGWLEKLFANGQVATQYVSPDGELDVNNEEWNVNGSYLAIEGITSPDGRVLGKMAHCERRGD
SVAINIYGEQDIKIFESGVAYFQ
>WP_006860051.1 MarR family winged helix-turn-helix transcriptional regulator [Marvinbryantia formatexigens]
MYSLQETICFKLMLIRDRVHEYAKPYFREIGITYGNYVTMLFLYENPGITQARLAELNHKDRNVIVQTIDKLEEKNYVKR
VRAKHDRRAYTLYLTEQGEEVIRKYWNVVTDAEKNLSADISEEELTVFRSVIEKMCEEKEL
>WP_006860052.1 MATE family efflux transporter [Marvinbryantia formatexigens]
MADTKTYSENPMGYKPIPKLLFSLAVPAVIANVVNALYNIVDQIFIGQGVGYLGNAATNIAFPITTICMAIGLMTGLGSA
AAFNLELGRKNQDKAKKAAGTAVTMLVICGILICILIRSFLEPLMMAFGATDEILEYAMEYAGITSFGIPFLLLSTGINP
LVRADGSAAYSMTAVITGAVLNTLLDPLFMFVFDMGIAGAAWATVISQIVSAALLLLYFPRFKSVRFCAEDFIPRIPAVR
TIISLGITSFIFQFSTMIIQITTNNLLKIYGEMSVYGSDIPIAVAGIVSKINVIFTAVVLGVVQGSQPICSFNYGAKKYD
RVRETVKILLKSTFLLSVIMFAIFELFPSQIISLFGDGDELYFAYATKYMRVFLFFVFLNGIQIAITTFFPSIGKALKGA
FLSLSKQIIFLLPLLVILPRFFGVEGIMYAMPVSDFIAFLIAAAFLAAEMKKMPREI
>WP_006860053.1 DUF2316 family protein [Marvinbryantia formatexigens]
MLTPMQKRNTARELQENYRRLDMDLASVLADLGISEAEFKRVLAMDHPDPAQVWMVRDYLEDKLKEQGTEMYPFSRLADH
SANKWFFYETPWRNKQ
>WP_006860057.1 response regulator transcription factor [Marvinbryantia formatexigens]
MDREQVLIIEDDADIREGVRILLESENYCVREAENGRKGLEMLEDTTDLVILDIMMPGMSGLRTCEEIRRVSNVPVLFLT
AKAQESDKLIGLMAGGDDYLPKPFSYAELLGRVKALLRRYRVYMGKTGESTEKETYLERGGIRIHETFNEVWVDGVLKEM
TDIEYHMLLLMMQHPGRIFSAQNLYESIWEEPYFYSCNSTIMVHIRKLRVKIEADPKYPKYIRTVWGKGYKFDTDE
>WP_006860058.1 histidine kinase dimerization/phospho-acceptor domain-containing protein [Marvinbryantia formatexigens]
MTRTNKGHSIYLQLILLLTVAAAAAGIAFVALDTAGTWLIDNYYDTPEFNRKKDSFYIEKMQQYIDENQLGYEDAAELRA
WVKEQQVISVRIYKGNTLMFNSDNPEQQSIEEDAQVEEYDWITFYPVEFADGTAMAGIWGWYVYQLYNYVWVAALIASFV
LFLLLTLTGIRRKMAYIARLSTEIGILEGGSLDYEITVKGRDELSTLARGLDDMRLNFRNMIAREAEMVRENQKTITEMS
HDLRTPVTSILLYTEILKKGNYADQEQLAEYLDKIDRNARRMKQLTDHLFEYSLVSGGQEITLEEPESYEELFYDLLSET
CSFLGQRGFQIEAQMEWRSTRVRIHTEYVARILDNITSNILKYANPQTPVKISTLYIGKMAGFAFENEIQEKTEQTDSTC
VGLQSIKNMMQKMGGSSQTYQLDGRFRIEILFPCEQEASGS
>WP_006860059.1 biotin/lipoyl-binding protein [Marvinbryantia formatexigens]
MKKKTGILLGLCVAAAGVYFAAGRPLESRNGGAEESKDIVYVNSVSDITGEGMDYAERFGGVIEPQATVKVKLDAEKKVK
ECRVKEGEQVEEGQVLFVYDTREDENKLAQLEIDIEKEKSEIESTKAAIARLEKEKRSAGADDQLAYTTDILTQQNNIKM
SEYEIKTKTLEMEQLRETLQNAEVKSEVSGMVQKINPPDSDDMSNSDGTYIKILKAGDFRIKCKLNEQNLPMVTEGMSVV
IFSRLDKNQKWKGTVTEVVTDNTQEDDSEDISIGGSSSGSSNYHFYVQVQSTDGMLLGQHVYLEEDKGQDAQKEGLWLPE
NYLIQENGKFFVWKADESQHIRRQEVTTGGYDEEQGKYQIVSGLTTQDSIAFPMDSIREESRTVLNEYDGDADAGNADST
DNMDEENTGVVEELDDDADAEVVEEPDDDVDAEVVEEPDDDADAEVVEEEDDDAEVIDDADAEVIEETEEDSGEAVVWDD
LGNTGDIQE
>WP_006860060.1 ABC transporter ATP-binding protein [Marvinbryantia formatexigens]
MSEAIVCLKHIYKDYQQGKLVVPALKDICLEVEKGEYVAVMGPSGSGKSTLMNIIGCLDRPTSGEYRLAGEEVLKLSDRG
LSDMRLKNLGFVFQNFQLLPRMNALDNVALPLVYAGVRKSVRRRQAYEALVKVGLEDRVKFLPTQLSGGQKQRVAIARAM
VNQPELLLADEPTGALDSKSSGQVMELFCKLNEEGVTILMITHDRGIAEYAQRMVTIFDGELSEEKQ
>WP_006860061.1 hypothetical protein [Marvinbryantia formatexigens]
MRKAAILGTVTLIVCIGAAAGAVFFLKEKNQPAVKVVPVANVNAGQISFTDEGMLGSITSRVEQNISPDASYTIDEVFVK
AGDQVEEGTPLFSYDMTLTELKLEIARLKQQTEELHLQKMEKELKKLGGTLTAQMIPNKAEQLAAGEHTAGAPAAAISES
PAEQASARLVSLAGQAEMQTVQGEAPAEHLAETPAESATGAPAEPATRAMTEAPTEAPTEAPTEAPTEAPTEAPTDAPTE
APTEATTDAPTGAPTEAPTEEPTETPTEDPTETPTETPTESPTETESESETETETETETETETETETEQLPDEETLKNLE
LYRNLAAEVLNAADASAQETLENGRRAIEIYQTWLAEARTARNPGDGQNAAAGGGHGASEAGGKDAAAGGSQSAPEDGEQ
IVSADGEETEIKMEDYHLKPEITSWLKKQGRQDEAEKLAESYREICLRNALYCALTVNPETVSRDELKTVMDAYNKLGSG
WQQEAELRWAELKKDAAEPAAVVPSLQDTLKAYDVTLGIRELDPASFEENLREYLTALRDYYLALPEEARVLVSNAEEFI
GFLKQYGLWEEEEPQEPGFEMPDFQEPGNTPEERRELIKDKEREIAAQRLNIREAALEVKELQETVDEKIVRSSISGTVI
SIGTAQSGSGDEYFARISSTEGLYAKGVLDEFSRESVQPGDTIKGTSVDTGMEFTAVIKEVSQYPASGSDSDIILFGDGN
QNTSYYTFFALIENAEGLPEGMAQLSLPGGTSGEAISLEQYFVRTQENGTKYVLKRGEDGRLCRQTVKTGITNGSYVEIL
DGLTLDDWIAFPYGKDAEAGRQTVEAEEI
>WP_006860062.1 ABC transporter permease [Marvinbryantia formatexigens]
MTENIRLSFQGIWSHKLRSLLTMLGIIIGIAAIISIVSTIKGTNEEIKNNLIGAGDNTVLIQMEQNGFPLSIFSESDIPT
GVREVSAACIEKLRACSGVKNVTCYTERQSPGNVFYKNKALSDIGIRGIDREYFNTGNYYMRSGRNFDTKDYENFRKVII
LEQQVAEMLFQNRSPIGEVLEIGGAPFTIIGVVGKVRRVEPKINSVDDYLNYVTDSPGYIFMPKASWPIAFFYDEPENVI
VKAERVEDMESVGKEAEKILNAALSPEQTEVQYKADDILKKVEDLQSLGAATQKQLIWIASISLLVGGIGVMNIMLVSVT
ERTSEIGLKKAIGARKQSILLQFLTEAAVLTSIGGAIGVLCGIAMAQIISRISGVAVAVSIPAAGIAVVFSMVIGIVFGL
LPSVKAANLNPIDALRRE
>WP_006860063.1 hypothetical protein [Marvinbryantia formatexigens]
MEKTREQEIQEAVRAGEKALQSLYRAQEKLNSARNWGIFDLLGGGFFTDMMKHSRMNDAKVLMEDARADLLIFQRELRDV
HVPTELRMEVGSFLTFADFFFDGLVADYLVQSKIAEAREQVNDAILQVERLLYSLREL
>WP_006860066.1 large conductance mechanosensitive channel protein MscL [Marvinbryantia formatexigens]
MKKLMDEFKTFIMRGNVMDLAVGVIIGGAFQSIINSLVNDIIMPVISLITGGIDFSNWFIQLSGDQKFTTLAAAQEAGVA
VFAYGNFITAVINFLIMAFVIFMLVKGMNKLAAIGHHEKAVEEASTTKKCPFCQSEIDINATRCPHCTSVIE
>WP_006860067.1 AAA family ATPase [Marvinbryantia formatexigens]
MKTKFCEYLTMYRRQRGYTQAEMAEKLEISRSTYTNYETGNRAPDFETLIQIGDILDCSLDELFGRDRGGSARYPDRVRE
AAPVYRTNTEYRAKPERRLAIGQQDFRALREQNAYYVDKTRMIEEFLGSWYQVTLITRPRRFGKTLNMSMLAEFFDCTKN
SGDIFAGTYISRSRAREEMNRQPVIFLSFLDVKADSADGMLAMLADVLRGEYGRYYQLIADGSLPDVQKEIFYKNYKMLC
SRGITEEKKYCIKTAVKELCQLLDMQFGQKVYLLIDEYDTPFISANAGGYYSEIRDVLAGVFGTSIKGNASLGRAVLTGI
QRIAKENIFSGLNNLSVCTVTDREYEDCFGFTVEETRELLEYCGVGFPEEVRLMYDGYRFGAAEVYNPWSVSCYAARKKA
DFYWVNTSENSILKDALAKQGPSFREEYNHLIEQGTVTVEAELAVAYYEKPGGASFWGLLINAGMLTVEEETEDGRYTVR
VPNREVWRAFRELTAFCLQVEETEISRMLYALRDGRPEEFARIYQRILLELPSYHDLKDENSYHMMLLGMCAFMRKDYEV
QSNRESGEGRCDILLYSRRQNLPGIILEFKYTREESEDLEALAQKALDQIREKNYDAGMHGGSWHFGLAHRGKKAAVRWE
KL
>WP_006860069.1 AAA family ATPase [Marvinbryantia formatexigens]
MEIIEIRMDHFGKFNGQSMEFHPGINVIYGDNETGKSTMRSFIRGMFFGIDRMRGRAAQQDEYSLRQPWENGSYFSGMLR
FKSGDKIYRIERNFEKHDKEVRLICETDSRELEPEELSDFLQGLDETAFSNTVFFGGCSAETDDGLANAVRNGMINGGSG
DLSGIDAAAAMEELKEERKSLEREKKKQVAAKIEKMQEISMKIEYAQQELEQLAAQETKHRERLKAMEEEIREAGELYGR
DGEEAEEKAAGTMVWKIGKISMAVIAAAALVTALAVSSLQVRIGAVAVIILSCLGVQFFGVRDQKQKDIQREEEARLREQ
RLRREYERQKAQYERQQKNAPKKERLLANLEWTANARREKQVMLEELQEQQRALKMQNGEVEALDEKLSAVYLAMDTLSE
VTAEIYQEYAQKLNARISEILSVITGGKYTGAYLDENFHVRVSTPQKLLSIWQVSRGTMEQIYFAMRMACAEFLNAEDTL
PLILDDAFITYDDTRLEQTLRWLSQSGRQVLLFTCHRREQEILQRIYE
>WP_006860070.1 ribose-phosphate pyrophosphokinase [Marvinbryantia formatexigens]
MQTEERNLDTIPVGSLALIPLESCRELGEKVDRYLVNWRKERDHEHKTTIAFREYEKDTYIVDAKVPRFGSGEAKGTIND
SVRGNDLYIMVDVCNYSLTYSLSGRTNHMSPDDHFQDLKRIIAAAEGKAKRITVIMPFLYEGRQHKRSGRESLDCALALQ
ELTNMGVDNILTFDAHDPRVQNAIPLHGFETIQPVYQFIKGLFRAEPSLHIDKNTMMIISPDEGGMNRAVYMANVLGLDM
GMFYKRRDYSTIVDGRNPIVAHEFLGSNVEGKDMVIIDDMISSGDSMLEVASALKKLKAGRIFLCATFGLFTNGLEKFDK
AYEDGVFDYLLTTNLVYQTPELLSKEYYTSCDLSKYLAYIIDTLNHDASISELLSPLDRIQRFLEKANH
>WP_006860075.1 UDP-N-acetylmuramate--L-alanine ligase [Marvinbryantia formatexigens]
MYKIDFRKPVHVHFIGIGGISMSGLAEVLLDRGFPVSGSDRSESPLTKHLEEQGAIVYYGQRASNIKEGTDLVVYTAAIH
PDNPEYKAAADAGIPMLTRAELLGQLMKNYPVPIAVSGTHGKTTTTSMISHLLLADNDDPTISVGGILPVIHGNIRVGGG
DIFLTEACEYTNSFLDFFPKIGIILNIDADHLDFFKDINDIRHSFRRFARLLPANGTLIINRAIPQVEEITDGLACRVIY
YGVQEGRGYSAENISYNELACASFDLKRDGELLGHYELCVPGIHNVENAVAALALADLLQIPRQTAQKGLKDFTGTDRRF
QYKGKVGGVTIVDDYAHHPTEITATLTAAKNCPHETLWCVFQPHTYTRTKALMDDFAKALSLADKVVLADIYAARETDNL
GISSDTLREKIEALGTEAYYFPSFDEIETFLLEKCVHGDLLITMGAGDIVKIGEKLLGE
>WP_006860079.1 glucose-1-phosphate adenylyltransferase subunit GlgD [Marvinbryantia formatexigens]
MRAVGIILAGGNNQKMRELSNKRAIAAMPVAGSFRSIDFALSNMTNSGIQKVAVLTQYNSRSLNEHLSSSKWWDFGRKQG
GLFVFTPTITVGNNFWYRGTADALAQNLDFLRRCHEPYAVIASGDGIYKLDYSKVLEYHIEKKADITVVCTEVPEGDDIS
RFGVVKMNDDGRIEDFEEKPVEASGNAISAGIYVIRRRQLIELIEKAASENQFDFVKDILVRYKNMKRIYAYKMDSYWAN
ISTVDAYYKTNMDFLKPEVRDYFFRQYPDVYSKIEDMPPAKYNPGADVRNSLVSAGCIINGKVENSILFKKVFVGENCVI
KNSIILNDVYIGDNTYIENCIVESHDTIRANSRYVGEGGVKIVVETNERYVM
>WP_006860080.1 septation regulator SpoVG [Marvinbryantia formatexigens]
MNITDVRVRKVSKDGKMKAVVSITIDDEFVVHDIKVIDGEKGLFIAMPSRKATDGEYRDIAHPINSETRDRIQNLILRKY
EEALLEAAEDTL
>WP_006860081.1 alpha-N-arabinofuranosidase [Marvinbryantia formatexigens]
MTKLVINAANKKSKINKEIYGHFSEHLGRCIYEGIYVGEHSAIPNRNGMRTDVVEALKKIKVPVLRWPGGCFADEYHWRD
GIGPKEQRKKMINTHWGGVVEDNSFGTHEFFELCEQLGCEAYVNGNLGSGTVQEMSEWVEYITFGGQSPMTEQRAANGHP
DPWKLNFFGVGNENWGCGGNMNPDYYANEYRRYQTYVRNYDSASPIFKICCGANVDDYEWTEEVLKTCFHHSEERVHGFM
DGLSLHYYVFPEGWDTKGSATEFDEKVWYKTLAKAWRMKELVERHGKIMDRFDPEKKIGMIVDEWGAWYDVEPGTNPGFL
YQQNTIRDALVAGITLNIFNKHSDRVKMANLAQMVNVLQSVILTDGADMILTPTYHVFDMYKYHQDAQLLDSYIETEEIG
LEDEWRVPNLTESVSQAQDGSLHITITNLSAEDAYDVETALTGYRAETVTGEIVHGEMHEKNTFEEPQRVQVRPFEGARL
ADGKICFTIPACSVLHLEVKGTAC
>WP_006860082.1 winged helix-turn-helix transcriptional regulator [Marvinbryantia formatexigens]
MLYIKNLEQAIPVFKALGSGLRVRLIQLLLENKEMNMNDLAVSLGITNGALTSHVKKLEEAGILTILSDHPGHGNQKICR
VNVDKILVDVAAGGESISQKSYTIDIPIGNYSDYSVFPTCGLSTAEKLIGEVDDPRYFAHPDHTGAQILWFGRGYVDYRI
PNMLPRGQKIDSLTLSFEISSEAPGVNNDWPSDITFFFNSVAIGSWTSPGDYGDMHGTFTPAWWFPNWNQYGLLKMLVID
KNGTFIDGVKISDVSTQQLVLTSQDDMTFRFSSQEPSAHVGGLTLFGRSFGNYSQDISVRVTYSPL
>WP_006860083.1 family 43 glycosylhydrolase [Marvinbryantia formatexigens]
MDKQLKFNEPWILQRADPYVYRHTDGTCYFTASVPAYDRIVLRSSRTLAGLPEAEEVTVWKKHEAGIMSEHVWAPELHYL
SGKWYIYFAASDKDDIWALRPYVLECTGQNPMKDAWIEKGKMQCAPEDEFSFRAFSLDATVFENKGQYYYVWSEKVGVGK
QIANLYIAQMESPCRLKTVQVLLSSPDYDWERVGFWVNEGPAALKHDGRIYLTYSASETGPEYCMGMLSIAEDADLLDPR
QWKKERYPVLKTQESRSIYGPGHNSFTTDEDGSPVMVYHARTEEKIEGNPLYNPNRHAMLMRVQFDSATGAPVFSYR
>WP_006860085.1 hypothetical protein [Marvinbryantia formatexigens]
MTDKKQGNCGRPAGRRKTAKIEISIEPSVKEEFMTLLREEGKSASVEIGVWIREYIKNNRHREEA
>WP_006860086.1 DNA (cytosine-5-)-methyltransferase [Marvinbryantia formatexigens]
MKVVSLFSGIGGLDRGFLDTGYDVIWANDFDKYAVQTYKANFGEHIVLGDINEIPLDEIPDCDVLIGGFPCQPFSMMGQQ
KGFEDTRGTLFFRIAEIIADKIKKGRKPAAIVLENVRTLKTHDKGNTFREIRRILQDELGYEVFCDILNSADFGVPQTRN
RTYLVCFSNQKAEFTFPQTEPLESTLQDLLEQDVAEKYFLSERIIPTILSNGTGGYQAKSEIDLKIARPLCATMAKMHRA
CQDNYVTQKGKIRRLTPRECARLQGFGEDFVIPVSDCQAYKQFGNAVTVNVSRAVAASVKDTLIKLGEWKN
>WP_006860087.1 DNA cytosine methyltransferase [Marvinbryantia formatexigens]
MTYKDDKNEFIAFVHAGISGQPAENAAVCINRVTKKTEDAFRNERAACYLEALKQDGALQEAFAELSALCNADVQDCAAC
PVCKYCNTYIENTRKNADRQAPRLVDLFCGAGGLSLGFVQEGFAVSLANDIEECCVDTYAHNHPEVPESHIIRGDIHDVA
GELDDLLADRRVDIVIGGPPCQGFSMANRQRLIDDPRNHLYKTFVEVVGKLHPAFFVMENVKGMQSVAEQVKDDFRNIGY
TVECQVLNAKDFGVPQNRERLIYIGNRKGIDNKKIFKEINKAGSALPGYRLADALYGLRSLEASRVKNATETGSQASGYK
IEKNTFSGTNDYIDYINQGKRIPVVLNHKARYNNDRDIEIFGRMEQGDRSDDPKIADIMPYARRNDIFKDKYFKLENDKI
CKTITAHMKFDCNMYIHPTQARGLTPREAARVQSYPDDYFFRGAYTKTYMQIGNSVPPLLGRAIAGVLKRYMNTV
>WP_006860089.1 very short patch repair endonuclease [Marvinbryantia formatexigens]
MTVQETRGDNVTDVLTKEQRHKNMKNIRGKDTKIEVILRKALWSRGYRYRKNYKKLPGSPDIVLTKYKIAIFCDGEFFHG
KDWEVLKPRLEKSERSEFWISKISRNRERDDEINKKLLFEGWTVIRFWGDDIKKHTDECVKVIEETIFEQNIADDF
>WP_006860092.1 LytTR family DNA-binding domain-containing protein [Marvinbryantia formatexigens]
MRFRVAIVEDEEKAAQDLKSCLERLGAQMGQEFQITHYSDAKVFLWQYEPVFDLIFMDIRMPGIDGMTAAEKLREKDTVT
TLVFVTSMVQYAIKGYAVDATDFIVKPVQYAAFSMRMKRVLRAMQQRQGKSIAISTDGGSRIIPSNSVYYVEVINHQVIY
HTDQGCFTVRGKLSDVEQQLPADAFFRCSISYLINLRYVTMMNSGSVIVVGDEIKVSRAKRKELAAALAVYMGKGG
>WP_006860093.1 ATP-binding protein [Marvinbryantia formatexigens]
MLTGLSVYKVMFMIQLLAGEGLFLVRLSRRKDFYLRCSIFVLVMVLAAAVFPVPSDGVWYMSFLYLSLFALTLAGLAFCF
EEPFWNLVFCGIGGYTVQHLGYLLYMSFIDGTGLGRIYGTVINPYSTGAVETNDLAFLEIVFYIDFYFLVYTGAFEIFDR
LLRKNRNLYLGRIHMIFLSALLIGADVVFNMITNYYTTDNIVSLLLERGYNIVLCLLILGLMYFQLSQREMRDELRVVQY
ILQQGRQQYDLAKKSRELVNIKYHDLRHQQEQMRLRAASREEQDELESVLSDYDVQVYTDCGTLDVILTEKNMLCKDRKI
QLLCMADGAELDFVKPHHLYALLGNALDNAIEAVQKLPEEERIISVYIRRQGALVYLHVENPCEGTVPLRDGLPVTTKDD
HNYHGYGMLSMKTVAEQYGGALSVQTEEGIFSLDVVLQEQAME
>WP_006860096.1 glycoside hydrolase family 3 N-terminal domain-containing protein [Marvinbryantia formatexigens]
MSEKKTKKAGRPIARTAVGCVLMAGTLAAMAVANAMIPPNMNAINGFFGDAGTTEIKLPKTYNEGLNLNYNEADYTADEM
KTLEQALNEEIVEEGTVLLKNDGNLMPFAAGTSFSFFGKSSVKLMGNNWYDLMAQMGIPADPGLRLDSAFTEEGFQVNET
LWKFYDSGNGSGYGLGSGSLNYGDGEDFSINECPLEVLESEAGLLESAEGTVPVFVWSRKVGEGRDMPRSMYNHADNPED
QAKSYLEPDSTELEILQYLNDNFDEVVLLVNASAAMELGWTEQFPSIKSIVYIPSVGNYGLNGLADVFSGAANPSGKTVD
TFAADASSAPAAQNYGDYQYVDENGEMTKYNYVNYQEGIYVGYRYYETRYEDVVLEQGNAGDYDYASEVIYPLGYGLSYT
SFEQSNFRTSWEGDICTVTVDVKNTGDTVGKDVVQVYAQAPYTDYDKENNVEKSSVVLVGFGKTGELAPGASETVAVTFD
KEQLASYDYKGAKTYILDEGDYYIAAGTDAHDALNNILAAKGMTAADGMTAAGNADMTAIWSNDALDTTTYAVNEKTGVE
VTNLFDFADSGCTYLSRSDWQGTWPEHDGEVSTQVSTWGNEINGDDGVSYTYTKAISAEELAKLDSFDSLNPEDADALTD
TPVYGADNDLRLIDMRGLDYEDSAWDALLDELNPEDYQTLITASGYGTAAIDSVGKPFALDQDAATGLTGGGTGVNYCGT
LVLAQTWNQELAEYYGEIIGNQALIGGCVGWYAPAMNIHRLPYSGRNNEYYSEDGFLSGVIAAATSRGAASKGMYTFIKH
FALNDQENHRGDREGNFGVCTWSNEQAIREIYLKPFQMCVQNDAITLNYLEEDGNGGYQNTSREYPPVTAVMTAFNRLGY
TWTGGCYPLITELLRSEWGFDGFVITDNANTGSPTYMNAEQMIEAGGDGALTTTEYAVWEFDKDSAADYHYGREAVHHIL
YTVANSKLMNGLMPGARFVTPLTVAEKIVIAVNAVGVVLLLLLAWFIFRGFRRWRRNQVRVE
>WP_006860097.1 hypothetical protein [Marvinbryantia formatexigens]
MSFLIEQLRQLGMVAVVMVCAFGGTVGILKLIKHFTPGKDFPKNPLSQKLEENMKKQNKEN
>WP_006860098.1 TetR-like C-terminal domain-containing protein [Marvinbryantia formatexigens]
MSTDARVRYTKMVIKNSFIELLKKKTINKITVKEICELSEINRTTFYKYYCDAYDLLEKMEQEFLDELFQNICPPVQHDF
KDTLTLIMVSIKANAEVYQTIASENGDRHFPNRIFTLCYNNLAVHIEKRFPNFSPAQQKWVYYFIAQGCSGILDQWIISG
MVEPIDEVVNFADKLLQHTLKQF
>WP_006860101.1 helix-turn-helix transcriptional regulator [Marvinbryantia formatexigens]
MDETGKEQFGRFVAQQRKKKKLTQKELAQKLYVSDKAVSKWERGSSMPDIALLTPLAEALGVTVTELLEGKEMEKTEESR
MADDSHLEMLLKKAVTITEDTPEMRRDKKKRNAVIFAVSVLLGFLEVFLLQLCGRSVLQAPPVFLLFFLLSLMAGVFLWL
LTDDSLPYFYSEYNMRCDRLTMPFPRYFMFGKSITKKSWRSMVKAARRWAVGSLLALPLLYAGMSIFPELPGMEILQVMT
ALLYFGTLIVPVALAGE
>WP_006860105.1 GntR family transcriptional regulator [Marvinbryantia formatexigens]
MIIIDYKDRRPIYEQIVERFQMLIVKGVLEPDSQMPSVRKLATDLAINPNTIQKAYAILEQNGFIYPVKGKGNFVTGGAK
LIEQKQEAHLENVRDVLRQAKEMGISRERLLEKLDEVYKED
>WP_006860106.1 ABC transporter ATP-binding protein [Marvinbryantia formatexigens]
MIEMTGVSKSFDGIRALDNVSAQIREGSVYGIVGTNGAGKSTLLRVLAGILKADSGSVRIDDMEVFENVPAKERLCFIPD
TPHYFTNARVKDMLDYYEIIYPGFQRARFKDLCGKFELDLNRKLSTFSKGMKKQVFVLLGICAGTRYLLCDETFDGLDPV
VRQAVKSIFIDEVMNRQFTPIIASHNLREMEDICDHVGLLHKGGILFSRDLEDMKMDIHKVQYVIMNPVKEQELSEELDI
IKKDTRGNLSCITVRGSQEKITAAIEAKEPLFYEILPLSLEEIFISETEVIGYDIKDIIG
>WP_006860107.1 ABC transporter permease [Marvinbryantia formatexigens]
MTSKISSVKLLKEAMKRSAAPGIFLLIGFFCYYPVIGMMFMNERWFHAVKDTKQYINELNAYGVANPILFCVTFGAALLL
GIMQFSYLHSAEKVDFYHSIPVRREKIFGIRYAAGVLVWLVPFAVNLMLFVCICAVKGFAVTEGTMPGASLPALLAKGLI
AHIVCFLLVYSLTILAMMVTGKIFAAIAAMFVFCGYVPAIKILQEVLMDFYFATYYGSPDLGNSLAIQCTPVYAYIRVCG
DLMNQVFPLDLLIAIVLISALICGLCLYLYRMRASEKAGRPMAFHGIARVVKFLLVVPVTLICTVCFYFVTGNNILWEIF
GLIFSLLLISGIIEFIYRMDIREMFRDKKQIALSGVVTLAILAVFQFDLTGFDSWMPEKTEVESADIRTGYMLADKEKME
YEQLVTGDGTVVLSMRKPEDYGTRVTIGYGITDLDTVFQLVEHSTSFSGEMASEMGDYWDYSYSISVTWHLKDGTQKVRG
YEFTRENLQEYMAPLWETEEYRLQSNPALSVEPEDVLAIFVAPSDVSLLDAISLKSPAADDAAADDEEAGNARTETTAES
EKAESAQTENIAEYAEEAMTDAGLLTPDKPLTNAQMETLTKTVFQDLREETLAEALTYADWNLQIIYRGQDGRVYGQSQN
LNGGFADTITLLREYGYPLAEEAA
>WP_006860108.1 glycoside hydrolase family 20 zincin-like fold domain-containing protein [Marvinbryantia formatexigens]
MDGHGAELFILPQPREWEQREGFFEMRYDQYLVLAEGTAPLAPESLEDLKEDMQRFLGFTLQVRRGSSRAGDMVLRQTEE
LREQEYTLEIGSEGILAQAGGRAGLLYAVQTLRQLIRQCGALLPCLHIHDYPAIPERGFYHDVTRGRIPTLDSLKKLASR
MAFYKLNQMQIYIEHSFLFRDLSEVWRDDTPLTAEEILELDAFCGKLGIELVPSLASFGHLYKLLRTRQYAHLCELDNPA
AEPFSFRARMDHHTINVSDSESLELMKKLIGEYMELFSSRRFNICADETFDLGKGKNRARAEEEGVSGMYTEFVRKLCEF
VKERGRTPMFWGDIICGFPQEYRKLPEGTICLNWGYAPQQSAESTEKLYEAGAIQYLCPGVAGWNQWINKIEDSYENIRR
MCGYAQQYHALGVLNTDWGDFGHINHPEFSIPGMIYGAAFSWNPQIPPFEEINRQISRMEYGDVTGEFVAVMAEADRYCD
FTWEAAVSFLECKEEEREQVFREYTDATKLSRGQVREDNEKLHDLQKQLKKNLPAMDAGGRETAAACVLATDGIRIFNET
GASLAAYYRREEPDAGKMAALAERLENWFYYYKKLWRSVSRESGLSQIQNVIDWYADLLRSFLFG
>WP_006860109.1 dihydroorotase [Marvinbryantia formatexigens]
MLIIKNGKIVDPASGMEQTGDVVVEDGKIVQLGGSFAGQAGASDEVIEAQGLVVAPGLIDTHVHFRDPGYTYKEDIYTGA
HAAAAGGFTTVVCMANTKPVADNEETVSYIVKKAGKACVHVRTAAAVTKGLKGKELTDFEALYRCGAVGFTDDGIPLQDA
ALLEEAMMQAARLDVPISLHEEDSSMILRPGVNAGKVAEALQYGGAPAASESTMVERDCALALKTRASVVIQHISAKKSV
EAVRSYWRRGARIHGEVTPQHFSLTEDIVLEKGSLARVNPPIRTEEDRQALIEGLKDGTLDIIATDHAPHSREEKARDIK
AAPSGMIGLETSLALGITNLVKQGHLSLMDLLEKMTVNPARLYRLNAGALAEGAPADLVIFDENESWTVTDNFRSKSNNS
PFIGQTLTGRVKYTICGGKTVYRDGQTAF
>WP_006860112.1 hypothetical protein [Marvinbryantia formatexigens]
MKRMIKIFCFCAICGVLSGGNVCASGQPETENMEEESVREFSAADLSDLLLKTREAVYESTEITEEQIIPYDKPAEGSFI
ENLEADVMVSGQPCKMQFYYRPDETLTQINCIFSAEEGYSDDKEELWRVAAETVELLEEKWKDELGISGSAFRAEKAPDF
AKPVNKRKSFYMNSGICYNFSFDSFPAEEGADACDIVFSFQAVRSDFSDAEK
>WP_006860113.1 hypothetical protein [Marvinbryantia formatexigens]
MSVFNILLIILLVLVVILGVLYFFGRKAQKKQAAQQEQMEAMKQTVSMLIIDKKMMKIKESGLPQMVIDQTPKLMRRTKL
PIVKAKVGPRVMTLVADAKIFDLIPVKKEVKATVSGIYITEVRGVRGPLETPPKKKKGLFARFRKDKTEEKTAAPAKSGK
AAKSKK
>WP_006860114.1 hypothetical protein [Marvinbryantia formatexigens]
MSRNRYERGDSGERRTRRRERGVEAGPERTGQGRDGYGDAGQGRTDYGDASQRRTDYGDASQGRTDYGDTGRRRAKRDDG
RPERTERGRRRKKKRGGAAATVILILLIFIVAAGIILVASDWLGFEIPFLKAGVNQTLEQAEELAASYDYDGAIATLQSN
EKYSTSTQLQEAAAEYESAKSAMETAIDGVIASAEELAASYDYQGGADLIKASPYYSASSVLQSLAAQYEESEKHKNDID
EGTLAEAETLAAMYDYDGAIELLKGMNAYQTNQVLQEKVQEYETAKAACVAINPEEVTHIFYHSLIVDPSKAFVEGDPAY
AGMMQWMTTISEFDKITQSMYDRGYVLVSIYDLFTKTTAEDGTVTISPNQIYLPEGKKAYVLSLDDLSYYHTYDNHGIAS
KVVLDEEGKPTCEYIQDDGTVVYGDYDAVPRLDAFIEEHPDACYRGARGIIALTGYNGILGYRTDGVYSAEHNTNSDIYY
ADELQLKWLEEHPDFDWEQECEEAKKVAEAMKADGWTFASHTWGHKKVGEVEYDRLVLDTERWMQYVSPLIGGTDAIIFA
HGEDLSPTGTYDSSNAKYVYLKSQGFDVYCNVDSSQYTTAVTSEYFHQGRRNLDGYRIYQDTISDNPMTADLFDASEVLD
PERPGPVPDL
>WP_006860116.1 trigger factor [Marvinbryantia formatexigens]
MKRKAVVALLASVALVAAGCGSTQNETEAPTEAQTTEAVAETEAAEEETTEAASEEETTEAAEEETTEAAEEETTEAASE
EETTEAAEEETTEAATEEETTEAATEEETTEEATTEEATTEEETTEAETEEETTEEATTEEETTEEATTEEETTEEATTE
EETTEEATTEEETTEEATTEEETTEAETEEEITEAVTEEATTEAETEEETTEAATEEETTEAASEEETTEAGEESSEDAS
EETTESETEAFLEMPEYVALDYITLGEYTGLEIPKDPVEVSDEEVQAMIDTETVQTLTEGTVEEGDTVNIDYVGELDGEE
FDGGSAEGYSLEIGSGTFIDGFEDGLIGVAVGETTDLDLTFPENYHSEDLAGKEVVFHVTVNSLQRVPELTDEVAAEVAD
GMTAEEYKASVREELEESAAVQQDNLARQDLLTAVIDNATVNGYPTEYLEYNMEMTRRNYTSMAEMYGMTYEELIEAYGM
TEETFTAEMEEQLKTVLPQEMVLLAIAETEDIELSDEEYTDGLAELIASLEEQGVTVTAEELEEEYGVNYLSKSLLLDKV
MEFLVENNTFVEESADAEETETEAESETAAEAEDETEADTAEETDTETETETETETESESETETETETETEA
>WP_006860120.1 radical SAM protein [Marvinbryantia formatexigens]
MAIKENVEVFAVKQALSYLDKDPEKNLPKLLDWFDRFDRKDTLKTQREMIRSVVMDPDNNWHKLVMSLWEDIDPGVRNRF
FENFIINGCLLGYQRQKEYKEKYNCNIPWAILLDPTSACNLKCTGCWAAEYGNHMNLTYEEMDDIVNQGVELGTYVYLFT
GGEPLVRKKDIIRLCEEHPDCVFSTFTNGTLIDEAFAKEMLRVKNFVPAISIEGFEDATDSRRGNGTYQKIIRAMNILKE
NRLPFGISCCYTSANAEVIGSEEYFDQMIDMGAKFAWFFTYMPVGKGAVKELMADAAQREMMYHKIREFRQTKPIFTVDF
WNDGEYVGGCIAGGRCYCHINANGDIEPCAFIHYSDSNIREKSLLEAYQSPLFMGYHDNQPWNENMLRPCPVLDNPGSLT
RIVEESHAKSTDYQNLESAKEFSDKCVETAEKWAPVADRLWEKSHGGCAACGRCGKAENN
>WP_006860121.1 sporulation integral membrane protein YtvI [Marvinbryantia formatexigens]
MEKKKALLWNAAYYGLFAVLVCLAWRYLYPALMPFILAFAIAFLIRKLAGKLPCKGKWTATLLLALFYVIFFGTIFLGGS
KMIGTVAGFITNLPELYRTQIVPFLDGVSGDIGSILGKTDASLAGEIQKGIQQMIQSMGENLSSLSMNILTGLSEFVTGI
PALVVKVIVMVVASFYMTADYDRIMAAAGKYLPEKVKRTVRTVKEHGGNTLKAYLKSYFLLFLITFAELAAGLWLLRIPY
APLIALAIAVFDILPVLGTGGILLPWTAVLLVMGNYPMAAGILVLYIVIVIVRNTLEPKIVGKQVGLHPLVTLVAMFTGL
QLGGLPGIILAPMGVVILVNMGKSGVIREFWRKTGQTEENGTQEQKGE
>WP_006860123.1 cardiolipin synthase [Marvinbryantia formatexigens]
MKKAKNTNKLLALCRKILWFLKSRYFFAAFCIVLEFVEILTVFSFLYKYFFPITVAGKLFNAGVLLYLINREETPEFKLP
WTFLMLVVPVMGAFAFVVLSSTENSRDLQKRHRASAAKLAPYLKRKDQTELLSEEADREARLQAAYLQRAAGMPCCGNTQ
ITYYRTGQEFYQALLESLERAEQFIFMEYFIIESGSMWDPIYEVLQRKAAQGVEVCLMYDDIGCMGTLPSRYDRIVRRDG
IRCMVSNRFRPVLSNVHNNRDHRKITVIDGNTGFTGGINLADEYINAVEKFGYWKDTAVKLEGDAVGSLTALFLSFWNTQ
CEKTEDTLDYGIYMETSEDTLDYGIYMETSEEKKTGEGAVIPFGDGPDLLYPESIGKNVYLNIIHTAREYLYITSPYLIC
DHEILNSLRLAAGKGVDVRIIVPHIPDKQIVFLMTQSNYPSLIQAGVKIYEYTPGFIHAKNFVCDDRFAVCGTINLDYRS
LAHHYECGVWMYRTGCIGNMKEDFRKTLEASQEILLEQARLKLWKRLPAETLKLFTPLF
>WP_006860127.1 hypothetical protein [Marvinbryantia formatexigens]
MKDSILRETEDGTKMVFSGGKEFVEAVAHASSKEELRQLLKAGGIYEFSEEELEESYKNLALSQDWEALSELFRDRDYDS
CRRKLEAHGITTTREHFDLINEVVATASDDALIREILHKEDMESTLEALHRHGYRHMTADFLLLVRENALYFYEDALLTP
QEIQELSGKDFYERCKKSINLIFALSSIAGLSLGISGVADPALLIAIAGGISLMFGENQQ
>WP_006860128.1 hypothetical protein [Marvinbryantia formatexigens]
METAYGMQQGIWDVLSVMFTRGIKQIQLRRKRQKWSVFVMLEEEAGEYRICEKNAQVEIRDAFNSNLVAQYYEGKEKRII
LFIPRGWKEKVRICLKKGCVRCFQKKPFECLEIWTRKGAVIYENEEEQL
>WP_006860129.1 alpha/beta hydrolase [Marvinbryantia formatexigens]
MKIIIGLGIVAAVVFVLRKLLRIRFYLMLAVGRTTMVHGFLDRILTGKKEDRRVGEQMEWLHRQELQETEIQSRDGVSLK
GYFLEHPQAERIILMFHGWRGGWDKDGAALAHGLYEKKCSVLLVSQRAHGLSGGEYIGFGVLERYDCQEWIYYMDWYTEK
LPIYLAGVSMGASTVLMAAGEQLPERVKGVIADCGYTSPYEMVRLFAEKFMRMEREKAESTVEEVNRLCRKKAGYDLREY
STVEAMHNCRLPIFFAHGTEDHFVPYEMTIKNYEACRGKKRLYAVEGASHTKSYLSEPHKYMEEVAFFFQWE
>WP_006860132.1 glycoside hydrolase family 3 N-terminal domain-containing protein [Marvinbryantia formatexigens]
MKDRQQIKKTAQEIIENLTDEQKLAQLTCMFCGNQIPSALLHRFVNGLGEIAVMPGDNDKAENAAAAREEQDIVKEHCGI
PALRHNEAVTGLMTADGTVFPSAIGLGATWDPDIVEEMADIIRKQMVSTGMRQALSPVMDVARDPRWGRVGETYGEDPTL
SAAMSVAFTKGLQSEDLENGVIATGKHFLGYGMSEGGLNMAVNEIPARELREVYAKPFQAAITEAGLASMMNSYGVIDGE
MVIGSEEILTKLLRDEMGFDGVVVSDYMSINKMTDLKISGSSEEAGVQALKAGLDSELPTPYGYREGILKAIQEDKEARK
AFDRAVQKVIEAKVKLGLFENPYGKEELLEEAYDRAKTASAALKAARESIVLVKNDGILPLDKKIKRIAVIGPHADSLRL
LFGCYTYPAVLDRNISGSMSDMAGMQDTRKEQEENPYQMPYLPGSTVRGTSPYIEERLREALGDRTVTILQAIREKCPDA
EILFEKGCDVAGNDRSGFEAAEKAAREADVVLLIGGGKYGWGSNCTTGEGIDTDRIGLPGVQEELAARIQAAGTPAVYVH
MDAKPLSSEFISENYPAVIENWFPGETGGRALADVLFGDYNPAGRLPMTVVRNAGQIPMYSSQKNGSGYHGGAGMVLCKY
VEGKKEPLHYFGEGCSYTTFEYSDLKVQEKAAPDGTVEVACTVKNSGSRDGEEVVQLYVTDELACMIRPVQELAGFYRVF
LRAGESKRVSFRMKTDQFAFLDQKMGWLVEAGEMTVKIGSSSRDIRLTGMFKITSSMYVEGKTRGFYAKAWEGNLA
>WP_006860133.1 hypothetical protein [Marvinbryantia formatexigens]
MAKSKLVKANEKIAEKVVGGYKKIEEGAVGGYKKIEESAVGGFNKMADKFVDNFLTKDGESVEEAKTRLAAEQKARQ
>WP_006860137.1 AraC family transcriptional regulator [Marvinbryantia formatexigens]
MQMIRDGNLNYKTIFDQASTVSHGVQVNSDNPMQQIQTTYIVFISLCVRAAIEGGLSPDTAYALGDCYIQSIIDCRTVSE
AMAIGHTMYEDFIQRVHKYKCSQNVSQTIQSCCDYIQMHIEDELPLQNLAKYFGYTDYYFSRKFKKEMGVSYNEYLKAER
IRHSQTLLKTTTLSLQEISAQLHFCSRTYFTDAFKSITGISPADYRQKYKRN
>WP_006860138.1 MULTISPECIES: hypothetical protein [Lachnospiraceae]
MNFEAVTARYVDVRLERKKEVLDAYHGAVKQADPAKAEKAEPKKAKSAAKKKSSDLEL
>WP_006860142.1 Gx transporter family protein [Marvinbryantia formatexigens]
MKERRTEKADKGKDGAQESTGWEDVQKKQGENARDGGQKMQTAGERAAMYGVLVALAMIFSYVETLIPIPMGIPGVKPGL
ANLVVFAALYRMCPADAFVISMVRILLVGMTFGNEFAMLYSFAGGMLSFLVMWFAKKKEWLGMTGVSIAGGIAHNIGQLL
VAAAVLESMAVFTYLPVLLLAGTVMGAFIGLLGAQVIKRLPGKVW
>WP_006860146.1 electron transport complex subunit RsxA [Marvinbryantia formatexigens]
MSEMVLLLVGAALVNNVVLSQFYGLCPFLGVSKQVKTAASMGVAVIFVITIASAVASLIYDFVLTPLDLQFLQTIVFILV
IAGLVQFVEMFLKKSSPALYQALGVYLPLITTNCAVLGVALTNVQKEYDFVHSVVNGIGTSVGFTIAIVIMAGIRERMEN
NNIIGPLKGMPIVLFTAALMAIAFNGFSGLI
>WP_006860147.1 RnfABCDGE type electron transport complex subunit B [Marvinbryantia formatexigens]
MSITAILLTALVVGAVGIIVGLLLVTAGEKFKVEVDEKEVAIRAELPGNNCGGCGFPGCDGLAAAIAKGEAPANGCPVGG
APVAAKISALLGEEASDVKRKVAFVRCSGDCDTALEKCNYVGIKDCRAAAVVPGRGAKHCVKGCKGFGSCVSVCKFDAIH
VVNGIAVVDSSKCMGCGKCAATCPNGLIVMIPEDAQYVVRCNSQDKGKAVKEACSAGCIGCTLCTKQCEFGAITMNGNVA
VIDQEKCQACGKCAEKCPSKIIRKRA
>WP_006860148.1 FAD:protein FMN transferase [Marvinbryantia formatexigens]
MKGKRILPAVLAAALCPLAGCGAQPEPEQFEQTALYFDTVVTISFYAGENGEELMEHCMDMCAQFEHIFSRTDSESELYA
VNHRTENRVEVSDGIAELVTVGLEYYEKSGGKFDITIAPLSDIWDFKSEDAAVPDAEVIAEATAKVDASKVHVEGNTLVF
DSPDTMLDLGALAKGYAADALKEYLTGEGVTSGLINLGGNVLTIGSRPDGSEWNIGIQKPFGEYSETASVIKVADKTVVS
SGIYERYFEQDGKLYHHILDPDTGYPVESDIEGISIICDSSLTGDALSTTCLALGPEQAEELIRQTEGAEAVIILKNGEV
RYTDEGLNE
>WP_006860149.1 NusG domain II-containing protein [Marvinbryantia formatexigens]
MNKRKNTVIFVSVVLVIAFAGILAQETLLKEEGGYAVISSGGEEAARLPLSENTELVIGDEEQGYNRIVVEDGAISVTEA
DCPDKVCVREGKISRTGEFIACLPHELIITIEGGGGETIDAFAR
>WP_006860151.1 hemolysin family protein [Marvinbryantia formatexigens]
MDSGEAIQLGVIVLLIALSAFFSSAETALTTVNKIKIKTLADEGNKRAATLLKVTENPGKMLSAILIGNNIVNIGAASMV
TTLVTSLFGSWAVSIGSGVLTLLILIFGEISPKTYASHNAEKLALSDAGIIYILTKVLTPVIFITNQLSNLLIRLLGVDP
NAKGDVMTENELRTYVDVSHEDGVIEQEEKQMIYNVFDFGDTQAKDIMIPRVEMVSIDVNASYQEVLKVFREEKFTRLPV
YEESTDNVIGVLNIKDFIFFDENSFDMRSMMREPNFTYEYKSTSELMDQMRQSSVNFTIVLDEYGATAGLITLEDLLEEI
VGEIRDEYDKDEEELIKKISDREYILPGFMKLDDVNDALDLLLHSEDYDSIGGLIIGELDHLPAVGESVTTPDGIRLVVE
AVDKNRINQVHLYLPEKKEETEEG
>WP_006860153.1 transcription termination factor Rho [Marvinbryantia formatexigens]
MTRQQYESLPAVQLKEIARARGLKVTGGMRKSEVVELMLAEDEKEGQKDVPEQKMEESAGVGRKTEAPRTEGKTETHPSA
EKTENTAAEAGETGERSDRPPVDIAQLDSGIVAQGILEVLPDGYGFIRSNNYLPGENDVYVSPSQIRRFGLKTGDILTGN
TRIKTMQEKFSALLYLTSINGMAPGEAAKRRNFEDMTPIFPDERLRLERGGRDLSMRIVDLICPIGKGQRGMIVSQPKAG
KTTLLKDIAKSLLKNNPEIHLIILLIDERPEEVTDIREAIVGNNVEVVYSTFDELPEHHKRVSEMVIERAKRLVEHQRDV
VILLDSITRLARAYNLVVPPSGRTLSGGLDPAALHMPKRFFGAARNIREGGSLTILATALVDTGSKMDDVVYEEFKGTGN
MELVLDRRLSEKRVFPAIDIPKSSTRREDLLLDRDEQEAVDIMRRALNGMKSEEAVENILNLFVRTRDNHEFVQIVKKQK
FI
>WP_006860154.1 50S ribosomal protein L31 [Marvinbryantia formatexigens]
MKEGIHPAYHQATVTCNCGNTFTTGSTKKEIHVEICSKCHSFYTGQQKTAAARGRIDKFNKKYGINA
>WP_006860156.1 peptide chain release factor N(5)-glutamine methyltransferase [Marvinbryantia formatexigens]
MRTAACCAEDDRRKTAAKNAAAVDGEPRQPDAVSYHGLLQWGIHTLQQQEIGEADVDAWILLEYVTGIDRTHYFLKMQEP
CPQEEDKRYRELIGRRAQHVPVQYLTGVQEFMGYPFRVNSQVLIPRQDTELLVLEAEKRIHPGARVLDMCTGSGCIIISL
AKRNHICAAAADISEGALAVARENAGALQVEAEFIKSDLFENIAGTYDCIVSNPPYIASGEIPGLMPEVRDYEPRTALDG
KADGLYFYRRIVAQAKQFLKPQGWLLCEIGCDQGAAVAALFEQEGYREIEVKKDLAGLFRVVSGRRS
>WP_006860157.1 peptide chain release factor 1 [Marvinbryantia formatexigens]
MFDKLEDLLIRFEELLNELNEPGVASDPAHFQKLMKEQGNLQPIVDAYKEYKECKKTVEDSLAMLDGESDEEMREMLKEE
LNTAKDRIAELETELKILLLPKDPNDDKNVIMEIRAGAGGDEAALFAAEMYRLYVKYAEKRRWRVELLNADEIGIGGMKE
VNFMITGQGAYSRLKYESGVHRVQRVPETESGGRIHTSTVTVAVMPEAEEVDVVIDEKDIRIDVMRASGNGGQCVNTTDS
AVRLTHYPTGIVVYSQTEKSQLQNKAKAFALLRAKLYDIEQQKAHDAEAQLRRSQIGTGDRSEKIRTYNFPQGRVTDHRI
KLTLYKLDSIMDGDIDELLDSLIAADQAAKLTAMNEE
>WP_006860162.1 ABC transporter permease [Marvinbryantia formatexigens]
MESLLSLPVVISALELGFIYALVALALFVSYSILNIADLSTDGCFTLGCAVGAQVAIMGHPILALFAAMLAGVCSGYIMA
SLQTKLGVEPILAGIIVNTGLYTVNLAVMGFSSNLSIFKSETIFSLLKGVFGTTWYKLITAVIVVVLVCLILTWFLGTRL
GLSIRATGDNADMVKASSINPGFTITVGLCISSALTALSGCLIGQYQKSCDINLGTGMVTIALASLIIGETLIGKGNMFK
RIVGVILGSCLYRFAIAIALRLHIPAECLKLVSAVIVAVAIASPYLKNQIAFQKRKMAAMSARKGGGSGC
>WP_006860163.1 ATP-binding cassette domain-containing protein [Marvinbryantia formatexigens]
MLKLTKVKKTFNAGTVNERVALDGVSLTVENGEFATIIGSNGAGKSTLFNCIAGSFYVDEGSVELDGRDITYVPDYKRAT
EIGRLFQDPMRGTAPHMTIEENLALAYLRASQGGRGSAFSRISREQRSYFREKLSLLGMGLEDRMKQPVGLLSGGQRQAL
TLLMAATLVPPKILLLDEHTAALDPATAEKVLELTRNIVEENNLACLMITHNMHSALQMGNRTLMMDGGRIVLDISGEER
RGLTVDGLLEKFNAGAGKALDNDRILFSK
>WP_006860165.1 dUTP diphosphatase [Marvinbryantia formatexigens]
MEKIQIKYFTDKIEPLAYIDGKSDWIDLRAAQEVTLKAGEFKLIPLGVAMRLPAGYEAHVVPRSSTFKNFGIIQTNHFGV
IDETYCGDNDQWFMPVYAVRDTQIHVNDRICQFRIMKHQPTVCFEQVEKLDGEDRGGFGSTGKA
>WP_006860167.1 precorrin-2 C(20)-methyltransferase [Marvinbryantia formatexigens]
MQGTLYGVGIGPGDAELLTLKAVRIIQEADCIAVPGMKKEETVAWQITIQAVPEIAGKECLEIHMPMTKDKEELQKSHEA
AAEQVAAALAAGKNVAFLTLGDPCIYSTYLYVHKRILAMGYPAAIISGIPSFCAAAAKMNTGLVEKSEPLHVIPASYQIA
DALKLPGTKVLMKAGRKMRDVKQQLQQMDNAETLMIENCGMPGEKLYYGAEEIPETAGYYSLIIVKERD
>WP_006860168.1 precorrin-4 C(11)-methyltransferase [Marvinbryantia formatexigens]
MVNFVGAGPGAPDLITVRGQKLLSEADVIIYAGSLVNPQLLSYAKEGCSIYNSARMTLEEVLEVIYAAEEKGLMTVRLHT
GDPSLYGAIREQMDALDEKGIPYTDCPGVSSFCGAAAALNLEYTLPDVSQSVIITRMAGRTPVPEKEEIASLASHQATMV
VFLSTGMLEKLSERLIAGGYTADTPAAIVYKATWEDEKTFVCTVGTLAETARENNITKTALMIIGDVVSHSHYNRSELYN
PAFTTEFREAKK
>WP_006860169.1 cobalt-precorrin 5A hydrolase [Marvinbryantia formatexigens]
MKLAVISFTERGSRLNAAVTELLSRQGYDCQSCTMSRYAEKYGLSALDVPVKEWTGRMFASVDAILFIGATGIAVRSIAP
YLEHKTKDPAVVVMDEKGVFVISLLSGHIGGANDLAGTLANLTGAIPVITTATDVNGRFAVDVFARKNQLYITSMERAKQ
ISAEVLDEKKIGFYSDFPVIGSIPEELEVWEEQKVFAGACGICISLQEEKKPYKQTLTLVPRIVSLGIGCKKGTPAETIE
KKVREALRACGISMHGIERVASISLKAQEPGLLEFAAAHQLPFITYEAEELQQAEGDFSDSAFVRSVTGVDNVCERSAYL
ASGNGRLLLKKTAGDGVTVAAAVRDWSVDFE
>WP_006860171.1 bifunctional cobalt-precorrin-7 (C(5))-methyltransferase/cobalt-precorrin-6B (C(15))-methyltransferase [Marvinbryantia formatexigens]
MYKILIFAGTTEGRELAEYLSRQKIKTEVCVATEYGGQLLGEDAYRTVHAGRLSAEAMCALMEELAEQNGDDVLVVDATH
PYAAEVSANIRAACRVSGAVYIRLRRESSPAAGSDMVVVDSVQEAVEFLKGTDGNILVTTGSRELAKYTELPDFSERVYA
RVLSAPESVEVCAQLGIAGKHLICMQGPFSEDLNAAMLRQFDAKWMVTKESGKTGGFEEKIRAAQRAGARVVLIGRPPEE
EGMTPLQVRSLLLEKLQVTPRRHIFIVGTGMGARDGMTVEAQKACEEAELLVGAKRMLEGFDGLLKAQFVSYQPQEIRAY
VDAHPEYEKIALLQSGDVGFYSGAKKLYEVFAGEELSVYPGISSVVSLCAKLRIPWEDAKLVSLHGRDTNIIAAVKSHKK
VFSLVGKGESLCRLLEKLVHYKMADVRVTVGEDLSYLGEKIRTGTAGELAKENFRDLCVVLIENENAHPVVTHGIEDEAF
LRGAVPMTKCEVRIVSLSKLRLCADSVVYDVGAGTGSVSIEAALQVADGQVYAIEKKPEAAALILENQQKFAADNLTVIA
GLAPEALETLPAPTHVFIGGSSGNLREILEAVLKKNPSVRIVINCIALETVAEALECLRALPVTDTDIVTVSAARAKEVG
SYHMMMGQNPVYIISCSGKSPAADGGMTGTVSVEAADTGKL
>WP_006860172.1 cobyrinate a,c-diamide synthase [Marvinbryantia formatexigens]
MEDNQKIYPRLLLTAGASGSGKTLITCGLLQALKNRSLTAASFKCGPDYIDPMFHEKVLKTKARNLDTFFTGEETTRYLF
AKNAAGADISVMEGVMGYYDGLGGISDTASAYDLARVTETPAVLIVNTRGMSLSVLAYIKGFLEYRGDSRIRGVILNQMS
AGLYPEIRQRIEEELGVRVYGYVPKVTDCLIESRHLGLVMPDEVERLEEKLQKLAQVLEESLAIDRLLELAASAGPLPQG
KDAPEGAARQKNTAEGAARQKNTAAERAPVTIAVARDEAFCFIYEDNLQLLRECGARIVEFSPIHDREIPAEADGVLLYG
GYPELYAEQLSGNTAMLEDVRAKITGGMPCMAECGGFMYLHRTMEDMEKRAWKMAGVIDAQAYRTDRLTRFGYVELAEAP
AGDADRSQEEASDGNADRPLEEAASGNADRLREEAAAGNADGLRDIKIRGHEFHYFDSTDNGGAFLARKPLRKRSWRCMH
RTDTLLAGFPHLYYYSCPQIAEEFVKKCAGYRRRLLPKSGSGLKKIR
>WP_006860173.1 adenosylcobinamide-phosphate synthase CbiB [Marvinbryantia formatexigens]
MRLSLLALLAGFLLDLLLGDPAWIYHPIRMIGNLIAALEKLLRRLFKVVPAETEKNPKIIRFTQGKSADRALLEEKFHKR
EFAAGTLLAVCVVLISAGVPLLLLLAAQMVHPYLRLVIESLLCWQLLATKSLRDESMKVYRVLQKNDIKGARKAVSMIVG
RDTENLDAAGVTKAAVETVAENTSDGVIAPMFYMAIGGAVLGFFYKAINTMDSMLGYKNDRYLYFGRFAAKLDDVVNFLP
ARLSALFMIAASFLLRMDAKNAWRIFRRDRLRHASPNSAQTEAVMAGALDVQLAGDAWYFGVLHVKETIGDDIRPIETED
IVRANRLLYMTAVLALVFMAAVKWICICL
>WP_006860174.1 threonine-phosphate decarboxylase [Marvinbryantia formatexigens]
MQKHQHGGDIYTSSCRIDFSANLNPLGMPERVAAAACEGVRRSANYPDVHCSGLRMALSEREQVPAEQIICGNGAAELIF
SLTAAEKPRRALLVSPGFAEYEQALSAQGCDIRFYELREADGFAIGEDYLDCLTAELDMVFLCNPNNPTGVQIPRPLLER
ILAVCQEKHIRMVLDVCFLDFLDKPRESDFNMLLQENPQLFLLKAFTKTYAMAGLRLGYGLCADEALLARMELNRQPWSV
SLPAQMAGVAALKETEYVEQARALVGQERAWLREKLTELGFRVYDSAANFLFFSGAPGLSEKCRSEGILIRDCANYRGLT
EGYYRIAVRTHEENEELIRVMALWQR
>WP_006860176.1 hypothetical protein [Marvinbryantia formatexigens]
MAEYRIANILDMADVIGEKNLKVLLSGFFCPRNKELQHFVRENAYDFARKKISVTYLIIDEDNLIAAVFALAHKAIEISN
EGLSGAKRRKINRYAVLDASSDSYTVSAFLIAQLGKNYAPGMENSITGNALIDAAFEILVKVRHDIGGGIVFLECEDKPG
LLRFYQDGQNGFMPFSERYAAPDKIKYIQLFQFF
>WP_006860177.1 cobyric acid synthase [Marvinbryantia formatexigens]
MAKVIMVQGTMSNVGKSLLTAGLCRIFKQDGYRVAPFKSQNMALNSYITEEGLEMGRAQVMQAEAAGVAPSVAMNPILLK
PTNDVGSQVIVNGEVIGNMKAREYFAYKKKLIPDIMKAFEKLSDEYDIIVIEGAGSPAEINLKADDIVNMGMAKLADAPV
LLVGDIDRGGVFAQLIGTVMLLEEEERARIKGLIINKFRGDKTILDPGIGMLEERTGIPVVGVAPYLHIQVEDEDSLTER
FSGSQEAGLIDIAVIRLPRIANFTDFNPFENMEGVSLRYVGNVSDLKNPDMIILPGTKSTMEDLRWLRQSGLEAAVLKAA
AAGKVIFGICGGYQMLGESLSDPQGVEGGGTMRGMGLLPMETVFAGEKTRTRVNGTFENVSGILAGLSGEPLSGYEIHMG
VTTPGENCSALTEIENYAAGSDSAGAKDSAEDAAGMEKSAAQGGRRAVGMKPDGAFLGNVYGTYVHGIFDRENVAKAVVT
ALGKAKGLDVSQITAVDFAAFKERQYDILASELRKHLDMKKIYEILEEGMA
>WP_006860178.1 precorrin-8X methylmutase [Marvinbryantia formatexigens]
MKVELEKVKPMDIERRSFEIITEELGRELPEDTAPIIKRCIHTSADFDYADNLCFSENAVEKALAAIKAGACIVTDTQMA
KAGINKKALAKFGGEVCCFMSDEDVAQAAKEKGTTRATVSMDKAASLKKTLIFAIGNAPTALVRLYELIEEQRIAPELII
GVPVGFVNVVQSKELIMQTDVPYIVARGRKGGSNIAACICNALLYMAGGR
>WP_006860180.1 sirohydrochlorin cobaltochelatase [Marvinbryantia formatexigens]
MMEQQQTKAILVVSFGTSHADTREKNIDRIEADISVAFPDYRIYRAWTSKMILKKLKNRDGIVIDNVKEALERMESDGIR
ELIVQPTHVMNGIENELMTAQVRAFDGHFDEIRLGAPLLTTEQDSREAIAALEQEWKTLPENEALVLMGHGTEHYANSIY
AALDYMMKDMGHENMFLGTVEAYPTLEALIRRMKKEKPVKVHLAPFMIVAGDHAKNDMSGEGDSWAARFSEEGFDVECHL
KGLGEYPQIRDMFVRHVREAV
>WP_006860181.1 glutamyl-tRNA reductase [Marvinbryantia formatexigens]
MSIYMAGIDHTKAPLDVRSVFSFTKKNMAGAMERWKNIPGLQGCVMIVTCNRMELWASVQDDVKPDLFELLCQEKGVDAR
QYRQYAVFREGREAVSHLFEVSCGLQSRILGEDQIITQVKDALAFAREQYATDNVLEVLFRMAVTAGKKVKTEVLLSKKD
SSVIHRAVEVLKEEGYTFEGKKCMVIGNGEMGRLSANVFRSEGADVTVTVRSYRSGVVDIPRGCRRINYAERMTLFPQCD
YVISATASPNYTLRREEVEAALDGPVVMVDLAVPRDIEPSIGSLAGVTLYDIDYFDAGHISAQTQADIARAKEILQAQIA
EFFDWYEGRDVIEKIQDVREALVEDFHLRTQKKTRELGTHLEPESSGMLQDYQEYIETAAAKTIGKMMFGLRRKVSDRTF
RECMEALEDLYEKDNHNRQPGEQAGSYPV
>WP_006860182.1 hydroxymethylbilane synthase [Marvinbryantia formatexigens]
MKRTIIIGSRESRLAVIQSEIVKQAIEQENPQLAVSILTMKTTGDKILDRTLDKVGGKGLFVKELDRALLEKRSDLSVHS
LKDVPMEVPKELPLLAFSAREDVRDVLVLPEGAVEPDFSKPFGCSGRRRALQIKELYPHVTCHPVRGNVLTRLRKLDEGE
YGALILAAAGLKRLGLEGRISRYFSTEEMVPAAGQGILAVQGRCGEDHSYLKAFSDDEARDAALCERAFVRALDGGCSSP
VAAYARTEGSRILLTGLYYEEDTGRWCRGCLGGARTDAERIGAELAEYLAGSVQSSGAPQGSRLPDICL
>WP_006860184.1 uroporphyrinogen-III C-methyltransferase [Marvinbryantia formatexigens]
MQGKVYLVGAGPADAGLFTRRGEEILKRAQVVVYDALVGQGVLGMIPRDAKLINVGKRASHHTMRQEEISRVLVEEAKQG
QLVVRLKGGDPFLFGRGGEELELLVKEQIPFEVVPGVTSAISVPAYCGIPVTHRDYCSSVHIITGHRRVDKQYNIDFEAL
VRTGGTLVFLMGVTALADICSGLLEAGMRADMPAAVLQKGTTAAQKKIIATVSTLPEEAERRGVETPAIIVVGEVCRLAE
RFSWQEKKPLAGKKILVTRPRELVSEMAARLREQGAEVLELPAIRIVPRECAGEVEETLKNLRTFDWLAFTSPSGVRVFF
ENLKKCRLDIRSLSAVKLAVLGNGTGKELEKYGCYADLMPQQAYAQELGKALAEACRGGERILLFRAAAGSQELLEELAK
VPGVVVNDLAAYDTVYETSPLIDVRAEFEEKKTDYAVFTSASTVRGFAESVPGLDFTKVRAVCIGRKTKAAADELGMETF
MAEEPSMDAVVRLVEKLAGGSL
>WP_006860185.1 porphobilinogen synthase [Marvinbryantia formatexigens]
MDLRKRPRRLRGGEAVRRMVRETRMDKASLIYPMFVMDGENRKEEIPSMEGQYRYSVDRMGECLQELQDAGVTAVMLFGI
PAVKDELGSQAYAEDGIVQRALRYAREHFPQMYLVTDVCMCEYTSHGHCGVLAGHDVDNDRTLELLAKTALSHVQAGADM
VAPSDMMDGRVLAIRNTLDAHGFSHIPVMSYAVKYASAFYGPFRDAAGSAPAFGDRRSYQMDFHNSREGIKEALLDEEEG
ADIIMVKPAMSYLDMVTKVKEAVHVPVASYSVSGEYAMVKAAAKQGWIDEERVICEMAASAYRAGSDIYITYFAKELAKF
MDEGRIG
>WP_006860186.1 glutamate-1-semialdehyde 2,1-aminomutase [Marvinbryantia formatexigens]
MTKSEQLFQEAVTLMPGGVNSPVRAFGSVQETPRFIERADGAYMTDADGNTYIDFVGSWGPMILGHNHPEVLKSVTETAA
KGLSFGAATENEVKMARLICSMVPSVEMVRMVNSGTEAVMSAIRAARGFTRRNKIIKFMGCYHGHTDAMLVKAGSGVMTA
GIPDSAGVPAGCTQDTLSAEYNNLESVQALFERCPEEIAAVIVEPVGANMGVVPPVEGFLSGLRALCDKYDSLLIFDEVI
TGFRLSAGGAQEYFGVKPDLTTFGKIIGAGMPVGAYGGRREIMEMVSPVGSVYQAGTLSGNPVAMAAGLSQLSILQNTPD
FYKELNAKGDWFFGELDKLLERYAVPHCLNHIGSLGCVFFTGEQVNDYASAKTADTAAYGRYFAYMLNHGVYLAPSQFEA
MFLSAAHGRETELAKTLQTVEDYVKENY
>WP_006860187.1 TIGR01906 family membrane protein [Marvinbryantia formatexigens]
MLKKIIEIILVPVTMLFLISAAVYLTLACRPLYYFDIQYLEIAEESGYSEAEIRENYDVLIDYNLSPRQDKLEFPTLPMS
REGEIHFREVKAIFQLFLWALVVSIPVLIIAGIWFYRNKWEPVFLKWAGMLTPLFILLVGLLIAADWDRAFVLFHELVFR
NDYWLFDPATDPVITILPDTYFLHCAVLILVLIAAGSAISVFIWKKCAKAAGGRHGRLPKTRRKGSGRNEKTL
>WP_006860188.1 PspC domain-containing protein [Marvinbryantia formatexigens]
MKRLYKSSDDKMLCGVCGGIARYFNIDSTLVRLIFAILGITGGSGVLAYIIAVIIIPSEP
>WP_006860190.1 DNA polymerase III subunit delta [Marvinbryantia formatexigens]
MKNLIQDLKNNDFKNIYLLCGEEDYLKKQYKHRLQEALVAPEDTVNLNCYAGKNISVNELIDQAETLPFFAERRLLVIED
SGFFKSASAQLAQYLENVPPTTYFLFVEDEVDKRQKLYKAVKNHGRIVEFKRQTEDTLSRWILGILKKENRNITRRALEL
FLEKTGTDMNNISTELEKLLCYTMEKEVITPKDVEEICTTQTVNKIFEMVNAVSAGNNRRALDLYYDLLALKEPPMRILF
LVTRQFNQLLQVKGLRSQGYDADSIAGKLGIQRFVAQGCVRQSERFTEAQLRRLVTQCVETEEAVKTGNLNEKLGVELIL
AKKS
>WP_006860191.1 helix-turn-helix transcriptional regulator [Marvinbryantia formatexigens]
MKRYKRIRDLREDSDITQTKMAEKLNISQRTYSRYENADSLMPLDILVQIADIHGVSIDYLLERTDVPGMYPRR
>WP_006860193.1 4'-phosphopantetheinyl transferase superfamily protein [Marvinbryantia formatexigens]
MIYFCRKDLDSRGQKHGEQTGAARELLLAGLRLEYGIKQLPDIAADEMGKPYFPGMPQLFFNYSHCREGILCGISDAPIG
VDLEPVREHKESLVRRVCHPREAALLQETEQKNPALTKIWVAKEAYLKYLGTGIRSDLRLLDMSAAVLHDEIRFGGCFLH
FWRREDICMCACTEKPYSGELRQFEI
>WP_006860195.1 DNA-processing protein DprA [Marvinbryantia formatexigens]
MENGFNEKRELEWFWLCSIPGLYEADRKKLLAVWDKPGRVYDAARGREQKIPVLSEKKMDAVRRHWELARAQQEYHKWQR
KGIQFISCENPAYPQQLLQIVDYPSGLFCRGRMVSQEETCVAVVGARMCTYNGRNTAESLAERLAENGISVVSGMAYGID
ARAQEACLNAGGKSYAIPGCGVDICYPRENRRLYEALIQSGGVISEFYPGTAPLAFHFPMRNRIISGLSKIVVVVEARKK
SGTLITAELALEQGRDVYAFPGRMQDALSAGCNRLIQDGAGMITDIDEFLETNGFLLKRAAKEKNSKMVLASSEKLVYSC
LDSDAKNLQTLAEETDIPVWQVMGALSALELKGLVSESGKNNYVKMK
>WP_006860199.1 chaperonin GroEL [Marvinbryantia formatexigens]
MAKEIKYGSEARAALEAGVDKLANTVKVTLGPKGRNVVLDKQYGTPLITNDGVTIAKEIELEDAFENMGAQLVKEVATKT
NDVAGDGTTTATVLAQAMIQEGMKNLAAGANPIVLRKGMKKATDTAVEAIASMSSKVTGKHQMARVAAISAGDEEVGNMV
ADAMEKVSNDGVITIEESKTMKTELDLVEGMQFDRGYISAYMATDMEKMEAVLEDPYILITDKKISVIQDILPLLEQIVQ
SGRKLLIIAEDVEGEALTTLIVNKLRGTFGVVAVKAPGYGDRRKDMLKDIAILTGGQVISEELGLELKDTTIDMLGRAKS
VKVAKENTVIVDGEGNRDEIKARVAQIKAQIEETTSEFDKEKLQERLAKLAGGVAVIRVGAATETEMKEAKLRMEDALNA
TRAAVEEGIVAGGGSAYIHAAKEVEKLVENLEGDEKTGARVILKALSAPLYQIAENAGLEGSVIVNKVMETEKGYGFDAY
KEEYVDMIEAGILDPAKVTRSALQNATSVAATFLTTESCVANIKEPEPAMQGGGMNQGMM
>WP_006860205.1 methyltransferase domain-containing protein [Marvinbryantia formatexigens]
MNKYLNNLKNGVDLRDSALGLKEEIRKTHSGKTLARELAGDFSVLTDLLTHEDPKVRKNVALVIGELGEESLKPVLWEAY
QRETILYIRADYLKALSHYDCTPYLDTIKARMEELDRIAVTPEEEKHVYCEQTALKTVLVKTEKMQKHTFTAMHEHLEVI
LITNRENREATAEQLYRPEKVRMLAGGIRFETENLDRVLPIRTYMELLFPVPGLEHLEGSPQNMAEQLVQSQLLPFLKKC
HREEQPFYFRLEVRAQLSNEQKVDLVKKLARALEKESGRQLLNAPGGYEIEIRLVGNREGRFIPLLKLYTIKDRRFAYRA
GSLPVSIAPVNAALIMYMVKEYLREGARVLDPFCGVGTMLIERRQVVTPGTLYGVDILEEAVQKARRNSALAHVNAHYIN
RDFFDFTHEKPFDEIVTNLPAAGRLRNLDNVAALYDRFLEYIPKVARRGATIVAYTPDFGILKHSLEEHGEYYIKRSICI
NEREGSFVVVFRLK
>WP_006860207.1 tyrosine-type recombinase/integrase [Marvinbryantia formatexigens]
MATAKKLPSGSWRCLAYSHTEEVYDKKTGKMKRKRIYESFTSNDPSPRGKKEAELAAAQYQLEKDTLLMKKRPKYGEMTL
TEAIDAYIESRKILNRSPTTIQDYECIKKYAFQDLMDFKLKDLDEQILQEAINVEARRPSNKTKRIQKPISAKRLKNEWG
LVSAVLHKYSKNIDFEEIELPTVAQRIVELPSAGDVMRIVKGTEIELPVLLAMWLSFSMSEVRGLTKSKSISGDYLTVNE
VVVDVGHKAVRKEMPKNPTRTRRHRIPPYIKYLIDQVEGDSLVQMSGRALYRRWIRLQDENGMEHITFHDLRHLNASVMA
LLRIPDKYAQERGGWKTDRVMKKIYMQTFSEERERVDSIIDSYFESAMQHETQHEIKKPQ
>WP_006860208.1 hypothetical protein [Marvinbryantia formatexigens]
MSTYEEFMIIIAVAGLIVAISRLPCQIYYSQFLKDCKYIYSKFLSARYITNGTPDIISL
>WP_006860211.1 helix-turn-helix transcriptional regulator [Marvinbryantia formatexigens]
MGRERKVESRGPEYVEFGNNMAKLRKARGLSQAEIAAALGTLQSTYAGWEAGTRKVQLTTMLQLSKFFGVSIDVLIGTQK
FVNVPSEKSSCELNDKEKKLVDIYRELNTAGKQKLQERADELLELGYTEKRDIEKMA
>WP_006860212.1 helix-turn-helix domain-containing protein [Marvinbryantia formatexigens]
MARTQTNIFPMLRVKMAFFNINTSELAEILQMSEDSTRRRLRGEVQFELSEIVKLMKFFSCTFEELFGDTTTTGKQISNF
Y
>WP_006860213.1 helix-turn-helix transcriptional regulator [Marvinbryantia formatexigens]
MNQCDRIKLILQENNLKQKQLATEIGVSESYISMLLKKPKINLSQSLATLIEEKYGYNAEWILNGTEPKLKQISKNKTLS
ALHQKALSQLEKMNDDQIKAVLAFINALDDVEKALCSSSES
>WP_006860215.1 ISNCY family transposase [Marvinbryantia formatexigens]
MIPYNQLSLADIFSDCQEIFESDRPQFLSLLQQHIDLDEIVPASFRKHFYASTGRSRKYPLNAFLWALIIQRIFSVPTDS
LLLVFLQYSRHLREFCGFNKVPDASKITRFKQDFLEDLQLLFHHLVDLTEPVCQAIDSARADMTIFDSSGIEAWVTENNP
KYSNRIIKQLKAYAKTMHFDQNYDPYKAAYGSMPSHAAANSDIKQLYIDGHFCYAYKFGIVTNGLGIVRHIDLYNKDFFD
KHPEIIPGKKSGSPDEDKSVHDARLLIPTLQDLFAAHPLISPDIFLGDAAFDSARLYKELLSGDTFGMDADGNGIHFQKA
YIPLNSRSGLENSDCSVNENGIPCCPDDPSLPMKYEGTSKRKNGIVRYKFSCPKVRWEKNPSTGKYHRVCHCDTPCTSSP
CGRMVYLYPEKDFRTYPGTVRGTEEWNDTYRIRTTVERSISHFKDSFGIAGRKTQNEKTLHADLILAGITQLIGVILADK
IEQHQYIRSLKPLIA
>WP_006860216.1 hypothetical protein [Marvinbryantia formatexigens]
MKQDNRDIAIKKITEMSQERVSKVLIFMAGMEAEHVIEKQDEMGQSSKIAQ
>WP_006860217.1 hypothetical protein [Marvinbryantia formatexigens]
MPVIKKSDEEIRYALMKGNILKRMEAYQVTDKQMALVTGMAEKTFAQKKNHPERFTYPEVIRLCRKLKFPDNEILEVIRQ
K
>WP_006860218.1 hypothetical protein [Marvinbryantia formatexigens]
MAYRNIAIINGEEKELKELSEEERKRLAELWNRRAAEAVNYKEVESA
>WP_006860220.1 type II toxin-antitoxin system RelB/DinJ family antitoxin [Marvinbryantia formatexigens]
MANLNIRVDDTLKQQAELIFSDLGISLSAATTMFLKQVVRYNGIPFELRADPFYSAENQARLMVSKERMEKNGGTIHELI
EVDDD
>WP_006860222.1 helix-turn-helix transcriptional regulator [Marvinbryantia formatexigens]
MELKNRLQIILDEQHLKQKDFAQAIKVTESYVSNMLNGKRKNISESLAVLIEQTYGYSSQWILTGEGERYITQSRIPELS
PTKKRLISEIEKMSDAELDAVLVFINSLDDYKKAFNASDKN
>WP_006860223.1 hypothetical protein [Marvinbryantia formatexigens]
MYSKKKLQVIENVKNMPNKEADILEVFMSGFRAGKQSVITEMENNQANKTSQQPKKSHNCP
>WP_006860224.1 hypothetical protein [Marvinbryantia formatexigens]
MPVIKKSDEEIRYALMKGNILKRMEAYQVTDKQMALVTGMAEKTFAQKKNHPERFTYPEVIRLCRKLKFPDNEILEVIRQ
Q
>WP_006860225.1 hypothetical protein [Marvinbryantia formatexigens]
MAAKFEFYLSEEDFDRLYEIKRERGKSDMSGNEFAKELLEKEIHRLHPGIVGDE
>WP_006860227.1 hypothetical protein [Marvinbryantia formatexigens]
MKKFEMTEETITRSGKKLFRVKALISFGNVREGEMGGFIENENNLSHDGEAWVYKEAEVKDDAMILDNAWVYGNAKVGGN
ARICGDAEIYENASVDDEAYVGGDAKVGGNAHLCRDALVCSDADYVCIRGLGSSNRTATFFQTRNGIGVSCGCFSGTLQE
FRERVKERHGNSRYAKEYFMAADLMELHFERHEK
>WP_006860228.1 DNA cytosine methyltransferase [Marvinbryantia formatexigens]
MTDGLIIDLFAGGGGASTGIEMALGRHVDIAVDHDPEAIRIHKTNHPGTLHLTEDVFRVNLQEYVKGRHVALMWASPDCT
QFSRAKGGKPREKGQRVLPWAVHMHVAALKPDVVIMENVEEIQKWGPLDGNGYPVWERAGEDYKKFICAMSALGYVSDSR
ELVAADYGAPTTRKRWYAVFWRDGRAVTFPERTHSRGGINGLKPWEPICKYLDLQDFGKSIFGRKKPLAENTMKRIARGL
GKFVSDNPETLNSDIPAVLQEMFGGGQPVQGTSRGNTPEMHMDVTVYHGVLRMRHRAGYKGTTAYNSDERTVCVNHSGWE
QTCNTGFFSADAEAAGTDAGTGVSGRLYHGP
>WP_006860231.1 hypothetical protein [Marvinbryantia formatexigens]
MDTKIMPDAAGKEYGKLPSMTRKWYPTEREEEMVSDNDVLGFCIILGVIAFFIAMVLYIFNLYLYIEKEKLNWHQIPWQV
LAMVFCRSIFIGAFTFEIVLIYFLYI
>WP_006860233.1 hypothetical protein [Marvinbryantia formatexigens]
MEERCIICGEIIPEGRQVCPGCEAKYVCENMESEKEAVIKKKLIGKIEVKDYFIDEHGEKVHYSLAEMQLFLRAKYQPLD
NEHAYDFQKLDIRTLNSIVDYIAFLKAKIPEWRIHETNSSAKKLHNRNYLQP
>WP_006860235.1 ParB/RepB/Spo0J family partition protein [Marvinbryantia formatexigens]
MGKFGVVSDLLSDVSVAKTGRDMDTVWIPRERIRKNPRNGYEISNVQELAEDIARCGLAQPLEVTPAEDGNYLLITGERR
LTALDDLIDRGIWKKDIPCFVRTMAYYDLPLSAQEKEMYAILRTNCLNRDKSDADLYFEVTEWGKIISELKQKGYKQIST
DSGNISLRGRTREIAAAQVHISTGQAAKIERIQKHGHEKLQEAVRKGRIRLAAAYNVSLMTQEEQEAFLEQCAGKESIRQ
EELENFRKNAEKEQQNLQEELVREFCTRNSRETQKMLECCRREKDTRKKAEAVRRAVSPHGSMYSSGRDYAWRFGNSAEG
ISLQVENRHACMSYVRFVRILEKLYDGLSGMQKDTESGGPETVPEEEGNALAGEEKDIPAATGMTEGRGSLPELKNNQQR
REWLQRYKEWGLWYRDPNIDVNYYRYIFPDGTELVAAEYPCREHYWSDGACDEVFYHLLEKKTKNHRGQIFDGKYREEIT
GETELVNFLRIQAGRSEK
>WP_006860236.1 hypothetical protein [Marvinbryantia formatexigens]
MEKKLTVRLDTGYEYHRLVLEKISARDRNRYKTLADYICEAVAAFEEPEEKPGRVLLTEEDRHLLCREIVAAMRQEPAGT
ADGEQESTAQQKPGY
>WP_006860237.1 hypothetical protein [Marvinbryantia formatexigens]
MIFGPMTEQQMTDYLKGMDGLKCRIAERRDRLYRQVETLEECIERNTFRHPEEGGTAAPPGGGDKLYRIWKKTRQDIERE
IGDMAYQFMQLEQEEEKLAYVCRCLDMLYLPQRELIEELYIQGVSWTAFAREHCISIATLGRNRRNAMNSLLELYNFRFR
ERGEKDGKHSKAV
>WP_006860238.1 DUF6017 domain-containing protein [Marvinbryantia formatexigens]
MENTVRQFDYFYTEEADQFTFYRIPKKLFTERIFRELSCEAKVLYGLMLDRLSLSRRNNWIDGQGRVYIVYGRREAAEEL
GCGEKKAGRIISELADTGLIEKKRRGQGKLNLFYVMNFNRLLEKAAAAPERTVPEGQADCPCDRDTWKYKAAEGEEEPFQ
KGQNDTSGKVRTTAQREKGQNDTSRKVNPTALEGSKRPPNKTDKNNTDVSDNNPSIHPSVSHLRNGEKKGDEKNLIRRRL
DYDVLVHDMPQSASLLDEIVDLVADVMNAPPDARKKIDGITMPCSDLQEQFGRLDMSHIRYVLECVEEAGRTCRIRNIKA
YLLTALYNAPMTINSYYSAMVNHDLYKGMAEGG
>WP_006860239.1 class B sortase [Marvinbryantia formatexigens]
MKAAKVIAVLSAGCLIAGTVLLACTEYGYRKGRQEYALLQEKYISRTAGMEDADGSASGTTGLSTGRSSGEEESGILPAD
APQPSVPDWGGLQEESGDIAGWIELPAVGISYPVLQGEDNEIYLHHDIRGEYLFAGSIFLDSESSPSFRNLNTVIYGHNM
RDGSMFARLKEYADSAVWEECPYFWIYTPEASILYRIGSVHTADASGSTYLIRFPDSRTYTDWLEQMLECSALETGAQWT
EEDRIVTLSTCTGQDGQRWVVQGAKAAELGAQQKNTGNE
>WP_006860241.1 PIN domain-containing protein [Marvinbryantia formatexigens]
MNIVLGTNVLVSALWSPSSKPVAILNAVISRRFTACYDYRILGEYNNVLRRPKFGFSEWEVVCLLEPIIKNGISVIAEPL
PKIPFTDESDKKFYEVAKFCYAPLIIGNIKHYPQDNCITTVADFYQLYF
>WP_006860243.1 type II toxin-antitoxin system RelB/DinJ family antitoxin [Marvinbryantia formatexigens]
MASTIQVRVDDDLKAKSDALFKDLGTDTTTAIRMFLTQALAVNGFPFEIRRANANPYGALTEHEILDKLEKSREHAAHGM
YKDATEVSRNMREKYGL
>WP_006860244.1 type II toxin-antitoxin system RelE/ParE family toxin [Marvinbryantia formatexigens]
MDYKVVVTRDAEEDLERFIKYLLIEKKSTQAAENLLNDYDITIESLKHVAGSLKLCDNPRLRQLEYRRINFLNHRYFMLY
RIMDNVVFVDSIFHELQDYENKMY
>WP_006860249.1 type IV secretion system protein [Marvinbryantia formatexigens]
MGFLDDIVKGLGDGLLGCGEWFLQGGVSFWRACSNVTLTYLEKNPASQTEAWGIVTGNIFSVALGIAGTLALIFMLLGWV
RDSIDIRTTFTLDNIFKEFIRLALTFSLLTNCLAIITGVTECSTALVMKVSPEVTVEEEQDAFDELREEMDADDAGALEW
IGMGIGGLICGLVGGATIIVCGMNLVLAVMSRMFKVLLCIPFAPPALAGFAGGGGFSQMGISWLKSFIGYGLEAVVIALA
ISISFGMFSDASLFSTDDATGVVRLILLTCDYCMPMLTAVACVKGADTVVRRCMGF
>WP_006860250.1 PrgI family protein [Marvinbryantia formatexigens]
MQIPVNKNIDVYKDDFFRGLSMKETITAAAMILSGTAGFLFFYMYLGLPQTVAMYCMLPLPMVIGVAGFLRIRGRSLPEY
LKSRRKIMDTPVYYFRPRILEEAEPHTDGWQHTGTGKGRKRKIYLGEDGELTGNEKEHEGL
>WP_006860251.1 VirB4 family type IV secretion system protein [Marvinbryantia formatexigens]
MKKSMKDYKELTQKVYPVPERVQELIPVYRIAEDGIFELEKKPEDADRLFDKAYLFLDTNFATMDDYEKEDFLKLYCTVL
NSMSVSFKIEIINNNWNMDRVRQDIFLHNRDGRFGEMVESLNRHIEDSMMKGRAGIEQVRLFIITCRRKNIEQARNYFVS
VEANLAVNFDRMQSGLVPLDATERLRYLHAFYRQGQETKYDFDFKTAIRRGTDWRDIISPAVVKHYQDEYGTFDGITVQM
DGTYVRALYVPQLPNSIEPGIIQKLMSGPYHVILTLDTAAIPKQAVKKRLIDLYVQNARAIEKQQQTRNKAMAWSSDITY
ERRRERDELENYMDIVNENDEKMFYLGIYAVISAGSKKQLENDVTAFCSMAEGEGFSFEPAIWEQIEAINTALPTGARFC
SVMQPVFTQPLCALTPFVVQELYQPGGLFYGINQVSKNVLIGDRKLLKNGNGFILGITGGGKSVETKMEIIQVYLHTTDD
IIIIDPQNEYRDIVDYLGGTFIDFGAESGHYINPLDTGTYEYMESKRKFIADKTELMLAIFSQILEYEISAQDKSLIGRC
VREVFADMDDKTGRKKRQPPTLVEYYECMKRQREPQAAQLALALELFVSGSLDMFARQTNVDTRARLTAYGMENLGKEQS
ATGITVMLEGIRSRIAENAAKGRATRLYVEEFHNLAGDPYSANILEKRWKEVRKMGGLCTGITQNIRDLTQSKAIETMLC
NSEYLSLLCQSDIEIDIFRRIFGISENLLAYLKNAESGCGLLKFGDRYIPKDGRIPKDSEMYRLFNTNFHEIQAQKRKKQ
RTGSLQKQVDALPELVLSEAEAHPTEAEQIYQRKG
>WP_006860252.1 NlpC/P60 family protein [Marvinbryantia formatexigens]
MELRKENEAPEIRLESTDIRRTGAAIRQGRRAAGAGAGGVARAAGAARNAVKYVALDRQQKKALDYLSGEQMKQWKSYSR
REQKRILASAARTAEKWERTGMVQGGWNNAEAAADTILPEQETGMPDITAQRQKMPVAAKAEKTPVRNRAERNERFRMVR
VKTGYPDALREGRRKPPVIVKAELTAAMRQTEGQAVFLMPHGRVVRRAVTGAEGQKIPVSIKAERTFIRSRTEENGRFRS
VYAETGHQDIFRERRRKPPVIVKAELTMARKKKDGQTVYFLPRGRAGRRAAAAEEGQKVSSGKYLGFALYRKMDALPRGR
HIVKGVHGGDVVFYEPRRDRAVKKADRIMRDQRKAAKREAGKEKVFWRTFTSMLDRDIRRKEQMDQVHRRERMELAEHEA
ETHRRVSRTVFFLPRAAAEMFRQKLIIALQKAAAGMLKFLAPALVPLLLVIILVAVMGCLLGGISGSNGYSAAGQEIVAY
AEQFIGVTKYVWGAGRGGGDDWQDYADCSSFVHGVFAHFGYEIGGVTYDMINSGTLVSSIEEAVPGDIILFIDGSSPEHV
GLYAGDNRMIHCAGGPENYSPATAGTGVCWGNPYSDGRPFQVRRIVQDVVYGEGGHRKDRTNYTQAQKELIWAIVAQEDN
GSYEGALAVISSAMNRTDSPSWSFCGSNALEQLTAPGQYCYSIDNYWRARLNGNVPDYVKRAVSDCLDGGVRNHPYTCFR
STKGSATGPDAVQIGGNWFFGN
>WP_006860253.1 DUF5688 family protein [Marvinbryantia formatexigens]
MNYGEFMETVVKSIPDYLPEEYRDASVSVSQMQKINSPLQDAIIIRKPDDNIAVTIYPEKFYEEYQRGVSLEEILRQIAD
AGKQADIGGNRNRLEEMVRDIQEFGRIQDEIFVYACNYGYNRDGLQDKPHTVAGDIAAYYRFTRGDYGVTITDKMLSAYG
ITKEELHDIAVKNTTRTFPGPLPMEEIIGGIPGMELSPGEAPAMLVLTNEEACNGAGAIFCPHVLENAGRKMGGDFYIIP
SSVHELLLVPAGIGDAEDMDQMVREVNATCVEPEIQLADHVFLYDTVRKKVTVPGEKTLQEKEPGKMNVKQEDSYQPHKR
TGR
>WP_006860254.1 C40 family peptidase [Marvinbryantia formatexigens]
MITKKKAAAWCCVLLVSAQASMSGASEASAVPEISTEMVTEVQMETEKKQETEKQTETEKKTEAETEEQTEEQTGTEAPT
ETEEQPETEEQPETETSPETEGQPDTGTQTGTEGQPETGTQTGTEEQPETEAQTGTEEQPETEPVTENGSGTETETEDST
ETGTETETEAAEEESDREPEAWRSYGSWYGGYPVYPAGYFHTFRKDYRFTRTEKVYGLVRGGTGAEVYEEMDEQAEVVGK
VPYFGLVYILQEEEDGWLYIESGDVRGFLKSSRISTGSYADSVVREIGEEHFALGRMQCEKADNSAYTYTHTTVYEVVAQ
KEYALARYTGDIYEYQNLTSRAVGHAASGCLLYVLESDAWDTGWVYVESGDVRGFVPESGLISGNIAADVISADGEDSLK
TAEVYIEPEENRSCYYSLKSVQAAASSEPGEQIAEYALGYVGRLPYIWGGTSLTDGADCSGFTQSVYAAFGIAIPRLAEE
QGAYGYEVGSLEEARPGNIIYRASGPHVGIYLGNGMVVECNGDSSNTAGNPGPGPTVSPVTYQPVTSIRRYLPETVLYTA
GNGGSRTDGTAYTQAQMELIWAVVAQEDNGSYEGALAVISSAMNRTESPVWASRGSNALAQLTAPGQYCYSVDSYWKPRL
GGNVPDYVKQAVADCLQGGIRNHPYTCFRSTRGSQTGPDAVQIGGNWFFGN
>WP_006860255.1 hypothetical protein [Marvinbryantia formatexigens]
MKDSERKKKIRLYACGTVLVVAVSVLLPYAISSGFSILRGHIADMGAEQTETGMETETQGMETARIQAEKNKESPAGTTD
TDTDEIRYTEAEEGLQRKFITEDHMERFENTARSYVRGIYGEECRIKEITFLTVTSTEGQLVSRMQVCIADGDNEFREYL
EGTYNQEFGFYGFYPADMTEQGQEKE
>WP_006860256.1 hypothetical protein [Marvinbryantia formatexigens]
MDNGMRFKKKKRTTLYAGIVTAVVLIAALAGLRYLQAEKDAAQNRETETQQTEHTILMYKTSDGVVEFDAAWMKTDSDTE
TVLSVEENTLVTMLVTPEDGKLLESVDVVDYQFNKIDSFLRDAENGATRVNFVMPDMDIIMNFNFRNEETESEAETERET
GTEPETETEGMPYGLALHGLTPDIITSYNGQFDDRYFLQQLGDALHMDSARSDYRDVTDVTISQEPYEGEQEADKIYHYI
YFNNDAERKILSTYYMKDNAYVFTEPEEPETETETQAAAAGSTATENTQTSGTPSYGGTTAGNTQTTETTSFDVLQVSTV
FLAFTGDESGERFYQELFNYVLEKKAGGNIVGTFGTYSISPEDEKAEFMVTLNVGGTIQGSFDKKKNVFEFSGL
>WP_006860257.1 hypothetical protein [Marvinbryantia formatexigens]
MNDIKNENPVTEKPEEGKKETDLAEQNGIRRSNPVATAFVLLLLCAALVTAGWLIFSFLQSRTEQPAQEESRKTVAVTGV
SSGNGMLQRLTENTPLTEEATETPGSETEENQEELFFGSSLPSVASGQLTVEGLDAADKEKTGFRESDFVKAASEFLENN
GIEADRITFREEITCSSDASAYEALIDGREDKILSVLFYPDFPGRYIFILQDARTVTVPVQTQQTERTQTVQDIPAQTEA
PQRETEETETPYDATELSVTGMTGTLQNYLENYYELQYRLYEYLYRNGYRDMKSVNVEDYEIDADTRTAVIYLKLPDGSI
ITCSYRRDENSYSFQ
>WP_006860258.1 hypothetical protein [Marvinbryantia formatexigens]
MERRTEIIFAAGKYGAAASEPELPEALAMLQVLLLLDRHQRIQKSHCVKAAAVICSGKQYRRLEAAAERGKKFVRIFPAG
GERYAVIFSGDAIFLLYAVGIREIRDMSFRQAVCYVKKWSGQIKKRGNRTATERGSGKKSSKK
>WP_006860261.1 hypothetical protein [Marvinbryantia formatexigens]
MIWDEADGSAEEKYEKCLGLYRYLQEDGYAHKREQLYLMVHQGMSGKFVKTFFKDDSNISSTDLDMMRCMALLMGEDFVL
ENFYRKEFTPAEAKQIFGERMAEEAAGKLPELRELIREREHLQETFDLQMKFLKKEREETGKHYQELLEREQENRRLEQE
LLRARMEQENAALASEKEQVQSENMRLNESLQQIQEERRQLLQMCSELKRQLRESRCGQDNMPPERRYGILQQWLRANQC
RREKKQKNDFVKQVISNPAFSKEQLEVILRMVQEGMPLERLEQICVPELAAENMSLLAEYFRRYGDDEEYMNKGTEEKNN
G
>WP_006860262.1 hypothetical protein [Marvinbryantia formatexigens]
MDDASRKMLEDYIKAFQSLNDFYKKSSQAFQAMLELSPEMKRRYELMVQQEKFAEQVDEVIDGKRSQYNALKVCDTPPIL
LETGMSQLPMLFTQKHLADCIHPKKDGADSYHEISIEQIKNMPVLIAEPVMIYDSLSRNDSVVVVTSETDKEHLPVIISI
RPDGQGTYEMQRVASNFITSIYGRTNFEAHLQRVISQDKLLFCSKQKSRELFRVSGVQFPGCLDGIGFDIIIRQSRNIVN
SHIPEEREETAAKTAAEQEQIHLQEVQKESSAQEAEAVRQKEQQAEKTEKEQQRNLKR
>WP_006860264.1 hypothetical protein [Marvinbryantia formatexigens]
MRIIDDKTLFAVGDVILDELFVIHQVKVLKMDDKYDVFLPRKAGQNGWQNVIGIRDRNLLEDIKQKVKEAVMESAQLAYL
PEDTVKAEVTLHKQGNIRGYAKLEIDGAVEINGIQIREKEGRLYTVYPYTLQGDNIQSLISLRSPFVREAMQQRILDAYR
EKAAESRTAEQRRMTT
>WP_006860265.1 hypothetical protein [Marvinbryantia formatexigens]
MSEVGDAVQVIVVSGQAGYLLGKVTVQTAAFVLKLLNTAYLAKWHGRVSLRRMRQIKGEDYVFINAGTESRILLKAVEKE
MKAHGILYARLPDLCGGDNRTQYVIPASDAAKMKAFLLDHANGKYKDISVGPISPADYAKSGITRNGLPTEEMENLLQSV
PRAGQKEPSRLEDRQRFLPETAYNVRKHDIDTEQKGKAYWIQGKPMRQHDRWGMYRMPDGIHAVIIPREDMLEGYTLKGA
GKVMPPQAAVCPGKTYLTLNLKDGRQERTSGSSVITELEKEDIRKENERLRAGNNIRTEKDVVYAPVQKQNGEKAGQEYT
RITINEKMFEKMTGKGVYTTRIPYRQDLVSIPKSDCRMYTFRNGTKILSAYIYHDADYRIQGRDGEIRTVKGSTLRGYYD
NRTKRNRAPEKNGAKTTAGKERKKAGNRVPEAGHTQEQKTKMPPKGMKKTYA
>WP_006860266.1 type IV secretory system conjugative DNA transfer family protein [Marvinbryantia formatexigens]
MPETRKPDHRMFVILFFVAVYIGYCIGTLSGTEVTLENVRDLLVQALRSPLPVRITELTGKSVAVCLLVWGVGYIYYLAS
VGNYMPGKEYGTSRFIPASGISARMMDRKHPQNNKILSEHLRISTAARNFNNNCLVIGGSGAGKSFYVVKPNILQCNASL
VVTDPKGECLRDCGGYLEAQGYRIRVLNLIDFAKSDHFNPFEYIRSDNDIIRLITNFIANTTPKQSMQSDPMWERAEGLL
LQALMYYEWYEGPKQGRKPSIRGVMDLKNKAKVNDDGSPSETDILLRALPEEHPARIAYENVMAGAGDTIRSVLISLNAR
MALLNNPEILRILDSDDMDIAALGEGVYENPARKTAIFCVIPDNDKSYNFLVGMFYTLMFQELERIADHKYHGTLPVPVA
FWMEEFANVALPEDFCTVLSTMRSRNMSANIIVQNIAQLKVLFKDAWENVTGNCDTMVYLGGNEQGSHKYVSESMGKRTI
GKRATGETRGEHGNSSRNYDVLGRELLDAAEVRKLDEKKCIVMIKGRDPVLDEKYRTWEKKEYLEASSLGEYVHHRTEEL
YREGQRQFYLEGTGKNAMENSLAYQIEESHGIFEESAVYALMSDGKDGKYIPDMPCSYYYNFKEVYPVFSVEADERVRSG
NNTLMKHSITGYYEDDRFVAAEPELLAAVFTKENRIAGAA
>WP_006860267.1 hypothetical protein [Marvinbryantia formatexigens]
MKDMEYLDEKDLEYWKKKEQEGEAVIIYLNPERLLSLDIRELLPERNRNPPDGAEVYEWLRENKLVDGQHDKKADSIRKE
NECLRRQEKGEDVGEILADWLKRTDLDEERIAVVEEAIRQGVEKELLLFMIREDLETAQVKDIISALGLFDD
>WP_006860269.1 hypothetical protein [Marvinbryantia formatexigens]
MKLLKTDSQETDRKILMERFGITEEPGTVSEEDLTGKEGIIICRAPLTS
>WP_006860271.1 hypothetical protein [Marvinbryantia formatexigens]
MKKKSVLAAAALLLTLTCAGIGYTSAYLISDDAENNVFDVSEIDIDIPEIFIPPEETEPGTVITKKPCIRNNSDTDCYVR
AGIEFTDGGDEICQPLQINDGWVRKDDGYYYWTGKLSPGGQTGYLFDSVTIRSDISAEDIVPFDVLVYAEAVQAGDLTQE
EAWADMK
>WP_006860273.1 hypothetical protein [Marvinbryantia formatexigens]
MKKKKKLPVILVLLSVFCLLAASITAYASWAVTGSTNNFIGMASFKNEITEQYSQPGSVDPSQEVTKIVNVKNTGNVASF
VRVQIEKQIGDLDGNGVFVKDESLDPEKILITFNNTMWADGHDGYFYYREALEAGETTKEPLMESFVLSADAGNAYKGKQ
GHIIVRMESVQAEGGADIWNISDRKIISSYKGTSVSEATSVTFLGKDKGFDIEKSQTDLFASFKNLTPGCSRTQEIIIRN
TSGEEVEITLHAEPVDQEKMSAEQLALVEQLINKYAVIRITQDGKVLYEGPVSGTAEGNNMRRAASLGSFRSGASEKLVV
KLELSPEMDNQYMDLLGKIRWVFTAKGEDAATPVSTDTPSGGTTGIIPVKTGDPGMAVFYAALLSASALFLAAAAAAKMK
ERKNG
>WP_006860274.1 signal peptidase I [Marvinbryantia formatexigens]
MAKRIVNILLAVYVLLLLAVAGPGLAGFHIYTVTSGSMEPAIPVASAIYVKEVPFENIHTGDIITYMINGDTAATHRVAE
VHTADEAFITKGDANDTADAKPVSYTNVCGKVMFHIPYLGYGIALLQTGGGWLLLVSLGLLLFILDFLFSGGCREKEEQG
KKEETGGAAGETAVTEGNRKEGKEGDICEEHTQ
>WP_006860279.1 DUF6017 domain-containing protein [Marvinbryantia formatexigens]
MQKVQFDYFYGMEAEQYSFYRVPKVLFTAERFRTLSCEAKILYGLMLDRMSLSIRNRWLDEEDRVYIIFTVEEIMELLGC
ARQKAIKNIAELDTEKGIGLIEKKRLGLGKPNVIYVKNFIIRDCPEPEQREKQPENTGNTQKYENQTSRSMKSGLQEVPE
SNFQKYENQTSGSMKTEFQEVPKSNCNNTDINNTDINNTEYSETENILSNPILSAEVEECPDGMDVIEKMDAYRDIIREH
IDYRYHADEDVDELVELMTEVMMMPDDSTLRIAGADKPAALVKSRFMKLDYSHIEYVRFCLRTNTTRVGNIKAYLLTTLY
NAALTMNYYYRAEVYHSMYGSG
>WP_006860290.1 amidophosphoribosyltransferase [Marvinbryantia formatexigens]
MGGFFAVASKEDCVFDLFFGVDYHSHLGTRRGGMAVYGKNGFDRAIHNIENSPFRTKFEKDANEMKGYMGIGCISDYEPQ
PLLIRSHHGTYVITTVGKINNMEALTKELLSRHTHFMEMTSGEINATELVATLINQKENIVEGIQYAQEKIDGSMTLMVL
TPKGIYIARDRLGRTPVVIGKKEDAWCASFESFAYLNLGYDDYRELGPGEIVVMTPEAVVTLVQPGKEMKICTFLWVYYG
YPSSSYEGISVEQMRYRCGELLAQRDNVRTDTVAGVPDSGTPHAIGYANKSGIPFSRPFIKYTPTWPRSFMPTMQSQRNR
IAKMKLIPVHDLIKGKRLLLIDDSIVRGTQLRETTEFLYHSGAKEVHIRPACPPLIYGCKFLNFSRSSSEMDLITRRVMK
RFEGDEAEKHLQEYSDPDSERYHKMVEEIGREMNFSSLRYHRLDDMIKSVGLDASKLCTYCWNGRE
>WP_006860291.1 HAD-IC family P-type ATPase [Marvinbryantia formatexigens]
MNKWNYHGLSVAEVEDRVSLGRSNKSDTSASKSKKDIVKEHTLTYFNFLNLFLAILVACTGQFKNMTFMFIILINTAIGI
VQEFRVKKLIDKISVMTVTQTDVIRDGELQKVAVEDVVMDDIIVVENGNQICADCTVLESDGIEVNESMLTGESKPVKKK
PGDTLMSGSYLVAGSGVAKVFHVGEDNYAVSLAKKARVKKRASSEMQETIKKIIKIDGVLLIPVGILLYLSQSSVEGITT
GDAVVNTVAGVIGMIPEGLVLLTSISFVLGVGRLARKKALVQEMESIEALARVNVLCLDKTGTITTGDLDVVEVVPQSDT
PPERIEKIMGEFSYIFDDVNSTQEALKKRFPQSKEWKTEAKIPFSSDRKYRAAAFEGQGAFVLGAPEFLQSENMELLEKV
NQYSAEGLRVLLLGSCKIDAEESVAKEVSPLALIIISDQIRPEAADTFAYFKEQEVAIKVISGDNPVTVSNIAVKAGLEG
AEHYIDARNLPEEFGELCMEVEKYTVFGRVKPEQKQNIIKAFQANKNVVGMVGDGVNDVLALKDADCGIAMAAGSDAAKQ
VAHIVLLDSNFASMVNIVGEGRTIISNIERVSALYLTKTIYSILLCVIFILLQEPYPFIPIQLSWISGTAIGVPSFLLTL
EQNQQAVSRGFLRQVLRISLPAALTMVITIVMTQLMSGFWNGDEMMTSTYNLVLGGVISMIVVYRVCQPMNHFHRLLCTV
LPVVFLAGVLIAPGFLSVYSLMRWESLLLIPMTCMAIMLDIGFTKAICWCYDMVGKLKQKRFRARQPQTPAA
>WP_006860292.1 ABC transporter ATP-binding protein/permease [Marvinbryantia formatexigens]
MMINKRLIGTVPESRKYVAANVALQWCSLAANIVLMSAITGLLASLLAKNADRGDFLRTAAAAVFALAVRFVCTLFASRM
GYLSSRAVKRTLRELIYQKLLRLGASYQEQIRTSEIVQVAVEGVDQLETYFGAYLPQFFYAMLAPLTLFVCLCFVNMPSA
VVLLICVPLIPVAIAAVQTWAKKLLSKYWGQYTALGDTFLENLQGLTTLKIYQADGYKNEEMNRESEKFRKITMKVLTMQ
LNSITIMDLIAYGGAALGIIMAVTQLRAGAVSPAGCLLIILLAADFFIPMRQLGSFFHIAMNGMAASDKIFRLLDLPEEE
TGTEDFPEECTITCRNLCFSYEENREILHGVNMEFAQGSFTAIVGERGCGKSTVASILMGRNKGYLGTVRIGGRELGSIR
EAELMKNITYISHQSYLFKGTVRDNLCMGKPDASDEELWSVLARVKLADFLKSERGLDTELNERASNLSGGQCQRLALAR
ALLHDSPVYIFDEATSNIDVESENDIMREIWALAEEKTVILISHRLANVTGADRIYVMEHGDVQESGRHEELVALGGVYA
ELWNAQQSLENYGNLCAGKTEEKEAE
>WP_006860293.1 thiol reductant ABC exporter subunit CydC [Marvinbryantia formatexigens]
MKRRSGFTVMTKLIGLVKPLTGYMILAVTMGLIGHLCASFITILGGYAFLEVLGFDMGLSVGVIFGCVLVFALLRAVLRY
AEQACNHYIAFKLLALIRDKVFRALRRLCPAKLEGRDKGDLISVITSDIELLEVFYAHTISPVVIAFFFTIVMCLFIGSF
HPALGLLALAAYLVVGVVIPLITSRLSGEDGIRFRTKSGDLSSFVLDSLRGLSETLQYGQGEARLAGMNEKTSELAKDEE
RLKRTSGRNAAVTNTVILAADLVMLFAAAALYQRGQVDFSGVLIPVIALFSSFGPAVALANLGSTLQNTFAAGNRVLDIL
EEEPAVEEVTGKPEITFDGASAEHVTFSYGAETILEDVSLRMEPGIIGITGRSGSGKSTLLKLFMRFWNVQQGSISLSGV
PVSEMNTTNLREMESFVTQETHLFHDSIRNNLRIAKLDATDAEIEEACRKASVHDFIMSLPQGYDTPVGELGDTLSGGER
QRLGLARAFLHDAPFLLLDEPTSNLDSLNEAVILKSLREEQAGRTVALVSHRQSTMRIADKVYSVEKLSKAGGRKS
>WP_006860294.1 nitrous oxide-stimulated promoter family protein [Marvinbryantia formatexigens]
MIKDVQTKREREKAMVSQMIALYCRKQHGSKNGLCPECAALDAYARQRSEKCPFMETKTFCSNCKVHCYKPEMREKIRAV
MRYSGPRMIFHHPVAAIRHVLETKKEKKLMKN
>WP_006860295.1 2-hydroxyacyl-CoA dehydratase family protein [Marvinbryantia formatexigens]
MEVVKTFGHCVEQLSESHQGTARWLLKTGWQAQRLRFQFAPDKRLLPADQYLARLMMDTMLRPLQRPQESAIVSVFTPCE
LLQEVGLGPYNVESFSCYLSGSQAERACLQQAENEGLSETLCSYHKTFIGAAKRGILPKPKCIVYTNLVCDANLLTFRYL
AELFDVPAFAIDVPFEQNGENVRYVAEQLRELAAFLEENTGKKISESALKERLKRSRATLENIHQCQLRRADRYVPTDLV
TPLYGGMTSHLLLGTPEEEKYTEMLLRDISAAPETHGKRIYWMHTIPFWSDAVKKELLLNENAQIVGCELFQTFDLEGRE
FNPDRPYEAMAERMVYHSLNGGVLRRIEAGIRHAREAGADGAVWFGHWGCKHTLGGSQLAKKKFEEAGIPLLILDGDGCD
RSHGGEGQTATRLGAFLEMLEEGKSK
>WP_006860296.1 acyl-CoA dehydratase activase [Marvinbryantia formatexigens]
MNKTYYVCKYTPIELLTALGAECANMNEMPQGFELADQIAHPNLCGFGKALLEAVMQGKVKELVLVNCCDTIRSVCDVLE
SSGRLDFLYMIDMLHSDSECSRERTVRQLKALAKAYGEYRGTSFQAERFRRAFRPQQKERRPHISVLGARMGTELFEMTQ
KAMPFPVENDSCVYNRSAGSGTPPETEDFDALMEWYAGELLHQLPCMRMMDSTGRKQLYQDPDLRGIIYHTVKFCDFYSF
EYAEIKNHAAVPILKIESDYTIQSSGQLSTRLEAFAESLAPDLKKGKEKTMGKGYVAGIDSGSTSTDVVILDKNRKIVTG
IILPTGAGAAIGAERALEEALKSAGLVREDIDALVTTGYGRTAIQDGDKSITEITCHARGAHYLDPSVRTVIDIGGQDSK
VIRVDENGAVVNFVMNDKCAAGTGRFLEMMARTLEMSLEELSLKGLDYREDITISSMCTVFAESEVVSLIAQNKATDDIV
HGLNKAVAVKTAALAKRVGGEAPYMMTGGVSKNRGLVKTLEEKLGAALLINDKAQLCGALGAALFAADLMG
>WP_006860297.1 AraC family transcriptional regulator [Marvinbryantia formatexigens]
MTNQYMNKLYCNLLSASPQTVTIDIPADMGTGQISQVVTKQGAVVSDWRMNYFSDVNVQGVSSEEYIQMLFCFRDGVTWN
IADNRKSAGIQKGESCIYRGHGKMEYLCYSKKSDFLFKNVKIPLSWFDKILNDYFEAGEIAVYQKKLLDGISKIRITPYM
EHIFAELKDFTQYRGGLGYLFLESKVSELLAVYLSEVLELRILAPDYIAISRSDRDSITEAKRIIDSQLALAPGCEELAR
QVNISTSKLTKGFSALFGTSVHAYIIDQRLEKAAGLLLEGNLNVSQVAMLVGYSKASNFAAAFKRKYGINPKNYKAETAI
R
>WP_006860299.1 energy-coupling factor transporter transmembrane component T [Marvinbryantia formatexigens]
MEENIKKMITKRQFRHTAALDPRCKAALLILIGCVSYFLNGEICSLVLVAAFALFIAVGNGAKWAAKMLVFYIVIAWLNA
LLRYVSIPVLSVIMSVFGVTILKLVPIAMMGIWILRTTHMDDLMAALQRMRLPQAVTIPLVVMFRYIPTLRIEYRMIRNT
MDIRGISDTAWKQITHPLSTIEYILIPLLMRCLKVTDELAASGTTRGLELEERRYALNPVRFSWKEYMVTALGIAFLAGL
LFLDYTSIGEIIIWRV
>WP_006860302.1 ABC transporter ATP-binding protein [Marvinbryantia formatexigens]
MLALFSRILKLSGRYKGRIQGAFVCAFLESILAKMPVFLAFLVLSGFYQKTLTKAGCLYIGLALAAVVVLQALVHYLCDR
LQSAAGYMIFADKRMELGGHLGKLPMGYFTSGNIGKISSVLGTDMVFIEEAAMSTLGNMMSYMLSAFILLVFMFFLDWRP
GLIAAAVTLLASVIAKGMNKVSLKEAAGRQDQSEHLTDAVLSFAEGIGVIKSYNLIGEKSEELTGNFRRSRDTSLAFERK
MTPWTRGLNILYAVGIAAIFALSVQLQLSGGLSLPYLCGVLLFVFDLFSPLKALYGEASRLTVMNAALDRIEAVLNETEL
PDKGTAHIPSESSGSPEICFDHVTFAYEDKEVLHNISFSMQKNTMTALVGPSGGGKSTIANLLARFWDVKSGKVTIRGTD
IRDVPLAELMEQISMVFQRVYLFQDTIYNNISMGKPDAAEKEIYEAAKKARCYDFIMALPDGFQTVVGEGGATLSGGEKQ
RISIARCILKDAPIIILDEATASVDTDNESYIQEAINELVKGKTLLVIAHRLNTIREADQILVISDGRISEQGTHDELME
KDGIYRDFVDIRKKF
>WP_006860303.1 alpha/beta hydrolase [Marvinbryantia formatexigens]
MKQAMAMGILAVLFMTALTARGNSAESDDSQEGQDMTTNAMDGEYEQKDMEGALATGLYIVDTPISDVISDPVFGDYGRL
IFPVDDWYYSGDTLGDLHLTYYTNIDPEETVKIANYMKEHAALGDTIFYEIYTEEEKAADPEKEDTGLFFFKGTPGERFA
VCNAGGAFAYVGAMQDSFPHALELSRRGYNAFALIYRPGAQTACEDLARAIQFIFEHAEELEVNTDGYSLWGGSAGARMA
AWVGSYGTAVFGAEDLPQPAAVIMQYTGLSEYSKSDPATFATVGESDGIASWRTMKQRLDGMSALGIDTEFHSYPGLSHG
FGLGTGTVAEGWLDEAVAFWQRQLQ
>WP_006860305.1 permease [Marvinbryantia formatexigens]
MIDILHREFVYLWYYFDVQLRQIFWYWVLGIVLGSCVSVFLKDRIHGILRSMSESRMGLVGIVPASLLGIASPLCMYGTI
PLAASFSRSGMRDEWLASFMMCSILLNPQLIIYSTALGTTALAVRIVSCFICGIVAGLLIHFFCREKPFFNFAGFEEPHN
HDTDPNLFLRLIKNIGRNIRATGLYFLFGVFLSAVFQRYVPEDLMTTFFGGNEAFGVLMAATIGVPLYACGGGTIPLLQA
WLMDGMSMGSAAAFMITGPSTKITNLGALKIVLGIRNFVIYIVFVMIFSLATGLVVNLLV
>WP_006860306.1 LysR family transcriptional regulator [Marvinbryantia formatexigens]
MAELNQFYQLVAIADTGTLSKAAEIVHISQPALTRSMQKLEAEWNVTLFDRQKNKITLNKTGELAVQHARRILDDVNTMT
DAVQAYERSLRTISIGSCAPGPLLELLPELTERFYGMALNSETTASGRLLPGLEKGTYQVIITDREVTAPDILCRPLCTE
ELCLTVPPAHPLAGCKEGIYLDDLAGETMLLLNEIGIWEERVISKMPQTHFIRQDQDEAFSALVQASALPAFASNLTLKH
SKRWAERTNRLALPILDPEAHITFYCCVHKSHKAYLPGQRMV
>WP_006860307.1 glycerol-3-phosphate acyltransferase [Marvinbryantia formatexigens]
MKIIILSLVTGYLFGSFLTAEAVSYKYLGKSIRSVGTGNPGMANVMSQIGKKQGFLVLIGDILKILIAMLLVWIITGRTN
TDQIILYTGFGGVLGHNYPFWRKFHGGKGVTVTCTWLIVWMPLWGTLCCLAGGIITLLTGYLPLGAILIPLIAIPFAFWQ
KGTIGGCILILASLIMLTKHYHGLIRIIHGKEPKKFR
>WP_006860310.1 helix-turn-helix domain-containing protein [Marvinbryantia formatexigens]
MERLFETDSTMEERFGKCPYATAQSLISGKWAVLIMHYLEDGPIRFNGLLRLMPKMTHATLSVQLKALVDNGLVERKQYE
SIPPKVEYSLTEIGKKFHPVIEALQNWGQEYIEFLQKDKE
>WP_006860311.1 ACT domain-containing protein [Marvinbryantia formatexigens]
MEIKKIHQDFSVCQVEDYSLVNLDSEYNFIGKTDEEKSLVCITSEVPANTIKRNDGWKAFRIQGILDFSLIGILAKIAAV
LAEKGISIFAVSTYNTDYVLIKKENYQNGLEVLYAAGYKIID
>WP_006860314.1 aldo/keto reductase [Marvinbryantia formatexigens]
MEYITLNNGVKMPQEGYGVFQIPSEECEKCVSDALSVGYRLFDTASAYGNEEGVGATIKKSGIPREKLFITTKLWVQDAS
YEGAKKAAVDSMKRLGLDYLDLYLIHQPFGDYYGAWRAMEEMYREGSIRAIGVCNFDEARLVDLCANHEIQPAVNQVEIH
PFYQQASAIQTMKRYRVQPEAWGPLSEGQRNIFRHRLLSKIAARYQKSTAQIILRWNIQRGVVVIPKTARKERMEENLNI
WDFALDRKDMDAIATLDIGHSEIINHYSSSTARALNAMKIHA
>WP_006860315.1 DUF2000 domain-containing protein [Marvinbryantia formatexigens]
MDLQNEKCVMVIDENLPPGIIANTAAIMGITLGKEMPEVVGVNVTDQSGNEHLGIIEFPVPILKGSPEIIKAIREKLYQP
AFQDLTVVDFSNLAQGCKTYDEFISKMGNASESTLQYFGLAICGPKKKVNKLTGSMPLLR
>WP_006860319.1 ABC transporter ATP-binding protein [Marvinbryantia formatexigens]
MANTKTKQAKPKTGLARCMELASNKKGLVFLAALLSSLAAIASFIPYIAVYFIIRSIIQVYPALEQLDIGAVTGYAWMAL
GGIIANILLYFLAIFSSHLAAFGTLYELKVHFADHITKIPLGYHLKIGSGRLRKIMDENIESVEGFIAHQFPDFVASVTA
PIVMVILLLVVDWRFGLASLVGIILAFAAEFMGFGSGAMKENMGKYQTALEEMNNASVEYVRGMSVVKAFNQTASSFKRL
KDAISQYTEWVLKFSLGWQNFMPAFTTIINNIYLILIPVGIFIGTRTTDYKTFAMTFIFYLLFVPAISGILNKIMYISES
FMQIDENVARMDEILNIPEMPETTQPKKPDNDDVIFENVGFSYTGKEAELALEQVSFTARQGQITAIVGPSGGGKSTIAN
LISRFWDVTDGSVKIGGVDIRDMAQDDLMRHVSFVFQDIFLFKQSILDNIRMGNSGATEEQVIEAAKAAQCHEFISKLPD
GYHTVVGTKGIHLSGGERQRIAIARAIIKDSPIIVLDEATAFSDPENEYLIQKAFEKLMQGKTVIIIAHRLSTIRNADKI
IVMEKGHLVEEGKHDQLVAAGGRYAQMWNHYTEAVDWKIGGNPKGYHYAIRQK
>WP_006860320.1 ABC transporter ATP-binding protein [Marvinbryantia formatexigens]
MSKLQKALFLSDKGYKDLKKAITACTLTNLSMLLPFCVTVMIFSELLTPFVGGEIQWNHIWMLWGVGIVSAILVFLAAKN
DYRKTYIASYKESNTTRVRIAEHLRKLPMSFFNTKDLSELTTNMMADCSSMESMLSSTIPPLIANVITVTLTCIMLAFFD
WRLALCIFCTMPIAFLIIWLSRNYQKKLFARQVNAKLAASDQVQEYLEGMKIIKSCGLSGSHFSALDNALLTMKKIAVKV
EMMVGVFMSSASMVLQAGIGITIFVGALLLVNGSIELLPLLMSLLMVTRIYGPILAILSQLATLLNLNVVTERMRTLLTT
PAMEGDGKTVANYDIEMDHVTFRYNTEDVIKDVSCKIPQGSVTALVGPSGSGKSTISKLIARFWDIQGGTIRVGGKDVRT
MEPENLMKYMSFVFQDVTLFNDTVMNNIRLGNPNATDEQVMAAAKAAYCDEFVREMPEGYQTLLGENGSTLSGGERQRIS
IARALLKDAPIILLDEATASLDPENEVLVQKAIAKLVEGKTVIMIAHRLRTVVDADQILVLENGKLVESGTHNELMAKKG
LYQKLYHIQQESLGWAV
>WP_006860321.1 LysR family transcriptional regulator [Marvinbryantia formatexigens]
MTHLEIEAFFEIIKAGSISSAAQNLYVTQPALSRRIKTLEDELGYPLFSRKKGQRNIELTAKGEAFVPIAQKWLNIWQEA
QELNSLDNSNMLHIASVGSVSSYILPHVFENIAKIAGNAIRICFHNYHSFESYQYIANGLIDVALISDDIYYKGVETIPA
FQEHMVLAANNCKKYTEIIHPQMLDPYQEIRLPWNPEYDVWHDFWFKSTPEYRVSLDQMNLLEHVLSWDNTWAIVPSSVA
YKLSTLDYVSIYQIASPPPDRIIYYLKSSNTKVKLIDHFLTALNNELKSIPGITSYLEKANHTASPIDCLQNFCIKSVAE
N
>WP_006860322.1 MATE family efflux transporter [Marvinbryantia formatexigens]
MKITDDLTKGNIRNQLVVLALPLILGNIFQQLYNTIDSFIIGRYISHTAFAAVGVAGNIMNLFTFVISGGCNGISIIFAE
LYGERKWNTLRKESFLSFSFGCFVTAGLSIIGLLTLVPLLDVLQTPLVVRIFAQDYLRIIYLGLPATFLYNWCSCVLRAI
GDTKTPLWILVFAMVLNFSLDYLFVVCCKTGIFGTAAATVVSQLFASIVCFMYMKVKYPCLLFGRRDMAFDRRLLLKTAN
FGLVSALHQSSLYIGKLFV
>WP_006860324.1 AraC family transcriptional regulator [Marvinbryantia formatexigens]
MDNSIIADYYEPLLTDNHFIPADDGGSFNSAGQCWKLSPETGEGFYWVYAKKDLYDIKIHDFYFHEDFFMEFSLPEALSI
TQYESISGEELNPYRRMSAGCIKTFIGGYKPYKAIIHKKIPIRSIGIEVMPAYYEDYLQKQYPGDYISPLAAFRQIDQTT
DFPAMAKLLHEVKVYRGDGIAAGLFYEAKVAEAVSLVVEEQKKILSRKEKHLSDQDIAQLKNVTAYLDDHYAFDIPLERL
ARIACMGTTKLKTSFKLLQGCTITEYIQQRRMSQAEHLLIDTDFTMGQIAEMIGYSTSSRFAELFRKSTGLLPIEYRKMA
RGRC
>WP_006860325.1 MptD family putative ECF transporter S component [Marvinbryantia formatexigens]
MSNYANAKAGLSVRDLVTTGIFTALMFVAIMIGGVFFATNPVLTFFMPAGSALLAGPVYLLLIAKVQKRWSLTIMGVIIG
IIWFVTGMHWAFALGYLIMAVVADFVAGTKQYRSKKINSLSYVLFSLGGTGSYLVFFIDPQGWAQTMLGNGTEQSYIDTM
QATANAGIFIAMFAALLVTASISAFVGCKMLKKQFERAGITEART
>WP_006860326.1 energy-coupling factor transporter transmembrane component T [Marvinbryantia formatexigens]
MSNWKGLWLDPRAKLFLIVMCVLSSMIAPSLTYQLVLVLLIAVLGVLCGKWKYSVKAVCFYSVICMLTVWIMAVMTGTLR
TMFVAFLGLFHKVYACGMLAGIVLSTTKVSEFLSAMNRIHAPKKFVIPFAVMLRYIPTIREDWHFIKDAMRMRDVSPSLG
GFLCHPGLTVECIYVPLLMMASKAADELTIASVTRGIENPGPRTCLVQVKCGIADFAVMLAAVVFFVFELCVRGGVTG
>WP_006860328.1 N-acetylmuramoyl-L-alanine amidase [Marvinbryantia formatexigens]
MAKIAIDAGHGGSDPGAVFEGRQEKDDNLRLALAVGEILQQNGVDVFFTRTEDIYQTPFQKATLANESGADFLVSLHRNS
SPVPNQYTGVESLVYNKAGEKLEMAENINSQLEEIGFRNIGVKERPGLVILRRSKMPAVLVEAGFINSEEDNRMFDEDFD
RIAQGIAQGILDTIQSSGAAGMPEENVYYRVQTGAFRNPENAQRQLEKLVSEGYPAFIIEKDGYYLVQVGAFLNLGNATR
MEGTLRSNGYQTYITT
>WP_006860329.1 peptidoglycan binding domain-containing protein [Marvinbryantia formatexigens]
MSTKDVREQMLSGNGRRPRRGQEEKAGEEKKSAKKRVRNIFLGFLGLLILVILGFYIAGIVHFKDRFFLHTTINGFDASE
MTVNEVEDIIAEKIGSYSLEIEERGGGSETITAEQINYRYVSQGETQAFKQSQNVFLWPMCLWKEISYTFDSSAQYDEDK
LTEAVNALACLDENNVTAPQDAYIDYVDGSYLVMPEVEGNLLESEKVQRVIREAVDFAQAKVSLEEKNCYLAPQKRQDDE
TMAAVCQELNTIISTDITYLFGDNTEELNKETIRGWVSYDESGTVTLNEDAVREYVSALAEKYDTADRPREFKTNDGRTV
TVSGGSYGWLIDQEGELTELLECIRSGYQGTRYAVFAQTAVSWENSDLGYSYVEIDLTNQHVWMYIDGEEIVSTDCVSGD
MMKSDQTTPAGTYTLYYKESPSVLEDEAKTYRTEVTYWMPFNGGIGLHDATWRSSFGGNINQSDGSHGCINLPLEAAKTI
YENIYAGMPIICYY
>WP_006860330.1 A/G-specific adenine glycosylase [Marvinbryantia formatexigens]
METNKELESIVQPLLAWFDANARVLPWRDSPTPYRVWVSEIMLQQTRVEAVKPFFQRFTEALPDVAALAACEEEKLLKLW
EGLGYYNRVRNMQKAAQTVMEEYGGELPADYEKLLKLKGIGSYTAGAIASIAFQIPVPAVDGNVLRVISRITASEKDILK
ASVKKEVEDEIREIIPPERAGAFNQALMELGAVVCVPNGPAKCDACPLYGQCLARERGIVSSLPKKSAAKPRRVQERTVL
IIRDGERVAIHKRPPKGLLAGLYELPNVEGHLGQEEVLKLLKKKHFSPIRIQPLEEAKHIFSHVEWHMTGYVITVEEPER
ETEYLFVEPRETEENYPVPAAFSAYTKYLQIKLGQEKYKEENKEL
>WP_006860331.1 glycosyltransferase family 2 protein [Marvinbryantia formatexigens]
MKILSIAIPSYNSQNYMRKCIESLLPGGEDVEIIIVDDGSKDDTAKIADEYAAKYPTIVKAVHQENGGHGEAVNAGLRNA
TGLYFKVVDSDDWVDKDAYPQVLATLKSLIGGPDVVDMMICNYIYDKVGAKRKKIMQYRHQLPVGRVFRWDEVGVRTGHY
ILMHSVIYRTKLLRECKLELPKHTFYVDNLFVFQPLPFVKKMYYMDVELYHYFIGREDQSVNEQVMIGRIDQQIKVNKMM
IDIMANLKGLNKHCRKYMMSYLDIIMTVSSMLLLKSGTDENFEKKQELWRYLKSADMGLYWKIRHGLLGRACNLPGKGGR
SVSVAGYKLTQKFYGFN
>WP_006860333.1 AraC family transcriptional regulator [Marvinbryantia formatexigens]
MIPIYHENNTHGTAVFPLQVYSHHDKDGFFSVSQHWHEELEWICAEHGVLNLTVRGRSFTLHPGEFCFINSGELHEIKSG
GPSLHHAIVFNPDILDFTLYDICQHSFIRPVTSGNLIFPTLPSVFSPEESQMILFHMQEIIRLYHTLPSCASLSIKIHIL
QILELFFQADCFLENTISSKEKDSQNKLKKVIEYIHENYAGPISLPDLAKICFMSPNYFCHYFKQEIGKPPIAFINEYRI
QKACQILTDSELPVSQVAISVGFDNFSYFIRKFREYKNVTPTEYRSHL
>WP_006860335.1 glutamine--tRNA ligase/YqeY domain fusion protein [Marvinbryantia formatexigens]
MEKETVSRNFIEQIIDKDIAEGKCDTVCTRFPPEPNGYLHIGHAKSILLNYGIAQQYGGKFNLRFDDTNPTKEKMEFVES
IKADVAWLGADWEDRLFFASDYFEQMYEAAVTLIKKGKAFVCDLSAEEIRQYRGTLTEPGKNSPYRDRSIEENLRLFEEM
RAGKYEDGEKVLRAKIDMASPNINMRDPVIYRVAHMSHHNTGDKWCIYPMYDFAHPIEDAIEGVTHSICTLEFEDHRPLY
DWVVREVGYEKPPKQIEFAKLYLTNVVTGKRYIKKLVEDGIVDGWDDPRLVSIAALRRRGFTPESIRMFVDLCGISKSQS
SVDYAMLEYCIREDLKLKRARMMAVLDPVKLIIDNYPEGEVEYLEVVNNLENPELGSRKVPFGRELYIEREDFMEVPPRK
YFRLFPGNEVRLMNAYFVKCESFVKDETGRITEIHCTYDPASKGGNSPDGRKVKGTIHWVAAQTAVKAEVRLYENIIDEE
KGVYNEDGSLNLNPDSLKVLKECYIEPELAKAQAYDSFQFVRQGFFCADARDSKPEALVFNRIVSLKSSFRLPKDETKA
>WP_006860336.1 aminotransferase class I/II-fold pyridoxal phosphate-dependent enzyme [Marvinbryantia formatexigens]
MNELTISLDAKASRPLYEQIYEYIKQEIQNGNLPCRERLPSTRRLAQYLEVSRSTVTLAYEQLLSEGYIDNQPGSGYFVN
DLEGLYRLPGEESFSGQPEREMQESWRYDFSPSGVDLGSFPHNTWRKISRELLMQENQSFFQLGAPAGEEELRRTIAAYV
RQARGVRCQPQQIIIGAGNDYLLMLLNAILGKHTYALENPTYKKAYDIFRTLGQEAVAVETDESGMRVEALAASGAQVAY
VMPSHQYPLGIVMPIGRRQQLLNWAAERDGRYVIEDDYDSEFRYKGKPIPALQGLDENGKVIYIGTFSKSIAPAIRISFL
VLPQGLLERYRTRGSRFSSTVSRMDQKILAEFIRSGAYERHLNRMRSIYKGRHDALLEALKEFPEIFRVSGEYAGTHLLV
TLPECISEERAVEAAKQQGVRVCGVRACCIGDYKPKETMLILGYANMHEEEICQAVRLLGKLYVKLASS
>WP_006860338.1 alpha-E domain-containing protein [Marvinbryantia formatexigens]
MGTVSLEKMNHLFWLGRYTERVYTTLLLFDRYYDIMIDKDEHVYQEYCRRLAIPDIYTDRKQFTQSYLFSEQNPDSMYAN
LQRAFDNAVVLREEVSSEVLAYIQMSLDTLKAAQGGAAPVMELQKVTDYLLAFWGAADDYVENEESRNVIKCGKYLERLD
LYFRFDSPVAMMEKEYSKLNNRMERVSLPCSKEHLDAFMDIAQKGERQRRYTEALELLGSAIGV
>WP_006860339.1 transglutaminase family protein [Marvinbryantia formatexigens]
MKTLDFYYRMRLDFEAPVREHDFALRYVPHTDSVQEITVRTKKVEPADWLCEETDTFGNHLYIGRCSREHDYFMYEVSGT
ARVDVSQRTREECRSCYSYPTRLTAYEPEVLAFLKRIRLPDCTNFEKACILMQYLYDHFTYESGVTNIDTTAGEALREGR
GVCQDYAHIFIALCKCSHIPARYVAGLQIGEGATHAWAEIYDDGMWKGFDPTHNRFIDNVYIKLSHGRDYTDCILDRGVF
YGRTGQKQEIYVNVEEIT
>WP_006860340.1 M14 family metallopeptidase [Marvinbryantia formatexigens]
MILEVSKADLPVGEHLLIQKNRIQPEKLSGTEKRIAIVTGTHGDELEGQFVCCALQRRIAEHPEFLKGIVDIYPALNPLG
IESITRSIPIFDLDMNRIFPGSREGGIAENCAADIIEDIKGADICVDIHSSNIFLMEIPQVRINEQTAKELVPLAKHLNV
DFVWVHASATVLESTLAYSLNQAGVPTLVVEMGVGMRITRQYCDQLTEGLLNLMKELGMWEGETGPVIEPVISTDHHVGF
INANASGIFVPSVEHGDYVREGQHMGDILHPLTGKTAERVCAPMAGMVFTRREYPIVYSGSLLARILGGVIS
>WP_006860341.1 M14 family metallopeptidase [Marvinbryantia formatexigens]
MRTEDIYTLDGVYREPMRVQGYFFGKGKKAACIVGSLRGNEIQQLYVCSQLVKALEELEKKGAIAANNEILVIPAVNLYS
MNIERRFWPLDNTDINRMFPGYSEGETTQRIAGGVFSRVKDYGYGIQFTSFYTPGDFVPHVRIMDTGHTNESLSNLFGLP
YAVLRKPRPIDTATLNYNWQIWESSAFSVYTKETDCIDEASAQQAVAAVLRFLTRMGVIRYHSHSGYIASIIKEEELRTV
HADAGGIYRRHAKPGDEVVCGEVMAEILHPYEGYVMSQVIAPVDGIVFFAHKKPLVREHEIVYRLIKRLHL
>WP_006860344.1 TraX family protein [Marvinbryantia formatexigens]
MTKALKRPSISGSTLKIFAIITMMIDHTGAAVIGPLRYSSPEGMRQFFTALYPVTRAIGRLAFPIFCFLLVEGFIHTRST
VKYALRLFIFALISELPFDFALADRLFSWHHQNVYFTLLIGLLVMMGVTYFEQRPAKNAPQRWFFLLMEALILAGGLYLA
QRMYTDYGFKGVFLIEVLYFLRFDRRLQSVFGAIAISWENWAPLSFILVWFYNGTRGKQMKYFFYWFYPVHLIVLGFFKL
AITGQFRL
>WP_006860345.1 trigger factor [Marvinbryantia formatexigens]
MNRKKIMLFTAVCSAALLSGCGGSKGLVQDYSKDYVNLAQYTGLTVDREVTEITDEELQYAIESDLAMYAEYNEISDRAA
RDGDVVVIDFAGSIDGEELEDGSMEDMEIELGSDSFIDGFEDAIVGMKTGETKTFDLTFPEPYDGVLDGQTATFEVTLNE
IYEVITPEYNDEYVASISDCSTVEEYEEELRATLEEEYAADALDMACEDILTTVIDSSTFSGRPEELYESCRSAVEIEEQ
TALEDYGIDDIHEIYGEDYDQDSYILETMYERMVVYTIAAKEDIAVTDEEYQAALEEDMMYTEYASVEEYEESIADVTSY
QYYLLRQKVLDFLGENNHFNDVDASLYYEDEDWESLDEEDLEFADEDVQYMEGADDEAVEDADSADAGDADDTNSADTGN
ADDTDSADAEDTDMISLDGADYQETESDTEAS
>WP_006860348.1 protein translocase subunit SecDF [Marvinbryantia formatexigens]
MNKKKSLAVVIGAVVLVLLLGFTTIVGFGPTGTGAARNILLGLDLSGGVSITYRAVGEEAPSAEDMSDTIYKLQQRVASY
STEAQVYQEGSDRINIEIPGVSDANAILEELGKPGSLTFELSDGTVVLEGTDVKTATAGTTPDEMGNSQNVVELVLTDEG
STKFAEATSENIGNIIYIVYDDQVISSPVVQTAITGGTAQITGMADHEEAERLASSIRIGSLSIELEELRSNVVGASLGQ
KAISTSLMAGIIGLILVILFMAVVYRVPGIVAGVSLLIYTGLDLLCLNAFDLTLTISGIAGIILSIGMAVDANVIIYARI
REEIAAGASVKTAIKTGFQKALSAILDGNITTLIAAAVLAWKGTGSIQGFAQTLALGIVLSMFTACVVSRLIMNAVYTLG
VQDEKYYGRAKQVKPIDFVGKRKIFFVISIVLVLSGPVAMLIHNGTDGRILNYSLEFMGGTATTVTFNEDYTIEELEEQV
QPVIESVTGDANIQMQKVTGGNQVIIKTRELSVDERQEMEEKLVSDFGVDDTLISTESISSTISSEMRSDAVVAVLIATI
LMLLYIWFRFKDIRFATSAVIALLHDVLVVLACYAIVWISVGNTFIACMLTIVGYSINATIVIFDRIRENLKGMKKKDSI
ADVVNLSITQTLTRSIYTSITTFIMVAMLYVLGVSSIREFALPLMVGIICGGYSSVCITGPLWYVMKTKIKSKQ
>WP_006860350.1 alpha/beta fold hydrolase [Marvinbryantia formatexigens]
MRGKWMFTGLLLCLALMLLPAAAGRAALLPQPDAESLKEDALQVAEDMQTGNFAAVTEKFNAEMAAALDEDTLKSGWDSA
VAILGDFLETISAESYEQGAYVVVDILEHYENNGMKLHIVYDGEGKIAGMQITYADVEEYEEETQSEDGAAAYTEEEVTV
TADERVPLGGTLTLPVDVEKPPVVILVHGSGSSDRDENINGNKPFADIAHGLAARGIAVLRYDKRYYVYPDCPDVGSAEM
VTLREESLDDVDAAIKLMQEDARVDGSHIFVLGHSLGGCLCPAIAAEHPQLTGIISMAGSLRPLWEISYDQNQEVIAAAE
AGNLTEEQQAQLAEAAEQVEADTKILREDLDNQPDDGMLLGIPARYWKSIKEYCGMNFINEVKMPVLVLQGDADFQVYPE
KDYALWQEALGGRDNVVFHLYEGLNHLMMPTQGKRDITEYAVKSHVDTQVIDDIAEFIMDVVK
>WP_006860351.1 phospholipase D family protein [Marvinbryantia formatexigens]
MIRWIRGKYVPLLHLTAGILAVILTGRYPVMCVLLAVYAAAIAVMLLEELFLRKRSAERVSHPDEKKCMAVLGIAMLLCM
FLPADSFFIADILACAGMAALVVEALLRAMRCVKMRHRRVLTVVLVCYIAGGAILPFAHQPSVMESTEKAFAAEDFYGDG
YSGERAKVIAQNGEALKERIRLIEQAQEEIILSTLEFDADTSGKQVLAALMAAAERGVKISILTDGMYYLMQVWGNPYFL
ALAQMEQVEIKAYNTPDLLRPWTAMGRLHDKYLIADDFAYILGGRNTYDYFLGDQPGYKNYDWDVLVYREADQEPQMAGA
KEAGDTDTEKGYKASLFQVKDYFTQVWNSKDCRLTGESRIWSGSSAVLEARAELEELYETMKQEHGDWFETPDYEAETLP
ATSIRLVSNPIHIFSKEPVVYYTITELMKQAEEEVVFHTPYIVCNDWMLERLRQVCAGEAEVWMMTNSVANNGNPFGAMD
YQKYKGKILDTGVRIMEYDGGISYHGKCFVIDDNISAIGSFNWDMRSAYLDTELMLVIDSEPLNRALREEMGNYEKDALQ
VLSETEYELAQGQVMQEISTQRRLRIMVLGPLLGWARFLM
>WP_006860352.1 helix-turn-helix transcriptional regulator [Marvinbryantia formatexigens]
MILAEKIMDLRKKNGWSQEELAQQLRVSRQSVSKWEGGQSVPDLDKLLALSQIFGVTLDYLVKDEISSEEVQYTATDIPE
DDLPHVSVEEADAFLATVQTAARQIAFGVSLCILSPITLLLLGILSETGRSRITEDMAGGLGVAVLLIMVAAAIPLFIKN
GMQLDHYKHITQHNFHAEYGVESIAQDRMEKFSGTYTKGIIYGVLIIILGVVPLMLAAGFHASDFIMVVCLCFLLALIAV
AVFFLVKNGMIQESYHQILQTGDFAPEKRAQSRRNETIGTIYWCSVTAIYLAVSLAENNWDKSWIIWPVAGVLFAAVLGF
AQLLMKERRE
>WP_006860353.1 response regulator transcription factor [Marvinbryantia formatexigens]
MENLKVLVVDDESRMRKLVKDFLVKKDFTVLEAEDGAQAVDVFFSTKDIALVILDVMMPKMDGWQVCREIRGVSNVPIIM
LTARADERDELLGFELGVDEYISKPFSPKILVARVEAILRRSNALAPDKIMTAGKISLDKAAHVVKADGQSVDLSYKEFE
LLSYFMENQGIALSREKILNSVWNYDYFGDARTIDTHVKKLRSKLGKQGDYIKTIWGMGYKFEVE
>WP_006860354.1 HAMP domain-containing sensor histidine kinase [Marvinbryantia formatexigens]
MKHSIKTQLIISFAGLIGVMLALNLLINNLFLEKFYIRQKESNLIEIYNEINRVEDYADYQGDAFDRNFRRISGTNNVDL
VILYVDTNGSAWAVYQSQEDKIMFARIQGYLYGFNLLDDERDVLLQTSSYSIQKFKDSADSTEYLEAWGKLDNGCYLLMR
IPLQSIVENVKISNQFTFYIIIAASLLSILLVWCISKKISDPIQELTILSRRMANLEFDAKYTSGGKNEIGELGKNFNHM
SETLEKTISELKTANNELQKDIEKKTQIDEMRKEFLSNVSHELKTPIALIQGYAEGLQECINDDEQSREFYCEVIMDEAS
KMNNMVKKLLSLNQLEFGNDVVNMVRFDLTELLGGVVQSTRILAEQKNVSVQFDEQAPVYVWGDEFKLEEVVTNYVSNAL
NHVNEGGRIEVSVGRQGDKVRTSVFNTGSHIPEEDLEKVWIKFYKVDKARTREYGGSGIGLSIVKAIMESMHQQYGVYNC
EDGVCFWFELDCSKGE
>WP_006860355.1 hypothetical protein [Marvinbryantia formatexigens]
MQEIQKVIENADVVLIGIGDEFTEKKAAKEDIIKAYNILAKLVSGKPWFAVTVNTDDLIYESQLNKFFIVAPCGSEAAGN
VVTMENYDESAYLPQWQFYRNWLASTIGKKLCILELGVGLAYPSVIRLPFEKTALLNQKATLVRVHSKLAQAPEELAERS
ICVSELPVRYLTDLCGSAADEES
>WP_006860356.1 hypothetical protein [Marvinbryantia formatexigens]
MESRVIRIPSKTDSNVVLRVIPGHFVTNHSHINYYVDMTFLKARKSEAEGAARILARNYENTTYIDTIVCMDGCEIIGAY
LAEQLTRNGIMSMNSHKTMYVVSPEIHTGGQLIFRDNMQGMIRDKHVLLMLATASTGITIKRAVECIRYYGGIVEGAAAL
FSATGEVDGVKVSSLFTAEDIPDYKMYHATECPMCRANQKLDAIVNSYGYSRM
>WP_006860358.1 imidazole glycerol phosphate synthase subunit HisF [Marvinbryantia formatexigens]
MFTKRIIPCLDVHNGRVVKGVNFVNLRDAGDPVEIAAAYDEAGADELVFLDITASSDKRGTVVDMVRRVAERVFIPFTVG
GGIRTVEDFKVLLREGADKISINSSAINRPELISEAADKFGSQCVVVAIDARRREDGSGWNIYKNGGRIDVGIDAIEWAE
KVCRLGAGEILLTSMDCDGTKAGYDIALTRAIADAVSVPVIASGGAGTMEHFYDALTKGGADAALAASLFHYKELEIQEV
KKYLQSRNVSVRM
>WP_006860359.1 uracil-DNA glycosylase [Marvinbryantia formatexigens]
MPPISNDWLAPLKPEFSKPYYKKLYQTVNEEYRTHLIFPPADDIFNAFALTPLSEVKVVILGQDPYHGDGQAHGLCFSVK
PDVEIPPSLVNIYKELQDDCGCYIPNNGYLTKWAKQGVLLLNTVLTVRAHQANSHRGIGWEEFTDAAIRILNEQDRPIVF
ILWGKPAQMKKAMLNNPQHLILEAPHPSPLSAYRGFFGSRPFSRTNKFLQQHGIEPIDWQIENV
>WP_006860360.1 MotA/TolQ/ExbB proton channel family protein [Marvinbryantia formatexigens]
MGRKWFDKVLFVLVIVACIVFTWFVGRGALDMMLYNFAFLVLMVIICIVGMVLGFGKMAKLERAFDNAAEEIDNTFNVVD
SIESSPASLPEDLFENEELDERYHEFTGFIRKSQSGIGDIEDYINEDEVDSIFGRRLVELIPDVLTSLGILGTFIGLVFG
LKNFEPSDYEAMTASVTSLVNGIKVAFLTSIYGLSLSLVFGYGTKAAYSDLMNSLRRFLDKFHHYVIPSAEAEARNIMVN
YQSEQTEAIAKMTEQFSEHLANSFEKVITPSFRKMNQSMDVLTETMAKGQEELLSGLLEDFLQKMRSSFQLQFDNFNEAL
EELTKAQNALAENTKNLYHDMAQELRTTFENESTNMQGMVREMGAMHKEYLTSAQQTIDTNQQYSESLNQNYRQVISYLQ
EAEQSSAKFWVACNQAMQKYVSAASVSVEGFAAASQHNSNLYEANVKLVESYNERMQEFVQYQKLTAKTMEQVQNLLYNI
VTAPESGHRTNIRNMAVNNSNRDLLLDIQKTLQEQGERQEELLETMVAYMKESSRKKGRGIFRGDK
>WP_006860361.1 OmpA family protein [Marvinbryantia formatexigens]
MRRRREKDNSGFNVWRSYSDMMAGVLLLFVLIMCVSLFQAQVNYEASIKERDEKLYLQDEYTKKIMSQEDQMADQQNQLA
SQDELLASQDELLAAQKAQLDALAEQLATQQSQLDEQSATLASQQSALDEKTTQLADQQAQIDKIIGVKADVIEALKQEF
ANNNISVEIDETTGSLVMDSSVLFDYDETELTEEGQEVLGNVLPIYCSVLMQEEYFPYLAEIIIDGYTDSSGGYEYNLEL
SQRRSLAVAEYLLGISQSFLDADDQDALKEKLTVNGHSSSNLVLNENGEEDADASRRVEVKFRLKDEEMIEELQAILNS
>WP_006860362.1 L,D-transpeptidase family protein [Marvinbryantia formatexigens]
MRRNRRKRINRQKLEKRRSFRKKALIFLTAVVAVTAADLLYVNLMDGRFYHHTTLNGYSVSGMTAEEVVEYLKEPYNSLM
LRIDEQGETVLQAPFDEIGYQVDEQALLKAVEDLIKRQSAFVYPGLLFGDRYGARVPFTVDEETFSSAVCADSLTKPRVT
TTDATLVEQDGGFVIQPEVYGTDFEDSDLQALVKEAIDEQLSGGSADTTVTVEIPESIYRVPSVTQDDPDLADTLALYQR
YCDAEITYTFGDVTEVLGWDTIRDWILPDSPDDPIDEEAIYNYVYALAGEYDTYGLPRTFESTNRGTMTIAYNNYGYEID
IEGEVAQLKADIAANTATTREPVYYHSGYNRNGKDDLNGTYVEVDLSNQYLWFYKHGGLVVESAIVSGLPTEDRATHEGV
FTIPYKQSPANLVGQGGGPGESWDVEVEYWMPFDDGQGLHDATWQSSFGGNVYQYAGSHGCINLPLDVAAAIYYEMEEDV
AILIYS
>WP_006860364.1 uridine kinase [Marvinbryantia formatexigens]
MKEDGNTKAEGEETIMGDILVIGIAGGSGSGKTTLTNQIAAQLQESVTVIKHDDYYKPHDEMTYEERCRLNYDHPNAFDT
ELMIEHLKLLRQGKTVECPVYDYTIHNRSKDTAIINPGQVIIVEGILIFENKELCDLMDIRIFVDTDADLRIIRRIQRDV
MERARSLDSVISQYLHTVKPMHEQFVEPSKKNANIIVPEGGYNQVAMEMIRNHILNHLGK
>WP_006860365.1 aldose 1-epimerase family protein [Marvinbryantia formatexigens]
MQKYVLENENLKVTVRSKSAELVSIIKKETGTEYLWNGDSRYWGWTSPVLFPFVGGLREKQYRYQGKTYHMNQHGFARDY
EFVLLSQTEKEIWLAFSATEETKENYPFDFCLRIGYRLEGSRITVLWEVENTDEKTLYFSIGAHPAFMCPLDGKGEQTDY
YMGFETDKKELQYRLIDLNCNLIDPKEYPLALDDGLHKIEKDRFDLDALVIEHQQTGKMWLAGPDKKPYVSVTFDAPLFG
VWSPAGKNAPFICIEPWYGRSDSTVFYGTLEEREYGNTAQPGEVFARSYDITIY
>WP_006860368.1 carbamate kinase [Marvinbryantia formatexigens]
MKKKVVIALGHRALGTTFPEQQVAVKKSAKVLADMAEAGCQLIITHSNAPQVGMIHTAMNEFAHFHSDYTGAPMSVCSAM
SQGYIGYDIQNALRAELVKRGIFKTVSTILTQVLVDPYDEAFYHPVKVIGRYLTKEEAEQEEAKGNHVVEESGNRYRRIV
SAPKPQAIIEIDAINALLDAGQFVIACGGGGVPVMEQGNVLKGASAIIEKDYAAGKLAEMTNADTLLILTSDEKVEIDFD
SDHPAALEHITTAEAREHIKAKQFGETAMLPKIQASVDFVSGQEGREAIITNLEHALDALAGKTGTHITL
>WP_006860370.1 stage III sporulation protein AB [Marvinbryantia formatexigens]
MLKVAGMALIIISGSALGVCMSRELAQRVRWLGELERLMQVLKGEIQYAATPLPEIFPELAKRTEEPLESFFASLASAME
LRSKSTTGDIFAEQAEALLGFGGLKERDVEALVRFGRRLGCPDREQQVQTIRLYQEELAAARAEAQEDYRQKAKVYQSLG
FLGGCFCVLLLL
>WP_006860371.1 stage III sporulation protein AC [Marvinbryantia formatexigens]
MSVNIIFKIAAVGILVSVISQVLKHGGRDDQASLASLAGLVLVLFWLLPYIYELFDTIKSLFAL
>WP_006860373.1 stage III sporulation protein AE [Marvinbryantia formatexigens]
MKRAKKKILLFLLMIGISVTADFRMAYAAEGTDELAGSYLEELDLKELQSSIDEMFPEYDFDFRDSIAELLRGEIPLRRD
TLLEFLKEAAFSELSNQKNMVLQILVLAIAAAVFSNFVKIFEKNQISEIAFYMIYLLLFVILMKAFGDLGRMAENNLQQM
LHFMKLLLPTYLVVASLAAGSLTAIGFYELTLVFIAAAQALMTYIVLPGIRFYVLFLLLNHLGREELFSKLAELIHLALS
WILKTLFALVVGVQTVQALLLPAIDSLKNSVWTKATGALPVLGNTLNAVTETVLGTAVLLKNAVGVAGLLVIVLICLAPV
VRLLVCTFLYKAVGAAVQPVSDKRITECISGVGEGAALLLKTVSVTGVTFLITLALVTASIRGV
>WP_006860374.1 stage III sporulation protein AF [Marvinbryantia formatexigens]
METVYRWAKNFIFCLCILELFCHLVRNEDYRRYIRFFGGLIVLLLVFSPLAGLFSVGEAFGEELRLALAVQEAQELQVSG
EALAGLQNEKIAEAYEKELERQMEEIVQYYGQQPLSVKLSLEGEQPGQAASLTGVSILIAPAKSAPGDEAGAQEAGERQQ
KSIERIRAEISSVYGTERDDVTVSVKERG
>WP_006860375.1 hypothetical protein [Marvinbryantia formatexigens]
MNKIYQWLEKLKNMRRDQWIVLLLAGVLILVISLPVETGTDADGKAAAQEKAGVDMSGETEDVRDMEQRLENILSELDGA
GQVRVMIYCRDSGERIVEKDTATVRRVTQEDGGDGAGSSTTEEEERPETVYGTDGSGGETPYVTRELSPQIEGVLVLAQG
ADSSLVKKDITDAVMALFGLEAHKIKVMKMN
>WP_006860377.1 sigma-70 family RNA polymerase sigma factor [Marvinbryantia formatexigens]
MDSDERLLWHMRKGDDAAIELFVRKYYPPVFQYCRRRAKDIYMAEDLTQETFERFFRNFSEYEHRGKTINYLYTIAGNLC
RDFYKAGSGIELPAEDVNMLLAEISARQREDDGKLFYNPISSLAEQMDLENAISRLPEVYRESIVLYFFCGMKQKEIAEA
LNVKLRVVKYRIRKGRELLKKMLEEERLYDGAGTEGSTYQKND
>WP_006860378.1 hypothetical protein [Marvinbryantia formatexigens]
MTEQERKEARIRKTIELSKRAYYEGLEERESTWTEFLIRQLRFIRKRWWCLQLLILAVFWKILYISGSNPEACREVSVLM
PLFGMVLVPELWKDVRYNVMEVENAACFTLRQIYAARMTIFGLADLLLLTVFFAVTGITVQVVLADFIVQCLIPLNVTLC
ICLGTLCGHRFHTEYTAVGFCIIWSFVWYQITGNEQLYQEISETVWAGLLLLTFAGLLFIGKRLLQTSREIVEGQSVWN
>WP_006860379.1 ABC transporter ATP-binding protein [Marvinbryantia formatexigens]
MELVFENVTKRYKDVTAVERLSYRMENGVYGLLGSNGAGKTTLMRMICTLIRPDEGRILCNGKDVWQMDKAYRRILGYLP
QEFGFYPDFTAEEYLLYIALIKDMHPALARKRIRELLCQVGMERYRKKKMKGFSGGMKRRIGIAQAMLNNPKILVLDEPT
AGLDPNERIRLRNLLSELSRDRLVLLSTHIVPDVEYIVNEILLMKDGRIEDAGTAAGLIEAMPEQVWLCTVPETQVEGYL
RKYRVANIRTAPEGTELRILSAELPAQGAKQVPATLEDVFLYHYGERSGENGTF
>WP_006860380.1 hypothetical protein [Marvinbryantia formatexigens]
MVHFELKKVFAKRSSQIALLLLLVFVLYLARLQISYMVWINEDGTELTGKAAAEKFREEAGRWYGPLSEEKIAEVISQGY
HQGNREIRMLLTWSFGGFRNTDSAVTDSLVPEDAVSFYDNRVKNLQKWLQEMGTWYTDGEKEFMIARYEAMETPLAYQYA
NGWQKAASGASGVQMFLLLVTGFLVSGIFSEEYRTGASAVFFSTALGRNRATAAKIKAGLLLITTVYWSGFALYSVPVFM
ELGTGGADCMI
>WP_006860381.1 hypothetical protein [Marvinbryantia formatexigens]
MGWESFYNITFLQEYLLIAVGGYVGCLFADSLAMLASAKTKSAVIAVLVPCAVIFIPPLLNITPMVPAVEKLIGILPHQL
VQIYSVINGLYIYQAAGRYTGAVEILLVLYPVLCIALLPATYMIFRRGEEKSFASPR
>WP_006860383.1 nucleotidyltransferase domain-containing protein [Marvinbryantia formatexigens]
MEKLVLSQEVVSKVKNEIYPMVKEVLRDDLIECVLYGSCARGDFSDDSDIDIALLVKCSRVEAVKYNDALADVAVSMAMK
YFAIINFVCIPYAEYMSKKSWYLYFKNISKEGIVIHE
>WP_006860384.1 HEPN domain-containing protein [Marvinbryantia formatexigens]
MSENYYKDLERVRIERAGELVTEAEELLLKGLYKSANNRAFYAIEKAIKALLANIKTDAETHNGAVKLFNYHFVHNGEGI
FTPGDYKMIIKADQIRNASDYDDFYIASKEESRVQVENAGYIVEKVKQFLGY
>WP_006860386.1 helix-turn-helix transcriptional regulator [Marvinbryantia formatexigens]
MNRIKELREEKHITQIRLSIDLEVSQETISAYEKGKYYPSAKSLIKLADIFGVSIDYLLGISDIRMSVDATNLKPYERKL
LSLTQNMDAIGREKLISYAEGYLDGK
>WP_006860388.1 ISAs1 family transposase [Marvinbryantia formatexigens]
MQELLEWMEYIEDSRQQSKVRHTLKDILVIVLFATLANADDWVEMALFAEDYQDYLRKYIELKNGPPSHDTLRRVMGMVS
PEILQQLYGKWQERLNRNEGELLKKIICIDGKTMRSNKRNGEKPGHIVSAWSKEDGYCLGQKAVGEKSNEITAIPELLEK
IQVKGQIVTIDAMGTQTAIAEKIRNKRADYVLSLKANQGTLYEDVREYFEDPEFRKEIKERGIYKKTQEKAHGQIETREY
YQTEKIKWLSQKKAWKGLKSIIMERKTLEKEGKRLIEYRYFISSLKEEIETVSRAVRGHWSIESMHWHLDVTFREDANTT
IDKMAAQNLNIIRKWSLSILKTAEVSRHKLSMRKKRYVIGLRPIKHLEEVLES
>WP_006860390.1 ISNCY family transposase [Marvinbryantia formatexigens]
MIPYNQLSLADIFSDCQEIFESDRPQFLSLLQQHIDLDEIVPASFRKHFYASTGRSRKYPLNAFLWALIIQRIFSVPTDS
LLLVFLQYSRHLREFCGFNKVPDASKITRFKQDFLEDLQLLFYHLVDLTEPVCQAIDSARADITIFDSSGIEAWVTENNP
KYANRIIKQLKAYAKTMHFDQNYDPYKAAYGSMPSHAAANPDIKQLYIDGHFCYAYKFGIVRHIDLYNKDFFDMHPEIVL
EKKSGSPDEDKSVHDARLLIPTLQDLFAAHPLISPDIFLGDAAFDSARLYKELLLGDTFSMDADGNGIHFQKAYIPLNSR
SELENSDCSVNENGIPCCPDDPSLPMKYEGTSKRKNGIVRYKFSCPKVRWEKNPSTGKYHRVCHCDTPCTSSPCGRMVYL
YPEKDFRTYPGTVRGTEEWNDTYRIRTTVERSISHFKDSFGIAGRKTQNEKTLHADLILAGITQLIGVILADKIEQHQYI
RSLKPLIA
>WP_006860393.1 ROK family protein [Marvinbryantia formatexigens]
MEKLISQLKSHNKLINIIRCQPQISKSALSENLKVSWPTVANNIDILKKLSVLNTSDGLCINPDFAHMVGVSIGAAQIKL
SIIDMNFSPISSVQFKQIIETLGIFADARKHMEEKGKKISNYIFFKTPGTLFELQTQLDSIMADIIKIIDCQNSLNLNVI
SLGIAFTGAIDNIGKKIIKSHNLEYLSDKPLNNIIYPNRLDYFEQKNINIYMDNNSNTSVVAEKYNMYIPNNINYKYRNK
KNILTIYLGAGIGAGMVFNNKLYHGASNFVGELGHLELPTYSNEHFKTIEPCCSCGSCECLDYRIRNDVFEMSKAEFSEL
DSKAIKEFFATHPEKFEIFSYYLGKVTNLLINLLNLDLIIFTGKFREVADQMWPFLYKQINSNKLSYIANACELKSSSLG
ATSPSIGVAICAYFDKIKEEIEW
>WP_006860394.1 23S rRNA (uracil(1939)-C(5))-methyltransferase RlmD [Marvinbryantia formatexigens]
MKEKKVEEKKAAGEKTVETLTCPVQKKCGGCQFLGMPYAQQLNIKQHQVEKLLRPFGRVCPIIGMENPYYYRNKVHAVFG
RTRTGEIICGTYQENTHKIIPVEQCLIEDRKSEEIIRSIRGLLKSFKIKTYDEDTGYGLLRHVLVRRGFQSGQIMVVLVL
ADPIFPSKNNFVSALRRLHPEITTIILNINAKKTSMVLGEREKTLYGPGYIEDTLLGKTFRISAKSFYQVNPVQTEVLYQ
TAIGYAALTGKERVLDAYCGIGTIGLLAASQAKEVIGVELNADAIRDARINARRNSITNVKFYNADAGKFMTGLAEQNIN
VDVVFMDPPRAGSDEAFLSSVVKLQPGKVVYISCNPETLARDLKYLTGNGYKVEKIQPTDMFCFTEHVECVVLMSKVEK
>WP_006860395.1 NYN domain-containing protein [Marvinbryantia formatexigens]
MKENEERYALLIDADNVSAKYIKPILDELSKYGNVTYKRIYGDWTSTQHASWKEVLLQNSISPIQQYSYTQGKNATDSAM
IIDAMDILYTGNVDGFCLVSSDSDFTRLASRLRESGQNVIGMGEAKTPIPFRQACNIFTTLELLLEDSTSEKEEKAPVVS
AAEQTAQKAGESDVVSREQVEEAVVKIITENQNNDKETGLGEVGSRLVKLYPDFDVRNYGYSMLYKFLETFPKLKVIREG
SKMSVALYEDPGRRESLEKYIVEQVQNSGSVGIALGPLGNKIHLQFKDFKVRDYGYSRLKEYISSIPSIRTKGEGKQIRA
VFEDAKEKDKEKEKEKEKEKPKKRAGSRK
>WP_006860397.1 MATE family efflux transporter [Marvinbryantia formatexigens]
MDMTQTEKQQMMATAPIPGLIARLSVPTIISMLITSFYNMADTFFVGKLGTSATAAVGVVFPLMSIIQALGFFFGHGSGN
SVSRKLGAQKLDEAEHIASCGFFSALICGAVILVCGLLFLDPLSRALGSTETILPYTKQYLSVILLGAPYMTAALTLNNL
LRFQGSAFYAMIGITTGAVLNVILDPIFIFVFDMGIAGAAWATILSQLLSFIMLLIGIKVSNCIPLRIRHMKYLPQTIRQ
IFGGGLPSLCRQGLASLATVALNLAAGPYGDAAIAAMSIVMRISMFAGSTMIGFGQGFQPVCGFNYGAGNIKRVKEAFWF
CVKTATVVLVVLGVLGFIFSGDLVAIFRKEDLEVIEIGTLALRTQCVTLPLTGWIVLNNMLFQTIGRTLPASVLASARQG
IFFLPAVLILPYFFGILGVQCAQAAADVAAFVLALVLNRKLMPTL
>WP_006860400.1 NUDIX domain-containing protein [Marvinbryantia formatexigens]
MELLDVVDENGCPTGRAVDRETAHREGIRHRTAHVWLMREGRNGVEVLLQKRSANKDSYPGCYDISSAGHIPAGVDFLPS
ALRELREELGLTAKPEELIYCGQRRFSFSTEFHGKPFVDRQVSNVYCIWRDVEPENLVLQESEVESVRWMNLEECKAAVR
ESRIPNCIFLEELDMLPNEN
>WP_006860401.1 HPr family phosphocarrier protein [Marvinbryantia formatexigens]
MRKFEYVIKDQFGIHARPAGLIARHADKYKSRITLRIGGRPADAGKIMSIMMLGARCGQTLEVEMEGSDEDAAYEGMKAL
LEEIL
>WP_006860405.1 bilirubin utilization transcriptional regulator BilQ [Marvinbryantia formatexigens]
MKVKLAYYISELRRDFVKECSRKLQEDDLTPGLLYPVLYIGRHPGCSPKELTEALHMDWGLSQRTLDRLVASHLISREKN
PLDRRRFSLNLTKEGLQVFQKSHDIIVSWNEEKLALLTPQEQTCLESALKKMLGNGTV
>WP_006860406.1 bilirubin reductase [Marvinbryantia formatexigens]
MYETLCSPITLGNVTLKNRLIFAPTTMGLSDEDYFKKIEDIAAGGCSMIIIGDVPVLPARFGHSLYSKKGFAYYQKLAET
VHRHDCLICAQLHQTDTNLKGMIKYIPGVLTKKISQQELRPLLNAQVAPYISGLPVKKVKKITAAFGTAAVLAKKAGFDM
VQVHGDRMCGSFSSAVFNHRTDCYGGSAENRFRFAVEAVSAIRSQLADFPIDFKLAVRQENPHYGNAGVLDTELPLFVPM
LEAAGVTSFHVTLANHSSLEDTIPGAKHPYFSEEGCFLKFCDQVCKYTKLPICGVGGLVHPDFIEQQLADGRIQCAAMSR
QLIADPQWMNKVAAGETGKIRRCVRCNKRCLGGMMAHQGVHCIYDNRLSGTNA
>WP_006860408.1 ferrous iron transport protein B [Marvinbryantia formatexigens]
MTLKELEIGKSAVVTAVGGEGALRQHFLDMGVIPGAEITLVKYAPMGDPMELRIHGYELTLRLADAEKIEIEKKKAAAKA
PEGKSGARADSRKKVEHPGLGEGGRYHVKADEHPLPEGTKLTFALAGNQNCGKTTLFNQLTGSNQHVGNFPGVTVDRKSG
SIKGYPQTEITDLPGIYSMSPYSSEELVTRQFIIGEKPTGIINIVDATNIERNLYLTMQLMELDVPMVLALNMMDEVRGN
GGSVRINEMEELLGIPVVPISAAKNEGVDELVRHAIHVAQYQERPGRTDFCSQDEHGGAVHRCLHGIMHLIEDHAKAAGI
PVRFAATKLVEGDERILSALALSQNEKEMIEHIICQMEEERGLDRAAAIADMRFDFIQKLVDETVVKPQESREHVRSRKI
DRVLTGKYTAIPAFVGIMGLVFYLTFNVIGAWLQGLLELGIGYLTDAVDVCLTSWNINEAIHSLIIDGIFNGVGSVLSFL
PIIVTLFFFLSLLEDTGYMARVAFVMDKLLRKIGLSGRSIVPMLIGFGCTVPGVMASRTLPSERDRKMTIMLTPFMSCSA
KLPIYGFFASAFFPEHAALVMVGLYFIGILVGILVALISKNSMFKGEAVPFVMELPNYRLPGAKNVAQLLWEKAKDFLQR
AFTVIFMATIIIWFLQTFDLHFQMVSDSQNSILAVVAGWIAPLFAPLGFGDWRISTALITGFMAKESVVSTLNVLFGSTE
AVLAAISPLAAASLLVFCLLYTPCVAAIASIKRELGGKWAAGVVIGQCAIAWVCALLVRLIGMLFGLG
>WP_006860409.1 class I SAM-dependent rRNA methyltransferase [Marvinbryantia formatexigens]
MWIYDNEIASIAGSFADGDIVLVHDFDGYPLGRGFINRHSKIRIRLMTRNAAQEIDRDFIRMRVQNAWNYRKKTVDTGSC
RLIFGEADFLPGIVIDKFSDVLVVESLALGIDRLKETIVEALKEVLAEDGVIIRGVYERSDAKVREQEGMERCKGFLGEP
FDTNVLIEENGVKYMVDVVNGQKTGFFLDQKYNRQSIRRLCPGARVLDCFTHTGSFALNAGAAGAAEVLGVDASQTGVEQ
AELNARLNGLEDRVKFVCRDVFELLPELEEKGETFDLVILDPPAFTKSRSSVKNAVKGYREINLRAMKLVKDGGFLATCS
CSHFMTYELFTQTIRQAAQNVHKRLRQVEFRTQAPDHPILWAADESYYLKFYIFQVCDEK
>WP_006860412.1 ABC transporter ATP-binding protein [Marvinbryantia formatexigens]
MKKLGTYMKRYGFLYLLGFAAMLISIALDMMAPQITRRIIDDVIVGGQMELLMRLLFGLLGIGIGRAVFQYIKEFTYDYI
GVSVGYHMRRDLFRHLQTMSMDFFDRHNTGELMTRTKEDVDKVWAAVGFVGILAVEALTHTILVLVCMFRLNPYLTLVPL
ALLPLIGFCAVRMENGLGKVYDQISEETAELNTVAQECIAGVRTVKAFAREDYEISKFSRHNRLFYDLNMEQAKLLARYQ
PLITFLGKVMLLAVVIIGGLMVISGRMTIGALGAFSEYANNVIWPMEILGWLSNDIASAFASWRKIKKVAQQTPQITDPA
AAAQNASSSETSDPTWSAQKDGAAAIRPGDIVAGELIFEHVGFSLDGHEILRDINITLKPGQTLGIMGMTGTGKTTIVNL
IQRFYDVTEGRILLDGTDIRELPLAKLRASSSVVMQEVFLFSDSVTENVKTGCREKMNQQTVEWACRQAGASRFISRLGN
QYETVIGERGVGLSGGQKQRISIARALAKQAPILILDDATSALDMETEKIIQKNLKEMKHSTKIIIGHRISAVRSADEII
VLENNTIAERGTHAELMAQKGRYYRTWCVQYGEEAGADNLPKTVSPLDAALPPETVSPPETASPPKTALSPETVSPPEAA
VSAPGNSVLRREEELPCP
>WP_006860413.1 ABC transporter ATP-binding protein [Marvinbryantia formatexigens]
MSVNSVREDEVMHDVPKTATLLRLYRYLFAYKKMLAAVALLLLVTLFITLATPLMIELAIDTYVANSDAAGLCRLAAVGL
LLFLVHMVCTRCWMRMMADVTNKVLLTIRSQLYEHIQTLSFHFFDSRPTGKILARVIGDVNSLKDVLSDSVTKLLPDLLT
VAGVACIMLVKSWRLALAALLTLPFLVAGMFLIQISAHKLWQIHRKKNSNLNAFIHESFSGIRIVQSFAAEPERQQDFER
CAMEYRDSFIDAVRIGDTFGALVEITWGVGGFLLYFIGIRIIGADEIGIGTFLAFSTYLGMFWSPIRNLSSFYNKIVTNI
SAAERIFDILDTPAEITSLPGSTALPPVKGEVRFEHVSFAYPDEPDKPVLENISFTVQPGETIALVGPTGAGKTTIVSLI
SRFYDVTDGRICIDGFDTRHVTLESLRRQMGVMTQDTFLFTGTVRENICYGKSDATEEEMIIAAKAVNAHDFIMKMEHGY
DTVISERSSQLSIGQRQLLAFARTMLSDPRILILDEATSSIDTHTELLVQSGIAAMLQNRTSFIIAHRLSTIRGASRIFY
VDGKQILESGSHEELMAKKGAYYRLYQSQFECI
>WP_006860418.1 GNAT family protein [Marvinbryantia formatexigens]
MHIELKKWSLEDKHILAKICDEADRSYLSDRLPSPYTEADAVSWLEIVSEHEGKDGVFRAIVADGEIVGNISVEQKADVY
RKDAEIGYMLLDAYRSKGIMTEAVRIICEEAFSTLDIIRITGLVYAPNIASQKVLEKNGFLKEGVQRSAVFKNNRVYDLW
LYGKVCSPV
>WP_006860419.1 MgtC/SapB family protein [Marvinbryantia formatexigens]
MSIEIWGNSVNNLSIVTMLLRIALSMICGGVIELERGKANQPAGMRTYMLVSLGACIVMITGEFVYYKFATGDPARLGAQ
VISGIGFLGAGSIVISGKLRIRGLTTAAGLWVSACIGLVIGIGFFECGIAATLAVYVTMGTFKRVEDRITFHNGWFSVYV
QLGDISNLTDFYNGINALGMKIGEVQIFEKKHEFKGAVISIQNCIHEDREDVLGKIEMIHGVEKVNFIS
>WP_006860420.1 MBL fold metallo-hydrolase [Marvinbryantia formatexigens]
MERIRFLGCGSAFNPLLGNTSAYFIMEDSLVLIDAGETVFSKLYKMKLLESCPEIFIIITHTHSDHVGSLPSIISYTYYV
LGKRVNIFYPEKSLAVLLDMMGIVREAYVLSVDRDFCIGSVAVHALSVKHEENIGCYGYLLEFPDAKIYYSGDSYEIPDR
VIKGFLAGEIKKIYQDTTEYETERLSHCPLSMLESLFPVQMRKNIYCMHFSNDFMKKLEEKGFNYVKVEET
>WP_006860421.1 glycerophosphodiester phosphodiesterase family protein [Marvinbryantia formatexigens]
MRTVSELKKEKGILIAAHRGTWGGNIPPNTIAAFDIALKDGADILEMDLFKSLDGEIFVFHTGKEPAHLDRHFNIETMTA
AEIRKLRLCNGDLVETFVPLNSFDEVLEHYKNKCILNLDRCIGFVGDVIHAVKRHNMLDQILLKCDPSEQALKLVENYAP
TVEFMPIFKEEDTASEKIEHMNINYIGAELVFEKETSHLAQDSYIEMMHKKGRILWGNAIVYSSRVLLAAGHNDDVSLAG
NPERGWGWLADKGFDIIQTDWTRHCADYLNNRM
>WP_006860422.1 iron ABC transporter permease [Marvinbryantia formatexigens]
MGKIKAKFRDGTINIPGLLLKLLLIWFILSFLVFPNVNLILKVFIKDGQFSLEAIPKIMKSARAIKSLKNSFLLAFDSIV
TVNISGILIVLFTEYFDIKGSKLLSMGFMTTLIYGGVVLVTGYKFVYGETGIVTKVLLQFFPDMDPQWFVGFWAVLFIMT
FSGTSNHMMFLTNAIRNLDYHTIEAAKNMGASQMSILFKIVLPTLKPTIFAITILTFIAALSTMSGPLIVGGPDFQTINP
MIKTFADMNGSRDIAALLAIILGLATSILLFIMQKIEKKGNYISVSKTKARMVKQKIENPVLNVIAHIVAYVMFVIYMLP
IINVVVFSFTDGLTIKTGQLRADSFTLENYAKLFRSSTAYKPYLVSIVYSLAAALIVAVICIAVARIVTKAKHKWDKLYE
PLILIPWLLPSTMIALGLMMTYDEPRINVMNKVLVATTVIMLIAYIIIKIPFSYRMIRAAFVGLDGNMEEAAQVMGAKPF
YTMRKVILPVIMPVVLSVIVLNFNSLLSEYDLSVFLYHPLFKPLGIVIKSATDETATTDAQAMAFVYTVILMIISTIALW
LGRYDGISTIKKFFAKKKKR
>WP_006860423.1 ABC transporter ATP-binding protein [Marvinbryantia formatexigens]
MVKFENIEIRYGDFVAMKNLDLEIKEGEFFTFLGPSGCGKTTSLRALVGFLAPSRGRVIVNGRDVTNLPVEKRNIGMVFQ
SYALFPTMTVYENIAFGMKVKKMTKTEIDRKVHEIAAKIKITDEQLAKNVADLSGGQQQRVALARAIVLEPKILCLDEPL
SNLDAKLRIDMRLELKRLQKDLGITTLYVTHDQEEALTLSDRIAVFNNGYIEQVGTPYEIYNRSSSEFVCDFIGDINRLG
EDILNLINKQIGTSFDTKKTGFVRIERCVNEYKPDHAKITGIVTDTEFNGILTKYTLSCMGQTVKYLEKNDGYKYYKEGD
EVDLYIGAQDIMQF
>WP_006860425.1 extracellular solute-binding protein [Marvinbryantia formatexigens]
MATILDVAKLAGVSQGTVSNVLNGKGNVSSEKIRIVEEAARTLGYTINEQARMLRRGTGNTIGIILPTVESRQYREFYNS
LKYYAESRGYSVELFISNNSPQTEMEMIQKARSARVCGVAAITCLSGKDNPYQDAELKRVCFVERRPAFQADYYGFDYRL
AGSQMAKRVLKKGYRNVAVITETEKYSNEAEFLKGFNSEIDENCGCSVLKITTDLGRISHSILNLFAADERIDAIVTTNI
GLAESIRQIAQSLFGSKKMDIHTLSPVISLPEKDFIKYELNYSLLGKKVASRILEQSEGTGDREVILDNDGERDWKHISI
TAKPAECLRVLALDGPESVIVQGMSQLYTEKTGTKIKVAVYSYDEIYDQFVSSEISDLYDVFRIDVRWLSWFAERLLLPL
EQIDPDIRTSLSEYLPALEDKYCYVRGKIYALPTSPSAQLLFYRKDLFENAAIKRQYREKYKKELQIPETFEEYNRIAAF
FTEGDGFGTDVRYGTNLTLGNTGVAATEFLARFFGHKKNLYNENGKIVINNDVGKKAMEELLELQKYIPGKPAKWWTTAA
KEFAGGNIAMMINFSNYASEILGYHSKIIGNVGFGMVPGGNPIYGGGSLAVSKNSRHPEDALAFIKWITREPVASGMAAL
GNVSPCIRTYDKYDIMKTFPWLELSKKCFLMSETRRLPDEDGRPFDEKKFMNIVGSAVKNVMTGLLGTDEALARAQSMID
EEMW
>WP_006860426.1 arylsulfatase [Marvinbryantia formatexigens]
MKQKKPNILFIMTDQLRGDCLGIAGHPDVKTPYLDTLAAKGVLFSNAYSACPSCIPARAALHTGMLPEHHRRVGYQDGIA
WRYEHTLAGELSRAGYYTQCVGKMHVHPLRNYLGFHNVELHDGYLHYARYGSVPYRESQHVADDYYYWLKEQKGISADPM
ESGLDCNSWVARPFPYEEKYHPTNWVTDRSIDFLRRRDPDQPFFLMASYLRPHPPFDAPAYYFDLYKDKKLTPPYVGDWE
DTKLLKERGRIFDSLTGPEDEELIRQAQIGYYACITHLDHQIGRLLMALTEHELQNDTMIFFTADHGEELCDHHHFRKSL
PYQGSIHIPLIISGNPELTGFAPHSVCDEVTELCDIMPTLLDIAGADIPDRVDGKSLLAFADGEGREYLHGEHSYGELSN
HYIVTKKDKFCWFSTSGTEHYFVLEEDPHELHDRIEDPACRERIAYLRNCLIRELTGRPEGFTDGTSLIAGREYPVYLAE
K
>WP_006860431.1 hypothetical protein [Marvinbryantia formatexigens]
MRQKKLEKAEKSSDILRVHRKGEIMSGVLTNSAEVISFFKDINNKNSNKTKKQSNNRIAQGKRKSYTEVTKQRRDAGAGG
AAVSAGRKSVGRERTDEFSEWRKLK
>WP_006860432.1 right-handed parallel beta-helix repeat-containing protein [Marvinbryantia formatexigens]
MKLYVDVNAKCDGNGTAGMPFRRINDAARVAQPGDEVLVAPGVYREYVNPVHGGTEDARITYRSTEPLGAVITGAEQVQS
WEKYEGNVWVCRISNSIFGGYNPYTTFVYGDWYFAKADKHTGCVYLNDRALYETENLEDCIKGEVYECSWVPEESVYKWY
TQQDEEKDETIIYANFQGRNPNEENVEINVRRECFMPAETGVGYITVSGFNINKAATTWAPPAAFQDGMIGPHWSRGWII
EDCDISNSKCAGISLGKYLDPDNEHYFTNKYVKSPTQMERDAVCRGQYHGWLKENIGGHIIRRNNIHHCEQGGIIGRMGG
VFSVIEDNHIHHINNMMEQGGAEIAGIKMHAAIDVIMRRNHIHHCTMGIWCDWEAQGTRITQNLLHDNQRPEFAKILKGG
MMSQDIFVEVGHGPTLIDNNILLSEVSLRMATEGVAMVHNLICGALTCVGDGTGPRYTPYHIPHRTEVMGFMTILHGDDR
FYNNIFVQKWPSGDVIIPHDSDDGADVENRAAGTWMFDEYPTYAEWISQFDFSRPADMKKLEPAHAGHLPVWTEGNVYLR
GARACKNEVDGLVAAEGGEDIRVELVEKDGAYYLDTNLYDFLEGFTDRMINTEVLGQAFEPEQKFENPDGTPIQFDADYF
GTHRGIRVIPGPFADAEDAKKGYCSLCSQ
>WP_006860433.1 ATP synthase F1 subunit epsilon [Marvinbryantia formatexigens]
MADDKLFQLNIISPERIFYEGKAVMVELTTSEGEVGIYKNHIPMTLLIVPGIVTITEEDGSKRLAAIHSGFMEVLPDKVT
IMAEVAEWPEEIDVNRAKEAQVRAERRLQRKDPMLNLNRAEMALRKALVRQELADTVKNTK
>WP_006860434.1 F0F1 ATP synthase subunit beta [Marvinbryantia formatexigens]
MSEQVKGKITQIIGAVLDIKFPEGKLPGIYDAIHIPTADGKTLVVEVAQHLGDDTVKCIAMGPTDGLVRGMEAISTGAPI
MVPVGEKTLGRIFNVIGEPIDNKEAPKDVQYLPIHRDAPDFEEQATSTEMLETGIKVVDLLCPYQKGGKTGLFGGAGVGK
TVLIQELIRNIATEHGGYSVFTGVGERTREGNDLYHEMSESGVINKTTMVFGQMNEPPGARMRVGLTGLTMAEYFRDEGG
KDVLLFIDNIFRFTQAGSEVSALLGRMPSAVGYQPTLQTEMGALQERITSTKHGSITSVQAVYVPADDLTDPAPATTFAH
LDATTVLSRSIVELGIYPAVDPLESTSRILDPRIVGEEHYKVARGVQEILQKYKELQDIIAILGMDELSEDEKLIVSRAR
KIQRFLSQPFYVAQQFTGTEGRYVPIAETIRGFREILEGKHDDIPESMFLNAGTIDDVLARVK
>WP_006860435.1 ATP synthase F1 subunit gamma [Marvinbryantia formatexigens]
MASMRDIQRRKSSVSSIGQITKAMKLVSTVKLQKTKQRAEQAKPYFDKMYRTVAHILSHSGQIQHPYLQGGESKKKCIIT
ITSNRGLAGGYNSGVEKLITGSGFAKEDVELITIGRKGREFLERRGYTIRADYSDVMNNPMYSDAHEISEAVLKAFTDGE
IGEIYVAYTAFKNTVVHVPTLMKLLPVKFTDEELEAGTEKTRQREADMNTPMNYEPAEEQSLDIIIPKYVTSILFGSLIE
AAASENGARMQAMDSATSNAEEMIESLSLQYNRARQSSITQELTEIIAGAEAIS
>WP_006860436.1 F0F1 ATP synthase subunit alpha [Marvinbryantia formatexigens]
MNLRPEEISSVIKDEIKKYSSKMSVSNVGTVMQVSDGIARIHGLESAMQGELLEFPGEVEGMVLNLEEDNVGAVLLSDAT
SISEGDTVKTTGRVVSVPVGDGMLGRVVNALGHPIDGKGPIPSDKTREIERVAPGVITRKSVDTPLQTGIKAIDSMVPIG
RGQRELIIGDRQTGKTAIAIDTIINQKGQGVKCIYVAIGQKSSTVANIVKTLEEYGAMDYTTVVASTASELAPLQYIAPY
SGCAIGEEWMENGDDVLIIYDDLSKHAAAYRTLSLLLRRPPGREAYPGDVFYLHSRLLERAAKLSDELGGGSLTALPIIE
TQAGDVSAYIPTNVISITDGQIYLETEMFNSGFRPAVNAGLSVSRVGGAAQIKAMKKIAAPIRVELAQYRELAAFSQFGS
ELDADTKEKLAQGERLKEILKQTQYHPMPVAEQVMIIYAATRKYLLDIAVEDILPFQDALFELVHTKYPEIPKAINETKE
LPEETEKLLVQAIGECKENFKK
>WP_006860437.1 ATP synthase F1 subunit delta [Marvinbryantia formatexigens]
MAKLVSKTYGDALFDLSVEENSVDAMMQEVLAVREALAENPDLAQVLRNPDIGKEEKLNLVEKVFKGRVSDNLTGFLRIV
VDKQRYGELDAILDYFVARVKEYKKIGMAHVTSPMELSEEWKARIKEKLLATTGYVEMEMTYAVDPGLIGGLVIRIGDTV
VDSSVRSRLADVVRRLQRTSLEPQKEMRE
>WP_006860439.1 ATP synthase F0 subunit C [Marvinbryantia formatexigens]
MITNEGLILACSAIGAGLAMIAGVGPGIGQGIAAGYGANAVGRNPGAKSDITSTMLLGQAVAETTGLYGLAIAFILLFAN
PLLGKL
>WP_006860441.1 ATP synthase subunit I [Marvinbryantia formatexigens]
MERIKRFCKNLHPTLKELLCGIFLWGLLLALVLVWFSDSKPAFLLSLFAGVLAAAGMAFHMCHFIEDSLELTQEDASRHM
KKGTVLRIAAAMVLAVLVWLLDGDIVAVFLGLLTLKLGAYTQPLIHRLTGRAKKA
>WP_006860442.1 AtpZ/AtpI family protein [Marvinbryantia formatexigens]
MNFKKDVYRNIAMITQIGISMLAPVILCVFIGTQLDEHFGWNTVLPLLILGILAGCRNTWMLMQEMIPKDKKSGKRDRGD
GAD
>WP_006860445.1 HAD family hydrolase [Marvinbryantia formatexigens]
MIKLAASDIDGTLVPEGTNELNADIYEVIRRLQEKGVLFAAASGRHYSSMRYLFNEIADDIFFVTENGSCVLKNDRIISV
TYIPAETAEAIVRYLHSRGETEIILSTPETLYTESPRKEFQDGLRALHIHLKVVPDLLPYCKKTNKIAVYRQENPEELEE
ELQKRFGEALNVVKAGTCWIDCMDKTADKGIALRRLQETLHITKAETMAFGDNCNDIGMIKQAGESYAVANAHPALKAAA
RYVAPSYREDGVLRTLKEKVLAEDGK
>WP_006860448.1 GTPase HflX [Marvinbryantia formatexigens]
MTGIEISTPEERVILLGVSVTDADGAKQSLDELEELAKTAGAVTVGKMLQNREQIHPGTYIGRGKIEEVKQMAYALEADA
VICDDELSPAQLHNLQQELDMKVLDRTLIILDIFAARASTSEGKIQVELAQLKYRQARLVGLRNSLSRLGGGIGTRGPGE
KKLEMDRRLIKDRIAQLNRELSEVKRHREVTRSRRMRQQTPVAAIVGYTNAGKSTLLNTLTGSQVMEEDKLFATLDPTTR
VLELPSGQEMLLTDTVGFIRKLPHHLIDAFRSTLEEAKYADIILHVVDASNPQAEQQMAVVYETLENLGVSGKTVITLFN
KQDKTLTGETLRDSRADRVIPVSAKYGSRLEELKAVLEEILNERNVLIERLYSYSDAGLIQLIRRHGQLLQEEYRADGIY
VRAYVPMEIYGAVSP
>WP_006860449.1 tetratricopeptide repeat protein [Marvinbryantia formatexigens]
MGTRFYKLAAVLSMCMLLAGCRDKGPSEVELARDEGISYMEQADYQNAITAFENAYSLCDEKMPETKTDISLYEAACQFK
MGDFEGVKDTCSRILELAENVDAYYMRGAAFLKLGEAELAKADFDAASLLAPEDYGLFLDIYKQYEEQNQSAVGDEYLQK
ALNIPGEEMEDYYQKGSIYFYLGEYTKAQEMLAKPAEAKHKEAMMLMGEVYLALGDSVHARNVYQQYMEEYGEAAEAYNG
IVLCELADGNYDAAISSAETGLALEADESTKRDLLYNEIVAYERKGDFATAKTVAAQFAELYPDDEEGKKEYDFLSTR
>WP_006860452.1 hypothetical protein [Marvinbryantia formatexigens]
MGRKRALQWHPAFFAALRAMEEKKQCGLQIQREYNLGTKPRQIDVLITKNNPENEARSGIGRIFRKHNIVEYKGPSDKLN
CNDFYKVCGYACFYIGDARRVLEIDPAEVTLTFVCSSYPVKLVRHLAKQYGIRVKKEEAGIYYLKGSCFPAQIIVSRRLN
PEKYLWLYALRSDLDAGELKMVLGDYEKHRESVDYQSMMDIIIRANRERMKEDEMCEALKELYEEIYAEKLEEEFAAREK
LGEERGEKRGERRGEKRGERRGIRRGEMIMGNLVSVLLESGRTEDLQRAAEDQTYRRKLMKELGISGRRS
>WP_006860454.1 alpha-galactosidase [Marvinbryantia formatexigens]
MAILYNEQAKTFTLQTAKSTYQIKVDEHGVLLHTYYGAPAGESDFSYLIVPEDHGFSGQPGDVNDRTYSMDYYPLEYAVY
GNGDFRVPAMKAGRAGAVPALDLRYVSHQIYDGKYALPELPAMFAGQESDVQTLEITLKDLYEEIYVKLFYGVFAEKNVI
TRAAAVENRGTSTVELGRMMSMSMDFPDEELELLHFYGKHAGERQAERRALPHGITEISSGRGTSSHQHNPFVILCEKGA
TEDAGGCYGVSLLYSGCFRIQMERDQFDSLRLVCGLSDDEFSWTLQPQECFYTPEAALSYTPDGLTDLSQCLQRAYFDCL
IRSPWKNKKRPALVNNWEATYFDFNAEKLLAIARQAADLGLDMMVLDDGWFGKRDDDNSGLGDWYVNEKKLGCSLRELVE
EIKKLGLKFGIWIEPEMVSEDSDLYRAHPEWALTIPGRQPGRGRNQLALDLSNREVLEYLKGCIDRVMQSADISYIKWDI
NRCIDNIYSNANPQLSQGAIRHLYVLGLYELQEYLITRYPDVLLEGCNGGGGRFDAGMLYYAPQIWCSDNTDAIERLRIH
YGTSFGYPMSAVAAHVSVCPNHQNGRVTPFQTRGICAMQGSFGYELDLSLLSEEDKQEARRQIELYNKYSALFQQGNYYR
LSSPFENRDFTAWSYVSQDKTCASLSVVFTDLHANPKPLRVKWKGLLKDALYEVGKETYTGAALMQGGLVLPKPRCNYDS
YMICIEKK
>WP_006860455.1 alpha-amylase family glycosyl hydrolase [Marvinbryantia formatexigens]
MQTQKEKKGQGFEEAEYQKRFQRHLDELKWLYMELYQNDWMFDELCGQMQRFYRERREGLKEMDRRREKNPEWFKQNDMM
GMMLYVDNFAGNLQGVRGKLDYLKECGVNYLHLMPLLESPKGRSDGGYAVADFRKVQPELGTMEDLEEVADACHEKKMSV
CMDFVMNHTSEDHEWAVRARRGEGEYMSRYFFFDNYDIPAQYERTVPQVFPTTAPGNFTYLPEIGHYVMTTFYPYQWDLN
YRNPRVFNEMMYNFLFFANVGIDVIRIDAVPYIWKQLGTDCRNLPQVHTIVRMMRMIGEIVCPGVVLLGEVVMEPSKVAP
YFGTVEKPECHMLYNVTTMATMWNSLATRDTRLLKRQMDILAGLPKEYVFLNYLRCHDDIGWGLDYATLQWWGMEERSHK
QYINDFFTGKAAGSYSRGELYNADPVTGDARFCGTAASMCGVEKAGFEQDDEQMTYAIQRDLMLHAFMFTQSGIPMLYSG
DEVGQTNDYAYRDVPEKAPDSRYVHRGKFRWELVEEIKQPGTVSERIFHGLQKLEKIRANEKVFTSTAEFYTLETGEQAI
IGIVRRYEGEKLIGLFNFSEFEKTAWIEETDGEYKDLVTGKNMTASAVKVPGNGFFWLKRVK
>WP_006860457.1 carbohydrate ABC transporter permease [Marvinbryantia formatexigens]
MDANKKAAQKKTVSHVIMMIVLVILLFLFIFPFLLVVINVFKTKADITSNPLALIGEHGFTLANFPEAMKKMNFLTVFGN
SLLVTSVSTVLTLLVSSMAAFVIVRNKWKACNILFSGMIASMVIPFQVLMIPLVSLYGGIFGVLNSRTTLILMHVGFSLS
MATFMFHGAIHTNIPLELEEAALIDGCTRWQTYWRIVFPLLKPTIATVAIIDAMAFWNDYLLPSLVLGRKELYTIPIATQ
AFYGTYSTDMGLVMAALLLAMLPILILYLFLQRYIVEGVTSGAVKG
>WP_006860459.1 ABC transporter substrate-binding protein [Marvinbryantia formatexigens]
MKRKVSLAMAAVMTASMAAVGSVPAAAADVSITIFNSKMEIQSQLEEKAAEYGEQAGVDIEVYYSNDTVSAHMATRYASE
DPYTLAMVDAKDIYSLAGEHAIDLSDQEWVKDTNYAIGVNGQINGFPVCVEARGIIYNADAIEAITGETFNPEDYATLDA
FKGLLDTLVAGGMESPVGIMKEDWSLGGHYLAEIYEQQEDVDAFVDSLYAGTADLINNEKFNSMMDTFDTLMQYNYAKDS
AIAAEREVTEQKLAEGEIAFMFGGNWDWSVINAYEYSENMGMMPIPQNTEDGTNAKLVGGGSKYFFIDSSDNTSDEQRQA
AKDFLNWLVYDEAGQSFLVNDCALVPAYSNITLEVADPLGRSVKEFVDTDSLIANYDYLPDDHYSICGASFQKYLAGQSD
RAGFATEIENYWKSTTPVEK
>WP_006860460.1 TRAP transporter large permease [Marvinbryantia formatexigens]
MSLAVQTAIVMVVLLVIMLAMGVSISVSVGLSSAVAMLCMLPADVSFTTSAQRLFAGANSFSLIAIPFFILAGNLMNNGG
IAERLVNVAKVIAGRMPGALAQTNIIGNMMFGAISGSGAAAAAAMGGVIGPMEKKEGYDDAYSTVVNIASAPTGMLIPPS
NLMIVYSTVAGSVSVAALFMGGYLPGILWGAAVMVLAGITARRRGYVIKEAVTARMALKAVLDAIPSLLLIVIIIGGILC
GAFTATEASAVAVAYAAILGLIYKGFTIRDLPRIILASAKMTGIITLMIGLSSIMSWVMAFTGLPDIIAGGILSMTDNKY
VILMLMNVILLVVGTFMDPTPAVLIFTPIFLPICQTFGMHPVQFGIMVSMNLCIGTITPPVGSILFTGCKVGGIKIEKVI
RELLPYFGVILIALLLVTYIPSISMALPEAAGLIK
>WP_006860461.1 TRAP transporter small permease [Marvinbryantia formatexigens]
MKRLRNAINKLVEVFSVLLIAVMVLLVLWQVVARYMLNSPSAFSEALTRYLFVWLVLVTATYAFGSREHMYISALNDKLR
GGVKTAVGIGIEALTILFAACVMIYGGSSITAMQMVSLDSSLHIPMGIVYAIIPVCGVITVFYCMCNIAEELGRRKESA
>WP_006860462.1 TRAP transporter substrate-binding protein [Marvinbryantia formatexigens]
MKKKHVLVLQAVLGMALLTGCGVINEEEEKTQIIRVAFNQPETHAEYIALADFGEKFEKATDGRYEVQIYPNAVLGDQGP
VTEMIRTGALQLAVVPVSVPESYNEDFAIIAAPYLYDDLEQMETAAREGVFDSLFTTTDKFNFEIVSLYTSGARHIYTDK
PVVTPEDLKGYKIRVQDSEVYIQMMNMMGGVGIPMAQSEVYAAVQQHVIEGGENSEVVYDNFKHYEVSPYFSYTNHLVMT
DVVIANRDFLDKMDPETRRIFDELIKESMEVEFAAWDENIEHAKSTLEKQGVTFVESDTEAFRDRCAPLLESIAGRSDMT
REVYDRIMEIKAREENGE
>WP_006860465.1 YhcH/YjgK/YiaL family protein [Marvinbryantia formatexigens]
MIYGNIHAKETETAYTSVIRKALEILRTTDVTNMHHGKYPLEGDRLILQINEVTTGPKNTKRPEVHRDYIDVQYMVHGHE
LIGFYPDCGDGAALEDNLDSNDVLFYQEREDNHEIMLPMTDGCYAVFFPEDVHRPCCMMNGPEEVKKIVLKIRVDSL
>WP_006860469.1 DUF1538 domain-containing protein [Marvinbryantia formatexigens]
MLYTPGTREKLKEKLREKLKESLQAVLPIVVIVLILSFTITPISPSILLCFLIGSILVIIGMMFFTLGAELAMSPMGERM
GVCMAKTQKLGMVVVISFLLGFIITISEPDLQVLAQQVPSVPNIVLIIAVACGVGLMLVVAILRMLFGIELSRLLFVLYL
AVFVLVFFVPESFQSIAFDSGGVTTGPMTVPFIMALGVGIASIRSDRHAADDSFGLVSLCSVGPIIAVLLLGMIYHPQEG
AYALQEIPEIADSKELWALFGEGFPVYFREIALSLLPIVLFFGIFQILFLKLSKKNMVRILVGLVYTYIGLVLFLTGANV
GFMPAGNYLGQVLASLNHPWILVPIGMLIGFFIVRAEPAVYVLNKQVEEITDGMISAGTMGTALSIGVSVSVGIAMIRVL
TGISILWFVIPGYAIALGISFFVPKIYTAIAFDSGGVASGPMTATFLLPLAQGACIALGGNIVTDAFGVVAMVAMTPPIT
IQLLGLFSQLRAKQPEVAELGELDDDAIIEL
>WP_006860473.1 glycosyl hydrolase 53 family protein [Marvinbryantia formatexigens]
MKNQWITGMDLSTLLEVERCGGKFYDGGARRDAMDILKDYGMNMVRLRLWNDPFDENGNSYGAGGNDIETTLALAKRAKE
KGIGWLLDFHYSDFWADPGKQIPPKAWKGMNAEELTVAVHDYTAQVLQRCAAEDILPQMVAVGNELSNGLLWPCGKTPDF
KNIVKFINAGIRAVHEAAPEIPVMLHLDNGGNNALYRGWFDAYFAEGGEDFTYIGLSYYPFWHGTLEMLRENINDIAQRY
GKDLIIAEVSMGYTMEDYQVYEKLDDSQRKGMATRKELVEKIAYPMTRQGQADFMRDVLQVIREVPQGHGRGFFYWEPAW
IPVPGSGWATEEACAYMGEQGPGGNEWANQALFDYDGNALPALDVIRSFAQNAGNDGQPAGM
>WP_006860476.1 ABC transporter permease subunit [Marvinbryantia formatexigens]
MKKMKGNRLSSIVLHNLLIAVLAFIWLIPIVWLVCTSFSSYSGMNTSTFFPKEWSVIHYIKLFQPDTVAQFPQWFMNTFI
IACVTCVISTAFVLMVAYAMSVMRFKARKPLMNFFVILNLFPGMLAMIAVYFTLKSFNLTNSYAGLIMVYSGSAGLGYLI
AKGFFDTVPRALCEAARIDGCSEARIFAQIVIPMSRPIIVYTVISSFLVPWMDFVYAKMILNAGISEKYTVAIGLYKMLD
KSLINNYFTMFCAGGVLVSIPISILFMIMQKFYVEGITGGAVKG
>WP_006860477.1 sugar ABC transporter permease [Marvinbryantia formatexigens]
MASEKKGAAAAVGGFFRAIGTYFSEFGTAFAKGDAFVKLSALWMGAGYARRKQYVKAIIMTILEIAVIAFTVTFAMQYVP
KFGTLGTVKMEKVFNMQTMKSEFNDYDNSFQILLFSLFSFVVWAAFIVVWMRNIVNAYRLQLMEAAGEHINTFKEDLHSY
IEEKFHVTLLTLPVLGIVVFTAIPILLLIFVAFTNYDQQHMPPTELFTWTGFTNFLSLFGGGGLTSTFSYAFVRVLGWTL
VWAFFATFTTYIGGILLSLLLNSKKTKAPKFWRLLFIITIAVPQFVSLLLVRNFFSNGGIVNTICANIGLTGFLRDIGLV
STSYIPFLSAPGWAHVMIIIINIWIGVPYQMLIATGVLMNLPSDQLESARVDGAKPFQIFRKITMPYMLFVTGPALVTDF
VKNINNFNVIYLLTQDVYTTTNQAMANSQAKEVDLLVTWLFRLTQDYYNYKMASAIGIIVFIICAVFTLIAFNRMIGNGK
EEDYQ
>WP_006860479.1 extracellular solute-binding protein [Marvinbryantia formatexigens]
MKLKKVLASTLAAVTVLSSVALVNAEETITLTLWGAEEDQTLLGELAEEFKAAYPDVTFDIQIGVESESTAKDTILTDVE
AAADVYAFASDQIYDLVNAGALIDLDEYAEALTMAGKTLDDVKAANVAGSIEAATVNGKLYAFPRAADNGYFLYYDSNVL
SEEDVASWDSLLAAAEAAGKKVGMTLASGWYNASFFYGAGFTTGLNEDGTTTIDWNGTSADGYTGVDVVKGMLNIASSPA
FMAIADGDISNQIAAGGLCAAVSGTWDAITAQEAFGDGYAATKLPTFTVGDTQVQQGSVAGYKFVGVNGYAENAGWAVLL
ADFITNEASQQKFFDQRESGPSNNNIIDSDAVKSNVAIAALAEQAEFGKTQTVGGKYWDPAQTFGELIAQGTLKADDDAG
IQAALDTLVEGVTAPIE
>WP_006860483.1 BlaI/MecI/CopY family transcriptional regulator [Marvinbryantia formatexigens]
MDKKYGLTSTEYEIMELFWDTDGKLSFKEVMEYFNSTKNKNWKKQTISTFLKILQDKGLIASDTSGKKYQYYATCTREKH
INMWVRQMMKDSFDNSMGQFLMAFSGGQKLSEKDADELREYLKKYSKGD
>WP_006860487.1 DNA polymerase III subunit delta' [Marvinbryantia formatexigens]
MKGFRQIIGHKDVIAHLQNAIASGKVSHAYILNGEKGSGKKTIARAFAKALNCESDEERPCGKCHSCRLADGGNHPDIME
ITHDKPNSISVDDIRGQVVEDVQVRPYSSPYKIYIIDDAEKMTMQAQNALLKTIEEPPSYVVVLLLTTNASSLLQTILSR
CVMLNTKPVPDSQVRTYLMEHVKIPDYQADICVAFAQGNIGKAVQLATSENFNEIKGAAIHLLTHLKDMDIADITAAVKA
VTEFKVDIRDYLDILAVWYRDVLYFKATNDANGIIFRENLRAIQEQTRRCSYEGIERILEALQKAKARLTANVNFELTME
LLFLLIKENGE
>WP_006860489.1 tRNA1(Val) (adenine(37)-N6)-methyltransferase [Marvinbryantia formatexigens]
MKIELYEGERIDDLQRNGYRIIQSRDGFCFGMDAVLLSGFVRVRERERVLDLGTGTGIIPILLEAKTPGEHFTGLEIQKR
SADMARRSVELNGLSDRISIVEGDIKEAVSIFGRASFDVVTSNPPYMTGNHGLVNPELPKAIARHEILCTLEDVVSQAAH
LLRENGRFYMVHRPFRLTEIMTVMVKYHLEPKRMKLVYPYIDKEPNMVLIEGLKGGRSRITVEKPLIVYKEPGVYTDEIY
EVYGY
>WP_006860491.1 acyltransferase family protein [Marvinbryantia formatexigens]
MKQREYAYDNLKFLLIVLVIAGHLADFYTEPGGNASGSLAVAARGLYGLIYIFHMPAFIFVSGLFAKSALSDKSRAMKRT
GEFLVLYILCKLLLGLPSMLLRCTFDFQLLSESGIPWFMLSMALWYAMAYVLEKCRVILKKWNVPVILAANIALACILGY
TGVIGDFLCLSKTIVFFPFFWMGLHMDAGKLTDKVSKPVCRAVGAVGILLFVLAAVIQPEFLYALRPLLNGRGDAYAQVA
ENFANMYPQVDAAAGIAGTAGLMTGTVSGAGITGLLAKPAYGVFWRLAHYAAAAFLIYCLLAVIPKKKLAVSVCGERTLQ
VYFLHYIFLYPLKIVPVVEKMQTVLPTAVCLLFILVVSALLAVLLSARFITVLFERFHRIWK
>WP_006860493.1 Wadjet anti-phage system protein JetA family protein [Marvinbryantia formatexigens]
MPVFENISDKFFNPFCCRNRELYFACIQQLIDKSKEIPVLYETDARNCLIIYLQNSMYAIETENIGEEISSQRSSPENAS
VILRYFRSCGWITPKEIGRTGDNIASVSSYCRKLVDALHKIFDRDASGAITNHIFSMYEILKSSLEKDSARAIRPYSNIC
VPLVENECDLKNELLVLKDSIRTIMHAVMEIEDANGFGQFLMKDEMLDRFFNDYFFIKRSGLIPGYIAGIDRMLMRIKKS
ELYDRMAEEYMELKNVDPVTAREVVDRQFGELDSFINMEYEKEMSYIDKRINTYYNLYSTRMMMVLSNHTNLQQYLNRLL
LQMRSMKEEEREKLLNGLSECFKLRSMGYVSRKSFERRRKAKPNTENAAIEREELSQEEKQRLTDELLKETPDRYSMETV
RGYLDGLSFPENGLAVSEMAIHTRDDAMMAAASIIYSGSVGFPYEVEFGEGMTETEVARISNIRIKKKERRGQTV
>WP_006860494.1 DUF4194 domain-containing protein [Marvinbryantia formatexigens]
MSDINLQITVKEDNFILFKRCIRRLLESTFLLKEKEERLYAFLAKESNRQDVSDYLRMIGYDVLVDEKCELAMLTVNEAD
AETVGLKRANIVTFSGIQYHLLLALWETYLENLGYDESVFITRGDLIDKLKSFGLQLVSAELKAAFKLFKKYNLIDYDEE
ENGEDAKIRLYPSLQFGWDIPQFKAVADEYLHTEDEEEENENPPEAETENFGEDDE
>WP_006860495.1 SbcC/MukB-like Walker B domain-containing protein [Marvinbryantia formatexigens]
MILLKKVRLINWYAFSNVTAPVGIFTLIAGKNGNGKSVMLDAIKYAAYGDTVFNKSSENRGSRTLSSYTRGLLDATAKTY
MRPADKVPNVYSHIVLEYYDDVLEKSFLLGTILETGVSNNIQSYRYVMDRCTLEETEHLYEENKKKKPYDARRFQKKYGV
TLLNKEAGIGKFTQMTGLKLTGSQTATYLRKLRGIMSYDPDAKIDQFIRESVLENRPVDFTKLIEAKENIERLNGTFTAI
QMEIAELEEILKLLDGYDAQKNLLLIDDIKIVYKSIRELREEMERLRQDVRLSQSRKEEAEKLLETLSGREEEQQKRLRE
VESSLDQLDCMKLIRQEEEVFRALEKEKKLLMAEKKRLDSFQTQVNGMMHILMEKRTEVKKKHILASLTSGEYTAAEKEE
AVLRLKEQITEAYEQAVGELSGLGVLKAEIEKKIQVQIEILEACRKNRNAYSQIPDYVKLKEEINKEFASRKIASEAKFA
CEYVIGLTDERWRNAVEAFLGRRRYTILVEPEYYDIADEVLNRSKNRYAHLFNTKLLMKKQVTPLDNSAARFLTIKNPVA
RKYFDYQLGHMRAVAIDEVKNYENAISAEGRVAVAMDGYFLRFDRIQYYYLGQETFKLNQQRAEKETEQLKAQKKELLER
QEAQRAVKERLKMNLELFSGYQYDAYQAYQTAADKARGSEENLKKLKDAQKNNREFVEMNQLRGKLQDELGAIRRERTRQ
LDIKSQMTSQLQILESSLGSREEKLAEDEKQFEEYQITQYSAVQKATQAYDRYLANGEKGAGGLSAPLTRRRVREKIAEY
EKDIAVQQGLYNGKRTEESWLPMGLEYRSVYEARKAKIWMDDLQEIRQKLEEQTRRYESIFKNEFVLTILRSCNKAMEDL
KAINQELARLQFSAKYQFDVHFVKDMSDYARIIEYAKYLNEREQFGGDGGQMVLGMFSSYSSEEEQELENDMKNIINRII
AKNNVEAIERFADYRNYMTYEILITNQILNHAKLSRQTGYNSGAEVQIPYLLILLSALLMIYNEKVNSTRLIFIDEPFAK
MDPGNVKVMLEFMRSQNLQVIFCAPDKTETIGNESEVILPVLRVSADNMQLGIIQFHDDKKYAGLKRHGSGGESI
>WP_006860496.1 Wadjet anti-phage system protein JetD domain-containing protein [Marvinbryantia formatexigens]
MAAAEKAFEDRCGEMMDYEGQLLKLLTEKYRKSKKDAGTNRIKRRTQIKPSQLYTKYCDNDGDFAIIEAIGEAVRACERR
GFVTYEMKGFGYEIAAVYLNDDRITEVEQYLNDTCGYETKEAKLAYVRNLIEKYGQCSPAAAMECARMQEDLKQRRLPKN
YAQKEDVLKALIFVENNKQELYVREASMLIYGSSKYFEENTMDTVCRLLRNYLKKPCGEGELPDEILEQYHIRKEAQRLC
MKGNCTIYRKGQVLEVGALENGIEFAADEVPEIERVETGAQEFLTVENKTSYLRCPAGNMVVFYLGGYATRYQRDFIKKV
WRDNPGLSWSHFGDIDAGGFFIHEHLCRITEIPFKMKYMSVGQLQDERFAACLQKLKPSDRRRLKTLQEKEAYKDTVEYM
LKENVKLEQEIVSYYLEREN
>WP_006860497.1 hypothetical protein [Marvinbryantia formatexigens]
MNFLWGGMIVVGILYGAMNGTMQEVADAALSSAKEAVTLCITMAGVMSLWTGLMKIAEESGIVAGMTRAIAPFIRFMFPR
IPSDHPANQQISMNIIANVLGLGWAATPAGLKAMEELEKLEEERRRDAAGKTEADIIHNGWEKKSADMAQSSVVQSGVVQ
GSTAHKKNGRCRWERGGMPPGVASNEMCTFLILNISSLQLIPVNIIAYRAQYGSVNPTAIVGPGILATAVSTAVAVVFCK
MMDKKRRV
>WP_006860500.1 hypothetical protein [Marvinbryantia formatexigens]
MKIQELRSLLGKADRSYVEKAFAESYKQLTKSQKEEIDPVIIDILEGREAEKKKKGSAVSFEKLEQEIEDFIENAYAQNY
FAPNRVIPKSQRPKWRFMVKNFIKELEKILVESENYDRAVKLLTELYKLICEACNYYLFSTDDAFRSIGWSQPDLFALLV
KKTFAAGYTRENISSLISLAVSGGLSREALHTMQEMVLLSELKTSDVKQIAIEEAKKLTDDREKKWKDTSKNNNRWYELE
EEINELCAVILMVSVELAEPEEGIKFYFKHAQNSSREITMYCALQLMDWMEEEELWIKVYEYGISKKIRPREGLIRSYEK
RKNKMTVKTEENAAADEKGPGENI
>WP_006860501.1 CRISPR-associated helicase/endonuclease Cas3 [Marvinbryantia formatexigens]
MRYLAHINKYGDEQTVKEHLENTAVLCGKFAESFGAYDAGYCCGLLHDIGKYSRKFQQRIRGSEQRVDHATAGAKVCWEK
KGMYQFLSYCIAGHHAGLPDTGGSGDISTDGTMTGRMRKKLEDFEAYAEEIKIPMLGNPPFQPVKSENIDFFFSMFIRML
YSCLVDADYLDTESFMNRKEHVREQGETIAVLCDRLEKHISDWLKQEDLSTVNGRRTEILKHCMEMGEADKGLFRLTVPT
GGGKTIASLAFALKHAEKHHMERVIYVIPYTSIIEQNAKVFAEILGRENVLENHCNIDYELDEELRPMQLAAENWDKPVI
VTTNVQFFESLFSNKSSRCRKLHNMANSVIIFDEAQMLPNDYLKPCIAAMEQLLRYYRSSIVLCTATQPALKNILSEDID
IASIELCPRMEEQFRFFKRVSIHNLERISEDELVHRLETEHQALCILNTRKRAQKIYQQVKGKGVYHLSTTMYPVHRKAI
LDKIRERLKKQERCIVVSTSLVEAGVDLDFQTVYRQMTGVDSIIQAAGRCNREGKRNADTCFTYIFSLEGREDVPGQRQQ
TEITESLLYDKRNPDSLDTINRYFKMLYHFKGDNLDKKRIMDKFKKSNFQFATVSKEFTIIEENTKTILITREGEAAEIY
EELRQKGFTKGLVRKMGQYCVNLHENDFQKMYAAGMLEEISEDMKQDYFVLRDNEAYTEDMGLTLGVEYGQAVIW
>WP_006860502.1 hypothetical protein [Marvinbryantia formatexigens]
MILYHGSRQIVEYPEIRKKGIKQDFQPRDYIAACYKEGVVL
>WP_006860503.1 type I-C CRISPR-associated protein Cas5c [Marvinbryantia formatexigens]
MAKGVKVRVWGDYALFTRPEMKVERCSYDVITPSAARGILEAIYWHPGMRWVIDRIYVKKPIQFTSVRRNEVKSKILASN
VLPVYNGKPEQLCISSKAEIVQRASLLLRNVEYVIEAHFEMTEKANESDNPGKFKDIIMRRLRKGECFHTPYFGCREFPV
KFCLCEEEEVLTAYENEDERDLGFMLYDMDYSDRNNIQPMFFRAIMKKGIIDVQNCEVVR
>WP_006860504.1 type I-C CRISPR-associated protein Cas8c/Csd1 [Marvinbryantia formatexigens]
MILQALVNYYETLQSAGKIAQQGWCQAKVSFALNLDEGGRLKGIISLKTENTVGKKKVVLPAVKMVPEMVTRSSGISANF
LCDNSKYLLGIDAQGTGKRVLECFEAAKNRHLEILKSAEGKFASAVKAFFSTWEPQRAKEYPALQEMWEEITGGGNLIFV
MDDEDAQDDEEIRRAWKEFLDGESSGREGICMVTGKKTEIARIHSTIKGVQGAQSSGAALVSFNGLAFESYGKEQSYNAP
VGKYAAFAYTTALNYLLAQRDYVFRFGDTTVVFWAEDGEEAYQEVFGWSLEPPKDNQEEIKNIFKNLRLQKAINIEGIEL
NKNQRFYILGLAPNAARLSVRFYYEDSFGNLLENMQKHYQRMELVKPSWEEREYLGTGAMLYETVNQKSKDKKPVPNLPG
ALLRAILSDSRYPENLYSSTLIRIRAEQGKVTWGRAAIIKAYLIKNHQLEKEENFVGLNEETNDTAYVLGRLFAVLEAVQ
EEANPGVNATIRDRYFNAACATPGAVFPILMKLKNSHIRKIERQKIGKKVYLENLLTQLMGKIEDFPKRLTLEEQGHFIL
GYYHQVQKRYEKREEA
>WP_006860505.1 type I-C CRISPR-associated protein Cas7/Csd2 [Marvinbryantia formatexigens]
MSEVIKNRYEFVVLFDVENGNPNGDPDAGNMPRIDPETGFGLVTDVCLKRKIRNYVETVKEDEAGYGIYIREDVPLNRSD
NKAYEYLGVDDKTVKELKKKDPEADIKIRDFMCRNFYDIRTFGAVMTTFVKASLNCGQVRGPVQLGFARSIDPIISQEVT
ITRVAITTEKDAENKSTEMGRKNIVPYALYRAEGYISANLARKVTGFSEDDLELLWEAIINMFEHDHSAARGKMAVRELI
VFKHSKELGDCPAYRLFDAIEVRRKDEVVYPRKYQDYVVDIHEEMIPDTVEMQRKI
>WP_006860506.1 CRISPR-associated protein Cas4 [Marvinbryantia formatexigens]
MEYKEDEYLMLSGIQHFQFCRRQWALIHIEQQWAENVHTVAGELMHKKVHDPYLAEKRRDILITRALPVASRTLGISGEC
DVVEFHKSSDGVKLHGHRGFYEIYPIEYKKGKPKQSEEDVLQLTAQAMCLEEMFSADIPEGALFYGETRRREPVKITAEL
RKQVAVITTEMHQYYDRKYTPQVKYNKRCSACSLKDICMPGMGKAVSVEKYLMQALGDME
>WP_006860507.1 type I-C CRISPR-associated endonuclease Cas1c [Marvinbryantia formatexigens]
MKKLMNTLYVTSEDSYLSLDGENVVVLDKEREIGRLPLHNLEGIVSFGYRGTSPALMGACAERNISLCYLTPQGKFLARV
SGKIKGNVILREQQYRSFLDEKKSLEVAKNCITGKIYNARWVLERATRDHSMQVDVEKLKAASENLKNSLSLVRDCQSTE
QLRGFEGEAAKVYFGVFDELILQQKKDFSFHGRSRRPPMDNVNALLSFVYTLLTNMVTSALETVGLDPYVGCFHTERPGR
ASLALDLVEELRPVLADRFVVSLINKRMVTEKGFKAKENGAVLMDDETRKILLTEWQNKKKETLMHPFLNEKVEWGIVPY
VQAMLLARYLRGDLDGYPPFLWK
>WP_006860512.1 ABC transporter substrate-binding protein [Marvinbryantia formatexigens]
MKKRVAAILMAMTLTASMGSGITVFAEESEPVTISFWCNFTGSDGDVLRELVADFNETNTDGITVEIDIMDSDTLQSKLP
TAISTGTGPSFVLMGIEYLEQYASNGMIEDISDFWETTGIDESGFYENVVEKSYVGDTLYGVPMQYNLQYLYYNKDIFEA
AGLDPENPPATLEELKEAAIACTDTSKNQYGLGIPYDYTSYVCWLWANGGDVISTDGTENLINSQENIDTLTWLQELILT
DGVSPEGLTAADADTMLQSGQLAMYTSGPWNINGLTELGVNFGVTAIPAGTDGAYSPEGGCSWMLTKGADDTVKNAVYEF
MAYWLSDDTLKEWSNRNGFPVWSYSVLEDEEIKNNEILSSVSAASEIGRDWHLGLSIGSQIDKDVMQPLMESIQAGEDVT
ASLQTASDTLDGIIVNQ
>WP_006860513.1 sugar ABC transporter permease [Marvinbryantia formatexigens]
MKKTKSKSQNTAYLFLLPSFIILTIFVFIPLAGAAGISLMNIDIYMNDISFAGLGNYIRMLGDDRVWNATWNTVCFALIE
VPLQILLALLLLMFMTKNNRFHKLLRTTFYIPYVCSMTAVSIMWSMILNKNYGMLSYLLSKIGISMPNLLTSAEWAMPTV
ILVTVWKNFGYTLTVLSAAALGVSGSLYEAAELDGANGLQKFFYVTIPGIRETIGFCVVTTLIMSLQVFDQIYVMTQGGP
QNKTETLVGYIYNRGFQTAPYDLGYASAVAIYLFLIIAVITFIMRKYAFGQGGDER
>WP_006860514.1 carbohydrate ABC transporter permease [Marvinbryantia formatexigens]
MKKGRRRPAFFDVAGYIIMILIMAIVILPLLWMLVSSFKSDAEVIQWPPHFFPEKWVTDQYEYVLKTIPVLRMLGNTVIF
AGSVTVISLFFDSLSAYAFGRMHFRGRKLLFSIMLLTMMIPFQVVMIPLYLEEFKMGILNTYAGLILPRAASAYGIYMLT
SFFAGIPKELDEAARIDGMKERQIYARIIMPLAKPALVTLGIYHFMNNWNDLLYPMMLTSSVDMRTLSAGLAVLVGSNSI
KFGPTLAATVISIAPLLVLFLSGQRFFMEGIATQGMKE
>WP_006860515.1 alpha-N-arabinofuranosidase [Marvinbryantia formatexigens]
MKTTKILVHKMFRRAEVDPRIYGSFVEHMGRVVYSGIYEPGHATADKDGFRMDVIRKTEEMGVTAVRYPGGNFVSNYNWM
DGIGPVKDRPRKRDLAWKSIETNEVGTDEFMRWAAKAHVEPVFAVNLGTKGIEEALSLLEYCNLPAGTYYSDMRCRYGRK
EPYGIRTWCLGNEMDGNWQIGHKTAEEYGRLAYETGKAMKLLDPSIELVVCGSSMSTNATFGEWERVVLSHTCECADYIS
LHQYYGGQEKGTAAFLAQSLDMERYIQTVSGICDMVTVQKHLSKQINICFDEWGVWSVPDKVVQKSVEQQPWQIAPAISE
QIYTMEDALLFASMLFSLVRSSGRVKIACQSLLTNISACIMTERGGDVWVQPNFYPFAYLSAWGRGVVMDARLDGPSYEA
GGFQEVPYVDHLIVYNFEKGVLAMFFVNRAEEKMPVEIDVEGFETGEITESVILCHSDKNATNLENHECVKPEKISNFSV
RENRLLGELEPLSFQMLALSIAVRPDFCR
>WP_006860520.1 hypothetical protein [Marvinbryantia formatexigens]
MNYEELYTALQPQEKSVKDRLTQLQKLFKAVGKETESGDVKSLARDLGAMAETAELLSAALKEINDTVSGFDTREYFENG
EFAEQMLAICEEKGVDVRGEFPVYEMFPYRVKLDAENQDIYLDRKKVQCMRPQSFVDTVKAGQEKLNKASFNALTFASEL
SDAYDMAVLKLNKRPESDIYLTSLYKFLAPMSRFRKDYDQQSYAFDLARLYAVRDDIGETKNGRKIQFGPSRKSSKAIRI
LDGDGKEQYLATIRFYKEGAEE
>WP_006860521.1 BREX system ATP-binding domain-containing protein [Marvinbryantia formatexigens]
MNVEYRENPTMMAEQDVTSGENAAAETDVSEQEENSCGINFLTDFWREKYLQEYIRDGGSKIKFVTGRQGSGKTYFLQLM
TKLARRENYKTVRFSARDVWMHDFREIYIEIFHQCDIMDCLEAASHHLIREMGFDEHEIPEGMKFIDYLSQNGMGDALTK
REIRAQLKSLFLDNPMLDNNFALACSMLTGSILGYPVLEEQNRELLLAWLEGDRTIKLSQLRAMDFYPSRITRYNARHML
RSLAEIIRMGGYSGLFIAIDDLEILISRSSLEPVHYTKMKREDTYESIRQLIDDIDSMKNIMFVYAFDRKLMDEENTGLK
SYQALWMRIQNEIVGERFNRFADMIDLDRLAAQEYTPDVIVAISESIARAQKSAPAAPLSLETAEAIVQQARTGATGIPQ
LIQSAMQEEKENV
>WP_006860522.1 BREX system ATP-binding domain-containing protein [Marvinbryantia formatexigens]
MYDFEARHIIEALRSGIPSRAVGQYFSEARPKIMKEIGGRLDMVCDGGKSGGMIISGKYGEGKTHLLNTVFNLAHSNNMV
VSYLSLSKETPMDKLYLVYQKIIQNTYLPKRRQPGFMHELEKISANSPVANEMLFYAAKQLETDKLYYLFRSYLNTEDPE
EKFLLQADLEGDFIANAPLKKIYRRIFSQPAKYNVNFTKTKHCHDYFSFMSHLFTQMGYNGWAILIDETELMGRLGKKAR
LNAYRNMADFLLSERCTERTFSIFALSASYVEDVIEGKHEYENLEAIYPEAQEPAKTVLNLLVSAPQLLPLTKDEINEIL
CKIQDFHGRAYGWNPNLSVSSLAEATQSGGYLLRTKIRAAIEFLDQLYQYEKAGKTTINELGKEVFTEDVPSLEEFV
>WP_006860525.1 ATP-binding protein [Marvinbryantia formatexigens]
MDIKRDKYLNDLVNRMHNGMIKVVTGIRRCGKSYLIFNIFKNYLLGQGVAASHIIEIELDQRKNKKYRDPDIILDYIESL
IEDDEQYYILLDEVQMLREFEEVLNSLLHIRNADIYVTGSNSKFLSKDVITEFRGRGDEIHIYPLSFREFMQAYDGDMYR
GWAEYVVYGGLPLTVTMKTEEQKINYLTNLFKETYLKDIIERHHIEKKQELEDLVNILASAIGSLTNPPRIEATFKSVIQ
STISLNTIRQYIEYLEDAFIINKANRYNVKGRKYIGTPLKYYFEDVGLRNARLGFRQVEETHLMENIIYNELRGRGYSVD
VGVVEKRGTDEYGKEYKNQLEIDFVANLGSKRYYIQSAFSMPTEEKRIQEKASLVNVNDSFKKIIIVKDVVNVTRDEDGI
TTMSIYDFLLKENSLEL
>WP_006860527.1 hypothetical protein [Marvinbryantia formatexigens]
MSPLLIGVIIQAAEKAAELARDVGVHPGALMKSSEESIKTLAKEGENYFNDAAEDGWSQVGNGSNTVLYREYVVNPYFEY
TKGMQEAVCNYFSGLSLVNVERGGGDAKRIITCEAKAVRSIVGLKLDIRVEIVQVGDKVEVYYYSPSNEKLDSIKALFST
PVSGVKKLVAGYLRHDLPMGINKTILNYLG
>WP_006860530.1 acyltransferase [Marvinbryantia formatexigens]
MNRENNFGIIRIIAAWFVFAGHLGLILGGTAPRFGGFSLHELGVFTLFLISGYLITMSWLSDPHPLRFAIRRFFRLWPPL
AVMVLLVVFVAGPLLSDLGVKGYFESWYTVYLRNLRFFPVFALPGVFTDVPIPNTVNGSLWTMPVEAALYVITPILLTIL
RVKHGSKISFRIMAVFTILVCGINVVFMTVGVQNQVVVYGVNLFQAYQVTVCYVIGILFTYEEVRKYLNIQLACVAMCVL
LAFQSASGTLQYILLYLIFPYFIFSFVFAPKPVFKNVGKKVEPSYGIYLYGFFFQQLVVSLQLRHGISLGYTKTFLLSAL
FTLAAAVVSCYLVEKPMQRVSHFLIKKVKRENTEPK
>WP_006860536.1 acyltransferase [Marvinbryantia formatexigens]
MKRENNFGIVRLIAAWFVFAGHLGLILGGTAPRFGGFSLHELGVFTLFLISGYLITMSWLSDPHPLRFAIRRFFRLWPPL
AVMVLLVVFVAGPLLSDLGVKGYFESWYTVYLRNLRFFPVFALPGVFMDVPIPNTVNGSLWTMPVEAALYVITPVLLTVL
RVKHGSKISFRIMTAFTVLVCGINVALITVGVQNRVVVYGVNLFQAYQVVVFYVIGIFFTYEEVRKYLNIQLACVAMCVL
LAFQSASGTVQYILLYVIFPYFIFSFVFTPEPVFKNVGKKVEPSYGIYLYGFFFQQLVIYLQQQYGISLGYTRTFLISAL
FTLAAAVVSYYMVEKPMLQVSRFLIKKVKRENMESR
>WP_006860538.1 helix-turn-helix transcriptional regulator [Marvinbryantia formatexigens]
MNVVDRIFQLKEERHLTSKDVEVGAGLANASLLQWKKGKGKPSLESIIKVALYFDVSTDYLLCLTDERKEDKIEISLTEE
EKLLLKAYNNASVYDRFRIIQLCMNSLDENIKKYGDLFLNY
>WP_006860540.1 acyltransferase [Marvinbryantia formatexigens]
MKRENNFGIVRLIAAWFVFAGHLGLILGGTAPRFGGFSLHELGVFTLFLISGYLITMSWLSDPHPLRFAIRRFFRLWPPL
AVMVLLVVFVAGPLLSDLGVKGYFESWYTVYLRNLRFFPVFALPGVFTDVPIPNTINGSLWTMPVEAALYVITPVLLTVL
RVKHGSKISFRIMAGFTVLVCGINVALITIGVQNRVVVYGVNLFQAYQVIVCYVIGILFTYEEVRKYLNIQLACVAMCVL
LAFQSASGTLQYILLYVIFPYFIFSLVFAPEPVFKNVGRKVEPSYGIYLYGFFFQQLAVSLQQQWGISLGYTKTFIISAL
PTLAAAICSYYFVEKPMLRLSRFLLNKLLKKQKT
>WP_006860541.1 thioredoxin [Marvinbryantia formatexigens]
MINATKETFQSEVLDAKGTVLVDFWADWCGPCKMFAPVLDEVVAEHPEVKLVKVDVDKEFELAQSYRVSSIPTLLVFKDG
ELKETSVGSVSKERVLGLL
>WP_006860542.1 Na/Pi cotransporter family protein [Marvinbryantia formatexigens]
MDIFNVLAFLGGLAFFLYGMSLMGDGLSRASGGKMERILEQLTNSRWKAVLLGAGVTAVIQSSSATTVMVVGFVNSGIMK
LNQAVGLIMGANIGTTATSWILSLTGIEGDNLLLSLLKPTSFSPVLALIGAAFILFSKKEKKKNIGTIMMGFAILMYGMD
GMSSAVKPLADVPEFGNVLTAFSNPLMGVLAGTLITAIIQSSSASVGILQALCMTGSVTYGLAIPIIMGQNIGTCITAIM
SSIGANKNAKRAAAIHLYFNLIGTAVCLVLFYGANAIFHFDFLTDAIGPANIAVIHSIFNVFTTLLLLPFGDQLVKLAHA
TVGNRKKAGELQELEVPVLDERFLERPAFACEQAREAAKQMAQLTKEGFSMAVSLFDNYDEKKAARVRELEDLVDKYEDN
LGNYLVKLSGRKLSDSDGRVLSMMLHCIGDFERISDHSVGVMAAAEELHTKKIRFSDIGQKELEVFKNAVMEITGLAFDS
FMQDDVTIAREVEPLEEVMDYINSQVKKRHVERLKAGSCTIEMGFILSDICTSFERVADHCSNIAVYLIQSHESEYDPHA
YADVLRREDNKEFQQECDKYRRKYVLP
>WP_006860543.1 response regulator transcription factor [Marvinbryantia formatexigens]
MSLIYILEDDKNIREIESYSLKNSGYSVEEFEYAKPFWNKVSERKPDLVLLDIMLPDSDGVEVLKKLRRNPETKKVPVVM
VTAKSSEIDKVKGLDNGADDYITKPFGVMELISRVKAVLRRVNQMEEEKLMRLHEIFMDNEKRMVYVSDVPCELTYKEFE
LLKLFLQNAGIVMARESIMERVWGVDFEGESRTLDMHIKTLRQKLGVAGKYIKTVRNVGYRIE
>WP_006860544.1 ATP-binding protein [Marvinbryantia formatexigens]
MRKKINAQFLLITAVEIILTVFLSVFVCYNLFQEEVISSLRTYAHVIKSSGIFDEQSDASLQDDAVEGLRITLIDEDGTV
VFDSNADIGQMDNHGQRPEIQSALENGEAEIVRRSDTLDKNTYYYAIRLDDGRILRVAKEAGSVWSFLLPLIPVLLFMGM
ALFLVCLVLAHFLTKSIISPIEDMAQHMDDEEYEIAYKEMKPFLDMIQKQHSDIVKSSQMRQEFTANVSHELKTPLTAIS
GYSELIESGIATKEDTVRFSAEIHKSSNRLLMLINDILRLSELDSSEDVLVKETVDLYELAEKCVDMMQVNAEKHHVTLR
LAGGSCFIQANREMIEEVMYNLCSNAIRYNVPDGSVVMTVGMEGNHAVLTVEDTGIGIPEEDQKRIFERFYRVDKSRSKS
TGGTGLGLAIVKHAVAKHGAEIGLWSKTGVGTRMRVVFPESK
>WP_006860546.1 pyridoxamine kinase [Marvinbryantia formatexigens]
MGYKGRQKKIAVINDMSGFGRCSIAVSLPVISKLKVQCCPLPTAIFSNHTGYEHYFFDDYTAKMPEYIKNWKLLGLEFSG
IYSGFLGSEEQIGIVERFIREFSTEQTLVIIDPVMGDHGKAYATYTPQLCDSMKRLVQYADILTPNLTEACILTDTSYKE
KWQKKEIREMVAKLRKMGPSRVVITGIVQGGYIANYVCDESGCDHFLRTIRVGTQRCGTGDLFASIIAADAVNGVDFAVS
VKKASNFVKKCIEKSIELEIPVTDGVAFEEILDTLK
>WP_006860556.1 M3 family oligoendopeptidase [Marvinbryantia formatexigens]
MKFKDMPYKRVEMDEVRREYQQLMEEMKQAKSGEEQFEVHKKFYALSNHVSTQMTLAHIRFDVDLTDEFYAAEHEYYDKI
EPEMQHLVQEYQKLLYNSPYRDYLEEKIGKVAFRNMELSMKAFDEKLIPLMQEENELKTKYNKLIATAKIEWEGEELNLS
LMRPYLSHADRAVRRKAWEKYSAYFESVEEELDSIYDQLVKNRTEQARQMGYKNYVELGYYRMTRNSYGQEEVEKFRDQI
KKYFVPFAEKLHDRRRQRLGLEKLSYIDEQVYFADGNPAPHMSPEEILKAGQQMYTEMSEETKEFFDFMMENELFDVLGR
KTKRAGGYMTYLPDYNAPFIFANFNGTSGDLDVITHECGHAFQGYISGKDPIQEHRDITMETAEIHSMSMEFFADKWMEL
FFGDRAEDYRIMHGEDAAIFIPYGCMVDEFQHIVYENPEMTPQQRKEAWSRLEKVYKPHLDYEDNKYFGGGGFWQKQQHI
FNYPFYYIDYVLAQTCAFMYKIKMSENREEAWESYLKLCRLSASKFYGEMLKEVGLEVPYEDGCIQKIVEKLDVLLDTTH
>WP_006860558.1 SMC family ATPase [Marvinbryantia formatexigens]
MRPLKLVMSAFGPYAGKTEIDFEKLGTQGLYLITGDTGAGKTTIFDAIIFALYGEASGSFRDASMFRSKYALPETPTYAE
LTFAYSGKTYRVCRNPEYMRPKDRGEGFTVQRADAALTFPDGHVITKVKDVTAAVTELIGLNRNQFMNIAMIAQGDFQNL
LMAKTEERGKIFREIFHTKAYQILQERIKTDALAKKTEYEDAVKRILQYMDGVRVPQEHPCRALLEIAVKSRSADNTAEF
LKELSAFIEEDGKTLAALSADMKKAEEELEQVNQRLGSARAAQRAAQQMQAAQEAIAREEKRLPALKAAYAAEQEKKDIR
EALAVEIENDSRQLRIYKEAQQAHQNLKARLQRTQEDYRRAASQADRLCLEYQQMERRFLDAQAGLLAAKLVEGEKCPVC
GSVHHPQPAALATDAPTEELLRKKKERRDAAEADMVRQSNLAAGIRAQVQTAEETLAKEQEKLVPEEVLQKKREKKRQME
QSFEQARNAYESSEKILEKNRALLATLTQHRMEDGADDMQALSDCRDTLLEKKAAVQERRESCSLRLQTNRRAADNISRE
AEALEKIQRKYIWMKALADTANGGLRQKDRITLETYIQMTYFERIIERANVRLMVMSGGQYELKRREEADRRTSQSGLEL
DVTDHYNGTVRSVKTLSGGETFMASLSLALGLSDEIQSQAGGIRLDTMFVDEGFGSLDEEALNQAVKALAELTEGRRLVG
IISHVAELKERIESQIVVRKEPGSGSRATVLQ
>WP_006860560.1 deoxyguanosinetriphosphate triphosphohydrolase [Marvinbryantia formatexigens]
MNWTTLLCTERIRSHAGGTGSADLRSEFEKDYHRIIGSASFRRLQDKTQVFPLDNSDFIRTRLTHSLEVASIARSLGQNI
SQYIIRNQRDRSFDLQTQSDVCSIVECAGLIHDIGNPPFGHFGETTIRDWFRENLPRLTFEGRPLPEILSPQMLADFYNF
EGNAQALRLVTKLHFLVDENGMNLTCALLGTIIKYPVSSLEVNKSSGNIKDKKPGYFYADRDIFEKIQTATGTNGRRHPL
CFILEAADDIAYLTADIEDAYRKGFISYRLLLEELRSEEVLTRMLPQEQRTYLEMVSRLERKYENGLKRGVADPEGYAVS
NWIVTVQGFLISCATYGFTKNYRAIMEGSYPVDLFCRSHGSALHDRLSDIAWRYVFVSRPIFKTELAAATVLQYLLDKFI
PAAINYDTGNRLTDVQDKLMTLVSENYKSVYRRQAEGKSPQERLYLRLLLITDHICGMTDSYAKRLYQELNGID
>WP_006860561.1 AraC family transcriptional regulator [Marvinbryantia formatexigens]
MEDIFSEKKLYAAVTAFYALSLPEYHMPVHSHTSCELMYVTDGVCTVFCDGTEISLKQNQFIFIDSAVPHQLEIAAGHPC
SILNLEFTVHTEKTPLPMQQLLEESAEFRKFWASRPPFAVSDDQRSMGYSMKDLLSRLQKQPEQPDFLFRLLFYRMLLEM
TWCFRRRRSASGLEYLKKACDYIDRHLLEELSIPAIAACAGVNKSYLQALFSRTMHCTIGSYINQKRLNQAVFLLTNSSL
SVTDVAFASGYNSRQHFAHTFQKFYGISPSHYRRLHSRQLLPDTGNSRYRIDTDGARQEPMIK
>WP_006860563.1 alpha-glucosidase/alpha-galactosidase [Marvinbryantia formatexigens]
MSFKVAFIGAGSLVFARTLFADIMSVPEFHDIEVAFTDINPDNLEKTRALCQRDLDANGIPITIQATTDRREAFRNARYI
VNCVRIGGLEGFETDIEIPLKYGVDQCVGDTLCTGGIMYGQRVIAALLDFCKDIREVAEPGAIMLNYSNPNAMATWACNK
YGKVQTIGLCHGEIHGEQQIAEVLGIPRDELDITCAGINHQTWYIAVKHHGEDMLPKLLPGFEAHEKFREEEKVRIDILK
RFGYYSTESNGHLSEYVAWYRKRPDEIKDWINLDNWINGETGGYLRVTREERNWFETDYPKILQEEPKKLDGSQRGNEHC
SYIIESLETGRRYRGHFNVMNEGCITNLPYESVVEVPCYVDGNGISVPKVGDLPLGCAAVCSQSIWVQKLAVEAAVHGDA
ELLKQAALMDPLTGAVCNPPEVWQMIDEMLVAQEQWLPQYGEAIAQAKENLAKGNLIPTKDYHGAVRLREKTPAEVAAER
EARVITA
>WP_006860565.1 cupin domain-containing protein [Marvinbryantia formatexigens]
MLYENKEGSFYIYCETSPLQYPLHLHQYIELVHVVRGTLDMQIGTEKYRINAGELAVIFPNVLHDYHTLSGPEETQLLII
NCYMRLLPWHQKPLMNMLPTPPHSRRADSRRRAVRREAPV
>WP_006860566.1 ABC transporter substrate-binding protein [Marvinbryantia formatexigens]
MRKSSMKITGAVLCAAMCMSMTGGVSAEETIEVAYNLTTEDFAVFEQITKDFTEETGIGVTIYNGGDDYESAMKTRMSSG
DLPDMWTTHGWSLIRYSEYMMDLSDQEWVSNIDEGLKNVITNDDGELFILPITQAVTAIVYNKDVLDEAGVDASAIRTWD
DFDAALQAVADNTEATPLEICMGDGYDSYSLEDIWPTLYTNSDLADNKAETLQDGTFDWDADGREGFQMLADWYTKGYMN
EDYVSGKKDDICKAMANNEGAFTLYSTEMIPSVLAYNENANLGILPVPSKEADGASYFGTGEGNFSCFGIWKDTEHEDAC
KQFLSYLARPEVAVKIVQIDGGIPALTNIELDETDQAAYTTNAFREAQEQFDGDLIYDNFFDREYLPSGMWSVMSDAVQV
LLSDGDPEADMDEAVMMVADNYNDLMGN
>WP_006860567.1 sugar ABC transporter permease [Marvinbryantia formatexigens]
MTAKRKQKLNWFYVPAVVIMLAFIAYPLGNSIYLSFFKWNGYSQSKEFIGISNYIAMFKDKVFLSSLRNTLIYGFGCTLL
QQVIGLALAMFLNSKFKGRGIIRTVIYMPAMVSGLVMGYIMYFFFQYNGGVVNDILAFLGMEGYDWLGNGTSAIVVIVLI
NTWQFVGVSMVIYLAGIQGVSQSYIEAATVDGASAWQRFRYIILPLLVPALSSSVTYNLIGGLKLYDVIIALTDGGPAKK
THSLATYIANRYFDAERAGYAAAIGVFSFVLIMLIAMCVNAYFRKREVEY
>WP_006860568.1 carbohydrate ABC transporter permease [Marvinbryantia formatexigens]
MDNGSERMKFRKKDWWKYLISLFLLLIYLFPFYIIINVSLKDFADTSSRIQFPDPIYWGNFEKVISAGEIFTGMKNSLII
TVLVLIVEIVLGCMAGYALSRNQSKVNEVVRSLIMSVMMITPLTILVGIYSTMSNLHATSTYWGMVLVLSAFGLPMSIFL
YTNFISSIPVSLDEAAAIDGAGNLQIFFRIILPQLKTVTVTVMILQGVGVWNEYTYSYYFLQKPEMRTITLVIKTFFSAV
SNDYGAAAATAVIGMLPLIVVYLCLQKYFIQGQMDSAIKS
>WP_006860569.1 YesL family protein [Marvinbryantia formatexigens]
MKLSLDAPVFDKTNQIADVLVAGFLWLVCSVPVVTIGPASAALYYTVVKVVRRKRETVWKSFFHSFKSNLKQGILMTLLY
GGYGALIAVYGYLAYLKYTGGDGMNPYMLAAGGIVLAFPWLLTVVWIFPVISRFEARTGRQLQYAVCMAVGNLPATLGLL
ALLLVCFVLIYLWSFLLVILPGVYAFVSSFLIERVFRKYMEKERGKYAGEEDLPWYLE
>WP_006860570.1 glycoside hydrolase family 27 protein [Marvinbryantia formatexigens]
MNKNDFAVNPPMGWNSWDCYGASVTEKELIQNADYMAEHLKEYGWEYIVCDIQWYEPTADSSHYHIFADLCMDEYGRLIP
AENRFPSAAGGKGFGPVADYVHAKGLKFGIHIMRGIPRQAVAQNTPVKGTSVRARDVAHPASICCWNTDMYGLDAARSGA
QEYYDSLLELYASWGVDYIKVDDICVKYGRVNDESTLAYGGDEIEMLRTAIDRCGRPIVLSLSPGPAMVSQAAHLRKNAN
MWRITNDFWDKWENIMEMFGRCNDWSPYVSEGCYPDCDMLPVGHISIRGCEHGLKERQTNLTQEEQRTMFTLWSIFRSPM
MLGCELTDMDEWTRDLVTNDRVLRLLRTSRNARQIVRTSDFIAWQAESTDGGSYVALFNIAGWENSFAIPFERLNLSGAY
NVTDLWSGENLGMQEKALCAKIGVHDAKLYYLEQK
>WP_006860574.1 hypothetical protein [Marvinbryantia formatexigens]
MTTKEQNDLFYVCSLIEYIARKTKNKRKVIVDRLGIEGIHKQLYDAEVNHCLSFEQVSDELIEQYNIPQGEFDTISNCKY
TIPSETDIGRLYSIIIEDCAEPGHEAEELLQVFSSFISEKISDFKTDVYYQNPSYLECSYKAGYLLD
>WP_006860577.1 M48 family metallopeptidase [Marvinbryantia formatexigens]
MSAENIRLNAAGNPDRREEGLPEYTVIRSRRKTMCLQVKGDGQTVVRVPLRMPERQIKDFVRRHESWIRQKQEAMQKRSA
RPEITQQERTEGIEAAKQYIPQRVAYFAQRMGVTYGRITIREQKTRWGSCSGKGNLNFNWKLMRMPPEALDYVVVHELAH
RREMNHSARFWAIVEKELPDYRERRRMLREQ
>WP_006860578.1 BlaI/MecI/CopY family transcriptional regulator [Marvinbryantia formatexigens]
MVKLFDSELKIMEVLWREGDLPAAKIAAILQEETGWNRNTTYTVIKKCIEKGAVERYNPKFMCHALVSRQEVQSHETEEL
IDKMFNGSKKQFFAAFLSGASLSDEEITQLKEMVEKLK
>WP_006860579.1 M56 family metallopeptidase [Marvinbryantia formatexigens]
MTLLAMNVSAGILILFILIVRGLFIHHLPKWLFVMLWGVVILRLVIPVSVPVKVNVPHPYPFQEQVWDKTEEGIAGDETD
AGIYAAAEEGLRDSANLIQVSGASAGMEMREQEYAPASAINRKISGQPVLPLLWILGMVICMAVAGCGYFRESRMLRQAL
PVSKRERARIRAGCIDSKVPVLVFDQIATPLTAGIWKSRIILPKSLLQADSEQISCVMLHELVHIRRHDNLRKLFCLIIC
CVHWFNPLVWVMYLFFDRDMELSCDEAVVRFLGTEKRQNYALALISQAESCRRTSLFCSGFGKNAVQERIVSIMRYKKAR
TQGLLCAVCILMMSVMAFAKAVPESSGEDGKPAAGAAQTERINKAPETESMAAAAGLESLRKKNDNSMPGNTEPEQTDSA
DMAFRRMYAAAEVNLRAGADADAEILTVIGTGEQVEITGAETNGWIPVRFRGISGYSSPDYLTEERIETPETEANDPAVM
ETGENTGANGAAGNAAVPGNTGTVGSMNTPDNAGTAGNTGTEDGAGMTDGTGESESYLASFASDAIKQQSQMFQSDGVYE
SKSAPVNYAHGTITWRDGNNFGLQTADGTEVALNFAPSKLPEVYVEALQPGLEADVIFNPALGDVELIALY
>WP_006860580.1 YARHG domain-containing protein [Marvinbryantia formatexigens]
MISMRIARDKGFDSADGGKILGKKIYKEGCEKMEKKTGRRIYFGLGSAMLAAALAGQCAAAENIWDCVETTDAQGRSVLQ
FEEVAVTIPADWNGLYEYEEDGDGVTFYQIASREKGREDGYDYMGNIFRLNCSENYDFMDYLPNYKLLGSGEHGVYYVTQ
PTDLRAYESDAAILEEYRNLQDDMEWIIDNTVISSPGEGAIDEDSFAEDMGSIAEDAYILENSFLGKLTAADLDGMNNTQ
LQMAINEIYARHHRKFETQSIQDYFNQKSWYSGTVEAADFNPGVLSQTEQENIAFILSSMSGEQETGTASAGQTLKKMYA
TTGVNLRDQASVEGKILAVVLSGAGVEITGQMTNGWMPVRYQGVNGYISAEYLSDWQYAPGDTDWTEQDPEDNTGETESY
LESLGSPGAKVEKEGGMFDSDGIIFGKNNDMGYVHGTVTWRDGNNFGLRTADGTEISLNFVTSKIQEEYVDALQPGVEAD
IVYNPAINEVEVMTLY
>WP_006860581.1 PD-(D/E)XK nuclease family transposase [Marvinbryantia formatexigens]
MNNKLAMYFPMLRTREEALSEITGRSDLQNLFASWKKEQQEEFLDFITGARGVKVLYDFMFKEIMNPESAPERLEDLLSC
LLEQKIKILRVLPNDTTRIADESSLLVTDIVAELEDGSVVNIEVQKIGYAFPGERSACYSADLLLRQYRRVRSQKQKAFS
YRDIRDVFTIVFFEKSPAEFHRYPDIFLHRFTQKSDTGLKLNLLQQYLFIPLDIFRKIHQNKDIQSKLEAWLVFLSMDDP
EEISRLLETYPEFRPLYAHIYDMCRNMEDVMGLFSEELRELDRNTVQYMIDEMQDNIDRKKVLLEQQKQQLEQINQQLIQ
KGQELSQQEQQLEQTNQQLEAQNQQLEAQNLQLEQTNQQLEAQNLQLEAQNLQLAQKDRQIAELQKLLQNR
>WP_006860585.1 AraC family transcriptional regulator [Marvinbryantia formatexigens]
MNPFYEQQHQTLRTAVLNTLSFPEHLHAHTEFLYVQAGETTVSVGAASYDMKQGDCALIFPGQVHSYHASSDNRIWLLIF
DAGVAASFQYLLQKFRPACPYLPAGQVSPDIALAVCRLDDMNMEENPALAAAWIQIILGHLLPRLELIEKKQPENEDLTY
QLIRYMAEHFQEPLSLDSLAKALHVNKYYLSHIFSDKLHISFPQYLGHLRVDYACNAMQHSDKSLTVIWAEAGFSSQRSF
NRIFREIRGMSPLAYRKMVR
>WP_006860587.1 sugar ABC transporter permease [Marvinbryantia formatexigens]
MNKNSLLVQKQRETNRVAAIFLAPVLIVLAVFVFYPIINTFQTSLYKWNGISSDQTFIGLSNWATLIRDGNFWYAFRNNI
IIMILSICIQIPLGLAMATFLDFVGKKGNIFKVIWFIPMLISSVAIGFLFTYALATKGGIVSAISNFFGGGNIDLLGNPD
TALYTIIAIIAWQFTPFYMVYSMAGFTNISTDVFEAARIDGATRGQYFWKIALPLLMPTLKNAAIMSMVGSLKYFDLIYV
MTNGGPGRSTELMATYMYKLSFSEFNMGYGSTVAAGMFILITAIALVTMRLINGKEEA
>WP_006860588.1 carbohydrate ABC transporter permease [Marvinbryantia formatexigens]
MDRYKKSKIKSRISWTIAIILAIAMAVVSITPFIFMVLNSFKEKFEMLTKGVFTLPDSFYIDNYVEVITGNFGRFFINSV
IVLAVSLTLLLLVAACASYPLSRFKFKLNGPIYALIVACMSIPVHVTLIPIFKMTRSMGLYDSIWALIGPYVAMGVPISV
FILTGFMKGIPKEIEESAEIDGCNKIQMFFKMILPLSKPGLSTLAIYNGVNMWNEFSFAYTLTQSAENRTLPLAVWEFRG
RYSMNTPMIMAVLVLTLLPMLILFIFAQDKLIKGMTAGAVKG
>WP_006860589.1 sensor histidine kinase [Marvinbryantia formatexigens]
MKRLVHKWTFAKRMKAFFLASIVLVSLLVLLLTTWISANNLRVNTEKLVQNQLELLATSYNGSLEQYKNTCRAILMNDSV
QDFLEGDSDRVVQVENQQSAREMLTQIYNSNDNINFIALLKEDSGEYLYRGSGVSYADFEDSWEKDWQESQPGSGAMRLS
YSNNYFKGSQYTVSVYYPAYSNQIVGKSYGILCINFQNIFLESLSVKKQISDTEYSELMLVDTEGNVISGQEMEEEQEIS
GIAAYLDGTNGSFQKDGKLVSYYKIGSWNYYLLSVTPLNKLYHTSMRTIWVVSLLLILVIFGLSAIAGRQFSRIYAPLDD
IVREMARVSEGKMDVRINAEPLGKDFEPMADGFNTMMDKLEASMEEIRVKQEQLSQTRLNALQSQIQPHFLYNTLDCIHW
QAVADGNREISTLVKALASYYRICLSKGKNIIPLSEELQHIEYYVLIQNMRYDNRLHLDINVDEKYRQVLLPKLTLQPLV
ENAVEHGIERREGVNGNIFIWVEECGNGDIVLRVANSGNGMTEARVAQMNEYLAANAADFGYGVRNVNKRIQLLFGQEYG
LHYEVNAWQGVTAAITLPAEKDSGLSDGDSDAGKEAGSFGGVNV
>WP_006860590.1 response regulator [Marvinbryantia formatexigens]
MYKVLIVDDEKMIRMGMSKGLPWEELKVSEVYQAGSAPEALEIIREKQPDILITDINMPEMTGLELIQRANGLKEDMKII
VLTGYDRFDYARECIRMHVEDLYLKPIDEEVLTEAIRRQIDSIEKERESLVMENTLRRVRGNTEQMRLERLMRHLAHRRD
TEEAELEWMYREYSLSPNQELQIAILIPQQSGMRDEREDSYWLMSIKEICIGLVDARGQGITFADDEGTGRILVAFFNHG
YVNEIYERIQELISIMKDEMIAAPKIVLGSSVKGFAQLYISYNDAVHLSQEKGDAARELLQSGHTGKRSMLFHEIYEEFK
NAMCSNVGNSEYVLRVFDAFSQAVESYNVTVTSVRKYCFDLANAVSFAYVSSTGGSLRQGQLEELMRHIMNVDGQNACEI
TRTFLQQLFGEEKEVINDLIPKVRRYVDDHLEEDLSVSSIAARFYITPNYLSKLYKKVTGEGCNEYIVRRRIETAQKLLE
STNLKTGKIAAMVGYRDTNYFSVAFKKYTGFSPTVFRSRFRTGAADEEEEE
>WP_006860593.1 oligoendopeptidase F [Marvinbryantia formatexigens]
MGLVMRKDVPEELTWDLSVIYDTEEALEADAKRLEELGRHLEETYKGKLVTPQAISDCLTEAQELYEKAGLLGSYGELAV
SVDYYDVKNQERNERIGMLLSEVFSRISFIESEILMQDETVLKEAAALEEGNGSYLRELLRKKKHQLTPETERVLAALSP
VFNAPYQIYDMAKLADMKFDSFEAEGEEFPLGYSLFEDSYEYEPRTEVRRTAFRAFSEKIRQYENVTAAAYQTQVQSEKI
MAKLRGFDSVIDSLLFQQEVSREMYDRQLDLIMERLAPHMRKYAKLLQKAYGLERMTSADLKLGIDPSYVPSVTIEESKN
YIEKGLAVLGEDYVEMIRTAYRERWVDFAQNQGKSTGGFCSSPYGSHSFILLSWHNQMADVFTLAHELGHAGHFKACNEA
QSVYGVDVSTYFVEAPSTMNELLMAHYLLKTNPDKRFRRWVLGCMVGKTYYHNFVTHFLEAVYQREVYRLIDAGGSVQAE
TLNRIMRETLEKFWGDAVEICDGAELTWMRQPHYYMGLYSYTYSAGLTIATQVCRRIEEEGQTAVDDWKRVLAAGSTKSP
ADLARMAGVDITTSEPFINTIDTIGAMIDEICQLTGELDN
>WP_006860596.1 hypothetical protein [Marvinbryantia formatexigens]
MNPEKIENTEMLYRAVRISDPDGFISGKPTAALFMDEKGVSVDRDGERTEQEIVETFRKRFGRRNDYHTAVKIGAGTCRS
VETCPYPVGNKKNIYHAEIWESEDERRVSLFKAIRLAQLCKEV
>WP_006860600.1 phosphatase PAP2 family protein [Marvinbryantia formatexigens]
MTLKSGKKLWNKYRHFVPVILYLLFYLAVFAYVENRPVHNMHMLVSKWDRLIPFCEYFIVPYFMWFGYVAAAVLYFAFVE
KDRSQYWALITNLGIGMTLFLIISLVYPNGHTLRPTYLRRDNIFMDMVRFLWTIDTPTNVLPSIHVFNSVAVHIAVAGCP
ALREKHPQIVRGSLLLCISIVAATMFLKQHTVIDVISALGLNIVCYYFIYQPSLSRREVSDHVRGRLQ
>WP_006860604.1 ATP-binding cassette domain-containing protein [Marvinbryantia formatexigens]
MLEIYKLSKSFQSGILKKQKTQAVQEVSFCIPDGKTFGIVGNSGCGKSTIARMLLSLIRPDAGEIRIDGKDILTAPKRNR
QALSRKIQIIFQHPESSLDPSKKIRYSLMEPMIIHRMYDKAGREKRMRELLELVDIPETLLTHYPHQISGGEAQRIMIAR
ALTLEPGILVLDEPTSMLDVSIQAQMMTLLKELQKKLGLSYLFISHDMDVVKWFCDEIAVMKEGTFVEQGDAEQIIKNPQ
HPFTKELLENFRI
>WP_006860605.1 ABC transporter ATP-binding protein [Marvinbryantia formatexigens]
MSKDIEIRNLCVSFPEKNGVSQVVTDVHALFGEGVVTGLIGESGSGKSVLGMSILQLLPKNAVVEGSCMYEGRNLYNLTQ
EEMRKIRGQEIALIPQNPSESLNPIRRIGKQLIEGVTAHKSLSRKEARNRRDALLVRFGFPEPEKINRAYTFQLSGGMNQ
RVISALGLMEQPEWVIADEPTKGLDAILRRQVYRVLKEISEQETRGMIVITHDIALAGALCKRLMVLYKGTVLEQGETAQ
ILENPAHPYTQGLIASLPEKGMHPIRRADPGKISETKGCRFYPRCPYGTEKCRKTLPPEIQLPDGRLVRCNRYAGDI
>WP_006860606.1 ABC transporter permease [Marvinbryantia formatexigens]
MKLKTKLAIGILAIILFCSIFAPVIAPYDPLESDLSAAMQGISREHPLGTDSIGRDILSRVLYGGRQSIVLALAATALSM
AIGCLIGLLAGYYGGVVDVIITAVSNVFQGLPGLILMIAIAGILEQGVKSMLIAIVINSWVGFSRIVRGEVMKIKQEYFI
DGLRTVGAKDMRILFSHISPNLLGTICVIFATRVASTIISVASLSYLGLGLQPPTPDWGVMISDARQYFRRNPLLVIAPG
LCIVLLSLSVNMIADGLRDHFDVRDDQIKNM
>WP_006860607.1 ABC transporter permease [Marvinbryantia formatexigens]
MTLIKYLFKKILMLIPVLIGISIVAFALGVSSPGDPVDQVLNPTGDDTYTQEQYDAMAEKMGLDEPLPVQYLNWVKNLSR
GDLGRSFFTQKSILEQLQKRIPLSMRLALYAMVLITVFGVGFGILMAMFKDSLLDHILGGICTVALSVPGFWIAIVLIYI
FAEELKILPTSGLMTPAGYILPSVTLALPSIGVCARLTRSAILDEIGRQYVLVADAKGLKHRQTVFRHAFVNALIPVITY
LGNHMAGILGGASIVETIFALPGIGSYAISAVQSKDYYVVQAYVLFSGSVYVLMTILIDLIYIAINPKIRAGEEVG
>WP_006860612.1 TetR/AcrR family transcriptional regulator [Marvinbryantia formatexigens]
MDNRERILACALDLFYQRGYDAVGIQEICQRAGVTKPTMYHYFGSKYGLLETLLEQELGGFVDKLSQVAHFHTNVEQSLY
GFATVMLDCANANYRAYLLMMSLSYSARENESYRAVQPYINRIHCLAVQLFDEAAPVLGNMNGRQEQFALGFLGLFNHYI
LYMGKKEASDLGVQVSEETKRSLIHQFMHGINS
>WP_006860613.1 alpha-amylase family glycosyl hydrolase [Marvinbryantia formatexigens]
MSKWYEKAVFYHMYPLGMTGAPKYNTQEEVTHRFDELEEWLPHLQDIGCTAIYIGPLFESTSHGYDTRDYRMVDRRLGDN
EDFKQFVKKAHALGIRIVVDGVFNHTGREFFAFRDIQKNRENSPYCCWYKGINFGWNTHYNDGFGYEAWRNCYELVNLNL
YERAVKDYLFDVIRFWIHEFDIDGIRLDCADCLDFDFMKEMRWMTAQEKEDFWLMGEVIHGDYARWANDDVLHSVTNYEL
HKGLYSGHNDHNYFEIAHTIRREFDENGGIYRGRKLYSFVDNHDVDRIMSKLNNKSHIFSVYTLLYTLPGIPSIYYGSEF
GVEGRKEGPNDDPMRPRLLVKECLENNQHPELTEYIRMLGRLKKENEVLVDGRYRELLLTTRQYAYARILDDQAVIVAAN
NDEAPAYMEVPVPVAAETVTDYLSGEEKPVENGKIRTEVQPGRAAIYIVGNKEAAK
>WP_006860614.1 1,4-alpha-glucan branching protein GlgB [Marvinbryantia formatexigens]
MKTANEKETNQWDIRIGELDQYLFGQGTHYDIYKKLGAHPAVIDGKKGVHFAVWAPHAAKVYLTGDFCEWIETPDYEMKR
LEPLGIYELFVEGMQVGDLYKYLICTHDGRRLYKADPFGNHAELRPGTASKVADIFNLEWNDESWEEKRRQQDLDTMPMS
IYEVHPGSWMKHAPTDENPEGFYNYREFAERITDYVKDMGYTHVELMGIAEHPFDGSWGYQVTGYYAPTSRYGTPEDFAY
MVDYFHQNGIGVILDWVPAHFPKDACGLAEFDGQPLFEYADPRKGDHPDWGTKVFDFGKNEVRNFLIANALFWVEHFHID
GLRVDAVASMLYLDYGRSAGQWVPNKYGENKNLEAIEFFRHLNSIVQKRNPGAMMIAEESTAWPQVTGAPEEGGLGFSMK
WNMGWMHDFLDYMKLDPYFRSYNHNKMTFSMTYAFSERFILVLSHDEVVHLKCSMINKMPGLYDDKFANLRAGYAYMFAH
PGKKLLFMGQEFAQFQEWSEARELDWYLLGEAKHSQLKEYVKTLLHLYKEDPAMYTLDHSWEGFEWINADDFSRSIFSFI
RHSADRKSNLLFVISFTPVERKEYRVGVPQSGSYKLILNGDETRFGGNGHEVPATLKAVKGDCDGQPYYLEYDLPPYGVT
VFKYAERKPEERKSTETKAAERKGVEHKAAASGATERKGAEHKTAASGAAGRKGAEHKDTAFGTHTKKTK
>WP_006860616.1 hypothetical protein [Marvinbryantia formatexigens]
MQQTAAILTLYIRKDIIRPDAPENGRVEQATGRTGKWVRGAGDRARRKMGAWSRRPGAPENGCVEHVTGRAGKRVRGAGD
WTHRKAGAGHIWRDAGERT
>WP_006860617.1 sigma-70 family RNA polymerase sigma factor [Marvinbryantia formatexigens]
MEQQMKLVKQAKRGDTQAFARLYCGVYQDLYRFALYTLKNRHDAEDAVSDTVTDAWAQIGSLRKEESFKNWIFRILSNKC
RRCLKRYMDRTEELPEELCVENGDAGERLDVKMAFARLTDEERMILSMHIFGGYSSREIGEILQMNDNTVRSRQKRALEK
METWLA
>WP_006860618.1 beta-propeller domain-containing protein [Marvinbryantia formatexigens]
MDEKKMIDQIKKSAEDVDVPETLRPENVQKKLEEEKKGKTGKRLRGFVRRYGILLAEAAAVVLIFTAGRQLGITEGRESA
VLQAETEAAVQAESAPEAADAAQDMETGAVVQENDASADTAEQKKSMAQQEDGMTREDAAQDMETEAVGQAESAPEAADA
SLPEGIAPVDSEETLYNRLREYQQADNTSLMKLETAYDTGEIAVENETAASLGSAASTSGADMDFSQTNLREMGVDEGDI
VKTDGEYIYIMKRNSSVKIIRASGEQMELVQTIKPETLDESVRDMYISGNILNLVTSGSRSSLKEESEDVYSTEYYDYAR
IVTYDISDPENPVLTGSVEQEGYYHSSRKVGDYVYLFTRFQPVIGETQEDSGIMPLVNGVTMEASDIYIPEVLQSTSYLV
IGSVNVSEPSEMVAHKAVVSGAEQFYVSGQSIFICCNEWREGTGNVTKIMKFSYENGNIRGTGAAELKGYLNDTFSLDEY
DGYLRVVATDWNDGNEINALYVYDAQMELVGKIDDIAPGETIRSARFIGDTGYFVTFKQTDPLFSVDLSDPENPQIIGAL
KVTGFSSYLHFYGEDRLLGIGYEADESTGMTTGIKLSMFDISDPSDVKEISRYVIKDASYCAGLNNYKAVLVNPEKNLLG
FVCDDNYLVFSYDEDGFQNLLTYNLSEGENRQSNWYAYDDVRGIYIGDTFYLINGERIRAFDMENAFEQKAKLEF
>WP_006860621.1 putative manganese-dependent inorganic diphosphatase [Marvinbryantia formatexigens]
MEHNDKDKIYVIGHKNPDTDSICSAIAYAYLKNQSGTGEYIAKRAGHVSTETQYVLERFNMEAPGYVPNVKTRVKDMEIR
RTQGVSSDISLKKAWTLLNETKGTTLPIIKEGNVLEGLISIGDIARSYMAVEDNAILSKARTQYSNILETLDGTLYVGDP
EAFFDRGKVIVAASSPEVMESYIEEHDMVILGNRYETQLCAIEMKAGCLIICGDAVVTKTIQILAKEKGCTIIATPYDTY
AVAHLINQSMPVRFFMKDREIIAFSEDDFTDDIKEIMASKRHRDFPILDKNGHYVGTISRRNLLGIKKRRLILVDHNEPS
QAVDNIESAEIMEIIDHHRLGSLETMMPVYFRNQPVGCTCTIIYQMYQEQQVEIPEKIAGLMCAAIISDTLLFRSPTCTP
MDKAAAQALAKKAGVDCQKLASAMFAAGSNLKSKTAEEIFYQDFKKFEQDETTFGVAQISSMTEGELAGAKEKLLAYMKT
ALENQRITMLFFMLTDILNESTELLCFGEGSEKLVKEAFGKTVENGSVILPGIVSRKKQLIPALFSALQQ
>WP_006860625.1 UDP-N-acetylglucosamine 1-carboxyvinyltransferase [Marvinbryantia formatexigens]
MEQYIIKGGNPLVGEVEIGGAKNAALGILAAAIMTDDTVVIENLPDVQDIHALLGAIRGIGATVEAHGKTVQINGSSIGS
VSVDYEYIKKIRASYYLLGALLGKYKRAEVPLPGGCNIGSRPIDLHLKGFKALGAKTRISHGSIIAEAECLRGNHIYLDT
VSVGATINIMMAASMAEGRTVIENAAKEPHVVDVANFLNSMGANIKGAGTDIIRIRGVERLHATEYSIIPDQIEAGTFMF
AAAVTKGDVIVKNVIPKHLEATTAKLVEIGCQVEEFDDAVRVVATKRLNNTNVKTLPYPGYPTDMQPQIGVALALANGTS
LVTESIFENRFKYVDELMRMGADIRVEGNTAVIYGTEKFTGARVSAPDLRAGAALVIAGLAAEGITIVDDIVYIQRGYEH
FEEKLRSLGAEIEKVSTEKEIQKFKLRVG
>WP_006860627.1 HAMP domain-containing sensor histidine kinase [Marvinbryantia formatexigens]
MKLKTRLMISFCTIILVPVLLFLIIMLTTGNRQLQYLEEYGNRLEQYEQEGTYDGSAEQEIEGAKTTLPAAARMVPEIRS
FLKNMAIAAVLVLVLTASLLIVWIYTGINVPLMKLRKATHNIAEGNLDFTLEAESDDEIGDLCRDFEEMRRRLYESNEEK
IQYDRESKELISNISHDLKTPITAIKGYVEGIMDGVADTPEKMDHYIRTIYNKANDMDRLINELTFYSKIDTNRIPYTFN
KINVSSYFEDCCEEVGLDLESKNIDFSYFNYVDENVEVIADAEQMKRVINNIIGNSIKYMDKPKGRINIRVKDVGDFVQI
EIEDNGRGIGPKELPYIFDRFYRTDASRNSSMGGSGIGLSIVKKIVEDHGGKIWATSKPGTGTVMYFVLRKVTVE
>WP_006860628.1 response regulator transcription factor [Marvinbryantia formatexigens]
MSRILIIEDEESIAELEKDYLELSGFEVETERRGDVGMKKALEQDIDLLILDLMLPEVDGFEICRRVRERKDIPVLMVSA
KKDDIDKIRGLGLGADDYMTKPFSPSELVARVKAHLARYERLIHSNMKENDIVEIRGIKIDKTARRVWVNGEERNFTTKE
FDLLTFLAENPNHVFTKEELFREIWDMESIGDIATVTVHIKKIREKVETDTSKPQYIETIWGVGYRFKV
>WP_006860629.1 phosphodiesterase [Marvinbryantia formatexigens]
MKIMIASDIHGSALYCREMLEALKREQADRLLLLGDILYHGPRNDLPEEYAPKKVISMLNDVKQKIYCVRGNCDTEVDQM
VLEFPIMADYCLLPAGNRMVYATHGHRYHLDALPPLQPGDILLHGHTHIPDWEEFGEGNIYLNPGSVSIPKEGSCHSYMV
LEDATFLWKSLDGKIYHTLAL
>WP_006860630.1 chromate transporter [Marvinbryantia formatexigens]
MTGLVRLAFEFFKTGLFAIGGGLATLPFLYEMGATTGWFTAQDVADMVAISESTPGPMGVNMATYVGYTSFGLPGAIIGP
LFLALPSVIIIILISKILIKFKESKLVQDIFYGLRPASTGLIIAAGLGVAKIALLYLDKFEATKNIADLFNYKAIILAVV
IYFVLKKKDFHPILVVIASAVIGIIFQF
>WP_006860632.1 HD domain-containing protein [Marvinbryantia formatexigens]
MITIYLMENAGVRKARTIASEGKDELFMTSQKFLEILQQAAKLKVTPRHCYTEKDRAESVADHSWRIALMAMLLSGEEEF
REVDMNKVIRMCLIHDLGESFTGDIPTFDKTDDDTRNEDALFLEWVNGFPEPQRKEWQALLAEMERLETKEAKTYKALDK
LEALISHNESDISTWIPLEYELQLTYGQENVQFSEYLRAFRQTIDAWTRKKIEEEV
>WP_006860634.1 hypothetical protein [Marvinbryantia formatexigens]
MPIKNLKNKWRRALAVLAVTISCSVFFPQMLFGDCIRAVVPEKQENCLTEEDYVSLFEIEKSNYKIKWKFLQND
>WP_006860635.1 Sir2 family NAD-dependent protein deacetylase [Marvinbryantia formatexigens]
MAEANMSMVRRMVQDSRYLVAIAGSGMQRECGGHQSLRDQERAYNIEAEYGYSPEEMFSSAFYNTRTEPFYNFYKKEILS
QDLKPGPAYKALAKLERKGILKAVITREIYGLNREAGCKNVLELHGNIGNNHCPRCGRTYSKQYLKDAKKVPLCEDCMLP
IRPGIRLFGEMVDNSQMTRMANEISRADVLLVLGARLDPEFCEHNLSYYKGDKVILLTNRENHGDVKADYVIHGKLNELV
PQLL
>WP_006860636.1 WbqC family protein [Marvinbryantia formatexigens]
MKKVAILQSNYIPWKGYFDMIRMVDEFILYDDMQYTRRDWRNRNKIKTPDGLHWLTIPVDSKGNFYQKINETKVSGHEWV
DKHWHAITLNYAHAPYFKEYGPQIHEIYEKCREEEYLSRINYLFLTEICRMLGIHTRISWSSDYQLVDGKTERLVGLVKD
SGGTEYLSGPAAQDYIVEQCFTDAGIKLTWMDYSDYPEYPQLFGEFEHNVSILDLLFNTGDQALQYMKPL
>WP_006860639.1 EamA family transporter [Marvinbryantia formatexigens]
MHKDTKKKTSPWIYVILHISLMFSSISGLFSKKAAYAEFFSREWFLFYFGMLLIMFFYAIIWQQILRYLPLSVAYANKPV
GLAWGMIWGALFFQEEITWNMILGSLIIFIGIYLVVTADG
>WP_006860640.1 EamA family transporter [Marvinbryantia formatexigens]
MDSSVWMHVGIMVCSVFVASVSQILLKISANKTYPSKIKEYLNGYVITGYALLFLSTILTMLALKKMPLSWQTVIESSGY
FFVFVMGHFILKEKISRRKILGLLVIFAGIIVFLL
>WP_006860641.1 glycosyltransferase family 2 protein [Marvinbryantia formatexigens]
MLLSIVIPCYNSAHTIGKVVETSMEVIEKIEGLECEFVLVNDFSRDETCQEIWELAKKYPNVKGIALAKNFGQHNAIMAG
LHAAEGDYVMGMDDDMQTHPSQIPAFIEKMNEGYDLVFGIFKKRKFGFMKNLTSRIASFIMWHMVERPKGLEASNYWCCR
KYVRDELIKYDGYNLYLQILFYRTTANIANIEIEHFAREEGQSNYNFRKAFRLFMSFMNYTVIPLRIATITGTLFSLAGF
IGAIIVFVRKILDPTITVGWSSTMCVMMILFGFAFLMLGIIGEYIGKLILNVNQTPQYVVRDTINVEKEEK
>WP_006860646.1 sugar ABC transporter ATP-binding protein [Marvinbryantia formatexigens]
MREKGEILVEVKDMCKNFGVTVALNHVDMAIRRGEVRGLIGENGSGKSTVSSIIAGIQQATSGEMFYKGQPWKPASNLEA
SRSGIGMIVQEAGTIDSISVAENIFLGNYGQFKKGPVMNRAKMNAEAKKALEKIGVTHINPALPARMYDMQERKLIEIAR
TMYSDPDVFVVDETTTALSQSGRELLYRLMHHAAAENRAVIFISHDLEELMEHCDTLTVLRDGVIIDNIEREDFEAGDIK
RKMVGREIKGNYYRVDNDGYSGETVLKAECITTMNALLCFSLELHKGEILGIGGLSECGMHELGKALYGLEEVVDGRVLL
PGSGTVIKNAKTAFRNKMGYVSKNRDTESLELEASVAANIQSTGLDKNRSFGLFLSFKKEKKYAQLQVDSLAIKCVNMLQ
PVKALSGGNKQKVVFGKWIADDADILILDCPTRGVDIGVKAAMYQLIYEMKKKGKSIIMISEEMPELIGMSDRLLVLKDG
KVNGEFLRKDGYHQNELIECMI
>WP_006860647.1 ABC transporter permease [Marvinbryantia formatexigens]
MEAAIKKEIPRLSAKERVAIIKNKPSFSLIFSVAVLVLIVLMFGAVTGGDFFGGNVLKGIFNQALIIGTMATAVSFIYTT
GNLDISVGNAMALAATLGALAYNTTESIVCMVAVCITAGTLLLLFNCTLSVVFRIKTITVAIVMIQLYSAIVSEILGPNS
IKVDYAVCKMLENAGFRYAAFIGYFVLCIIVYHFTPVGRKLRFVGGNANCAQQTGISAKATTYISFLMAGIGVGVAAVFT
IIRTGSVSTEVGSGMGMDVMLATVLGGMSIFGGARSNAYAGLLGALTVSALNKGLLMADVSSTAIQGVRGVIFLALVFLN
SERPATLPSRQQV
>WP_006860649.1 sugar ABC transporter permease [Marvinbryantia formatexigens]
MKHGTLQYQVKNIIKLISLPLAVFIVMNIVDMTIAGTTTVSSITDLKTLLRTGLTCYCFALALNCNLLSGRMDLSAGAQM
FMGCIFGGNLALQLNLGGIGVLIFSMAGGALCGLLVGLLFVNLRILPMVLGLGMTLIFECFSFGAYNQQGLMLYGKQGVA
ILSDVTFILIVAVLVLAVMTYLFQYSPFGYRRRAIQGNQKLAADAGINIFVNCVVCYVLAGALVACAGVFDTAYKGSLTP
VLGMSSNSSVFSNMFPLFLGIYIGGYIGNPILGVLSGSISVRLLILGLSKLSMEGSVQNIIVYSLFLLFMIYKMNVDKLD
YLKKKKERIRLAQQTKLYMQN
>WP_006860650.1 sulfatase [Marvinbryantia formatexigens]
MRAIMVMYDSLRRDLFSCFGGEGIPMPNFERLSKHSVMFDNSYVCSLPCMPARRELHTGRANFLHRSWGPLEPFDDSMPE
ILKKAGIYTHLTTDHYHYAEDGGATYHPRYSSWEIYRGQESDAWVGDAHKKPDYFAPTMLSPQSQPEHLQNIRRKNGWQN
LSSRSRMQTEKEFSQTRTFDNGIRFIEENVDCDNWYLQIEAFDPHEPFYAPENYLAAWFDPDCTYEPDWPPYAEAHETEE
VIRNMRKKYYALAQFCDRSLGRVLDAMDKYDMWKDTMLIVNTDHGFLLGEHGWWAKNNTLEYNEVAHTPLFIWDPRCGVA
GEHREALVQTTDLAPTILDFFGIPVPEDMTGKPLELVIRRDEAVREYGIYGVHGGPVSITDGRYVYMRAVRNPEEKVYEY
TLMPTHMVGMFSIEELQEMRRHEGFSFTEGCPVMEIPVMPARNPGKLTEDILFDLSKDLKQLHPIRDAAVEARFVQALVN
LMKENEAPEYLYRRFGLEG
>WP_006860651.1 sulfatase-like hydrolase/transferase [Marvinbryantia formatexigens]
MGKKRPHIVIFNPDQMRTDALGHMGENPGAVTPFLDRFAAQDAVSYRYAFCQNPVCTPSRCSFFTGLYPHVHGHRTMRYM
LHRHESSLLSELKNAGYYVWMNTRNDLLAGQDEELFAMHASEIFYGGDVLPAPGPVNPDLRGKPGSKYFYSHYKGELKTD
ERGLNYSPDDEAVDAAVARLKNPVNEKPMCIFLGLIFPHPPYRVEEPYYSLIDRRKVKPRIPEAVPEDGKPLFHRKIREN
QQLQDFTEEDWRELRAVYYGMCAKVDAQFERLCRGLKEAGIYDDTAIFFLSDHGDYTGDYGIVEKAQNMMEDCLTRVPFL
IKPPKDFRVDAGISDELVELVDFYATAMAMAGVKPDHTHFGKDLSENLRDRKMPVREFVCCEGGRNAEEIHCDEYHDDAK
EPDIMGEYYPRQKLQTDPVAHGKATMIRTKEYKYVRRIYEEDEFYDLNAGCETTCTHEHTAERNANECFTKDAQERKNRI
HEPEYQTEISVLKEKLLDWYQKTCDVVPFEKDDRHSAEMIRQAVKHICPPEHWAEVEDMIRNRQGNLFEIRRYCEGLAAG
MAQKE
>WP_006860654.1 response regulator [Marvinbryantia formatexigens]
MFRILIVDDEKKHRSGLIRLLYTMYPEDMLLEADSAEQALEIMSLLECEIVITDIRMPGMDGMELVWRIRGEFPDTAVII
LSGYGEFQYAKDAIKYGVSDYLLKPVDIGEVKKCLDKVKGEITERRNRNQNQETMKSQLRETESVYMEYLMQQFVRNAEF
EKREKIREIFPIEQPGYLMLCEISAGEGGFDAQEFRMAVKSYIKSASSYSFSAGEKNLYAILVLSAQKENHFWFETMRRA
LQKTLPGCGFAFYVSSVQENMYKQMQKAYEEALTVWKYRFYSLGDYCDFDLLGGRLDGEIEEIADLLNPMLEKIKQNDII
SAFQMLKSAVVKNMEDKLPEPGKLCRAVMLLLFQIVKALDSMMSEEMKQKTDESLMRIYQSQTLERLLRFVYGFLLEIGK
NINFQKEIRGVDVLEHCREYLEKHYMDEITMEMIAEKYYFNASYFSTVFKNYFGKSFSGYMTELRMQKAKEFLISTDWKI
KEIASKTGYRDANYFIRAFKKFYGYTPEEYRKLSAQD
>WP_006860656.1 sensor histidine kinase [Marvinbryantia formatexigens]
MMKRIRKMKIRTRMLLAMLLMTGLILGTITIFTYKNTENTIESQALYSFEENVQKTCAILDSKLEVLKEATEKLNLETRL
YDIFLNLDSSDSLELLRASQDIAAILRDYIPWYSDIYSAHLLTSYYRFGSDTENYYPSFMDSEIAKKTYEAGGRCVWFPT
YSYTQMYGITNLRDEQIPYGKLFSVARLMNLSDVSSGKVKRLSDYTENPVLVINFKPDYMEEVLVSYGTNDSLKDTQYYV
LDAKGAVVYSTDENYPASGSYQADWLDGLEEESDFDGFFIRENGEKYLLSYSRSKITDWLVVMKIPVSSLIGSLQSRYIR
YLAVAFAVMMLVSAFIAWFASSVVNKQFYRVIGTIDRIGQGEFSQKIEYEDSDEFAFFYQKLEKMSNDIGNLIHENYEVK
LIQKDTEVKALNAQLNPHFIYNTLNIINWTCLEGNLEATSQMLVNLSRMLHYTSHHEGLYELLGNDIAWLKRYLYIMQIR
FADKFDVILDIPQELMELKVPKLFLQPFVENVIVHGFKEMQEKGLLEIHAEQEENTVVFYVEDNGCGMTAEKIQDIMNGN
PDSIGIANVNQRIRILYGQEYGVEYHSQIGEGTCVMIRIPK
>WP_006860657.1 sugar ABC transporter substrate-binding protein [Marvinbryantia formatexigens]
MKNGKMLAALLIGTIMFGAGAVTAGAEEGTEPCTITFTYWGSGAEQAAIEASLETFQEAYPEITVNAIHIPSDDFLTKIN
SMIAAGETPDISYSASWKCQFGEEGLIYNFYDLAGEDPDLNPDNYLDTCWWKWSETESAGPIMANVCPSLMYNADLLAEA
GIEVPTTTEEAWSWDEFVENAQKLTLDSEGRNASDPEFDSNNIVQYGVMFAPSWNTYMSFVYSNGGGYLSEDGTEFGLTE
DTASEVLQNFADLINVYHVAPTSIASNSMPSAASAIASGQAAMYLDGSWNHLDLAEAGCNWGVGVLPINENYTTYLDGGS
LIIFKSTEHLDATIKLYKWITDPESSEEITEMFRTIWLPVQKEYYDDPEKLEFWASEEFPARPEGFQEACVDAVINNLTV
ATEINVKNFNEIDTLVSAAMDEVLSGSKTAQDAMNAIKGNVDALVEGTYNGERS
>WP_006860659.1 carbohydrate ABC transporter permease [Marvinbryantia formatexigens]
MTAKTKKKIQKVIIYVLLLAGSVLCLMPLFWMIRSSLMTNVEIFMVPIHWLPEKIQWQNYKEVFTTLPFLTYYANSLKLV
FFVVTGAVLTSSLCAYGLSRIDWAGRNIVFACIMGSMMLPTAVTIIPTFLMFRRIGITNSLLPLIIPAWLGGGAFYIFLL
RQFFLSIPRDMDEAAYIDGATHFQIYSRIMLPLTKPALVVVGMFAFMNTWNDFLGPLIYLNSDDKYTVALGLQLFIGSYR
AEWQLMMAAACLVVIPAVLVFMIGQRYLIEGITMTGVKG
>WP_006860660.1 hypothetical protein [Marvinbryantia formatexigens]
MHLRGNIAYHSWEEFWSQAYTSPFFKAAYDDTSEKTDWSLSERQLFTQSNGRILLGQDTMGRLHFACTPHERIYAVPSGG
EDIGGQFKGHIGQYYQNDTALLLGKLQYEFELENGLLLPAANREAITEYTDYFLPTTTSGYPEMEMKIFSFAPVLEPEAL
SQSRIHPLPGPAAVLFCVEAVNMAGCTLRGRLRLSFDQKFVSQFEHYGKRFEDYAQNPYRAEWDQKLLVLWHPQVCAAIQ
LLDAVTEGEAANPRIYVPFEMKAGERRLFTTIIALAPHREEIHENLGIVYQHTPLEWMNVTSAFWKSRLGRIESGIRENE
ELGHKYSDMHIRFILDNFNCLSFNGRGQLLTNWQGAPSHSLSRLWGIDIEPDVVSVMYAVPEVGPCAVEYLLERNRPRFS
LYSDHSMFFFISPLLIAGKYLELTGDSAYFQNRMDVLSGLEAVYRGMLAHKHKERALFSSHYASDLIVFKKYDYGANVQC
YYALKSWCAIQKAVGKQDEEAQELLMRMPADMAECMEADGTFGRQITGGNNLEENKDRFYIPEELWYYGGEDTATVLAPL
YGLYEFDYGPYVNLHRFARSLFITNYDPEYQTLRELHFGMNPSATGCTLRLGGSYTRREMLHALEILFERLDETGSLFWW
PRAYNKKRCLTRCSQGQGAWIQQSVEQWYGLRMDGTNRMLTIKPQGLLTSYKLTGMRLGVFCFDITYEEQEAQTVFIVKN
CNKVDFTVKFVVRQSGAAAEGKLQRGCILVPAGRTIRKQFYTEAFVPEESGIVQTECAAFAEQGIIFRPYGIVMPKLSAG
KCSIFLLRFVIAHMETEEWEKVSVELEVPKGWLAKEKQYYIWDYQPVFTEGKTVCEIGSVKPGTHGVAGFYISLPDTLAG
DEKSVMLSAHPFPQTADGSLGDIELYIEGECTECTEPVTAILRVNGVIRGQCVLPVRILDKEEYGRKFDRMYHGV
>WP_006860664.1 ABC transporter substrate-binding protein [Marvinbryantia formatexigens]
MFNAKKLLALTLTAGMCLGSVSGVFAEETTEAASEAATEAAGADAETSANTLVYGEDAMEGKFSPFFYTAVPDEDVLRTL
FPMLMDSDREGAVVLKGIEGETREYNGTDYTYYSIADCDIVENEDGTVDYNITLRDDLVWSDGEPMTIDDVIFSFYVYCD
PTYDGNSTVFALPIEGMEEYRSGMESLFNLLVEAGEDNTDFTYWDEATQTAFWADLNQAGEAFAQSIVDYCIANGYNAEG
DSVAACAANWGYTLDEGATAADFFAAMVEAYEGDYITMSDTENAGTILTDLMEDYDAYSIGVETGESAPSITGIKKTGDY
TMTVTTSTVDATAIYQLSSFIAPLHYYGDKEAYDYDNNQFGFPKGDLSGVKSHTTQPLGAGPYTFVSYENGVATVKANPL
YYKGEPKIEYINFQFVQEADKISGVGAGTLDIASPAFSLDAIDEITALNGGSEDFDGDVITIKTVSNLGYGYIGMNAENV
SVGGEPGSEASKNLRKGIATVLAVYRDVAMDSYYGEWANVINYPISDTSWAAPRVTDEGYQIAFSTDVNGNPIYTDDMTE
DEKYAAALQAALGFFEAAGYTVEDGKLTAAPEGASLEYELMIPGSGIGDHPNFMIVSMAKDALATIGFNLIITDLSDGTV
TIGNNLEAGTAELWTMAWQATPDPDMYQIYYSDIANGGKNPGGSNMYYDIQDAELDELIMAARQSTDQAYRKIIYKECLD
RIVDWATEIPVYQRQNCLIFSSERINLDTLTPDITTYWLWYNDLEKLELK
>WP_006860665.1 ABC transporter permease [Marvinbryantia formatexigens]
MRKYITKRLALSVVILFFVCFIIYVLMRCLPASYVENMAMQLSQQPGSKTYQEWLDQLNAQYHLDVGIIPGFFMQLGEML
RGNFGDSWKFTVPVVEQFRKVIGVSFVMGAIALILELVIAIPLGIIAATNQYSKADYAITVFALAGISLPTFFFASLLKL
VFSVKLGWFDLVGLTGRNYNNLDSFGRILDMGYHLVLPIITLVVVSVGSLMRYTRTNMLEVLSADYIRTARAKGLSEKKV
IYHHAFRNTLIPLVTVIGNSLPGLFSGALITETLFAIPGIGYTSYQAMIAGDIPFSMFYLTFMAILTLASNLLADIMYAV
VDPRVRIS
>WP_006860666.1 ABC transporter permease [Marvinbryantia formatexigens]
MSEEIKNTNAGGEEQYSLNDDRRVKVLSPGAMVAKRFFRNRLAVTGMVILIAMFLFSFVGGLISPYGQDQVFYRRENIKK
EYVGVTENTEFRYLQLDEAYGTVAQAMTVLAIQQEKDSITATGGTYDVIKESDGLYSIKDGDKVIGAAYLDIVSAEDSST
TFTPEFQYGALLALAQGGGEFSADGQDYEVSEDGMVTQNGESVAVCSRYVIQSKSGNVNVSNEFRESLIEALGTGEEEFT
FAEEGGEAAEYTLSYDAATKIWSVMQETSTQVFDTYSFPSKEHWLGTDRNGMDMLTRLMYGGRVSLIVGFIVVIISTVLG
ILLGGVAGYFGGWIDNLIMRIVDIFYCIPSMPVIIILGAAMDGMRVDPQIRMLYLMLILGILGWPGTARMVRGQILSLRE
QEFMTATEACGISVSRRIFRHLIPNVIPQLIVISTMSLGSTIITESTLSFLGLGVKFPFASWGNIINDVSNSFVLTTYWF
IWIPAGICLMLTVLAFNFVGDGLRDAFDPRMKR
>WP_006860667.1 ABC transporter ATP-binding protein [Marvinbryantia formatexigens]
MAKNKPEGYLSARESRRISKENRRITNELEKKRKRKNVPESEYTVKMHDPNNAVEFDNLHTYFFTDAGTVRSVDGVSFEV
PIGKTVGVVGESGCGKSVTSLSLMQLLQRPQGQIVEGEIRLNLGDKAVDIAKAPEEVIRHLRGNYVSMIFQEPMTSLNPV
FRIGAQLDEVINLHDGEGKSKEEVKARTIELLEMVGIANSEGVYTMYPHELSGGMRQRVCIAMALACNPKIIIADEPTTA
LDVTIQAQVLDLLRNLKDKINSSIMFITHDLGVIAEMADYVVVMYAGRVVEKGTAEDIFFHPAHPYTIGLMASKPVVGKQ
VDKLYSIPGKVPNPINMPDYCYFKDRCEMCVAQCDGEYPCEISLSETHKVSCYRYYGKEGGEAK
>WP_006860668.1 oligopeptide/dipeptide ABC transporter ATP-binding protein [Marvinbryantia formatexigens]
MSLNKEAAGGKEPVTYDPQYILMVNDLKKYFPIKGGMMGKTVGQVKAVDGVTFNLKRGTTMGLVGESGCGKTTTGRTILR
LSGEKTGGQVLFNGQEVYDLPAKEMRALRTKMQIIFQDPFSSLSPRLPVGEIIGEAVREHKLVPKEEYNDYIDKIMDNCG
LQPFHKDRYPHEFSGGQRQRICIARALALNPEFVVCDEPVSALDVSIQAQIINLLKDLQEQYALTYLFISHDLSVVEHIS
DTVGVMYLGNLVEYGATADIFRNPLHPYTKALFSAIPIPDPTAKMNRIVLEGSIPSPANPPSGCKFHTRCANCMNRCKEE
APVQKEMEPGHFVACHLYDK
>WP_006860669.1 hypothetical protein [Marvinbryantia formatexigens]
MRSNKKQYDDDDGRIIADMSALSPGGGRKRFASPEKEQEESGREERPWEDTFTKEERRMYTLGALKAALLIAMVFIIGLG
LVTAFLLFLWS
>WP_006860671.1 DUF4091 domain-containing protein [Marvinbryantia formatexigens]
MEQFRFKTISSMEKVFPAKEPSDEGMSGKLSALRGETVSFQIAYYWGGRRKQRGYVSVDVPEGITARVRTVNLVPCSYPC
HLRRDDGYLVTNPGLYPDLLTEITEFGFPLISGQWRSLWIDLEVGELAKAGMCQVKVELEASIKGEAESLNEALSLKEKA
EISLEVLSAALPELPIPHTEWFHCDCLANYYQVEVFSEEHWQIIENFVAHAVKRGCNTLLTPVFTPPLDTAAGGERRTVQ
LVDITVTENGYEFGYERFERWVAMCQRCGIKYFEISHLFSQWGAIAAPKIMGKVNGEERRIFGWETKSNSPEYADFLHAF
LDSFLKELKKLKIDKQCFFHISDEPVPEQLPSYLAAKNIVKEQLKGYRIIDALSDYKFYETGAAEEPICANDHIGPFLEN
RPKRLWTYYCTAQAVDVSNRFIAQPGFRTRILGMQLYKFEIDGFLQWGYNFYNSEYSLYPINPYQCTDADGAFPSGDPFL
VYPGKDGQPEDSIRCMLMEETMNDLRAMKYLESLTDRETVLSCLDEAEYGELTFDKYPQSITYLTKVRENINAAIKANGF
PPHSPL
>WP_006860672.1 carbohydrate ABC transporter permease [Marvinbryantia formatexigens]
MKKMHKWNAASIIGVIILTLFAVICIAPFLYMLIMSFTQSTTLMLHWSDVDFTDFSNFQYVMGKNNFLRSLLNSVIVVGL
SCLFNCIIASMAAYGFEKKNFPGKEILFRVYLITLMIPGQVTMIPVFIMMNKMNLLNTYFALVVLILNAFGVFLIRQFME
SVPDELLEAAKVDGCPEYRIFIQIVIPLIKPVLVSLVVFTFVTSWNDFLWPLVSTSDSSMYTLTVALSLLKTQYQTNYGL
IMAGATISFIFPFIMYVCLQKQFVEGIALSGIKG
>WP_006860673.1 sugar ABC transporter permease [Marvinbryantia formatexigens]
MKRKRKEAIQGIIYVLPSFILILCFCIIPIFMSAYFSFTDYNVMTAPKFTGLSNYKKLFTDSYVQAATKNTLMYVLMTVP
FQTIISLIFAAFLASKMSKMKYGQFLRSVMFIPVIASAVTAGTIWRIIFNADGGLLNNFLGLFGIEPINWLGSTKTALLS
ICIVAVWKNVGYFLVIYYAGIMGISKDLYESARVDGATAVQQFTKITLPMLKPITYLVVTLGIIWSFQVFDLSYLMTGGG
PGKSTVTLVMGIYNSAFKQYRMGYACAQAMFLLVIIVIINIIENKFFKEKEAK
>WP_006860674.1 sugar ABC transporter substrate-binding protein [Marvinbryantia formatexigens]
MRKKKLWALTLTAAMATGMLAAVPVSAEETSELTFWFPTFASADGEVTDEEFWNEVLEPFETEHSCEVNVEIIPWDNYEE
KYLTGTTSNDGPDVGYMYMEMFYDYIDNGLLVDVDEYFTDEEKENYLYYDLGNLLGGQYALPVVVGNPRILIANMDILNE
AGITEVPTTTEEFLAACAAVKESNPDVAPFMQDWGNTHYGSLNEIFWPFFWGNGGEIVDEEGNLTIDSEAGLETVEFIKS
LLDEGYLPETCTSNDDTLEPFKNGEVAMIYCASSNALQATDINWDYRAVVQGSESAKTFVAADSLVMFNSCENKELAAEL
MKYVTSSDVMSQFHTRVSEQPPITADDTYTGDERYATLFTENGDNFVSLPVFKGAASMYDILFKNMQSMMLGEMEPQEVL
TETTTYYNDNLK
>WP_006860680.1 4-hydroxy-tetrahydrodipicolinate synthase [Marvinbryantia formatexigens]
MAIFEGAGVAIVTPMKENGEVNYEKLGELLEYQIANSTDAIIICGTTGESSTLSHEEHLEVIRYAINKVAKRIPVIAGTG
SNCTETAVYLSQEAEKMGADALLLVTPYYNKATQKGLIKHYTTIAESVKLPIILYNVPGRTGCNILPETAVTLAKNVENI
VAIKEASGNIAQVAKLMSLADGCIDLYSGEDGQVVPALSLGGKGVISVLSNIAPKETHDMVKLYLEGKTKESCAIQLKAI
PLVDALFCEVNPIPVKTALNLMGFEVGPLRGPLCEMEEANKQKLIAAMKDFGIALA
>WP_006860682.1 hypothetical protein [Marvinbryantia formatexigens]
MKKKILYLAVFSAAAIMLTGCKGGQEETEPATTEAPVIVTEPVTEAPVTEPPTETEKEDSMNRTRELKGLVKSSDTSSLT
IQTERGKELTFSITGADIQVTGGIQAGNNVTVLYKGKISGTDTSGATVQMVTDLATGETPVTEGELMTEAEEADPEAGAG
TLGGTIQELSVDRIVVLADDGDSYYFSMSEANINLTNGMQEDNYVTVNYNGDIHGPDLVPATSITDSNTANGETAVTPGA
PAGDYSYVSGTIDEIGVSTISITDDDGVAMTIDTSSATYYLANGIVSGTYVTIAYTGTLSGTDTTGIQAVAVYDTTGSTS
DTGSADTSGATVDDGTGADAGAVTDGGAVTDDGSGADAGAVTDDGSGADVGVVTDDGGTV
>WP_006860683.1 DegV family protein [Marvinbryantia formatexigens]
MKRIAVVTDSNSGITQKEAEQMGIFVLPMPFFINDELYLEGITLTQEEFYERLKGDANINTSQPSPTSVRELWDRVLTEY
ETLVHIPMSSGLSASCESAQALARDYEGKVYVVDNQRISITQRQSVKDALLLIERGKSAAEIKETLEKMKLEASIYITLE
TLKYLKKGGRITPAAAALGTILNLKPVLQIQGEKLDAFSKARGKQRAKRIMLDAMHKDFETRFAKEVANGEIALAAAYGG
NEEEAQEWLAEIKESFPGMDIHMDPLSLSVACHIGYGPIAIGCARKIV
>WP_006860684.1 polysaccharide deacetylase family protein [Marvinbryantia formatexigens]
MKTRKRLFLSLCVLVLALVAPAALAQAKTTNAVKTELVDVRKAVKPQGKWVKRTGGYKFRLASSGKAVKNKWISVDGKVY
YVNGSGYRVSGWVKYRGKLYYMDKNGVMQTGWLTVSGKKYYMKPNGVALKKLQKIGDARYYFSPTDASMKKGWVSIGKSK
YYFSKIDGRMRTATWVKSDGKYRYVGQDGKMLSSCWVIVGKNKYYVDGDGVRVTGTQYIGNKGYYFKSNGVYDPTVKVKM
EVNPNKKMVALTFDDGPGPYTTRLLNCLQKNGAKATFFMVGSSVPNYKSAVKKMVAMGCELGNHSYSHPAFTTLSYSSRR
SQVTRTNNNIYNACGKYPTVFRLPYGDGHNSSSVLSSLGLPSIYWSLDTRDWANTGSPQHTVNAVLNNVKNGDIVLMHDI
HRSTVDAAETIIPALKKRGFQMVTVSQLAKYKGKTTLRSGKTYYSFK
>WP_006860686.1 response regulator transcription factor [Marvinbryantia formatexigens]
MYTIAVIDDDMYIGDMLQRLLEEAGYGVLRAYSGTEALMLLERRRPDLILLDLMLPGISGEEVLAKTQGIPVIVVSAKNG
IQEKVSVLLDGAADYLTKPFDVRELLARIAVQLRKREQGVDGQPGCGANQNAGGQPGCGAYQSAGGQSGHGAYQSADGQP
GRRAYQSAGGQSGCSAHLACGNLALDCDLREARVGEQAVRLTRTEYAILKLLMANPGRVLTKSAMLDCISADTPDCTESS
LKVHVSNLRRKLMQAGGKDYIESVWGIGFKLQE
>WP_006860687.1 ATP-binding cassette domain-containing protein [Marvinbryantia formatexigens]
MEYVLSTENLSKKYGQYKALDNLSMHVPKGAIYGLVGKNGAGKTTLIRVICGLQKPTDGSYAIYGISGADRAVCQARRRM
GAVVETPSVYLDMTAEDNLKQQYTIIGRPSFDGIRELLRLVGLENTGKKKAKNFSLGMRQRLGIAIALAGNPDFLLLDEP
VNGLDPQGIVEMRELILKLNRERQITVLISSHILDELARLATHYGFIDNGHLVKELSAQELERACRKCIRTEVSDTRPLA
HVLDKLQLEYAILSDTQAEIYGEVGVTELTLLLAEENCSVRSMTECDENLESYYIRLVGGGRNEQTFSC
>WP_006860688.1 ABC transporter permease subunit [Marvinbryantia formatexigens]
MSRLFRADLRRLKKSRIFWGMLLAEVLFMVMLCVSQYRSMVKWEETYTLDGVLFSVVHPPGILLAVICALFIGTEYSDGT
IRNKIITGQTRGGIYFAGLFSCAAAAAAMLAVGFLTIAALGIPMFDKMEMSGAMFACLLAESILNVLVYASLYHMIAILC
DRKSYTAIICMVLAFAVLAAGAWVIARLSEPEYIQGMLMTVDGVQDAMMEPNPNYLSGTLREVFYWLLDLIPYGQCLEIA
QRMVVNPVRMAAISVGWILVINFAGFWCFKNKDIR
>WP_006860689.1 HAMP domain-containing sensor histidine kinase [Marvinbryantia formatexigens]
MKVLYIVCMILGMMVMLLAARLIFLHRAVDGLCREFEERLRQDTNVGLRVSTSDRYVRRLAAQMDVQVRNLRRQELRFRQ
GNQELQTAITNMSHDLRTPLTAICGYLELLKREEMSKTAREYLLIVENRAAALKELMEELFRYSVIAAEDSGREEEISLN
AALEECIAGYYGALKEKGIEPRIQMPEEPVKRILDGRALARVLSNIVSNAAKYSDGDLAVTLYENGEIVFKNHASGLDGL
QAEHLSERFYTVQSGREATGLGLSIAKTLTEEMKGTLRTDYAEGCLRVTVKL
>WP_006860690.1 GNAT family N-acetyltransferase [Marvinbryantia formatexigens]
MNIEYKTLTKKELNTFIDMRIKQLREEGAKEEIDLVPALKEYYTRHMADGTFVSWLAFDGEKIVGTSGMSFVEKPPYFGC
PSGKIGLLSSMFTDPEYRRKGIAKELLSRVVNDAREYGCGTIQITASDMGVKLYTDFGFIHNGNFMQYQLS
>WP_006860692.1 class I SAM-dependent methyltransferase [Marvinbryantia formatexigens]
MEKNSGKLLIVIATVALAALLLWMAWIRKQYAFGGGGMMDRVHQTILSYLEYDGKGKLLEVGCGSGALAIRAAKTWPEAK
VTGVDYWGSMYNYSKELCEKNARLEGVGSRCVFQRGDANKLEFPDETFDAVVSNYVYHNITGSDKHELLLESLRVLKKGG
VFALHDSMKPRMYTDMKDFVQKLKDMGYQDVRLVSTSELIFGSEKRAVLMMLENSKMLIGRK
>WP_006860693.1 CTP synthase [Marvinbryantia formatexigens]
MSVKYVFVTGGVVSGLGKGITAASLGRLLKARGYNVTMQKFDPYINIDPGTMNPIQHGEVFVTDDGAETDLDLGHYERFI
DESLTRNSNVTTGKIYWSVLQKERRGDFGGGTVQVIPHITNEIKSRFYRNYTSDEMHIAIIEVGGTVGDIESQPFLEAIR
QFQHDVGRENAILIHVSLIPYIKASGEMKTKPTQTSVKQLQGMGIWPDILVCRSELPLEAGIKEKIALFCNVPVSHVLQN
LDVEYLYEAPLAMEAEHLAQVACECLNLPCPEPDLADWISMVEALRHPTQDVTVALVGKYTQLHDAYISVVEALKHGGIA
NSATVHIKWIDSELLNEENTEEMLGDVSGILVPGGFGDRGIDGKIVAIHYARTHGVPFLGLCLGMQLAIVEYARNVAGLK
DAHSIELNPATTHPVIALMPDQDGVEDIGGTLRLGSYPCVLDTSTKAYALYGTETIHERHRHRYEVNNDYRKILTESGLT
LSGLSPDGRIVEMIELKTHPFFVATQAHPELKSRPNRPHPLFKGFIAAALENSAQ
>WP_006860700.1 hypothetical protein [Marvinbryantia formatexigens]
MKEYEVVWEIFNLCSNNQMRDVFIDEIQIADTEEYVKKKFAGKEVTYEKSVLENGTIIYDIMTSGIHQRMSFTEI
>WP_006860702.1 hypothetical protein [Marvinbryantia formatexigens]
MNYDIEEYRVEIENRIRNMMWTVSGDYSLKVKPDVEAFAKNKYLALYDAIKQGAFARYFDADALGMYLLKKRYYGAEEAP
LMSIAQLCADAASYPRIAAERPGVRQVREKAFEAMLEHEYHRMNQSFMGRVKISFIRDFLNGKGRDEKRIQDVKDVLYEL
EQAADTMEIIQRIDWIYNQFIDKSFVRKHGDLAHVLAAELEEIVRDGWQDFLDEDTYESVMEQFLENVNRQVTSLEELQE
ETEKQRGNGRKIVVLDEKAIARMHSYMELNFGRSYLNEAQQERLTRRLCTGAHADCSLYYTDGILENPVLVNAQYVNAKK
QADRNRLLWHNSKSVVKRNIDVMMASLKRALTLQSEADVIRAQFGRVVPNRLWRVGRTESGKLFDREIRQNNAEYVVDVL
IDASGSQRDRQSQVALQAYIISRALSNVNIPHRVTGFCTFWDYTVMQRYREYDAPAKDDEKVFSYTTSANNRDGLAIRAA
ADSLAQREEENKILIILSDGRPNDVIVNRPNSRNPAIYCGEYAVQDTALEVRRLRNAGLYVLGVFAGKEKDLAAEKKIFG
KDFAYIRDIRNFSAIVSRYLQKLLEEQV
>WP_006860703.1 NlpC/P60 family protein [Marvinbryantia formatexigens]
MNKGMKKHVMKAAACFLAGSMTVGISGMAAMAAGESLVGIGSVSLESVEETEAPQETEAADTIEETDAAEAPAEETAAEE
TEAAQSLVNTIAVAQTGEDSYINIRTEPSTESDIVGKLYDCNAATILGEEGEWYLIQSGNCQGYVAKYLLTTGEAAAQVV
AEVGTPVAQVNAEALMVRADASTDADVIDMVTANEIVYLEEDLGGWAKVSTENGTGYVSADYVSYATYLPQAESVEEEAA
RIEAENAAWEAYLAEQEAAYLAAVAQQEAEYEAYLAQQQAEWEAQNQAWIEYLESQGQYADDAQAAADQAAADQAYYDQV
AADAQAAADEAYWSGDADAAAAAQAAADQAAADAQAAADAAYQAQVEADSAAQQVISDAGLDASQVTTDGTSSLRQQVVD
YALQFVGNPYVWGGTSLTNGADCSGFTQSVMADNGVSISRTAGQQSQGGTSVDLSSIQPGDLLFYEGSGDYGIGHVSMYI
GNGQVVHASNSTDGIIVSDVNYRTPVAAKSYLD
>WP_006860704.1 hypothetical protein [Marvinbryantia formatexigens]
MELSTFIIFAVIVACGGSCSLAGTWWSKKWREEHKKKKEDNRQSNK
>WP_006860705.1 hypothetical protein [Marvinbryantia formatexigens]
MIALINEIISNRTLLIVGAWYGLPITVALIVLFLIKSSRDERGRAIIGKASIIAMIVFILLVNGFAKLSSHITVNYITTA
CCIQWIYDIVLTVEVVAILIYKKLE
>WP_006860708.1 ATP-binding protein [Marvinbryantia formatexigens]
MAEKQNIEWKESWRDEYLKWICGFANAQGGKIYIGTDDNGNVIGIPDSKKLLEDIPNKVRDILGIIVDVNLLTQEDKDYI
EICVNPSSYPVNYKGEYHYRSGSTKQLLRGAALTEFLLSKTGYKWDAVPVDGVTVEDLDKESFDIFRREALRSGRMTEED
LNMSNEQLLDSLGLFEQGRLKRAAILLFHRNPEKWVTGAYIKIGYFGEGSDLRYQDEIHGSLFIQADRVIELIYLKYMKA
MISYDNVTRIETYPLPKAAVREAVYNAIIHSNYAALVPIQIRIHEDAVYISNDCVFPVGWTVETLMERHRSQPYNPNIAN
GFFQAGYVETWGRGIEKICEACKKHGVPLPEYKIHLEDIMVKFTPLLSSKVPKEQNDTLSGTLNGTLEEKILLQLSNRLR
WRLTVLNEK
>WP_006860709.1 hypothetical protein [Marvinbryantia formatexigens]
MKKKIPLKQKLYLPEYFKGNVVQSFQKESDQRLLYWDFEKDLDEKIKIQIEILLNEIVRTIKNREDR
>WP_006860710.1 hypothetical protein [Marvinbryantia formatexigens]
MKQVLASVKVPVLYYKDEHSWMKVPDTTRSIPVPVILHWLVLKYSDRNRIHIENLLFLNDGKKFTAEGFQNAIMKECRKA
GILTDEYVFKGNGYQKELCKAFYRNGTLIQTIRDYMEYSTDEIVKKNIGLVDGELAKKFMESSLLFKKIHGIILKKA
>WP_006860711.1 carboxymuconolactone decarboxylase family protein [Marvinbryantia formatexigens]
MNREMLEKLTKLFDGADSRLQETDPEWVEITAHFSQCETVSASRLTEKERALCILSALLGCQGMGEFRNMLHAALNEGVD
PIAIREVIYQATAYLGIGRTHDFLIAANEIMELHGVKLPLASQGTTDESTRFEAGLAKQVALFGPGMEKVQTDGPALRRN
VNRWLADNCFGDYYTRIGLNDQEREMITFCFLLAQGGCENQLRGHAAGNFGVGNDKEKLYSVVEQCMPYIGYPRTLNAMN
IIDEVAARMESQK
>WP_006860712.1 RibD family protein [Marvinbryantia formatexigens]
MDRPYIICHILSALDGKIAGAFAGTKAAQAASEEYARIRSAYRAEAWLYGTTTTKEFTQYKKPVLEPDCQDVPDGDYIAD
TNLRFYYISLDTAGEIGWESGIFQKPGRPGAHVIEILTEETPAAYRAYLRKKGVSYIIAGDTSLDCKAATEKLKRLFMIN
TILICGGGTVNWTFIQQGVVDELSLILAPAADGDPSTPTVFEKSELLAVTAPVEFQLKNAEQLRDSGVWLTYLVK
>WP_006860715.1 glutamine synthetase III [Marvinbryantia formatexigens]
MSEYVSAAELFGENVFNDKVMQEKLPKKVYKELHKTIDDGKELDPMIAEVVAGAMKEWAIEKGATHYTHWFQPLTGFTAE
KHDAFITAPSKDGSVQMEFSGKELIKGEPDASSFPSGGLRATFEARGYTAWDCTSPAFVRQDEGGAILCIPTAFCSYTGE
ALDQKTPLLRSMEAIQTQTLRLLRLMGNTTSKKVKPSVGVEQEYFIVDREKYLKRKDLIFTGRTLFGAMPPKGQELDDHY
FGVIRPRIASFMRDVNEELWKLGVSAKTQHNEVAPAQHELAPIYAECNVAADHNQIIMETLKRVAEAHGLQCLLHEKPFA
GVNGSGKHNNWSLTTDDGINLLDPGKTPHENIQFLLILTCILRAVDRHADLLRESAADVGNDHRLGANEAPPAIISVFLG
EQLEDVLAQLISTGEATHSIKGGTLHTGVKTLPDFAKDATDRNRTSPFAFTGNKFEFRMVGSRDSVAECNVVINTIVAEA
FSDACDVLEAADDVQMAVHDLIKQYASEHHRIVFNGNGYSQEWVEEAERRGLPNIKSMVEAIPALVTDKAIALFGKFGVF
TEAELRSRVEIQYEGYAKALNIEARAMIDIASKHIIPAVLRFNRNLSDTVNTMKEAGVEVHVPLEMLRQSSRLLAAAKTS
LTKLEEVTDKAAKMQPGQEQATYYYEVVSKAMEELRVPVDQLEMIVDKEEWPMPSYGDLLFEV
>WP_006860717.1 response regulator [Marvinbryantia formatexigens]
MYKVMLVDDETLILSGIKFLIDWEKNGCVIAATAGNGQDALEKIRRLQPDIVLADINMPVMDGITLMKKVGEEFPHIVFI
ILTNLEEFELARQALHYRAVGYLVKSQLEAPALEKELEHAKEEREKRNQLMVVNAADYFEKKQQEDVLNKALQETIFFRR
GTPGEKYAEFLKDAGVFYRYACFYIPFDFAAMSSGQPPEKEEKAKTMEWIRELAKKTAEKIFRQNYIFLDTGGVNSLVLF
VYARGDSWEQEAEFFGRKLTSTVKNITRAECRVFCTGLYENEDGLKQCAGEYQTLMERYYLGEDEENGIATEHGGEHAGG
KISAGEHDGSGRLYAGEHGGSGRLYAGRTGENVMSVGKHADNGAGGYESLGLQGIGPQLYHEIMRKNTKGIQALLDSART
RVQNTKHQKSQAIWLLNELNREATEALNGLGMMENSSYSRVSSAAEIENINTRRQVLQWLDMLRNTLLDIVGNGENPGNQ
IARGARQYVLENIESHVGLQEAADHLGVSAGYLSTIFKREYGQSFIDFINSTKIEYACRLLEEKELMVTEIACRLGYENA
YYFSKVFRKYTGMSPTSYQKHMTEAE
>WP_006860718.1 sugar ABC transporter substrate-binding protein [Marvinbryantia formatexigens]
MRKKQVMAMALSAAMAAGVLGGTGIMAAAEDTVTLTFPVWDLASTPYIQDVVDGFEAENPNIKINIVDIAAADYVTKLTT
MLNGGSECDIVYIKEADGTPSYADKGQLEDLTSYIEADGIDTSKFVGYDDFNLDGKQVALPFKTDYYVLYYNKDIFDAAG
VDYPSNDMTWTEWEEMCKSLTSGEGNDKIYGGYLHTWQACVQNWAVQDGANTILGPDYSFMKPYYEMALRMQEEGTIMDY
ATLKTGNIAYASPFQQGTVATLPMGTWFSSTMIAKVNAGETDVNWAIATLPHPDGVEAGSTVGSTTPMAINANSSHKEEA
WQFIKYACTTANEILVKNGQMPAYQDDGTLEALAALEGMPEGAAEALKTVSVVADRPVNVYSAEVNQMLGEEHSLIMIGE
ADIDTVLAEMATRSQEIQGE
>WP_006860719.1 sugar ABC transporter permease [Marvinbryantia formatexigens]
MNKTKGNKKGLSLALRQNIVGYSFILPNFIGFFIFTFIPVIFSLLLSFSHWDGFTEMEFAGLDNFIKIFKDRIFVQSIWK
TAYFSIFTVLFSMVASLGLALLLNQKIKARGFFRCALFFPYVASVVAISVVWNAMLQPDYGPVNEFLKFIGIANPPRWFA
STDWVIPGLIIVNVWRNMGYFMIIYLAGLQNIDESLYEAAALDGAKGWTLFRKITWPLLSPSTFFVVMMLVINSFKVFDL
VWLMTQGGPGTASTMLSQYIYNQAFVSWDYGKSSAAAMILFVIVALLTVFQFKAEKKVVNY
>WP_006860722.1 glycoside hydrolase family 88 protein [Marvinbryantia formatexigens]
MEKWIKIADLENYREADMDEVRAAMDIAAAQVERNLDTFTEKFPGANSFDNFYKPGPNVDWTTGFWTGEIWLAYENAKTE
EERERLRRAGEIQVDSFLERIEKRVEVDHHDMGFLYSLSCVAAYKLTGMEKAKKAALLAADNLISRFQPVGEFIQAWGEM
GAKDNYRFIIDCLLNLPLLYWASEETGEEKYRNIAEKHIHTALANVIREDDSTWHTFFMDPETGKPDHGATCQGYKDGSA
WARGQAWGVYGTAVGYRYTKREEYIGYFKRVTRYFLEHLPEDLCPYWDLGFGDGDDEARDSSSAVIAVCGMLEMSKYLGE
EDARYYTSAARKLLRQMIVKYSVKDPEKSNGLLLMGTYSKKSPYNTCTEAGVNECVIWGDYFYMEALHRLLTPDWKIYW
>WP_006860723.1 DUF2264 domain-containing protein [Marvinbryantia formatexigens]
MRYIPKDPDYETSPFTGLTRKHWLEAAHYLLDGIFAHVESLDAPVLVPRFEHTITYPNEHTPAWKKQAEIFEGLARSFFI
AAPLLKNEPEAQAGGIPLREYYKKQVLAACTPGEENYVLSYEDMYRLEGDREPLNIYQQTVETCALVICLWTCREVIWDT
YRQEEKDRILDFIAGYACQGTVPQNWRLFNMLDMAFLHVNGREIDEDIMRHHASMILRYYAGDGWYRDGEGFDYYSVWAF
QTYTPLWCLWYGYEKEPYLAAKFEEYSNRFMENYPAMFDRDGWVNMWGRSGLYKNAAVSAFEGNFFLKHPAADAGLARRI
CSGALMQFLGRDDVLYEGAPTLGFYRTFPPMLQTYSCAESPLWMAKAFLCLHLPADHPFWTEKEREGFWAELESGETRET
ALDGPGLCFAGHEKNGTTELRSGKVIRAAGDKGGICCYAKLSYSTKYPWEAMTGSGREAQMYILTDKRNGNIQLPNALLW
GGYRDGVLYRRCFFNYSSNVEMHWMHGVDLADFPVAEGIVRVDRLRFYREGIRLTLGSYGFPDTGNVQVRELEKDGAKAI
VLKGFDSQGREKQMAMTVFAAWEGLQLVHSTETNADAAKSLFVSAELNREKLYGYEPFIMVSQVITRESHEDFTEEEIFS
VRQLTCADPQGCGGYGPVCVTMVDGSRKTVDFDAMEGRLLI
>WP_006860726.1 TetR family transcriptional regulator [Marvinbryantia formatexigens]
MAEDMKKEIAEAARVLLIEKGVKKLTVKDIVEECHITRQTFYYYFENIPELFRWILERKTEELMKEEHGGNDEEADLRYF
FLMAINARGGLKKVMASNYKDELEALLKRHICKMFEQIIEDKNLYQDCSRFQLKWIVRYHCSALLGILEDWTDEDTKNLD
RIVHEIYLLMMGKVSP
>WP_006860728.1 ATP-dependent zinc metalloprotease FtsH [Marvinbryantia formatexigens]
MKEVKNPKKPLIYYYGIVLLVLFLFNLIVTPLLMQRQITEVDYGTFMSMIEEKNIGNVEVDSSRILFTDKDNTVLYETGA
MNDPTLVQRLYESGAKFSQDMEQTTSPLMSFLLTFVLPLVIFIGLGQYMTKKIMSQMGGKNAMSFGMGKSNAKVYVQSTE
GIHFSDVAGEDEAKESLTEIVDYLHNPQKYTEVGASMPKGLLLVGPPGTGKTMLAKAVAGEANVPFFSISGSEFVEMFVG
MGASKVRDLFKQAKEKAPCIVFIDEIDAIGKKRDGQLGGNDEREQTLNQLLTEMDGFEGNNGVIILAATNRPESLDPALT
RPGRFDRRVPVELPDLKGREEILKVHAKKIKLADDVDFHTIARMASGASGAELANIVNEAALRAVRSGRKVVNQSDLEES
IEVVIAGYQKKNTVLSDHEKKVVSYHEIGHALVAAMQSHSAPVQKITIIPRTSGALGYTMQVEEGDKYLMTKQEIENKIA
TFTGGRAAEEVVFGEITTGASNDIEQATKLARAMITRYGMSEEFDMVAMETVTNQYLGGDTSLSCSADTQKEIDKKVVEL
VKKQHEKAINILLENRQKLDELAMFLYEKETITGEEFMEILNRTGGVEK
>WP_006860729.1 DUF308 domain-containing protein [Marvinbryantia formatexigens]
MRRRIDWLQLIIGILLVIFGVYMLINPGRTLRWVIILYGVLAVITGISDIVYYVKAERYTGFGPVVSLISGIFSIMAGVM
LLVYPDAGKWVLIMLIPIWFIAHCVSRVAHLNTVRYVINRSYYHFSLVMNIIGIVLGCMMIIWPSILLFSAGVLIGIYMI
IQGIDSIVTALNENEYY
>WP_006860731.1 HAD-IC family P-type ATPase [Marvinbryantia formatexigens]
MTAHAKTREEVVQELNSDQLHGLSQEQAAEKYALYGENKLREKKKKTNLQRFFAQFKDVMILILLAAAAVSFVVACLEGD
AEGFFEPVLILLIVVLNAIMGVVQESRAEKALEALKGLSAPHARVIRGGEEAVINAAELVPGDIIRLEAGDFVPADARLL
HSVSLKSEESALTGESVPAEKDAEAIIEEKAPLGDRVNMVFSGCSITYGTATAVVTATGMDENPHTAGAGHALQRRLGDI
PRDKGTAHRGPDGDRHRTGGLQQRDAEGAA
>WP_006860733.1 AI-2E family transporter [Marvinbryantia formatexigens]
MFFDNSEQRKQLSKWVIGTVAACILIFLGVRYISEIAYAVSWMLDLLEPLLAGMIAALVLNVPLCFIERHLFRKNPTPRK
ERARRPLAIVLSLILVLGIFISVAVLVIPELVNAVAAVSSAVVELLDELAALENSADFSEIPFGEYLSRIDIDWIRLRGD
LENVLKQLGNSILNKAGGAISIAVSSVVNGIVGFVFAIYILANKEKLSRQVRRLIRVWLPEKVGAGIIHVASVCGGVFHL
FIAGQTTEAIILGTLCTIGMLILRMPYAPMVGALVSVTALIPYVGGFIAAFIGAFLILTESPVKAVVFVIFFIALQQVEG
NLIYPRVVGAKVNLPSMWVLAAITIGGSLGGPIGMLLGVPTVASAYKLLKEATDKRERRMQ
>WP_006860734.1 LysR family transcriptional regulator [Marvinbryantia formatexigens]
MDISILSEFVSLVETSSFQETAFTMNVSQSALTKHIQKLESELGNLLFDRSARAIKVNEYGKTLYPYAKHIVEIHQDAIV
ALQELLEDSQNEFAVAYAPVLGQYGLIDLITDFTKKYPEENMRAIETYQPLELLKTKKCDFAFLGENEATDNNFNKMIYK
TDHLAVVLPLNHRYADRQNVTLEELAGEKFILHASVTSLPHEETQKFLELCESKHFKPDIAAESQFTSTMVRYVLGGSGI
AVLNRLHIPSDVRDHCAVVDIYPTVRSYIYLMYRRKLSCSAATDFLHFVIEKINE
>WP_006860735.1 alpha/beta hydrolase-fold protein [Marvinbryantia formatexigens]
MKAGNKWIAALCSAAMVASMAAGVAAEEAAPAETEVAEETVATEPERAAQVLVAEEKVEDTNGEPGIRKVYTVNHIYGDG
QKVSNVIIEYNTAIAADSLSTDTYEVKDRTITAVHTNSEREVTEENAEGNYVVLDLEIQSPILDDKYATDGRIQGMTVID
SATVIQHQDVTAIDGTVIAGSEEEHSTSAGDGGIMGNDAVITPDMDKFDDNHYYNDPDSHTVLHYNFFKPEGYAESGETY
PLVLFIPDASAVGDSWEYILQQGNGGTVWTSEEWQAENPCFVVTMIYADKYINDYWEYYEDYMFGTMNLIRDLEEKYPID
TGRVYTTGQSMGCMASMVMMEKDPELFTAAYIMAGQWDPEQVKDIKDQNLLLLVSEDDPACERLDKNVAKWEEEGGVVAR
ATFEGIASPEEQAAVIDEALSSDANICYLKIATGTGSMDLEGNALNGSHRMTWRLGYDLPGVKEWLFAQTK
>WP_006860740.1 nitrogenase component 1 [Marvinbryantia formatexigens]
MAKLWKKLPPPMADNFGFIEVLNKTDGMGIIDDCSEYRTSAERRRRHRENGEAQMRVVHTEIGPEDVVSGTRQKVLDAFE
DGRRDLTPEFVLLSAGPCSAMIGTDLEEIAETIGQSSGIKAAAVKLSGHKAYDTGISETLLAMAKLLTKPGNICPGSVNI
LGVTALDWQEENAGALRGWLESQDFSAAMHTTKTSGERFLVAMHTTKTSGEGFLVAMHTTKTSSGRFLVTADFGGAERAE
NIARAAEAQVNLVVTVSGLAAAKYLKSRYGTPYIAAAPFGKSWTERVLEALESGRQPEQGTAGQKPESGGRSGEPECGRR
VTEQEPECSRRVAEQEPECSMQAENMEPEVLIICEQFMGNAIRETLLCDYGMENVRVYTFYMMEKSLEQPGDGRLRSEQE
AEKLLKEGGFHTIIADPLLRCFAPEGSRWIDLPHRAFQLYGEHPALPLFFGEHLNKWLDEQLRKTEENI
>WP_006860741.1 nitrogenase iron protein [Marvinbryantia formatexigens]
MRQIAIYGKGGIGKSTTTQNLAAALAERGKKLMLIGCDPKADSTRLILGGLAKATVLDTMREKEEEDITIEDLMSVGFGG
IRAVESGGPEPGVGCAGRGIVTAINMLENLGAYEEELDYVFYDVLGDVVCGGFAMPIREGKAQEIYIVCSGEMMSLYAAN
NICKGIRRYAASGKTKLGGLICNSRLVDNERALVQEFAAKLNTQLIYFLPRNNIVQRAECKRMTVIEYDPECGQACEYRA
LAEKIETNTTYSIPTPLQPEELEVLLEKYMNYEN
>WP_006860742.1 ABC transporter substrate-binding protein [Marvinbryantia formatexigens]
MKRKTIMALLMASAMAFGTCATAFASEVQIDSAVPTEAATQAGKVVVAVDDDSFTIGPWGSDSAVRDWTENTIWAHLCHR
PFVGAMLENGELQMNAAKSVTKVDDATYEVELFDNIVDSQGNAITASDVVFSYNNLAELGFVSEISLYYDSAEATGDYTL
TIKLKDTSEGAIEAVLCGCSIANEAWYTGASEDEVNSNPATTGAYIVTDMVTGSGVTLEAKDDYWKTEDRADVEFTNVKE
IELRCITEASSRTIALENGEVDMAEVSSDEVGRFEDNEDYNVTKYLNGMTQYLIFNCSEGSIFDDVNVRQGVAHAFDAYN
MSLSAGEVVLSHDVAPNLATDYVDAWDEEEYFTYDIEKAKEYLAAAGYDESNPLEFSFLNSSQAPQQPYVALQAMFAEAN
INMIIDSQDRAARQAIQNDPTAWDMPEYSNSIVDFTTTFWNDLFGGDSNQCFVQDEKLQELLATAIADRSEENLDAFHDY
VMEQAYIVGCYTEVRSIVTTAGLTDVCIQKLNPVLNAMTFTEDYVSVEG
>WP_006860743.1 ABC transporter permease [Marvinbryantia formatexigens]
MTRYVVKRLLIMIPTLLAVGIIMFTLMNFVPGDPAQLALGSGVHTEAEIEAKRVALGLDRPFVVRLGEYVTNIFTKFDFG
KSLIDGTDIKWELMKRFPHTAKIAIFSIILTVVVGLPLGIYTAVHANSAGDRISLFITLLFDCMPSFWTALMLVLLFSLK
LKWFPSSGAKSLIYFVLPTIANSLGGLAGFTRQVRASMLEVVQSDYVTTARAKGLPERDVIYGHALPNALIPILTVIGMR
FGSMLGGATIIEVVFSIPGIGQYLVNSINNRDYNACTGGIIFIAFTFALVMLLTDLLYAFVDPRIKAQYVSSNKKKVK
>WP_006860744.1 ABC transporter permease [Marvinbryantia formatexigens]
MAEELKNKTAGHRGGDGHHGDDGHHGDDGHRGNDGHHGHGGHGRGKKAKKRRHIDASIKPGSAKYIWASISRNRGAQFGM
IFIALIIILSLLSPYICRYDYSATDFAAMKSWPSADHLFGTDDLGRDILSRVLYGARYTLVIGILSTVLSAILGIIMGAV
AGYFGGVVDSCLMRFLDLFQAFPSLVLAMAFCAVFGTGVDKCILALGITGIPGFARLMRANILRIRNMEYIEAATTINCP
TWKIIARHIVPNAISPIIVEIAMSISRNGLASSSLSFLGLGVQEPKPEWGQMLAATRNYIRDFPYMVIIPGIFIVLTVLS
FNLLGDAFRDALDPNLKD
>WP_006860745.1 ABC transporter ATP-binding protein [Marvinbryantia formatexigens]
MAKTRENFFGIRHLTVKYHSGNSIIHAVNDVSLELKAGETLGLVGETGAGKTTIAKSILRILPENSVESVEGDIWFEGKQ
IPDMDDKELQALRGKSISMIFQDPMTALNPVKTVVSQIAEGYRQHQNCSKAEANKRAVEMLEMVGIGADRAEEYPHQFSG
GMKQRVVIALALACSPQLLLADEPTTALDVTIQAQVLDLIRDLRDKLGTAMILITHDLGVVAGVCDKVAVIYAGRIIEEG
TLEDIYDNPTHPYTCGLFGALPDLDKDVERLSPIEGLPPDPSVLREHCDFLERCPYACGKCKKFNNHMIEMTPGHKVRCW
KANEEG
>WP_006860746.1 oligopeptide/dipeptide ABC transporter ATP-binding protein [Marvinbryantia formatexigens]
MAALVETQNLKKYFKSGAGMVHAVDDITFRIEEGETVGLVGESGCGKSTLGRTLIHLNESTDGKILFQGRDVTKLKPKEM
VKFRKDVQMIFQDPYSSLDPRQTVSDIIMEPLKLDGSFSQEEIKNRTRELMDTVGIEKRLRMSYPHELDGGRRQRVGIAR
ALALNPKFIVCDEPVSALDVSIQAQILNLLMDLQRDLKLTYLFITHDMSVVKHISNQICVMYLGQMVEVCDRKELFAYPL
HPYTKALLSAIPTTDIHNRRERIILKGEIKSPINPGPGCRFASRCPYADEGCRQGVKSQEVRPGHVVVCNKAKEINQL
>WP_006860747.1 hypothetical protein [Marvinbryantia formatexigens]
MKTFRDSFEENYMAYEKPCANKRGFCIRYEYVGKWYVFRLEKAEKQRYKRIFAMLCALGTLFFALAALQRCELNYRSFPV
LFSGFSLALFLFEWFGVLQFVFSKDKLTSQNFEQMNMILRLAPGANAVVLLCAAISCVIIIIRNGLPAGVGMVPLFYFFS
GICSFLITFFYRALPYEKQENKAWDDKSKKFICM
>WP_006860748.1 MATE family efflux transporter [Marvinbryantia formatexigens]
MRNNVKEEKKQMMLNENIMTLLPKMAVPTITAQLITTIYNLVDTYFVSTLGTNATAAVGVNSSLERMITVIGSLIGAGAC
SYISRLLGAKKEEHANRILSTSIFTGIGLGILFMIFGKLMLGDIVYWLGATEECAEYSIQYGTYVLYAAPFMIGSFILNM
CLRSEGSATYSMIGIGFGGILNCFLDPLFIYKFGLGVAGASMATAISKCISFVILCWPYARKTTIVEISIRKFSLVWNDV
KEVVAIGSSSFFRSVLTVVASIAINRVAGSYSTASLAALSVANRIMEFPFAFILGFGQGYQPVVGFNWGAKVWKRVKDSY
TYGCAMAVGGSIVMGIIIFIFASPLIRIFNSQADMEVMELGMLCVRLQCFGLIMHALSSQVNMFFAGIGNAKLALVANFA
RQGYCFYPVLLIAPRIWGVNGVAATQALADLLSAVVIIPMFFYGLKVIRLAQEGKVETDVHKHSHRRKAEQHS
>WP_006860749.1 hypothetical protein [Marvinbryantia formatexigens]
MFIEVDKEIIDTDDDNIVKVRQKLFPEEEKMPLAKYFYKYPLHMPSPLEMQIIKKPMKVEDAIRPENFMDLLKPYGYDKV
ELGYCMFEDGSGYVATYRVRPPHITAEMERWYRNWRNLKSKSMVPGHGNLRYKIWNYADHFDHYYVNWQDGSDGIHTTES
LDLGAGDRMYDTIRHQFDLKDFGLTDERLQELKDAGCQLTGKGSYETFDEPGTHLCLAYSRPCPQGGIETRSREWIGWRP
VNGKLVRDPSTKCDEAYLKKVVIHTLIEWEHLYTFLPELYAEYHDQPMDAD
>WP_006860751.1 hypothetical protein [Marvinbryantia formatexigens]
MGLIYNDGMPYYEVPELTEEEKAMPASRFYTDYKLYPPNPLQQQILDAGPMAVEDAIPIEHWLDHLQIKGYPKVCYGYTM
MPEGYGFYIEYSVSPVTWQGKWRRWYGKWYNQHSKSMVQGQGNLRYKIWNPLDHWDHRFVNGENDKDGVWSLETLDLGAT
GDPSKGIPAISHNIDLRDYGLSEERYQKLLDANCRADACWEEFEGHPGHHLVLRFSRPCPLGGRESINCEWMGFYAKDGK
IIRDEDTPVDNTYLKNVLTHNTIERQHLYEVLPDLYEAYSALPVDKD
>WP_006860752.1 hypothetical protein [Marvinbryantia formatexigens]
MEAIKTSFVNVAKRSPGVLYEPVQKNEKQRIAVLVMHSDEDYLLWPTGPELAKRGYTVLNANVMSKEGIIFSQIEKTRSV
KAAVEYLRSLPQVEKIVLMGHSGGGTLMSAYQAVAENGPQVFRGPEKIFPYPDSEELPPADGLMLLDSNWGNAVMQLLSL
DPAVEDENSGMLINEELNLFNPANGFDEKGSVYSDAFIRKFQKAQSLRNIYILEYALSRLMKIEAGGGNYTDDEPLIIPG
SAQVFLNNKLYAQDTRLMAHTQKPYLLLHPDGSRTEEIIRSLRGPENPVSLTPSFWEGARFLSVKTYLNSYAVRTSDDYG
FDEDHIWGVEWESTYNCPPGNVAHIKSPLLVMGMTAGWEFLASETIYNMAASEDKTIAFVEGATHKFTPAKHLEKFPGQF
GDTMKTLHDFVDEWLSAGRF
>WP_006860753.1 hypothetical protein [Marvinbryantia formatexigens]
MRVKAIQNIDGFYKAIRKCKGRVELITDEKDVLNLASKLTQYIGLTRVFSNPDIEAFEIVCYNAEDYSRLREYLVPAE
>WP_006860755.1 AraC family transcriptional regulator [Marvinbryantia formatexigens]
MEFDYQNAEFLGSRYSDVTRNVMGHRHKHYELNFMTRGKTKMRLNESVFEYESYDFILIPPMVTHLLYESKYATFDNYVI
WFGMKDQHPFTDKIIKLHDYDGEVQFLCSQIYKTYMASGMEKAELINLYLKAVLYHMRDGVILNTRRQLDDTHDLTEQVL
KYISENIFRQRLSVKAVADRFSISPEHLSRKFKKDTGENLIQYMNELRIAEAKRLLESQNLTIKEISAGLFYTDPFYFSK
SFKKLTGCSPSEYRKKNIK
>WP_006860757.1 mandelate racemase/muconate lactonizing enzyme family protein [Marvinbryantia formatexigens]
MKIKDVFFYPVKIRSNAKGGVYWFLLKLVTDSGVEGWGEIIWNAYNPATLEKMVMDMAENYIIGADPFDMEKVFGKIFAI
HSKLHTDLSSMGLISGFEIALWDIIGKETGQPVYNLMGGRVNDRIRTYTYLYEKEDRIFCEDFWQLPDACAKRAKEYADM
GFTAVKLDPMAPYLDTYAVHMPSREAMLRAKRTIANIREAVGENVDIIIGTHGQFTAAGAIRVAKMLEEYDPLWFEEPTP
PENQEILKKVSRATTIPIATGERLATRYEYVKLMTDKSCDIYQIDVAGVGGLREARYIAAMADAFHSQITTHFWAGPVNF
AAQLQLDACCPNFLIQEAIETMGSFGGFDKVMKKPFVWEEGYIIPSGEPGLGIEIDQAKLEKYVVKDYDERNILI
>WP_006860758.1 sugar ABC transporter substrate-binding protein [Marvinbryantia formatexigens]
MKRNTWKKSITLVMAAAVAAGSAAGVSASDEKRVVTIWYDGTEEDTVSRLEPEFEALHPDIDLQFEIVPYADLVTKEMVA
CQAKEGPDLMWQSYAWTNSFAKQGLLQSFSPYLEKSDAINLEDFDQTALELGTVDGEVYGLAWSTEAMCLVYNKGLFRDA
GLDPEAPPQNWEEVLEYAQALTKDTDGDGNVDQYGYGLVGNLTGNTWFRFIPELWSAGGEVANEDMSESMLNSPEAIEAA
TYYSELLTKYHVAPESSVSNGAAEVRTLFNNNKIGMYVDGQSAVMNIKNDAPDLEVGVALWPGKDGPLNAGLGGYYVAMP
KNAPNPDDAWTFLEYFLSEEVQEWFPHAFPANLEARKAECLSDETNQIFAEQLSHTKNFQPLDDTPAAQQIILDAVQSML
SGTATPEEAMETAKAALDAIL
>WP_006860761.1 Gfo/Idh/MocA family oxidoreductase [Marvinbryantia formatexigens]
MEKVINWGVLGYAGIARKKVLPAMLRVDTAVPYAIASRSEEKLAQAKEAFGFQKLYGTYDALLNDPDVDAVYIPLPNALH
KEWVLKAAAAGKHVLCEKPLALTKQDAQEMADACRENGVKLMEAFMYRFSSRSRKLKELVDAGIIGEIRHINSSHRFVLE
DMNNVRVNEKLGGGSIRDVGCYPINMTGMLLNETPEKICALQTKMQGVDFSLSAVLQYSNGVMASVHSGFDSHSAQVTEI
DGTVGSIIVRDSFIDQDGVDTPIQVVLNDGSDTEYLLEPCRQYEEEIKEFCAAVLENREPAFSVEESIRNAGVMDAILRC
AK
>WP_006860763.1 DUF1858 domain-containing protein [Marvinbryantia formatexigens]
MANVTKEMLIGEILQLDPNMAAVLMGSGMHCVGCPSSQMESLEEAAMVHGIPTDLLVARLNAYLESVGK
>WP_006860764.1 DNA cytosine methyltransferase [Marvinbryantia formatexigens]
MLKTIDLFAGAGGITEGFRKAGYVCVCANDIDEEAKHTFTYNHPTVPFVLKDVREVTAAELLAAANCTAAEIDVITGGPP
CQGFSLAGQRLSDDPRNTLFREYVRIAADIRPRVLFFENVHGIMNMQNGRVLKAIVTEFEKIGYQCKYNLVNAADYGVPQ
ARPRFVLIGIRGFDKKITFPQPTHGKNEESGQMNLFKRELLPYVTVNDAFSNLPVVNQGEGAEKMKMRNHYDNDFQKKCV
GERNPGVIYNHRATRHSKAIQERYAMIPQGCNNSILPPEIRTKKQNAYKLDLSLPGRTVTCNFRTDLIHPVMNRGLTVRE
AARLQSFDDDYCFFGNLTRKAKWLTQDDQVGNAVPPLLAYAFAKHIKENMIPQFEKEK
>WP_006860765.1 hypothetical protein [Marvinbryantia formatexigens]
MATSPSHQLGEAIGDFFESAIINYLRPVISRKGYYLDYRHPRPARGNRREVIGTDLNGNKHKLDIVIEKGGSETEAGIPK
AFIEMAWRRYVKHSKNKVQEIAGAILPLVEKYAKNMPFYAAVLAGEFTENALSQLRSQGFYVLYFSYSEICSLFESTGLS
IHWEENTSESELQNIVDSFRALKEEQKNRLLQNFFTTYQDRLKKLADALCEALDTTVSEVVVTPVHGITRILESVDDAVK
FIADYDEASMAPVLRYEISVRYSSGDEYMMKCTNKTKAIQFLNQYIN
>WP_006860767.1 UDP-N-acetylmuramyl-tripeptide synthetase [Marvinbryantia formatexigens]
MITTHDVERILREQGLLCRADKNEEAAPVTWVTCDSREVIPGTLFICKGAEFLPEYLLEAVAYGCIAYMSEERWGTPKTV
RGFVVKDIRRAMAVVSAAFFEYEPEALKLTGITGTKGKTTTAWYLRAMLDEWQQEKGKKKTGLISSVENFDGNCRSDAVM
TTPEAPVLYELIARVRAAGSEYMTIETSSQALKYHRVDGLHFQVGIFLNISEDHISPGEHRDFEDYFQSKLSLLRQCGTA
CVNLDSDYAQQILKEARKAQRVVTFGQHHEAQLRYRILPEKDGKQTFEVTCPQFTEQFSLKMRGSFNIENAVAAIAAAQV
YGVPVHCMQKALAETTVPGRMEVFESGDKKVCAIVDYAHNQLSFQKLFQTVFQEYRSFHRIITVFGCPGGKALNRRRELG
VLAGMFSDYVYVTSDDPGMEDESRIADEVGSYVEMAGGACDCIADRRIAIRSALEKAGSGTEKTLVLVLGRGSEKFQRIG
RRLYAYPTDANIVRELMAAH
>WP_006860771.1 hypothetical protein [Marvinbryantia formatexigens]
MSEVIKKIQDMISAPSCCAELKAAGQAYLDAVGTEKEAAAKEALIAEIDADVTTIDGLIAFAGSDMGAKVFGENAGAVLA
HAQDIKAKGALYCDCQACADALAVKELL
>WP_006860772.1 ABC transporter ATP-binding protein [Marvinbryantia formatexigens]
MNHKHKSASKKYIAQFYKKNHASFLIALISSLLTAALNLWIAWMLQQMVDFVSGVSGAFGLPVLVWYVVSVVAAILLLKT
MSYFSRPHFMEKAMRQYKDYAFHKLTQKNISAFYVENTANYISAFSNDAATVENGYLDMQFNILSNIFMLTGALLMMLMY
HPLMTVIARAFFLLPIGVSYITGNRMETAERNISEKNSKLIATLKDSLSGFSIIKSFKAENAIFDLFAHNNTAAEQAKCK
KRKLITVIGCLASVAGITAQLGTFLAGAWLASSGQDITPGILIAFINLTAYVIQPIQELPEQLASRKAAIALIDKLADSL
EGNVRDEGMHIPNQLNTGITMKNVTFGYDAECDVLHNISTAFDAGKKYAIVGTSGSGKSTLLNLLMASHGNYSGQICYDG
QEVKDISSESLYDIVSMIQQNVFIFNASIRDNITMFHEFPAAEVERAIELSGLSKLIKERGEDYLCGENGSGLSGGEKQR
ISIARSLLKKTKVLLVDEATAALDTETACQVSGAILGLEGVTGIVVTHALNETLLRQYDGIITLKNGSIVESGTFDELIA
EKGYFYSLFTISQ
>WP_006860773.1 hypothetical protein [Marvinbryantia formatexigens]
MADLFEVSIDALIGYQFRNNDRQNVIARLKQYLHDRSSEDVYADIEKSLQRYPNCFEMAYYSARIYRVRGLCQNKPEYSR
RALALYQRACMMIGQNTDPEVSEISVRNEMADIYLTLGEYDKCLEILKQYNPCRLNHPLIGQTLASACDDPKGALPYLSM
ALLDLTRTHMSIVTGYLNVYCKTGNYQDALLLVDWALAFYPGLRVPGKRSYMDKSEAILWAVRAEVLLSLNKKEDAINSL
RQAKKIALLFDEAPSYDASNIRFFSCGTPATAFDDLGETAIIGIDNLILKHEKNELSDLWRRVKDESQTQICQ
>WP_006860774.1 recombinase family protein [Marvinbryantia formatexigens]
MKQQIYNTALYLRLSRDDELQGESSSITTQRSMLRLYAKEHHLNVIDEYIDDGWSGTNFDRPSFQRMIEDIEAGKINCVV
TKDLSRLGRNYIMTGQYTELYFPSHNVRYIAIDDGVDSEKGESEIAPFKNIINEWVARDTSRKVKSAFKTKFAEGAHYGA
YAPLGYKKHPDIKGKLLVDEETKWIVEKIFSLAYQGYGSAKITKILREEKVPTASWLNFTRYGTFAHIFEGKPESKRYEW
TIAHVKAILKSEVYIGNSVHNRQSTISFKSKKKVRKPESEWFRVENTHEPIIDKEVFYRVQEQIKSRRRQTKEKATPIFA
GLVKCADCGWSMRFATNKANKTPYSYYACSFYGQFGKGYCSMHYIRYDVLYQAVLERLQYWAKAVQQDEEKVLNKIQKVG
NAERIREKKKKANALKKAENRQNEIDRLFAKMYEDRACEKITERNFIMLSGKYQKEQIELEQQITSLREELSKMEQDMVG
AEKWIELIKEYSVPKELTVPLLNAMIEKILIHEATTNEENERIQEIEIYYRFIGKVD
>WP_006860777.1 XRE family transcriptional regulator [Marvinbryantia formatexigens]
MNDKNFIEELRQKREEYGVTQTRLAVACGISREYYNRIEKGKQPLNDELREVIEKQIERFNPQEPLFLLIDYFRVRFPTT
DALAIIRDVLQLKSDYMLYEDYGKYGYESKYVLGDINIMCSMQEHLGVLLELKGKGCRQMECYLLAQERSWYDFMLDCMT
AGGVMKRLDLAINDRAGILDIPKLKEKYKAGECVSYFRMQKDYSGTEKCGSDLPKNTGETLYLGSTSSELYMCAYQKNYE
QYVKNGTEIEDMEIKNRFEIRMKNERAYYAVVDLLTYRDAERTAFSIINHYVRFVDREDDKPKSQWITNDDWAWFVGENR
EPIRLTTKPEPYTLQKALHWLQRQVAPTIKMVQALDRENHTTILKDMIEQAELKDKHKHLLQLEKSTIEERIDTAVPQEN
DGIF
>WP_006860779.1 hypothetical protein [Marvinbryantia formatexigens]
MENVKNEEYVICPRCKQEVYKEAIICPFCKFGIMAWLEGEIDENGEPIENKSK
>WP_006860780.1 hypothetical protein [Marvinbryantia formatexigens]
MRTKKAIFSVLTIIFGSLGLMNIVSTDITLPIMFVFMGLTLLTNARECYDNGAKKDAMIFAGVAIFVYVVTVYNLVSRFM
>WP_006860781.1 MerR family transcriptional regulator [Marvinbryantia formatexigens]
MLLNEIIKEVGMTKRAVKYYEEKGLLSVDKDSNGYRNYSMQDVKTLKKISVYRKLGIGIKDIQTLLEKDDKSILLRIYQE
KLQEKILQDSELEALKQFIDDGNADKANEILDYQTVENAIESLLPGKEWGDYLKGHFKPFLNVRLKTLEQKQALRNILEY
CDETTLKVPFIMGIGVKIAGGIAQETRTADEMIAYYRDMSESEYEKLREMLKKGAKMKTGIMKYHPSFVAQRKMQKEFQD
KGYNDIFIPNLMVLSPQYAEYKKALDKVNDRMCRELGLHYDSNYNLVIKKLE
>WP_006860783.1 helix-turn-helix transcriptional regulator [Marvinbryantia formatexigens]
MKLSLAANISKLRKEHSMTQEQLAEALGVTFASVSKWERGVSQTKGY
>WP_006860784.1 type I 3-dehydroquinate dehydratase [Marvinbryantia formatexigens]
MDYNLERFRSAQQNYYQTALQEIKAGQKRSHWMWFIFPQIAGLGYSETARYYAIRDMDEAKAYMEDDMLGQNLVEISEAL
LETESSDAQEVMGWPDNLKLKSSMTLFALAKPECEVFQKVLDKFFHGEPDQKTVEILHDSSAIVYEQKVIGKRKDSSAMS
NTVKIRNLILGEGIPKICVPVMGKERRKIACSARNAMEQGPDMIEWRVDYLDNIEDTENICDILRELRSCLGDTPLLATF
RTKQEGGEKEISPEAYAHMYHVILKSNLADAIDAELYFDSETVSALIETAHRYGKKVILSSHDFQKTPPREELVNRLEKM
QELGGDIAKVAVMPQSSADVLMLLAATEEARRKLQIPVITMSMGATGAVSRMLGEISGSALTFGMAGQASAPGQIPVEDL
RGILQKIHFYSTK
>WP_006860792.1 class I SAM-dependent methyltransferase [Marvinbryantia formatexigens]
MSERVKPTISGSAETMLQSFYARAQYSKSKHNKFYDAKAVELVDKIDYDFSTAAKDSTMGKGVIARTIVFDELVKNFIEK
NPDCTVVNIACGLDTRFYRMDNGKITWYNLDLPETIAIRNQIFEESGRVSTIGISALDPAWSKEVKVRGKMLFIIEGLSM
YLTAEENGKILKIIKDNFDNAYILMECLAKTWVKKEGIEKSIQQTGSKFVFGADHFEELGNMTTGYHKIKDDNILRGMEL
FSSVYKFFALLPVAKKFTQKILIFEKD
>WP_006860793.1 MBL fold metallo-hydrolase [Marvinbryantia formatexigens]
MMKIETIQTGWTLVSSSVPDRSKHRWKKAYSRLFQSKNSRIKVPVKCFYVTVADHAFLIDAGWSEQVVDNAKRHLGFGLN
FASEPVMLKTESANHQLKGKPVDCILMTHLDCDHVSGVHDFTEKKIICAREEYEYAHKNGIRYGKILKGLTFEYIDFRAD
TQAIFGKSSDVFGDGSVIAYLTPTHSAGSVIYKIMENGKYYLVVGDNGYMKASWEKGILPGPLYNADNMMKCLKWIKGKS
KDKNCLGVLCAHEHM
>WP_006860794.1 GNAT family N-acetyltransferase [Marvinbryantia formatexigens]
MIRKAVLDDIDLIEDTYNEHFKYEIEHEAYTVFKKGVYPTRADAERAINLKTMFVYEENRSIGGSIIIDKVQPTEYADIP
WKGNFSKDEVMVIHLLMVRPSMSGKGIATLLIGYAVELAKTYNCKTLRLDTGSQNIPAVSLYKKNGFEIVASAPKKVGDV
IAHKNHLYLERVL
>WP_006860796.1 GNAT family N-acetyltransferase [Marvinbryantia formatexigens]
MQTSDIIRESKCYIYVTLRQKPELKEKAATWFHNKWEVPREAYLECMEAYLNHETEYGWYLCLDKERIVGGLGVIENDFH
DRKDLTPNVCAVYTDKEYRCQGIAGQLLDIVVKDMKSKGITPIYLITDHTSFYERYGWEFLCMVQGDNEPDMTRMYIHR
>WP_006860798.1 hypothetical protein [Marvinbryantia formatexigens]
MKRTYYVLLIAVMIFSFCACSKQELANMTTEVYDDYTAIIWEDKTYVPYCVISKTECGEQIGVIDDSKDDKIYEYKGYSV
DEWIIDLYTVDNIAMLMKEIDVTDIPDGLESEYEWNN
>WP_006860799.1 CPBP family intramembrane glutamic endopeptidase [Marvinbryantia formatexigens]
MVFRGVILNLLKEKWNIKVAVFIPSALFGLIHIIGMDFSVISSLLVLIAGTMVGIMFSMIAIESGSVWNSGVVHSLWNIL
IIGGGLSISEKADEYSVMTYVLDSKDFVFTGGEFGIESSIIALLGYIVVTLAAICMIKKKAKV
>WP_006860805.1 RNA polymerase sporulation sigma factor SigG [Marvinbryantia formatexigens]
MALNKVEICGVNTSKLPVLTNEEKEELFERIRQGDMEARELYIKGNLRLVLSVIKRFSASNENADDLFQIGCIGLMKAID
NFNTEMDVKFSTYAVPMIIGEIRRYLRDNNSIRVSRSLRDTAYKALYTREAYMKKHLKEPTINELAEEIGISREDIVFAM
DAIQSPLSLYDPVYSEGGDTLYVMDQISDKKNKEENWVESLALQEAMKRLSDRERKIINMRFFEGKTQMEVAAEICISQA
QVSRLEKSALKSMRNFLR
>WP_006860806.1 YlmC/YmxH family sporulation protein [Marvinbryantia formatexigens]
MRVCELRQKEVINVCTCASLGCVIDVEFDPKDGCITALIVPGGSRLSCFWGHEAEIIIPWRCICQIGKDIILVELPKEKD
KDRDKGR
>WP_006860808.1 DUF5717 family protein [Marvinbryantia formatexigens]
MKKRIGELLKEKFEYAPEKLQLSTQKLEGAIAADRVFHGKFSVEAGGGGQAQGFVYSTNARVTISPEVFIGRKETFRFQA
DPAGLKDGEMLEGAFVICADSGEYTLPYCLQAAKPQHRKTEPLQMTPEAFAQLAKGDFGRAYVLFASTQFVQTVRGWGTR
ALTLYEGLQGTAASYRSLEQFLVGMGLKEPVTVSLASEHLSMKNPGDNEREELLLLKNTWGFAPLSFSCDAPFLTIERPE
ITTDEFVGSSYHIGFVIHREHLHAGRNFARITVNTECRTQSCVVEILNTPHPASERRGLRRRQEILQLLHAYIDYRAGRN
GVREWSGISLSCLDNLHRAGGENLFYDLYRVYILFTAGDSVEAQIRLGELAEQNTGRYPAQWKGFYLYLTTFENKEKEHL
EYVQQEIQELFLANQENWVLQWLMLKVNDSLFRSDSERLDALRRQYLCGCHSPVMYLEAWELLKKEPLLLRGLEAFEIHV
LAFLCKEKLLDREICGQAAQIAMRHATAWNPLLCGVLCRCYDAYPGKNLLTAICSLLMKGHKDSPRYSRWFARGVEQDIR
LAGLYEYYARSAQDLNVRELPQAVRMYFSYNNTLESGKKAALYANIIRNREKDAQTFETYRQTMELFMEEQLLEGRMSED
LALIYETLLTPYVLTEKLADGLSRALFTYEITCENPHIRHVIAIHRQLRGEQRVQLVQGKACVQIYSPDCCLLLEDRDGA
RIADLSFAAHRRLLAVPALEEYCRGQVPLPEGMLLHDCCSLMEEAPVSEGDTGRLVRFMELPQLGDESRRSVQEKLLLYY
SGHPRDAYLTEYLERADFEELSGEHMQELVELLVSEGMGERAYALVQKYGPEHVASHTLVRLCSRRIAETEQREDAFLLA
LCARCFFDGVYDEPVLRYLLSYYEGPAKSMKALWQAGQGFLMEDYSLEEKILVTVLYTRQDMEQTEPVFVSYCRKAGNTR
ICRAYVIWMSYCYFVREMPVEKSVFTYIEQHIIGEIDAPQICQLALLRYYTLAEKLGAGQQKWLQYLLEKYTEKGMYFRF
YQKLPERLLRHLNLHDKFLVEYRTDPENRVTLHYRLNGGKEQTLLLQDIYEGIFVYAFTLFYGDKLEWHLEIEGRGKTEQ
TQPQKIVCSRRSHRGQMGRYELTNRMAEAVSRQDKKQLKEIREQYVGQQYLVDELFGIN
>WP_006860809.1 DUF5716 family protein [Marvinbryantia formatexigens]
MRKTIIGLDLDRESSQISYYSERSMEPETVSIQENQDRYLIPTPSDLFTLIEGKVELGQMTLANFLKTCIGYIGPSVKPE
NVCIMITMKEITLAWADALRNACQMIGIPGEAVFLQTHRESFCCYTLNQKKELWIHRVALFEYEDTKISSYIMDIDYHTK
PALVRAETGKSINLGRQGARSQEQWNEQRDARFLEMIEEVFQNDTFSAVFLIGDSFDKTWAVESLQYLWSNRRRRVYQGR
NLYTKGACYAAMQRMDIGKRLDDFLYQSEDLVEHNLSMQMEHRGKQSTHMLINAGTNWFEAEYTCEFILDDTDEVVIYAR
SMMGGEAESYSIVLKNLPERPKRTTRLQMRLKFISQGRCKVTIRDLGFGEFYPASGKVWESVLEV
>WP_006860810.1 hypothetical protein [Marvinbryantia formatexigens]
MGGYYLCETPRAQHPFYIESIGIHIWSIEELCYYMKENVYLLDETILNERLCTWLAEELGLKKLGRVLKKALETEAPAMD
FVMPIFQECGYLTRTELLYFKEELQQVQIEPQDTRKKMKADYLVNYGMYVRAIEEYENILFTRSPGRLGTQFYAVVLENM
ATAYAHLFRFEEAADCLWESYSALKSRKVYDKYLCVLPLFLSEKRYQERLEEIKADRDHAEKMKEDTVAILREAQESRFA
KEWDALPVKEQLAKLKEDYLRMSQG
>WP_006860811.1 amino acid ABC transporter ATP-binding protein [Marvinbryantia formatexigens]
MAILEVKHIEKHFDNTKVLEDVSFELEEGSALAIIGSSGSGKTTLLRCLNFLETPDCGTITVRGNTLFDAARPKAENEKD
IRTKRLHFGMVFQSFNLFPQYTALENVTLAERLLAKERPDFRQNKKAVLEEINAHGRELLAQMGLSEREGHYPHQLSGGQ
QQRVAIARALALKPDILCFDEPTSALDPELTGEVLKVIRALAERKTTMIIVTHEMAFARDVADQVIFMDGGLIVEQGLPD
DVINHPREERTRQFLARYTQG
>WP_006860812.1 amino acid ABC transporter permease [Marvinbryantia formatexigens]
MLLNVTRTLMSGLATTFQIFFFTLIFSLPLGLLLAFGTISKCRPLSYLIQLIVWIIRGTPLMLQLIIIFYGPGLWFGHNI
WSGGEAGRITATVVAFTINYACYFSVIFRGGIEGVPAGQREAGQVLGMTKSQIFFKVTLLQMIKRIVPPMSNEIITLVKD
TSLARIIAAQELTFAGYSFMKSAGLTWPLFYTGVFYLVFVGILTLLFNYIEKKLDYFR
>WP_006860816.1 adenylosuccinate lyase [Marvinbryantia formatexigens]
MMNDRYQSPLSERYASREMQYIFSPDMKFKTWRKLWIALAETEKELGLNITDEQIAELKEHAEDINYDVAKAREKVVRHD
VMSHVYAYGVQCPKAKGIIHLGATSCYVGDNTDIIVMAEALKLVKKKLVNVIAELAKFADTYKAQPTLAFTHFQPAQPTT
VGKRATLWMQEFLMDLDDLNYVLGSLKLLGSKGTTGTQASFLELFDGDQEKIDKIDPMIAEKMGFEACYPVSGQTYSRKV
DTRVLNVLAGIAASAHKFSNDIRLLQHLKEVEEPFEKTQIGSSAMAYKRNPMRSERIASLSRFVICDALNPAITSATQWF
ERTLDDSANKRLSVPEGFLAVDGILDLCLNVVDGLVVYPKVIEKHLMAELPFMATENIMMDAVKAGGDRQELHEKIRELS
MEAGRNVKVEGKENNLLELIAEDEAFNLTMEELQKTMDPAKYVGRAPRQVDVFLEKNVKPVLEENKELLGLKAEINV
>WP_006860818.1 Uma2 family endonuclease [Marvinbryantia formatexigens]
MDKKMIDGGKQNSRGEQTEAAKEYPLEGLVKTDGMVCEALAAYLPAKKQGEFTVEDLANIPDEQRVELIDGVIFEMEAPY
TIHQTIELEIFARLRAFIMEKGGKCVPFAAPVDVQLDCDNKTMLQPDVMVICDREKNNGKRIYGAPDFIAEVLSKSTRKK
DLLIKTVKYENAGVRECWMIDPDKKQILVYDFEREGYPVIYGFDDEIPVRIFEGECKINFREIHDYLKEIYGV
>WP_006860820.1 MATE family efflux transporter [Marvinbryantia formatexigens]
MNEKTDFTQGSILKKLAYFMLPILGALVLQAAYGAVDLLVVGRFGSTSGLSAVSTGSQVLNLVTFVVTQLAMGITVLIAR
YLGEKRSEAIGPVIGGAVVVFALISAGLFVLMVCFARPISVLMQAPAEAVDLTSDYVRICGSGIFFIVAYNLLSAVFRGL
GDSRSPLLFVLIACVVNVIGDLALVAGLHMDATGAALATVFAQAVSVVCAVVMLVKKGLPFPITKKDFRLNPQCRKFLSI
GLPLALQEFLTQVSFLALCAFVNRLGLEASSGYGVACKIVNFAMLIPSALMQSMASFVSQNVGAGNTKRAKSAMFTGIGV
GLVFGCAVFALVMLKGDVLAGFFSTDAAVVRKAFEYLKGFAPETILTAVLFSMIGYFNGNDKTLWVMVQGLVQTLLVRLP
MSYFMSIQPNASLTMIGLAAPTSTAVGILLNIVFYIYLNKKAPQKRAQKA
>WP_006860821.1 phosphomethylpyrimidine synthase ThiC [Marvinbryantia formatexigens]
MQYTTQMDAARKGIITAQMETVAQKEGIPAVELAKLMAEGKVIIPCNKNHKSISPAGVGSMLKTKINVNLGTSRDCKNLE
MELQKVESAVSMGAEAIMDLSSYGDTGKFRRMLTEKCPAMIGTVPIYDAVVYYHKPLIKITSEEWLDIVRMHAQDGVDFM
TIHCGINKETAHKFKRNKRLTNIVSRGGSIIFAWMEMTGKENPFYEHFDEILEICREYDVTLSLGDACRPGSIADGTDAA
QIEELIALGELTKRAWEKDVQVMIEGPGHMPLNQIAANMEIEKTLCHGAPFYVLGPIVTDIAPGYDHITSAIGGAVAAMN
GASFLCYVTPAEHLRLPDVEDVKEGIIAARIAAHAADIAKGVPGAANWDNQMSLARKQLNWEEMFRLAIDPEKARRYRAS
SKPEKEDTCSMCGNFCAVKNMNRILDGEIVSIFDE
>WP_006860823.1 hydroxyethylthiazole kinase [Marvinbryantia formatexigens]
MLGKMLENVREKTPLVHNITNYVTVNDCANILLACGGSPIMSDDIGEVEEITSVCGGLNINIGTLNERTIRSMLAAGKKA
NELGHPVILDLVGAGASALRTNTAKKLLEEVRFSVIRGNISEIKTLALGGGTTKGVDADVADKVTDETLDSVIAFAKAFS
EKTGAVIVITGATDIVADSQKAYVIKNGVPTMSQITGSGCMLTAMTAAYITANPQQLLEAAAAAVCAMGLCGEKAEAVRK
EQNAGNSSFRNYLIDEVYKLDGRMLEEGARYEIC
>WP_006860824.1 thiamine phosphate synthase [Marvinbryantia formatexigens]
MKFAKSTQSVRDAMLLYAVTDRMWLNGRRLCDVVEEAVKGGATMVQLREKELSFTEFLSEAAEIKKVCEKYRVPFIINDN
IEVALACDADGVHVGQSDMEAARVREKIGAGKILGVSAQTVQQALEAEKMGADYLGVGAVFTTSTKSDADYVPYEELKAI
CHAVKIPVCAIGGIYRHNMMQLAGSGIDGVALVSAVFAAEHIETECRKLLAMSKKMTALKTDRL
>WP_006860825.1 bifunctional hydroxymethylpyrimidine kinase/phosphomethylpyrimidine kinase [Marvinbryantia formatexigens]
MTAKVLTIAGSDCSGGAGIQADLKTMMAHDVYGMSVITALTAQNTTGVYGILETPPEFVAQQIDCVFQDIRPDAVKIGMV
PDCGIMEVIAEKLKQYQAENIVIDTVMISTSGHRLMSEQAMQTYTEKLLPLAAVITPNLPEAEALYQYETGAGIRAEKGS
YQNETGAGIRAEKGSYQNETGAGIRAEKGSFQNETGAGFHAGSEEDMKRMAEKIAGRYGGALLIKGGHLCGDAADLLCEN
GNFHWFRTERIQNPNSHGTGCTLSSAIACNLAKGKTVYESVYAAKEYVTDALRAGLNLGRGSGPLAHNCKIGRGSCPLAH
NCKDQEYGSL
>WP_006860826.1 nitroreductase family protein [Marvinbryantia formatexigens]
MDLDLMEAIRRRHSVRSYSSKAIDGDVRSELLSYIEQCNRESGMHMQLVLNEPQAFDGFMAHYGKFSGVKNYIAVIGKKG
SGLEEKCGYYGEKVVLKAQQLGLNTCWVAMTYSKIKTAFQVNSGEKLCLVIAIGYGETKGVPHKSKQPDAVMNVDGPVPE
WFRKGIEAALLAPTAMNQQKFKFSLNGNTVTLKPGTGFYTKMDAGIAKYHFEIGAGKENFQWG
>WP_006860830.1 MBL fold metallo-hydrolase [Marvinbryantia formatexigens]
MDNWFTIEQIDSDTFAISEYRHWEETHCYLLCGKQRAVLIDTGLGVSNIKEIVDGLTKLPVIVVTTHVHWDHIGGHRYFE
IIAVHEAEKDWLSVRFPIPLQTVKNNLMCRPCDFPQSFHIDEYRIFQGIPQMLLHDKDSIDLGERNLVVIHTPGHSPGHC
CFYEPDRKYLYSGDLIYSGCLDAFYPSTDPEQFWMSVRKVQSFETEHIFPGHHQLSIPVSIIEKIETAFHTLSDAGKLEQ
GNGIFQYENFQIHI
>WP_006860832.1 helix-turn-helix domain-containing protein [Marvinbryantia formatexigens]
MAEQINKKELPACPVETTLTLIGDKWKVLILRDLLPGTKRFGELKKSIGNVSQKVLTAQLRDMEANGLVNRHVYAEVPPR
VEYSLTELGYSLKPVLDAMWNWGEGYKASYHS
>WP_006860834.1 NAD(P)-dependent oxidoreductase [Marvinbryantia formatexigens]
MKIAVICANGKAGRLIVKEAVDRGLDVTAIVRSDNTTAAKQVLKKDLFDLTADDLKGLDAVVDAFGAWTEDTLPQHSTSL
KHLCDILSGTDTRLLVVGGAGSLYVNPEHTVCVADGPDFPDIFKPLAAAMAKALGELRERKDVRWTYISPAGDFQAEGER
IGKYISGGEELTLNSRGESIISYADYAIAMVDEIINGANIQKRISVVRE
>WP_006860836.1 LysR family transcriptional regulator [Marvinbryantia formatexigens]
MYNSQLTVFVCVADCGSFSKAAEKLFISATAVMKQINSLEKHLNLKLIERTPRGIFLTPAGDVIYRDAKFLFDYSRRSIE
NARQAMNICDTTFCVGTSMLNPAKPFMDLWYRVNKEFANYKLHLVPFEDDHEGILSEIAQLGEKFDFLLAVCDSKLWLDK
CNMLPLGRYRKMCAVSREHPLAQKKQLEISDLYGETLMMVKQGDSEVNDRIREDLTRNHPAIQIEDTPHFYDISVFNRCV
ETGNVLLILECWKDIHPALVTIPVNWDYSSPYGLLYALDPPEDVVRFVNEVKKLK
>WP_006860839.1 SDR family oxidoreductase [Marvinbryantia formatexigens]
MKDVMILTGAGQIGMAIARRMGYGMKIVVGDKKLENAEAISKTMNDAGFDTVPVEMDLSSRESILNLIEEAKKYGEISML
VNAAGVSPSQAPIEAILKVDLYGTAVLLEEVGKVIKKGGVGVTISSQSGWRMPALTDEEDELLATTPTEELLNLPLLQPE
NIRDTLHAYQMAKRCNEKRVMAEAVKWGKRGARINDIAPGIIVTPLAIDEFNGPRGDFYKNMFANCPAGRPGTADEVANV
AELLMSDKGAFITGSTFLIDGGATSSYFYGPLKPQD
>WP_006860843.1 HAD family phosphatase [Marvinbryantia formatexigens]
MINTVIFDIGNVLVAYDWQSSLRSYGFSAEKYETLADAVYRHSDWNEMDRGVLTTEEVTARFISHAPQYADDIRRLVADI
GRTIYQYPYTKSLLQRLRDAGYRLYYLSNYGEYGRSRTEDALDFIPLMDGGLFSYEVQMVKPNRWIYAELCRRFQICPEE
AVFFDDNPANVQAAREMGLQAEVFSSPEDVLARLAISDK
>WP_006860844.1 hypothetical protein [Marvinbryantia formatexigens]
MKKTKRILALTGVVLLVLLYVFTLIFALIDSPWAYDMFKISLGTTIILPVLLYVYNLMYRLLKHDGENEGGSDDKHRNL
>WP_006860845.1 LysR family transcriptional regulator [Marvinbryantia formatexigens]
MNIENLKTFITLSELKNFTQTADRYYIVQSTVTNRIMELEKGLGKKLFIRNRKNVELTEEGLHFLSYAKRIVALEASAIE
ELSMLHTFSESLRIGTVNTVYDCYLGQPIMDYIRNHKDISLKVIIDHSGTLLRMLQDGTLDLAFTYIPLKKAGFICKPFH
TDDLVLVTSPVHQEYKDGVRQSQLPDLNYLYCDFMIQDNGTFIRDLFPKNYSFPFEIDKLTHLLPYLLEGIGCTFLPRTL
VQNYLDEGKLISIPLLDFEAPTIQNHIVIPENRIDSHALGLFLESVGADTEDTV
>WP_006860846.1 diaminopimelate decarboxylase [Marvinbryantia formatexigens]
MNKVYTKVTDSLDFFEGHNPVELAKEYQTPLYVYNERILRQRCRDLKNMVTYPKFVVDYSAKANSNLAFLQVVKSEGLEV
DAMSPGEIYVERAAGFAPEEIFYIGNNVSAEEMQYAIDAGVRVSVDSLSQLEQFGQLAPGGEVAIRFNPGVGAGHHEKVI
TAGKKTKFGIEPKYIPQIRELLEKYHLKLVGINQHIGSLFMTGEAFTASIAALLEIAKQFPELEFIDMGGGFGIPYKKEE
DQAPLDLKGLGAAIDEALWKFTREYGREVTFRIEPGRYISAECSVILSEVHSVKHNNDKKFVGCDCGFNVLQRPIMYDSY
HGIEVYRGSEVKSEKTEPVTVVGNICESGDILAKDRVLPEIFKGDILGILDAGAYGFTMASNYNNRLRPAEVMLRENGEV
VLIREREELEDLLRHMIPLKNI
>WP_006860849.1 energy-coupled thiamine transporter ThiT [Marvinbryantia formatexigens]
MSFFVSEVDGELLLTTAGKVGTAVILAALLIGAALIAAKLGNGKKKAGTKQLVFCAMAMALAMVTSMLKVYEFPFGGSVT
LFSMLFICLVGYLYGPATGIMTGMAYGVLQFLIDPYILSPAQVLVDYPLAFGALGLSGFFCNAKAGLIKGYIAGICGRWV
FAVISGWIFFGEYAWEGWNTLAYSMAYNACYIFAEGIVTVIILCIPAVAKGLGQVKEMANS
>WP_006860850.1 FAD-dependent oxidoreductase [Marvinbryantia formatexigens]
MAEKKRLYDAAIVGGGPAGLTAAIYLARAGFRTVVMEKENIGGQVTSTWEVANYPGVSACSGYELADTMQRQAKEFGSEF
CFAKATELEREEKHWRLTAGQKEVAARAVVLAMGAVPRKAGFDGEEAYTGHGVSYCAACDGAFFRGKEIFVVGGGVAAVE
EGIFLTRFARKVTLVVRRDEFSCPPSVSGRIREQEKMDVRFCTKIKAVAGENAVTEITFYDSRQDREWTECSGEGYGVFV
LAGRMPDTSWLPEALARDEAGYLLTDENRRTALPGVYAAGDICAKKLRQIATAVSDGAIAAAELEKYLQLSD
>WP_006860851.1 hypothetical protein [Marvinbryantia formatexigens]
MAKKGRLLFLLALCGMLSLTGCRKKAEETESETTTVSETESESETEKETEKTTEKKSQNTSVKNTTETEKTTVKASAAKP
STTGSSTQTESTAQTENSAGTAQCPYCYQQISLASNGDGTTVYSVHVAQEKAWADMYGYGDTPPANQQQTNAQQTEAQQT
DAPSGGTDDSQQCGYCYQWFSVSDGSYAAHLAQENASLGLPQGTEYVQCPTCGYSFPKGSLYDNHVCVTN
>WP_006860855.1 membrane dipeptidase [Marvinbryantia formatexigens]
MQKSVRADRAVMQKSVRAGRAVMQKNVRVRRADGCREDFMKYIDLHSDTFTMLHYPKEDLLDNKRMVSIPALQDGEAWIQ
CFSAFVPTGYFPHLCRDAFVWKRFCDIADKKDALLEHHSDVLVPVESWADVERLAGQQKAGERRTEAEKTDVERQNVERC
TEAEKTDMERLAEQQKAGETGALEDPAAETRKDSGKIGVIFTGEDLGVIGSDLRKLDTVYQRGVRIATLTWNHENAIGFP
NSAKPQVMQAPLKPFGTETVEKMNELGIVIDVSHLSDGGFWDVAHVSSKPFIATHSNSREITNNPRNLTDAMIKAIAKRG
GVIGINFAPQFLSGRGDDTSRIRDILRHIRHIRNVGGSDVLAIGTDFDGIRGHLEIDSPAKMPLLAHVLTKCGMKESELE
KIFYKNALRVFREVWREK
>WP_006860856.1 hypothetical protein [Marvinbryantia formatexigens]
MKTMEPMDKQKAMRMAMNGRMCLLSVGIMVILVAVTTTMMYGINMILIAVEATKGTEEIVELMAETNMTVGMAWAMGACF
LLTAIVEMFTGISAVRFSNRVDRAFLLKKIVLVLLGVEILMQIVLFFMRSLSLGMLFTAIALPLFMLWGVTRLCKLAEQD
PERVYAVQTEKVKEKQRQESAAANGKSLRERAMMKASEPKPVREIKENAEQTPEKEADEESVEQTSEKEADEENAEQMAE
READEKITESTPENGTEETVQ
>WP_006860857.1 GDSL-type esterase/lipase family protein [Marvinbryantia formatexigens]
MPVFYFAGDSITASNRLWMPGGDGLGDGYVSLIAAQLRKKFPEAVFYNRGFDGFSVAALIRHLRRDTAWETADFITVQIG
INNVGIAMNTGVSLKAQDFPQQYEELLSVLVRRTRSFSETAPGRAPAQRPVSADVPSESPSVPQPCTHDFSEMMPGRAPA
RILAVGPFLFPQPQEYAGWMPVVAQAETIMAETAAEAGVPFLPVQESLNNAARRQGYSAITTDGIHLTPAGHRLLAQLLL
PHYDV
>WP_006860860.1 DegV family protein [Marvinbryantia formatexigens]
MNVAIVTDSNSGIFEEEGQKLGVQVVPMPVVIDGKVYYEGADLTSEEFYQCLLEHREVSSSQPSPGDVTAVWDRLLDSGY
DEIVYIPMSGGLSGSCQMARMLAEDYKGKVQVADNRRISVTQRQSVQDALMLREKGHSAREIKEILEKYAYESIIYVGVE
TLEYLKKGGRVTPAGAAMGTLLNIKPLLLIKGERLDACAKVRGTRNCQKRLLAEMKRSAEELRKKGTGIYIGAAGSFVGE
EQREWVKMVRESFPGEEVRYDPLTCSIGCHVGPGAFGMGISRKTG
>WP_006860862.1 1-phosphofructokinase [Marvinbryantia formatexigens]
MIITVTMNPAVDKTVSVGTLARGGLNRVRHVEYDAGGKGINVSRTIRELGSSSIATGFLGGNNGRAIAAALLEKEMETDF
VWVDGETRTNTKICEENGALTELNEPGPFVSGEKQRELLQKLERYAKEDTLFVLSGSVPAGVKPDIYGNIIRMVHQKGAS
VLLDADGELFKNALAAGPDMMKPNRMELAQYAGRDDRISDEELLKIAGAVQKQNAGKIALSMGADGAMFFLGDYRVKCPA
LPVKVQSTVGAGDAMAAALACAWSAKCDVEETVRLCMAASAGAVTTTGTKPPSRELVENLLKQVVIEKL
>WP_006860863.1 oleate hydratase [Marvinbryantia formatexigens]
MAKKKSSLGKAALLAAGAGAAAYLAKKAKTEEKTETAQKPVNNYRNTERGKDAKNSKGIYYTNGNYEAFARPEKPEGVDE
KHAYLVGSGLASLAAACFLVRDGQMPGSHIHILEAMDIAGGACDGIFDPSRGYVMRGGREMENHFECLWDLFRSIPSLEV
PDASVLDEYYWLNKHDPNYSLCRATVNRGKDAHTDGKFNLSQKGCMEIMKLFLTKDEDLYDKTIEDVFDDEVFNSTFWLY
WRTMFAFENWHSALEMKLYFQRFIHHIGGLPDFSALKFTRYNQYESLILPMQKYLEAAGVDFQFNTEVTNVIFEIKGSEK
VATAIECKVNGVEKGILLTRNDLVFVTNGSCTEGTIYGDHHHAPNGDAEVRTSGCWNLWKNIAKQDAAFGHPEKFCSDVS
KTNWESATVTTLDDKILPYITKICKRDPKSGKVVTGGIVSCQDSSWLMSWTINRQGQFKEQDADKVCVWVYGLFTDVPGD
YVKKPMKDCTGKEITEEWLYHLGVPTAEIPELAEHSAVCVPTMMPYITAFFMPRTKGDRPDVIPDGCVNFAFLGQFAETP
RDTVFTTEYSVRTAMEAVYGLLGVDRGVPEVWGSVYDIRELLDSTVKLMDGKSPLEIELPGPLNALKKPLLHVIKGTVIE
KLLRDHNVLKDNM
>WP_006860865.1 DUF134 domain-containing protein [Marvinbryantia formatexigens]
MARPSKCRRICSEPAYDSFAPGGFCCGEKVILTVDEYEVIRLVDLEKFTHGQCAAQMGISRTTVTEIYESAREKLADSIV
NGKKLLIGGGHYRLCDGSAACFCQKNCRKANGIAVQTAVPEKGEGNMRIAVTYEDGKVFQHFGHTEMFKLYDIEDGKIVK
EQVVDTNGQGHGALAGFLMEAQVDTLICGGIGGGAQAALAEAGIRLLGGVSGSADDAVNAYLAGNLAYNPNVRCSHHGHG
EENGHGHSCGEHHCGENKHGCSGSESRC
>WP_006860866.1 hypothetical protein [Marvinbryantia formatexigens]
MKRIKAACICQTLHFMLKEDIGHDYAVSLVKQEVEQYKRTLERNHTQYKILEETDQPDGSIMLKVIKQYNSSPVGNYLD
>WP_006860868.1 YdcF family protein [Marvinbryantia formatexigens]
MLRKIIMYDVLIGVGALCALYLLVLLAMGVDFAIIWLPISAVFFALGGYGRYCLHHPGGFRLPAPLLAAAGAVLALALAV
FLVVEGLILKEMLTKPQADMDVLIVLGAQVKGEQPSRALLRRLEAAERYLKENPDTVAVLSGGKGDGEDITEAECMYRYF
TGQGIDASRLILEDSSTSTAENLTFSAGKIAEYFGEDGGMSRKTGLLSNNFHVYRARLLAEKMGYTDVHSVPAASDWRLQ
IHYLVREFFALCKEKAMGKI
>WP_006860870.1 TrkA family potassium uptake protein [Marvinbryantia formatexigens]
MKQILLIGLGRFGTHVAKKLSELDHQVMAVDIREERVNEVLPDVTNALIGDSTSEEFLSSLGVRNFDVCIVAIGDNFQSS
LETTSLLKELGANMVVARASSDVHEKFLLRNGADETVYPERQFARWTAMRYSADHIFDYIDLGKDYAIFEVAVPSAWVGR
TIAEADVRRKHHINIMALRRDGQLDMTISPDTLLLKDDTLLVLGSNRDIQKCFHF
>WP_006860874.1 HI0074 family nucleotidyltransferase substrate-binding subunit [Marvinbryantia formatexigens]
MENRFTNRYHTFCKSLKNLEKSRWANPEEDFVLEGTAWNFNLTFDISWKVMKEILVKQLGILDFAAGSPRETLRQAFANG
LIDDDRWMQMLKTRNLLAHDYDGTLAAEKFQEIVKEYYPLFEKFRERAGAYYH
>WP_006860876.1 TetR/AcrR family transcriptional regulator [Marvinbryantia formatexigens]
MKTDARTRYTKKIIRESFLSLLREKPLNRITVKEICERSEINRATFYRHYQDCFDLQAQLEADFAEKLRSALRSDNFKNI
EVFYLHILDFLKKSGESCLPLLTARGAAFPTELFLSCQREALPLLARNCPQLDAETLNLLYHFISQGCSGLMSYWFQSGM
KEPPETVAHFMTEAGNAVLEHYIHA
>WP_006860878.1 hypothetical protein [Marvinbryantia formatexigens]
MKRKRAGRILFCAALAALVPSLTAGAKNDENTFTFWLANGEKDEFYMDYAENPIIQYLMAQEWGEGDNAATLTLEFDAAS
STNPADSFTTLIYGGDFQDVMDLNYSQSSVTQLYDEGIAMDLTELAEEYMPNYMALIRSDPALYREAVSIVDGEQKILKI
LCINDMGQDQYQGLMYRRDWLVRFGEMPEYVWAVNADEILEMDWEERQGAAPEITNYYEAREAYGTDESAWTAGGWQKNP
LYTADSEDSWEVGVGGTRGNGITCSYGDDSMNTYTDNLVFPSGTQDPVFLSDWEWMLQTYEEKVWNNPDYTDDSGAMLSS
DNTYMMSLYYWGTSTRGDFSSAFGGGAPTIYYDADSGKIVSGLTSESTRLYLQYMNEWYQKGWIDRDFTTRTSDIFYKID
AAGQLSGAVPVYLGHKTSQLGSVLDNGSIALTKGIMVVGAPLPINDVIGENEYRFKEPDTIYMMGRVAGSSMITTAAEDK
NLPALLSLIDYLYTEEGGVLASFGFSKEQYEETQDAFYTEYGLTEGAYVKEDNAETGKTYRWADNNPESQDLNGAARLNR
LSLGYHYMGVMDHGYSAIEQQAIDNWNRYPNTGDILTDIAGKIEADDTYNTAYAKMTEAMQSRLASPIKAPDETTFGYAW
EDWVNAIGDAGDILQEYAQAAYDLYSAAAE
>WP_006860879.1 hypothetical protein [Marvinbryantia formatexigens]
MKRKWLLKTVLTAALSAGLAATAVTGMAAEEATTEVAAEAETEAADAAESGEEDTELPTEGYYEGRYSGASGGTTFEQDC
FISFHEKGEIIEDKQTFYFQAMSGSGEQWIAVIDPLLGVYEVLDEEITMNTAPLAEQRGEENWEEMTADKTIVFYSLDGE
TEYFRSGWDTEENKILGIPTENEIGATSWYTNYCFLHLDEESQERGVELYTFYYRLEDGRNASITIYHDGTYLDNMLTGT
GEVTGTWELDGDTYILTAGEGATGGTLVIDKDDATKAVFTPEGGSAMELGPRVRNEVYVFADETGENVVILYDDMSCSIV
ISGAQCEGTWEKNADGTPRSVTIADMNETAYITGSGESFEVTLDGVLMSTDNEASASALAKADSEGENEEGAEEGDTGRK
PSTGVTVAASGSTSYVYYGKIAGYFEAIIELLPGGTATFKCDMHGH
>WP_006860880.1 hypothetical protein [Marvinbryantia formatexigens]
MSATISGSNGSYSFVWNDATFTGSSAPPADGSSSDNGNKKPDNSSDKNPDNNNTDKPGSTNGNQGGSSNNNNNNQNTADG
TYVLNGSVPGYGMVNGSYAQMDWPCELTLYSDKTYVMTLSSSGITVEAQRGTYTGIADGAVLTMTQSGKDMLNNIIFPAG
TTMKMSVTYASDGKTVKTISVGIPSSPALYTQPGTVTYENKGGTTKPEKPETPPTETEKETEKQPDSEPETESEPQTETE
PVTEQPAVSYAGTYTGTHGGYFAATLVLAEDGTAQYTVNMPENYGGTQNFTGSWSGNAVSLMEGQLVLTIAEAGGTVTVT
NAEQGVNLTKEGSGSTDESEKPSESEPVTEPETEPETESETESETESEPQTETEPVTEQPAVSYAGTYTGTHGGYFAATL
VLSENGAAQYTVNMPENYGGTQKFAGSWSGNTVSLMDGQLTLTITEENGTVCIKNADMGVDLKKGTTAATPVTKQAAAKK
ASKAKKAETEKATEAKATEAVTEAETKAETTEAVTEAAKAEATEAVTEAATIEAASEAEQAQTTEAPATEAPATEAETKA
EVKATEAPATEAKATEAATEAAKAETEKAPAPAEKETEETKETK
>WP_006860881.1 ABC transporter permease subunit [Marvinbryantia formatexigens]
MSKVIAKKGARSPGINKKTWKEDLRKNWIVYVMFLLPFTFLFVFNYMPMAWLAMAFEDFSFRKGILGSDWVGFANFARLF
SLDQFWLAFRNTVCMALINLVFGFFFPLVLALLLSEVRVKWFRRGVQTISFLPYFISTVVVCMMFKLFLDKDGIITELLV
AIFHITPQNLLTNGDIPVFWLINAFIEVWQKTGYSSIMFVAVLSNIDNSIMEAAAIDGANRWDRLVKIKLPAIMPFVLTM
LTLNVGLIFMQGFDKILLLYNSDIYSVADCMQTFTYRYSFTGAKPDYALSTAAGLFQSVIATVLMLISNYMQAGLQKKNA
A
>WP_006860882.1 carbohydrate ABC transporter permease [Marvinbryantia formatexigens]
MDNKHLSRKKPKEGMVQGKSVSGTIVDIVIIAMLCLVVLICIVPMWHVLMSSIYSDPQQLISNEGITWWFGDSVNLEAYR
ILFQETGGSFADGNVLRGMFNTILYMVVNVVFGLVLNVIAGYCLSRKTKLQNFMKLFCMLSLVFSAGTIPTYIVLRNLGL
TGTVWSLVVPSCTNGMFMVLAMNAFLSVPEETVESAKIDGAGHLTTMFKVMLPQARGLIVVIMINTAILHWNSWFQASIY
VPNSKELWPMQLWIREIVETSNQNYMMVSGGELQLVKYLVQFAAIVVSTVPILFAFPFFYRVLEKNTVAGAVKG
>WP_006860883.1 hypothetical protein [Marvinbryantia formatexigens]
MGSKTKEATKCFPYNVSDVNLRDADSNMRLYRGMSSPWGAIKNFYETYKFMNRLGAEFCLATFHTLRVVIPEYERRQTML
SDNWAQLMDYCWSPMAGQIGPFEDRFEKEIHVCDYDIAGPEACDLSLGGGSHFCYGLAGCPLNAMDPERIGMGDDYCLAI
QETKRKYGKHPNTNEEDKFDEEQYEWEVWGPAAAKSRPKPWPKKEYPSFIDTGYFESPTGARWTAGEMYQDNVGGFPIAY
AYNAIDLYRNKFTDEERALWDRVMPALFEACGKFQFADFHTRKATREWMGVPADVEDSRVMGSWISMVFQSRDVDCNFTK
FESDETIIEGDMMKWDMLGMYPENNEMYRQIFDGNVKTLVGAQWSVDMEEDKEQNKIRYRIHKRAIGFRRQKPNTGVENY
EGAKEGK
>WP_006860888.1 aryldialkylphosphatase [Marvinbryantia formatexigens]
MTKVGGNAVVDASPVPLRGDVQLIRQASEATGVHVIVCTGLYYEKGRPQKYLEMDENAVYQMCKDEVEHGIGDTGIYPGF
LKCGMSSLGPGSDIPACEWATLRALARLSAETGLSLHVHTAVPMTPEQVISVAKCALDAGVSPDRLNMMHLDQYLRVPYV
MDDYIRNFEQTRTVNIDLQCKILDMGCTIGFDSWDSLVSILPDNNDRLKALVELIRRGYAGQIVLGHDVSDKSHSASFGY
TGFTGFAVNALPTLRAMSDIVSDADIRKLVCDNPARLLAFDIP
>WP_006860890.1 SDR family NAD(P)-dependent oxidoreductase [Marvinbryantia formatexigens]
MGNLLKDQVAIITGSGQGIGKDLAVWMASQGCKVFTNNRKKGSSMQAHDGKFVKLNEDDQAKLATIIGDAETAAEAVNSN
PDVQAAGGEACPVYADISKPEGCKKLVDAAIEKWGRLDILVNNAAATWTGNVKEMKPENWETCVRSKLDSSFYLIYYALP
HMLKQGYGRILLASSEGQVGLEGMCGYSAACGGVAAMTRGIAQDLAGDGISINAYTPNAGTRSWFNMLAEYRAEGIDPSY
IEAAAPAAQKFPPDRMIPVLGYMCTKEFEATGLVVKVGADGEVSLWSNMDKYNTMFKDLWKDGAWTVEELRERVPKELLK
DATVTKSVLAVNKGSYD
>WP_006860893.1 DUF1016 N-terminal domain-containing protein [Marvinbryantia formatexigens]
MEQNSQKTKKSREKETAILDSVSPKFNRSMIAYHEIGDLFADTCEIVESAQSIAYAAVDTILVQRNWLIGKRIAMECLDE
NGKAGYGKKTMKKLSAELKEKYGKGFDFSSLYKYVKFHQEFPQILDSLSPKSGRPLSWTHYRILLQETSPEARAWYAKEA
>WP_006860896.1 MATE family efflux transporter [Marvinbryantia formatexigens]
MQTKQEQLFRDAGVWKAIANLAVPAMISMVVMLLYNMADMFFVGQAGNTAQVAAVSIAGPVFTLIMAVGNMLGGGGCVLI
AKTLGEKDGDRVKLYSSLCCWGSLLFGIVFAALAVVFADPLLGFLGANEETWQYAKMYLTVLALGAPIMIFTTGFGGIIR
AEGAIREGMIANLLSTVTNIILDPVFILVFHLGVGGAAIATVLGNAVGAVYIIFYVKTKEKKNETNFTLSPSYARRNPWE
IRRVLAIGAPNAINSVLVGFASAIANQLLAQYGTTAVAAMAAAGKSTMVISMIQMGICMGVQPLLAYCYGERNVKRIRET
LVKLSILTVGIGLTVTVLCLFNSRILISLFLKEPEALALGREMISMLVLSGPFLGVYYLGSNFLQASGNAPMATLVSTLR
QGIFLIPLLYIMNGLFGVKGNILAHIIADITAAAVAAVLALRQYRKLAKNKILC
>WP_006860897.1 glycoside hydrolase family 2 TIM barrel-domain containing protein [Marvinbryantia formatexigens]
MREYTEFMEQWRFVKKDIGAGAAASEVIDAAFGEMVDLPHTWNAVDGQDGGNDYYRGKCWYVKRLPHMELERDEQLWLEF
RGVAMMAEVYVNGQLAGKHDGGYSTFRVNLTPWLAEENTIAVSADNSAVRTIYPQKADFTFYGGIYRNVYLIRVPEAHFA
LGYYGGNGIKVTPEVKENDAAVTVEGWTENAPDGTKAALTILDAEGNVAARSSVQIKENCLKEELTLNQVHLWDGKEDPY
LYTLRAELLDAGNTEVLDSVELQFGCRTFFVDPQKGFFLNGRSYPLCGAARHQDRQGVGNALTCAMHEEDMKLLLEMGAN
TIRLAHYQHDQYFYELADRCGMIVWAEIPYITEHMPEARENTISQMTELIVQNHHHPSIICWALSNEITGTTGVTEDLME
NHRILNDLCHRLDKTRSTSMAHIFMLSPEEELVTLPDIRSYNLYYGWYVGEMEDNDSWFDSYHEKHPDVAMGLSEYGADA
NPQYQSASPQKGDWTEAYQALYHEHMLEMWSKRPYIWAMHVWNMFDFGADGRDEGGKPGQNQKGLVTFDRKTKKDAFYIY
KAYLSKEPFVHICGSRYVDRTEEETEIKVYSNRPAVTLLVDGNVMETLEAEKVFRFKAAISGEHVIEAKAGACSDTIRIR
KVEQPNPDYRKAGGEVVNWFDRDDEIVREGYYSIKDSMGDVKASPEALAVFDELVAPVQAKAAEAYGDVAKNIQLPEEMQ
KMMDRMSVENTLKQLAGLVTPELVHKLNNRLNQIAK
>WP_006860898.1 glycoside hydrolase family 2 TIM barrel-domain containing protein [Marvinbryantia formatexigens]
MKKINIDRAWEFMLGEPSNIPGMTKQSRTVNLPHDFMIESDVKADSVNGTNTGFYDGGTATYTKYLEVPEEWENQRVLVE
FDGAFRDTTVILNGHIMGRHHYGYTPFRTELSSRLKCGRKNRLAVLVGNDAEPNSRWYPGGGLYRHVNLLLAPQVHIAPD
GIFAHTDHIVNGDAFVTVEVTVENHTAKEQDVWVRIALKKEDEDRSAAAWGAVKIHIPADSSAIGRTCVCAENAAIWDID
HPDLYVVTAELTDCRPAGLEEIKVLDSAETLFGIRTISVDAKNGFMLNGRSLKLKGGCIHHDNGILGAASLYESEYRKVK
LHKENGYNALRFAHNPMSADLLEVCDRLGILVMDEAFDTWKMPKNRHDFCRHFEAEWKQEMKSFMTRDRNHPCVIIWSIG
NELPEQGGLSDGYQTSAELAEYARSLDSTRFIGGAMCSFFNGLDDEDTGKFWESLMEEAMKSGGTLNNLDGEYGRKIWND
YTEAFCAPWDVVGYNYLNYHYKEAGELFPGRVICATESKPRQGEEYWADVEKYPYLIGDFVWTSQDYIGEAGIGKTVYAE
AAEAQAEAQKLNFVQYPWRTAGAGDFDLCGFEKPQLAYHRIIWGSKETYIACHNPANFHKVELLGRYGWSDCANSWTWDA
ETGCDIKVEVYSGADEVELLINGVSAGRQSAGKEHHNKACFLVKYQPGTLEAISYTDGKEVSRDCVKSAGAPAGLKITAD
ERALRQNVLKADGQSLCFAVVEVVDADGRLIPYAETEVHAEVEGAASLAAFGTGRTATEENYTAGKVLSYHGRMLAVVRS
GYEKGTAILRVSAEGLEGAELEITAE
>WP_006860900.1 family 43 glycosylhydrolase [Marvinbryantia formatexigens]
MKKYFCNPVNINYRYQFNQDTTQGNQIIIDREAADPSMILFKGRYYIFASMTLGVWVSDDLVNWENHRLPDSLPLYDYAP
DVRVMGEYVYFCSSKRGEACNFYRTKDVLAGPYEEIPGTFDFWDPNLFVDDDGRVYFYWGCASVKPIWGVELDPETMKPI
GEKKGLIWGDSFTKGFERMGEDNTVTPLTKEELDAAVSAFLKKQGIPEDMEFPEEQMDMLKGYLGKAPYIEGAWMNKFNG
KYYLQYAFAGTQYNIYGDGVYVADSPLGDFQPAKNNPYSFHPGSFMPGAGHGSTMQDEAGNLWHAATMRISVHHSFERRV
GIWQAGLDEDGELFCNQRYGDWPQSLEEGAQQNPWAEPQWYLLSYKKAMTASSCEEGKGPELAADENVQTWWRAATAEPG
QWLQMDLGEAYDVHAVQINFADDKIEIPVPGEIHKTSQPRYIDDRNHRTRWILEGSLDGGEWFVLEDKSQAQTDLTHDFL
VWEAGKQVRFLKLTILEVAYEQKPCISGLRVFGLGSGAPAEAPEFTAKRTNELDMEVVIKDSGATGYNILWGLSPDKLYH
SYLLYGTEKRIGALVKGSEYYVRVDAFNENGITHGKTKKLE
>WP_006860901.1 AraC family transcriptional regulator [Marvinbryantia formatexigens]
MEIDVIRQLEELVKAFGVKLIRMDSRMTEEDDLMEFDQGLRRFLGYPYEIERGFRMMEKHYKEKILYLVRDSFEEHYMSF
RIPEEHCSDGRQEFIQIGPYIMSNPEEIVERVIERLGLAPYLSEELKEHYYSVPILADSDALLGVVLTQLGYLCRDREGL
SITRVENYNEFNEKPHKEEQEEEDSLRIAAVEERYRYEDQMMEAIQIGDMEKIMEVTQGFKHYRLKPRNDDNLRDVKNMM
VVWNTLFRKAVQQAEVHPVYIDRISEAFAKQIENAARVTELADLSHVMMRKYCLLVRNHSMRGYSSVIRDAVNYIDFHIR
EPLSLKSIAEEVNISLNYLSAQFKKETGKTLTHYMNEKRIQSSLILLATTDLPIHEVAAQVGIYDENYYARLFKKFQGQT
AKQYRSMMRMKP
>WP_006860902.1 MFS transporter [Marvinbryantia formatexigens]
MEKKKKISRSEQDGIQYRRAKNWQIAISQLCTAAPMCFYFLMTYATYIGNSNFGILVGVTGLVMTVSRLFDGITDPICAY
LIERVNTRHGKIRIFMLAGWAVMSLATTAMCNWGAGHLYGTSGLIFFVVCYLLYIVGYTLTGVSTNLLGPVITNDPEQRP
IVGVWSTVYGYFVPMIMSMIAMVVLLPRFNNEIGTPFLSVLNLVCVGVSLVLFLISCIGVSAFDKPENFRGIVGKDKKEE
KPSMRDMLNVIKDNKELQRYIIAGSSDKLAQTIGGASVVSTMLFGIMIGNMSISTIISAVAMIPSLLFVVIGARLAGKRG
NMKTVVEWTWVCIIWNVIFSVFLLLSDTTSITVSILPTAIFLIMMLGNNATKMVVSTATAAMRMDVIDYELYRSGKYMPA
TISAAYSFIDKVISALGASVATFLIGFIGYTITAPQQGDPLTTGVRLMTVLLYCGFPILGWICTILAMRKSRLTREQMVV
IQKNIEEKKKAAQAG
>WP_006860903.1 hypothetical protein [Marvinbryantia formatexigens]
MIEKVRKLLNGEYENRLMPFFWQHGEDEATLREYMKVIRESGCRAVCVESRPHPDFCGEKWWADMDVILDEARRRGMKVW
ILDDSHFPTGYANGALKNAPDELHRQSICTSRVPLCGDDERTEIDVHSMFPPAFCPNQLEQYILSAMLADAPRFADDRIL
ALTAVCRESKEQIFLTVPEPGEKLVWEKRDGDWTLFITGLSRNFGPHREYINMLDEKSCRLLIDAVYEPHWEHYREDFGR
TIAGFFSDEPELGNGHIFDNEGRLGGEQDLPFSSAMTEELSARLGADWANLMYLLWDNESDAQETARVRYAYMDAVTKLV
REAFSRQLGGWCREHGVQYIGHIIEDCNAHARTGVSLGHYFRGLDGQDMAGIDDIGGQVLPQGEDAPLTGTMGLPRDGEF
YHYMLGSLAASAAAIEPGKHGNAMCEIFGNYGWAEGVQLEKYLADHFMVCAVSIILCPTHLIRRRFRILTVRRIFMRTDI
IPSIAISAR
>WP_006860906.1 threonine--tRNA ligase [Marvinbryantia formatexigens]
MIITLKDGTQKEYQQPMTILEIATDISEGLARAATAGEVDGNVEDLRTVIDRDCQLNILTFDSPEGAGAFRHTTSHIMAQ
AIKRLYPDVKLAIGPSIADGFYYDIDSDTPLTAEDLEKIEAEMKKIVKEALPITRFTKPRDEAIAYFKEKNEPYKVELIE
DLPEDAEISFYQQGEFVDLCAGPHLMSTKPVKAFKLTSLAGAYWRGSEKNKMLTRIYGTSFTKKADLEAYITRMEEAKKR
DHRKLGKQLGLFMMRDEGPGFPFFLPNGMIVKNALLDYWREIHRKAGYVEISTPIMLNRQLWETSGHWDHYRENMYTTVI
DDTDFAIKPMNCPGGILVYQSEPRSYRDLPLRMGEIGLVHRHEKSGQLHGLMRVRCFNQDDAHIFMTPEQICDEIKGVVK
LIDEVYQLFGFKYHVELSTRPENSMGSDEDWEMATDGLRSALDDLGLDYVVNEGDGAFYGPKIDFHLEDSIGRTWQCGTI
QLDFQLPLRFNCEYIGADGEKHRPIMIHRVVFGSVERFIGILIEHFAGAFPTWLSPEQVRVLPISDKYLDYADKVNAALN
ENGIRSSVDTRAEKIGYKIREARLAKVPYMLVVGAKEEEDGKVSVRSRFLGDEGQKNLDDFIAAIKEEIRTREMRKVEVE
EN
>WP_006860907.1 DUF1540 domain-containing protein [Marvinbryantia formatexigens]
MPFLSCSAVKCIYNEDNYCRKGDILVEGNQAQEACETCCSSFREDEGGMTAKNSAGEPSGKIQVDCTACNCRYNENEKCQ
AGQIAIAGSSACQCRQTECSTFSKE
>WP_006860910.1 protein kinase [Marvinbryantia formatexigens]
MNREKQTRVPRQEESLQKWYIQEQELPEALKKEFHIVSCLSWQEEQSVYLLEDKAGRRSVIKRAEEKRKEVLRKEAECLK
RIPFSFLPAFLSWQEEDGAGWLQREYIPGDTLWELVERNGPLEAEKAGEILCRLCGIAGQLHRCDPPIIHRDFKPQNIVL
TPEGNLFLIDLGTVRAYREGAAHDTQFMGTRQTAAPEQYGYRQTDCRTDIYALGVIYLYLLTGSMELQRPENLSGVPEGC
RRIIEKCTRMEPEERYASAEELERAVRETTGGAAEGDAKHAQRRKRKWLLPVLFVAALALLGISGICYYREMPYQFHSEL
VEEAVRRQLGRTDGQAITKEELAGIESLRICGDYILTENEQHQQHSASHSVDGTEISGSGNISDLTDLVYMKNLRTLVLD
RQEITDISPLAALPLESVSLCRNPVTDISALSGMDTLRELYLEETGVQSLEDMAEMTSLRVLRIGNEQPVDLTPVAELPL
EELCMVMVAEDSTEILQKLPLKRLRFHSWSMELEEAVGQMTDLEELTIYGYQYDTLLSLLSLTDLRTLDLYGGRLQSVEG
IEALAKLTFLGINNTPVQDISPLAALEQLTWLGLDNTEITDFSVLTELKNLQWVRCDEVQRPQIEDMADTLPFTLESVPV
TEE
>WP_006860911.1 protein kinase [Marvinbryantia formatexigens]
MEKSFEEIYSQEITLPEALAGRVAVVSCMAYSNMQRVYLVRDIKNRPFVLKVAKGSKRRMLKKDAAVLREHAFSFLPEYE
EYLEAEDTGYLLREYIEGDTLWEWVNKRGVFSAQEAREILCRLCDMVGQFHQQKPPVIHRDIKPQNIVITKEKNLFLIDM
GTVREYKEDTRQDTVFVGTKPTAAPEQYGYRQTDGRADIYALGVLYLFLLTGSLDVQCPKNWELLDRSACSVILKCTKMD
PDDRYQSCAELKKAVRATGGHRRRREFFKKWQPLLKAAWMLMGSGVIFFAGVCRKRTKSALGNDTIKSE
>WP_006860912.1 hypothetical protein [Marvinbryantia formatexigens]
MKRKDNWKRISAWILTTAMVVSSSSFTTLAEELSETSVQNTAVQEAVAAEEPAVVEEMAETPVEVPQTEMQIVQETETEA
ETLAAPETVAETQMAETDTQLPEESETTTSEAEEIVIGDEGTEAETLPEDAEEAIEMALFANEGESEEVEYTYSLPLSDP
GRNEILFGRSAYIENSIYYWASNGNGEWASVTNVEVLQECSWNDNGEEVVAQEGSIIELSGNAENGWNLYGNGAGVAYLQ
ITWVDPDGETQTYGNLEDEKYCIYVHADMYGMSWQYPKGTNEMVPGETMEISLTLSHEHNAEDDYFLEPVENAKFVIAGQ
YDTSVVKASIDGSTLSITGVRTGDTEIAVNAQIPNESGVYETVASTNIVVNVLDQYMSIDPVSVENVKLGEEFDVNAQGL
KVLSYSENNEQPVEVEDVRFRITSFESSVWEDVSESEDGNITALKRIGIETNFVRVAAEKKMEQADGEERWTIICERSFT
FDYLDYDYGVEDANGDYRDWIYSNEDYTVSVNKDTFGELPVTVKWTVGQRNDWQIEEADSSAYTFNSDDSITLHGEKLAE
LYPEDNNFVLRVRLYFEGKEITGRDYDMHVDTPEYDYNFPATSPGDRDLIPGQNLWIDKWMSGYVADANYPDGEWLDGGF
EVTKVEIVGQGTWDDAGNEITLEAGKEEGEYPVRLEKFENGWNICAQNYGWAKIQMTYKDANGEEQVYGADGEFCVYVHG
EVYRLDFILPDDSNRLNYPGSLTAQTSLRLERDGEGSEAVDNYRLTLSTDDEGNYLYDTDALDVSITADGKGVEVKSKQR
DFGEDIYIKVEVPDASELSGWREVCTARLDVEVVDSYYVVRFENMPKDGIQTQVGETLDIKALKPVIYECSAEHPEGVRV
ENNDNVRVTLIRSGNDELGWDENAWEAVEGAEDDLIPKLKRKESWGNGINVFVEERSLDENGEPETDGDGKEIWYESCRY
NLQIPDLEYDAWFKNLREENYTWVFNDEDFTLALETKNLPAGEGKVTVEWQVGTWDEEGNLDFVDEENGYYTSNGNSITL
HGKKLAEKYNGDNSGFNVNAIIKVNGIEVLQCGSGADVRESWYEFNYPLTGSWENVILLNESRDIAPTMTCYMEDKEHPY
GENVPVTITKVEILGQYEDWDWENDNPGDAEPLDEAVITLTGNAQTGWKLQSNGNGYGFAHIQITYTNPKTGDEEKYSFA
ELVGGELYEFEWSYSDGTEIMQPNSEKVITTSLKRRYVDDDETIKEEIIKDYELSVQWDDGNDTYDTNLLTVTPEGTTLV
IKSNDNEWETDIYVRAMIMDSVEPEMVEISGSNIHISVEKKTDDGDDDTPGDNNQGGSTINGLHKGSDGELYYYKNGRID
KEFVGLVKYNGEDYFVSNGKVTRLNGLNLIDATWYYLSDGKVDRSYTGLAPKYDEWFYVTDGVLDVTFSGIAEYNKGEFV
IAAGRLVKEKNGLWQDAESGKWYFLSQGQIQRQYSGLALYDNEWFYVTNGVLNISYTGLVLYDGEWFYVNKGQMDKAFYG
IVEYNGGKFIVASGRLVREANGLWQNPKDGEWYFAANGQIQTQYSGVAMYDGEWFVIENGKLDSDYNGTIEYDGAVFNVV
AGQLYEQVR
>WP_006860914.1 translation initiation factor IF-3 [Marvinbryantia formatexigens]
MINEQIRDKEIRLIGEHGEQLGIMSAKDAMKLAREAELDLVKVAPMAKPPVCKIIDYGKYRYEMARKEKEAKKKQKTIEI
KEVRLSPNIDANDLNTKIGAARKFLSKGNKVKVTLRFRGREMAHMQSSKHILDDFAKELEDIASVDKAAKVEGRSLTMIL
TEKR
>WP_006860915.1 50S ribosomal protein L35 [Marvinbryantia formatexigens]
MPKMKTSRAAAKRFKMTGTGKLKRSKAYKSHILTKKSTKRKRNLRKPAITDATNFKNMKKILPYL
>WP_006860916.1 50S ribosomal protein L20 [Marvinbryantia formatexigens]
MARVKGGMNAKKKHNRTLKLAKGYRGARSKQYKIAKQSVMRALASSYAGRKQKKRQFRQLWIARINAAARLNGLSYSKMM
HGLKVAGVDINRKILADMAINDAEGFATLAELAKSKIA
>WP_006860919.1 glycoside hydrolase family 2 TIM barrel-domain containing protein [Marvinbryantia formatexigens]
MFDYTKLANPEFFKENVLPAHSDHICYPGEEWLERGENPFRQSLNGLWKFSYARNFSELVRGFERTETDCRGWADIRVPA
HIQMEGYDAPAYVNVQYPWDGHEQIRAGEIPERFNPIASYVKYFTVPETMKDKPLFISFQGVESGMILWLNGHYVGYSED
SFSPSDFELTPYVQEGENKLAVQVVKWTGGSWAEDQDFFRFSGIFRDVYLYTCPEVHIADLKIRTLLDDTYTKGELTVDV
CGCGSGSVRAVLRESVMEEYRLPELLESGNLLSRCSSVFAESEFSLIDGEGHLRLPVQDFKLWSAEEPNLYELLLTVFDE
RGNVTEVICEEVGFRKFEMKDGLMCLNGKRIVFKGVNRHEFSSRAGRVPQNDEILQDVITMKRHNINAIRTSHYPNDSRL
YRLCDRLGIYMIDENNMESHGSWEPIERGAGEMDMAVPGDAPQWREIMLDRVNSIYQRDKNHPAILIWSCGNESFGGYNI
KQMADRFHELDDTRLVHYEGVFHDRRYNESSDMESQMYPSVESIKAFLAQDGSKPFICCEYTHAMGNSCGAMHKYTELTD
TEPLYQGGFIWDYVDQSLYKKDRYGREFQAYGGDFGERPTDYNFSGNGIVYGGDRSPSPKMQEVKYNYQNITAEVFKDHV
RICNKNLFVNTDAFACNVTLAKDGRVTGRASLKTEVAPLSQEEYELPLTVPELPGEYAVTVSFTLKADTLWAKAGHEVAF
GQGIFRVDGRAAGIAFAGSAYGAGTARAPRRPEVIRGTLNIGVRGEEFEALFSYLNGGLVSYRWGGVEMIEAIPKPNFWR
APTDNDEGCNMPARYAQWKIASMYLSHKDFETNAWAEPLVEEHEHCVTVTYTYHLPTRPAASCQVAYTVYGDGTVETELS
YDTVEELGDMPEFGMMMKINADYDCLEWYGMGPEETYADRCRGAKLGIYHNKVSDNLARYLVPQECGNKTGVRWARVTDR
RGRGLLFTGDSMSFSALPWTPHELENARHAYELPPVHYTVIRAAKQQMGIGGDDSWGARPHREYLIDTGEKLTFKFCFKG
I
>WP_006860922.1 Uma2 family endonuclease [Marvinbryantia formatexigens]
MNLDIKITDMSGATPNHSIFITNFVAIVHGQLKDSTCRVFPDNVQYKWKLNDGSEKTVIPDATINCQVRKRRGNSFLNAP
QFVMEVLSPSTEKYDRGEKMDIYCEEEIAEYWIANLKLRQIEIYDLDYENGTTPRYYLTDTVTDENKEKLHLHQFPHIKI
DFDELFDGVE
>WP_006860925.1 FGGY family carbohydrate kinase [Marvinbryantia formatexigens]
MKVIGIDIGTTTISGVVLDREADTVLAARTVENGSFMETGRSWERLQDVAVIVRKATLLLEELLEQHPDAAAIGLTGQMH
GILYTDDAGRCISPLYTWQDGRGGLPTENTGADGRAGAPENIRADCGTSAEEDAGADGRAGVPENTWADCETGAVEKTGA
GAPEVPRLAQRETLAEEVFRETGIEIAAGYGLLTHLYNQRHGEVPDGAARLCTIADYFAMVLTGRRYPLMHVSNAASLGF
FDCGRLCFARRALRRFGIDEKLLPEVTADFAVTGYYKGIPVCAALGDNQAGFLGSVGFRKNVLLVNMGTGGQISMMTDRY
IKIPDIETRPLDSGRYLLVGASLCGGRAYAILEAFFRMYAGALTGEEAPQYETMERLARSGGTGTLEVSTLFAGTRTQPG
LRGSITNICEDNFTPAELIRGVMKGMAAELYEMYRKIEESTGSRAELLVASGNGLRKNALLRETFSEMFRAEICLARFEE
EAACGAALSAADA
>WP_006860926.1 adenine phosphoribosyltransferase [Marvinbryantia formatexigens]
MKKSVEDYIRSIPDFPEPGIIFRDITSVLQDADGLQMAIDAMQAFINPEEVDVIAGTESRGFLFGAPIAYNLHKPFVLIR
KKGKLPCATISKKYDLEYGTAEIEIHKDAIKPGQRVVIIDDLLATGGTLAACNALIEELGGVVAKNVFLIELAGLNGRKK
LEGYDVKSVVCYEGK
>WP_006860927.1 bifunctional (p)ppGpp synthetase/guanosine-3',5'-bis(diphosphate) 3'-pyrophosphohydrolase [Marvinbryantia formatexigens]
MDVREKTTIDENEKLAEIRRVEARVKSMEDFTDPDALYQELIASIKRYHPSADTSMIEKAYKIASEAHKGQKRKSGEPYI
IHPLCVAIILADLEMDKETITAGLLHDVVEDTVMTSEEIRQEFGEDVEQLVDGVTKLGQLSYSADKIEVQAENLRKMFLA
MAKDIRVILIKLADRLHNMRTLKYMSPEKQKEKARETMDIYAPIAQRLGISKIKVELDDLSLKYLQPDVYYDLVEKVALR
KTEREKFVQGIVDEVKKHIEDAGIRAQVDGRVKHFFSIYKKMVNQDKTIDQIYDLFAVRIIVDTVKDCYAALGVIHEMYT
PIPGRFKDYIAMPKPNMYQSLHTTLIGPNGTPFEIQIRTFEMHKTAEYGIAAHWKYKEQSDGKKPDSSREEEKMTWLRQI
LEWQRDMSDNHEFLNLLKSDLDLFAENVYCFTPAGDVKNLPAGSTPIDFAYNVHSAVGNKMVGARVNGKLVNIDYVIQNG
DRVEIITSQNSRGPSRDWLKIVKSTQAKNKINQWFKQELKEDNIIKGRELMNTYCKTKGIVLSDLTKPEFMQAVMIKYGF
RDWDSVLAAIGHGGLKEGQVINRLQEEYRKKNQKELTDAQVLETIENAAGGAGKDRQKRQGSKNGIVVKGVNDVAVRFAK
CCSPVPGDEIVGFVTRGRGVTIHRTDCVNMIHLPIEERARLIEAEWQATPGDVSGRFLAEIKIFGNNRTGLLVDISKIFT
ERKIDVLSVNSRTSKQGTATIAMAFEVESRAELDSLIAKIRQVESVLDIARTTG
>WP_006860928.1 MBL fold metallo-hydrolase [Marvinbryantia formatexigens]
MKKLRLEKKVIGMVSTNVYLAVNEETKEAFLVDPADGAELIEDWIAKAGASLKAILLTHGHFDHIGAVMKLKADLQVPVY
AMQAEKTVLEDPLLNASAKFGKSFSVKGDRFLTDGAILSVAGFDITVYHTPGHTKGGACYYLPEEKVLFSGDTIFCESIG
RADLPTGNGAELVRSARKILEALPEDTAIYPGHDEATSVAHERRYNPFL
>WP_006860929.1 coproporphyrinogen dehydrogenase HemZ [Marvinbryantia formatexigens]
MITVKLNKRDFEYDIHSLVRAFYPGVDVPLYLEGETQPEGFEKQLEVFYGEDGIRLIWRDADGAVLAQKERAVDDYEDRT
ATKNTLKALLYELLSEYTGQKLPWGNLTGIRPTKIPMGLLEQGWKNTEIADYMRKTYYTSNEKTALAISIANRERAILKD
IDYQNGYSLYVGIPFCPSICLYCSFGSSPLSVWKNRVDDYLDALCREIEQTAHIWQGKTLDTVYIGGGTPTTLSPEQMQR
LLEKLEECFDFSHLKEFTVEAGRPDSITAEKLQVLKKHPVTRISINPQTMNDGTLEVIGRGHTAAQTKEAFAMARQLGFD
NINMDLIVGLPGEGYPEVEYTMQQVTALAPDSITVHSLALKRATRLNLFKDKYAPVSFVNSGEIMDMTARYAAQAGQFPY
YLYRQKNMAGNFENVGYAREGAAGIYNILIMEEKQSILALGAGASTKIVSGGRIERIENVKDIRSYIERIDEMIARKSKI
MG
>WP_006860933.1 DUF5105 domain-containing protein [Marvinbryantia formatexigens]
MDKKKLFLWMLPTAALFLTGCGYAGPEKAVRQEMDLIQKLDETTIKSLISYEDIRLSNSAPLEIGDETTEAVKLFFKNFK
YKIRSSSVSDDKTTATVELDITNLDAEELAKDLCCAMIKDSVIQAGSSQPEGLASSFALMKDCLENNTYDLVTTSATVSL
TYTDDSWVIQESPELEDALVGGLVSYLRDPYLLSPTEVLECTLEPFAGFSAEEWKNYLELDDVFSTGSSLASRMDEIVAE
QIAQFFSFDISSVTEDNDTASASVTITSLDLPEIISQCRTSLLEYAQTTESIRATDEEISQKAAEYLLAALESNTSSTES
TITIPLINNGHAWEVLLDETFSDALLGGMDVALENLYADTGVAESGAETENGTETDAMQ
>WP_006860936.1 hypothetical protein [Marvinbryantia formatexigens]
MKKKKKVRNIIILLLGLAVLGGGITVGVRYYLANSGESVEVYPVSQLNGADWINYSYDSVNGTVVSDVNQQVYVPEDKVI
NEVYVAQGDEVKIGDKLLSYDTTLLELDLELQELTVQELDLEIESAEADLKKLKNTTPGTQKTLDDDGLSGPDLSLPGGS
DSDVDGEEEARMIPAQNMLLASSDTAQEGTGAADAVSQQAETQAAQQTEGQTNAQTEAAQTETQGQTEGQTGTQTENSAQ
TEDTSGSQEEEQLITEPDYMDINDAPSAGTQNSSGKAEASGNDAAKPKLNQSLEKLLSYIRIKEPGEGGEVLLADTRNTG
DAAATAQLSQQSVKLIPHFKETAEAHFERLNTYTMLIKGVTLKEDRSGKLYGTAKIDGNDYPEIGGYTLIRDGQTADVAH
LTLAFHDGLDEQHEIAPELEDMYAELELSAEEITGDVLIFRTAKEDTDIEIAVGRPEETQPAEENGDVSGTEASETDATE
QQTEGTTDSETSSQDTEQPETMTEDEVQATETEPASETESETETETETESETVPQNVIFDVTWYHGTNNEMKWPHSIDIN
FYEKTDEAQENSVWYRKISGSMEPETEADTENPEGDEEPATDEQVMLEDGTENMNTEGLQEETSDVVMEEEPDNSYSSVH
WVTEPLAWDASLNPEDYTMVVSPKNTLNYIVRIAWGRTDENGTKTCSITMTYLEPDDSPLTKLEPLGELDFWTGENGLYY
KGSGTKEDPYVFFCVDGAVIKSSFVNWVLGFNEDGTERMRNADGTERTGYFVRLEIRESDTITGAFIKSVGLDGTIRMEY
GYGPGTYWIFSSDTGIVRYEEEVPDDMGDLGWDDPGWIDTGDTYTAEELATAIAEKEREIRKLNVDKREAELKLKDYQKD
MEESVVVSSVDGYIKSVGETGDGSDAYMVVASEGGLYVRTTVSEVNLDSVEKGDTLEVTSWDGMTRANATITEISTFPDT
SSDGYSYYGSSNPNSSSYPVLARLDDSAGMTVSDMVDVRYQEKESGESEIYLSSPYIRSENGQSYVYKVGENGLLKKQYV
HTGVTSNGYVEIKSGLSTEDSVAFPYGKNVKDGAKVKTQDDDAFSGYGIG
>WP_006860937.1 ABC transporter permease [Marvinbryantia formatexigens]
MLENIRLSFQGIWSHKMRSFLTMLGIIIGIASIISIVSTIQGTNEQLMQNVIGAGNNAVSIPLSRSSDYEMSFDYESVPY
GVPVIGEDTREKLLEVDGVEDATFYTSRTYADSIYHQNTALQGANVYGIDTHYFNVNGYVIRTGRGFVEEDYMNFRKVVI
LDQTAASSLFQEESAIGKTIEINSEPFTVIGVAQVASQFEPVINSMEDYYTYMGYDSGSGTVFMPSSAWCIAYQYDEPQH
VAVKAESVEAMTTIGKPCADILNENLYTTDSDLKYRAKNTLETVEQQQQINESTNQQLIWIASISLLVGGIGVMNIMLVS
VTERTSEIGLKKAIGAKKRAILMQFLTEAAVLTSMGGVLGVVAGIGMAQAISRMADVPVAINIPATIIAVLFSMVIGLIF
GFMPSIKAANLNPIDALRHE
>WP_006860939.1 translation elongation factor Ts [Marvinbryantia formatexigens]
MAITAGMVKELREMTGAGMMDCKKALTATDGDMDKAVEFLREKGLATAQKKAGRIAAEGLCKVLVSDDDKKAVVVEVNAE
TDFVAKNDTFQAYVAEVAEQAMATETADMDAFMAEKWLPDTTKTVAEALAGKIAVIGENMKIRRFQKLEETEGFVASYTH
MGGKIGVLVDVVTDVVNDEVKEMAKNVAMQIAALRPQYTNRNEVSEEYIAHEKEILLAQIMNDPKESQKPQKVIDGMISG
RVNKELKEICLLDQVYVKAEDGKQTVQAYVDSVAKAVGAKITIKGFVRFETGEGIEKKEEDFAAEVAKQMAGN
>WP_006860942.1 HigA family addiction module antitoxin [Marvinbryantia formatexigens]
MSNYIKYKDTVAFHPGYYIKEIVDDSGLTQEDFAKRLDTTPKNLSLLIRGEQSLSVDMAMKLSRMLGTSAAYWLHLQNAY
DELITEFKSDEEFVTERVVFESLDYGYFRDNFGLPDFPEGCDEQIKEVRKFLNVATLRVLTQKDMAVSFRSSAKQLTQAD
TIKANAMVQIATNKALKIEAPGFNKHRFENAAKYALTLTENHKEFYQLIFKAFLEAGVIFIILPNISGSQINGATKKIGN
NIMLMVNDRRLSADSFWFTLFHEIGHIMNGDYGISFDKETGVQEELANKYAEDSLIPVGQYQKFRDNGQFTLQSICLFAN
QIDRDPGIVLGRLQKDGIISPDDQSMKSLKHKYQIKPVI
>WP_006860946.1 hypothetical protein [Marvinbryantia formatexigens]
MSIIKILKKFENRLDLKVEKFVWHHPVLGFLSIFIGMPAFILACVSICTIVIAFPMAWLFGWL
>WP_006860947.1 potassium-transporting ATPase subunit KdpA [Marvinbryantia formatexigens]
MNAVLQYILYLAVLVVLAIPLGAYMKKVMNGEKTFLSGILNPCEKAVYRIMRIDPDEQMTWKKYAWSVAFFSAAGFVFLF
LLQLLQGVLPGNPQRLPGVKWDLAFNTTASFVTNTNWQAYSGESTLSYLTQALGLTVQNFVSAATGIAVLFAMIRGFIGV
KTKGLGSFWTDMTRIVIHVLLPLNLVISLLLVGGGVIQNLKGAEMVSLLEPVAVSADGEILEDAVIDTEAGTVTVDGEIV
PDAEIVTEQFVPMGPAASQVAIKQSGTNGGGFMGVNSAHPLENPNAFTNMVEMIAILLIPATLCFTFGSAVKNKKQGIAI
FAAMFICLCAALACVAVSEQSAATQLTENEYVDTSAENQAGGNMEGKETRFGIATSSTWAVFTTAASNGSVNSMHDSYTP
LGGMVPMLLMQLGEVVFGGTGCGLYGMLAFAILTVFIAGLMVGRTPEFLGKKIEPYEMKWAVLVCLATPIGILVGSGIAA
AVPEVMDSLNNGGAHGFSELLYAYSSAGGNNGSAFAGFNANTVFLNVSIGLVMLFVRFLPIAGTLAIAGSLAGKKKIAVT
AGTLSTTNAMFVFLLIFVVLLIGALSFFPALALGPLAEFFG
>WP_006860950.1 DUF4118 domain-containing protein [Marvinbryantia formatexigens]
MGEGERPGPEQLLARIQAEDERARKKERGKLKIFLGFAAGTGKTYAMLEAAQNLKKHRVDVVAGYVEPHARPETTALMKD
LETLPYLMVEYKGIHVREFDLDAALKRRPRVLLVDELAHTNAPGCRHQKRYQDIEELLEHGVNVYTTVNIQHLESLNDIV
EGITGIAVKERIPDSIFDEADQVKLVDIEAQELIERMEEGKIYPRKQAQRALQNFFTKDKLVALREIALRRMAGRVNYLA
EEEKKAMGTGELSAGEHVLTCISPSPTNAKVIRTAARLAYAFHADFTALYVENRSLQDMDEKSKKRRDENIRLARTLGAK
IVTVYGEDIARQIAEYAKAGNVTKLVMGRTNHRLFLGQKRGTMVDSINEYAPNLDVYIIPDLKKEREQQAYRPARSAAAK
SLGSISGTDMAVMLLMMAAATLAGLLMRRLQLTEANIIMGYLLGVMATAVLTKGYICSVLASVCSVLLFNYFFTQPLHTL
KAYGHNYPVTFAMMLLVSVLCSYMMTKVQRQSEENAKRAYRTEILLTNSRRLRRAYTAEAVGSEIASQIQRLMNFSVIIY
LKREDYIRQPVVYLRRGMQEARQDELRLAYTSETEQAVAAWVFGNGRRAGCTTHTLPDALAIYLPVMEGENVLAVVGMVL
EERREIGSFEYDIIMAMLDEAALVLERIRRIDELKRDLWSQEGTGE
>WP_006860951.1 potassium transporter TrkG [Marvinbryantia formatexigens]
MNRILHKKRKLSSFQIIILGFSGVILLGTALLMLPVSSSRGEMTPFWEALFTSTSAVCVTGLVIHDTATYWSGFGQAVLL
VLIQVGGMGVITIAALFSILSGRKISLMQRSTMQEAISAPKVGGIVRLTGFIIKTALLVECLGAAVLAPVFVRDFGIRGL
WMALFHSVSAFCNAGFDLMGTVERFSSLTGYAAQPVVNLAVILLIITGGIGFLTWEDIRTRRWHLSKYRMQSKVILITTA
VLILLPALYFYFFEFGHMGAGRRLLASLFQAVTPRTAGFNTADLTQMSEAGLSVIIVLMLIGGSPGSTAGGMKTTTVAVL
IAASISTFSRKEDTHLFGRRVDQEVVKNAATILLMYAGLFFAGGLVISIAEGLPMLECLFESASAIGTVGLSLGLTPELG
ALSRGILILLMFFGRVGGLTLVFAAMSVTHTNVSKLPREKITVG
>WP_006860952.1 TrkA family potassium uptake protein [Marvinbryantia formatexigens]
MKSILLIGLGRFGRHIAMELNELGHQVMAVDHVEERVEAALPFVTNAQIGDSTNADFLESLGIGNYDVCIVAIGNDFQSS
LETTSLLKELGASLVVSRAARDVQAKFLLRNGADEVVYPEKQLARWTAIRYSADNILDYIELDAEHAMFEIPVPTAWAGR
SVGQIDIRKKYHINIMGIKKDGNLNLPVSPDTVLEKGETMLVLGRNRDLHKYFHI
>WP_006860954.1 hypothetical protein [Marvinbryantia formatexigens]
MREILLLAVVAAAFVIGRLGVEVAFPDRRRKERRKFRSGRK
>WP_006860955.1 sensor histidine kinase KdpD [Marvinbryantia formatexigens]
MEMSEQQPELLLRAGAGGMSGERRGKLKIFFGYAVGVGKTSAMLWAAQQAKARGADVVAGYIGPSGPEADKRAGELERLP
AGKAQQRGSAGGEFDIDAALKRKPDLILIDELAHTNAPGSRHMKRYQDVQELLKAGINVYTTVNVQDIESLNDTVASITG
MPVRERIPDSVFDQADQVEMVDIEPKDLLERMEEGGADREKQGRSAAAEYFTVEKLTALREIALRRCADRVKLITEADSA
PGSYYTDEHILVCVSSSPSNAKIIRAAARMAKAFRGRFTALFVQTADAAAMSGEDGKRLRENMRLAEQLGAAVETGYGED
VPYQIAEFARLSGVSKIVVGRSSAARKSMFSKPSLTDRLIAAAPNMDIYVIPDAASGSGGRERKRQWLQASAMPVRDIGK
TIVVLLAATLVSYLFYELGFTEANIISVYIFGVLVVSVITTSRFCSLISSLVSVLVFNFFFTVPRYTFRFYDSAYVVTFL
IMFMIALLTGSLAAKLKENARQSARAAFRTRILFETNQLLQKAEDEQAVINAAAGQIIRLLNRDIVIYLPEGDGLSKPSV
YRTADSSREELDSEKEEAAALWVYRNNKHAGATTDTLSDTRCMYLAIRMNRKVYGVVGIAMEGIPLEAFENSVLLSILGE
CALAIENIRNAREKEEAAIIAKNEQLRANLLRTISHDLRTPLTSISGNASNLLSNYRKLDDGARERIFTDIYEDSMWLIN
LVENLLAVTRLEDGQVRLHQSVELMDEVVAEALRHTSRKSKSHTIRVSSAQELILAKIDARLVVQVLINLTDNAIKYTQE
GSCIEIHTEQKDGWVVVSVSDNGPGIPDEQKMHVFDMFYSGANKLADSRRSLGLGLSLCRSIVNAHGGTITVSDNHPEGT
VFTFTLPAGEVELHE
>WP_006860956.1 response regulator transcription factor [Marvinbryantia formatexigens]
MNKPLILVVEDDAPVRNLITTTLKTNDYRYLAAVNGATAILEASSHNPDIILLDLGLPDMDGVEVIENIRSWSNLPIIVI
SARSEDTDKIKALDAGADDYLTKPFSVEELLARLRVTQRRLSFMSAEMLSASSVFVNGKLKVDYVGGCAYLDGQELHLTP
IEYKLLCLLSKNVGKVLTHTFLTQNIWGRSWDNDVASLRVFMATLRKKLEPDADSPQYIQTHIGVGYRMLKVE
>WP_006860957.1 hypothetical protein [Marvinbryantia formatexigens]
MGFRQIAGKGLYFLFIGQILGVAGTLFLLMLPTLGLLGMLAGTVCSIYGLYTLSKADADYQNAFLLTLANFAVSLFSVVI
LNSEGILAFLCSVVSMLINAAVIYFICSTTGRLLRGIDDSVERRGGLIWRVVWLCTIVEIACVLLSYIPIINIAAMAVQM
IATLIQLIINVLYLMFLWQGQKALRQSGGNDW
>WP_006860958.1 sulfite exporter TauE/SafE family protein [Marvinbryantia formatexigens]
MEAYLYVIFLAVSFGASVVGAICGIGGGVLIKPLLDAFGVLSVSSISFLSGCTVLSMSCYSVVKAKLSGDSLVDMKTGTP
LAIGAALGGVAGKMMFQYLTDMFTDKDQVGAIQAICLLLITFGTMLYTIRKDKIKTHHVKNIAACIAIGLVLGICSSFLG
IGGGPINLVVLFFFFSMDTKTAAQNSLYIILFSQITSLINTLVTRTVPEFSVILLVLMVAGGILGGMAGRAINKKIDGSV
VNRLFIGLMGVIMLICVYNIYQFM
>WP_006860959.1 polyphosphate kinase 1 [Marvinbryantia formatexigens]
MKKTDKKTEKAAKTTNIPYMMNRELSWLKFNERVLNEAGNPEVPLAERLTFAAIYQSNLDEFYGVRVGTLMDQMESSEVV
RENKTNMTSEEQVKAILKVTRELDRKKAVIYEQLMGELEPKGVRLINFNKLSAEEGRLLEAYFDNEIAPYLSANIVSKQQ
PFPFLKNKDIYAAALLVTKGGKSRTAIIPCSNNVFKRLIDIPTRKGTFMLSEELILHFLPKLFKNYEVKEKSLIRVTRNA
DIDTETVYDEDMEYRKAMENLIKQRKRMNPVRMELSRELNKKMISSLCRDIHVDKEHVFLSEVPLDMSFVSAIQSYLRNT
GQEDIFYQRRTPRMTQQLDDKEPLIPQIMEKDVLLSYPFESIRPFIKLLYEAAKDETVVSVKMTLYRLADKSQVVDALVE
AAENGKEVVVLVELRARFDEESNIEYSRRLEEAGCRVIYGLNGYKVHSKLCLISRKTEEGVSYITQVGTGNYNEKTSALY
TDLSLITGNQDIGKESAEVFAALLRGETVEETRLLLVAPKCLQNRVLDMIEEEIAHVKNGEDGNIGIKINSLTDKVIIDK
LVEASQAGVKIEMIVRGICCLIPGVKGYTENIKVVSIVGRYLEHSRIYRFGTKEREKVYIASADFMTRNTVRRVEVAAPV
LDEKLKDYLGWMFETMMHDDEKGKCLTSKGIYVNRNLGDVKLDSQELFYAMAYSNAEKTEKEIKK
>WP_006860960.1 CorA family divalent cation transporter [Marvinbryantia formatexigens]
MIEKDVSFEPVITDSAGAPRELEKSGILYEGEIDLKKIGFCKLEAQQDCLTGSFCIPRFLDVQGARYCILFFITRDKIVL
VDDEGFSERMTERIRHRKGSENMTKEMFLFHFMAEFLNRDQEQLALYEKRLMELEEAVQRDRADNFQSSIMKLRRELLIL
RGYYDEIMDVGKALEENENRYFAKKQLKYFGTISDRAERLMNKTSHLLEYAGQVNDAYQSKVDARQNSNMQFLTVISTVF
FPLTLITGWYGMNFQNMPELENGYHGVIILSVIVVIACIIIFKIKKIF
>WP_006860962.1 putative toxin-antitoxin system toxin component, PIN family [Marvinbryantia formatexigens]
MRILVDTNILFSALVFPHSKPARALLYAAENHEIVLCDRNIMELRDILKRKAPKFLPDAEVLLAEMSYELIPAVDHAEKL
IRDAKDQPILNAAIVSDVDIILTGDKDFLSLEMEHPKCMTVAQFFESEGAEE
>WP_006860964.1 tyrosine-type recombinase/integrase [Marvinbryantia formatexigens]
MAHLLEKNMLQEFRNQLKAEEKAQATIEKYMRDVSAFFAYAKEGSEIDKYTVIAYKEYLTGHYAAASVNSMLAAVNSFLK
AMGWHECTVKALKIQKEAFRARERDLTKGEYFRLLDAAKKKKNLRLYWIMQVLCATGIRVSELRYITVDALQTGCATVSS
KGKQRTVLLPAPLCRKLRKYIVCQKITGNSIFVTRSGKPVDRSNICHDMKALCGEAGICREKVFPHNLRHLFAVTYYKMK
KDLSHLADLLGHASINTTRIYTLASSEEQKRQIEYLGLVV
>WP_006860966.1 Ig-like domain-containing protein [Marvinbryantia formatexigens]
MQRKVKKSLTFLMALVMVMSLVCGSGFSVIAEETGLTELTTDSGTEAETPAAVPETEAPAAIQEETAGQPEAETVPGETG
EIVPSETWTENFSEGGTEHSENVTENVSEPGSEITSETTGETTSEAVSESGSENLTEEAVSKKESETAKTTEKEKPEFTY
CTTVDGITVSIHAPEGILPAGTTVMVKPLAADVLDTAEQTINDTLGEKEVVQLIGFDITFYDADGNEMHNLDGSVRIEYS
GMDIVEDAEEARVYHADENGNITDTLTEAAAPSGTVGFTSDKFSPVLYAVYAEDDGISTTAISGETTVAVGETITLTSSN
TANSSWSSSDSSVATVNSNGVVRGVAAGKVTITHTFCNNTGGWHRHGRGCNSNGRETHEIEVTATSEGKPEGAQVYCLLT
PTSNPDSNDVNQWGTVVTNNGNHATVKIPGTASWTNNKNIFKRNDANLSDYIVSWPDTSSTGGTWTVRDKTTYKTLFEEV
LREYGAQLSSQYEITNLTLDDIESITLIPYKISKENGTNPDKHIDCTISVVCSKAYVASFYVQKPGETGYTLVSSQNKRI
VNETPEEITEYIDASIPKTMERNGITYVFDGWYKYSEDGDKVETWPYYPTNAEIKEHNGTIDFYAKYVPSTTSITIEKQV
TGGLGDRTKEFHFTYSYGDVTKDFSLTHGGAEKIDNIPVGTELTLTETDAIGYTVSATSENLTVTQSTDGAATFKVKVAA
DGKVVVTNNKEGSPDTGITLDSLPYIVILAVVIAGAVLFVIGRRKKYRAGQRRK
>WP_006860968.1 signal peptidase I [Marvinbryantia formatexigens]
MTTERRERARETQEQNTYREQPVQKQADYRNPPAPGRETYRERPVRERDEYGERPAQERRGRRSGARAAREEKQRRKEEI
RKGYVSLLIRIVLLAAAGWLFLTQVFLITQVSGNGMFPAMKDGDLVFAFRLQQEYAKNDVVVYEVDGQEYIGRIAARGTD
VVTLDDSGTLLVNGTVQSGEILYPTYAEGELEYPYAVPEGYVFVLGDYRTQTVDSRTLGAVPMGDVKGKVITILRRRGL
>WP_006860969.1 FctA domain-containing protein [Marvinbryantia formatexigens]
MKMKKLAAIIFSAAMVLNMGAAAMATGEPTQSPTDMKTVTITKNYEATNKGTTSPAETFNFTIANTSVKDAASGVTAANM
PTPAIGNVSYTAGEAGSTTKSKDITVTLPEYRSVGVYTYTIKEDQGSTAGVTYRTSDIKLVVTVLQDASGYIRVAAVHTE
DEGGNKTNTFNDNEYSAGSLAVKKIVTGNLGDQQKEFAVTVTFTAPEGKTVSEAISYSDGGTDYTIPASAWTSGTATAEI
NLKHDETVTFTNIPYGVTYTVKEDDYTSDGYKTTYAFGDNNKKIDSASDSVDITNNKNNDKIDTGINLDSMPYIMILALV
AVCAVVMFVRKRFSANR
>WP_006860971.1 class B sortase [Marvinbryantia formatexigens]
MIREWNCMRLAGAFLRAANALVSFVVALCLCTAGLYSVYALWDNNRVYSAAEDVRADMMKLKPVVIEDNGASFEELLAVN
PDVCAWVTIDNTNIDYPVLQGATNLTYINTDVYGNFAMAGSIFLDSRSDRGFGDTYSLLYGHHMANGNMFGDLDKFEEET
FFRKNKTGTLILPDRTYDLEIYACMLVTASENAIFDPQQYQDDINSLLDFVEQNALYYDADTVAGLRQTDGSSQILALST
CSSEFTDARTIILTVMKPRNSAD
>WP_006860972.1 FctA domain-containing protein [Marvinbryantia formatexigens]
MKTWKRGILMALVLTVFGAFGFAPSEAMAAEGLVTEVPVRISLSGTLPEEAEDFSVVLEADDASAPMPEGSDGAVCTLVI
SGEGTQSFPVIRFPRVGIYRYTISQQGGSNADCTYDNSVYHLVVTVTNDEAGGLGAVSVLYRNEESEKLDCASFENVYVT
ETETETESETETETETETEKQTEKQTEAKKSDAPKTGDSTNLTLWAVLMGAAVVIVAAAILAKKKLTAGNGGKNYGGKE
>WP_006860973.1 transcriptional regulator [Marvinbryantia formatexigens]
MAGKSKNLVGQRFGHLTVLEKTPERFCGYVVWRCRCDCGQETLANTKYLQRGTATDCGCISKNSSRGRNTAADLTGQQFG
HLTVQSRAESRRGHMYWNCLCDCGNTKIVSSNSLKSGRATSCGCENLWMHHMKDDLAGQRFGRLVALAPTKEKSKKSSVY
WHCRCDCGKEVEVTRDALLSGAQKSCGCLRREVQDGIRDRLTRVDGTCIEWLEKRKYRCDNTSGFRGVNRTARGGYRVNI
GFKGRRFYLGRYKTFDEAVQARLEAEEMIHGGFVKSYRQWNEKAQADAEWAEQNPLVFEVVKEKDGLHVVSSV
>WP_006860974.1 alkyl hydroperoxide reductase subunit C [Marvinbryantia formatexigens]
MSLINKEISDFTVQAYHEGAFKQVSKADVLGKWSVFFFYPADFTFVCPTELEDLANKYADFQAAGCEVYSVSCDTHFVHK
AWHDASERIKKIAYPMLADPTHALSRDFEVYIEADGLSERGTFIVNPEGKIVAYEVNAGNVGRNADELLRKLQACQFVHE
HGDEVCPAKWQPGAETLRPSLDLVGQL
>WP_006860975.1 FAD-dependent oxidoreductase [Marvinbryantia formatexigens]
MADKKNLYDVVVIGGGPAGLTAALYLARARYRVVVVEKEQFGGQITITSEVVNYPGVEKTSGKALTDSMRRQAQSFGAEF
LLAEVTELSVKGDIKKVQTSRGTLSCFGILLAAGARPRTVGFRGEQEFRGRGVAYCATCDGEFFSGMDVFVVGGGFAAAE
ESVFLTKYARHVMVLIRGDGFSCAPAAAEAALHNEKITVLTHSQIEEVSGDDALRVLRYRNTQTEEVTEYRPPEGETFGV
FVFAGYEPATELVKNLADCDAQGYVITDRSQRTTCEGLYAAGDICVKPLRQVVTAVGDGALAATELERYAAAMQKKTGLH
PEQPAGTPAAENRTAVSGEHTTDKTAAEKEDAAGHLFTPDMLAQLDTVFSRMQTPLVLELYLDDTPLSEELMGYMEELCS
LTDRLSVIRGKGEVKDAPCVRVCRDDGSWTGLAFHGVPGGHEFTSFVLGLYNAAGPGQALEEELLEKARKLEKTDMKVLV
SLSCTMCPELVTAAQRIAAENPLVTAQVYDLNHFPGLREKYRVMSVPCLVINDGEQVSFGKKNVRQLLELLEK
>WP_006860977.1 DUF3990 domain-containing protein [Marvinbryantia formatexigens]
MKLFHGSNMEIDKVDLSKCMPYKDFGRGFYTTLLEEQAWRMAQRRARIDGGIPTVTVYEIPENLVERADLNCRIFGDKPT
VEWAVFIKNNRDRKFTDFRNPECNLDCKYDIVVGPVANDTVGLLIRQFSRGTIDAEYLKKEFDFGRLTNQYTFHTENALQ
YLKKVGVMYDQSAAGND
>WP_006860978.1 hypothetical protein [Marvinbryantia formatexigens]
MIEYTTQEVIAYLMEDKEIMMEQAMEQFYTSDTFEKLCDVRTGYYLEGSAYIYELLKKELQNKK
>WP_006860979.1 ABC transporter ATP-binding protein [Marvinbryantia formatexigens]
MELISLKNAVKKYGSGENEVYALNHAELTIEEGKICVILGPSGSGKSTLLNMLGGLDSLDTGELTVAGRKVTGLSQDERT
DYRREDVGFVFQFYNLIPDLTVEENIEVVADIADNPLDLREVLEALDIEKYRRRFPAELSGGQQQRVAIARAMIKNPRLL
LCDELTGALDTKASGQVLKFVEKMNDQFGTTVVIITHNEAIAGMADQIVRLKDGRISGNFRNEHRLRAAELAL
>WP_006860980.1 FtsX-like permease family protein [Marvinbryantia formatexigens]
MKLNRRYMRNIRENLSFYVSSTVLTVVTLLLFFLYQIAGSAILDFSRDFYARNQIEDAHFTTYLEIPEAELDELADTYDV
VLEKQRYINIETDGVTARIFQKTENIDLYEVTQGRDVSADNEIVISEGYALENNVKTGDSMKIGDKEYVISGFMQRPDYL
YMLENEDDSYKNVTTFYLCYMTEEEFESLGSTGCQYLARYHENSDVTGLRRAVHDRYYMSTYTSAKENPRIIMVEQQAQM
FIVMAYILLCILPLVAVILICIIISRKVKTEQRMIGTLSALGYKKRQLMLHYAGFAVIPGLFGGILTAVISAAVAQPMSE
LGLQDYEPMRVRGHLDVTAALLGVLIPTALYVIAALLAVRRLLKKDTVLLLGGNADGGTKKAKRILAGRRISFRTKLAVR
SMLGNPARSFVVFLGVFLGCFIMLLGQGIFDSINHMGDTAAEEMGSFARQYILNDLLVENPYGGETMLVSAVENEAGDRL
SVIGTETDNPWLNLKDENGSTVPVEDGYYITSLVQITLGWQPGDTVTVYNPLSLEEKELEIAGVIQNNVQKSIITSKALA
AELTGLDENSFNCIVSGSTLSIPEARIAQESRREDITDQAEAMTGQMDFLLQMIIGLGVIICIAAVYVAVNMLVSESRRS
ISMLKVLGYRDREIDKIVLRAHHILLPLGIIAAIPCVYATSRIFFIWMVDYGVMLIDTYIEPESMVISILLTAGCYFGSL
WLLRRKVKKVDMVESLKDNRE
>WP_006860982.1 DUF2442 domain-containing protein [Marvinbryantia formatexigens]
MLRPTAIKVIPGKDYTLDVTFDNGERKLFDVKPYIKGSWYGMLRDLSYFNRVKTDGFTVVWSDGQDICPDELYYNSKTEV
S
>WP_006860984.1 response regulator transcription factor [Marvinbryantia formatexigens]
MTAIYYVEDDADIAENVKTYLEQRQMEVSVFDSVAGAKEALRRRRPELLLADRNMPDGSGDELCRLVRRLWGGQVPVLYL
TVRGGTADIVGGFENGADDYVVKPFALEVLYSRILALLRRSSRVEEMHLSCGCLSLDRERQAVFCRQEEIRLSSLEYQIL
LLLMENKGKTVTRKQLLEQVWDSGGNFVNDNTLTVAMKRLREKLHNPSCLKTIRSFGYRMEESI
>WP_006860985.1 HAMP domain-containing sensor histidine kinase [Marvinbryantia formatexigens]
MTESRKWRLTVWLPVLVCVLGITGLSLIWLQQYRQAAFAHISEFSEIIIENDPEAEAQVLSALKEYCAQSERRAWENQFL
RQYGYREEDFREGTYQSFFVPSLVLLLVMTGVYLTAVRCRERHSGKRIAELTGYLERVNAGASGTVMQKKEDEFSCLQDE
IYKTVTALRRTKETAVQAKENFADNLANIAHQLKTPVTAALLSLQLMEKTAAENSRVQIERQLLRLNRLEEALLTLSKLD
AGVLHLERAAVDVYTVFNLAAENLQELLERKGIAVDIPERGCVEFCGDMEWSMEALMNLMKNCMEHSARGGVIHCDYSGN
PLYTEMKVWDEGAGFLPEDIPHLFERFYRGKDAKGDGTGIGLFLARSIFELQGGSITARNLPEGGACFEIKVYCH
>WP_006860987.1 ABC transporter permease [Marvinbryantia formatexigens]
MWKDYSVSFIKKNRASSVSVAAAAFIAALFLSLLSSLFYNFWNYEVERIILEEGGWHGRITGEIREEDLSVIENFANVEK
VQVHATAPPETTVDIYFRNIRAVYREMPLIAERLGLGEEAVSYHELLLSRYLVHDPQDEEPPLLIAFYLAILLAVSLSLI
LIIHNSFALSMNARIHQFGILSSIGASPGQICTCLMQEAAALCVLPLLAGSIAGTALGAGVVRIINLLAADMAGRHTAVF
QFSLPVFTTAILLSGVTVLISAWLPAGKLARLTPLEAIRNTGEPEAETAWNAGKLPHREAWNAGKLPRRKAWNAGKLPRR
AAHNAGKPRRSHFRILALLAGIEGELAGNALKARRKALRTSTLSLTLSFLGFTVMLCFFTLSGISTNHTYFERYQDAWDI
MITVKNTDIGSIGQAEAVRSLPGVRSCVMYQKAEAVCVIPEAEVSEELDALGGPVAVAGGAVTAADGAYLVKAPLVIMDD
AGFEEYCAQTGISPAGGSIVLNRIWDSVNSNFRYKEYVPFVKEEQRTLLLQGAGAVQSAAGYASEGAGQEAAAGDAPEEA
VRLSVDGYTQEAPALREEYENYALVQFLPLSVWEKLSGPSGGAQADTYIGMQTDTYIRILAVEGTTPEELDALEAAAVHL
LDGYTTESENRIREKQTDDNMRRGSMLILGAFCALLAVIGIANVFSNTLGFVRQRKREFARYMSVGMTPRQIRKMFCVEI
LVIAGRPLLITLPLTAAVTGFMITASYLDPMEFLAQAPVVPVLVFFLAIFGFVALAYYIGGKRILKCSLADALRDDSIG
>WP_006860988.1 LytTR family DNA-binding domain-containing protein [Marvinbryantia formatexigens]
MLRIALVDDDREHLELMKSYLERYSEEEGVRVSVKEFQNGLNFVEDYDGNFDVIFLDIEMPHLDGLEAARRIRRADQSVG
IIFVTNMAQYAIRGYEVNAIDFIVKPVQYYVFTDKLKKAIRFSQMNTEKEIVIDTGDTVVKLRSSRITYIEKDKNYLIYH
TADEAFRIRGTLADVEKVLNPEGFSRCISGCLVNLKYVTRASKDTVWLDEVQLPISRQRRKAFKEELMKYMGGVC
>WP_006860989.1 ATP-binding protein [Marvinbryantia formatexigens]
MEGIQFISCIRFSIQLLMAEGFFAAGLEKRKHFWIRLAAGLAGYLLLAWLVYLLFSSIPGNLPVAYTAYYISLFFLSLGF
LWTAFQMTGKEMLFAGVCGYAAQHIGFAVYMIVQELSGLVLSGVWDFLIFRILPYLLVDLLVYFVLIRRYEGKSELKERD
IRMILLALVILLTVVFLSVLVDSEMFRDESPLLRNVLCKIYAIFCCALSMFIAFSLSRQNRILHENEMMESMLHSLREQQ
KLSRENINIINIKCHDLKYRISRISKIENSEDQKEYIESIRNAVAIYDNIYQTGNDALDLVLTEKSLLCDEYNIKLSSMI
DGSALNFMHTTDVYALFGNLLDNAIESVMKEADEEKRIISIQMSRKSQGYHIHMDNYCNEAIVFEEGLPVTTKEDKAYHG
FGVRSIKYIVDKYKGDMLMSAGGQRFRVDILFYIS
>WP_006860991.1 response regulator transcription factor [Marvinbryantia formatexigens]
MYQILVIEDDEDIQKILKNYLCGNGYGVVLAGDGVEGIHKFHEHTCDLVLLDVMLPKIDGFGVLELIRRESEVPVMMLTA
LEEEEYQIRGLDLKADDYITKPFSVQVLLRKIAAVLRRANRDAGQEQIVYKNLRLDPAGHHVYVGQENGDITEPELTQKE
FELLHVLLINKGIVLTRQKLLNLVWGEDYFGEERIVDTHIKNLRKKLGPGCISTIRGVGYRIDKENKNQSYH
>WP_006860992.1 ATP-binding protein [Marvinbryantia formatexigens]
MIKKIRTSLTIKIFLLVAALLLAASGVTYAAVARFLPTYYSNELEKSIDQLSQELVKTIESFSSIGDAITAIDLFQANSQ
ASVTILDEDGYYVWASLAEETVAEGSAAEEDFVIQYVTGDAAGDAVSAGNDTVVEEVEETVVAEDTASGKDASEEEDTAS
GKDAPEEEDIALGQDALEEEDTASGKDAPEEGDTALGQDAAAGQESADMETVWEAPADAEASADVGTAWEEGTALSSGVA
ADTTVKKYDLEVGGKPYTMLVTGGMQPVDQAMGILRQIFPWIFAVAVCMAVISALAASLYLTLPVVRLSRLSRKMAELDF
SGTYTGKRRDEIGALGADLNELAENLSGALSKLQQANARLKSDIELEREQERKRMAFFSAVSHELKTPITILKGHLTGML
QGVGEYRDREYYLRRSQETAEKMEEMVQELLTVSRMETTPFTVSRTDIAEQLRLQLAELTELFEAKELRLALELPEHLWV
DVNAALMEKVLRNLLTNALRYTPAGEENRICVHLYQKGQLVFFNIENTGVHIPEDALPHIFEAFYRVEQSRSRQMGGSGL
GLYIVKMALEMHGADAGAYGAENTRDGVRFFFVLDACGPRSAPAGLPRK
>WP_006860994.1 AAA family ATPase [Marvinbryantia formatexigens]
MARTVAIGHQDFETVRKNDYFYIDKTDFIREWWENGDSVTLITRPRRFGKTLNMSMAEKFFSVNYAGREDLFEGLDIWKL
EKFRKIQGTYPVISLSFAGIKETSFLETRKKICQTITEVYNKYDFLMESDLLNKKEKAFIQEISVDMEDYAATSSLKVLS
DYLCRYYGKKVIILLDEYDTPMQEAYVNGFWEELAAFTRSLFNSAFKTNPYLERAIMTGITRVSKESIFSDLNNLKVVTT
TSDEYKCAFGFTESEVFETLEEYGLSDKKQDVKDWYDGFTFGGLSDIYNPWSIINYLDTGKFATYWANTSSNSLVNKLIR
EGSSEMKQEFEELLKGGVLETVIDEQIVFSQLSTKESAIWSLLLACGYLKVVQYTLDEPSGREYYKLALTNKEVRIMFQN
MIRDWFSEEEPGYNNFIRALLADDIDAMNEYMNRVAMATFSYFDTGQKNSVEEPERFYHGFVLGLMVDLTGRYVISSNRE
SGFGRYDVILEPLNIQDNAIILEFKVFRPKKEKNLEDTVKCALEQIEDKNYAASLTAKGIPKERIRKYGFAFRGKEVLIG
>WP_006860995.1 response regulator transcription factor [Marvinbryantia formatexigens]
MQLKHTGRKDSERGEIAVYRILIVDDEPDIVEMLRCFFERRGYFVLTATDGAEALKKAEQQPDMILLDVNMPELDGMEVC
RRIRDFVPCPILFLTARIEESDRVQGFAAGGDDYILKPFSLAELEARVAAHLRRETRRINGASVRFDKELSIDYSQRKVF
VNKETLAFPKKEFAIIELLSANAGQVFDKERIYEKVWGYDGEGDSSVVAEHIRRIRARLSAVTDREYIETVWGCGYKWKS
>WP_006860996.1 HAMP domain-containing sensor histidine kinase [Marvinbryantia formatexigens]
MEKLKRTFQNMSLRKSLACYIILFALLAALLVMLTENLCQRGIDAVYARYPDERERYYLVDENGQRLGESTYVYKQEMEL
PQEAKRALGLLELLPAVLTPVYAAACTLAAALFFYRRKLKRPLALLTEASGKIAENNLDFSVEYDRADEMGALCGAFEQM
RAALEENQKEMWRAVEERKRLNAAFAHDLRTPLTVLRGCNEILLLAEDGQERRTAEMMQKHIQRLEGYVAGMSSLQRLED
RAPICAELPLADLLGTLKDSAGVLCAQYQKEFQFAYQTASARLSMDADIFQQVSENLLSNAVRYAKTSVSVTVREADGGL
LLTVADDGGGFSEKGLKNASEPYYSEQKKGGRASDGDSGNHFGLGLYICKVLCRQHGGWLKIENRDSGANVTAFFSEKMP
KR
>WP_006860997.1 ATP-binding cassette domain-containing protein [Marvinbryantia formatexigens]
MQLQTKQLTKKYGDKTAVNHLNLIFSNGIYGLLGANGAGKTTLMRLLCGLQKPTEGEILLNGKPVSQMGAAFAGLLGYLP
QQFPYYPDFTAGEYLRYMAAVKGLGREEAQKRSGELLSAVGLGRKEGEKIRRFSGGMKQRLGIAQALLNDPKILIFDEPT
AGLDPKERIRFRSLLHSFAENKIVLLSTHIVSDVENTADIILMMKDGKLVYTGRTDRTAESARCIGGQAGAADNLEKLYL
YYFGEEEA
>WP_006860998.1 ABC transporter permease subunit [Marvinbryantia formatexigens]
MRQLIRFELKKMFSRKVILAALAVLVFFNINSFLVEFPAEKTAYEQEIAGKYEGLLDDEKVQQMLQDFMPTQEQLEMWKG
VHVMHIGLNSIQTAVHAYFANEDGTWNGKTVRDVFGDREIRVGYCSGWLDFSMLLAKMMMGAAILCVLMISPVFSGEYAG
MDQLLLTARLGKTKCVAAKVLASFLAALAVAAIFLAGNFAGAFLTLGTQGLEAGTLFCGYEYQRWMPFNISCRTMLCYQT
VLSVSGILMLTGITLAVSAAAKNQTTALIAASFLFLLPLILNLPENAPLFKIIGLLPAYQLQFSALMQIGRTGKCFYALL
GIPAAAAAMLCGSLLARKLWRGRQTG
>WP_006860999.1 aminotransferase class I/II-fold pyridoxal phosphate-dependent enzyme [Marvinbryantia formatexigens]
MKYDFTTIMDRAGRDALAVDGLGKGGAPQKPREGFDVIPMWVADMNFATVPTVTEEIIARTQHPAFGYFEARKEYYDSII
KWQETRNGVKGLTEECIGYENGVLGGVISALNVLCSKGDAVLLHSPTYIGFTSALNNNGYHIVHSQLQQDDNGIWRMDFA
DMEKKIVENKIHAAIFCSPHNPCGRVWEKWEIAQAMDIFRRHDVMVVSDEIWSDIILDGHKHIPTQSVSEDARSRTVALY
APSKTFNLAGLVGSYHIIYNRALRDRVRKESSLSHYNSMNVLSMYALIGAYRSEGYEWVDELCQVIGQNVDYACNYIKEH
FEGVTVSRPEGTYMLFIDCSGWCEKHGKTIEEVEKAGWDVGVAWQDGRMFHGPCHIRINLALPLLRVKEAFARMDKYVFH
A
>WP_006861002.1 FadR/GntR family transcriptional regulator [Marvinbryantia formatexigens]
MYQFEKVNKKLLGSQVEDELMNFILQEPVKVGEKIPNEFELAERFGVGRSTIREAVKSLVSKGVLEVRRGSGTYVISTYS
VEEDPLGFARFQDRYQLALELFEVRLMLEPEIAALAAGSATEEERKKLNELCDEVEQLYREGKNHLKKDVEFHTYIAKCS
KNRVVETLIPIINTAVMTFGNLTHRKLMKETIQTHRAVTDAIQKGDATGARCAMIMHLTYNRQMLMKMMEERKEQETSDG
QAEKRKPPVSGQEELQMADGQAGKTGKVG
>WP_006861005.1 dihydroxy-acid dehydratase [Marvinbryantia formatexigens]
MELKSQEMRRLAPELDPLRIGTGWKPEDLSKVQVMIESTFGDSHPGSGHLDVLVEEVRKGVEAAGGHGARYYCTDICDGE
SQGTDGINFSLASREMIANMIEIHANATPFDAGVYLASCDKGMPANLMGLARADIPAVVVPGGTMNAGPEMLTLEQLGMY
SAKYQRGEIDEEKLNWAKCNACPSCGACSFIGTASTMQIMAEALGLALPGSALMPATSPDLLAYARQAGEQAVKLATMPH
MKPSEMVTMESFENAILVHAAISGSTNCLLHIPAIAHEFGIEITGDTFDRLHRGAHYLLDVRPAGRWPAEVFYYAGGVPA
IMEEIRQHLHLDVMTVTGKTLGENLEELKQNGFYERCGKWLADFNARYGVNVTKEDIIRPYDKAIGTDGSIAILKGNLAP
EGAVIKHTACPKEMFKAVLRARPFDSEEECLDAVLKHKVQKGDAVFIRYEGPKGSGMPEMFYTSEAISSDKELGRSIALI
TDGRFSGASTGPVIGHCSPEAVDGGPIALVEEGDLIEIDVMERKLNIIGIHGEEKTPEEIDAVLKERRQNWKPRESKYKK
GVLRLFSEHAASPMKGAYLEY
>WP_006861007.1 helix-turn-helix transcriptional regulator [Marvinbryantia formatexigens]
MPMNTVIRERRKALGLTQEQVAERLGVSAPAVNKWEKGNTYPDITLAAALARLLKVDLNTLFCFRETLTQKEINSYMDEV
TKEIGKNGVEAGFAMAESRIQEYPDCGLLIEGMAMLLDGSIIMADISAEEKSRCQKRARALYEQAMNCDDEKVRCRTGYM
VASKYLGSKEYEKAQEIIDKLPETEPLDKNMLQADLWREQGKYAEALKLVERMMLQMNTEVLGNLWRMVELELGLGNAEN
AAKLAEKSQKAAELFDAWGYSGLVGSLTVARKQENIEETLGLLEKMLEQTFQPWNMSKSVLYHELYEKVAANVSMAEKIL
PPLLAELETSPDYDFLRPHKEFGELIEKYRRRLENRSQV
>WP_006861008.1 malic enzyme-like NAD(P)-binding protein [Marvinbryantia formatexigens]
MNYAEESLKLHAGWKGKIEVVSRVPVSTKDDLSLAYTPGVAQPCLEIQKDINKSYELTRRHNLCAVITDGSAVLGLGDIG
PEAGMPVMEGKCVLFKAFGNVDAFPLCVKTKDVDEFVNTVALISGSFGGINLEDISAPRCFEIERKLKERCDIPIFHDDQ
HGTAVITLAGMINALKVVGKKKEEVRVVTSGAGAAAISIVKLLLAAGFQHITMCDRKGAIYAGRDGLNWIKEEMAQVTNL
EKRAGTLADMLVGADIFIGVSAPGTVTTEMVKTMNRDAIIFACANPTPEIFPEDAKAGGARVIATGRSDFPNQINNVLAF
PGIFRGTFDVRASDINEEMKMAAAKALADLIPEEELDAEHIIPYAFDEKVGPAVAAAVAQAARDSGVARI
>WP_006861010.1 QueT transporter family protein [Marvinbryantia formatexigens]
MRDKKVLFIVQAAAIAAIYVVLTVVFAPLAFGQGQIRFAEALTILPYFTPAAIPGLFVGCIIGNFLGGAIPLDIVCGSIA
TLIGAVGSYALRKQKFLVPVPPILANTVVVPFVLFYGYGVNLPIPLMMLSVGAGEVISCGVLGLVILLALDKYKNVIFKT
A
>WP_006861014.1 ribosome assembly RNA-binding protein YhbY [Marvinbryantia formatexigens]
MTSKQRAYLKSLAMTMEPIFQIGKSSLTPENTKAIQEALDARELIKVSVLQNCTDDPKEIAQMMAERTRSQVVQVIGKKI
VLYKEGKDEKKKIVLPK
>WP_006861015.1 nicotinate-nucleotide adenylyltransferase [Marvinbryantia formatexigens]
MEKRRVGIMGGTFDPVHVGHLILGERAYEQFQLENVLFMPSGNPPHKPDRRGRAALLERIEMVRLAIAGNPHFTLSLAEA
HEEGYTYTRETLERLCAEHPDTEYYFIMGADSLFSFENWKNPERIAQLATLVVATRDHVNETELELTAERLEKLYGAKIR
VLSTPNLDISSQMLREWIAEGKSARYYVPDAVLRYIHDTKLYQQGADGNV
>WP_006861016.1 bis(5'-nucleosyl)-tetraphosphatase (symmetrical) YqeK [Marvinbryantia formatexigens]
MAMYNIPKMKKTLKKYLDAGRFEHTEGVMYTAAALAMRYGEDIEKAQVAGLLHDCAKCMPDAKKVKICQKNGIPMTEAEQ
KSPFLLHAKVGAYIAQTKYGIEDTEILEAIECHTTGKPAMSQLDKIIFIADYIEPMRTKAPDLADVRKLAFKDIDLALFK
ILSDTLAYLRNSPKNVDSMTMRAYEYYKKQVLD
>WP_006861020.1 metalloregulator ArsR/SmtB family transcription factor [Marvinbryantia formatexigens]
MTEKNMEMECCETVEVHEELLKIVNEKMPPEELLYNLAELYKVFGDSTRIRILFVLFEAEVCVCDLARALNMTQSAISHQ
LRILKQNKLVKSRREGKSIFYSLADDHVRTIIAQGLDHIEED
>WP_006861022.1 transcriptional repressor LexA [Marvinbryantia formatexigens]
MAYGKITKKQSEILEYIKSEILNRGFPPAVREICEAVNLKSTSSVHSHLETLEKNGYIRRDPTKPRAIEIIDDNFNLVRR
EVVNVPIVGRVAAGEPILAVENIESYFPIPAEFMPNAQTFMLTVQGESMINAGIFDGDQILVQEQSVANNGDMVVALVED
SATVKTFYKEDGYYRLQPENDNMDPIIVRGELQILGKVIGVFRFLS
>WP_006861025.1 phosphoribosylaminoimidazolecarboxamide formyltransferase [Marvinbryantia formatexigens]
MKELQLKYGCNPNQKPSRIYMEEGELPVTVLCGKPGYINFLDALNGWQLVRELKKATGLPAATSFKHVSPAGAAIGLPLT
ETLAKIYWVDDCGELSPLACAYARARGADRMSSFGDFIALSDTCDRDTAMLIKREVSDGVIAPGYTEEALEILKTKKNGN
YNVIQIDENYVPAPIEHKQVFGVTFEQGRQELPINDALLSNIVTENKELPEDAARDMKIALITLKYTQSNSVCFVKDGQA
IGIGAGQQSRVHCTRLAGQKADNWLLRQCPKVMNLPFIDGIRRADRDNAIDVYIGEEYMDVLADGAWQKVFKTKPEVFTR
EEKRAWLDQMDGVTLGSDAFFPFSDNIERAHKSGVKYIAQPGGSVRDDAVIECCNKYGMVMAFTGIRLFHH
>WP_006861026.1 YjjG family noncanonical pyrimidine nucleotidase [Marvinbryantia formatexigens]
MKYQTLFLDADETLLDFKRAEAQGLENALRCHQLPFSEEILALYSGINKKCWEEFEQGVFDKDTLLVERFRRLFRALDIT
ADPDAVRRTYHEELGKGGFLIAHADEVCRKLKETHDLYIVTNGVAATQYSRFAISGLDKLVKGIFVSEEVGFPKPQKEYF
DYVFAQIPGFQKERALMVGDSLTADITGGINAGLDTCWYNPERKQAPAGMNITYEIHDIRELLEIAG
>WP_006861027.1 CapA family protein [Marvinbryantia formatexigens]
MKQTWKKRAGKIAGKIADKFADLGYWLEDLYCEYRLRAKKAKRKREKLRKTLSAEEFKRYRRKELLQTVLKGAGAFVCAA
AVILLLGTGISRLAHMAGNALSALRETEAPAEPATETEQLYAEKDITIGSTGCMLLHSPFIDSYPDAEGNYDFSSVYRFI
TPYYSAPDFMTCEFEGALGGEELGYSGYPNFKSPDVIIENIRDSGVDLQMLATNHIYDAWSYGFTRTMEVYEEKGIAYTG
IRKNEQEKHYYIADIDGIKVGFTDYVYETTNVTGGPDKSINGMILETADAPLLNSFDYDNLEPFYAEMEENIRAMKAEGA
QFIIANMHWGTEYQLEEAQYQDEIAQKLCDLGVNAIIGGHPHCEQPVDVLTSQSGEKMFVAYSEGNALSNQRTYLMDEMP
TGHTEDGAMITLHLHQDSSGKVSLTDVDLLPTWVYRYSDESGSKYYILPLDDAANIESTTGITGIREEAQASYERTMAVM
GPGIEKAKKAFLQPVQTGIS
>WP_006861028.1 DUF3990 domain-containing protein [Marvinbryantia formatexigens]
MKNSRIIKEINKIDFSQFEGNHIIKTDETVTLYHGSKSGICGNIAPISRKRCDFGKGFYMGTDRSQPLTLICNYPDARIY
TLSVSLSELKILDVEVGLDWALLIAYNRGKMESVRHSAIYHRFANLTKDCDMVIGYIANDRMFVVLDRFFNGEITDMALI
NSLSALKPGKQYVALTEKACGKIKILDEQVLTQNDRDKLKQESEANRSKGIAMAEEICRKYRREGRFFDEILEAGEMKY
>WP_006861029.1 hypothetical protein [Marvinbryantia formatexigens]
MENLTLEKRQLCDIQGRLFELALTTGLDCPAFIESFMNSKTAAALDDVYDRLQWAGEEYILEELNDEVCGLKKAGATYSL
EIMYWTGYTYRYWHYYTGEYSHEIFKIADAETMSECWPGFHTLDVTMAIDDLKEIYKQKCKEKKLL
>WP_006861032.1 carboxymuconolactone decarboxylase family protein [Marvinbryantia formatexigens]
MSKTRFELGTEKLMEIDGAGGENVINTLAGIAPDVGKYIVEFAFGDIYSRKELSLQEREMITIACLLTAGGCEPQLEVHI
NGSLNVGTVPEKIIETFIQCIPYTGFPRVLNAIFIAKKVFAERHIHIMDETR
>WP_006861035.1 helix-turn-helix transcriptional regulator [Marvinbryantia formatexigens]
MLSENIKAIRKSKGLSQQELAVRLNVVRQTVSKWEQGLSVPDSDVLISLSEVLETPVSTLLGETVMETEADTLKAISEKL
EVINLQLAQRKSTRRKIIYWSLISLCAILVIVFAVLLELESPYLGWNYSDPETAVLGVLFHSFEWLFIRFAPIILAGATA
GIILTRKRE
>WP_006861039.1 tyrosine-type recombinase/integrase [Marvinbryantia formatexigens]
MDKNQLTYHEQVKVDNTLRMREILKTMPGFARDYFRAIEPTTSTRTRISYAYDIRVFFQFLLEENPSLRGKEMTDITLDI
LDKIKPVDIEEYLEYLKVYQSEDGLKTNGERALKRKMVALRGFYAYYFKREMIKTNPTLLVDMPKIHDKAIVRLDTDETA
SLLDYIEHAGDSLSGQKKVYWEKTKRRDLALVTLLLGTGIRVSECVGLDIGDVDFKNNGIKVVRKGGNEMVVYFGDEVEK
ALRDYLEERCGITPVAGSENALFLSTQRKRIGVQAVENLVKKYARQITTTKKITPHKLRSTYGTSLYQETNDIYLVADVL
GHKDVNTTKKHYAAMDDQRRRSAASAVHLREP
>WP_006861040.1 D-aminoacyl-tRNA deacylase [Marvinbryantia formatexigens]
MKFVIQRVTECSVTVDGKVIGAIGKGFLVLIGAGREDTRANADALVKKMIGLRIFEDANGKTNLSLKDVDGSLLLVSQFT
LYANCKKGNRPSFIEAGEPEMAEELYNYVIEECRKQVPVVETGSFGADMKVALVNDGPFTIILEN
>WP_006861041.1 cytidylate kinase-like family protein [Marvinbryantia formatexigens]
MACKSVITIGRQYGSGGREIGQKLAALLGIKCYDNELLDRAAKESGICQELFENHDEKPTNSFLYSLVMDTYSMGYASAA
LSGMPINHKVFLAQFNAIKKIADEGPCVMVGRCADYALDDYPNRISVFIYSTMEKRIRRIAGKYNFTDAKAKDVITKTDK
QRASYYNYYTNKRWGDIGSYELCIDSGMLGIDGTVELLHQFVEKREALMEKK
>WP_006861042.1 RluA family pseudouridine synthase [Marvinbryantia formatexigens]
MDEQKILTEQLHAQKTSDAEFSTQKILIVEPDAVPERIDKYLSERLSGSRSFLQKLLKENRVSAGGVPVKASYRICAGDV
IRVDIPAQSEPDILAEDIPLDILYEDDDLLVVNKPKGMVVHPGAGHYSHTLVNALMYHCRDNLSGINGVLRPGIVHRIDQ
NTTGSLLVCKNDFSHNFIAGQLKEHSITRRYRAIVHGKISSDGTVNAPIGRHPVERKKMAVNEKNGKPAVTHYRVLEQFE
KFTYIECVLETGRTHQIRVHMSSIHHPILGDDVYGPARCPFPGLQGQTLHAQVLGFIHPRTGEYMEFSAPLPQYFEELLE
KLRQM
>WP_006861043.1 signal peptidase II [Marvinbryantia formatexigens]
MEKHPAGKKKAVFSAAVLSAALLAADQLTKYLAVRYLKGAEDIILIPGVFQLSYLENTGAAWGMFGGMQWVFLLLTALII
AGVCYLWHKVPFERKYRAFRILSAIFLAGAVGNAIDRLFRGYVVDFFYFSLINFPVFNVADCYVTVSLVLLLIIYRNEDF
SWMNKKS
>WP_006861044.1 3-dehydroquinate synthase [Marvinbryantia formatexigens]
MGQETEQKNALSVKTGRGESYTIYFEHDFGRLAEVLEADCAISGRKLCIVTDSTVAELYLEAVQTALEGKCLALTSFVFP
AGEQSKTLDTVRSLYEKLILEHFERRDMLLALGGGVVGDLTGFAAATYLRGIAFAQVPTTLLAQVDSSIGGKTGVDFDSY
KNMVGAFHQPSLVYMNAQTLSTLSEQQFACGMGEVLKHGLIRSDSYYTWLIEHISEISERDPDTLLEMVMESCRIKRAVV
EKDPTEKGERALLNFGHTIGHAIEKVKSPELLHGQCVALGCVAAAYISFKRGLLSTEEFYEIRDMNVGFDLMFSVEDINP
QEILAITKSDKKMDKGCVKFILLKKIGKAFIDTTVTDEEILEAVDFILYKETND
>WP_006861046.1 YlmH/Sll1252 family protein [Marvinbryantia formatexigens]
MNYEEELFQKRLLELAKKADSRNIVTFTDFLNLNELNIYHQSAGALSFVKCVGFGGYEQAERQILAFIPDALCYFTEDFA
DRTDFSVALRQSVRYPISCLRIEPQNKKFSGSLSHRDFLGAALNTGIERSTIGDILVEENAAWMFCLERMADFLSEALTR
VRNTPVNVRQVPPEKIDYAPKYELVRGSVASVRLDSLLALAFGASRSSLVGLIEGGKVFVNGRLITSNGYKVKENDLISA
RGLGRFRYLGVSSSTKKGRLIAEIEKYI
>WP_006861047.1 cell division protein SepF [Marvinbryantia formatexigens]
MSILDKFLNAMKLNDDDYDDDDFLDDDAEDDYEEPRPKKSLFRKSAKEEPLDDFDDEADDEPVMRKFTRQNTTKNVKTTQ
AKPKAAASSAGASKVSPIRSRKGANDMAVCVVKPKSMEDAREITETLLANCTVVLNMEGLDLDLAQRIIDFTSGSCYAIN
GNLQKISNYIFIITPAAVDVSGDFQDILSGAFDIPSMNYNY
>WP_006861048.1 YggS family pyridoxal phosphate-dependent enzyme [Marvinbryantia formatexigens]
MVTENYRYVRGRIDEACRRAGRDPREVTLIAVSKTKPVSMIEELLPEGVLDFGENKPQELKEKYEVLPKNLRFHMIGHLQ
RNKVKYVISRACMIHSVDSLRLAETIQEEAAKHQLIMPVLVEVNIAQEESKFGLSAAETPDFVRELSRFPNLCVKGLMTI
APFVENPEDNRVHFRNLYNLFIDIKARNIDNVDMCILSMGMTNDYEVAVEEGATHVRVGTGIFGERNYQ
>WP_006861049.1 HlyD family efflux transporter periplasmic adaptor subunit [Marvinbryantia formatexigens]
MAIIRKPEKKKVVKLHQHSILNIGTITFGIVFVYLLIYLVMYLTNDRITAYEVTAGSLSGNYRYTAIALKSEELITCSEA
GPIHYYVREGSKVGVGSGVYSIGAIDLAGSTTEEDLAELDDSSYNSLRSIASTFAGNYSPISYQDVYNFKADAQTAMIEL
LSKNILDSTEQGVSAGLNLIPSAEAGIVVYSTDGMEDLNAEEITLDMYSRKNYSRENLRMKETVSAGDVVYKLITSEEWS
LVIPLDKQTAMELADSNMVRFRFMEDGSAFNADFSIIQNGSDYFGKLDISNSVIRFAGDRFVEIELLLNRQSGLKIPNTA
IAEKVFYRIPKEYVTENEQTENEITLRKETYDTDGSAVVRIVTATVYDKTDTDYYVDTSLFEEGDYVLMKDSSKRYQISD
TKTLTGVYNINKGYPIFREITILDENEEYCIVESNSAYGLAQYDQIALDASAVRDDGTLEE
>WP_006861050.1 hypothetical protein [Marvinbryantia formatexigens]
MIQIIAGNKGKGKTKHLLEKVNTEIKSVHGNIVYLDKSSQHMYELNNKVRLIDTSEFMLTSPDAFLGFVCGIISQDHDLE
QVYLDSFLKIASLEGGDAASMLDKLEKLGEKYQITFVISISMDEHELPENMQSKVIVSL
>WP_006861052.1 methylglyoxal synthase [Marvinbryantia formatexigens]
MNIGLIAHDSKKGLMQNLCIAYRGILGKHTLYATNTTGRLVEDVTGLNINKYLAGHLGGVQQMAAQIEQNQMDMVIFLRD
PLQPKSHEPDIKNIFRLCDTYNVPLATNLATAEMLIKSLDRGELEWREMYR
>WP_006861053.1 FtsW/RodA/SpoVE family cell cycle protein [Marvinbryantia formatexigens]
MLKQYRLRDYKFSLVLLTTVLSIIGILVIGSADKSLQNRQIVGLVGGLILMVIVSLTDYVWLLRFYWIFYFIGLALLAAV
LVVGSSGGGATRWLNIGGITMQPADLMKIFLIMFYAQFFSKHQDDLSSFKVIIFSVIIVAIPAIMIQQQPNLSTCILTLV
LFCVIYFVAGLSYKVIAGILVLMAPVAAILVGIVLQPGQTLIKNYQLLRVLAWLYPDQYPDEARQQLTSIMAIGSGQLYG
KGLETTAVESVKNGDFLAEAQTDFIFAVVGEELGFLGCCIVILLEILIVLECIWIGRNAREFSGTLLCCGMGALIGIQSI
MNICVATGLMPNTGLPLPFVSYGLTSLMTFFIGIGLVLNVGLQVKKY
>WP_006861054.1 cell division topological specificity factor MinE [Marvinbryantia formatexigens]
MRTNRTSCTIARDRLEHLLLSEKLQVSPEALAQMKRELRAVIRRYVSLEHTRLNVQIQLISETKQGEEHVKTIQIKGL
>WP_006861055.1 septum site-determining protein MinD [Marvinbryantia formatexigens]
MSEVIVVTSGKGGVGKTTATANIGTGLAKLNKKTVLVDTDIGLRNLDVVMGLENRIVYNLVDVIEGNCRLKQALIRDKHY
PDLFLLPAAQTRDKSAVTPEQMEKLTDDLRQHFEYILLDCPAGIEQGFRNAVAGADRAIVVTTPEVSAIRDADRIIGLLE
TGGMKQIELLINRLRPDLISRGDMMSVEDVSEILAMPLIGAVPDDTSIVVSTNQGEPLAGSATPSGQAFFNVARRLLGEP
VEIPDFSRGSSFFQKMKDFFRKG
>WP_006861058.1 rod shape-determining protein MreD [Marvinbryantia formatexigens]
MRTKLILFATMLVCLLLQCSLFPAISIASITPNLMIVFTVSFGLMRGKRSGLILGFLCGLLTDLMLPDLFVGLRAFVYMF
IGYFSGYCYHIFYDEDIKMPVLLTAAGDFVYGCLFYITKFLLRGRIDLFYYIRRIILPEMIYTILLTIICYRIFLLLNQK
LEKMDKRSVGSFV
>WP_006861059.1 rod shape-determining protein MreC [Marvinbryantia formatexigens]
MKKNHIKSKTLLFILSIVSGIIIILSFVLDFSVNPLNYAAGYVLTPLQSGINQVGGWLSGKMDYFEDNLNLVAENEQLQA
QVDELTVENTQLLQDREELNSLRDLYALDHKYESYEKVGARVISRENAGNWFSMFTIDKGSDDGLEVDMNVLAGAGLAGI
ITEVGPNYSRVRAIIDDYSNVSAEISETHDTCIIAGDLSLIDDGYINLVKLDDPDSKVKVGDTVVTSNISDKFLPGILIG
YVTEIHTDSNNLTRSGYVSPVVDFKSIKEVLVIKNLKQNTSE
>WP_006861060.1 rod shape-determining protein [Marvinbryantia formatexigens]
MLLHNALGIDFGTDTIKICDRKNRITVCEKNMIAVRDGRMIAVGDAAYDMYEKTPVNVKAECPMVHGVIAQQKNAELVLS
SLIRKSRHLLSGRPAIYIAVPRDISAVEKRAYYNVLTGTVQAGRIFLVDKGIADTIGVGVSMESPRASMLVNIGAGTTEI
SVAAGGKILLSKTLQIGGNNLDEDIATMVRRMFHLNIGMKTAAILKNRLAYLLDGPANSLTVFGISTISGLPVSAEITSM
AVSLAIAGTIENITAELRGIIDRLPPQFHRDIMEAGLCLTGGTSLIPNLSDYMRRELGIPIAMVREPGLTTLRGIQMIMN
HPELSDCTFSLKDLTGTTI
>WP_006861061.1 DNA repair protein RadC [Marvinbryantia formatexigens]
MNHITMKQLPDDERPYEKCLKCGAGVLSDAELLAVILRTGAKGMTSVELAREILSFPKPQPGLSGLYHLSASALCDIKGV
GKVKAVQIQCITELSRRIAKSVASEGNTFTSAQAIADYYMEDFRHLQQERVFLLSFDTKGELLSEKTISVGTVNQSCVSP
REIFLEALSCRAVYVILLHNHPSGNPQPSPEDRLLTMRVHESGKLLEIPLMDHIILGDRRYFSFREEGFIK
>WP_006861062.1 hypothetical protein [Marvinbryantia formatexigens]
MNKIRISQIKLPVAYTEQDLKKAAARALRIPVAQITSLTVCRRSIDARKKPDIRYIFTVDVTVSADVRALLKKHRSADIS
QAEEVPYQYPVPGSETLTQRPVIAGCGPAGLFCGLLLARCGYRPLILERGEDVDARTATVEAFWKTGTLKEQSNVQFGEG
GAGTFSDGKLNTMVKDHAGRNRFVLETFVKAGASPDILYVNKPHIGTDVLRTVVKNIRREIESLGGEVRFGQQVTDFAVK
NGRLSAVIVNGTEELECSVCVLAIGHSARDTFALLEKKQIPMLAKAFAVGLRIEHPQEMINLSQYGQGYPQQLPAADYKL
TGRLKNGRGVYSFCMCPGGYVVNASSEKEALAVNGMSYRARDGRNANSAIVVTVTPEDYPEKGVLGGVQFQRSLERMAYR
AGGGSVPVQLFEDFCAHRAGSGFGDVLPSIKGAYSLANLRDSLPGFLGDSLEEGVRLFDSKIRGFARGDALFSGVESRTS
SPVRILRGDDFTSPGLPGLYPCGEGAGYAGGITSAAMDGMKCAEAIIQKYRRAATS
>WP_006861063.1 NAD(P)/FAD-dependent oxidoreductase [Marvinbryantia formatexigens]
MKKIIVIGAGASGMLAAITAARQGASVTILEGMEKPGKKLLITGSGRCNLTNLRQEITCYRGADSAFISGILRQLPVKDT
LAFFRELGLLTVSRDGYVYPVTGQASSVLEVLLLEIRRLGIKLKCTEKVTAIRREDKLLVKTAGWTYEADAVILAAGSKA
APATGSDGSGYSLAKSCGHSLVTPREALVPLAIRESWVKKLSGLRMQASVTLEGHTETGELQWTDTGISGIVVFQLSRYA
VCALAKQQEKQISGVPVQLDLLPSVSGEALLSHLQQLQALRDGRSAESLLAGVLAKKAAGPLLQAAGISPSEKAERLDGG
ALQRLVKVMKQLTLTVSGCRSFEQAQVCQGGVRHTEVDAQTLESKKMPGLYITGELLDVDGICGGYNLQWAWASGFAAGR
AAGSQEKMAATKAAGSQEKMAAAKATDRPEREQCCKAADHPERERCCKMADRPADNASERAERSTL
>WP_006861064.1 methionine gamma-lyase family protein [Marvinbryantia formatexigens]
MSQIAIEEMYEQLGISRQVYDFGQKIEQELMPRFAEIQKTAEYNQLKVIRAMQKCRVSAECFQSGTGYGYNDIGRDKLEE
VYANVFHTEAALVRAQITCGTHALAVALSGNLRPGDELLSISGKPYDTLEEVIGIRPSNGSLAEYGVSYRQVDLLSDGSF
DFPGIRAAIQPNTRLVEIQRSKGYQTRPTLSVQAIAKAIRFVKEIRPDIVILVDNCYGEFVECQEPSDFGADMVVGSLIK
NPGGGLAPIGGYIAGTRTCIENAACRLTSPGLGREVGASLGVNRDFFQGLFLAPTVVAGALKGAIFAANIYERLGFKVVP
NSTEDRHDIIQAVEFGTPEGLVAFCEGIQYAAPVDSYVTPEPWAMPGYDSDVIMAAGAFIQGSSIELSADGPLKPPYAAY
FQGGLTWEHAKLGILRSLQRLAEKGIVSLEEL
>WP_006861065.1 tRNA (adenosine(37)-N6)-dimethylallyltransferase MiaA [Marvinbryantia formatexigens]
MTKKPLLILTGPTAVGKTALSIALAKAVGGEIISADSMQVYRGMDIGSAKITREEMAGVPHYLIDELEPQEEFHVVRFQE
LAKKYMAQIYEKGKIPILVGGTGFYIQAVLYDIDFTQNDGDSSYRRELEQLAKEKGCTYLHDMLAAVDPKSAQEIHANNV
KRVIRALEFYHESGTPISAHNECQRQKESPYNAAYFVLNENRQTLYERIDRRVDEMLKNGLLDEVRHLKAQGCTAGMVSM
QGLGYKEILDYLDGNCTLEEAVYRLKRDTRHFAKRQITWFKREREVIWLQKEEFGGSGEILAYMLDIIEHQRGISICHKL
Q
>WP_006861066.1 DNA mismatch repair endonuclease MutL [Marvinbryantia formatexigens]
MREIAVLDEQTIDKIAAGEVIERPASIVKELVENAIDAGANAVTVEIKDGGISLIRITDNGSGIEAKQVPVAFWRHATSK
IRKADDLLDVTSLGFRGEALSSIAAVCQVELITKTADSLTGVRYLIEGGKEKSLEEIGAPDGTTFLVRNIFYNTPARKKF
LKTAQTEAGYISDMVERIALSHPEVSFKFIANNQTKLHTSGNHQLKDIIYHIYGRDIAANLIEISAGTDSVRINGFIGKP
VISRGNRNYENYFVNGRYIRSNIIAKAIEDAYHTFMMKHKYPFTVLNFTIDGKLLDVNVHPAKLELRFAENEEMYRIVYE
AVRNALTHREMIVQVGIGKEEAQKKETPKGRLPAPEPFEAVRRSLSQVRERPAYAKETAPGTAAAMQTASRRADDVDRMR
ADSTIPGPGGTQAAGTIQGPDGTQIERTIPKLVPPDASAWRSRMSAQTAETVSSPAFPDRTTAAEASTEEIPEWERALNL
QPEAGMSGNPMQAEEAASGNSAQPEAPATGNPVQAEKSASGNSAQPEAPAAGVTGEQMSLFEDDKLLSKEHVKEHRIIGQ
VFDTYWIVQFKDKLFLIDQHAAHEKVLYERMKKSMEKREFTSQLLNPPVILTLSMAEEELLKKYQERFREIGFEIEEFGG
REYALRAVPDNLFGLADKDLFLEMLDGLSAQTDALSIETIDDKIATMSCKAAVKGNSRLSTAEIHALIDELLTLENPYNC
PHGRPTIISMSKYEIERKFKRIV
>WP_006861067.1 DNA mismatch repair protein MutS [Marvinbryantia formatexigens]
MMQQYLETKKNYPDCILFYRLGDFYEMFFDDALTASRELEITLTGKNCGLEERAPMCGVPYHAVDNYLNKLVSKGYKVAI
CEQMEDPKLAKGIVKREVIRIVTPGTNLDTLALDETRNNYLMCIVCMADRFGVSVADISTGAYLVTELDSARKLTDEIFK
FSPKEIICTQAFLMSGIDVEDLKARLGITIYTLDDWYFDDELCRRALTEHFHTESTDGLGLGDFNCGVIAAGALLQYLIE
TQKTSISNLTQLTPYTSGKYMVLDSSTRRNLELCETLREKQRKGSLLWVLDKTKTAMGARMLRSFIEQPLIDIDEIELRQ
QAVAELKSNAIAREEIREYLNPVYDLERLISKISYQTANPRDLVAFKSSLSMLPHIKYIMGDFKSALLCNIREDIDVLED
LCTLVEQSIIEDPPISIREGNLIRDGFHEEVDRLRQAKTEGKTWLADLEAKEREKTGIKNMKVKYNRVFGYYLEVTNSYK
DMVPDYYTRKQTLANAERYITPELKELEDVILGAEDRLVSLEYELFCEVRDKIASEILRIQKTAKAVAGIDVFASLALVA
EQNNYVCPKMNSRGLIQIRDGRHPVVEKMIKNDMFIANDTLLDNHKNRISIITGPNMAGKSTYMRQTALIVLMAQIGSFV
PASEAKIGIVDRIFTRVGASDDLASGQSTFMVEMTEVANILRNATSDSLLILDEIGRGTSTFDGLSIAWAVVEHISNPKL
LGAKTLFATHYHELTELEGKLSSVNNYCIAVRERGDDIVFLRKIVRGGADKSYGIQVAKLAGVPDSIIERAKELVQELSD
ADITEAVHEAKVEGKSTKPKKKKYDQVDLDQMTLSDTVSDEDVLKELKEIDISTLTPIEALNVLNRLQSRLKNRW
>WP_006861069.1 glutamate-5-semialdehyde dehydrogenase [Marvinbryantia formatexigens]
MKLSLTEIGTRAKAAEQPLRTLGRTAKDAALLKAAEELVAKSDMLLAANAQDIRKGEENGMKPGMIDRLRLTPERIAGMA
EGLTQLAAMEDPIGEVIGMKRRPNGLLIGQQRVPLGVIGIIYESRPNVTADAFGLCFKAGNAVILKGGSDALLSNIAIVQ
VIRDALAACNVTPDAIQLIEDTSRETTTEFMKMNGYVDVLIPRGGAGLIKAVVKNSTVPVIETGTGNCHIYVDESADLQM
AVDIIFNAKTQRIGVCNACESLVVHEKILDALLPALKARLDEKQVELRGDEAVCRTIPDVKEATEEDWGTEYLDYILSIK
TVASLDEAIAHINRYNTGHSEAIITQDYANAQRFLNEIDAAAVYVNASTRFTDGFEFGFGAEIGISTQKLHARGPMGLTA
LTSTKYIIYGNGQVRP
>WP_006861070.1 5-formyltetrahydrofolate cyclo-ligase [Marvinbryantia formatexigens]
MMEKKEIRKLIFARRRAADPEVLLADSQIICRKVMETEAFQDASAIYVYMDCKGEVSVKPLLKEAWRLGKRTAAPRVTGP
GQMRYYYISSYADVAPGYYQIPEPVTQEEAHDETALLIVPGVAFDRQRHRCGYGQGFYDRYLAEHTGHPTIALAFDFQIM
EQVPADAFDRLPQMLITEKEVFQ
>WP_006861071.1 DUF896 domain-containing protein [Marvinbryantia formatexigens]
MGITEAKITRINELARKSKAEGLTEKERMEQAALRQEYIAAIRSSLRSQLDNINIQEKDGSITNLGEKFGAQADDGKKGN
>WP_006861073.1 polysaccharide biosynthesis protein [Marvinbryantia formatexigens]
MGSKKNNQNFLVQGTILAVAAIVAKIIGMIYRIPLSLILGDEAYSYYGTANEIYTILLMISTFSLPLAVSKMVSEKVHLG
EWKNAQKIFRCSMKFAVVSGAVMSILCFLLADVITGAIMKVGNAAYALRVLSLAIFLFAITGVLRGFFQGHETMVPTALS
QVVEQIVHAVVSIALAGVLLNYGRSLEGKDESFASALGAAGATAGTVAGVLVALIMLLVVYYSFQKSYRRRMKNDPTKHL
ESDRDIYYAIIMTILPVILSTLIYNISPSLDQGIFNNILAGQGYTSQQYNTIYGIYLSKYRVLMNVPLALASSLSPSVVP
TLTAAMVDGNYKDARLKVRSTMRYTMILTIPCAVGMAALAHPIMAMLYNDWRALPAGIMQAGALMIVLFAISTLSTAVLQ
GIGRMKEPVIHSAISLAIHVVVLVILLKQFRLNIYGVIYANTLFAFIICILNAISIKRHLHYRQELRKTFLIPLLASAVM
GVAAYVIHYVINSLLKLLFIDWASNAIATIIAILAGVVIYIFLLIKLRGIRESEIADLPKGAFLVRVLHKIHFL
>WP_006861074.1 DUF3048 domain-containing protein [Marvinbryantia formatexigens]
MKAKAFTAMTVLGILSLCLSGIGITAGAEDSYNPSWKETAPRSGALLETPDENGQVHSYLTGKLTDASIAQVRPMSIMIN
NISDAMPQAGISRADVVYEAPVEGDITRLLAFFEDYADLDKIGPVRSCRDYFIDFAMEFDAIYTHYGQAVYAFDLLNSSM
VDNISGLQYQDSVGEILGYAGEDIFYRTDDRPAPHNAYTSYSGLMTAVERNGYSMQYADDYSGHFLFAADGERVSYSDGT
ATYIRPSLYSNSPYFEYDASSGQYLRYQYGGAQIDELTGSQLAYDNVIIQYCPVRAYDDNGYIDIDTHSGGSAILFTNGT
FQNATWSKDGNYGVTRYYDASGNELKINQGKTWVCIVQDTRNGDTLIQ
>WP_006861075.1 rRNA maturation RNase YbeY [Marvinbryantia formatexigens]
MTIYMDKECSADLPFDWEDIAVKVVEAVLDYTDCPYEAEVSVTLTDDAEIRTINREQRGIDAATDVLSFPMVSYEIPGNF
DFLEEEPADCFHPDSGELMLGDIVISVDHVYAQAEQYGHSLLREYAFLLAHSMFHLIGYDHMTEQEAAEMERKQEEVLER
LNITRDL
>WP_006861076.1 PhoH family protein [Marvinbryantia formatexigens]
MSIVEATVEIPSQLESNVFGQFDEHVKKIEKTLNVTVIARDGTIKILGSAQASKKAADILTQLRRLAEAGNIITAQNVDY
ALALSFEDKESAIVEIDQDIICHTINGKVIKPKTLGQKEYVDAMRKSMITFGIGPAGTGKTYLAMAMAIQAFKNDEVGRI
ILTRPAIEAGEKLGFLPGDLQSKVDPYLRPLYDALYQIMGPESFQKNMEKGLIEVAPLAYMRGRTLDNAYIILDEAQNTT
PAQMKMFLTRIGFGSKVVITGDMTQKDLPSGTQSGLDVAVKVLKKVEEIAFCTLTSKDVVRHPLVQKIVQAYEEYEKKQR
PEKAPRDRNTYAGKRRGGSR
>WP_006861079.1 YabP/YqfC family sporulation protein [Marvinbryantia formatexigens]
MKKLASAMGIPEDLSEKAALLELTGQNALRVENYLGIIEYSDSRLLLQCKNCRLEICGQHLFIESYAREELQLRGRIEQI
HYF
>WP_006861080.1 DUF2284 domain-containing protein [Marvinbryantia formatexigens]
MSGTAAPQPELSIDDIICQYPVCQYAVLDVTEIPFSEKVRHICRTECGRYGKSWSCPPGVGEVEECHKRCLQYEKTLVFT
TLAEVSDASILSETLATRAGHEEVTRALVRELKERGADCLPLSSESCQICEKCAYPQPCRHPGYAIPCIESYGILVTEIA
EKCGIDFLYDTHTVTWFGLIFFRC
>WP_006861081.1 HAD family hydrolase [Marvinbryantia formatexigens]
MHYQYILFDLDGTITESGPGIMNSVRYAVQKMGFPELPKETLRKFVGPPLADSMQKYCGMTPAEAKEGIACYREYYTSKG
IFENSLYPGVEDMLKRLQKGGKILALATSKPEQFAKQILEYFHIDDCFTVVCGASMDEKLVEKAAIITCALQALGIDEAQ
KKDVLMVGDREHDVLGAKANGLDALGVLYGYGNLAELKDAGAAYIARTAEEAADMILAESQETSEPLFAEPQESSVSSLS
ESQETPGPSPAESEELPR
>WP_006861082.1 GNAT family N-acetyltransferase [Marvinbryantia formatexigens]
MNIRIRNAEEEDYTAAESMMRQVHQMHADWRPDIFRYHEPVLPQELFEQAVKEKTFFLAEYEGQTAGILYIRYRHIEDPV
LVTRNTIFVDTMAVDEQYRGRGIGHAFFDFLRELKRQKGFDGIELEVNARNTAARRMYEEYGFTVESLNMELL
>WP_006861083.1 hypothetical protein [Marvinbryantia formatexigens]
MMYPYMTLADETEIVHSQIIEENNVQKVIVHFERPTEDGFDSARCELPTYKWILKDGYSEEEIAMFEQLLRSNAHLLYKY
AANGGIQIA
>WP_006861085.1 23S rRNA (pseudouridine(1915)-N(3))-methyltransferase RlmH [Marvinbryantia formatexigens]
MRITVIAVGKIKEKYFTGAIAEYAKRLSRYCKLEIIELADEKTPEGASAALELQIKEKEGDRILKALREDAYVIALAIEG
KKLTSEGLADFIEKRGIAGDSHLAFIIGGSLGLDARVLRRADCLLSFSDMTFPHQLMRVILLEQIYRSFRIIHHEPYHK
>WP_006861086.1 Dabb family protein [Marvinbryantia formatexigens]
MVRHIVMWNFVETLSDEEKKAAGAKMKEILEPLKEVVPGVVSLEVIVNELPSSNRDVALIGDYESVEALNGYTIHPAHVE
AGKYVRSVTCNRSCLDFEL
>WP_006861087.1 NADPH-dependent glutamate synthase [Marvinbryantia formatexigens]
MGDVLKKVPVREQAPKVRAANFDEVCLGYNKEEAMEEAARCINCKNAKCVTGCPVNINIPGFIHEVKEGNFEEAYRIISE
SSALPAICGRVCPQESQCEGKCIRGIKGEAISIGKLERFVADWARENGIKPTAPAEKNGKKVAVIGSGPSGLTCAGDLAK
LGYDVTIFEALHEPGGVLVYGIPEFRLPKLDVVAKEVENVKALGVKIETNVIIGRSITIDELMDEEGFEAVFIGSGAGLP
MFMGIPGETAKGVFSANEYLTRNNLMKAFREDYDTPIVRGKKVAVVGGGNVAMDAARTALRLGAEVHIVYRRSEAELPAR
VEEVHHAKEEGVIFDLLTNPKEILVDENDAVAGMTCIRMELGEPDASGRRRPVEIPGSEFTLDVDTVIMSLGTSPNPLIS
STTVGLDTNRRKCIIADEETGKTSKDGVYAGGDAVTGAATVILAMGAGKAAAKGIHEFLSSK
>WP_006861088.1 sulfide/dihydroorotate dehydrogenase-like FAD/NAD-binding protein [Marvinbryantia formatexigens]
MYKILKAGKLAGNIYEMVVEAPRVAKHCLPGQFVIVKMDEVGERIPLTICDYDREAGTITIVFQPIGASTEKFTYLKTGD
SFRDFVGPLGRPSELCEEENLEETRKKKILFVAGGVGTAPVYPQVKWLHEHGIDADVIIGAKTKELVILEDKFQAVCGNL
YITTDDGSYGRSGMVTKVIEDLVTTEGKTYDHCVAIGPMIMMKFCCLTTKKYNIPTIVSMNPIMVDGTGMCGACRVMVGD
EVKFACVDGPEFDGHAIDFDAAMKRQAMYKTEEGRALLKLREGDTHHGGCGNCGGDK
>WP_006861089.1 DNA translocase FtsK 4TM domain-containing protein [Marvinbryantia formatexigens]
METKNKKDMDSSKKPSGTKARAQKSSGSRTSEGSAKKGSAKKTDGSAKKGSAKKTDSSTGKGSAKKTGAAAKSGGAKSAG
AASSERAGNSGTAGTRTAARRREIDVPDIRRAPGTPVFAEVFLWILIALCLILFLNNIFAFGVKALDTVSGFFFGVFGAC
AYLAPLLVVFLAAFIIANRASLPSWVKSGAIFIFFLCICAFTELLSGSFDGARVFSDYYAAGRDLRAGGGVAGGLLCRIL
CPVFGQVGAWILLIVLLIICAVIITERSLFDNLRRNGSRAYRRAKEDSRAKRQMHDLKKEKNKLQKQRRMQEEIERLRAG
EDEEEIRLQVRRPRRANIVSGVMEDTRLDPHMPASEEIHEVVPRMSRQSDAARSRSASGQPERFSQADIFAQTGASVQTE
KFAQTGEPMQAERHSQTGASMQAERHPQTGASMQAEQFSQTGSSAAPEEVQKPQELHFTIQRGDDAQENVIPAFSVADLG
AGEDRSEEPSEMRESVPSAGEPADYEQEMPEVRSFQSRAAVRTQSLSPDTGDMPDTSQDTPAAATGAPEMPVGSRSLKNP
KSSRAEQEKELDNVAQEIALSEEQPKPAYVFPPLSLLTKPARGRSGGSDREVRETAAKLQQTLRNFGVNVNVTNASCGPA
VTRYELTPEQGVKVSRIVNLADDIKLNLAASDIRIEAPIPGKSAVGIEVPNKENSTVLLRELLESEEFKNAKSNLSFAVG
KDLAGKVVVADIAKMPHLLIAGATGSGKSVCINTLIMSILYKADPEDVKLIMIDPKVVELSVYNGIPHLFIPVVTDPKKA
SGALNWGVAEMTDRYQKFAECGVRDLKGYNEKISQLTDIPEEQRPKKLPQIVIIVDELADLMMVAPGEVEDAICRLAQLA
RAAGIHLIIATQRPSVNVITGLIKANMPSRIAFSVSSGVDSRTIIDMNGAEKLLGKGDMLFYPQGYQKPVRVQGAFVSDK
EVSNVTDFLTQKNDVSGYKQEMEDRMTQVAQASVSLPGASGGANELDSNFAEAGRFIIEKDKASIGMLQRVFKIGFNRAA
RIMDQLSEAGVVGPEEGTKPRKVLMTMEEFERYIDDYV
>WP_006861090.1 undecaprenyl-diphosphate phosphatase [Marvinbryantia formatexigens]
MSILQSIFLGIVQGLTEFLPVSSSGHLVILQNFLGIGNDDTLLFDVLLHFGTVIVIICVFRKDILRMLLESLRMLADVVY
NIQTRLHNRREQDAKRCRKIVHNNYRRFVVQVLVSAIPTAVIGYAARDLVSIASQTLIVPGVCLILNAGLLLVADVTEAG
HRIPKDVSYTNAFMIGVAQGLSTLPGLSRSGTTIAACLLSGFEKKFAVKYSFIMAIPAILGAAVLELFRVDYSRLAISQF
FIYLAGAAAAGITGYFCIRKMLVIVRRKRFKGFAVYCLILGIVAIAGYYIQR
>WP_006861091.1 ATP-dependent Clp protease proteolytic subunit [Marvinbryantia formatexigens]
MAKNEETKKETAENKEEKLKEFGQVTLSHKIHLITIIGEVEGHECLPANTKTTKYEHILPQLAAIEDSREIEGVLILLNT
VGGDVEAGLAIAEMIASLSKPTVSLVLGGSHSIGVPIAVSADYSFIVETGTMVIHPVRMSGTVIGAPQTYDYFRQMQDRI
LGFISGHCSATRDRLEELMLDTGMLTKDLGTILVGSQAVEEGIINQVGGISDAMKKIHSLI
>WP_006861092.1 CFI-box-CTERM domain-containing protein [Marvinbryantia formatexigens]
MAENTYLTALHGMEELILDARQFVPMFSRKNYSSAFQKYYEAHTATFQAVETGYQNAIDKTQYVFNMAQAAVTPAAEAAN
KPAGKSKKEKELIDCNLSMVVYVFPAILYFKGESAGALTDEMLRQWKEQFPKTNLSAAPYEDIESGFHKKWCYITTAVCE
TFGKPDDCYELTVLRNYRDSYLQSQPDGEEIIREYYDVAPTIVKHINRQPDRKEIYRSIWDTYLNPCLTMIENDEKESCR
ELYTEMVRTLQERYFYTDRQKK
>WP_006861093.1 YebC/PmpR family DNA-binding transcriptional regulator [Marvinbryantia formatexigens]
MSGHSKFANIKHKKEKNDAAKGKIFTIIGREIAVAVKEGGPDPANNSRLRDVIAKAKANNMPNDTIDRGIKKAAGDANAV
NYEYVSYEGYGPNGIAIIVEALTDNKNRTAANVRSAFTKGNGSIGTQGCVSYSFDKKGQMIIDKEECDMDADDLMMLALD
AGAEDFSEEEDSFEIITDPDEFGKVREALEKEGLVFASAEVTMIPQNYVALTDETALKNLQRTLDLLDEDDDVQNVYTNL
EE
>WP_006861094.1 hemolysin family protein [Marvinbryantia formatexigens]
MLKSLSGLLSRKLGKNPSGSDEYEEEIISMVNEGHEQGVIQESQAQMIQNIFDLTDKEAQDVMTHRRNITAIEGTMNLKD
ALAFMLDDTHSRFPVYLDNLDNIIGILFLKDAMRWHTRNPDYDNWQIKDIPSLLRKAVFIPETRDLSPLFKSMQTQKLQM
VIVSDEYGQTAGLVAMEDILEEIVGNIQDEYDNDEPVIEKAGDDFLISGFAPLDEVSEALQLSLDDVEFETLNGFLISKL
GRIPSDDDRSEIITDGYSFRILSVANKTIERVRAHRLPEEKKEEDEETK
>WP_006861096.1 alanine racemase [Marvinbryantia formatexigens]
MKNYSRVYAEIDLDAIAYNFESMHRNIHPSAGMIAVIKADGYGHGAVPIARLAEPLDYIWGFAVATAEEALQLRTAGIKK
PVLILGYVFEEHYEELIRADIRPVVFKLSMAEQLSKEAVRQQKNAVIHIGLDTGMTRIGFPCTAESLLEIMLISRLPNIK
IEGIFTHFARADETDKTSAQNQLEHFLKFTDSLKEKGVDIPLRHCSNSAGIIDMPYANLNLVRAGISIYGIYPSEEVCKE
NVPLKPAMALKSHITLVKEVEAGVAVSYGGTFVTKRKTRIATIPVGYADGYPRLLSNRGRVLIHGKSAPILGRVCMDQFM
VDVTEIPQAQELDAVTLLGEDGESVLSVEELGGLSGRFPYEFVCDISKRVPRVYKKNGQVSEQKDFFDVY
>WP_006861097.1 NAD(P)H-hydrate dehydratase [Marvinbryantia formatexigens]
METIYCPQKLSEVLPRRTADSFKGTYGKVLVVAGSRNMCGAAYLAGKAAYRTGAGLVYIYTEECNRVILQQLLPEAVLLT
YDVQNWKPEALDDCLRGMTAVSAGSGLGTGEVKKEILRHILAADYLPRVLDADALNLLAADETLWEVAKEPFIITPHIGE
MSRLCALPAAKLKAAPAETAAAFSAAHRVITVLKDARTVVSDGKDCSWNTCGNNGMATGGSGDVLAGIIGGLLAQKLPLF
EAAKLGVYIHALAGDAAAKERGTYSMMAGDILEHILYGVS
>WP_006861098.1 redox-sensing transcriptional repressor Rex [Marvinbryantia formatexigens]
MEEKEISRAVIKRLPRYYRYLGELLDSGVERISSNELSDRMKVTASQIRQDLNNFGGFGQQGYGYNVKFLYHEIGKILGL
DKTYNMIILGAGNLGQALANYVRFEKRGFRIIGMFDVNPQLIGKKIRGIEIRMMDELPDFLAENDIQIATLTLPKAAAEE
VAVKLVESGIKAIWNFAHTDLHLPDDVVVENVHLSESLMQLSYNITKNQRDRNTK
>WP_006861099.1 aspartate kinase [Marvinbryantia formatexigens]
MKKVVKFGGSSLASAEQFQKAGSIIRAEKSRKYVVPSAPGKRFDGDTKVTDMLYDCYETAVSGQDFEQKLDKIKERYYEI
IKGLHLDLSLEKEFAQIHDYFKNGAGSNYAASRGEYLNGIIMAAYLGFTFIDAAEVIFFREDGSFDADKTDKILSARLKK
TEYAVIPGFYGAMTNGSIRTFSRGGSDITGSIVARAVKADIYENWTDVSGFLVTDPHIVENPEPIETITYRELRELAYMG
ASVLHDEAIFPVRCEGIPINIRNTNDPSAPGTMIVESTCKKPKYTITGIAGKKGFAAINIEKDRMNSEVGFGRKVLSVFE
DNGISFEHIPSGIDTMSVFVHQSDFEEKEQKVLAGIHRAVSPDYLDMEADLALIAVVGRGMKSTRGTAGRIFSALAHANI
NIRMIDQGSSELNIIIGVSNSDFEKAIRAIYDIFVTVRL
>WP_006861100.1 ABC-F family ATP-binding cassette domain-containing protein [Marvinbryantia formatexigens]
MILTCSHISKAFGTNEILKDVSFHIEEREKAAVVGINGAGKSTLLKIIMKQMQADEGEAVFAKGTSIGYLAQHDAVTGSN
TIYGELLTTRQEIIALEERLRSLEQEMKGLDGERLDAALETYNRLSTEFENKNGYAYRSEINGILKGLGFSEEEYSKSID
TLSGGQKTRVALGKLLLQKPDIIFLDEPTNHLDMNSIAWLEVYLQNYPGAVVIVAHDRYFLNRVVTKIIELDNGHASVFA
GNYSAYAEKKAMLREAQMKAYLNQQQEIKHQEEVITKLRSFNREKSIKRAESRVKMLDKIERLEKPTEVASEMKIRLEPR
ITSGNDVLKVEGLSKAFGPLTLFSDLNFEVKRGEKVAIIGDNGTGKTTLLKILNSVCEPDAGSFSLGSKVHIGYYDQEHH
VLHMEKTLFEEISDEYPTLTNTQIRNVLASFLFTGDDVFKRISDLSGGERGRVSLAKLMLSEANFLILDEPTNHLDITSK
EILEHALNQYTGTVLYVSHDRYFINETASRILELTGNTLVNYIGNYDYYLEKKDELTRVYAPQASEKGAAGLFGNASSAA
AENKESEEKRSWRQQKEEQARERKRKNDLKKTEDQIQALEQRDGELDELLAQPEVYSDAARCIELNKEKYEISQKLEELY
ELWETLM
>WP_006861102.1 [FeFe] hydrogenase, group A [Marvinbryantia formatexigens]
MGTMTIDGRKVTFTDEKNVLSVIRNAGIDIPTLCYHSELSTFGACRLCTVEDDRGKTFASCSEEPRDGMVIFTNTGKLRK
YRKLIIELLLAAHCRDCLTCEKSGDCNLQTLAKRFGVMEVRFENYKERRPLDFSSPSIVRDPNKCILCGNCVRVCEELQG
IGALGFAHRGSDAMVMPAFDREIATTDCVNCGQCRIFCPTGAISIRHNRGEVWEALSDPDTRVVAQVAPAVRVAVGDAFG
LPKGRSVMGKIVNVLHRMGFDEVYDTTFGADLTIMEESAEFLERVQSGEKLPLLTSCCPAWVKFVGEHYPEFEENVSTCR
SPQGMLSAVVKEYFRDPANSGGKKTVMVSIMPCTAKKMEANRPNSYTKGEKDTDFVLTTTELIDMIKTTGIDFAELEPES
SDIPFGFGSGGGVIFGVTGGVTEAVIRRLAPDHAKETFQEIAECGVRQEGFIREFSIPYNGTEIRICVVSGLANARTVME
QVKSGEKEYHLIEIMACRRGCIMGGGQPRLAGKRTKAARTAGIYRADSVSVIKKCDENPMVASLYEGFLKGKEHELLHNH
SFCAK
>WP_006861103.1 NADH-ubiquinone oxidoreductase-F iron-sulfur binding region domain-containing protein [Marvinbryantia formatexigens]
MIENREALIQAGEAAKQELASYDCRILVCSGTGCIATGSQKIYEEFLKIAKDEPGIRIDFAPHGQGEHVGIKKTGCQGVC
ELGPLVRIQKGDQVVQYTKVQLSDCREIFERSVKGDDVIESLLYKQGGISYRSPDEIPFIAKQTRIVLENCGKFDAESFD
EYLAGGGFSAFQKALFEMTPDEVVDVVDKSGLRGRGGGGFPTGRKWKQVARQAEKERYVVCNGDEGDPGAFMDGSVMEGD
PYKLIEGMMIAGYAVGSENGYIYVRAEYPMSVARLKHAIAELEARHMLGDNILGTDFSFHMHINRGAGAFVCGEGSALTA
SIEGNRGMPRVKPPRTVEKGLWAKPTVLNNVETYANVPKIVLEGADWYRSIGTEGTPGTKTFSLTGSIQNTGLIEVPMGT
TLRQIIFDIGGGMKDGGTFKAVQIGGPSGGCLTEQHLDVPLDFESIKKYGAIVGSGGLVVMDDHTCMVEVARFFMSFTQR
ESCGKCVPCREGTKRMLEILEKIVAGKGELEDLDRLEELAGMVKDMALCGLGKSAPLPVLSTLRTFRKEYEEHIVDKKCR
AKVCQAMRRFVINPEYCKGCGKCAKNCPVGAITGVRRECYHIDPNICIKCSACKDNCAFDAIYVEA
>WP_006861106.1 hypothetical protein [Marvinbryantia formatexigens]
MKRIMATGLIMGMMFISGGCDLQDGTFVFNLNGEAKIEKETEAVASEKYVSVQTEHLQQTEYSEQTEYSQRVAETVSRKP
LFRDEDGTIHGPQLNLGEGGTPVYDYDIEDSLAAAPQEWINYTYPGRKQSYLSPSGTWLFKDTDGTIHGAQIGTTDAGSI
LFDYEFDINEIPEEWKNWQ
>WP_006861107.1 HAMP domain-containing sensor histidine kinase [Marvinbryantia formatexigens]
MRSGKRWQAFVAAGFIILYLTIMLACTFLVKGKYLNEFEHSFQTQLSSLTEVIETLGNAEEDSGEDMEEAVKGKEASYQY
LVSTVLLHSKYQQYAAVFYDKEGKIAVRSQYASAVQNYQDYRLGAQNVFSLSSFFSEEEIDRLARYALERQEELRAHKPE
KYRFLGKIAEEDGSLLGLFVQRVFWQTDISIEDGEQDPFTGSKSEISYSDDKNDAVSYVQTGSEVVWEWESRDAEEMTVG
TRQISLVFPGLTYGYRDWKRWKNSDYLQHTVPEDLENYYGSFSEKVRMSSEAFQPRFKEDYTVSIGNRTCDLTLLSECRP
WAAAMDYMKYVYLAGFLLMTACMTAVMFVVHKNEERRSRLEENQRDFINAMAHEMKTPLGIIRGFAENLQENTVAEKKDY
YLQQIIGQTEVMDSMVADIIGAARLESQHLVLQKEMISVNNLLRKQLGKFGPLIEEKGVSLQFSMQEVFELEGDNKYLEK
AFANLIDNAVSYCDRGGIIKIVTDAQGCRIENTCASVQEEDVQRAFDIFYRGKRTASAEKHLGIGLYLARKILNLHAVRI
TAEKTPDGFRVTCKKTGGKRRL
>WP_006861108.1 response regulator transcription factor [Marvinbryantia formatexigens]
MDQKLLVVEDDRRLQEIISDYFESKGWQVRVTDDGEEVLEKIQTNSYQLILLDVMLPGENGFTICRKIREISDVPVIFIT
ARVQEEDELNGYAMGADDYVTKPFSLPVLYAKVTALIGRMHGSSAGRRIRAGDIEVDVRTHEVWSGEERCELPPKEYELL
LFFLENPKRIFSREQLLIRFWGYDFDGNERVVDNHIKKLRKLLGKSGSMIRTIRKSGYRMEVIP
>WP_006861112.1 sigma-70 family RNA polymerase sigma factor [Marvinbryantia formatexigens]
MIQLVKRAMKSDTDAFLELMERNSLAMYKVARGILNNDEDAADAIQDTILTCFEKLHTLKKPEYFKTWMIRILINECNSI
RRHYSNLNLQEDFADIPQSDVSIAEFEFKEMLETVDEKYRVVLILHYVEGFKLSEIAAILELNENTVKTRIARARQQLRE
AYADTLPASPRKVTYYSDADRKGEGQNEQTERFHFIRSTFG
>WP_006861113.1 ABC transporter permease [Marvinbryantia formatexigens]
MRRGLFRTMAWTNIRNNRRFYVPFLLTIILTAAMFYNMCSVSRNPAFTEEAAIAMVLEFGVYIIGIFAVIFIFYTNSFLT
KRRKRELGLYHILGLEKRHISSIMAWETLYLAFAGIAGGIVAGLLLDRLMFLIILKVFHYPVAIEYRIDSFAVRTTLLVF
AAIFLLIMLYNIHSIRKASAIELLKSGNTGEREPKTRWLIAVIGLVCMVSGYYIAITTDNILDALTKLFVAVLLVMAGTY
CLFLAGSVALLKMLKKRKSYYYRTNHFVAVSGMIYRMKQNAVGLANICILSTGVLLVISTTVSLYAGMEEIVIAQHPTEL
AVTYSDSSPEQNQALEEMIEETASELGITLKNYAAYQSLSITFVQRENELLADSSVEDRSAVSYDDLAAVTMISAETYER
MTGERLQLSGNEVAICHEKGTLADTFQMMGETYTVSEHLESFPVSNEMAQIVKGWFNIVVSSDEKLSEIDRLQKEVFSYP
SSLKYEVQFDTEGGQETADTLYNTLLQKMEETEGMPLYLVGNRYEFRAQNYVMYGSILFLGCYLGALFLMATVLIIYYKQ
IIEGYEDRERYAIMRKVGMDRREIKQSIKSQILIMFFLPLGTALIHCLVAFPLMRQILQAFYMNNTPLFAGVTAVVAGIF
SICYILVYRITARSYYHIVS
>WP_006861114.1 ABC transporter ATP-binding protein [Marvinbryantia formatexigens]
MPLLDVTHLKKVYTTRFGGNQVVALKNVNFSVEQGEYVAIMGESGSGKTTLLNILAALDKPTGGDVKLNGKSLSAITEKE
LAAFRRTNLGFVFQDFNLLDTFSLEDNILLPLVLSGCSYSQMEERLNNIASKLAICDILKKFPYEVSGGQKQRVAAARAL
ITRPKIVLADEPTGALDSKASENLLKLFSDINAEGQTILMVTHSTKAASYAKRVLFIRDGEVFHQIYRGEMTSEEMFEKI
SNTLTILQTGGELHA
>WP_006861115.1 sensor histidine kinase [Marvinbryantia formatexigens]
MWSKYLIGYLKRIYKVLLWFLLLTGCFCLVYFLYDLPVSAALYAALLSVACGLLFLIFDFLRYVSHCRKIEFMLSQELPV
PEDFPLPFDYLEEEYQALIRKIYRNRIDEQERSAIQYADLIDYYTLWVHQIKTPISAMNLLLQTEESPHAGEMSLELFKI
EQYTEMVLQYLRLGSTANDFVLQTYDLDDMIRQALRKYARMFIGRKLSVNFSETHQKVLTDEKWMVFVIEQLLSNALKYT
NAGTISIYGAEGGQGFVIEDTGIGISAEDLPRIFEKGYTGFNGRRDKKATGLGLYLCKQILDKLGHRIEVASVPGTGTKM
TVIFPNLSKL
>WP_006861117.1 LysR family transcriptional regulator [Marvinbryantia formatexigens]
MYISYDYYRVFYYVARYRSFTQAANILLNNQPNVTRTIKNLERELGCTLFVRSSRGVSLTPEGEKLYAHVRIAAEHIQEG
EQELLLDRGLQSGVVSIGASEVALHCLLLPVLKQFRELYPGIRLRVSNYSTPQAVDALKNGLVDFAVVTTPADTSPQMKL
SVLRTLREQAICGPAFAHLAGRKISLAELAQYPVICLGTQTKTYALYHDWFLQHHLTLAPDIEAATADQILPMVKNNLGI
GFVPEEFLKNETEGEGIRRLQLAEEVPERAICLIRHTEHPLSIAAAKLEQVLLEKERTS
>WP_006861119.1 YoaK family protein [Marvinbryantia formatexigens]
MKKKLPSHGQMSEAFLTAAFLSASGGLQDAYTYLTRGSVFANAQTGNIVLLSESLFAKNWHTALRYLVPLLSFALGVAAA
EMIRHFCRKMTAGWADRQRQCVRRTRRFHRFFEGRLHWRQLVLMLEVLLLFFVGFLPESLNLPANALVSFSCAMQVQAFR
KVNGYSFASTMCIGNIRSGVESLCACRITHNRQDFSKALHYFGIIFFFALGAGAGSRLILVLGLRAIWVSCLLLLAGFIL
MLIP
>WP_006861120.1 AAA family ATPase [Marvinbryantia formatexigens]
MVKVNLPYGIDLFEQVRSRNCYYVDKTDFIRELLNEEFTVNLITRPRRFGKTLTMSMLAEFFDIRKDSRQMFEGLEIAKY
TDFCAEWMNQWPVLFLTLKDVDGDSFEDAYGLLQYTISVLCIEHSYLTDSDKVDSADKERFIRLKSENGTVSDVKGALLT
LLRMMKAHYGREVILLVDEYDVPLAKASDNGYYEKMLNIIKKFLGMTWKSNPNLKFAVVTGCLRIAKESIFTGANNFISD
SISSKKYQDCFGFSEPEVIALLDAAELQDALLEMKKWYDGYLFGSKEIYCPWDVINHVRALMTDPDAKPGNYWIDTSHNN
IIRRFIDHPQINVNEKFETLLGGGVIQEPVREDLTYDIAHSTEDNLWSILYLTGYLTQVPQEKLPEGMQPEDGKMALRIP
NEEVKSVFGSTVKKWFEEKIAAQDRTALFEAWWDGDAEKLTQEITDILFDTISYFDYKEDYYHAMVTGMFLGAGYAVKSN
SEAGTGRADVIIKEQRRRRALVIEVKWSGKKGNGDSLEKECADALQQIEKEQYKKNLELEGYKTVLCYGAAFRGKTCLIK
LVG
>WP_006861121.1 ATP-binding protein [Marvinbryantia formatexigens]
MKYLERKLERKFLRMSSFFKAVLVTGARQVGKTTMLKHLAAEQKRTYVSMDNTMARTLAKSDPVLFFQTYKPPIIIDEIQ
KAPELFEQIKIMCDESEERGLFWLTGSQQYKMMKNIRDTLAGRIGILELYSLSKNEVEGVDFPNELDFSLPCFLQRQPLT
KKNDIVDVFEHIWRGGMPDALLADAEQRQEYFNSYIETYLMRDVSEAGGITDTVRFRKFLNACAALVAEQVNYKTLADAA
EISQPTAKEWLRLLQGLGIIYLLPPYANNELKRLTKTPKLYFCDTGLSAYLSMWLTRDTLMNGAASGHYFENYVVIELLK
NFAYAPSKANLTYYRDSNAKEIDVFVEQNGIIHPLEIKKSANPDRREVKKYELLDKVNLERGSGGIICMCEEVIPIDTKN
CFIPCNLI
>WP_006861122.1 hypothetical protein [Marvinbryantia formatexigens]
MDTYMLEKIYDVFLNPIYVIKDGEEGICFPSKEIYQSPFERDQSLCNDILARAKSGPEPYLYLENENSDGNKRQFFR
>WP_006861123.1 carbohydrate kinase family protein [Marvinbryantia formatexigens]
MRKKMIAAGHICIDVTPAFECEKQNRLEDILAPGKLVNVGQAQFHPGGTVSNTGLAMKFLGADVFLMGKTGDDAFGTMLI
QKLKERDAADGMIVSSGQNTSYSVVLAVPGIDRLFLHHPGANDTFTADDIDYDKCREAVLFHFGYPPVMAQMYRQEGSEL
VKMFARVKECGCLTSLDMAAMDEASEAAQADWIKIFKNTLLYVDFFLPSIEELMFAVDRERYYRLLKKADGRDMTEVISV
KEDVAPLAQLLLDMGCKIVLIKCGAPGFYYKTAGSSAFEQMEKQSGIDFSGFSGKEGFEKSYMPDAVISGTGAGDTTIAA
FLTAMVQGYPFEKCLQLASATGACCVAAADALGGLKTFEELENKINAGWKKNGEQDMQGD
>WP_006861124.1 class II fructose-bisphosphate aldolase [Marvinbryantia formatexigens]
MLVTMNDILLPARKGGYGVGFFNAVNVEMARAVIETAEELHAPVMIGTAEILLPFMSLERVAEYLIPMAQKASVPVAVHY
DHGLTFDGCIHALKAGFTSVMYDCSTCDYEENKARLAEMVKICHAMGVTVEGELGHVGDNEGAGKLTNPCDFYTNPEMAA
DFVSATGVDALAVAVGNAHGDYKFPPKLDFERILAISDETKIPLVLHGGSGLADDDFKMAVKKGICKINIFTDLEKAGRA
GAQKALDEGVPSLTKMIPYEIDAMKKVVEEKIRLFGSDGKA
>WP_006861125.1 helix-turn-helix domain-containing protein [Marvinbryantia formatexigens]
MSKHCIADADFEKTGYSYTLSLIAGKYKPVILYCLMEYEPVRFNEMQRYLKKVTDKTLSQHLKELEADGLIVRKVYPQIP
PKVEYSLTDRGHSLMEVLDKLCDWGNENRLP
>WP_006861127.1 flavodoxin family protein [Marvinbryantia formatexigens]
MKKKLLVLAGSARKRGNSSLMADEFIRGAKEAGHDAEKIYLTDKSVGGCLGCGACQRNGGQCVQKDDMNEIYEKVKNADV
IVFAFPVYFYTWNGQMKTVLDRLYAVEPLLKDKTFYMLASGQAPTEEYMTTMIDSFRRYIGCFRAGGNTEGGFVFGYGTD
KPGDVVGTSAMEKAYEMGRAL
>WP_006861128.1 MATE family efflux transporter [Marvinbryantia formatexigens]
MAKTIDMTQGKPSKLLLQFAFPVLIGNLFQQLYTLVDRVIVGQFVGADAFSAVGSTNALSMMFMSMCMGTAIGTGVVVSQ
YFGAKDQKNTAKAIANGAYVNVIVALIMTVIALLATKPILILLNTPATLMDDAVSYMRVFMGGLLAVSLYYTPFSILRAL
GDSKTPLIFLAFCSILNIILDIIFVVPLGMGVEGAAIATVMAQAIAAVLCMIYAFKKVPQFHDAVHYMKPDSNIIRQTLK
VGIPTGFQYSLMYISSIALQRVVNGFGESVIGAFTSTTQIELLVQQIYAALGTAMVTYTGQNIGAGKTDRVKQGMCSAMK
ISGIVSVILLVVFWLGGRLIMSIFVPDKDIIALASSGIRITSLFFMALGVVQVLRYLLNGAGDSVYALVNGIVEIIARIG
FAFLLTAVPFIGMWGIWLTTGLTWLVTAVFALWRYRSGAWMSKSLVKGKENE
>WP_006861131.1 hypothetical protein [Marvinbryantia formatexigens]
MTDLLEALMILCFGLSWPISIRKSWTSRTAKGKSLFFEFFIWIGYVFGIIRKFMLWSTGAGTGWLFYLGWFFYVLNIVEI
TIDMALYFRNVKLDKERDGK
>WP_006861132.1 Fe-S-containing hydro-lyase [Marvinbryantia formatexigens]
MEKHITLPLTEELAKTLHAGDTVYLTGTIYTSRDAGHKRMCEALARGEKLPFDPTDATIYYVGPTPAKPGQVIGSAGPTT
SGRMDAYAPTMMSVGARGMIGKGARLPEVVEAMKKYSGVYFGAIGGAGALLAKCIKKAELIAYEDLGAEALRKLYVEEMP
LFVIIDSEGNNLYESGRAAYLQQKK
>WP_006861133.1 fumarate hydratase [Marvinbryantia formatexigens]
MREINAGQITDVVERLCIEANEHLPSDVKCAIKNCRACEDGEIAKGVLDKIIENYEIADAENVPICQDTGMACVFLEIGQ
DVHIVGGDLSEAVNEGVRRGYDKGYLRKSVVKDPVRRGNTGDNTPAMIYTEIVPGEQIKITVGPKGFGSENMSAIRMFKP
SAGLQGIKDFIIETVETAGPNPCPPMVVGVGIGGTFDKAALLAKKALMRPIDSENPDPFYADLEKEMLAKINELGIGPQG
FGGKTTAIGLNIETMPTHIAGMPCAININCHVTRHKTEVI
>WP_006861135.1 2Fe-2S iron-sulfur cluster-binding protein [Marvinbryantia formatexigens]
MEKMVNVYFFGKKYSVPADLTIMTAMEYAGYTLKRGCGCRHGFCGACATIYRIKGKNELKTCLACQTQVEEGMYVASIPF
FPTDKRTYDINEIKPDQRIMMELYPEIYSCIGCNACTKACTQDLNVMQYIAYAQRGEFEKCAEESFDCVSCGCCSVRCPA
GISHPMVGLLARRLTGKYIAPKAEHLEKRVEEIHSGAYDEMIEQIMQKPITEMQELYNNREIEE
>WP_006861137.1 4Fe-4S dicluster domain-containing protein [Marvinbryantia formatexigens]
MYKIAKENLPQLYRRIAEKKELYLPLEIGGQTNFAVWEEGDTVALDVLKTVKSPKDAFFPQSENLYTCKREGKKISIEPQ
ALKEQEFVVFGMKACDVQGVQVLDKVFLAEPVDSFYAARREHGTIVALACHEPEETCFCRVFGIDCADPAADVACWMIEE
ELFWKPLTVKGEALTEEVRDLLTEAEGDSEKVEAEKENIRRIVEKLPYSHLSLEGWNGEAQKEKFDSPLWEELYKPCLAC
GTCTFVCPTCQCYDIKDYDTGHGVQRYRCWDSCMYSDFTMMAHGNNRTSQMQRFRQRFMHKLVYFPANNDGMYSCVGCGR
CVEKCPASLNIVKVIKKFSEEKAAGGEQQ
>WP_006861138.1 4Fe-4S dicluster domain-containing protein [Marvinbryantia formatexigens]
MQELINRAKELLADGTVARVLGWRAGDLPYNPEPAYFENAEELQDFVYNGFCGANLSKYMIEASKLEGKTLVCLKPCDTY
SFNQLLKEHRVDREKAYIIGVGCKGKLDIEKIRKQGIKGIERIDGAEIEDACDTLTIQTIYGEKSCAYKDAMLERCHVCK
GKEHQIYDELIGDSADTTDADRFEEVRRIEAMSPQEKFAFFQKELSKCIRCNACRNVCPACSCRKCVFDSTKFDSSQKAN
ADSFEEKMFHIIRAFHVAGRCTDCGECSRVCPQGIPLHLFNRKFIKDINELYGEYQAGEDITADTPLTHFTFDDAEPGIV
AERGKEHV
>WP_006861139.1 hydrogenase iron-sulfur subunit [Marvinbryantia formatexigens]
MSIEKNEEFKPKIVAFCCNWCSYAGADLAGSSRLTYPADVKIIRVPCSCRVNPMFILRAFEKGADGVILCGCHPGDCHYS
TGNYYARRRMTLLFSMLDFIGVENGRTRVEWVSAAEGAKFSATMNEFVEKIYSLGKNVRLEDLRCRN
>WP_006861140.1 CoB--CoM heterodisulfide reductase iron-sulfur subunit A family protein [Marvinbryantia formatexigens]
MQRIGVFVCHCGSNIAATVDVKKVVEMALQEPGVVHAEDYQYMCSEAGQAKIAAAIKEKNLTGIVVCSCSPRMHETTFRK
AAERAGLNPYMVEIANIREHCSWIHKDIEEATKKAVILARAAIAKVNLDAPLKPGESRVTKRALVIGGGIAGIQTALDIA
DAGYEVDIVEKTPSIGGRMSQLDKTFPTLDCSACILTPKMVEAAAHEKIRIYTYSEVEKVSGFVGDFTVDIRKKARSVDM
DKCTGCGVCQEKCPSRKTPSEFNRGLNTRSAIYTPFAQAIPNVPVIDREHCIKFKTGKCGVCAKVCQAGAIDYDQKDEII
TEKYGAIVVATGFDTIKLDNYDEYAYSQSKDVITSLELERIMNAAGPTKGHLERLSDGKAPKEMVFIQCVGSRCSDSRGK
SYCSKICCMYTAKHAMLIRDKYPDVNVTVFYIDVRTPGKNFDEFYRRAVEQYGVNYIKGQVGKVAPQPNGRLLVQASDLL
DNRQIKMEADMVVLATAIEPNPDVRKIATMLTASIDTNNFLTEAHAKLRPVESPTAGIFLSGVCQGPKDIPETVAQAGAA
AVKAIGLLAKDKLLTNPCTAQSDILLCNGCSSCANVCPYGAITYEDREVNDHGIRETRRIAVVNSALCQGCGACTVACPS
GAMDLQGFSNRQIIAEVDAICR
>WP_006861141.1 4Fe-4S dicluster domain-containing protein [Marvinbryantia formatexigens]
MNKTAKKQAELIQEISGVNPLKCMKCGKCSATCPSYDEMDIKPHQFVSYVQHENIEALVQSKTLWKCLSCFACVERCPRD
VKPGKLIDAARQIVVRERGADYLQPDEIPELLDEELPQQLLVSAFRRYRR
>WP_006861142.1 CoB--CoM heterodisulfide reductase iron-sulfur subunit B family protein [Marvinbryantia formatexigens]
MKYSYYPGCTLRTKAKDLDAYARASARALGFELEEIENWQCCGGVYPLGSDEIATKLSSVRALNEAKEKGQELVTLCSAC
HHVIKRVNDDMKHVEDIRTRANNYMQLETPYAGETTVLHYLEVLRDRVGFDELKKKVVNPLTGRKIGAYYGCLLLRPGSV
MAFDNPENPTIIEDFIHAIGAEPVIYPYRNECCGGYISLKEKELSKNMCDTIMESASGFGAEMLITACPLCLYNLNKSTN
GKLPVYYFTELLAEALGVKEEVAK
>WP_006861143.1 L-lactate dehydrogenase [Marvinbryantia formatexigens]
MSSKITIIGAGSVGSTIAYTLSQRDIASQIVLIDINKEKVDGEVMDIEQGTCFRDPVSIIGGEYEDARESDIVIITSGVA
RKPGQSRIELTQTNVNILKQITPEIVKAAPNALYIIVSNPVDIMTYVFTKISGLPENQIIGSGTLLDTARLRCGLSEHFG
VAQKNIHAYVFGEHGDSSFIPWTGAYISGAHIDEYYQTMKSLGADIEELDREAMTEYVHKSGGKIIANKGATFYAISAAV
CKLCDTLVASSDSIATVSSMMHGEYGIDDVCLSTLTLVGPNGIRGKVPMRMSKEEIEKLRASAKVLKDVIAQIEL
>WP_006861144.1 bifunctional 5,10-methylenetetrahydrofolate dehydrogenase/5,10-methenyltetrahydrofolate cyclohydrolase [Marvinbryantia formatexigens]
MAKQLLGKEVTAALNERIKANVAACQEKGVNPTLAIIRVGENPSDISYEKGATKRCETLGVACEKILLPEDVAQEELLAV
IDKVNKDDKIHGVLLFRPLPKHLDQAVIENALAAEKDVDCMTDLSMSGVFTGKKIGFPPCTPQACMEILDHYGIDCTGKK
AVVIGRSLVVGKPAAMMLVKKNATVTICHTRTVDMPSVAREADIIIVAAGRAGVVGAEYVKEGQTIIDVGINVNAEGKLC
GDVDYAAVEPIVDAITPVPGGVGSVTTSVLVGHVVEAAMRTL
>WP_006861145.1 cyclodeaminase/cyclohydrolase family protein [Marvinbryantia formatexigens]
MGFSTVPCNEFVEVLASKAPVPGGGGASALVGAVGTALGNMVGSLTVGKKKYADVEAEMVELKAKCDQLQKDFLRLIERD
AEVFEPLSKAYGMPRETEEEKAEKARVMAVVLKDACSVPMEIMEKCCEAIDIIAEFAAKGSTLAISDAGVGVAFCKAALK
GASLNVYINTKSMADKELAAELNAKCDKMLEEYTVKADEIFDSVLSRLK
>WP_006861147.1 DUF3786 domain-containing protein [Marvinbryantia formatexigens]
MIPEYAKNSKEDIPFGQYMEQYQQMDPMECASRTGLPFDEETQCFRMRMLQKEYLISWPELIVTRADAQDETYAVLAEET
PAKILALRFLLHGVSSQSTGNFLTYREVPSGEVYFRQFSGRCLSRLAYGFGFKPEKLAAAFEQLGAKKLSHGDVSYELEI
INNYFVRFILWTGDEEFPPSTQMLFSDNFPLSFTPEDMAVVGDISINTLKKM
>WP_006861148.1 corrinoid activation/regeneration protein AcsV [Marvinbryantia formatexigens]
MFKVTFKFENSEDVSVFAAFGENLLEVARKTNVAIDAPCSGNASCGKCRVKLVGGTLDSKKTRHISDEEYAQGWRLACVS
KICDNVEVLVPDIASAYRSRMKVADLSSPDEIKIFDDLKGQVCEAGIALKNDMEVVSIKMDVPSLDDTMPDNERLTRAIT
EATGMQIVRIPYAVMKKLAVVLRESNFDVQVVWRKNANDVFVYDVLPKDKPAVVAGLAVDIGTTTVSAIIINMLDGSILA
KGSSGNGQIRYGADVINRIIESVKPGGSERLQKAVIEETINPLIDTMCRQAKISHNSIYRMSVASNTTMNHLLFGLNGDS
IRTEPYIPTFFKTNSMYTADIGIKTNPCAHIIVAPNIGSYVGGDITAGAFVSMLWNKPEFSLFIDLGTNGEIVFGNSDFM
FSCACSAGPAFEGGDISCGMRATDGAIEACTIDKETMEPTFTVVGGEGTKPIGLCGSGIIDVIAELFRCGIISPKGKFIR
EGARVRHDQYGIGSYVLAFEKDAGSVKDVEINEVDIDNFIRAKGAIFSAIRTMLSYCDFDVSMIEHVYVAGGIGSGINMK
NAVRIGMFPDVPLELYEYIGNSSLVGAYAMLYSSEAERKVYEVAKNMTYLELSAITSYMDEFVGACFLPHTDASLFPSIT
E
>WP_006861149.1 carbon monoxide dehydrogenase/acetyl-CoA synthase methytransferase subunit [Marvinbryantia formatexigens]
MAKFITIGERLSTTAPAVNKAFTERDPEPILKRAKQQLDAGATYLDVNIGPAESDGEDLMKWAVQLLQSEFDNVPLALDT
SNKKAIEAGISVYNRSKGKPIVNSADAAGRIENIDLAAANDAIVIALCNGEGIAKDNDERMGYCQMLLERGLEHGMEAED
LWFDPLFLVVKGMQDKQMQILECIKMFSDMGLNSTGGLSNNSNGMPKHIRPIMDSAMVAMAMMQGLTSAIVNPNDLRLME
TIKSCDVLKNNTLYADSYLEI
>WP_006861150.1 acetyl-CoA decarbonylase/synthase complex subunit gamma [Marvinbryantia formatexigens]
MALKGLDIFKLSPKKNCKECGSPTCMAFSMKVAQGAVDINACPYFSEDAKAQLSEATAPPMKTVKVGTGSEEFALGGETV
MERHEKTFVSKTRYAVALCNCMSAEEIDAALAGIPKVDYERIGERMYVEMVYVNYSADGATDYVELVKKAAALGRTLILG
CTDVEVAKAALAVCKDGKPILNGATPENYAEMSAAATEAGVVLGVTGADINGLYDTVKALEALGNKNLVIDTTGATVKET
FANTVRVRKAAIKDGDRSFGYPSIVNLVKVAKDDMHLQSALAAVFTIKYGSIVVMQEMTYSEAQPLYGLRQNIFTDPQKP
MRVEPGIYPLNGADENSICLTTVDFALTYFLVSGELERSGVPCNLIISDAGGLSVLTAWAAGKLSAGTIEKFWKEQDIEG
KIKSRKLIIPGKVAVLKGEIEAKLPGWEVIIAPAEAAQLVKFLKDMNL
>WP_006861151.1 acetyl-CoA decarbonylase/synthase complex subunit delta [Marvinbryantia formatexigens]
MPFTAKSGKFNASIKTVTVGTGDKAITLGGENVLPFYTFDAPIENAPKVGIEITDFGMENELECVKKYYEGCTTLADIAK
RAASFEGVDFLCFRMEGGDPNGANKSTEELMAALKEVAEAVDCPLVVAGSKNAERDAELLSKAAEAVQGKNAIILAAREE
NYKTVGAAAGLAYNQIVGAESSVDINLAKQLNVLLTQLGVNASSIAMNVGTAAAGYGYEYVASTMQRVKAAALSQNDTQL
QMPIITPVASEVWGVKEAVTTEADMPEWGDQERRGVDMEVQTAAADLACGSNAVILKHPTSIATISKMIKELV
>WP_006861153.1 carbon monoxide dehydrogenase accessory protein CooC [Marvinbryantia formatexigens]
MKIAVTGKGGVGKTTFAATLARLYAEEGRPVLAADVDPDANLGLALGFSEEELEKIVPITKMRKLIEERTGANEDNTFYR
INPKVSDIPDTYGKVCNGVKLLVLGTVDTAGSGCVCPEHVMLKRIINNLVLHREDVVILDMEAGLEHLGRGTTSGMDQFV
VVIEPGARSIQTYANVKRLATELGVKQVRVVANKVRDEKDEEFIRARIPAEDLLGFVHYSTEVIDADRSGASPYDFSKSA
VEEIRKIKEIIDRTAEQP
>WP_006861156.1 CooT family nickel-binding protein [Marvinbryantia formatexigens]
MCLSTVVKKNQPDCVLLEYVSKIEVNGNLITLTDVMGEQKTVEGTIAMADLTGGRVEINC
>WP_006861159.1 ABC transporter ATP-binding protein [Marvinbryantia formatexigens]
MLKLIGIKKTFNPGTVNEKQALCGVDLVLNEGDFVTVIGGNGAGKSTTLNAIAGVWPVDEGEIIIDGINVTRLPEYKRAK
YLGRVFQDPMTGTASSMQIEENLALASRRGLRRTLKSGINAAERERYKEKLKILDLGLEERLTEKVGLLSGGQRQALTLL
MATLKKPKLLLLDEHTAALDPKTAAKVLEATDKIIARDNLTAIMITHNMKDAIAHGNRLIMMHEGKIIYDVAGEEKKNLK
VSDLLQKFEQASGGEFANDRMMLA
>WP_006861161.1 ABC transporter substrate-binding protein [Marvinbryantia formatexigens]
MKKVISKVLAAGMAVSMTAALGVAVNAEDTTYNIGICQLVQHPALDAATQGFKDALTEKLGDQVVIDEQNASGDSANCAT
IVNQFVSNNVDLIMANATASLQAAAAATGDIPILGTSITVYNVALDIPDEEWTGSTGTNISGTSDLAPLDEQAAMFTELL
PDAKTVGLLYCSAEPNSVYQVDTVKAALEEAGVTCNVYTFADSNDIASITTTAAAECDALYVPTDNTAASNTEIINNICE
PAGVPIIAGEEGICEGCGIATLSISYYDIGYKTGEMAYEILVNGADVSTMPIEFAPQFVKKYVPERCEALGITIPEGYEA
IGADAEEETEAAEGETEAAEETEAAETEAVEETEAETEA
>WP_006861162.1 NAD(P)H-dependent glycerol-3-phosphate dehydrogenase [Marvinbryantia formatexigens]
MAKIGIIGAGSWGIALSVLLHNNGHEVSVWSVIPEEIAMLKEKREHETKLPGVHLSEDILFTDDLQEITADKEVLIMAVP
SPYTRSTSKMLKGLLKEGQIVVNVAKGIEETTLDTLTDIIEEELPGVNAAVLSGPSHAEEVGRGIPTTCVVGAHDAQTAK
YLQNIFISPVFRVYTSPDMLGIELGGALKNVIALAAGIADGLGYGDNTKAALITRGIAEISRLGTAMGGRPETFYGLTGI
GDLIVTCASVHSRNRRAGYLIGQGRTMEEAMAEVKMIVEGVYSAKAALTLSQKYNIEMPIVEQVNKVLFEGKRADEAVNE
LMMRGPKSESGGPVW
>WP_006861163.1 glycerol-3-phosphate 1-O-acyltransferase PlsY [Marvinbryantia formatexigens]
MWIRIICVAIGYAFGLFQTSYIIGRLHGIDIREYGSGNAGTTNMLRTMGTKAGLLTFFGDCIKCVLAVVLVRICFGKAHA
DILPLLELYAAAGVILGHNFPFYLHFRGGKGIAATAGLVLSLHPVIAVCGIITFFTVFLLTHYVSLGSLLVYVGLVIEII
VLGQTGAFGMEQQYLVEMYIVTILLAAMAFWKHRENIKRLLAGTERKTYLFKKNKKE
>WP_006861164.1 ribosome biogenesis GTPase Der [Marvinbryantia formatexigens]
MSKPIVAIVGRPNVGKSTLFNALAGENISIVKDTPGVTRDRIYADVEWLNYQFTLIDTGGIEPDSSDVILSQMREQAQIA
IDTADVIIFMVDVRQGLIDADSKVADMLRRSRKPVVLAVNKADNYEKSLPDVYEFYNLGIGDPQPISAAGKQGLGDMLDV
VVGYFTENGQEEREDDRPRIAVVGKPNVGKSSIINKLLGENRVIVSDIAGTTRDAIDTAITWGGREYVFIDTAGLRRKNK
IKEELERYSIIRTVTAVDRADVVVVVIDAVEGVTEQDAKIAGIAHDRGKGILVVVNKWDAIEKDDKTVYKYTEKIRETLS
FMPYAEIMFVSAQTGQRLAKLFDMIDMIVQNQSMRIATGVLNEILSEAVALQQPPSDKGKRLKLYYITQVSVKPPTFVIF
VNDRALMHFSYTRYLENKIRDTFGFRGTPLKFIIRERKEREK
>WP_006861165.1 DUF512 domain-containing protein [Marvinbryantia formatexigens]
MKNKKKHIVSRVLEGSIAEELEISPGDELVSINGQRIRDILDYRYLCNEEELLVLIRKPDGEEWELEIEKEFEEDLGLEF
ENDFMDDYHSCRNRCIFCFIDQMPPGMRKTLYFKDDDTRLSFLQGNYVTLTNIGEMDMEQILRYHLSPINISFQTMNPQL
RCKMLGNRFAGEALKKVDRLAEAGIEMNGQIVLCKGVNDGEELEYSIRQLTRYLPYLRSVSVVPVGLTRFREGLYPLEPF
TKEDARAVLGTIHRWQEKLYREHGTHFIHAGDEWYLLAEEELPPEETYDGYLQLENGVGMLRLFQEETTQAIQERTGDAR
SHSVSLVTGLLAAPYIRRAAEALVQKYPGVSVQVYPVKNEFFGERITVSGLLTGQDIIRALRDKPLGDALLLPCSMFKSG
ETVFLDDITLKELEETLQTKACIVKSGGKDFVHAVLLEEQDEEGKTAQPYEVKDIE
>WP_006861168.1 peptidoglycan editing factor PgeF [Marvinbryantia formatexigens]
MEDTGKIVWKRSGQQPVLRTNEKDGVVWLTYPSLEKLDGIVHGFSTRLGGVSTGHLSSMNLSFSRGDDEANVRENYRRIA
AAIGFPEEKLVFSDQTHTTNVRVVTEADCGKGICFPRDYTDVDGLVTNVPQIVLATFYADCVPLYFADPVKRAVGLSHSG
WRGTVGKIGKVTVQTMQEAFGCRPEDIRAAIGPSICQECYEVSGDVIDAFREAFDARYYDELYYRKENGKYQLNLWRANE
IILEEAGILPEHISVTDICTCCNPRLLFSHRASHGKRGNLAAFLGLRQENP
>WP_006861170.1 ribonuclease HII [Marvinbryantia formatexigens]
MQKKIAEIKAELEAASREELSGCLQKYAADERAGAKALVQRFQKKLEKEAQEDERLSRMLHYERLYEKYTYICGIDEAGR
GPLAGPVVAGAVILPKGCTIRYLNDSKQLSEKMREQLYDEIMERAVAVGVGMASPARIDEINILQATYEAMRDAIGALSV
RPDILLNDAVRIPGTDIEQVPIVKGDAKSLSIAAASVIAKVTRDRLMKEYDALMPEYGFAAHKGYGSAAHIEALRQYGPS
PIHRASFLKNIL
>WP_006861171.1 ribosome biogenesis GTPase YlqF [Marvinbryantia formatexigens]
MNYQWYPGHMTKAKRMMQEDIKLIDVIIELVDARIPQSSRNPDIDELGKNRARVLLLNKADLADAAGCEAWIEHFRAKGY
YAVALDSRRKNGMNALGRVLQEACREKIERDRKRGILNRPVRAMVAGIPNVGKSTFINTYAGRACAKTGNRPGVTKGKQW
IRLNKNVELLDTPGILWPKFEDQTVGLRLALIGSIRDEILNTEELALELITFLKTRYPGLLAQRYACAEEGTPVAVLDEI
AVGRGCIRKGSEPDYEKASALLLDDFRSGKLGRITLEFPDNTPGEHEQTAGGEA
>WP_006861173.1 50S ribosomal protein L19 [Marvinbryantia formatexigens]
MQEIIRNIEAAQLKAEVPQFHVGDTVRVYGKIKEGNRERIQVFEGTVLKKQGGSSRETFTVRKNSNGVGVEKTWPLHSPN
VEKVEVVRRGKVRRAKLNYLRNRSGKSAKVKELVK
>WP_006861174.1 hypothetical protein [Marvinbryantia formatexigens]
MFEDLGKKLGDLAQNVGDLAQVMVKKTGKLAELASLHTKVLAKKKKADDEFTALGRAYYEAHKDAVGEFEDRIIGINNIY
NEIAALEEEIKALKEQLSDEDKKFAEEMEQDTEDIINEAKKAVADAADAVKSAADEAQAEKAQETAEAADEAQEAETAEA
ADEAQEAETAEAADEAQETTDAAEEKPEAEEKAEAEEAGAGADEAPEAEAGGTAEEKAEE
>WP_006861175.1 tRNA (guanosine(37)-N1)-methyltransferase TrmD [Marvinbryantia formatexigens]
MKFHVLTLFPEMIENGLHTSITGRAIEKGILSLNTVNIRDFAGNKHGKVDDYPYGGGAGMVMQAEPVYGAYKSIEEQAGR
KLRTIYLTPQGQTFHQKMAEEFSREDELVFLCGHYEGIDERVLQEIVTDFVSIGDYVLTGGELPAMVMIDTISRLVEGVL
NNESSAETESFQDSLLEYPQYSRPEVWRGRAVPPVLLSGHHANVEKWRREQSVLRTARWRPDLLEKADLTEKEKAMVKGE
ENDV
>WP_006861176.1 ribosome maturation factor RimM [Marvinbryantia formatexigens]
MEQYLQVGVVSSTHGIRGEVKVYPTTDDAARFKKLKEVFAETKHGNVPLAIEQVKFFKNMVILKFKGIDNINDVEKYRGC
PLLVTRENAVKLAPGEYFLCDLIGLSVSTDTGEELGTLTEVIRTGANDVYVVKTKNEKEVLIPNTKECIIEVSLEKNTMT
VHLLEGLL
>WP_006861177.1 KH domain-containing protein [Marvinbryantia formatexigens]
MKDLVEVIAKSLVEHPEEVVVTEKESGKTTVIELKVAQSDMGKVIGKQGKIAKAIRAVVKAAASRSDKKVVVDIV
>WP_006861178.1 30S ribosomal protein S16 [Marvinbryantia formatexigens]
MAVKIRLRRMGQKKAPFYRIVVADSRAPRDGRCIDEIGTYNPNTDPSEFKIDEELAKKWLANGAQPTEVVGKLFKLAGIE
K
>WP_006861180.1 YlxM family DNA-binding protein [Marvinbryantia formatexigens]
MERIVEQTLLFDFYGELLTEHQRNVYEDVILNDCSCAEAAEQYHISRQGVHDLIRRCNRTLEDYEAKLHLVEKFLSIRKK
AEQIHALAEGHEEIRKIAGEILEEL
>WP_006861181.1 threonine ammonia-lyase [Marvinbryantia formatexigens]
MLTLEKFEEASEVVKRVTQETKLVYSKYFSDQTGNRIYLKPENMQITGAYKIRGAYYSISVLPEEDQKKGLITASAGNHA
QGVAYAAKELGVKAVVVMPVTTPLMKVNRTKSYGAEVILHGEVYDEACEYAYQLAEEKGYTFIHPFDDLAVATGQGTIAM
EIVKELPLVDYILVPVGGGGLATGVSTLAKMLNPNIKVIGVEPAGANCLQASLEAGEVVTLPDINTIADGTAVKRPGEKI
FPYLQKNLDGIITIQDDELIVAFLDMVENHKMIVENSGLLTVAALKHMNAKNKKIVAILSGGNMDVITMSSVVQFGLIQR
DRIFTVSVLLPDTPGELVRVSTVVAKLQGNVIKLDHNQFVSTNRSKAVELKITMETFGTEHKNQIVQALEENGFKPRVIR
TSL
>WP_006861182.1 signal recognition particle-docking protein FtsY [Marvinbryantia formatexigens]
MEEKKGFFRRLAEGLSKTRDNIVSGIDSIFSGFSSIDEDFYEEIEETLIMGDLGINATTAIIEDLKKKVKENHIKEPSEC
KRYLIESIRQQMEVTETAYEFENRTSVVLVIGVNGVGKTTSVGKLAGKLKDQGKKVVLAAADTFRAAAGEQLSEWANRAG
VEIISGQEGSDPASVVYDAVAAAKARHADVLLCDTAGRLHNKKNLMNELGKINRILEKEYPEAYRETLVVLDGTTGQNAL
VQAREFAEVTNITGIILTKLDGTAKGGIAIAIHSELGIPVKYIGVGESIEDLQKFNAEEFVNALFLTDDKE
>WP_006861185.1 ribonuclease III [Marvinbryantia formatexigens]
MSRDISELEQMTGYSFKDKELLENALRHSSYANEHKKYHLKDNERLEFLGDAVLELSSSEYLYRHYPKMKEGEMTKLRAS
IVCEPTLAQCAAAIELGSFLRLGRGEEQTGGRHRDSVVSDAMEALIGAIFLDGGFTSAKEFVNRFILNGVEHKKLFFDSK
TILQEIVQSSYKGEAMSYHLLREEGPEHDKTFVVQLFIGDKGFEEGRGRTKKSAEQEAAYRTMMILKGQQ
>WP_006861186.1 acyl carrier protein [Marvinbryantia formatexigens]
MELEKLQKIIAEVMNVDADEITTDMTFVDDIGADSLDVYQIIMGIEEEFDIEIPTEEAEKIVSVGDAVEAIRNAVN
>WP_006861188.1 50S ribosomal protein L32 [Marvinbryantia formatexigens]
MSICPKNKSSKGRRDKRRANWKMTAPNLVKCSKCGELMMSHRVCKNCGTYNKKEIIAQD
>WP_006861189.1 DUF177 domain-containing protein [Marvinbryantia formatexigens]
MLIDLNEVIKNDGRVMQTDVMPEMKQFVSKMGAFPIVMQQPVSLEIRNMGDRKLQITGSTVLTVRIPCDRCLEDVDVTLE
LSFEKEADLNKSEAESQQTLENFVYVEGYSLDVDKLVYSELLVNWPSKVLCKEDCKGICSICGTNLNQNTCNCRKEETDL
RMAKIQEIFNKYKEV
>WP_006861190.1 NCS2 family permease [Marvinbryantia formatexigens]
MLEKLFKLKENNTNVKTEVIAGITTFMTMAYILAVNPNILSAAGMDRGAVFTATAAASFLGTLFMSLFANYPFALAPGMG
LNAYFAYTVVLQMGYSWQVALAAVFIEGIIFILLSLCNVREAIFNAIPLSLKHAVSVGIGLFIAFIGLQNAKIVLANGST
LVGLFSVESFQSLNDGAGSFNDVGITVLLAVIGTLITAILVVKKVKGNILWGILITWLLGIVCQLCGLYVPNAEIGMYSL
LPDFSGGISVPSIAPIFAKFSFSGVPVLQMIVIVFAFLFVDMFDTLGTLIGVSTKAGMLDKDGKLPHIKGALLADACATT
AGAVMGTSTVTTFVESASGVAEGGRTGLTSAVTAILFALSLLLSPIFLAIPSFATAPALIIVGFYMLSNVGSIDFSDAGE
GIPAFICIAAMPMFYSISEGIAMGVISYVVINVLSGKAKEKKISVVMYVLCALFILKYLFI
>WP_006861191.1 acetate kinase [Marvinbryantia formatexigens]
MNVLVINCGSSSLKYQLINSDSEEVLAKGLCERIGIDGRLVYQKAGCDKEITEAAMPTHKQAIQMVLDALVNEKTGAIKS
LKEVEAVGHRVVHGGEKFASSVVINDEVLKAIEECNDLAPLHNPANLIGINACAELMPGVPMVAVFDTAFHQTMPEKAYL
YGLPYEYYEKYAVRRYGFHGTSHSFVSKHAAEFLGLDLNDSKIIVAHLGNGASISAVQNGKCVDTSMGLTPLEGLVMGTR
SGDIDPAIMEYIAKKENLDIAGVMNVLNKKSGVFGISKELSSDFRDLEDAMNDGNKYAAAAIEVFSYRVAKYIGSYVAAM
NGVDAIAFTAGIGENAPLVREKVLGYLGYLGITLDAEENKKRGEDLVISTADSKVKVAVIPTNEELAICRETVALV
>WP_006861192.1 phosphate acetyltransferase [Marvinbryantia formatexigens]
MGFIDVIKERARSNKKTIVLPETEDRRTFEAAEKILKEGIADIILVGSEEAVKKGGEGLDLTGAVVIDPATSDKTQGYID
KLVELRSKKGMTPEQAKEILLNQYLYYGVMMVKMGDADGMVSGACHSTADTLRPCLQILKTKPGTKLVSAFFLIVVPDCE
YGANGAFVFGDSGLVQDPNPEELAAIAASSADSFRLLVQEEPVVAMLSHSTMGSAKHALVDKVVEATKIAKEQNPGLKLD
GELQLDAAIVPSVGSSKAPNSDVAGKANVLIFPNLDAGNIGYKLAQRLAKAEAYGPITQGIAKPVNDLSRGCSADDIVGV
VAITAVQCQAED
>WP_006861193.1 aldehyde dehydrogenase [Marvinbryantia formatexigens]
MSTLIEEAVSRQRANFNKGVTRSYEFRIEQLKKLPAWIHAHEQDIYDALYGDLNKAPFECYATEIGIVLDEVQYMLKHLQ
GWMKPQRVRTPLTQFPSQCFRLSEPYGVVLIMAPWNYPFQLSLAPLVGALAAGNCAVIKPSAYAPHTSALLARMVRELYP
DWLVTVVEGGREENSALLEQRFDYIFFTGGVSVGKLVMEAAAKHLTPVTLELGGKSPCIVDETADIRLAARRIVWGKFLN
AGQTCVAPDYLLVQSNVKERLVAAMKKEIRRQFGKEPLENKNYPKIINEKHYRRLVRLMEDCGILAGGKTSDVSMKIEPT
ILDQVHGESPVMQEEIFGPLFPVLTFDTLKEAAAFVNGREKPLALYLFTKNKENEKYILSHVSYGGGCINDTVVHLATPH
MPFGGVGSSGMGSYHGRESFTTFSHQKSIMKKALWLDLPLRYAPYRKWALSVLKKIQK
>WP_006861194.1 iron-containing alcohol dehydrogenase [Marvinbryantia formatexigens]
MNICVRGGCRIFQKVMKYGMYLMPWRTPEVIEGEDGLIRLAEKLKEEAYHCVLVVTDKNLAEIGLHLELTDVLEMYEVPY
VLYADTIPNPTISNIEEALALYKEAQCEAIVAIGGGSAMDCGKVVGARAAKPHQPVRKMKGILKIHKKTPPFYAIPTTAG
TGSETTLAAVITDEKTRHKYPINDFPLIPDYAVLDAELTRRLPRQITATTGMDVLTHAVEAYIGNSNTKKTTEQAKCAVR
LVFDYLYRAYKDGDDMEARGFMQEASFQAGAAFTRAYVGNVHAMAHALGGAYRVPHGLANAVILPYVLDYYGKAVYKKLS
ELADVAGIALEENSEEENAKLFIAKIRELNRKMNIPEKISGIREKDIPVLAVWASQEANPLYPVPVIFGRKDFRTLYRQI
MEEKK
>WP_006861198.1 DUF554 domain-containing protein [Marvinbryantia formatexigens]
MGTLINVAAVILGGVLGRFINAGAIKKYETSLMHALGLCTLFIGISGVLLEMLVYENGAFSVTGTMLIIFSLVPGTLIGE
LLRIEERLTVLGERIKKAVGASKDARFVESFMANMLVICIGAMAIIGPLQDGLTGDFSMLTAKAALDCVITLIFASTMGI
GAAFAAIPLGIYQGSITLLAHVIQPFLSDALIGDLSMMGSVLITGVGINLLWNKGIRLANMLPAILGPVIYHLVILPLL
>WP_006861199.1 glycoside hydrolase [Marvinbryantia formatexigens]
MKKKSFLKRITALATGFLVIGIAIPYFTETADVLVDFSEGKGEIRAVNGINNGPKSGYQGDGQWSLDATEIYRELEIPFV
RTHDSEYPYGSDRFIDIHCIFPDFSKDPEDPDAYNFEGTDEYLVAIADAGAEVFLRLGESIAPIGDEIDEVWRERDKNQY
IHPPEDYEKWAAVCEHIIRHYNEGWNDGFHMDITYWEIWNEPDTGRMWTGSPEEFYELYKVTARYLKERYPDIKIGGCGF
SSVSEEAVEEFLLAITADGTETPLDFFSWHTYSDSPGSIAGKADLVRSTLDANGYEDTLSVISEWNYTAGWNEADYTETW
EVIRSQKGASFIAASMITMQEHDVDMAMYYDGQFVSDQIAWCGLYLSEEELLPGYYAFANFRQLTEKSRQVTVTGSQTEK
ANLDGLYVCAAAGGTNGILLTNYNPDTEAALSFSLKFTGWKHRAVITRYSAGNPEGEGSTCFLWMNRLEIELEPYEIMYI
ELK
>WP_006861201.1 WbqC family protein [Marvinbryantia formatexigens]
MKLGVMQPYFFPYIGYWQLMNAVDTYVIFDDVAYIKRGWINRNRIKMNGTVQRIGISIKHASQNKKINELYLAQSEKETA
GFFRSLELSYKKAPYYDRGMAIAEKALCGGKENLAEFLAESMFIVADYLGIHTKFLFSSSLEKDESLKAQDKILEICHIL
EADTYINAAGGRALYHPDVFRKQGIELRFLETDGDIVYPQGKGDFIPNLSILDVIMYNEKEDIRRLLEKYTFC
>WP_006861203.1 lipopolysaccharide biosynthesis protein [Marvinbryantia formatexigens]
MTDRKFVFMNMLWRFAERIGAQGVSFLVSVILARFLLPEEYGVVSLIMVFTSILSLFIDAGFKNALIQKKDADQLDYSTV
FYFNVGMGILLYLVMFGAAPAIARFYGEYTLVPYIRVMSLTLILGGINGVQQAIVAIRMQFKRFFYATLGGTLVSAAVGI
WMAYRGYGAWSLIVQRLVNQTMDTVILWITVRWRPSLAFSADRLKPMFAYGSKIFLSSLMNNATTKLASLLIGLFYSAEE
LAYYEKGNHIPDLLIANVQTSVQSVLMPVIAKQQDERAEVRIILRRSIMTSSYIIFPCMTGLAACAAPLVRLLYTEKWNI
MIPYMQIFCIAYMPWLIHTANLQVIQALGYSDIFLKIELIKQGLDFVLILVALPHGPLVLAEAYALEALIAFFINAYPNK
KLVDYGCREQMRDICPVLLLSIFMGVCVLAVGQLPLADIWKLLLQVISGVAVYFGGSVIFKLESFTYMLKFAGDFFRRK
>WP_006861204.1 glycosyltransferase [Marvinbryantia formatexigens]
MAVSENNRYPLISVIVPVYMVEPYLDRCITSIVRQSFRDIEVILVDDGTLDNCGKMCDDWAKKDRRIRVFHQKNYGLSAA
RNTGINHAQGKYLCFVDSDDYIETDMLEKLLAALLEQQADMAVCNFVYEYERAEQIYRKNPESYQNDIDQTITGREIMLM
AEQGKHSYCVVAWNKLYKRSLFEKLRYPEGKIHEDEFVFHHIMSACQRVICLRYTGYHYVQREGSIMHRNDSMQDAAEAF
LERCRFFLERDDRQMALLSEGEALSAIKRMQKHTCRRERRQIQKEYWQIVKILSGRKDISFYTLLKRFIWCRIF
>WP_006861205.1 glycosyltransferase family A protein [Marvinbryantia formatexigens]
MKKEIMVSILTTAYNHAPYIAQALDSFLMQRASFAFEVIVHDDASSDGTAEIIRLYEEKHPDIIRGIYQKENQFSKGKNP
YDFMMPLVRGRYIAQCEGDDFWCDKDKIQKQVNYMEAHPECSFCFCNSYNVDLQSNILKKVSPVEKSRVLSDREMIAKPE
IYLATAGTMYRSRDSAEFPKELMAGEAGDIPLRNFLMLRGNAYGFADRMVCYRVMVPGSWSDRYAEEARNHPEKFIEKNL
LYLAYYKNFDRYTNGKYHEELLPHINKRQFVDYKMRSDWRALHEEPYRPMFRELPVKQKGIIFIKYYFPWIVKFYRYIRY
GKSGLEKKY
>WP_006861211.1 PssE/Cps14G family polysaccharide biosynthesis glycosyltransferase [Marvinbryantia formatexigens]
MILVTAGGVREFRFDRLFRIIDELCGEGILRGEEIIAQRGYSTYQPKNYKTFDFIEADEFKRLVSGAAFIISHAGTGTVV
PAVKAGKKIILFPRLKEYHEHLDNHQLEICSLFLKKRYALVARNKRELTDCISKIGSFTPEAFVSDNSRIVRLIMSCIEE
NREV
>WP_006861212.1 PssD/Cps14F family polysaccharide biosynthesis glycosyltransferase [Marvinbryantia formatexigens]
MKKVCFICSAGGHLEQIRQLQPIANTYDCFYVTVKTKATEHIKERKYFSDDLNRKSKFAGIISICRMFFQQMKIFLLEKP
DAIITTGAAVAIPMCIIGHFFKKKVIYIESYARMNSVNRSGKVIYRVADLFIVQWQELLRYYPKAVYGGCIY
>WP_006861213.1 DUF4422 domain-containing protein [Marvinbryantia formatexigens]
MEGSVKIIVATHKKYWMPDDAMYLPVFVGAEGKKEMLSASEEFSGYAMDNDGENISELNAGFCELTGLYWAWKNLNTDYI
GLVHYRRHFCMRRSKNTFDCVLKYEDIRKLPGEIQIVVPKKRHYYIETLYSHYKHTHYAAHLEETRKIICEKYPEYFRSY
ERVLRQSSGHMFNMMIMKRGLLDIYCTWLFPILFELKRRVHMPEHSEFQGRFYGRVSEILFNVWLDYQIKEGIVKKSDIK
ELSWIFMEKTNYRKKVCSFLKAKFFGKKYEHSF
>WP_006861214.1 NAD-dependent epimerase/dehydratase family protein [Marvinbryantia formatexigens]
MEHVSLELSGKTILVTGAAGFIGFSLIRRLCDSAADIRVIGIDNMNSYYDVSLKEARLRKLKEQKAFRFLRGDIADKSFV
EKIFSEYHPQIVVNLAAQAGVRYSIENPEAYISSNIVGFYNILEGCRHSYHSGGVEHLVYASSSSVYGANQKIPYATDDN
TDYPVSLYAATKKSDELLAHAYAKLYDIPSTGLRFFTVYGPWGRPDMAYFSFTEKLRSGQKIPIFNHGHCMRDFTYIDDI
VEGIVRVVQKAPSRKKGKDGLPVPPCDLYNLGNGHPENLLDFADTLQQELIRAGVLPAVDNFEKCREFKAMQPGDVAVTY
ADTVPFERTFGFKPSTSLRDGLRKFAEWYGDFYGRIS
>WP_006861216.1 LytR C-terminal domain-containing protein [Marvinbryantia formatexigens]
MRKWLWTVFLLFICIAGIAASLYLYKQDDRQGPVITVESENVTYYAGGDTSVLLKGVTAMDETDGDLTENIMIEAIYPSA
DGTSAEIIYAVMDKSNNVTKAKRNVKYVDESQQTQGETDAGGQIKETEPQITETQEASEKAEAVGRESELKEAKLAIING
SNVAGVAAMLQERFREEGFQNISIGSYQGQIEETVIYTENVELGELLKEYFPEANIENEMVSSGIDISVTLMDACIIVGQ
TDAEKL
>WP_006861217.1 CpsD/CapB family tyrosine-protein kinase [Marvinbryantia formatexigens]
MANINIDTMTKLSFRVSEAYKSLRTNITFCGKDCRVIAITSCTPNEGKSNVSLNLAASLAETGKKVLFIDADLRKSVLIG
RLGVTEKIVGLTNYITGQCEFKEIVCTTNYPSLHIIFPGPEPPNPAELLGSEAFSDMLGHMRENYDYVIIDTPPLGNVID
SAVIAKECDGAAIVIAADAVSYKFVRKVKEQIERSQCRLLGVILNKVSLNEKGYYGKYYGNYYGKD
>WP_006861218.1 Wzz/FepE/Etk N-terminal domain-containing protein [Marvinbryantia formatexigens]
MEENTSYTNEIEFDLKAIFTAVRDRIFLLILVAAAGMIITYLCSRVFITPTYDSTTKIYVLNRQNSDAAAITYSDLQSAT
QLTKDYMELVTTRPVLEAVISALELENISYEELADKISVSTATDGRIISIRATDENPQEAKAIADEVRNAVSAQIIKVMD
VEAVNVVEEANLPEKKARPANIKNAVIGGTVALLVALVIILIQTVMDDRIKNADDVQNYLGVSVLGTIPMDEKKQRRKQV
KKKKAKKKF
>WP_006861224.1 ACT domain-containing protein [Marvinbryantia formatexigens]
MKKTIITVVGKDTVGIIAKVCTFLAENNVNILDISQTIVDGFFNMMMVTDASASTKEFGELSAELKALGEVIGVVINCQH
EDIFNKMHRI
>WP_006861225.1 MBL fold metallo-hydrolase [Marvinbryantia formatexigens]
MNLCSIASGSSGNCIFVGTEQTSLLVDIGISARQAENGLHTIDRTLPDIDGILITHEHSDHIRGIGVAARKAGMPIYGTR
GTLEAVKRCSSLGKIDESLYREIRPDEVFQIGDMEILPFSTSHDAAEPVAYRVNSGGKSAAVVTDLGVYNDYIVEHLQGL
DAVLLEANHDVRMLQAGAYPYYLKQRILSSHGHLSNENAGRLLCRILHDNLKNVFLGHLSQENNYEALAYETVCTEVTLG
DNPYRAKDFKIQVAKRNMPSEPAYI
>WP_006861226.1 dephospho-CoA kinase [Marvinbryantia formatexigens]
MRHIKVLGITGGVGAGKSTILQYLEEHYHAEVLQLDAAAHVLMEPHGECYAPVIDAFGRDILAADGTIDRGKLYRKAFDG
GQVAKLNSIVHPRVKEYVKNWIAGRRAQGRAPFLVLEAALLLEERYDLICDEIWFIFVNDEVRAQRLAASRGYTAEKTAQ
ILKNQKSEEQFRVACQFTVDNSSNLLEDTYKQIDKGLKEHEFV
>WP_006861227.1 DNA polymerase I [Marvinbryantia formatexigens]
MQGKLVLIDGHSILNRAYFGVPDLTNSQGLHTNAVYGFLNIMFKILDEEQPDYFAVAFDLHAPTFRHKMYDAYKGTRKPM
QEELREQVPVMKEMLTAMGVPLMMLEGYEADDLLGTAAKKAEADGLTVSIISGDRDLLQLATDRTKIRIPKTKKGKTEIE
DYNTAEVVEKYMVTPPQIVDLKALMGDASDNIPGIPGVGEKTAGKIISEYGSIENAYAHVEEIKPNKAKESLREHYDLAQ
LSKKLAKINTESPFTLDMEQAKMGNLFTQEAFELCKKLEFRNILPRFSCDAPSDSVSDSFAVVTDLSEAEEVFVRAQKSG
EIGFSLLTEQGELFGLALAPDEEHVYFIKKEGFLTEGYLTEKCLQLLQEGRMAYTIDLKEQLAFLRAGISDRAKIADAAI
GAYLLNPLKGQYPCEDIAKDYASLMIKGRAELFGKAPLAKVMEEQPEELAQYACYLAYTAKAAMPVILQKLRENQMLELF
RDMEMPLVYTLYDMQEVGIRVNAQELKAYGEELYVRIVELEQEIYRDAGEEFNINSPKQLGVILFEKLKLPGAKKTKSGF
STAADVLEKLAPDYAIVAKILEYRQLAKLKSTYADGLAGFIAADGRIHGTFNQTITATGRISSTDPNLQNIPVRTELGRL
LRKVFIAKEGYVLIDADYSQIELRVLAAMSGDETLIAAFRDNADIHRLTASQVFHIPFDEVTPLQRRNAKAVNFGIVYGI
SAFGLSEDLHISVKEAGEYIDKYFQTYPKVKDFLDNAVKEAKEKGYAETLFHRRRPVPELKSGNFMQRSFGERVAMNSPI
QGTAADIIKIAMIRVNERLRAEQFQSRLILQIHDELLIEAEPSEVEAVKELLAQEMVNAVHLSVAMEIDMKTGNSWYEAH
>WP_006861228.1 zf-HC2 domain-containing protein [Marvinbryantia formatexigens]
MDCKTAQQKIMPYIERKLNDREMEEFIEHVRGCEACSEELEVYFTIYYALAQLDNEENEVYNIKELLEKDLKQAEDRVKK
HNIVRFYRRFFMTLLGIVAGIFLITGAQTLLTGSFEYTTLYNLFSVETEPVTWIQSETQESEPQITEATERETNRKRQPI
VTTPETEAAIPLSETVAE
>WP_006861229.1 MATE family efflux transporter [Marvinbryantia formatexigens]
MMFTNAQLRKLIFPLVMEQLLAITVGMADTMMVSQVGDAAVSGVSLVDMINVLLINIFAALATGGAVVTSQFIGKKRQDL
ACRSVNQLYLVSGVVSLVIMALTLIFRSSLLHLLFGSIEADVMENALIYLILSALSYPFLAIYNSGAAIFRSMGNSRITM
LISMLMNAVNIIGNAILIFGCGMGAAGAATASLISRMLACVIITVLLTNQKKELHLLPGGWKADWTLIRKILYIGIPSSL
ENSLFQLGRVLVVSIITYFGTVQITANAIANNLDSMGILPGQAVGLAMITVVGQCVGAGDFQQAKKYTIKLLKITYAIMA
AMIVCLLLLQPWILSIYNVSDEARALARTLIYIHNLCALVLWPLSFVLPNALRAANDVKYTMAVSIFSMCAFRVLFSYIL
GYQMGMGAIGVWIAMVIDWVFRVIMFTARFLGNKWQTHKI
>WP_006861231.1 N-acetylglucosamine-6-phosphate deacetylase [Marvinbryantia formatexigens]
MIIKNGLVYGEDFSFKKADIQITGESFGEIAPQLPADEKEQIIDAEGLYVIPGLVDIHFHGCAGYDFCDGTVEAFDAIMQ
YEMEHGVTSVSPATMTLSEGKLAQVFENAGKYENNRGSQIRGITMEGPFVSMAKKGAQNASYIHRPDMRFFEKMQKLSGG
MIRQVAVAPEEDKDFAFIKEVKEQTCASVAHTTADYDTAAAAFAAGACHVTHLFNAMPPFSHRAPGVIGAAFDAKNVSVE
LICDGIHVHPSMVRAAFAMFGAERICMISDSMMATGMENGDYALGGQPVKVVGRLATLKDGTIAGSASNLLDCLRVAVKD
MGIPLADAVRACTATPAQSLGFYGECGSISAGKSADLVLLDKELNLVQVICRGAAVHK
>WP_006861232.1 glucosamine-6-phosphate deaminase [Marvinbryantia formatexigens]
MRFVKAKDYNDMSRKAANIISAQVILRPDCVLGLATGSSPVGLYQCLIEWYEKGDLDFSGVTSVNLDEYRGLPHDNPQSY
YYFMNDHLFSHINTDPAKTHVPDGMIADAGEACSQYDETIRSTGGVDLQLLGMGHNGHIGFNEPDEEFAKGTHCVDLAQS
TIDANSRFFASREEVPTQAYTMGIQTIMAAKKILVVVSGADKADIVEKAFFGPITPHVPASILQLHADVTVVGDEAAFAK
IADRI
>WP_006861233.1 LTA synthase family protein [Marvinbryantia formatexigens]
MKKVFNFKIKAGWANALVLALMPPLTLCCLEFYTHVPWDLTVPIFLLNLLFYYLLFAVCSFVFGSTAVGYAVAPLFPMLF
GLINYFVVDFRSSPIVPWDLYSLGTAVSVAGNYSYTISARLVLVVLGFLLIAFLGSRTSVRLRKPVVRIAGAAALVLSIA
VWVQAIGTDTAVSVFGLDTTLFTPNVLYRNNGLTVGFLGNLKYMKVQKPEGYTAQRAEEIAAPYKEDGQDASGAQTEPED
EASAAQTGTLAAQETADMPNVIVIMNEAFSDLSVFGDFETDYDYMPFIHSLEENVIKGNCYVSVKGGNTANSEYEFLTGD
SMAFLPAGSVPYQQYIKKDMPSLASYLGSLGYRTTAIHPYNASGWDRDDVYPRLGFDNMLFKNDFSNPLLIRNYVSDNSA
FTKIIELYEEKQADEPMFVFEVTMQNHGGYSKDVEGFEESVHLTDLENKTTSVRAAEKYLTLMLESDRAFEMLVNYFAGQ
EEDTIILMFGDHQPSDYVTNTILRLLGLEREGSDEVYFNNYIVPYIMWANFDLDGETEGEDTSLNYLGGMLLEKAGLPLT
GYQKYLQELQVTVPVITANMIMTEDGVRYRYDDGEELVSSLLEDYHMLMYNHLADSTNLVSGFFD
>WP_006861234.1 hypothetical protein [Marvinbryantia formatexigens]
MKWIIKMERKYGRYAIRNLSAYIIALYAAGYLMELLSPNILGWLTLEPAYILRGQVWRLVSWILIPPDSLDIFTIIMLYF
YYSVGNTLEKTWGAFRYNLYIFSGVLFTVIGAFILYGILRMQYPSSVIPSVGSAFSTYYISMSILLAFTATYPDAEVLLY
FFIPIKMKWLGIVYGIFIVINFINSGWSGKVVIIASLLNFIVFFLSTRNLKRYSPKEQKRRHDFKKATAPTRVKNGQVTR
HKCAVCGRTELDGDNLEFRFCSKCDGNYEYCQDHLFTHEHIRRS
>WP_006861235.1 chorismate synthase [Marvinbryantia formatexigens]
MAGSTYGRLFQISTWGESHGRALGVVVDGCPAGLALCEDDIQKFLDRRKPGQNAFSTPRREEDSVEILSGVFEGKTTGCP
ISMLVYNQTQRSADYREIANYYRPGHADYTFDKKYGFRDYRGGGRSSGRETIGRVAAGAVACKILASLGISFTSYVRSIG
PVEIDPARFCEAEISRNPLNMPDAAAAEQAAEYLSKCKANGDSAGGVVECIVRHLPAGLGDPVFEKLSANLAKAICSIGA
VKSFEIGDGFSASRARGSENNDGFVCREPGSIQKLTNHSGGTLGGISDGSELLLRAGFKPTPSISVPQQTVSRSGEPLTV
RVKGRHDPLIAARAVVVVESMAAITIVDALFANMYARMDAITDFYK
>WP_006861236.1 lactonase family protein [Marvinbryantia formatexigens]
MDKEKYVAYVGTYTHGSSVGVHVYDLDVENGYMTERDVVPVNNASHLTKSDNGKYLYSIADEGVEVLKIDPETGDLTPIN
KVGIDGMRGCFLSTDHRGKFLFVAGYHDGKVTVVHTHRDGRLGSVMDGIFHKGLFSVAERNFRPHISCVMPTPEQKFLCV
VDCGIDHINIYKVNPTSGKLKLLDVVRCELESGPRLIRFSKDGRFAYVNCELSNEILVYAYDGSGKLPKFELLQKVDSRM
DKKELRCACSGLRISPSGKYLYTSSAGDNSVSIFAIDQEKGTLSKILSLPISGKYPKDIDVFPDEKTLVTLNHESNEIRF
FRIDYERGLLVMKGRPIKIDTPNCILISRVGEPAEETQQTVNG
>WP_006861237.1 S8 family peptidase [Marvinbryantia formatexigens]
MNRARRIIHAEEAWARGLTGKGITVAVLDTGAAPHPDYAKRLICFRDFIGGRPAPYDDYGHGTHVTGILAGGGVLSKNFR
GIAPEAEIVHLKVLDRNGNGRRGDVINGIRWILKHREEYGIRVMNISVGTVKEGDVRDELLVKAVEEAWDAGIVVVVAAG
NMGPQPQTITAPGNSRKVITVGSSDDTAPVYSGRGPTRNCICKPDIVAPGSGIVSCNAAWQKGQPAYCRKSGTSMATPMV
SGAVALLLSKEPWLTNVEVKMRLMETAQNLGWPHSRQGWGLLNVSRFCRIFLTNG
>WP_006861241.1 hypothetical protein [Marvinbryantia formatexigens]
MSDLTATNCGCGCDNNCDNGCGNGRSIFGGDCGCTILWLLILASLFNNNGFGGCDGDNNSCCWIILLLLFCGNGNGFNLG
GCC
>WP_006861244.1 hypothetical protein [Marvinbryantia formatexigens]
MANNDFSWMNNPALKNIDASKLQMLMTLADQGKGKSQKELLPFLMAAASQTKSSGKSFTNEETNLILEVLKQGKSPEETA
KIEQMVSLIQKMKQMR
>WP_006861245.1 competence/damage-inducible protein A [Marvinbryantia formatexigens]
MNVELISVGTEILLGNIVNTNAAYLSEKCALLGLSLYYETAVGDNEKRLEETLKTALSRSDVVILSGGLGPTQDDLTKET
AARVMGKKLVEDKHSRERIEEYFKNSSMKKITENNWKQAMVPEGCIVVDNQNGTAPGIIMEENGKTVILLPGPPNELKPM
FEHDIFPYLNKKRPEVIYSVMVKLCGVGESAVETQIKDLIDKQTNPTIATYAKTGEVHLRVTASAPDEKEAKRLIRPMVK
ELKNRFGNAIYTMDEQVTLEQAVIQMLRGRELTLTTAESITGGMLAARLTNVPGASEVFRQGFVTYCNRAKRKLLDVKKT
TLKDYGAVSEKTAKEMAKNGAFITGSDVCISLTGIAGPGTEEDKPVGLVYMACSYHGKVTVREFHFKGERAKIRESAVVK
ALTMLRECILAED
>WP_006861246.1 CDP-diacylglycerol--glycerol-3-phosphate 3-phosphatidyltransferase [Marvinbryantia formatexigens]
MNLPNKLTTLRMILIVPFVICMILGGDGNLRFLALAIFVIASITDWLDGYLARKNHLVTNFGKFMDPLADKLLVSAAMIC
LVELGRLPAWIVIIIISREFAISGFRLIASDNGIVIAASWWGKFKTTAQMIMIILLIADLGGVFAVLEQIFIWLALALTV
VSLVDYIWKNRQVLSMQS
>WP_006861248.1 DUF308 domain-containing protein [Marvinbryantia formatexigens]
MEQIREVKKSFCVLSAAYIVLGLVLLIWPDISVRTFCYVFGVGMIIFGCAHMIMYFVKDKLHSVMQMDMVCGIVGIATGL
YILLKMEYVLEIIPFALGIVALLGSVVKLQNAFDLKRFGSRRWYIMLIFAVALLVTGALLIANPFEGLEVIVVLIGVSLI
VDGVGNLAGIFWIGYVIKHPPKVNAEKRCDVVDVNVETVDAPEEITAVARKGADRGDGENG
>WP_006861249.1 DNA-directed RNA polymerase subunit omega [Marvinbryantia formatexigens]
MLHPSYAELIKVVNSEAEAGEEPVVNSRYSIVLATAKRARQLIDGRKPLSMPAINKPLSIAVDELSKGLIKILPEDAAEE
LEISEMQEEVETAEAAEPDAAEETAAQSEEEPEEEASAQEQQED
>WP_006861250.1 guanylate kinase [Marvinbryantia formatexigens]
MKARGILLVISGFAGTGKGTLVSALLEKYDNYALSVSATTRSPRPGEVDGVHYFFKSQEEFRAMIQADELIEYAQYVDNF
YGTPRAYVEQKLSEGKDVILEIEMQGALKIKERFPDTLLLFVVPPDADTLQSRLAGRGTETADVIKKRLRRAVEETAYIS
QYDYLVVNDKIDVCVEEMHAIIQSEHFRVDRNLDFVETLRKDMEKFR
>WP_006861252.1 YicC/YloC family endoribonuclease [Marvinbryantia formatexigens]
MIKSMTGFGRGEYQQGERKFTVEMKAVNHRYFDVSIKMPKKLSFFESAIRGYLKNDIQRGKVDVFISYEDMTERNVSLKY
NEGIAAEYLKYFRKMAETFHLEDDIRVSMLGRCPEVLTMEEQVVDEKELWEILEGALQGASQQFAESRIREGEALKNDLM
EKLDGMKRDVEAVESRFPQIVAAYREKLTDKVHELLGDTQVEESRIAAEVVLFADKICTDEETVRLKSHIDSMRAELERG
GSVGRKLDFIAQEMNREANTILSKANDLETSNLAINLKTEIEKVREQIQNIE
>WP_006861256.1 site-specific integrase [Marvinbryantia formatexigens]
MAKDPIKKADNGTYYFRANLGKHPVTGKQIQKYRSNFKTKKEAREAYSKLVLASAEELTEKKETVSFQNFIEEIYLPWYK
TQVKDSTYKNRYSTIQKHFAYFYKMDTDKIEPIHVQNWQLKLAKNFSPNYVRIVQGMLCIAFDRAIILGLIDKNPARMIG
NVKSKKPKVDFWTLEEFQKVISLLYKGDYYEHYLFISFWLLFMTGMRIGEAAALQWDDIDFETGILSINKSLYYKSMTEY
HFTEPKTQAGIRDIVIDEDTIKELKEWKEVQQKVLTNCNFVMSYSGIPTSKHTLPRALEKLAELAGVHRIKIHALRHSHA
SLLISMGENPLIIKDRLGHEKIQTTLGTYGHLYPNSNFEVAKKLTGKLTYTPATESVADYTSNQFTAQYHKQVN
>WP_006861257.1 MULTISPECIES: cysteine-rich KTR domain-containing protein [Clostridia]
MEKEKTEWVKCPVCGNKTRDKIRKDTVIKNFPLYCPKCKHETLINVRDMTVSVCKKVDG
>WP_006861258.1 MULTISPECIES: thioredoxin family protein [Bacillota]
MALFNFGKKKEEEKKAPACACGCGCPTSEAEEITKDCCSEAKDGICCIKVLGAGCKSCHEQYENAKQAIKDMGLSVEVEY
ITDMQKVMEYGVMSMPAIVVNEKVVAMGKVLKANEVVALLRKLGF
>WP_006861259.1 MULTISPECIES: permease [Bacillota]
MGALKIGWDFFQNEVLGMGWLSRLISTILNACGLDTTSRVGGSIQFFIYDTIKIMVLLGVLILIISYIQSYFPPERTKKI
LGRFHGIWANIIAALLGTVTPFCSCSSIPLFIGFTSAGLPLGVTFSFLISSPMVDLGSLVLLMSIFGWKVAVLYVVLGLV
IAVVGGTLIEKLHLENQVEEYIRNGHAIDVPQEELHFKDRMKYAWEQVVSTAKKVAPYVLIGVGIGAIIHNWIPEDLIVK
VLGDNNPFGVVLATIAGVPMYADIFGTIPIAEALLAKGALLGVVLSFMMGVTTLSLPSMIMLRKAVKPKLLGIFIAICTV
GIIVVGYFFNAIQYLIV
>WP_006861260.1 MULTISPECIES: metalloregulator ArsR/SmtB family transcription factor [Bacillota]
MDERRTAAIFKAFCDENRIRIIKLLRSGEKCACKLLEEINVTQPTLSHHMKILCDAEIVVGRKEGKWTHYSISEKGVKQA
KVCLEQLTTLDVEYKNKSCCEK
>WP_006861261.1 MULTISPECIES: TnpV protein [Bacillota]
MAKTIFEEMGGTYVRQGDYFIPCLSLPADKENHPIGVWGQRHKRYLQEHKKATYTTLLTSGKLNSYLADIDEQAEEWFSR
MVRQMAEHEDVTETLKAENQMLWVQKINNIRNRAMEIVYTNLIYA
>WP_006861264.1 MULTISPECIES: helicase RepA family protein [Bacillota]
MENKKEMTTPNVSAATDTEQPFPKCTEHSIADCDENIKSFEEMQREMLRQLSPSYLKTVSMAALYDTVFDIQTPLIDGLL
QRGTYLFVGSPKVGKSFMMAQLAYHISTGTPLWDYKVRKATVLYFALEDDYPRLQKRLFQMFGAEETGNLYFATECKTVN
GGLEEQIREFMQEHSDTGLIIIDTLKRVREAGGADYSYASDYDIVARLKALADSYKVTMLIVHHTRKQKAEDIFDMISGT
NGLMGAADGAFVLSKEKRTSNNATLDVAGRDQQDMKIHLVRDSKRLVWNFEKSETELWKEPPEPLLEKIAAILFSESNRW
EGTASELCERLGVDIKPNVLSLRLSINASRLFRDYGIRYQNSRTHDGRKVSLWKETDGVA
>WP_006861269.1 DUF5720 family protein [Marvinbryantia formatexigens]
MELNEMEKRLLFQVEGDYQSKILNELYMTARYTKNLEQRKAAENLMEKLRVLTDAECMDIVRDIQKNYRLPYPPRTIGEK
IAEARQQSGAEKLKGHDIMALERFDPEVRHMIVFDVLSYDSPVGDRGDKMRLFLTDAGYQKFLDSQERGEVKLKNHAKVS
GGHLHYDRRDRAL
>WP_006861271.1 DUF3991 domain-containing protein [Marvinbryantia formatexigens]
MPGVTKEQIQAAREADLFAYLQFHEPGVLKRDGPNYRHKEHDSLVYVTGKRYWYWNSRGRSINALDYLIQIRGYGLVDAV
HTLVGGEIQQAPAYRSATEKAHVQKEPEKKPFSLPWVRRCATSAVSYLQRRGISSDVIGRCFRKGLFYEARYHGEPVCVF
VGKDEAGKAKFACMRSITGNLRKDVYGSDKEYSFCYPPRNPGSRHVAVFEAPIDALSHATLQELKGWKWDGYRLSLGGTS
HVALTAFLKRHPEIRRVSLYMDNDLGGLKNARRIKAMLHEDQRFKHIRVGINPPRIGKDYNEMLLHVTKKMKDHQQQCRQ
KQAAISI
>WP_006861272.1 MULTISPECIES: hypothetical protein [Bacillota]
MMNTENTALQMIAEAARCPDYGPDMVKALMKKLDMNEKGFALLMNVAPSTVRLWTSGAAQPCGTAKRLMQIYETGPEIVG
KIAGGQPPADERNL
>WP_006861273.1 MULTISPECIES: hypothetical protein [Bacillota]
MAPVTMKDDALPQIHLVRDTDLGVFAYELHILAGDFLRESEFNLRSLATNTGPDSIAIMGKNHIWLADALSAYYPTGELY
RMAAMTEYPGARAFLFHTERKEDGRLYGDVLMTDLDTLRQDIERNTLYPYGVNMEYRDGTKAEADIEKWEAMELCEKDAL
KTWRYLYAPEQVTEWQHHYSNLFSQWKAQAFSYMPQDLEERLNVEYMEEAQNPDTDMYRIPLGTAKQLLLDGASVYRLLP
GGAEKIAPIAAVRAGLWYEHYREFAVTPEDLGALDRLVRRETDRLMRIRPQLDKSQERRPSPER
>WP_006861274.1 MULTISPECIES: LPD1 domain-containing protein [Bacillota]
MADNIQHEDFGEKIGGAKKDLWKDRGLYVNDLDAMNEREAEKFVKKDNIWKKPDYQAMLDDGIPLGVVYFIKKARDGLNA
SPQYYRRDDTPEKRLARQKEYIQTVRELQGAVSEVRTVEDAMQVYDRFFVENGYLEQVQGWGSGIHYQATEKGRENPAIT
NKLSNTLMVRSAGYFERNFTQKAQKEQFGVSKDQKVPKGYAIHFNDGKNTYSKNNDWKPDTWYVTKGYSILQTNFETREA
ALKWVQELAKGRSKSGKTRFVPPQLIAVRRTGPDYRNGAEITGQHYLDTFGFRGGEFGNWMNQNDRQASLNMGFEALKDL
AAALQVSDKDIAYQGTLAIAFGARGSGNAAAHYEPLRKVINLTKMHGAGSLAHEWWHGLDDYLGTKMGAKGMLSEQPRLY
APFQKLIEAMKYKPETPEQAVARTEAQTERTRKNAASWLDSAVLGSLKRHGNEEQMETYAVLREAFLSGEAGSVERISAF
KKSVTGRVIPKSERERLEIFEHMLSGMQAQEAPQIGRVETDFYRNSVRMGKECEKDGGYWDSNVEMTARAFACYIKDKLP
YQSDYLVGHADCAVTFVSDKDGKMEVLKAYPEGEERRAINAVFDEIVADLKREQILTHSDVTLPLPAQPLAENEQISIFT
AERPSVMAQLAAAKPAEKTTPAQAVPKKSRVPEI
>WP_006861275.1 MULTISPECIES: hypothetical protein [Bacillota]
MEENKDYRAYRYGDYLEPGAELKIEHSVSCEDVDISSLITMGAENLEAMRQGSIDGEQKAYEIVVAAAKQWEKQAAATQM
INRALSYLRTPEVTHTANEWRKTGNWRNDEEISNRVYRMSCGIWEDTKYDRETKQSVPVAWYVTWDVYVNSPKQGYGEKI
AGQNQKRYTDKAAAEKYLEGRKKAYSHLFTEISPQIPKQYEHHFTVYGALLPGYTVEGQEPVKTDRTAADVSEGGISMPE
KPEKPSVLGKLSAAKTQEKTPAAPGAANKKKEDMQL
>WP_006861276.1 MULTISPECIES: YodL domain-containing protein [Bacillota]
MKVLMVEPGKSPYETEIEGGLESLQAAVGGDIQATYPFDDLVGLICNDEGKLIGLPLNRALYDDEGHLYDIVPGNFLIIG
LGEEDFTDLPADLIEKYTERFKYPEKFFRLAGEIVAVKQPLPPEEKQQPASVMEEPGRDDIRLDDTTDLAFDLDEFFRQN
SGAYADLYPDSHAEKERMADELLSGDTGKIRMRLAAFEREEHMEGETAPLLARISSYEKEYGISTYSIYQLGLSDNTDNL
RFMSLDWLESKGFSVDRDHYQMVYARQREPGETLEDIYRRFNIDHPEDFRGHSLSVSDVVVLHENGADAAYYVDSIGFKE
LPGFFDAGAPEARRDVSVREQLDNARKQAAQTEPKAPDKRPREPERS
>WP_006861277.1 MULTISPECIES: hypothetical protein [Bacillota]
MLMAVEGPYALMVQPDDILISPREVDEHFGTMVCFHSRYALGDSHNYMDKDDFLREMYLDTVGHDEAGLKRYEHMVNIVS
SRFRHGPKTEEQAVDDAMLKVISEKYITLPLYLMDHSGLAMQTTSFNDPWDSGQVGWIYVSKEDALKEFGGEKMTGALRK
KAEDLMRSEVAAYDSYLRGECYGFELYKNGELTDSCWGFMGDLADVCKDMAEYLPEGCKNMVDHLEEQDHPATIIKTLLK
HAKIQVNQAAKAFEHTPRQQVIGDAR
>WP_006861281.1 MULTISPECIES: transposon-encoded TnpW family protein [Terrabacteria group]
MTEKKGTPTPLTKPDGVITTQRNGQTIVAELFFNPNGTETFSDKLLKTILADSLRFSASDGQEPEKTEILR
>WP_006861282.1 MULTISPECIES: hypothetical protein [Terrabacteria group]
MRTGLTKQEKTTDIWFDEKDPLIHIRTHNTNLKKRLAAYAEQYPDECCKTDTDPETGCMEFDIAKGRFSFRLTAPYSEER
REAARRYARENNAADRLK
>WP_006861283.1 MULTISPECIES: VanZ family protein [Terrabacteria group]
MLPISDIIIRSISGYVFIVPILILYFLYLRKSGREQSLLHIAAVFVFCYYLFGILTVAGIGYTSTISFSPKISLIPFLGM
ITGPIDTILNLILFVPLGVFLPFLYKKYHHIKTVALTGFLFSLSVEIVQMFGWGSSDINDLIINTAGACLGYWIYYLLSK
ALPNNFRKKLQSENVNGTVEVLLFVIYIYMVMVTVQPWVIHDVLNIG
>WP_006861285.1 MULTISPECIES: MobQ family relaxase [Clostridia]
MIPIAIYHCNISIVSRGKGKSAVAAAAYRSGEKLTNEWDGMTHDYTRKGGVVHNEIMLPPHAPPSFSDRSTLWNSVELYE
KAGNAQLAREIDAALPIELSREEQIRLVREYCSSQFVSKGMCVDFAIHDTDSGNPHCHIMLTMRPLDERGAWAAKSKKEY
DLDENGERIRLPSGRYKTHKVDLTGWNDKGNALLWRKAWADISNSYLEHAGSTERIDHRSNAERGIDEIPTVHMGVAACQ
MEKKGIATEKGELNRAIRKSNRLIKEIRAQIGNLKEWIAGLLAAWETAPRKPQPPKSPNLANLLMRYLSVQREKSRKYSQ
SWQHQHAADELKTISQAANYLAEHGISTLDELDASLSSVSDEAFSIREGMKTAEQRMKELQKLIENGENYLQYKPIHAEL
KKLKNGWTNKRDKYEEAHRAELTLWNAASRYLHANLTDTKTLPISEWKQEYADLKAQRDTDYTKLKAARAEVAELQKIRK
CVDIALKAEQPEQTQNRTKRQEQER
>WP_006861287.1 MULTISPECIES: AAA family ATPase [Clostridia]
MYYTQEQIDRANQADLVSFLQGQGEQLTRAGQEYRWKRHDSLTIRGNKWYRHSQSKGGAPIDFVMEFFGKSFTEAVELLT
GEKGAAPPPDRPSPASFSDFRLPPRNPDNRIVRNYLTAVRRIDEDVSGFFFSTGDIYEEAAHHNAVFVGRDEDGVPRYAH
QRGTAGNFRLDVKGSDKAFNFCYRGDGERLFVFEAPIDLLSFLCLFKKDWQKQSYLALGGVGDKALMRFLSDRPNIKTVY
LCLDSDQAGNDACSRLVELMPEGLTVHRLIPLFKDWNEVQTRRNEITDGKYLREAVYGLKEPPQEETVEIIRMSEVDTQT
VEWLWKPYIPFGKVTIVQGNPGEGKTTFALRLAAACTTGGTLPGMKPMQPFQVIYQTAEDGLGDTVKPRLIEAAADLDRV
LVIDEAKRELTLSDERIEKAIIQNGARLIILDPIQAYMGDKADMNKANEVRPIFRRLAEVAERTGCAVILIGHLNKAAGG
QSAYRGLGSIDFRAAARSVLLIGRVKREPNVRVIIHDKSSLAPEGKPVAFCLDPETGFEWIGEYDITADELLSGAGGNNA
TKTEQAEKLILDLLADGKELASEDIEKAAADAGISARTVRAAKKNLDGRITSKRIGAAWYHALKK
>WP_006861290.1 MULTISPECIES: Maff2 family protein [Bacillota]
MAFFASAIDTLKILVIALGAGLGAWGVINLLEGYGNDNPGAKSQGMKQLMAGGGIALVGATLIPLLSGLFG
>WP_006861291.1 MULTISPECIES: CD0415/CD1112 family protein [Clostridia]
MGSLFERITDWIKEGLIEAITGQYTGIFESVNSQVSDVASQVGQTPQGWNGGVFSMIQNLSETVVIPIAGIILTFVLVYE
LIQMILEKNNMHDFDTFNIFKWIFKTFVATYLLTNCFTIVMAVFDVAQNVVSQSAGVINGNMDVTAALADLETQLEAMGM
WELIGLWLETNIINLCMWVLSIVIFVIVYGRMIEIYLTVSLAPIPFSTMANREWGQMGTNYLRSLFALGFQGFLILVCVA
IYAVLVQSIPSSGDIHGAIWGTAGYTVLLAFALFKTGSLSKSIFNSH
>WP_006861292.1 MULTISPECIES: SpoVG family protein [Bacillota]
MSKTNNEPMQPEAQTGESLKLDVTVRPIAPMGNLLAYANVTIGDCFKIDGFRICSGENGLYVNMPSTQDKQGKWRDVCWP
VTADFRRQLNDALIEGYGQAIENLQATLEATKGAAEKPSLTGALKDNAGKVKTQPAKSAPAKNEQAR
>WP_006861293.1 MULTISPECIES: MT-A70 family methyltransferase [Bacillota]
MPEAGKYGIVYADPPWRYDMKRGNGVAENHYPTMSIEEICALPVTDLAARDSALFLWATFPQLNEAFRVIEAWGFKYKTL
AFLWLKQNRKADSWFYGMGFWTRSNAEVCLLATRGHPKRQCAGIHQFVISHIEQHSKKPDEVRDKIVKLMGDQPRVELFA
RQQTPGWDVWGNEVESTVTMQERNQ
>WP_006861294.1 MULTISPECIES: PrgI family protein [Bacillota]
MPYVPVPKDLTKVKTKLAFNLTKRQLICFSLAALVGLPVYFLTRGAIGNSAAVLLMIGLMMPFFFFAMYERDGQPAEKLL
KNRLRHKLWPKKRPYRTENLYKSMSKKEVTRIAKNQTAGGPGKTSAKKHQAGKKDQGRRKDKRK
>WP_006861295.1 MULTISPECIES: hypothetical protein [Bacillota]
MYRDGICRLTDKLYTKTVQFFDINYQLAQADDKAQIFEGYCDFLNYFDASIHVQLTFINQRANMQDFARSIDIPIRGDEY
DGIRREYGDMLKSQLQKGNNGLTKRKYITFGIEADDLRTAKMRLERIEADVLANFKALGAQAKPLDGLERLELLHSQLHP
DGQEKFHFTWADLPKTGLSTKDFIAPSGLSFSNDGKTFRVADHSGAVSFLQILAPELTDRLLAELLDLDDAVTVNLHIQS
IDQTQAIKNIKRKMSDLQKMTIEEQKKAVRAGYDMDIIPTDLATYGEEAKNLLQDLQSRNERMFLVTVLVENIASKRQKL
FNDILSASGIAQKYNCALKRLDYQQEQGLMSSLALGLNQIEIERGLTTSSTAIFVPFTTCELFQEGEALYYGLNALSNNL
IMANRKNLKNPNGLFLGTPGSGKSFSAKREIVNVFLLTEDDIIIADPENEYGPLVQQFGAQGQVIDISPTSTNYINPMDI
NLDYSDDENPITLKSDFILSLCDLIIGGKEGLSPIERTIIDRCTRLVYRDYLQNPRPENMPVLGDLYELLLKQAEPEAQN
IATALEIYVNGSLNVFNHRSNIDMNNHRVLCFQLKSLGKALKEIGLLIMQDAVWNRVTANRSKHKTTWFYIDEFHLLLKG
QTGSFSVEIWKRFRKWGGIPSGLTQNVKDLLASREIENIFENSDFIYMLNQAQGDRQILAKQLGISPHQLSYVTHSGPGE
GLLFFGNVIIPFVDHFPKDTLLYSVLTTRPDEVAGA
>WP_006861297.1 MULTISPECIES: DUF4315 family protein [Bacillota]
MNPKIEKLEKEIDKTKNKIAEMQARLRDLEKQKTELENTDYVAIARSFHLTPQQLAEFLKSQQAAPSGDGPLKKQEDMNE
D
>WP_006861298.1 DUF4366 domain-containing protein [Marvinbryantia formatexigens]
MRTKKISLLLALVLVISAIALPLTAYAAGDKDTTPPELAASLDGGTLKVESSDDNSGVEAVFVDGNRINSLTNGAATVTL
KDYAGTGKQVNVYAQDYAGNRSKTVKFENPYYEEPTPTEKPAETVQQNQSSKPVKPAQVQAASSGSTNHNAQSSNSGSNA
SGNSSNAGTNTGSNTASGTNGGSSNSQEETETTSSIPDGAFTPEGTGTVLDEATGEGDDKQFYTITTEAGNVFYLIIDGK
RDDNNVYFLNGVTEADLMALAEKNEGTMSVIPTEDVCTCTDKCEAGEVNTACSVCKNDLKGCTGKERPAETEELAQTEPP
KKDNGSAGTIIFIIVALLAVGGVGYYVKIVRPKQQAEDDEDFEDDGYGEGFDPDEAYGEPAAASQRPIQPARERPCRCQP
VFQCDCRTSCGKSL
>WP_006861300.1 MULTISPECIES: hypothetical protein [Bacillota]
MVNAIIPIPGYVHLYRSLLRFYDMPENEVREMLYLLNTANLDCYEYYHPERDVIQSGPVAFSNWLEHMNCRPYRTEVQLY
KSLLFLKRSIDRDLIVTSQREALQTLRCIISNLEYRFYKAYGMEIEDKRTVYGECTYRLVPREDEPSVCLMHDWIYLPSA
>WP_006861301.1 MULTISPECIES: hypothetical protein [Bacillota]
MSRIIDKIRDSSFSKEGCHITQKEVNAVFDEQVQLCADTLQKKTKEYTGDDTDRLGAFKAAAALQHTTPERALAGMLAKH
IVSLYDMCFDDDTDYDLSTWNEKITDSLNYLFLLKAIVKEGHTNQTD
>WP_006861302.1 MULTISPECIES: FAD-dependent thymidylate synthase [Bacillota]
MVFAARLTQRGHRIATMDDLMALYEKSFSENTVAAISGLPHPTVQKFAVITVAVVGASRRFLSQITRHQNEVKFMSASLQ
YSNYAGQADFAVPYEILAAPAAVRELYLKSCHEGMDCYEKLCAEGIGHDAAGYATPQGLRNVLIISATPYQWKHIIGQRV
CRRNTDETRIVLLKIWQELYTLSPALFAPGLTGSFCQRDKCLEGKMACGRKIDADITPEDLLKADYPALSEGGAHEDQID
>WP_006861303.1 MULTISPECIES: deoxyuridine 5'-triphosphate nucleotidohydrolase [Bacillota]
MKIKLIDFGVPEGRRPFRPHGNDAGADVYMPYDCTLQPGEIAKVPLGFGIEVPDGYAGYVFPRTSMAVKGLVCELPPVDS
GYRGEIHAIISNVSNQTQELSKGSRVGQLVITPVVIADFVTELGEQRGTGGFGSTGK
>WP_006861304.1 MULTISPECIES: type II toxin-antitoxin system mRNA interferase toxin, RelE/StbE family [Bacillota]
MMAYEFTFTPRFQKHFKGLTVQEKKQLKNKLELLAENPSHPSLRTKRIQGTTDLFECSVNMDIRIIWYYEGDKMIILVDV
GHHDILKQF
>WP_006861305.1 MULTISPECIES: AbrB/MazE/SpoVT family DNA-binding domain-containing protein [Bacillota]
MLAELRQKAQVTIPREIIVKLGLSEGDKLDIFEKDGSICIMPVVVYPKKYLSELKEEIGDVKAKIASGEQPVFDSVDALF
DKLEAE
>WP_006861307.1 MULTISPECIES: SLOG family protein [Bacillota]
MEGKTCCVTGHRDLPQKEINHVKTALRREIDSAVADGFTRFMSGFADGVDQYFAEIVLEKKKTNPALELIAVIPYQKRLD
SLMAKGRTYEMLEACADVVVMQEEYHPSVYSHRNRYMVEHSDRVIAVYDGREKGGTVRTIRFAHQMKKVLREIPVGEIVL
PGQPIAKRK
>WP_006861308.1 MULTISPECIES: DUF3789 domain-containing protein [Bacillota]
MWNMITHFLTFTGGMSAGVVLMCLLQTGKQEDEWLENRKREENE
>WP_006861309.1 MULTISPECIES: DUF5688 family protein [Bacillota]
MNQEFAENIKNHIREYLPVDYQDAKITLEKVTKGNDRILTGLIIRKDDETAVPSIYLEHYEEQFGKGRPMDDIMKEIAQI
KMENSLELPIDVKGLQDYETARPLLAIRLCDPEKNQEYLKDKPHTACGELAATYRIQIMEDSSGTASAVVTNDMLNLWGI
TPEQLHHDTVSAENARNPVCLYTMDDVMSEIMLSVKPENLFEQTEPLESEMIPMYILTNQNKVNGAGVLARDGVLDKIGE
LLGSDFYVLPSSTHEVILVPDNGNMQTKELEDMVKEVNATQVPPEDLLSDKVQYYDRAAKTLGRKQEKGLLERLSENKAQ
VQEREAKAPKERQKTKQEPSL
>WP_006861312.1 MULTISPECIES: hypothetical protein [Bacillota]
MQIEKTAITKELMRIDTRRQMIDIQQIDNRRFMYNPKTGILVLGYQYAATSTMVSSHANELADAGITKGYDNFVRGWIGT
GGDYPKGVIHFAPCVDKRNITLFDRAFDTLKMFQENGALAGTVVRGFGENWEQPLSDIFTDMREPGQKPSVRRQLKKQPE
AKATRQKTNHQQER
>WP_006861314.1 MULTISPECIES: DUF4316 domain-containing protein [Bacillota]
MEKKRTYGVWAVRSSTSIFGPAQSWCKENGKPLEFDTKAAAENYAKEANEHTTANVRYYVKEKEPEPGAVRKGTSQPELD
ARSHEEVIPRNDAAEKQNEIPGRQIPSQTDPLVEIRSAVHSNYAGMVAMLGADNRVYLGHEERCHYQDMQPSYYDNQDGS
LCFVCDQPDMYYFLYGEGWAHTQAEMLERGLTLHQYEEFARLQNGVLAQFTTQREILFAGQPFQPPESYLRNAELYEEGQ
TGNYNMLDGRLNNEPPERPDLTDGQTYEEIRELAPETLPEEKPSLMERLKAERPEHEAKQAAPPVPERER
>WP_006861315.1 MULTISPECIES: hypothetical protein [Bacillota]
MGAVKFEGVDVLDFLGKVVELHTQHYKDDFDIDKELIQNLAACRNGENEQLLWMSRTCGTYCLWERDVYLQDSHENKVWR
FYHEQTKDSILAYAIQLDGIQDGKVTGCIWPLDYHAHVERVKLLSCAIEKVSVLFQDGTQAVFPYDSYIQQINMFKAEHG
TSKCVTWLPESERELQTILRREHVKRDYHAKPGDIQEYMDSLKKSTLRGKLKEVQAVAAFTRKPPSHKKEPER
>WP_006861316.1 MULTISPECIES: plasmid mobilization relaxosome protein MobC [Bacillota]
MKAGHNKKSVRVEFVMSEPEAELVKERMAELGITNLSAYLRKMAVDGYIIHLDMSDIQEMIRLLRICSNNLNQYTRRANE
TGSIYAADVDDLRTRLDSLWDGMDKLLRGFANIS
>WP_006861317.1 MULTISPECIES: CD1845 family protein [Bacillota]
MRLIGKLLALPFVLVTGILYLVCKFLVVVSGAVLGILSGIVFLAALALFFAAGFWPGLSWLVIAFLISPYGLPMAAAWLV
GIIGGANSALKDFVFG
>WP_006861318.1 MULTISPECIES: DUF3849 domain-containing protein [Bacillota]
MKDTTPIYFHSATYAHEHGELDQYRASHKANIACKEAIEQAIADNYRDNRLGPACVQQVLQQFDPGRIFYVLANTVRQKE
HDGRISRDNKAWAQTIPVCEDKDGFGYDRNVSFVVDRSHPGLMDLFLTQARDIAKEDFKMNQEFTSRNQVEFIRQTYPPN
TRILLQHMDDPYAPVPAGTRGTVKYVDDIGQIGVAWDNGRSLSLIPGMDTYRKLTQQELTQEQGEKPSIHDSLGKHAGQQ
AAHSDKPKMKKEQTR
>WP_006861319.1 relaxase/mobilization nuclease domain-containing protein [Marvinbryantia formatexigens]
MATTRLMPLHVGKGRDVSTAIADIIDYVENPQKTDFGKFIYGYECDTRTADAEFLLSKRQYANLTGRNRGADDVIAYHLR
QAFKPGEVTPEEANQIGRELALKLTKENHAFVVCTHVDKHHVHNHIIINSTTLDCQKKFRNFWGSTWAIRRMNDKLCLEH
GLSIVENPKPSRNHYGTWMGSQKQPSHQEQLRWAIDAALEEKPKDFEELLKKLEAAGIEVNRERKYLRFRLSPEDRYTRC
DTLKGDYTEQAIRERIAGIRTVKPRRISPQKPVSKVGLLVDIEAAVRSGKGPGYERWAKVFNLKQLSQAVIYLKEHGDMS
YEDLQKKSDAATASFNALSVQIKELESQMAANGELQKQIVNYAKTRAAYVEYRKAGYSKKFRAVHETEILLHQAAKKHFD
EVGITKLPSVKSLREEYAGLLEQKRKAYSSYKQARADMKELYNIRANVEHLLDIPTGREPQKESQKSRQ
>WP_006861321.1 MULTISPECIES: ABC transporter permease [Bacillota]
MTWPFENDTSAIVKKLADRSMKADKRRNAFIIITIAFAVSLMMVLALYNLGTDRENRLYLQGRYQSSFINSTSAVFEKLE
HNNQIEAVGKEAAMGTSRINDYTLDVYYRDQNALELKGVTDLLGKMPEAENEIIVEQSYLEHLGLPVQLDQTVTLDMPFG
ENQTYHVCGIIQSSNASRIYQVIVSDGLYSRYGKANCYDLLVRVKNTENMDSETLKLLINEIAEQSGVPEQYVMYSSTYF
GLAEEKSTQELLVIIGASSLIVLACSLVIYSLFYISVIGKTHEYGRLRVLGATSVQIKRIVRKESFLLSCAAIPIGVVLG
SVLGYCFVPDGWHWMTTLECAVVIALVTEIALKIAVHTPVKKASMVSPIEALRINTTDTPATEKTRIEHRKITPSSLARM
SFARNKKKAILTILSLGFAGVLLMCAATYLNSTDVESMAKQQFANGDIVLSLDPANTNAEDRPAGINALQTKNPLDEVLE
ETISDMDGVKNIEFIQGCVSNMEFPTPFKDGNSHFFTQIGIPENQYEAFSQGLIEGTADRQKLINGKGVIVDNSAKLLSD
YYNYTPQIGDIVKVETADGQWEEFTVMGIGKAPNLGGDSASFYFPQELLPMMKENVSNFNITCIVDVERDQLTEVENKIF
QLAENRGGIEVFSISDIITYLQEEMDNIKMPLYGLVFFIAVFGLISLINTLMTNIISRQQEFGILQSVGLSSKQFSKMLQ
TECFYYVSGTAILTLTIGTLTGFVLCKVFNQVGTFGTLTYHFPVLEISIYFVALFFILAAYSVFSVRYSKRHPVIERIKT
ME
>WP_006861322.1 MULTISPECIES: response regulator transcription factor [Bacillota]
MKQILIVEDDSFLNKMLDYNLTADGYGVTSALNARTAADAIRQREFDLVLLDINLPDGNGFELCKLIKPQHPDTIVIFLT
ANDQESDQIRGYEVGAVDYITKPFVIGALQRKIKAMFAMLEHHKPAKDIYDDGRLFLDFSEQTASLNGKPLTLSPMEYKM
LNLFRKNPRQVLTRGQLLEKLWDIDERFVDEHTLTTSISRIRSKIEADGGAPYIKTVYGMGYQWTGGEAK
>WP_006861323.1 MULTISPECIES: HAMP domain-containing sensor histidine kinase [Bacillota]
MKFQNLSVKRLFGRVAIGLVLSMSGITIALFLVTKQIAVLLTGGALLLCALVGIFVLTQAFGKRLSQFTADLCQTLDHMI
AGNEAPQRPEDSETQLARIGHRLARLYQIMQENRRRVDEERQELQTLVSDISHQVKTPVSNLKMATDTLLEKPMTEAERT
DFIRGIRSQTDKLDFLFQALVKTSRLETGVIQLDKKLSRLFDTVAQAMSGIVYAAEKKEIAVSVDCPEDLTVSHDSKWTS
EALFNLLDNAVKYTPAGGKIAVSVVLWEMYVEIKVTDTGKGISESNQAAIFRRFYREEEVHEQQGVGIGLYLAREIVTRQ
GGYIKVVSEPGKGSEFSIMLPTK
>WP_006861324.1 MULTISPECIES: hypothetical protein [Bacillota]
MELTPTLILNLALLIVPPVTLVLVFRQWLARHIRWTVALTALWDVLLFWDELFYYESFGLFAVLILVQLAATGAAAFRFY
NKQRKD
>WP_006861325.1 MULTISPECIES: ABC transporter ATP-binding protein [Bacillota]
MSILQTIDLKKYYGTEPNITRALDGVNFSVNDGEFVAVVGTSGSGKSTLLHMMGGLDTPTSGNVIVRDKELSKMNDEQLT
IFRRRNIGFIFQNYNLVPILNVYENIVLPVELDGDTVDQKFLDEIVYLLGLEDKLKNMPNNLSGGQQQRVAIARALITKP
AIVLADEPTGNLDSKTSAEVLGLIKRTSAEFRQTVVMITHNNDIARLADRIVRIEDGKIVE
>WP_006861326.1 FtsX-like permease family protein [Marvinbryantia formatexigens]
MTWPFENDTSAIVKRISNRSISANRKRNIFIVLTIALASALLSAIVLYGFGVMQETQNRNQKTAQIMYHAISEQQGQELY
KQEEIAWVGEFFNAFSEQVNHSTVNFTYANADMLKSQSMPYSGDLPASENEIVVQESFLDSLGYSNELGQTIQIPFSDGT
THDFKLTGILDVKTGDIGRYTAIISKELVRQQYGDEGMIDYYIGLKGAQNMSEEEATNYANTLAQELEISDDSVIVRSTY
FNLKDENHGSDMLFYFLIGFVTFIGSGIVIYSIFYISVASSIRNYGQLRTIGTTKRQIKKMVYREGKLLAAIAIPIGLVI
GNVIGYFLIPAGWYWLTTLCVTAGVGLFAFIIVMIAIHTPVKRAAAVSPLEALRYSDYQGKMKESSVLHRKITPASLAKM
NLSRQKAKSTLTILSLSLGGVLVVLISTMLVSYDGVAEARGRAFPVGEFNIQLNANQSWDTAGISLSGLQQKNFLNADFV
NAVESIDGVTGIKRWYYTDAEYRVNGNSGKWIQGFCRDEQQNLEKERIAGTTDYDELVAGNGIVLLQERADFYDIEAALG
DTVEVDYKTESGQIRSKTYTVMGIVNEYSYSGFSKCFALPEQFMNEATGIDCTGTISVITDMEKYDTVEAALNQLIDGNS
DLVMETIKESITYYSGLQQLSFGVLLIVAVIVVCFSLINLVNTTITNFLSRRQEIGMLQAIGLSKKQLIKMLCYEGLMYS
VFATLVTLVLGTGLGFLSVQVVVKTMNPYFHYSFPWLIVLIYLAILLIVQFTLISYTTGNLKKQSLVEQIRTME
>WP_006861328.1 MULTISPECIES: hypothetical protein [Bacillota]
MELTPTLILNLALLIVPPVTLVLVFWQWLARHIRWVVALTALCDVLLFWDELFYYESFGLFAVLILVQLVATGAAAFRIY
NKQRKD
>WP_006861329.1 ABC transporter ATP-binding protein [Marvinbryantia formatexigens]
MSILQTINLKKYYGTEPNITRALDGVNFSVEDGEFVAVVGTSGSGKSTLLHMMGGLDTPTSGNVIVRDKELSKMNDEQLT
IFRRRNIGFIFQNYNLVPILNVYENIVLPVELDGDTVDQKFLDEIVHLLGLEDKLKNMPNNLSGGQQQRVAIARALITKP
AIVLADEPTGNLDSKTSAEVLGLIKRTSAEFRQTVVMITHNNDIARLADRIVRIEDGKIVE
>WP_006861330.1 ABC transporter permease [Marvinbryantia formatexigens]
MTWPFENDTSTIIKKLAKADLKEHKLKTLITAIIIVIATCLMATVFSILVNDALKQSTQAPYHAMFRAVSEDTKNKLQTD
NDFETVGVYKTFGNIVNSDGRTDLAYMDDSAMSFLGFELMDGNLPQSNTEVLVSETYLSIHKLVLGDSFSFEYVDTLTNE
LKENTFTVCGIIQNKTQEKGKQFYILTSDRFRTEYAQQYSELSLTYSTQTASTVDVLVSLNSEKADMSPDTQKDFLKSKG
EAEGIKDFDIILNDRYIDGIYIDGAVAVGIVFFAIFIMFASSFVIYSIFYISIVNSMPMYAQFISLGTTKKQLRYFLKMQ
GNLLALRFIPLGALISILIVVILSGVRWLLYDMAIVLLSGFLIFAVIKFALRKPAKLLAKTSPIEAMKFQGEKAGQGHKT
LKRITPNTLAQSNLKMNQKKNRMSIISLSISGTLMIALAILISSINLPAMLRQSYPLDEDFQIGIQMDNFYERFPTIIQD
NPLSEDLQAQIYKIPGVEKIVLDGCVVGRLVESKVVYDSPEDNLETVNSLSPELVANASELVDGTINYDEVGLDGMVVNK
YRTDRSDTNYGDLKIGDTLLFHFDVAGQTIEKTFTVAGIAYFPSTGLFYCTSEAIAELSPYNNTSHLSVFCDPDYKESVQ
DGIMALISGNPNLRLKIYDEEFSTIRGFIKATTSSLYGISAFVILFGLLNMVNMLISSAIVRKREFALLQAVGMTNQQLR
KMLYREGMSISVKSAILATFFGVTVGVLLCYLANKVLALKFILFEFNIFPILLFSILLVGLQICISYGVSRSIEKDTLVE
RLRTE
>WP_006861331.1 hypothetical protein [Marvinbryantia formatexigens]
MELTPTLILNLALLIVPPVALVLVFRQWLARHIRWTVALTALCDVLLFWDELFYYESFGLFAVLVLVQLAATGAAAFRIY
CKQRK
>WP_006861332.1 MULTISPECIES: GntR family transcriptional regulator [Bacillota]
MKLIISNVSGVPIYEQIKQQIKAAILSGDLQAEETLPSLRTLAKDLKISVLTVTKAYTELEQEGFVKNVQGRGCFVMGSG
SELIKEQLICKVENNLTEAIKAARMANLSTEELHRLLDILTEVKTDD
>WP_006861333.1 MULTISPECIES: ABC transporter ATP-binding protein [Bacillota]
MTNYLEVTNLSKSFDSFQLHNISFTLPKGYIMGLIGPNGSGKTTTIKLILNMLKRTGGTVKVMGLDNIAEEQKVKSELGV
VFDTNYFSDDWKVSQVEKSISVFYPNWDSQKFVDMLRKFHIAPTKKVKELSKGMQMKLMLACAFSYDAKLLILDEPTSGL
DPVSRDELLKILSEYIEDGEHSVLFSTHITGDLERAADYITYISYGELFFTGSKDDFVDMFRIVKGGIEELSDDLKNKAA
GIRTFPTGFEALMKTEDINGFSNLTVEPATIDEIVVFTSKKGDDYE
>WP_006861334.1 MULTISPECIES: ABC-2 transporter permease [Bacillota]
MSNILKSTKLDIALVKPYFKTICFTLLLPIVFAAINRSLLTGVSFAMCFIAMTTGYTFSITEKNSMDRLFGILPVRKSEL
VIGRYVFVLAMGLLSLIISLIAQPLVLKVLGETVGVFDIVTAAIAGVFLFALYTVFQIPGYYKYGSIKGRVFMYIPVAGF
LVTLLLLSKMPAIGKSIISVVESSPILLVFLAVFAIVVMYAVSIFLSIRIMKNKEM
>WP_006861335.1 MULTISPECIES: cysteine-rich KTR domain-containing protein [Bacillota]
MEKTEFIRCPVCGNKTRDKIREDTVLKNFPLFCPKCKSECLIDIEQFHITVIKAPDAQPQSR
>WP_006861336.1 MULTISPECIES: ATP-binding cassette domain-containing protein [Bacillota]
MGDYALTTSKLCKYYGQNQILENVTMSVPSKSIYGLVGENGAGKTTLFRILAGLSKPSSGTFSIMQSVSLQELSEARRRI
GFMIEMPALYPDMTVLQNIFVQQIQYNGHKDASKAISVLQIVGLDTQQNKKARHLSLGMKQRLALAIALLNDPEILILDE
PINGLDPMGIVEIRELLLSLNQTNGITIVISSHILSELEHIATHYGFLHNGKLLREVSSSSIPQSSDGLEGFYKDMLEGG
K
>WP_006861337.1 MULTISPECIES: ABC transporter permease [Bacillota]
MKRLMKAELYKFGHEKSVWIISAVLIACACISIFTQVYASAENAFTNLGKDVMVLYLACAIYAGVSFADEFNNRTIIHII
AHGYSRMQFLMAKLIHYLLGCLLIILAYLTISTGIAAAVLGTSTPASVFIGHILYNILRGLPFYFVMTMVFFFFVIVTRK
GALAIAGSVSSAILFVVFTNKAYSAQAFPEQSWLRLLPNIQLSMLYDGSLIFTDYLIAIALSVISSIIIFTVCIAIIRKT
EL
>WP_006861338.1 MULTISPECIES: hypothetical protein [Bacillota]
MEKETMGTVISVTKQWWLKVNRKPVRAHAMDGAAFPHTIKVKYTIDGKEYICRKWIGAGNKIPDKGTTIKVTYCEDNPSK
ARIEL
>WP_006861339.1 MULTISPECIES: winged helix-turn-helix domain-containing protein [Bacillota]
MQYILEQGVCHGTVLNSCHTSSAAKKNPLTEIQEGELYLCLEHRTVRVRERIINLTSKEFDILALLIANPKRVFTYELIT
DLVWKEDCDFYSRKAIHNHISKLRKKLRFEPDLPNYIESVAGIGYKFEHL
>WP_006861340.1 MULTISPECIES: sigma-70 family RNA polymerase sigma factor [Bacillota]
MKKINLRDYYPYYTQDMIVEVPDEVADILREYKLAEAAYFLRTYRHKAYFSLDYDINVEHEAMVLVLTPADIFEQKEENA
RLYEALASLPEKQRNRITSHFLLGMSLSDIAKSEGTGVSSVHEGIQRGLRRLKKNLEKMNTDPENYHQK
>WP_006861343.1 MULTISPECIES: recombinase family protein [Bacillota]
MQIYKAIKYIRLSYTDDKTVESDSVANQRRLIDDYIARHPEIEVVAEKIDDGYSGVLFDRPAFQEMMRMIEQGEANCVIV
KDLSRLGREYIETGRYMRRVFPAYGVRFIAINDNVDTENDAADDLTVSVKNIMNEAYCRDISVKTRSALEVKRRSGDFVG
AFTIYGYVKVGDKHKSLEVDEYAANVVRDIFRKRLEGFSASHIADELNRLGILSPLAYKRNHGMPHAKGGYTDRKDCKWS
ATTIIRILQDETYTGTLVQGKQTTPHFKLKEREDKPSSEWIRVEGTHEAIIQKHDFDLVQRLRRIDTRTSPKSDKVYLFS
GILICGCCGCRMTRKTNRYKDKEYHYYYCPTGKKNGCTSSVMLKESDLIECVQDSLKGHIENVASLDALLSSISQERINR
ELAQEYAAQIRVNEKRVAQTEGFKAKLYENLVSGILTKEEFLSYKRKYNADIELFQKAIAEWNDKLTDVLENRSERNRWI
NHFMKFSTMEDIDRRAVMQLIRSIRVMGKDELHIEFNYQDEYQKAISLAEQIATKNKERMVG
>WP_006861344.1 MULTISPECIES: recombinase family protein [Bacillota]
MARKSRKQTAAPMLAPSLYVHVALYIRLSVEDNKKRGCSVENQKLVLNDFLSDKPDFVVYDTYIDNGATGTNFHRPGFQQ
MLSDIEAGHINCVIVKDLSRLGRNSIDTGYYIEQYFHAHNVRFIAVTDQFDTADSGNLHGGIMLPLKNMINEAYALDIGR
KIKAQARQAMKDGDYIGARAPYGYRKDPDNCHKLLIDENTAPVVKQIFEWAHEHVSLNRIVRNLNEMGIPAPSHYKKATG
EITSPGLIGSGKWQTRTVMKILESEVYTGDLVQGKTKIVDHQQVKAGEDNLIIAKCTHEPIISYELFNAVQEYRKQICEE
SKATPKRPYTPNIFKGKVFCADCGRSLHRQRAERRKGPDTYWFHCLTNSRVEKDSCKGATMQEKELISIVTAILEKELTV
ALGMSLPLFQLEARQKQEKDKLKIQMSAKRQEIEKTRRLIRGLYENFVQGILTNDEYFELKADYEYAINALSGEIEVFEK
SMDSLDNQLARYRAMEKDAKTLAQDHVLTAELIERLIERIEIDHERNIHVTFRFKNEFQGKAVEPCATM
>WP_006861347.1 MULTISPECIES: hypothetical protein [Bacillota]
MENKFIRADDVAQELSVSKPYAYKLIRKLNEELKEQGFITIAGRVNRQYFYERLYGAGKESK
>WP_006861348.1 MULTISPECIES: helix-turn-helix transcriptional regulator [Bacillota]
MAIGERIHFFRLLRGMTQKYLGTAVGFPERSADVRLAQYETGSRKPKADLTAALAQVLEVSPQALDVPDIDSYIGLMHTL
FTLEDIYGLTVSEADGEVCLKVNKDKGKDAAELSKMLCAWKEQADKLSSEEISREEYDNWRYHYPKFDTTQIWAKVPSKE
LSDTLAEAFKEQLKPDK
>WP_006861349.1 glutamine-hydrolyzing GMP synthase [Marvinbryantia formatexigens]
MKRELVIVLDFGGQYNQLVARRVRECNVYCEIYSYKTDLEKIKAMNPKGIILTGGPNSCYEPDSPTYSAELFKMGIPVLG
LCYGAQLMQHVLGGRVERAKVREYGKTEVFTDTSSPIFNGVSEKTICWMSHFDYISEVAPGFRITAHTADCPVAAAENES
EKLYAIQFHPEVLHTQEGTKMLSNFVLNICGCSGSWRMDSFVEESIKAIREKVGSGRVLCALSGGVDSSVAAVLLSKAVG
EQLTCVFVDHGLLRKNEGDEVEAVFGPKGPYNLNFIRVNAQQRFYDKLSGVTEPEKKRKIIGEEFIRVFEEEAKKIGAVD
FLVQGTIYPDVVESGLGGESAVIKSHHNVGGLPDYVDFKEIIEPLRDLFKDEVRKAGLELGIPENLVFRQPFPGPGLGIR
IIGDITAEKVRIVQDADAIYREEVAKAGLARSIGQYFAALTNMRSVGVMGDERTYDYAVALRAVNTIDFMTAEAAEIPFS
VLQKVMSRIINEVKGVNRVFYDLTSKPPGTIEFE
>WP_006861351.1 hypothetical protein [Marvinbryantia formatexigens]
MKNSAKEQDLGIAKCYVLIYNGECHEKQMMHLKAWRGGKRKVWMRKRTVKLSGHVSEFLWCKAAGRHEKIIRKKYMAKCI
CKNIIRKISQKEQEA
>WP_006861354.1 DNA-deoxyinosine glycosylase [Marvinbryantia formatexigens]
MAQDYQHVTHTFEPVYDGKSRILILGTFPSVKSRENHFYYGHPQNRFWKVLSALCMAPVPGTIEEKKKFLLQNHIAIWDV
IAECDIIGSSDSSIKNAVPCDLGRILLHAPIKQIFANGGKAYELYQKYSYPLLKKEIIKLPSTSPANAAYQMDRLLMEWE
PVRQALK
>WP_006861357.1 hypothetical protein [Marvinbryantia formatexigens]
MEKTEAFPQNAQEGKGKLDMVSGDVAEKELETFYGRMSGKKDEDDLRRRIRERTGNILWEDVWKEG
>WP_006861360.1 sodium:alanine symporter family protein [Marvinbryantia formatexigens]
MLKTIETINTVVNNFVWGVPAMICIIGVGLLLSIRTRFIQIRKFPYAIKTTIGRMFRKKEASDGAMTPFQAVCTALAATV
GTGNIAGVAGAIAIGGPGAVFWMWVSALLGMCTKFSEVTLAVHFREKNEQGDFVGGPMYYIKNGLGKHWQWLAVLFSAFG
VLTVFGTGNATQANTITTAVNSALLNYNIIQDSQTDFCNLLIGIIITILVALVLFGGVKRIGKVTEKLVPFMALLYILLA
LGVVLLHIENVPSVFRMIFEGAFSPSAVTGGAVGSFFLSMQKGVSRGIFSNEAGLGTGSIAHACADTRKPVQQGLFGIFE
VFTDTIVICTLTALVILCSGVPVSYGSAAGAELTISGFTATYGNWVSIFTAVAMCCFAFSTIIGWGLYGARCIEFLFSSK
VIRPFMLVYSLVSILGTTMDLGLLWSIAETFNGLMAIPNLIALFLLSGTVVRLVQNYFEPSAR
>WP_006861362.1 TetR/AcrR family transcriptional regulator [Marvinbryantia formatexigens]
MPKQKITKEMVVNAAFEIARSSGMEQVMVKNIADKIGCSVQPIYSYCNNMDGLRQDVIEKVNCFIQEYVTNHIDINDLFR
SSGHAYIRLAKEEPHLFKIFILHQRSGISSLDDLYQSETNPGIAQFISEKLHISLAKAKQLHLNMLIYTIGIGTIFSVTM
PGISTDEIYTQQEIAYEAFLKQALDCRTSVF
>WP_006861363.1 flavodoxin domain-containing protein [Marvinbryantia formatexigens]
MNKTAVLYKSKYGATKKYAAMLKEELSCDIYEATDYKKVPFENYDCIIFAGAIYAGGISGLNILRKIHKNGKHKKLIILC
VGASPFDAKAVEEVSAHNLKEDLNDIPLFYARGAWNESGMTFKDRTLCKMLQKMIARQDTASFEPWMKELLCSQGKICDW
TDKKYLLPLLKYLKEEPSTPA
>WP_006861364.1 ferritin [Marvinbryantia formatexigens]
MLDKKVVELLNKQVNKEFYSAYLYLDFSNFYYDLGLDGFGNWFKIQAQEERDHALLFIQYLQNNAEKVTLETIDKPAVEL
KDARTVLEQALKHEQYVTSLIHNIYDAAYTAKDFRTMQFLDWFVKEQGEEEKNTDNLIKKYELFGDDSKSLYMLDSELGA
RVYAAPSLVL
>WP_006861366.1 thioredoxin [Marvinbryantia formatexigens]
MAALHITKDNFQKEVLESDKPVLVDFWASWCGPCRMVGPIVEEVSEERPDIKVCKVNVDEEQELASAYQVMSIPTLMVVK
NGEIVNRSVGAKPKADILAML
>WP_006861368.1 glycogen/starch/alpha-glucan phosphorylase [Marvinbryantia formatexigens]
MNKELNRKLMTFCGKPLEAASDEEIYTALLNLVQELGQKNVKPVTGRKLYYISAEFLIGKLLSNNLINLGIYDDVREILK
EAGKNLSDIEELEPEPSLGNGGLGRLAACFLDSLATLDLPGDGIGLRYHCGLFRQSFQNDVQSEAPDFWLTDNSPAEKTD
IVYPVQLAGKEYSARLYKLKVTGYNGRTNSLNLFDLDTVDESLIADGISFDKTDIEKNLTLFLYPDDSDEAGRLLRIYQQ
YLMVSAGAQLILSECEARGCDFHNLADYAAIQINDTHPSMVIPELIRLLGEKGIDFEEAVQIVTDTCAYTNHTILAEALE
KWPRHFLDQVVPQLMPVIEKLDALARTRTDDESCAIIDNWQVVHMANMDIHFTHSTNGVAALHTQILKDSELANFYRLYP
EKFNNKTNGITFRRWLLECNPALAGEIETLIGPGFKQNADELEKLLDFTEDEQVLKQLTDIKKANKKALADWLYHKQGVT
INPDAMFAIQSKRLHEYKRQQLNLLFLIHQYLEIKAGHTPAVPLVSIFGAKAAPAYTIAKDIIHALIALSKVVAADPQAA
PWLQIVFVENYNVTAAEKMIPACDLSEQISLASKEASGTGNMKFMLNGALTLGTMDGANVEIAERVGNDHIYIFGQSSKQ
VIDRYAKGDYCSHDWYESDPNIRRAIDFLCGPEMLKAGHEENLSRLRNELLHKDWFQTLPDFNAYLVRKGQAMADYAHSP
QEWSRKALVNIAKAGFFSSDRTIAEYNRDIWHLGK
>WP_006861369.1 NAD(P)-dependent oxidoreductase [Marvinbryantia formatexigens]
MAIHVLDEANHCLNCKNPQCQKGCPISTPIPKVIRLMLDGKLDEAGWTLFENNPLTTVCSLVCNHENQCEGHCVLGRKGA
PVHFSVIENYISTTYSSKMVKGPAPSNGMRAAIIGSGPAGLTIAVILARKGYQVTIFEGKEKIGGVLRYGIPEFRLPKSV
LDDFEYRHLLLKDIKVRPNTTIGADISIDDLFRDGYKAIFVGTGVWKPNMLHIKGETLGHVHFGINYLNSPDNYHLGERV
IVIGAGNAAMDVARTALRHGVRYLQCFSRNSTVAASKHEFDYAVLEGVEFFYCKAPVEITDEGVIFADVIEHEDGSVEQI
PDTEKLYPADSVIVSISQGPMNRLVKNTEGLEADERGLLVTDERGHTTKPGIFASGDVVNGARTVVEAVAHSKGVAEAMD
EYMQSL
>WP_006861371.1 rhamnulose-1-phosphate aldolase [Marvinbryantia formatexigens]
MKVLEAEFVREFIRMCDDGWKQGWHERNGGNLSYRIRKEEIDAMKEDFNPAGAWLEIGTSVPGLRGEYFLVTGSGKHFRN
VAGKPEESIGIIEIDDSGEHYRICWGLQDQARPTSELPTHLMNHEVKKTATGGAHRVIYHAHPANLIALTFLLPLKDEVF
TRELWEMATECPVVFPAGIGVVGWMVPGGREIAVATSKLMEQYDAVVWAHHGLFASGEDFDNTFGLMHTIEKSAEILVKV
LSVRPDKLQTIQPQDFRNLAAEFKVTLPEKFLYEK
>WP_006861374.1 rhamnulokinase [Marvinbryantia formatexigens]
MAEYYLAVDLGASGGRHMLGHLEEGRLHLEEVYRFENKMTNKDGKLLWDLDRLFREILNGMKKCREAGKIPVSMSIDTWA
VDYVLLDEQDRILGDTYGYRDSRTQGMDEAVWSVIPEKELYARSGIQKQPFNTIYQLMAVKKRTPELLEQARTFLMLPDY
FQFLLTGNRVSEYTNATSTQLVNPETKQWDRELMSMLGYPEDIFLPLKLPGWEVGTLRPEIQNQVGYNCRVVLCASHDTA
SAVMAMPEPEGQGIYISSGTWSLMGCELPAADCREESRQANFTNEGGYDYRFRYLKNIMGLWMIQSVRREWDCRYSFAEI
CDMAEQEAQFPSRVDVNDACFLAPASMTEAVREYCRKSGQKVPETPGQMAAVIYQSLAASYRETVLEIEKLTGRNYDRIY
IIGGGSNAGYLNRLTADATGKEVYAGPSEATAIGNILAQMQKDGKIENLSRARACVRESFEIRRYSPANHVNERK
>WP_006861375.1 AraC family transcriptional regulator [Marvinbryantia formatexigens]
MNAELLSHLRKITEEEREILQQHGDIRRELYTSRQEFVIDNKKLLERGHLIEIRPHTRFAHFPKHRHNYVEMIYMCCGNT
THIINDQHTITLNEGDLLFLNQNATQEILPAGENDIAVNFIILPEFFDRSLTMMERDNVLRRFLISALSQDISQINYLLF
RAKHILPVQNLVENMLWTLIDKKPYTNSINQVTMGLIFMNLSVFWDTPLQDSSRTPEEDMIFYILKYIEMHYKSGSLADV
SARLKLPDYQISRLLKKYTGHNFKELLQQQKLQQATYFLTNTELPVDRIMENIGYNNSSYFYRIFHNTYGCSPGEYRRK
>WP_006861376.1 AAA family ATPase [Marvinbryantia formatexigens]
MRKKRLPVGIDDFGKLRKEDFYYIDKTGLIRDLLNNWGEVNLFTRPRRFGKTLNMSMLKSFFEIGTDKTLFEDLAITQEQ
ELCEKYMGKFPVVFISLKGVDGLNFEEAYGALRQIMRSEMYRLNFLVDSDRVFDKEKNALKRFLDEEETKEDVWGSLKML
SSLLYQHYGQKVILLIDEYDVPLDKAFQHGYYEEMVLLIRGLFGQALKTNEFLQFAVLTGCLRVSKESIFTGLNNFDINS
IVDVDHDEHFGFTDSEVQGLLEDYGLKEKTAIMREWYDGYRFGDANIYCPWDVVRYTKKLLADPYAEPEAFWINTSGNDL
VKRFIDKADKTTQNEIEHLIAGEAIEKAIRLDLTYNEIDASIANLWSVLFTTGYLTQTGRAAGGVYKLVIPNREVREVFI
LQIQEWFKKTTLADSARINRFCAAFPAGDVLTIQEMLHDYLWDSISVRDTAVRTSMKENFYHGMVLGLLRSQGNWLVQSN
AETGEGYSDISVSTPARVGIVIELKYANNGNLEAACTEALRQIEKRKYTEGLQRQGMKKIIQYGMAFWEKECMVVMM
>WP_006861380.1 polysaccharide biosynthesis C-terminal domain-containing protein [Marvinbryantia formatexigens]
MNRYAYLLKNIGLLALSSFATKLMSLFLVPLYTNILTTAEYGTYDLFSATVSVLETVLTLNIQAAVLRFALEKDANRKAI
VSVSMKCFFAGCVIALLGIGVNGMLHLSEAGEDYAVLFFFMFFVRALSEIVLAYTRGIDRIADLSISSVIASIVTIGCNI
VFLAVFQWGLTGYFLANIFGPLFQCLYLLRKTRMLGEMRLRQSYRSESKNMLRYSVPLIANTISWWVNVSFDRYVILLFC
GVSENGIYSVASKIPTILNTIRIVFEQAWKLSAIMDFDSDDKSGFFSNTYKAYNCAMVILCSMIIMLDRVLAKFLYAKDF
YAAWRYVPWLTIAVVFNALSGYIGGIFSAEKASGMYAGSTTIGAVLNIVLNIAAIPLIGTLGAAVSTTICYAVVWAFQLH
HLKEYIKLNINIKRDVITYFLLVVQSIILLLLEKDSWLYIVEAGLFGLIFLLYLKDIMDLGAKVKNKIDEWRKRGTRPL
>WP_006861381.1 Coenzyme F420 hydrogenase/dehydrogenase, beta subunit C-terminal domain [Marvinbryantia formatexigens]
MKTVCKENMCAGCMACIEKCKVNAITMVDDLYAYNAVIDEKACIGCGACERVCPNVFLAEKKPPIAWHQGWARQEMRKNS
SSGGVASAIIKQFVKNGGYVAACLFDKGEFVFQLTNDLNETEMFAGSKYVKSNPVNIYGTVEEKLNAGERVLFIGLPCQV
AAVKKSTGNPGNLYTIDLICHGTPSPKLLDMFLKEKRVDMKTIKKISFREKRSFGLRIREKKLAPTGLRDMYTHAFLRGL
DYTENCYSCQYARWNRVSDITLGDSWGSELETEEQAKGISLILCQTAKGRELVSRTEITTKPVDIEKAIRSNQQLIRPTE
MHKNRRVFFKYIDKGFHKAIKKCSPKFYYKKKLKAILVTLRLMKGNEN
>WP_006861382.1 polysaccharide pyruvyl transferase family protein [Marvinbryantia formatexigens]
MSIADKVCILSRQKIDNMGAVLQAYALKKILESMGCEVEFLDVQPNDEENKLRNNRCLDYSTEGELQGRRGLRGKLRKVD
KYFINRINIKCRTMASKNYYADFRKNYLNIGKTSAHYDLCVIGSDCVFDCMGIRGFTTQLFGNVKEAEKVITYAASCGAT
RLQDLPEGVASKIRESFGRISAFSVRDKNTHEFVAKFTNKRINENLDPVLIYDFDSEAGQADMPEVPERYCIVYSFYNRF
NSQKEAETIKDFCSRHKLTPVTVGAPQYWINRHIVCSPFQCLKLFQKADFVITDTFHGTVFSAKYADKFAVLTRESNYNK
LSDLITRLGIEKHWMQDISELEAKYLVKKDMEHIHRVIEAGKEAAAAYLRENITMEKTV
>WP_006861383.1 glycosyltransferase family A protein [Marvinbryantia formatexigens]
MESETHSEFEMKKGIVSVVVPVYNVEKYLDRCMISIVNQTYHNLEIILIDDGSTDSSSCKCDEWAVRDSRIKVIHKENAG
AGMARNTGIDHAAGEYICFFDSDDYVALDAIEKAYHWISHYKADIVHFGCYNIDLDGRVKNRDIPETDKILYQGDEILKY
ILPNMIGADLKTGKKRLLAMVPWRCMYSMTTIRRNHWRFVSEKEYISEDAYSQLLLYKNVTRVAVLPEALYYYCENRTSL
THVYIENKYERIKTWYEACLRVCDEFGYGEEVTGRMPDRFVNMTIRTIKTIAHADGDKREKREEINTILQDRKFYEIVSD
INIKYQTKQQKALLFAIKYRLYRIAWLMVRLKI
>WP_006861384.1 CDP-glycerol glycerophosphotransferase family protein [Marvinbryantia formatexigens]
MGRLILQQILKIFWLLPIKRNRVVFRSTQGTKYNCNPKYICEYLLAHYADKLEIAWIFDNPDTFGFLEKKGIKVFAQKSV
RGLVYIITAKFMIDNYGVQSYIPVRKEQVIINTWHGGGSYKKPYINHTKRHKKYIEKMERETTVFLSSCQRFTDCNLKRV
KEMSPQKILESGMPRNDLFFHERNDIESRVKEKLGIPIEKRMVLYAPTFRDEASDENYQIDVEKVLTSCEKRFDGEFVFV
VRYHRFAHPEKTAGDKLVINANEYDDMQELIYASDVVITDYSSLIWDASLVYKPCFIYATDLPKYLSDRNFYTPISEWPF
PLAENLDVLLSNIEQFDEKIYRENVDRHHKDLGSFENGTAGKQVAEYMLSQL
>WP_006861385.1 glycosyltransferase family 2 protein [Marvinbryantia formatexigens]
MNDKRTITIVTPTFNRKQTLFALYQSLAVQTCRDFEWLVIDDGSTDGTKAQIKQWQNEADFAIYYLYKENGGKHTALNTG
IKTVETELIFIVDSDDCLTSDAIETIACYHSRYSEKRSLCGYVFLRKMPDGKINGKTFRPNEKISNYIEERINADDIMAD
KAEVFFTKCLKEYPFPEYPGERFLGEDIIWIRMARKYDMVYINEAIYVSSYHEDGLTNNRRMHNIKSPVGCMHRAEEFLK
RDIKLKYRIKGALQYIIYGKFAGYSIGRLLKENDYKALILLCTFPGILIYHIWK
>WP_006861388.1 glycosyltransferase [Marvinbryantia formatexigens]
MRILMINKFLYQNGGSETYVFKLGEYISSQGHEVQYFGMEHEGRCVGNAVNAYTENMDFHDGAKLSGILYPLKTIYSAGA
RRKLRMVLEDFKPQILHLNNFNYQLTPSIILEIQKWRKEGNRCRIVFTAHDYQLVCPNHMCRNPDTGENCEKCLGGHFWN
CVRGKCIHGSMAKSVIGTMEAVFWKMNGAYRYIDTIICCSEFLKEKMDSNPLFARKTVMMHNFVDHVKRNDAEKKDYVLY
FGRFSKEKGIGTLLRVCRELPEIPFVFAGAGPLEEEIDGTGNIKNMGFQRAEALEKLIREARFSVYPSEWYENCPFSVME
SQMYGTPVIGADIGGIPELIETGRTGELFESGNAAELKRKIRELWNDRDRQKQYSRNCRNIRFDDIEEYTKKLMRIYRGE
NPYTM
>WP_006861389.1 glycosyltransferase family 4 protein [Marvinbryantia formatexigens]
MRNKSDKLNIAMLGQKRIPSREGGIEIVVEELSTRMVQTGHSVTCYNRLGHLISGKEFDGDSPEEYKGIKLREVFTIQRR
GFAAVTSSLSGAIHAAAGRYDVVHFHAEGSCVMLWLPRLLGKRCIVTVHGLDWQRAKWKGFARRYIKFGEKMAVKYADEI
IVLSESARRYFWNTYGRKTVFIPNGVNRPAVRAAERIKEVYGLDKDSYILFLGRLVPEKGIVCLIEAFRNVHTDKKLVIA
GGSSDTAEFVQHLKTLAKGDKRILFTGFVQGRILEELYSNAYVYCLPSELEGMSLSLLEAMSYGNCCLVSDIAECTEVVE
DKALVFKKADISDLRQKLQYVCSHGETVRKLKDQASDYICRKYNWDDVTRRTLELYQKQMK
>WP_006861390.1 sugar transferase [Marvinbryantia formatexigens]
MYKKSTSEWLKHWDFMMVDVVCMEAAFAIAYLARNGTWEIHCDMYKIMVGYICMASLCAGFFTENYRDVLHRGYWKEFKA
AALHVFAAEISLFLYMFILKASFRAFRAALMLFSCTAVLFVYAGRLLLKKWRKSHPRAVKGKRSVMLLCEESNYQTLAGD
FLGDPFSEFRVACIALIHSSENKKGSFRGIPVIIGEKAALSYILSDWIDEVFISLSGKRSVSEDFAGQCRLMGVTLHTSL
AKTADLAAGQFVEEIEGYTVLSDSVSIATPVQIFLKRCLDIAGGIVGCLITGILFLVMGPAIYVKSPGPVFFRQERVGKN
GRRFYMYKFRSMYMDAEERKQEFMEKNNIKDGRMFKLHNDPRIIKGVGKFIREYSIDEFPQFWNVLKGDMSLVGTRPPTV
DEWEKYEAKHRGRLAIRPGITGMWQVHGRSDITDFNEVVRLDKEYIARWSIGLDFKILFQTIGVVLKKKGAS
>WP_006861391.1 CpsD/CapB family tyrosine-protein kinase [Marvinbryantia formatexigens]
MQIAFEKLRTMDSVSREAYKALRTNITFCGEDIKAIAITSSMPNEGKSTVAFSLAQAFAEDNKQVLLIDADNRKSTLEYR
YGVDRTVKGLSHFLAGTAELRDVLCQTNIPYFHIILSGAAAPNPSELLGNGKFSALLDGAREVYDYIFVDSPPIGSVIDA
AVVAKQCDGVVYVVESGVTSYHLAKRGKEQIEKSGCRILGAVLNKVERKSKGYGYGRYYGDYYKK
>WP_006861392.1 Wzz/FepE/Etk N-terminal domain-containing protein [Marvinbryantia formatexigens]
MELINNNPGLKNDEIRINLIELFYALLHKMKVIIFAVILGAAAAFTVTKILITPMYSSSSMIYIVGDSLDVSFLVNMEVG
TALTADYQMIATSRPVVDQVIENLELDMTYENLEKAIEVTNTTDTHILKITVSDSDAERAKRIVDELTVILIDTAAEVMD
SAKPNIIQNGYVSQYPDSPSIMKNTFLGALAGFIISCVSVISAFIMNDTINTEEDIEKYLGLNMLGVIPKSEKDDHIPDS
GGKKTRKKKHQGASVCRLHLKN
>WP_006861397.1 MmcQ/YjbR family DNA-binding protein [Marvinbryantia formatexigens]
MKERKEVLDFGLTFPEVYVDAPFHDENWVLLRYRRNKKAFAWTYERNGHIWVNVKVDPQWRDFWREAYPSVLPGYHQNKE
HWNSIILDGTVPDEEIRRMIAESYDLITGKRPQAEGRT
>WP_006861399.1 hypothetical protein [Marvinbryantia formatexigens]
MTSTKNCSDDIRRIKELLQNADAVIIGAGAGLSTSAGFTYTGRRFEENFPDFIKKYGIRDMYSGGFYPFESPEEYWAYWS
RYVFINRYLDRDNGTYERLYGLVKDKDYFVLTTNVDHQFQKAGFDKQRLFYTQGDYGLFQCSVPCHNATYDNEKVIRGMV
EQQADEKVPTELIPRCPVCGKPMTMNLRADSTFVQDDGWYRAGERYSDFLRRHSGLKMLLLELGVGMNTPGIIKYPFWQM
TAENKEAVYVCINKGQAYAPKEIADRSICINGDIGEILQQL
>WP_006861401.1 pyridoxamine 5'-phosphate oxidase family protein [Marvinbryantia formatexigens]
MKKVIEFLKENPVQYLATVGRDGKAKCRPFMFSGEMDGKLWFCTNNTKEVFWDMQENPWIEISVSSPSYAWIRLHGRAVF
ENNMAAKEMCMENPIVRGQYQTADNPVFEVFYLEEPHGVIADFSGNPPYEF
>WP_006861404.1 MATE family efflux transporter [Marvinbryantia formatexigens]
MEKTQNQLTEGNILKTLLVFAIPFLIANILQSLYGAVDLFVIGKYCDAASVAAVSTGTQVTQIVTSLVTGLTLGSTVIIG
QYMGQKNYRRAAQTIGTTLTVFALVAILLTILMLAFERPLLELLSTPAESFELTMQYVAICAAGNLFVCGYNAISAILRG
YGDSTRPMIFVAVACALNIFLDFVFVKYMGLGVSGTALATVISQAVSMVCAIIYLKKSSFIFDFKLKSFRPVPALVRELA
VVGIPISFQELMIRISFLYLMTVMNGCGVYAAAVVGISSKYDVFAMLSGTSVANALAAITAHNIGAGKPERARRSLWYGL
SFALCAAFLFWLWAQLSPQSMIRVFSDDEQVIAAGVPFFRSNSYDYLLVTIVFCLNGYLNGRQKTVWTMISSSAGALLLR
IPLVYLFAKYFGDNLGMLGRIAPTVSGIMACYTLAYVLYEGRKSRQRT
>WP_006861405.1 galactokinase family protein [Marvinbryantia formatexigens]
MKQNQIAEALEKSSAAELFADLYGKDNVQENMERYRYLAAGFVKNFGDVDFELFSSPGRTEIGGNHTDHNHGKVLAGSVN
QDCICAARKNDSNQIRIISETFHQDFTIDLDKLESDGKTTGTVPLIKGILAGFKERGFAVGGFDAFTTSNVISAAGVSSS
ASFEMLICSILNYFFNDNQMNVINYAHAGRYAENVYWKKASGLLDQMACACGGVVTIDFADNENPKVEKIDFSLDEIGCD
LLIVNTGKGHANMSDEYSAVPVEMKKVAAYFGKEVLAEVPYEKLLENIPQLRGALGDRCVMRALHFYNENTRVDEEVAAL
KEKRYDDFLRLVCESGDSSWKWLQNCYCIETPQEQAICVALALTELYRKGIKKSACRIHGGGFAGVIMVILPKEYTADFT
KYIEEKLNDKCVYKMTIRKYGAIHMEL
>WP_006861406.1 lysozyme family protein [Marvinbryantia formatexigens]
MTIQKKTAAKTKKAAGKSKEHPKEKTKEKTNGKTASSAARRTGKRSARSKASSSAASELRRKQVAKQRILLGCAALFVIL
FLTLILPRITHHRESSGRLVGVNSDVLQYSDAVAAQCREFGISEYSNLLLAMMQQESSGQGTDVLQCSESPFNTEYPNTP
GSIADAAYSIRVGVETFAYCLDMAECKSISDTNALKLALQEYNFGNDYAGWALENYGGYSEENALEFSERMKAQLGWETY
GDPQYVSHVLQYIRL
>WP_006861407.1 aromatic acid exporter family protein [Marvinbryantia formatexigens]
MANRQLWKPVLQALKIAIGSSFAIWLAQTLGLSFAASAGSIAMLTIVTTKWETVRLSGFRVITFAIAVFIAWLTISRLKS
AWMAYGIFLFAMTLICEAFGWRAALSVNAVIGTHFLETRDFRPEAIWNEFCLLLIGISIALFLNLFHNNRVHKKDLIQNM
RYTEERLQMIMGEIAAYLSCRDMQRDVWEDIVVLEGKLRGFIRDAHEYQDNTFHSHPGYYIDYFEMRLQQCGVLHNLHYE
MKKIRHMPVQAQVIAQFVLDTADYVTEKNIPTVQLAKLDDIFLSMKEEPLPVSREEFESRALLYHILMDLEEFLVFKKRF
VEDMDDTRRRHYWENEQ
>WP_006861409.1 Mrp/NBP35 family ATP-binding protein [Marvinbryantia formatexigens]
MAEKSCSSASSCDRESCEGCPSKQNQQSFQVDANAYSEIKNVIGVVSGKGGVGKSMVTASLANMLAAKGYRVGILDADIT
GPSIPKMYGLRGPAVADDEGIYPMITENDIKVISINLMMPDEESPVIWRGPVIAGVVKQFWSDVIWGELDYLLVDMPPGT
GDVPLTVFQSLPVDGIVIVSSPQELVQMIVKKAYNMAKTMNIPVLGIVENYSWLVCPDCGKKISVFGESHIDEVAAGMGL
KVLGKMPIDPQFAALADGGFAKAQNPYLEEAYRALTASGK
>WP_006861411.1 peptide ABC transporter substrate-binding protein [Marvinbryantia formatexigens]
MKKRVISMLLAAVMTASLVGGTMMTAAAEEAAEGKQLSVQVGPDPETIDPALNSAVDGGNMILHAFECLLTIDQDGQIAP
GQAEEWSVSDDGLTWTFKLREGLKWSDGSDLTANDFVYSWKRVCDPNVAAPYAETVLGMVEGFDEAIEGNLDALAVTAVD
DQTLEVKLSAPCPFFESLAAFATLSPVQQATVEANGDAWAIDASTYVSNGPFMVTEWVPGSYIIMSKNPNYWNADAIKLG
SIKWNLIEDSNASYNAYQSGEVLMIKDVPTEEIPSLEGNEEFHVEPIIGTYYISYNTQVEPLDNPLVRKALNLAIDREYV
ANTLMQGTYSPATNFIGPGWVDTDGSSFEENANGGEPYMSATADIEGALAALEEAGYPNGEGLPVLHYSTNDSGYHKAVA
EYLQQAWKEIGVTLEVDIVEWSSFTPMRRSGDFEIARNGWVGDYADPSNMLDLLYSTNGNNDGKFNSADYDAAMDKSRST
TDAAERSAALHEAEDILMEESACCPLAYYNDFWLQSSKIEGSWHSAYGYWHFMYADIAE
>WP_006861413.1 ABC transporter ATP-binding protein [Marvinbryantia formatexigens]
MSDKLLKVEHLYQYFPAGGFGKKKKYVQAVDDVSFSISRGETLGLVGESGCGKTTTGRSLLRLYEPTKGRIIYDDKVLFD
SGDVPLMDDNGKDIAVDGKTQYGRKTAVDMKPYRREMQIVFQDPYASLDPRMTVGDIVGEAIDIHKLASSKEERYNKIQS
LLERVGLNSEHANRYPHEFSGGQRQRVGIARALAVDPKFIVCDEPISALDVSIQAQVVNMFEDLQEQLGLTYLFIAHDLS
VVKHISNRIGVMYLGKLVELADSYELIFHSLHPYTKSLISAIPIADPKIARENKRIVLEGDVPSPLNPPSGCRFRTRCPY
ATEKCAAEVPKFQEVSKGHFAACHHLDKVN
>WP_006861415.1 ABC transporter permease [Marvinbryantia formatexigens]
MKENPNPLSFQARIRPEDFLPASDEEKESLVVMRDSVSFWKDGLRRLLKNKVAMVSLAAVIIIMFFSFVVPSFYPYSYEE
QIRGSEHLAPMEYSEEEQARIDAGEKVFPHVFGTDKHGRDYAIRVMMGSRVSLIVGLVAAVIILIIGSLFGSIAAFFGGW
VDIIMMRIVDVIYTIPDVLLIVLLSFALKAPLEKLGTLPGFGWVQTLGSNLISIFIVFALLYWGGMARMVRSQILTLKES
EYVTAARALGASNARIIKKHLLTNCIGTLIVTTTLQIPSSIFTESFLSFLGLGVAVPMPSLGSLASDAINGLNTYPYLLF
IPAILISLIILSFNLLGDGLRDAFDPKMKN
>WP_006861416.1 ABC transporter permease [Marvinbryantia formatexigens]
MVKYICKRLGMAVVTIWLVATLTFFLMNMVPGGPFLSEKAVSPKAMEALEAKYGLDKPLFEQYCTYMWDALHGDFGDSLK
QRGRTVSSIIATKFPVSARIGGLAVLVAFCVGVPLGCLSAMKRGKVGDNIIIVIATCGIAVPNFVVCTLLMYTFGAKLGW
LPTLGLSTWKHYIMPVTALAFYPTAYITRLMRSSMLDVLGQDYMRTARAKGLSQFVSLFKHALRNAILPVITYLGPLLAY
TVTGSFIVEKIFTIPGLGGEFIGSITNRDYTVIMGTTIFLATLMILMNVVVDIVYKIVDPRINLK
>WP_006861418.1 ABC transporter [Marvinbryantia formatexigens]
MDKSKVREFARNNIVTIMFVLLCAGCMVFSGYSPSYVMYELFGRLSRNMFIVLSLIIPIVAGMGINFAITTGAMAAQIAC
LLVLEWGIPGISGFLAAALMTVPLATLFGWLIGKLYNKMKGQEMIGGLVIGYFANGLYQLLFLFIFDNIIPIKNPDLTIK
GSTGIANTMDLSKEGGIASSLDKLWRLPFHQATLVFAAVIAVILVYGYVKSHKKNARKLGIQLGALAVVAIITQLGPVKE
LFSMVNIPMVTFGTVALLCLFNVGIMRTKLGQQFRAVGQNGTVANASGINVDRVRILATIFSTVLAGWGQLIFVQNMGAF
QTYGAANQVGLYAGAAILVGGASVVRATNAQALLGCVLFHLMFILAPAAGKNLFGDAAIGEYFRVFLCYGVIAVALVMHA
WSENARKKKKSAE
>WP_006861419.1 ABC transporter integral membrane protein [Marvinbryantia formatexigens]
MSKLKIKKPQMIACVLLVIAAIICGAVGMYGMSSRSSEKGNEILSNMRLQAILDTAGTGAVDAYVAAAKTEATAKVREEG
GGMSEIRDASTKAEEEARALAEQEGIGSVDLSEIDTAPLAESLNVLADAQKAYFAEEADAQARYIEEHADEVVSQETEVA
TEAAADDMSADAAGDDMGDMEMAEETVDLSGFEATAEMLALQEEVDAAYDGLCVEIKKVFPALTDDILTTLKPTITSTVA
QQGDTFETQYDRALSLSGMNPGMTGSIMRQGKTLATTAVGLLILAVAVLFYTPLVKKLGFPRLIIGMFYILLCLMAYVYN
LSLPGQISNTLVRLGMNGVLVLAMLPGIQCGISLNLGLPIGIIGGIIGGLLCIEFGFSGWFGFLFAVVVGLAISAVTGCL
YGMLLNRLKGSEMSVTTYVGFSIVSLMCIAWLVLPFKSKIMKWPLGNGLRTTIGLQTSYRHLLNDFLSFKIFGVTVPTGL
LLFFALCCFLVWLFMRSKTGIAMSAAGANPRFAEATGINVDKMRIIGTMLSTMLGAVGIIVYAQSFGFIQLYQAPRQMGF
LAASAILLGGATTSRAKISHVIIGTFLFQGVLTLGMPVANAIIPQSTISEVCRIIISQGIILYALTKSGGDSRG
>WP_006861422.1 fibronectin type III domain-containing protein [Marvinbryantia formatexigens]
MRKIARYLTMLVLMLLLCSASVLAADDKPGKVNGIKATSVGETGFTLKWSKVSKATGYYVYRVDETRVRMLANTKATSYK
VTQMTPGKSYRFMVVAYRKVKNKIYMSDTPSNIITVSSKIKKPSKPTGFRVGVNGSRTLELNWNKASNATGYQVFRYDSA
ARKYTLAKTVSGTSCKFTGLTAGKKYTFAVRSYRKVSGQYAYSAYTPLVSEEAIQLSAKAAAVRSFRYIRKTKKRVTVYN
YDKKKNQTLSAGTKVYVSSKTTSGYLYGYLTNGQKVKIKASALGGTSGIEFNAKSDYSTAVKEEFINSKNLTSPTKYLIW
INQYRARVNVFKGSVGNWKLVRSFKVVLGRTGSVRGIRKIYGRSRWGYENLPVVYWSPNGNAFHSLLGARVGTAVSGGCI
RCASDDLWYLYNTIPNNTTVYSY
>WP_006861423.1 carbamoyl-phosphate synthase large subunit [Marvinbryantia formatexigens]
MPKRTDIHKVLIIGSGPIVIGQACEFDYSGTQACKALKKLGYEIVLVNSNPATIMTDPETADVTYIEPLNVERLEQIIQK
ERPDALLPNLGGQSGLNLCAELYKAGILDKYGVKVIGVQVDAIERGEDRIEFKKAMNALGIEMARSEVAYSVEEALAIAD
NLGYPVVLRPAYTMGGAGGGLVYNREELKTVCARGLQASLVGQVLVEESIIGWEELELEVVRDADNNMITVCFIENIDPM
GVHTGDSFCSAPMLTISEECQKRLQEQAYKIVESVQVIGGTNVQFAHDPVSDRIIVIEINPRTSRSSALASKATGFPIAL
VSAMLAAGLTLKDIPCGKYGTLDKYVPDGDYVVIKFARWAFEKFKGVEDKLGTQMRAVGEVMSIGKTYKEAFQKAIRSLE
TGRYGLGHVKNFDQLSKDELLKLLITPSSERHFIMYEALRKGATTEEIYELTKVKAYFIDQMRELVEEEEQILTYKGSML
PDELLITAKKDGFSDKYLSQLLEVPEEDIRSRRISLGAEEAWEGVHVSGTQDSAYYYSTYNAPDKNPVNEDKPKIMILGG
GPNRIGQGIEFDYCCVHAALALKKLGFETIIVNCNPETVSTDYDTSDKLYFEPLTLEDVLSIYKKEKPLGVIAQFGGQTP
LNLAADLEKNGVKILGTSPSVIDLAEDRDQFREMMEKLEIPMPESGMAVNVEEALSIAKQIGYPVMVRPSYVLGGRGMEV
VYDDESMTEYMKAAVGVTPDRPILIDRFLNHATECEADAISDGTHAFVPAVMEHIELAGVHSGDSACIIPSVHISAENVE
[truncated: 1,279,946 more chars]
