# Supplementary material for: Development of a novel multi-epitope mRNA vaccine candidate to combat SFTSV pandemic
Source: PLoS Negl Trop Dis. 2025 Jan 22;19(1):e0012815. doi: 10.1371/journal.pntd.0012815 (PMC12788908; doi:10.1371/journal.pntd.0012815)
Supplement: S2 Data — (ZIP) [file pntd.0012815.s012.zip › protein/Catenibacterium mitsuokai DSM 15897.faa]

>WP_002570986.1 MULTISPECIES: transposon-encoded TnpW family protein [Bacillota]
MENKNSSYSVQIGKTTFIVCVKQSETAKKPIEKVFKDICRHEVQEDFFSAGLLSLEKLKKSS
>WP_003536834.1 MULTISPECIES: type Z 30S ribosomal protein S14 [Erysipelotrichales]
MAKTSMKVKQQRPQKYKVREYTRCERCGRPHSVIRKFKLCRICFRELAYKGEIPGVKKASW
>WP_006504245.1 FUSC family protein [Catenibacterium mitsuokai]
MTFYQELQLNQKGSKELIRNSQTTKEKLYHIAVYLFKIAITVAFCFLFVTLFSILFGSENSIAGVVVLLCIMVFRQAHFE
IHAGQSTVLLALFFINMTVCSHLANKLPPVVGMLVNIAALALLVFLGCHNPSMFNQSTLVLGYLLLYGYDVSGKSYLMRL
AGMAVGAVLTCIVFYRNHKHRTYDKHVIHLLQEFDLSSTRTKWQLCQIICVPVVICIAELCAMPRAMWAGIAAMSVILPL
MDDMQYRVRKRIVGNIAGVICFTVLYFLLPSPIYAFIGVIGGIGVGFSTQYSWQAVFNTFGALAIATQLYGLKGAVSLRI
IQNVFGVVLALLFCIIFHWFISRIKVKETL
>WP_006504246.1 8-oxo-dGTP diphosphatase [Catenibacterium mitsuokai]
MRTEMVELTNLCMIKDGDKYLLQNRVKKDWQGYTFPGGHIEPGESIVQSAIREVKEETGLIMKNPRLVGVKQFWVKSGRY
IVFLFSATKFSGELRSSYEGEVGWFTKEEMKNINLVSHFFDHLAVFEGDYSEYIYESDDSIKIY
>WP_006504247.1 ABC transporter ATP-binding protein [Catenibacterium mitsuokai]
MKQKTDFQTFISYFKPHRRLFFLDLACALMISLIDLAFPFVSRWCMYTLLPNSIYKTFWMVMIIFLLAYLVRSFFTYIIC
YYGHTFGILVEADMRKDLFEHMQSLSYGYFDNNRIGQLMSRLTTDLFDITELAHHGPEDLFISTVTIIGSIIIMFTIEWR
LALVIAIMIPVFILVVWKSRHSMSEASIRVKQKVAVINTDIESGLTGMKTAKAFANETIEQQKFNTSNDTYKTSKKQFHK
AMGRFNAIMEFFMCTLSLIVIAVGGALIMQGKMDTIDLITFSLYVSTFVNPVRKLSNFAELFANGTAGLHRFVELLNTKP
QLEDRSDAKELTHVSGQIDIDHVSFAYEEDRNILTDIDLHIHPGETIALVGSSGGGKTTLSQLIPRFYDVTEGAILVDGH
DVRDVTQTSLHNNIGVVSQDVFLFADSIAENIRYGKLDATMEDIIEAAKLAEIYDDIMEMPDGFETNVGERGVLLSGGQK
QRISIARIFLKNPPVLILDEATSALDSVTEAKIQETFDKLSQGRTTIVIAHRLSTVKNADRIAVIDEGRIIELGTHHELL
ENNGAYAQLVHTQELMK
>WP_006504248.1 HAD-IIB family hydrolase [Catenibacterium mitsuokai]
MMRKVLFFDIDGTLAIHGHIPESNKKVLEALKEKGYDTFICTGRAPYYAENLFGKLVSGIISCNGRYISYKGEKLHGVPF
TSVEVEELKNKLDNLGCGGLFVSDTFSTPYHLEGDVLTHVKKEYGEEHIKDEEGTYYTCDFFYDTLEKRDAMIEAFKDDR
IINDHGGSGSCDTSTLVFDKGHAIKYIIDHFSLTKEDAYAFGDGYNDQAMFREVGQRIAMGNGVDVLKEKATYITDTVDN
EGIYKALKHYELL
>WP_006504250.1 glycoside hydrolase family 32 protein [Catenibacterium mitsuokai]
MRPKIHFTAPRNWINDPNGLTYFNGEYHIFYQHFPYDTSWGTMHWGHAVTKDFQTFKHLPIALYPSKDYDRNGIFSGSAL
NYNGKMYLYYTAIKYRIENPEYIHKPLIKDDLIASQALLISDDGYHFNNKDAKYKVVDVITDPSLGHDQHTRDPKVWLGK
NGHVYMILGSKVPNGDDFDGEVLFYESEDGMTFAYKNRFVDSSIGNMWECPDLFELDGQYFLVFSPENLDGYPRPNSNAA
IMSVNFDEETCTMSKAGDLMFIDYGFDFYAPQTFLDENNKRTILGWMRMKEVLEGEEWIGLFTMPRHLSYKDGHVYQDVH
PLIKNKFVHTTDTIDFDAPFLMKTTLEDNETITLGGVKISYVDDQLVVDRTAVSVNNDELYNIHKTPVLNGQCDLEIYYD
EGIIEIFVNNGYYVVSQIIYHLKEEETHISDCTIYTR
>WP_006504251.1 histidine phosphatase family protein [Catenibacterium mitsuokai]
MGHFYFTRHGQTIWNVENKICGATDIALTDLGHKQAEELGQYIKDNHIHIDQILYSPLSRAKDTALHISEVTGIPAREEL
RLKEQNFGKYESTPRDGEEFKQSKTCFVNSFEGGETMLHLAHRIYSLLDDVKKDDEHVYLLVAHNGISRIIESYFHDMTN
DEFSAFGIKNCELKKYTY
>WP_006504252.1 MULTISPECIES: glutaredoxin [Coprobacillaceae]
MKKITMFYLEECPFCQKAKKAMDELMTENKAYQSLDIEKIEESENVALAENYDYYAVPSLFIGKEKCFECTIQDDFDSIK
ANFKRVFDEALK
>WP_006504253.1 biotin transporter BioY [Catenibacterium mitsuokai]
MKSNVSNLVRDALMLGVLICLSQISVALPTAVPITLQTLAIYLIACLMTPNHAFYTVLCYLIMGAIGLPVFSHFNSGMGA
LIGPTGGFLFSFPIMALVMSTIITHDRSVKGHILAMIIGTAITYGLGSIYFMYTMKATLLSTLMTCVLPFLLGDALKIAV
SCMIALKLEKIVLKKTVLS
>WP_006504254.1 MULTISPECIES: acyl carrier protein [Coprobacillaceae]
MTTFDKVKDIIVDSLSCDEEQVTLEASLKDDLDADSLDAVELIMAVEDEFDVQIPDEEANKMATVKDIVDYLEANA
>WP_006504255.1 MULTISPECIES: acetyl-CoA carboxylase biotin carboxyl carrier protein [Catenibacterium]
MDLVRELMEAFEKADIDKMKIEMEGVKLELEKSQQVQVTAPVTVSSESAPVVVQEVKEEKPVISGTEVKAPLVGVYYSSP
SPDDQPFVKEGSKVTKGQTLCIIEAMKVMNEIKAPVDGTVRSLLVKDEDLVSFDQTLMIIEE
>WP_006504256.1 acetyl-CoA carboxylase biotin carboxylase subunit [Catenibacterium mitsuokai]
MFKKILIANRGEIAVRIIRACKEMDILTVAIYSTADQNALHVQLADEAVCVGGPKSADSYLNKEAIITAAVETGCQAIHP
GFGFLSENSDFARLVETCGLKFIGPKGDVIDALGNKSKAREIMIEAGVPVVPGSNGSVNTYEELKEVVNEIGYPVLIKAS
AGGGGRGMRKAFSEDELENAFMTAKAEAKACFGDDDMYVEKLVLNPKHIEFQILADEHGNVIHLGERDCSIQRRNQKMIE
EAPCKVLDASLRLKMGESAVKAAQGAGYTNAGTVEFVLDEHNNYYFIEMNTRIQVEHPITEMVTGIDLIKQQIRIASGLP
LSFKQEDITLQGHSIECRINAEDPFHNFRPCPGQVNFMHLPGGPGVRVDTMLYTGYTLPTQYDSMVAKVIVHAPTRLEAI
KRMRRALSELVIEGITTNQTLQFYILHQPDYIKGHFNTSFIETHLDEMVSENG
>WP_006504257.1 acetyl-CoA carboxylase, carboxyltransferase subunit beta [Catenibacterium mitsuokai]
MDSIWKKRKQQLQDFRRYLNKDNKVKKQEVPDGLYQACPNCNSTIRTLDLKNHLQVCPQCGHHLFIDAYARLDALFDSGK
YKEYYTSMKSGNPLGFPGYEEKLEKYEYKTGLHDGVVVAGGRIDHMRTIVVVMDHRFMMASMGSVAGEKITRAIEMATRK
KLPLIIFTSSGGARMQEGIFSLMQMGKTCAALKRHLDAGLLYISYLTHPTTGGVTASFAMLGDINIAEPEALVGFAGPRV
IESTMKTKLPDGFQRAEFLEDHGFVDMIVEREKMRDTLALLLRMHA
>WP_006504258.1 acetyl-CoA carboxylase carboxyltransferase subunit alpha [Catenibacterium mitsuokai]
MSLKEKEEKIAELEKKLAVIKNDREIDSSKIEETINDYKKETYSHLCAYDRVYLARKPERSHIHEFIDHVFDEFVEMRGD
RYFKDDQAIVGGIGMFNNMPVTIIGHQKGRSIDENLKCQFGMASPEGYRKGMRLMKQAEKFHRPIITFIDTPGAYPGISS
EENGIGEAIGQSLMMMSDLKVPIIVIITGEGGSGGALALSIGDHLAMLENAVYSVLSPEGFASILWKDVKGERIEEACEV
MKMTAEDLYHYGIIDEIIKEPLGGMTTNPVGVYRNIRKVIREQLDILVPMDVNTLIRKRYNRYRKIGEWKNG
>WP_006504259.1 beta-ketoacyl-ACP synthase III [Catenibacterium mitsuokai]
MDKGISIIDTGYYVPENVLTNDDLSKIVDTSDEWIYPRTGIKKRHICKDETLIDMAYKASLKALNNINKEDIGIIIVATM
SSPYNTPSIACLLQERLGLNNDVFAFDLNGACSGFVYALSVARSLLYTSDKRYALIIGAEQLSNLIDWKDRTTCILFGDG
AGAVVVEKENKLFCDYQGSEGNEEVLYGLKNDYLHMEGKEVFKFATRVLPMCIEKVLEKASLTKDDIDYFVVHQANERII
RHVYKKMKVTSDKFYLNVDEYGNTSAASIPLVLGEMNEKKLLKRGMKILCVGFGAGLTYGANLIEW
>WP_006504260.1 nitronate monooxygenase [Catenibacterium mitsuokai]
MWLNETLKIKYPLIQGGMANIATGAFAAAVSNAGGLGLIAGGGMSPEMLRENIREAKRLTDKPFGVNLMLLHPQAGEMAD
IVVEENVPVVTTGAGNPGIYIKKWKEAGIIVMPVVPSVALARRMEKAGVDAVIAEGTESGGHVGELTTMALVPQVKAAVN
IPVIVAGGIASGKQLLAAVALGADGVQVGTILLASTECPIHQNYKNAIIKAKDTDTTVTGRIAGTPVRILKNKMARTYIK
KEKEGAEMMELEKYTLGSLKRAVFEGDVETGSLMSGQVAGMVHEERSLKDIIEGLFKEYEEEKKRVMEVHL
>WP_006504261.1 nitronate monooxygenase family protein [Catenibacterium mitsuokai]
MKIGSHSLSLPLIQGGMGVGVSLSSLAGNVAKKGAMGVISTAQIGFKKPTFLKDTKKANLEAIDEEIKRAKEISNNNGMV
AVNVMVALSDYEQHVRQAVKSGVDAIISGAGLPLKLPEYVDEKTAIAPIVSSGKAARLILNKWKRQYNRTADFIVIEGYK
AGGHLGFKKGELLENTCASLKDILKDVKEVVKGFEELFNHAIPVFVAGGIYTNDDIKEMLEAGADGVQMGTRFIGTYECD
ASMEYKNYFINGKKEDIQIVQSPVGMPGRAFMTPFMEKTHPIKRCFRCIASCDMKSIPYCITQALINAVNGDCENGLVFT
GTNGYRIDKLVHVSDLIDELMEGIV
>WP_006504262.1 ACP S-malonyltransferase [Catenibacterium mitsuokai]
MKLGFIYAGQGTQYVGMGQSFYENDEDCKNLLDNLKLDFDLKDIMFNSDEKTISTTRFTQPAMVAVANMATLLLKKNGIT
PDYVCGLSLGEYSALSAAGVFDPETAIQVVRERGLAMEKAAEGVESAMMAILGLEREPLLDICVGCDGYVSIANYNCPGQ
LVIAGEKKAVEEAGQKALDHGARRAVPLNTSGPFHTKLLKDASTRLHEVFKDVTFHEMNVPVIFNCTGKELEDCSVQEML
EKQVMSPVYFEDSIRTMINNGVDTIIEIGPGKVLSGFVRKIDRKIKTYQVEDMASLQKCVEAFNETK
>WP_006504263.1 3-oxoacyl-[acyl-carrier-protein] reductase [Catenibacterium mitsuokai]
MKLSNKVALVTGGLKGIGRATVMELATQGADIALNYRASEKNKVLAEELVKELKDLGRDVLCVEGDISHEEDVENIFKSI
KKYFGHLDILVNNAGITRDQLILRMKTEDFDAVINTNLKGTYLCMKQASRLMMKQKSGHIISLSSVVGVIGNAGQVNYAA
SKAGVIGMTMSLARELGPRGVTVNAVAPGFIETDMTDVLSDEVKEVLKASIPLGTLGHVEDVAKTIAFLASDDAKYITGQ
TIHVDGGMAM
>WP_006504266.1 biotin--[acetyl-CoA-carboxylase] ligase [Catenibacterium mitsuokai]
MKYIEFEEIDSTNTYIHDHYQELDDDTIVRAHYQTHGRGRSNHIWEADKNEQLLFSYYMKQNVDPLKVSAIMAYAIVTVL
RMKQINAFIKWPNDIYVNNQKIAGILVETIYENTLQGIIIGTGLNISKGSYYSLSDVINHPIDKEKLMLNIIDTFKNMLH
MPFASLLDGMNRHSYLRGKTIPYKEYGLVKFLYLDENCHLVIEDENKKKHTILLNELSLGRI
>WP_006504267.1 MULTISPECIES: MarR family winged helix-turn-helix transcriptional regulator [Catenibacterium]
MDAKKNNLMDSINTVFKLAIKVQEDYIKYSPFPELSMNEMHIIEAVSKQQFPTMTNVAKTLKVTVGTLTTNVKTIVNKGF
LTRERSSADHRVTYLRITDKGYQALEVHNQFHRELSDLYSQHIPDEMIGWVYDTIENVIEDLKEYQKKLNK
>WP_006504269.1 hypothetical protein [Catenibacterium mitsuokai]
MTKEEIITRLQNATKEDEEYYMDDDLIDAINQYPDHFELVEPILEIIGTHPRVDFGMPGDLVHFLEQFYKHGYEELLVFS
VRKNPTAHNIWMVHRCFNDVNNPKREMFAKLMKELKDDSSISMDIKKEIDEFDWEI
>WP_006504271.1 hypothetical protein [Catenibacterium mitsuokai]
MSKWDKLILKISTLSKELRFSELKKVLESYGYVMNNPKGGSSHYTFRKKGCMPITIPKHEPIKRVYVEMVRLIVEKEEKN
NENTQ
>WP_006504272.1 type II toxin-antitoxin system HicB family antitoxin [Catenibacterium mitsuokai]
MKTLNDYMALPYRLEIVEDQEEGGYVVSYPDLPGCITCGDTIEDAMNNAKDAKKAWIEAALEEGIEINEPDSIEDYSGQF
KLRIPKTLHRTLALHARKEGISMNQYCVYLLSRNDTLLSK
>WP_006504273.1 alpha-glucosidase [Catenibacterium mitsuokai]
MKAKKVLKNIVALSVATVIVGGTLSPISAVGSSKDLTEFGNVLNVKAVPTEKIYGTYDTNDYNNFSDQGAWHGYYLPETT
EAAHKMYGGFAGPVCIAEEYPFNLSDSINKINLERVNGETKEKVDLTKAKTDFVYYPGRLEQTYKMDDLTLKLKLIFATN
RTALIETEIENNTNSKLTLDLSWDGHLFTWYTYSPEETRADYKTGTTFAKDENGVKVNFETKRYTYRYMTTDQNSFDVTL
GENDLETNVAEDKHSYTINKKNSVEIDANESYKTYQTQSYTFTDKERTAEREKVKDILNKPGHYLTDNNTRWQGYVNTIF
KNKNAVGTAYQRAAVKSMETLTTNWFSPAGAIKHDGVVPSMSYKWFVGMWAWDSWKQVVATTQFNPELAKNNIRALFDYQ
ITKEDAVRPQDEGAIIDCIFYNQNEDRGGDGGNWNERNSKPALAAWAVQSVYEATGDKEFLKEMYPKLVAYHNWWYKNRD
IDKNGIAEYGGMVHETCYDWQNYTNPLTGKSYYIGEEVEGFGKIVGVPSSDGSYEYGYIYDENNERVVCPEAGIEAAAWE
SGMDNATRFDREGLSTETFKDPGVLIYTVRDDNKKPVGYVINQESVDLNSYLYAEKGFLKSMADVLGKKDDAKKYSKEAK
KVADYINTKMYDEKTGYYYDLQTNEDGSTKTLLTNRGKGTEGWLPLWAKAATKEQAKAVAANMTSPDKFDTLVPFPTASK
DNQKYAPTRYWRGPVWLDQALYGVEALQNYGYNEDAKRMAYKLFDNAKGLLGDGPIHENYNPETGDGLHTKNFSWSASAF
YLLYQNTLTSTKTTSQTGLAIPGEVTVNKDELAAVIKEAEALDKKLYTTDSFKAVETALTSAKAVYADEDATQEEVNQAV
ADLRDAMVKLVKVEGVVIDKDNKDNKDNKDNNNKNPKTGDHTFVFGSVCAMLVSGFLFIFLKKKRA
>WP_006504274.1 MarR family winged helix-turn-helix transcriptional regulator [Catenibacterium mitsuokai]
MNSQKTKEMLDSCYIAKRILDLLPELPEGVLPSYIRYLETVLNLKETHEKVKVSDLSSALNLPRPGVTRTVSSMVEKGYL
NKTSSKEDGRVTYVEVSEKGQALFEKFNKDYFEDLSQRLSDISIEEADCMIETIEKFYQVMCERRKA
>WP_006504275.1 MATE family efflux transporter [Catenibacterium mitsuokai]
MNSDFTQGSIFKKLVAFMIPVLGALVLQAAYGAVDLLVVGRFGTTAGLSAVSTGSQVLNLVTFVITQFAMGITVLIARYI
GEKKQKNIGALIGGATVLFGIVSVFLFIIMILCALPISTLMQAPDQALNLTSMYVRICGGGIFFIVAYNVLSAIFRGLGD
SKSPLLFVAVACLINVVGDLVLVAGFHLDAAGAAMATVLAQACSVLFALGLLKKRKLPFEIHKHDFKINHHCIRAMKIGV
PLALQECLTQISFLALCAFINRLGLEASSGYGVACKIVNFAMLVPSALMQSMASFVAQNVGANNEKRAKQSMFTGMGIGL
FIGVIVFCLVMFKGDMLTGIFTTEQGVIHQGYAYLKGFALETLVTAVLFSMIGYFNGHDQTLWVMIQGLIQTLLVRLPLA
YYMSIQPNASLTYIGLAAPIATITGIILNVCFYFYMNKKMN
>WP_006504277.1 hypothetical protein [Catenibacterium mitsuokai]
MSQYYLAVDIGTSSGRHMLACIQDGKIKLEEIYHFENEMKNCKELDKISVSMSIDTWTVDYVLLDENDLVVGDSYGYRDH
CTDGMDEVVNKVIDEKEAYAKTDF
>WP_006504278.1 calcium/sodium antiporter [Catenibacterium mitsuokai]
MLNTFMEIGILIVGFILLIKGADFFVDGSSSVAKRLKVPSMIIGLTIVAMGTSLPECAVSVTASMSNNNALAVSNVVGSN
LFNLMVVCGVCTLFVPLAVSTDTLKKEFPFSIICAALLLVFGLDSMLGRVDSAVFIVLFAAYLGWMIYSALQARNKALSE
DNDEEIKLLPVWQCIVYIVGGAAAIKFGGDFVVEGATAVATMLGLSQNLIGLTIVALGTSLPELVTSIVAARKNEIDMAL
GNVIGSNIFNILLVLGIAGVISPVAIITENLIDTFILIAVSTLVWIFAWKKKELVKWQGIVMLTIYTAYLVYICMR
>WP_006504281.1 nicotinamide riboside transporter PnuC [Catenibacterium mitsuokai]
MIQFFKNNIEPRKKLRTAEIIVLIALVLGSIISLCVGLKEVHSNPGKVDYVQSIVMKRNTQDEDYSSDNTVCDVTYSKGD
KQLVVSYSYEEYTQLKNKTITAYEFKTSNGTDLYFDHKDVSQKEVKHSYKQVMANKTMYIFNLASSLFILSLSLALMMLF
SKQFTTYEKSWFLSIMLLATIFAVAFPEESANGVNGIIIMLLYLLDTFLNILCELLISKQSRYNFLVSVAVEIAEIAMCV
VLMYRFATMVTTLFFWLPIDIISYINWSKHKDEEEDELTMVRKLKGYQEVLVIVGIFVWTVVVGYFISGLDIATDFYTNK
TLETWIIYIDACASAVGIANGLFIFFRLREQWIAWYICAALEAIINILSGQYVLLILKLGYFTNTTYGYIKWSKYIREHQ
KTNEKLSLF
>WP_006504282.1 MULTISPECIES: elongation factor P [Coprobacillaceae]
MAIAAGDFRTGLTLIVDGDPWVVLDFQHVKPGKGAAILKTKMKNLKTGSTQDRNFNASTKFEAANIEKKTAQYSYEADST
YYFMDMETYDTYELSEEQIGFNKYFIVEGREASLMFFEGDLLSVSIPEKVELTVAKTDPAIKGAPSNQTKDAVTNTGLTL
RVPQFIEEGEEIVVFSSDGKYAGRA
>WP_006504283.1 SDR family NAD(P)-dependent oxidoreductase [Catenibacterium mitsuokai]
MNKVVLVTGGAQGIGKAIVLELAKNHYDVVINYLTSNKAAALLEEEIKKNYDVRVMTIQADVSKEEEVDAMISLIEKKWG
GVDILVNNAAVDLSNLFHLKTADEFRKTLDVNVVGAFNCSKRVYRHMLDQEYGRIINISSTNGINTYYPMCIDYDASKAA
LISLTHNLAFEYGPYINVNAIAPGFIGTDNELDGYDEEFLKEEQEKIMVNRYGKPEEVAYLVKFLISDEANFINNTIIRI
DGGQKGSC
>WP_006504284.1 IS200/IS605 family transposase [Catenibacterium mitsuokai]
MDSRYNHHNRQKYSLKVHIVLVTKYRKQLLIGSIADDVKQKIFDIANTRGYEIIAIETDKDHIHFLLSYDTTDRVSDIVK
IVKQETTYHLWQKYSSVLSKQYWKEKIFWSDGYFACSIGEVSSATIQKYIESQG
>WP_006504285.1 MULTISPECIES: TetR/AcrR family transcriptional regulator [Coprobacillaceae]
MDVNKKTQRNRFTRMCIGEAIVELMKRDSLDKITVSQIAKKAGISRMTYYHYYDSKVNAIEDYLREIIIQYLTEHKKRPK
GERFMEYSHILFSIEFFDQYATFFIIMERQGLYSVLVNAVNHFMVELYSDHKDMIYRAYYYAGALLNTFINWEKTGKLVP
AQEVAKMISESAPKMP
>WP_006504286.1 DegV family protein [Catenibacterium mitsuokai]
MKRKIVADSSCDIWELNGVDFAVAPMTISTDNKHYVDNQELDVRLMSEDLAKYKGVSHTACPSVGSWLDCYEGFDEIFVI
TLTGAMSGTYNSAMTAKGIYEEENENVKVHVFDSLSTGPEMRLLIEKLKEMIEEDLPFEEIVEKGQDYLNHTRLFFALKS
LHNFAMNGRVSKTVASAIGVLNISIFATASEEGTIQQISKCRGEKKVVKSMIEHLENAGYHGGKVRISHADNLKLAHSVR
DKILELYPHADIIVYPMGGLCTYYAEIGGLLVGCEC
>WP_006504288.1 chromate transporter [Catenibacterium mitsuokai]
MIYLQLFLSFLQVGAFSFGGGYAAMPLIKQQVITAHHWLSVSEFTDLISISQMTPGPIAVNSATFVGIKIAGIPGAICAT
IGCVLPSCIIVGIISYLYLKYRHMDKLQSVLKMLRPAVVALIATAGVSILTTAFFGESFNTFKIHLVVIFSVCVILLTKY
KWDPILVMLLAGVMNTIYYFI
>WP_006504290.1 MerR family transcriptional regulator [Catenibacterium mitsuokai]
MYNTYTIGELAKILGITPETIRYYERKGIIAPIHDEKTNYRYYTTWDLHMIIRARCYLGFGLSIDETSKILQKRTLEEID
EVLDNQEKIIEQNIIYNMNLLKKMRTNRALINNFEEKNLTLRTSPGIYRIDTQKCYTLDLSEQEKEELKQFTQYVPFIFS
TALFPKEHIETENKDFYFGIGIEEQFASLFDIKETEYVHYYPPRTCLYMSFSSRSSQILTYEVLEPAFEYMKKNNLELDG
DIFTQIVSMWKPEEEYFNWHNIWIPVR
>WP_006504291.1 SDR family NAD(P)-dependent oxidoreductase [Catenibacterium mitsuokai]
MNERKVVLITGGAMGQGRAHAYKYAENGFDVVLADMQEPTSEAFKETIAHCELLGAKVLAVKANITSTEDMENLFKSAWD
TFGRIDVVIANAGVINFAYTWELTDEQVEKVININLIGTWRTDKYAAQYMLKQGFGRIINISSTSGLYGTPKLATYCMSK
WGILGLTKTLAKEVGSKGIIVNALCPTKVKTPMCETMEYVQFINDLTGKDFKSVEEMYNGVPFLDVEDISSMVYWLGTSR
EAGKFNGREVALDLGTLQ
>WP_006504292.1 OFA family MFS transporter [Catenibacterium mitsuokai]
MNITKATRWRVFAGVWIQSLFTSATAFFSLFCLPLCNQFGWSTSDFSMAYTIYMFIYCAVGFIGGILAEKLQPRVAIYMG
LALFAGGWVLTGFANTIPFLYVAYGVIAGAGAGMIYPACLPTALKWFPDKSGSISGLVQAGAACGPFIMSPVAQMLISTY
GAQTACKILGVIFLIGVGAVAWMIAPCPDGWTPEGWTPSTTQSKELNTKDYNIPQMVKTPIFWVLVVMFIFANAAGTMMV
SATSPIAQKQIGLNAMSAALCVSLMTLFNMFGRISFGFVYDKLKGWNSLILVLLINGISMLMLTMAHSYAYFILCIALVG
FSFGGLLVVFAPMVKIIFGSKFYNRNYGLIFIGYGIGAFVGPKISASFFDATGSYVMGYIGSAILAALAIVLVLVAKKLQ
KSMN
>WP_006504293.1 type II toxin-antitoxin system Phd/YefM family antitoxin [Catenibacterium mitsuokai]
MKIIPMRDLKNTVEVEHRCAEENGPVFVTKNGYGRLVVMDIDYYEKTMRKMDEATTILDGLKDVKSGNTVEGETAISKIR
SKYGI
>WP_006504296.1 TetR/AcrR family transcriptional regulator [Catenibacterium mitsuokai]
MNKSESKYFATAARMDDAFLTILAKKDFKYITVKEICEVAGVNRSTFYLHYETMSDLLSESISRMNEQFHACMEKDSDVF
SAKLRNCPRDELYLITPDYLTPYLSYIKNNKRLFLTATENAAVLGMDKSYDRMFRHVFSPILDRYGVLQQDRPYIMAFYI
RGLMAIISEWLKNDCTDSITYVAGVIQQCVKMPQSETTNAV
>WP_006504298.1 ABC transporter ATP-binding protein [Catenibacterium mitsuokai]
MDKNSQTPILEVKNLKQYFYPTRKFTVKAVDGISFKIMPGETYGLVGESGSGKSTTGRAIIRLYDPTDGQIIFEGEDITG
KMSKKALKTLRTKMAMIFQDPMACLNPRKKVIDIIAQGLDIHHDYKDEKEREEKVYKILEMVGLSKEHANRFPHQFSGGQ
RQRIGIARALIMNPDLIIADEAISALDVSIQAQVVNLMKKMQKETGAAYLFIAHDLSMVKYISDRIGVLHLGHLVETGTA
DEIFSNPLHPYTRSLLSAIPHSNPRVEKVRKSFSYDYETSGLDYNAGTQHQITETHFVLGTDEDVEQFKKDAANFKL
>WP_006504299.1 MULTISPECIES: ABC transporter ATP-binding protein [Catenibacterium]
MADRERILKIRDLNISFKIEGKKVNAIRGVNLDLYKGETIAIVGESGSGKSVTTKAIMGILAKNGSIESGSIDYTWHDPD
TDEKHTVDITKMTEKEIQKEIRGRKIAMVFQDPMTSLDPTMTIGKQIMEPMMYHYGTSKEEAYKKAVELLEEVGITNAEK
RMKNYPHQLSGGMRQRVVIAIALSCDPYVLICDEPTTALDVTIQAKILELIQDLQKKKGISVIYITHDLGVVAKVADFVN
VMYAGKIVETGSIEDIFYRPLHPYTWGLLSAMPDLNTDDPELYTIPGSPPNVTKEIKGDAFAPRNKYALNIDKRIEPPMF
KVEGSTTHKVASWLMHPNAPKVEMPEALRKRIDNMMKEGVPSNGQE
>WP_006504300.1 ABC transporter permease [Catenibacterium mitsuokai]
MDDKKYEFLPDDFEFIGDKQNINIDEVAPARPAWKDVIYRFTQNKGAIFGLACIIIIALLAIFVPMISHWKYDAIDTTIA
NVLPNGTHFFGTDKYGRDLFVRTWQGTRISLIIALVAVVIDIVVGMTYGLISGYFGGLVDSVLQRIQEIINSIPTLVVLT
ILLTVLKPSLYTVILALIFTEWIPMSRITRAQVLKIKEDEFILASRTLGASNIFILFKEILPNIFGQLIIMSMMTIPNAI
FYEAYLAFVGLGLTVPQASLGTLINSGFEVFTVYPTQMTIPAIILAVLMLGFNLLGDGLRDALDPTMKEM
>WP_006504301.1 MULTISPECIES: ABC transporter permease [Coprobacillaceae]
MDKSMIRYILKRLLISAITLFVILTVLFIMTRCMPGSPFNSEKLSPEQQKVIMAKYGLDKPVLVQYGTYLKNMLSGDFGV
SYVLYKDQNVSELVFDAAKISFAYGIAACILGTLVGMLLGIVAALNKNTIWDTIATIISILGVSIPSFVFALLLVILFSN
DLRILPTMYDDMNPIFSSILPVIALSMSVIANVARFTRTEMISVLNSEYMTLAMAKGLDRKTLIFKHALRNALIPVITIL
GPILVNLMTGTMVVEQICSVPGLGKLLINSIRANDYNIIVACSFLYAFMYIVMMLVIDVSYGIIDPRIRLGKGDN
>WP_006504303.1 MULTISPECIES: thioredoxin [Coprobacillaceae]
MKIVDQNGFNEALNNKYVLVDFYADWCGPCKMVGPVLEELDAENDQLTVVKVNVDNELDLASKYGVQSIPNMIFFKEGKA
VTQIIGFANKDAILDKINPFMD
>WP_006504306.1 ribonuclease J1 [Catenibacterium mitsuokai]
MSVNNTEKKKTFKPHRSKRRFPSTHHNVKTQGTKIFALGGLNEVGKNTYCIECNDEMIIIDAGVKFASEGLPGIDYVIPD
YTYLRKNNKKIKGLFITHGHEDHIGGIPFLLRLVNIPFIYASPLACAMIRRKLEEHHLTHVTKMIPITHESSIKTKYFNI
GFFNTNHSIPESMGIIVNTPDGRIIETGDFKFDLSPVANPADYQIMSFLGETGVDLLMSDSTNAEVPTFSISEKTVASQV
QEEFRKTEGRIIVATFASNIHRVQQIVEAAVKFNRKILVYGRSMVNNIDVARKMGYIKCPDRFFIKNDEARHLPDNEILI
LCTGSQGEALAALNRIANGTHRQIKIKPGDTVLFSSNPIPGNQSSVSRLINKLYRSGARVLENSMISNLHTSGHASQEEQ
KLMMLLTKPKYFFPIHGEHKMLCIHKKLYEEVGGQADHAFVLSNGDCLCLKDHEVFQTRGVHADDIYVDGNDLTGLSTAV
LHDRQILSEDGMVAVLISMDSHAGILLHKPVIMSRGFVYMKDSKPMIYGAEMAVDRKLRALLQEKTTFGEIKNTIRETLT
TYFYTKTKRRPMIIPVIMNKK
>WP_006504307.1 metallophosphoesterase [Catenibacterium mitsuokai]
MKKQKIIRTGILAIIVLALVLFGGYTCLFSRTHYSFSRINYSSSLLPDGFKGFKIANLSDVHITTSKDIDRLEQIVDEIE
DQSYDMVVFTGDLYEGKPIEDTKVQKILKKLQPGYGKFAVLGDEDHAHADEVTNILNEGGFEVLNNSTRTIHYRNSSFIL
YGQSLNSQEDIPDYDGFVLTLSHYPDSFIQNKGHTQLQLSGHSNGGTIWFPGIGPLVKCKNAITYNHGTYTENNSELIVS
NGIAPRKNYHFKVLCENEIIMITFE
>WP_006504310.1 MULTISPECIES: co-chaperone GroES [Catenibacterium]
MLKPLNKNIVLKKEEVENKTASGIILTTETKSLPTVGEVVAVGPQCENDLKEKDRVVFKEYSGTKVKLDGVEYIVIDEKD
VLACIE
>WP_006504311.1 chaperonin GroEL [Catenibacterium mitsuokai]
MSKEIRFSSDARQSMLKGVNTLADAVSVTLGPKGRNVVLEKSYGSPLITNDGVSIAKEIELEDHFENMGAKLVYEVANNT
NDIAGDGTTTATILARDMIVNGMKQVEKGANPVLMREGIERASKAVAEVLLKNSHKVETSRDIASVATISSSNSHIGELI
AQAMDKVGRDGIINVDESNSFDDELEVNEGMQYDKGYVSPYFVSDTDKMEVEMDNPLILVTNQKITNLQEILPVLEQVLK
ANKPLLLIAEDYENEAISSLVLNKLRGAFNVVATKAPGFGDKQKEMLEDIAVLTGAKFYNKDLNMKLSDLTIEDLGTIKK
VIVKKDNTTLIGHSSSEAVNNRVEELKTQLTHTKSDYEKKTLKERIGKLSNGVATIKVGATTEAELKEKKLRIEDALNAT
KAAVDEGIVVGGGAALVEAYEELKNQVRDTNVDIQKGINVVMNSLFAPLTQIAINAGYDEEEIVSIQKTAEKDFGFDAKT
GDWVNMFETGIIDPTKVTRSALLNAASISALFLTTEAGVAELPKKEEPQQPVMPQGGMY
>WP_006504312.1 PLP-dependent aminotransferase family protein [Catenibacterium mitsuokai]
MRYADKMKNVKKSAIRSVMADASENGTVDYISFASGFPDPEAIPQEKLEEVGHKILQEKTYEVLQYGSAQGYTGLIESSK
SFINKHECICTSDDDIIITTGSQQGLDLVSKIFCDEGDYVVVENPSYLGALNSFKCNGAKLLGVSLEEDGVNLKELEEAF
KKGPKVFYTIPNFQNPTGVTTSLEKRKEIYNLAVKYDVVILEDNPYGYLRITGEEVPSIKSLDQDHRVVYAASLSKIISP
GMRTGIICASKDIISKLFMAKQSGDNHTNNLSQYMMDAFLRETDMDVHIKHLQSLYAKKCNFMLEMIKKYFHPSIHVIEP
EGGMFIWFDLPDGVSMPEFVHASIKKHVAIVPGNEFMVDSTKPCQSIRMNFSAASMGNIEKGIQILGELTYQFCK
>WP_006504313.1 chitin disaccharide deacetylase [Catenibacterium mitsuokai]
MIKKLIINADDFGMCEGNSLGILLAHEQGLVSSTTVMMNMPYALWALEKAKAYPNLGIGVHLTLTAGKPLLPGKKSYTDE
EGNFLRPSAYEDEFPDGEPEEVYEEWKAQIEAFIAHTGHLPTHLDSHHYVHMEHRQLEVIKRLAKEYNLPIRQTRYVDGN
YFPARCEFYKDGVSFETFKEICSTEGYDTVELVCHPALVDERLMNVSSYNMNRIKELELLKSDAFKQFIKDHDIQIITYA
DIKNN
>WP_006504315.1 XTP/dITP diphosphatase [Catenibacterium mitsuokai]
MKEIVVATTNKGKLKEISAMLEKLGIEVKSIKDVLGYNPDIEETGTTFTENAVIKAETVMNMIHMPTLADDSGLEVDALD
KQPGIYSSRFMGEDTSYDIKNQWIIDAVKDKEDKTARFVCAMALAIPDEETKTFLGTFEGKINDCIDGENGFGYDPIFYY
PPLKKTSAVMTMEEKNKVSHRAKALKALYDYLEEEHK
>WP_006504316.1 MULTISPECIES: tRNA (cytidine(34)-2'-O)-methyltransferase [Coprobacillaceae]
MNHVVLVHPAIPQNTGNIMRTCAATHTPLHIIKPTGFKLNDPRMKRAVMDYFDHLTFKVYENFEEFEKENPGIYHFFTRY
SKKVYSEDDFKQEGEHYLFFGHEHDGIPHDILKKYIDDCVRIPMYGDSRSLNLSNTVAIGVYEALRQQGYPDLSTVEVQK
GEDFLYNEEI
>WP_006504317.1 TIGR01906 family membrane protein [Catenibacterium mitsuokai]
MKKFKGILLTVCLTFLIIDCAILLVTFVPVLYPSSLIASNIGVSEKIVRESYMTIIHYLSLFSHKALSTPAFPMTKNTAF
HFYEVKVLMNRLEVIGLVVLIGTIYLIYSTVKENDYRPFKWAGFTTLGLVFIVGGTAYVDFDGAFTMMHHILFNNNYWLI
NPDIDPIINIFPESYFVTLGIALFSLIGIGVLINLGIYFKHINCINTNK
>WP_006504318.1 cyclodeaminase/cyclohydrolase family protein [Catenibacterium mitsuokai]
MKEMIKDFLDELSSSSPTPGGGGASGLVGAIGCALGLMVGNLTVGKKKYKDVEDEIREIIEKLEDLKKKLVTSVDDDAEN
FKPLAEAYRLPKNTEEEKKHKEFVMESCLLDASLVPLQVMDLSYQSLKLFSTLNEKGSVMAISDVGVGVQCLRSALTGSI
MNVYINTKSMKNREMAEKMNKRAEKLLVEGQLLADGITNSVIKKLGGTSC
>WP_006504319.1 bifunctional 5,10-methylenetetrahydrofolate dehydrogenase/5,10-methenyltetrahydrofolate cyclohydrolase [Catenibacterium mitsuokai]
MLELRGKKVSDGIKEYVSKELETLSFVPKLAIVRVGENPDDMSYERGATKKLKSFGLDVASYVFPQDISDEAFKKAFKDI
NEDDEVTGILLLRPLPRTINEKDIENMIDPKKDLDGISPINIAKVFAGDTTGFSPCTAEAVIEVLKAYDIELTGKRVTVV
GRSMVVGKPMSMLLLKENATVTMTHTRTVDLKKTCSDAEIVVAAAGRAKMLNSDYCGQDAVMIDVGINVDENGKLCGDVD
YATLDGKASAATPVPGGVGTVTTAVLAKHLIQAAKMR
>WP_006504321.1 MULTISPECIES: rubrerythrin [Coprobacillaceae]
MSNLKGTETLKNLMAAFAGESQARNRYTFWSSIAKKEGYVEVSKIFEETANQEKEHAKRLMKLMNTAAQGETLPVAGEFP
VLMGTTVENLKAAAAGENEEWTHMYPEFAKKAEEEGLPEIAAILRAIAMAEKMHEERYLKLAKQIEDGTVFKKDHKVLWK
CNNCGFVVESLEAPTVCPACNHPQAYFEEYKFFD
>WP_006504322.1 Fur family transcriptional regulator [Catenibacterium mitsuokai]
MAETRLRRSKQRDTIYDMLVNDHTHPTAEVIYSHVRRIIPDISLGTVYRNLNVLVENGYIRKLNIDGVTVHYDGNVTPHH
HMVCSKCGKIVDIHIPHGAFDGLVHDIEELDQVHLTHVDMLFQGICNDCKNIKEDKEDV
>WP_006504323.1 hypothetical protein [Catenibacterium mitsuokai]
MDEFYQKTYLMIVFKWSYYYTRKNMKNVRCDIIEDTKDYHTVRFYLKNRVAFLTVWHNGIIEEQITDEEGKEIYFYLHYT
LKSLSQFLSYYRDFMVVFLRDADPKRVKVGIVDQDGFSSSYLISLMKESLIIEKSNLEVESVSLSSLEEVEGDYDALYLS
PSVMHLKGDIESIVSVPVYVIDPLVYATNDFYTLIHTILSK
>WP_006504325.1 hypothetical protein [Catenibacterium mitsuokai]
MMKDKFEPIPDPTPEQGFEGLYAGTIENGSEYEPGEYFYDLRGLSKYLRENHLSRPTEEILKMFRK
>WP_006504326.1 DeoR/GlpR family DNA-binding transcription regulator [Catenibacterium mitsuokai]
MKDRYNKILELLTKEKKIEVNELSQILGVSNVTIRKDLDALEEKGIIKRGHGYAILANKDDINGRLAYHYEIKKRIAQKA
AELIHDGDTIMIESGSCCAILADTIASEKQDVTIVTNSAFIAGYIRDKKNTNVVLLGGAYQKDSQVMVGPIVAQCAQNFC
VDQLFIGADGYNPRVGFTNSDHLRAQAVRDMAEQAEHIIVLTESEKFNQHGVVPLQLKERIDTIITDDHIPEDIKTHLLS
ENKTLLTIENE
>WP_006504328.1 PolC-type DNA polymerase III [Catenibacterium mitsuokai]
MNKLSILLQQLHIEMNQAFSHADITRVVVHNDSRYTFYISSPELMPLSNVKALKEAQHLFPYPCEFLFETTLNHFKKEDV
IEYSEYIMHSLLGNVPEMQGMTKEDLDLKGDVLTLHTVNHIQCDSIKTQLPEMRSLLSGFGIDIDLRAEVDKDNHDYQQT
IAKMEENKGVHIDSSALEKYNEAMNEAPAPSYSKPAGNYKRYKKEYVMTQISQLDNTMREVTVQGYCFQEETTQVKSGKH
IQTLLVTDYSDSIMIKRFENKNRNTLEEMQQLKKGDKWIRAKGTFEYDSFAREQVIIATEIEIIPAPKARMDKAEKKRVE
LHCHSNMSTMDGIASVGSYIKRASEWGMKAIAVTDHGNVQSFPDAQAAAGDKLKMIYGIEMNMIDTHFDCVFNANGLKLN
DLTYVSFDLETTGLSQIDDYITEIGAVKIKNGLEVGRLQTFIKSPKPISKKITELTSITNEDIRNAPTIEEFMPRLMEFF
GDDLLIAHNGRFDIGMLDKALERMGKSPISNPWIDTLPLSRRLIPLQRSYRLGAVCRFYHIPYDTEAAHRADYDAEVLSH
SFNVMLQDLIKKGFKTIDEVNDIEIEESYKHAFPYHMCVLAKTPEGLKNMFRLVSIANTKYFHQCDRIPRSELEFYREGL
LFGSGCVNSKVFEIASTRDEEELREEIKFYDYIEIQPLEDAMYLVDRGKYESIDDIERIYKRIIKIAKEEKKLICATGDV
HFLDKRDKVYREVFITNSKIQINGKPHPLLVRNNPRALTPDVYLRTTDEMLECFPYLSDEETYEYVVTNTNKVADMIGDD
IIVTKEGLYPPSIENVDVKLRELCHKNAHATYGEVLPEIVSARLEKELSNIIKHGFAVIYFIASELVRVSNEAGYLVGSR
GSVGSSFVATMAGISEVNPLAPHYICPHCKHNEFLDEGVISDGYDLPDKNCPVCGHKMKGEGHNIPFETFLGFNADKVPD
IDLNFSGEYQPKAHAYTKTIFGEDHVFRAGTISTVAEKTAYGYAKAYAENLGLEDNIRSAELQRLANGCTGVKRTTGQHP
GGIIVIPNDMEVFDFTPYQYPADDVNAEWRTTHFDFHKIHDNVLKFDILGHVDPTVIRMLQDMTGVDPKSIPTNDQKVMS
LFNSSKALGCDLSFLNCKTGALGLPEFGTKFVRGMLEQTHPTCFNELVIISGLSHGTDVYLGNAETLIKSGTCTLQEVIG
CRDDIMVYLIEKGLPNKDAFDIMECVRKGKSPKVFPQKGYVELMKKHNVPQWYIDSCLKIKYMFPKAHAVAYVLSAIRVA
WWKLYYPREYYAVYFTTRCDFYDIETLIAGKEAVFDKYQECLKLKAEHKASNKEEGLITVFEVALEMFERGLKFSKISLE
QSDSRKFICNPDDPTAIIPPFTSIDGLGDAVGDSVVEARKERPFTSIEDIKKRTRLSGTHIETLQKMGVLNGFSESDQLT
IFDL
>WP_006504331.1 1-deoxy-D-xylulose-5-phosphate reductoisomerase [Catenibacterium mitsuokai]
MKNITVLGVTGSIGTQTIDVVLGHPDEFKIVAMSAGHNIKKLEEIMSQLPVAHICVLEQADYDYLTEKYPDRHFYLGQEG
LIQISTLEETEIVLNAIVGFAGLLPTIEAIKASKDIALANKETLVVAGHIIIPLAKEYNIQLLPVDSEHSAIFQSMHGEY
PREISKILLTCSGGSFRDKSLNELKDATVEQALNHPNWSMGAKITIDSATLVNKGLEVMEAKWLFDVDYDDIEVLIHPES
VVHSMIECTDTAVIGQLGTPDMRLPIQYALTYPHRIPLMNSKRLSLSDIGTLHFYKPDTERFKALPLAYRAGRAGGSMPC
VFNGANEEANQLFRDGKIKFLEIVDLIEDAMNAHNVVENPTLDELIKIDADARAFVRKRVGL
>WP_006504332.1 phosphatidate cytidylyltransferase [Catenibacterium mitsuokai]
MKQRIITAIVLVALFLPCVIVSGIPFKILMAFIGVMATYELLSITKEPKPHFYLYIVLGAYILGSLFFSKGLLVSNMFIV
IYMVVLLTCGIFDAGMPFLRISYYFTSATLVALGLHAIYYFRTALDLRYVIFLALATLGADTFAYFVGRAIGKHKLNPRL
SPKKTIEGSIGGIVCGGLLALAYAYFVHIPYPLTHLALMSFVLATTGQIGDLTFSSIKRTFEVKDYSQIFPGHGGVLDRF
DSIIFNSMILGFLLTLL
>WP_006504333.1 isoprenyl transferase [Catenibacterium mitsuokai]
MLFKRKEKYTLDMDRIPAHIAFIMDGNGRWAKKRKMPRTYGHHEGTKTIRNLALEANNLGVKAMTVYAFSTENFKREQSE
VDYIFKLPKEFFSLYFQELMDNNVRIMTIGHLELAPKETQDIINDAITKTKDNTGLKLVFAFIYGGRDEIVEATKAICEE
YKEGKVSLDNITEDYFESHLMTKELPPVDLMIRSSGECRLSNFLLWQLSYAEFIFDEAYWPDFNAEKLHECIWKYQNRDR
RYGGVKK
>WP_006504334.1 ribosome recycling factor [Catenibacterium mitsuokai]
MVELVLEEAKEKMEKSVEAFSNELVNIRTGRANPSMLDRVMVEYYGSPTPLNQVAGISVVEGRQLVIKPYDKNSMKDIEH
GIYQADLGLTPQNDGTVIRIVIPPLTEERRKEMVKQVNKLAEEAKVALRNIRRNANTDVEKTGETEDEVKAGKEDVQDLT
NEFVKKIDQIAKEKEKDLMTV
>WP_006504335.1 MULTISPECIES: UMP kinase [Catenibacterium]
MNYKRVLLKISGEALAGDQGFGINPIVVKDIAEQIKDAKDLGVEIAIVCGGGNIWRGKTGADMGMERASADYMGMLATVM
NGLALQNALESIGLETRVMTAIDMKEVAEPYIRRRAVRHLEKGRIVIFSAGTGSPYFTTDTTAALRAAEIHADVILMAKN
GVDGVYSADPKLDPNAVKFDKLTYLDVLNKDLKIMDQTAITLCKDNNIDLSVFNMQKEGNIALACKQEVAGTIISKGE
>WP_006504336.1 uracil-xanthine permease family protein [Catenibacterium mitsuokai]
MSKDQTSMSEELFKIDGKPSTSQALPLALQHVVAMVVGCVAPAIIISGVAGLSASDSVILIQAALTMSAISTLFQVFPLL
RGKKFSIGSGLPVIMGISFAYLPTMQAIAGEFDIATILGAQIAGGIVAVIVGIFVKKIRKFFPPLITGTVVFSIGLSLYP
TAINYMAGGAASKSYGSWQNWLIAFITLAVVTFLNHYGKGIFKLASILIGIIVGYIIALCFHMVDFSAVANASWFALPQF
MHFGVKFNPAACIAIGVLFAINSIQAIGDFSATTTGGMDRMPTDEELNGGIVAYGLTNIFCALFGGLPTATYSQNVGIVG
STKVVSKKVFGLAAGIILIAGLIPKFSSLLTTIPYCVLGGATVSVFASIAMTGIKLIASHPMDFRNTTVVGLAVALGMGV
TQANAALATFPSWVTTIFGKSPVVLATITAIILNLILPKNSNS
>WP_006504338.1 30S ribosomal protein S2 [Catenibacterium mitsuokai]
MPVISMKKLLEVGVHFGHQTKRWNPKMAPYIFTSRNGIYIIDLKKSSDKLDEAYQAMKEIAEKGGKVLFVGTKKQAQEAV
QTEAERSGSYFVNSRWLGGTLTNFKTIQKRIKRLIELEKMEEDGSLEQYTKKEAVLLMKEKAKLERNLGGIKEMKKLPNA
LFVVDPKVEHNAVAEAKILGIPVFGIVDTNCDPDEVDHVIPANDDAIRAVKLIVAAMADAICEAKGEPTTVAFVKDEEEK
EVTMNDAVASVEENKNNRGPRYKNGPRRNKAPRTDKTEA
>WP_006504339.1 hypothetical protein [Catenibacterium mitsuokai]
MKNNQIIKNFLIMFVCYLIDSVINFFIPTNINRSGFTFVPCIGLLMFSLLTVTIHDKSERFFFGAACGLYYSVCYSNSLM
VYILIYCAITFVRTYIYRNDNITCFESVVYAGLIITFKEFVIYWLMLISRSTYIGIIQFTTMRFIPTLVMNLIFAPIVYL
VYKQFDIHIEPNDFDLKDI
>WP_006504341.1 DNA repair protein RadC [Catenibacterium mitsuokai]
MIKGLEQSSQPREKALLNGIESLTDEELLALLLRTGNKEQSVLDLSSTILREIHGMNGFHTITFAKLLSFKGINKAKAIG
IMAALEFSKRINIHTNINEVYDNPTKVFYHLETKMSHLSQEHFLIMILDNHNRLIAEKTLFIGSVNMSIVSAREIFREAL
AFNGVSIICVHNHPSGDAHPSSEDISMTQKLVDLGKMMNVDIVDHIIIGRNQYYSFKAEKVYSSIL
>WP_006504344.1 transposase [Catenibacterium mitsuokai]
MLNTFMREDSSIQYHCNELRVRLDLNKFAFTINGAIAQRTDKIEKIKYLERRLIKEKISLSRKEENSNNSKKNQAKIQKI
LNKIDNIYSDYINKCIWEIVKRCPRCVVVEELKTANNTTISRKNVEFKKKLKVKCRVYGIMLRLQ
>WP_006504346.1 hypothetical protein [Catenibacterium mitsuokai]
MYELSREKQEQINGGSALTYIVYALLGIAGVKLLRASRGYLRFGRIIMMK
>WP_006504347.1 valine--tRNA ligase [Catenibacterium mitsuokai]
MKKELPTKYDHLAVEKGKYQQWLDKEYFKAGDLTKKPYSIVIPPPNVTGKLHLGHAWDTTMQDMIIRYKRMQGYDALWLP
GMDHAGLATQAKVEARLREQGISRYDLGREKLVDKIWEWKEEYADIIRAQWAKLGLSLDYSKERFTFDEGLSDAVREVFV
RLYEKGLIYQGEKIINWDPVQRTALSNIEVYHEDIEGHMYYFNYHIVGSDDILVIATTRPETMFADQAIFVHPDDERYKK
YVGMKAINPANGDELPIMADSYIDLDFGTAVMKCTPAHDPNDFQLAKKYNLPMPKCMNEDGTMNDLAGKYKGMDRFECRE
ALLKDFEEAGVVDHIETIVHSVGHSERSHAIVEPYLSKQWFVKMKPLAENALKNQETDDRVDFVPERFEKTFSNWMNNIE
DWCISRQVWWGHRIPAWYNNETGELYVGREAPEDIENWTQDEDVLDTWFSSALWPFSTMGWPNTEDPMFKRYFPTDTLVT
GYDIIFFWVSRMMFQSIEFTGRRPFKNVLIHGLIRDEQGRKMSKSLGNGVDPMDVIDEYGADSLRWFLLNNSSPGADMRY
VPAKLKSTWNFINKIWNSARYVLMNIDEDQQLEELDYATLNLADKWILNRLNEVIRNVDENMDKFEFINVGTELYRFIWD
DFCSWYIELSKLHLTGDDEVAKKSALNTLVYVLNTIVRLLHPIMPFVTEEIYQAIPHNEESIVISKWPEVNPEYDNDTIN
DQFAYLIDIIKGVREIRHTYVIKNSIEVDYTITTKQDDLEALLKEIAPYVSKLVNATCVGYNVPTSKNNATEVIKGGNTL
NIDLGQYIDMEAEKAKVEKEIKKLEGEIKRGEGMLSNPNFTSKAPAAKVEAEKAKLEDYRSKYAAAKEKLAKMN
>WP_006504348.1 hypothetical protein [Catenibacterium mitsuokai]
MEYRTPILVVFTLFILTLGYFYYKKRRSIKEKQMEEALRFADFKEENKHFTSEKFDACSDQDLVNLIVARIGDLEDEDEN
FLDKLNMEERTVYGISQLNECVSTTKTIRSFFETPAYSVYADELETYFNNLREPQIAELVKSAKRLNEIMENGEEDEDMG
DYSSYNFSDFTHEYITMIAGTDFMPKLTKYIREHKESFIEGDEQNEERVTD
>WP_006504350.1 ribosome biogenesis GTP-binding protein YihA/YsxC [Catenibacterium mitsuokai]
MYTIKKAEFMLCAAWTSQWPDESLPEVVMAGRSNVGKSSFINTVTNVQGLAKVSSTPGKTRTLNFFNINDELRLVDVPGY
GYAKVPKKMLEQFSEMIDNYLRNRKNLKAMILIVDYRHKPKDDDVTMYDYAKHFAIPVIVVATKEDKLKRNELVKNEKLI
KETLDFDPNDHFVRFSSLKKKGVREVWDCILELCEER
>WP_006504351.1 endopeptidase La [Catenibacterium mitsuokai]
MENLNVTVDLPVICTRGMLVFPGHELSLDVGRTFSLNAMDLSVSQHDSNIVLVSQIHPLEEEINFDMVYHHATLCKITKR
IKKDNHGTIKLTVVGEKRVELESLYTEGECYYAKVRYLEDIHGDQNEEIALVRRITEQMQSMNGASQLLPRELISNITNG
LSASELADTIGHYINSELVEREKILAEPDVNKRLLLVLACMQKEKAINEIENSINNRVKKSIDENQKEFYLREKLKAIKE
ELGDTPNGMDEVERFRSMIKDNPYPQNVKDKLTEELARYEMMPSTSPEANVVRTYLDWMTKLPWFEMTEDNQDITKVEQI
LDEDHFGLKKPKERIVEQLAVKQMTQSLKAPIICLVGPPGVGKTSISKSIARALDRKFVKISLGGVTDESEIRGHRRTYL
GSMPGRIIQGMKKAGVMNPVFLLDEIDKMASDYKGDPTSAMLEVLDPEQNSMFSDNYIEEPYDLSQVLFIATANDLGGIP
EPLRDRLEIIELSSYTEQEKQMIAKDHLIKKELKNHGLTDEQLTITDEAIMYIIRHYTREAGVRQLERLIAAICRKSVLK
ILKKTTDHVVVEVEDLEELLGKAPFDHTKKQPKPQVGVVTGLAWTQFGGDILPIEVNHFKGSGKFIVTGQLGDVMKESAS
IALDYLKAHADKYSLKDIDFDKQDIHIHVPEGAVKKDGPSAGVTLTTAIYSAFTQKPVRDDVAMTGEVTLTGNVLPIGGL
KEKSISAHRSGIHTIIIPKDNAKDIDDIPESVRKDLTIITADHIDTVLENALVK
>WP_006504352.1 trigger factor [Catenibacterium mitsuokai]
MNTEVKKLEKSMVEIKAVFDTEEWAAAQEKALNKLAGSVKLDGFRKGHAPKNLIKAKIGAKALREQAVEEILSENYAKIF
VDNNVTPVAQPTANVVKSTETELEVTFTCPVKPEFELGEYKGLEVKKTQVRVTKKDVEERLNDYQKQFAELVVKEEGTVE
EGDTAVIDYEGFKDGVAFEGGKAENYSLEIGSHSFIPGFEEGLVGMTAGEEKEINLTFPKEYHAADLAGAEVVFKVKVHE
IKAKVLPEIDDELAKDVNIEGVETLEQLQEKIKDQIRTMKKAEAENKFNEEVIKAVVANNTIDVPDAMVDSEVMNIINEI
NQNLSQQGLNIELYTKMTGKTMDDIKADVKDQAEERVKLNLILDKIVKAENIEVTDAEMEDEMKEIATYYNMPLEEVKKV
LGGQEHVLKGDLTHRKALQLIKDNVK
>WP_006504354.1 MULTISPECIES: 6-phosphofructokinase [Catenibacterium]
MNSKVKKIALLSGGGDCPGLNAVIRTITKIAIEKYNWEVIGFVYGYRGLYNNNYVELTVDKVEDIYKEGGTILYSSNKDN
LFDYLVDDGNGGKVRKDVSDVGVENLKKDGVDVLVVLGGDGTLTSARDFSRKGVNVIGVPKTMDNDLTSTDLTYGFISAM
SVGTEFIDRLQTTAKSHHRVICCELMGREAGWISLYAGLAGNAGVVLIPEIPFTIENIAKAVKKRDEAGLPYTVIAVAEG
AKYADGTKSIGKIVEDSPDPIRYSGLAAKVADDLEKVIPNHEVRSVNPGHIIRGGDIDAYDRILSIRFGNKACAMIDEGL
FGNVVSLKGGNMEYTSLEEVIGDAKFGKQKLVDPNGDLVQAAKAMGVSFGDE
>WP_006504355.1 nucleoside triphosphate pyrophosphatase [Catenibacterium mitsuokai]
MKVILASTSPRRKELLEREGIDFIIDASSITEYLDSSLEIEERLKKLAYDKGISIHEKYPDDVVISADTTIYHNGKIIGK
AHSAHEAREILKSLSNDTHSVFTSVAVFYKDQVCTFVDETKVTFKNISDMIDDYLSIDEWKGKAGAYAIQGVAGKFIEEV
QGDIDNVIGLPVKHVIEVIETMNEKPL
>WP_006504356.1 polyribonucleotide nucleotidyltransferase [Catenibacterium mitsuokai]
MAKQIFSMDFYGKKIQVEVGEMAKQANGSCLVRYDDTVVLSTACAGKEPKDVDFFPLTVTYEEKLYSVGKIPGGFLKREG
RPSEHGTLTARMIDRPIRPLFADGFRNEVQVVNTVLSVDQEATPEMAAMLGASIALCISDIPFNGPIAGVNVGLIDGEFT
VNAGPEDMARSEINLEVAGTKDAINMVEADAKEVDEETMLNALMFGHEKIKELIAFQEQIVEAVGKEKIDVPLFALDENI
VSSVEAMAKEEMIKAISIPGKLERYAAIDELDAKVVESFEEKEYATVEEHDKTIKQVKMVLGDLEKEEVRRLITEEKVRP
DGRKVDEVRPLDAQVDLLPRVHGSAMFTRGETQVLSACTLGALGEVQKIDGLGMEDQKRFMHHYNFPPYCVGETGRMGSP
GRREIGHGALGERALRQVIPSETEFPYTIRVVAEVLESNGSSSQASICASTMALMAAGVPISNPVAGVAMGLVKKGENYT
ILTDIQGMEDHLGDMDFKVAGTKNGICALQMDIKIDGITKEILQEALAQAKVARGQIMDCMMSAISEPRDHLSPYAPKVA
MMKIEPEQIKDVIGKGGDMINKIIAESDNVKIDIDDEGNVTIYHYSQEAIDHAMGMIKDLTRKVEVGEIFDGKAVRVEEK
YAFIELFPGTNGFLHVKDVAWDRTNKVSDVIKLGDTVKVKVTQITDKGVNVSRKALLPKPIVKHDAPAEEKK
>WP_006504358.1 riboflavin biosynthesis protein RibF [Catenibacterium mitsuokai]
MKVIKMEEANLKEPLSLAIGFFDGLHLGHMSLINEVLKYKGETKTAVMSFDVHPLCVLKGEKRQSIITLEEKKELLEKMG
IDYLLVIHFTKEVAALSPQAFIDEYLNKLPLKRLVCGYDFHFGDHNSGNIEDLKKQSFDLIVKDAVMYNETEKVSSTLIK
KLMDQGMIAEVNTLLDRPYQVKGTVIHGKQRGRLIGFPTLNIDYGMKYLPKRGVYGTIVEINHRYYIGMANIGMNPTFND
ISRLSLEVNVFDFNEDVYGKEVEVTFYLYKREETVFNGLEGLKTQLTEDKKYLSQVMKKYLTLYQNSVK
>WP_006504359.1 tRNA pseudouridine(55) synthase TruB [Catenibacterium mitsuokai]
MDGIILINKPQGMTSHDVVNRVRRIMHTKKVGHCGTLDPMATGVLVVGINKATKAMQFLMSEEKEYRATLKLGSATDTYD
SEGKVLETKPFTGYDHLDEVLSSFKGDSMQKPPMYSAIKINGKKLYEYAREGIEVEVPERPIAIYKLDLVNAHDDEITID
VKCSKGTYIRSLCVDIGKALGYPAHMTALVRNQSGHFTIDQAVTLEELEENNGPVIPLEEVFSYYDSIVADERIVMTGQK
IKSDIDHNVAVYSKEGKLLAIYGPDGKGALKSLRGLF
>WP_006504360.1 MULTISPECIES: tyrosine--tRNA ligase [Catenibacterium]
MTFYDELVWRGLIKDVSSEDLKDKLNAGGMTFYIGTDPTGDSLHIGHFSSFLMSKRLKDAGHHPILLVGGATGQIGDPKP
TTERPMITKEQVQHNFDCLKKQAEDLFGFEVVNNLDWSKDINFIDWLRDYGKYFNINYMLSKDIIKRRLDEGITFTEFSY
MIMQAMDFYYLHENKGCDLQVAGQDQWGNITAGIELIRKKTGDEAYGFTMPLLTKSDGTKFGKSEGNAIWLDREKTSPYE
MYQFFINSEDSKVIDYLKYLTFLSKEEIEALEESNKNEPHLRKAHKALAKEVITFIHGADAYEEAVNISEKLFSGDIKSM
TYEQVKQCFNGVPSIDVTEDEQILNVLVKAGAASSNREARQFVKGGSVLVNGEKVTDEKFVVSKDNAFGGKVTVIRRGKK
KYFVINHI
>WP_006504361.1 ClC family H(+)/Cl(-) exchange transporter [Catenibacterium mitsuokai]
MLKNQSDTANVLRERSKLNKRLAYEGLLVGIVSGAVCIVYRLVLSNAESIYFTIRDFVAHNVSYWPLWIIGLIVLGLIIS
IFLKWEPMIGGSGIPQLEAEVQGRIDECWWRVLLAKFCAGALALVGGLSLGREGPSIQLGGMIGKALAKKGKRVKTEERY
LMTAGAAAGLSAAFNAPLAGIMFALEEVHKNFSTSALVSVMIASITADFLSRNIFGLSPTLAFSIKETFPLKNYIWVIIL
GIVAGVLGAFYNKVTMGTIKLYKKTPSLKKHQRVIIPLVLSGILGFYCPLVMGGGHKLVEYLNEPNLVLSTLVLLFILKL
LISCVSFGSGAAGGIFFPLLILGSLIGASVGKVAIMCGVPSEYFMNFIIMAMAAYFSAIVRAPITGIVLIAEMSGTLKML
LPIALVSFVSYYVANLLHSEPIYESLLTNLLNNQPYHSMDEYADSKELIGYTVGFGSNACDHYIKDLQLPRRSLIVSVIR
GGEEIIPKGDTKLISGDRVIVLVDAFHLDETKLMLESVFTS
>WP_006504362.1 LacI family DNA-binding transcriptional regulator [Catenibacterium mitsuokai]
MKKKVTIYDVAEAADVSLATVSRVINGSNVVKPATRERVLETIKRLDFKPNQIARGLATSKTTTIAVVFPQSLFGHVKDM
IGGIGDTGRTLDFNIIMYTTDELGLGNPIEEVIEKVIKSRADGVVLFNNNCIDKEIDLIKKYRIPAVVVGYKISDEDICS
VYVDAKSIAYDMTKQFIEQGKKDICFVRATQNLVDLNDFAKGIEEAFKDSGETLPEDYIVDVSNHYEESYPQLKEYFDTH
KHDVVLTGYDKEAVAVVNAAIDHGINVPEDMQVVGMMDTSYATICRPPLTTIHVPVYDMGAIAIRLLTKILNHEEIDEAE
VPMHYAFIKRDTTK
>WP_006504363.1 MULTISPECIES: YtxH domain-containing protein [Catenibacterium]
MKFGKVLFGVGLGVLAGLLFAPKKGSELREDIKAKSKSTYDYLASLTREDVEAKLGETIENIKKSVDEFDPDDFKETTKE
KVDEVQKKLEILAEKVKSSEKFDKVKGSVVEVTGRVNQKIDEVKTMINDKAAMIDEDVIDQQIDDVEKQLDEMIEEIKD
>WP_006504365.1 MULTISPECIES: UDP-N-acetylmuramate--L-alanine ligase [Catenibacterium]
MYYFIGIKGSGMASLARILYDLGYEVAGSDIDKYIFLEDGLRERNIPIYSFNKDNIKDGMDVIVGNAFDRSNEEVAAAED
NPNVTIHHYYDFLAKLMDDHITIGIAGTHGKTSTTGMAYHLFKDYDKTNVLIGDGTGYATKGAKYFIAECCEYKDHFLWY
HPDYSYINNIEMDHVDYFKSMEQYEQSFEKYANQAKKAIVIWGDDPHLPHLNYTKRVVKFGVKDGNDVQAKNVINNEKGL
SFDVYIYGDLFGHFTLPFYGMHTLYNTLGVITLGYLEGMDFDYMQSQLSTFKGTKRRYAVKEVGNNVYVDDYAHHPTAIK
YVIEETRTRFPGKQIVAVYQPDRYSRGLRFAKDYARIMDTVDHPYFVDFPKNAPKEPGIDIDVSVITKNLPRSKVVTEDE
AGAKELAQYDNAVFLFMSPKDIYKLEDLVIKEKEKA
>WP_006504366.1 DUF4261 domain-containing protein [Catenibacterium mitsuokai]
MELEAFLLVKEPFNETSDYINQPLDDKVRLNAALSNFMWEEADACTKNHTGMIHIHKTIETIQTDCPLFVEEVCSNIDEN
VVGVYMNDVIYEPSFYQTMAKMIDQDMFPIYNVIWFGLYPLENGVGAYTDGLEKLGYHEIEVSSIGEPMAVLDFIKDTAL
YVIMNNVVFKDGETIGLTIEQVLTIHLGESEIFDTPTFRIDDPFLTNL
>WP_006504367.1 HAD family hydrolase [Catenibacterium mitsuokai]
MKYKCLILDHDDTIVDSTRTVNFPAFLDSLSKLRPGVTMTCEDYFKYNYKPGFTALCFDILKFSEEEMRIQENNWQSYIR
GHAPVCFDGIHDLLWRYVNEGGTICVISHSMKHTIIRDYKNNNLPEPSIIYGWELPPEKRKPSIWPVESIIKELHLNKED
VLLVDDLLPGIQMARDAHIDACGAGWAHDIKEIKEDIKNKCTYYVESVKELEDLLFEGE
>WP_006504368.1 hypothetical protein [Catenibacterium mitsuokai]
MEIKKADRAHIDEIMSLYKDAKIFMDNHGNKDQWPVGYPSKELITKDIDKMYLCMYENQIAAVFYYAIEEDQDYKEIEGQ
WLNNAPYGVVHRVVSAHIVKGACKFILNWAYSQIPNLKMDTGVKNIPMQNLLESCGFKKCGKIVNTQGITCLAYQKGETN
EI
>WP_006504369.1 hypothetical protein [Catenibacterium mitsuokai]
MNNYEALDYFGLDGEATILSISTSNWTAVESRFNNDIKETYIDEAVQKVILVNDHTFSKNYDMWETKAIVFCFKNFEICF
EKQDCWFSMEIEIHKGHNSLNMIDDGKDILNDFDGNPSITIERTIVEIV
>WP_006504370.1 hypothetical protein [Catenibacterium mitsuokai]
MKNNRRQAQFLINGISDNVPQLLLEENELVFKDGLKEDVLIPLSSITGIKILPINRIYNPSVGFLKDGTKGFMAHRNAGV
FSIYFNYYVDLNVVTTTNTYLFESLDLENASQFILKLDETIKVIDDVNLIDLFKTKSINELKEYMDQHYKDWAKKYNLEN
PRTTLDENMIRLARNKI
>WP_006504371.1 histidine phosphatase family protein [Catenibacterium mitsuokai]
MKFIFVRHGKTHFNEINLTQGWCDSPLSKLGVKQVENMSLQLKDYSINKAYTSPLGRAVETSEIILQSHSIAPIYDKRLK
EVNFGILEGINTLFVKELRIDAPNWMDTLEMDYRPYEGEDLHDVINKHIESINDIIASSKEDDTVLIVGHGCSLYGLVKT
LMPHDERLRFPDNATAIIVDYKEGHYSLDTILNAVY
>WP_006504372.1 glycoside hydrolase family 2 [Catenibacterium mitsuokai]
MEMNNEWVKDPKVFNINREKAHASIHRYASLEEMHTNKSSYIYSLNGKWKFHYANGFNQLIKDFSNKDYNSDNWDEINVP
GHIQLQGYGTPMYVNQIYPWSATEQIIPGEIPEHNPIGSYITYFDSSVIKDDTDVYINFNGVESAMALWVNGTFVGYSED
TFTPSRFNITSLIEEGNNKITVNVYRFSSGSWLEDQDFWRFSGIFRDVELEMVPRTHLEDVKILTHLNDTYDHAVVEVNP
TVIHPTKVIYTLKYNDEIISSQIKEDSTSLQFELDHPHLWSAEKPHLYTLIIEVMDEEGLVECISQQVGVREFKIINSIM
CINRQRIIFHGVNRHEFSAYTGRHVSYEETKQDILNMKAHNINALRTSHYPNQSFVYDLCDEYGLYVIDEVNLETHGTWS
EYFDKEHIIPDNKPEWLDIILDRANSMYERDKNHPSIIIWSLGNESHGGKNLYEMSQFLRNKDQSRVIHYEGIFHDRSYN
ETSDIESQMYTYVKDIEKYLTTHQDKPFILCEYAHSMGNSNGALFKYIDLEKKYPLYQGGFIWDYIDQALYHDGKLCYGG
DFKERPSDFDFCGDGLVFANRKNTPKMQEVKYCYQYVDFTINEQEIKLDNRYLFTDLNEYTLQIDLLCDGYVIQSQNVIV
ACAPQYTTTIKNPFVVEEDKEYALNIYLKKDNQVYAYEQYIYNYEPQTVKNSSLPVKVVEDYLNVGVVGKDFNVIFSKQK
GLVSYRYHQEEYIRVPVKPNFFRASTNNDVENKYGYRYGEWLTASLYAKCQFVRVVKEETSCKIEYTYDLPRLRDELLYL
TYTVYGDGKVEVDMSYQPLASNIEMPAFGLLFQLYKDMEHVSYYGFGPEENYIDRNKGAMLGRYDYNVTDNCTPYLYPQE
CGNRTHVKEVLIHGENKVLLLEGDDFEMSALHYTPYELENARHHDELPEAYQTVLCINEKQMGVAGDDTWGAKTHEEFLL
DKNKHHLHFAFKGE
>WP_006504373.1 PocR ligand-binding domain-containing protein [Catenibacterium mitsuokai]
MEDLEKILKQLYLVSGLNMSIFDINQKILASYPHEKSKFCHEIEKSKASDHCFICDINAMNHVKETGELYVYQCHFGLSE
AIMPLYSYGALTGYLMMGQAVIGTYRNYSEIINKSKPYFENEEELRQLVTNITILDEDQIYAFAHVCDICAKYISLTNRI
QAKNDHLAQEIKQYLIANYSKPITIDQLCDFFFCSRGTLLTHFKSKYNTTIHKFLLDYRLKKAAELLTNKKQTVKEIAYQ
CGFEDPNYFCKVFKKEYQCSPLEFKNKGL
>WP_006504374.1 MULTISPECIES: site-specific integrase [Catenibacterium]
MTATDFAVLVTKFLTEYLPLHRNCSKNTISSYKDSLKLFILFLRDHKSMNINKFKMHQINRELILEFIEWLENRGNSPVT
INHRLAGIKSFINFAQYESVENLAYLQTVLSVKSLKTTTRQVDYLTEEQMNNLINLPPTDTSTGIRHRIIMCLLYDTGAR
VQELCDLKIEDINLGNNPTVKLHGKGSKIRIVPISKNMNQILEVYISKFFSDIKLKNEYLIKNKNNQQMSRDGIEYIVQK
YATILKNNDPSFPSKVHPHMFRHSKAMHMLAVDIPIVYIRDFLGHEDISTTMIYARADSRKKNEAINNLAPKLIEENYVD
WSKDQDLLDFLNSFK
>WP_006504375.1 MULTISPECIES: tyrosine-type recombinase/integrase [Catenibacterium]
MNTLIFDSIFKNEIQDLINLKRAQGFKYVTEEFALKRIDKYLAGKNIQEKVITKSVVDEWCLRKTYETQANQKSRISMMR
VLCSYLLELGFDVYVPPKGLIRKPQKYNAHIYTDDELRRFFKAVDKSQSVPSECPYRHIIMPIFFRILYTSGLRVSELRL
AKIEDFHLDEGYFIVKSGKNNKDRIIPIHPVLVKKCKELKSTIHIDSDESEYFFMKLPGKPLTLQCVYNNFRRYLDKAGI
SHNGRGPRVHDFRHTYCVNLLKKWVYEEKNLLVYLPYMKTMLGHESFDETAYYLKLTATLFPMIQLKLESSYPNIIETIE
EHDSN
>WP_006504377.1 MULTISPECIES: hypothetical protein [Coprobacillaceae]
MFVRAVKNNKGKKNTYFCSLVESYRDESGVPKHRVLINFGQVDEEAVPYLKAAFAKKKPRLVYDDE
>WP_006504378.1 IS4 family transposase [Catenibacterium mitsuokai]
MMMNDVVKSSELSELFFDFNTLIHSTRVNELCRKKKCDFTRSRNMNFYSIIYYFIFRNRTTTNAELTHFYSSIDRFEKRI
SKQALNKAIRKLNPNVFTYLINQFASIYYSTSLPKKYRDHLLIAEDGTYMEIPYNMLNINEFQFALGCHVRNMFDVKKVQ
SKAGGLYDVTNGLFIDFSLRQAPYSETPLAFAHLYRTREMLENQKVIYLADRYYGSAEIISHLEDLRYSYVIRGKSNFYK
KQVAGMESDDEWIEVEVDEKWLKRFRFSPEAKKLRKENPTLKIRVIKREYRYTDNKNKEHCENLIYFTNLSSESFTTDEI
MEIYSRRWDIEVSYKTMKTTQEVERHISSDGDVARNDIYAKVLFHNIAGVIRKEMNQELKNRHVPDTKECVTNITQLHSI
IHETNFLYCFMFGLKERIKEKIDNITKHLNKIKVPVRPNRHFQRWGRIMKSPPSYRFRLDGRNNPKYRRHQSVLMTVAP
>WP_006504381.1 MULTISPECIES: fructose-6-phosphate aldolase [Coprobacillaceae]
MEFIIDTVDLEEIRDAVDHLPIVGVTSNPSIVKKTSPKDFFGHMREIRKIIGDERSLHIQVIATEADEIVKEAHKIFEEV
DDKVYVKVPTTYEGVKAMKILKAEGKNVTATAVYDLMQAYMALAAGADYIAPYTNRIGNLGNDPFELMAHLSNRIVEDGY
DCKILAASFKGVQQVRDAFNAGSQAITAPVSVLKAIFENPSISKAVTDFNNDWYSVYGEDKGLCDM
>WP_006504385.1 MurR/RpiR family transcriptional regulator [Catenibacterium mitsuokai]
MPKNVIDEIYSSYDHFFDSEKKIAKYIMHHTSEVVNMTVGDLSQASGASEASVSRFCKRIGLKGFHHLKISLAQELVEIP
SCNTTISNRISITDVNNSLDSILANKVEELTQTITMMKSNKLDEILDCILKSRHIYFVAVGNTVPVALDGCFKFNQIGIP
SSTSSILETELGMILNVSKEDMVIAISNSGESSGVLTAIKEAHNQKATTLSITNSDKSSIALESDYHITTATREKVYLEG
YCFSRVSATAVIEILYLFLTTMKEDAHEKSAQHEDLIAGDKI
>WP_006504386.1 ABC transporter ATP-binding protein/permease [Catenibacterium mitsuokai]
MLTIKDVCKQYHTGELTQTALDHVSLCLRDNEFVAILGPSGSGKTTLLNVIGGLDQYDSGDLIINGISTKQYKDKDWDSY
RNHTIGFIFQSYNLIPHQTILANVELALTISGVSREERTCRAKRALTQVGLGEQFHKLPHQLSGGQMQRVAIARALVNDP
DILLADEPTGALDSETSIQVMDLLKQVAKEKLVVMVTHNPELAHMYANRIVTLKDGVIVSDSHPASFNKEKPVHKNLGKT
SMNFLTALMLSFNNLKTKKARTILTSFAGSIGIIGIALILSISTGVNAYISSIEKETLSEYPLSIQSTGIDMSAMMGEPV
KRNNSEVKVVDMMENMFSKIGSNDLKNLKSYIEEHKEINQYARAVEYDYGISPQIYTNDQYGIRQVNPDTTMKKLGVGTS
SNSMMSSMMNTNVFYSLPSHASLYDDQYDVKAGHWPKNKNECVLVLSKKGGISDFMLYTLGLRDPTQLDQMLKAFSEEKS
VKVTTGKQGYRYKDLLGITFKVVNASSYYQYDDTYKVYKDKSNDTNYINSLVQNGSDLKIVGVVQPKESTNASMLAMGIY
YPYSLATSTIKDASNSQIVKEQLENKNINVITGQSFNDPSQKSFDLSSMFQVDNNALKNAFQFDTSKVNMSMPQMDLSQV
LSQIKIDISDTDASAFMSTLTSGYNDYLKEHPLKEAENLNEVVQNYLQSQRASDIIKKGIDDAIKENGEIKITEEQMQKI
MKNVADDFSDYAKEDINSFTLGLQSSMMNYLNSQDSKQVINQFINKVIKDNHLDAQLNTIMSGYMQTVTKQMSTSLSQAF
TFNPDVFKQAIKMNRDGADMTELLKSMMNTEQSSYDNNMKKFGYCSFDDPSSISIYPQDFEKKQSVFDYLDHYNEKMKKI
DEDKVITYTDVVGTLMSSVTDIVDVISYVLIAFVGISLVVSSIMIGVITYISVLERKKEIGILRAIGASKHNISQVFNAE
TFIVGLLSGLMGIGITLILLIPTNIIIHNVSNQASINAMLPVSGAIILILLSIGLTLLGGLIPSRKAAKEDPVKALRTD
>WP_006504387.1 MULTISPECIES: hypothetical protein [Catenibacterium]
MRSYLYVYKIKKEESSDIFLRICHSIENKLHPSFIDQLIVDFDKSRVQRYIFPNNRILLYDDIQSDCVIMQTDQPCTLSN
LKE
>WP_006504388.1 selenium cofactor biosynthesis protein YqeC [Catenibacterium mitsuokai]
MIISIIGSGGKTTRMKELLHQYKEEGKKVLMTTSTHMRIEEDTLVDPSYKEIQEELKNKGYAFAGNRFDEKKIKALDHDL
LNQLKKEVDVVLIEADGSRGMPLKVPADYEPVIDEDTNQIILITSMKGLGKRVKDVVHRYELLDLDPDRIVDGSLIQYLV
RYYLKRYPDAVIEVKQPEGLYQRALASLIEHNVDVTCIQKEWFMPQPKLVLLGAGHVSQYVEKTAHLLDFYTIVIDNREE
FANSAIFTKTQEVHCVNYEEADHYFPEEDNTCYVIVTRGHKDDKVCLKKVLNQKALYIGMIGSKGKVKKTMDALIEEGYD
ESLLKQVHAPIGLPIHSQTPAEIAISIMAEIIQVKNTHQYSTMTSDLYHTKEKGTLCIITSKEGSAPRGIGSMMLVTDEK
IIETIGGGRVEYQAILDARNEEGIRSHHYELSNKEGAKLGMICGGRNDVLFIPLN
>WP_006504389.1 aminotransferase class V-fold PLP-dependent enzyme [Catenibacterium mitsuokai]
MIYFDQGATSFPKLPSVKQAVMDALDHNMNAQRSTGAFKTDRLLYSTRKLIAQYFNLPSFDHVIFNSGNTESLNTCLKGI
LSKDDHVITTYAEHNSVLRPLRQIGVDLTVTAPYKEDILKKIREDTKMIVMTHSSNVTGELYDIDAIGQIAHEHHILFVV
DSAQSAGHISIDMQKSHIDLLTFSGHKALLGMSGVGGICVNTDIFIHPLKTGGTGIDSFNKKQPDSYPEHLEAGTLNIPG
IASLNAGMTYLLEHQKEIEEKEKQLFDALYEGMKRINGISFYCDYDTCSHTPIIAFNLEDYDSSKISDVLSYKYDIITRC
GAHCAPLMHTHLNTVERGIVRFSLSFMNSMEEVNTVIDVLKEMTEE
>WP_006504390.1 selenium-dependent molybdenum cofactor biosynthesis protein YqeB [Catenibacterium mitsuokai]
MNNLVVVRGGGDIATGTIYKLARCGFHVLVLEIAHPSAIRRNVAYSEAVYDGHKEVEGIECVLIHSLNELESVFKENKIA
MMVDPEGSSIDILKPEIVIDAILAKKNMGTSRNMAPITIGLGPGFNAGKDVDIVIETMRGHRLGRLIEEGPAMKNTGIPG
LIKGYGKERVIHAEVEGTVHQIKKITDTVEKGDVLAYIENKEGQHPVYASMSGLLRGLIREGYYVTKGFKMADIDPRLDE
YENCFTISDKARCIAGGVLEAIFYLRGQHDLF
>WP_006504391.1 sulfurtransferase-like selenium metabolism protein YedF [Catenibacterium mitsuokai]
MRKLDARGLECPLPVVKTKELLKESSEAVEVLVDNETAVENLKKFAKVKGYDAVSSKVNEDYHVVISSGEQVVEEKKADN
ILKGQIVVLSSDRIGSDKELGKILMKSFIFALTKQDAFPETIIFYNEGVKITTQESDTVNDLLFLDSVGVEIVNCGTCLD
FFKLKDDLKVGSITNMYDIVERMEKAEKVIKPN
>WP_006504392.1 selenide, water dikinase SelD [Catenibacterium mitsuokai]
MSEKIYCQGGGCSAKLGAKKLSRILEKIDKYEDPDLLVGFDSHDDASVLKITEDKGIVSTLDFFPPMVEDPYLYGQIAAT
NALSDVYAMGGIPRTALNIVCFPDEEDLNILGRIIEGGNDKLKEAHVTLSGGHSIRDTSIKYGLSVTGIVDVDSIKTNNN
AQTGDVLILTKKLGVGMTLNAMRMKDAAPEVLDDVFKSMTTLNKYAAELLKPYDVHALTDVTGFGLMVHLNEMLDHKKSA
LLYGNNIPYFRDCPYYVDEFYLSGAAQTNRNSVEKEVVFEKENFFLEEILYDPQTSGGLLASVAKKDLDDILDAFKEAGR
ECYVIGEVIDLKDKSIYVGE
>WP_006504393.1 MULTISPECIES: DUF3343 domain-containing protein [Catenibacterium]
MKKDKYLIIAFDSTSHALDLEDKAKNKMQGRLIPLPREIEAGCGLCFASLELDQEKWHRFLEEEHVQYAYMKEVIF
>WP_006504394.1 winged helix-turn-helix domain-containing protein [Catenibacterium mitsuokai]
MTYHNPEKFDFRVRLFNEEPCFGKGVSQLLHLCDEYGSLSKACEVMGMSHSKAWKILKRAEEDLDMKLLERVSGGSNGGG
SVLSEEGKTLLKKYDEFQKRMKDFAEETFQQLFYEER
>WP_006504395.1 molybdopterin-binding protein [Catenibacterium mitsuokai]
MKQIKTEDAVGAVLCHDITEIVRGVRKGARFRKGHIVKEEDIPVLLSLGKENLYVWENDETMMHENEAAEVLCKLCQNDH
MSTTEIKEGKIELISTIDGLFKVNREKLLEVNRMGEMMIAIRNGNTVVHSGDHLAGMRIIPLVIKKEKMEEASKITDTPI
LEVKPFVFKKAAVITTGSEVYKGRIKDTFTPVIIDKLKEYDVEVVFHKLCPDNPDMVTGAIQEALDMHVDMVICTGGMSV
DPDDKTPLAIKNTGANIISYGSPVLPGAMFLLSYKGDTPIVGLPGCVMYAKRTVFDLVLPRLVANDPITADELAMLGEGG
LCLNCPQCTFPNCGFGKGW
>WP_006504396.1 molybdate ABC transporter substrate-binding protein [Catenibacterium mitsuokai]
MKKLVSILCAFALVFGLAGCGQEKKPEKKVTITIAAAASLEKTFEETLIPRFEKKYPNVNVKGVYDSSGKLQIQIEQGLD
ADVFFSAATKQMDSLVDEKLVDSKSVVNLLENKLVLIKGKDTKTAVKGISNITDAKMIAVGDPEVVPAGQYAKIALTNAN
TWDAIQNKISLGGNVTEVLSWVESGSAEVGLVYSTDAASSSKVTVLEKVNNNLLDTPVIYPVGRVTKTKHQEEANNLIKF
LQTKESKETFKKSGFTICK
>WP_006504397.1 sulfate/molybdate ABC transporter ATP-binding protein [Catenibacterium mitsuokai]
MLLEVDIYKKLSEFDLDVHFKINEICLGVMGPSGSGKSMTLKCIAGIETPDSGRIVLDGRVLYDSDQHVNLSPQERNIGY
MFQNYALFPNMTVYDNIASPLVARRLDKTTIHDSVIQLMKELHIEGLEKRYPRQLSGGQKQRVAMARLLIYNAEAILLDE
PFSALDEDLKRELLKEMKTKLDAYHRPVVFVSHNKDEIKTLSHEMDIIKKGEMIHEEIS
>WP_006504398.1 molybdate ABC transporter permease subunit [Catenibacterium mitsuokai]
MMIDYSPIWISFKCAAFSIFITFFLGLFAARWMMTLKNKVIQLIFDGIFTLPLVLPPTVMGFFLLLIFGVNQPIGSFFLN
VLGVRIAFSFSATVIAAVVISFPIMYRSARGALEQVDEDLVDAARTIGMSETSIFFKVLVPNALPGIISGGVLSFARGLG
EFGATAMLAGNIVGKTRTLPLAVYSEVVSSDMHSASFYVFVIIAICFTAVILLNIYQLWVKQKRGY
>WP_006504399.1 MOSC domain-containing protein [Catenibacterium mitsuokai]
MAGKIEAICISEKKGTEKKPIQETKIIEDFGLEHDAHAGKWHRQVSLLPYEEREDFKRRGGDVEDGAFGENLLISGIDFN
KLVVGSHVHIGEVDLEITQRGKSCHAHCRIYHQVGECIMPRLGIFARVIHGGVIHSGDEVTYTPPTDSRMRVAILTLSDK
GSQGLRVDESGPSIKEYMEERGYHVTSLDILPDNQKMIEQALINLSDRCENDLILTTGGTGLSQRDVTPEATLKVATRLV
PGISEAIRYESMKYTNRAMLSRGVSVIRNNTLIINLPGSVKAVKESLDIIIDPLHHGLEILKGDAHDCARNDD
>WP_006504400.1 MULTISPECIES: cyclic pyranopterin monophosphate synthase MoaC [Catenibacterium]
MGFTHFDEDGNAIMVDVSDKEITKRTAYARGTIQVNHEIIEHIKNNTIEKGDVLGVARIAGIMAAKKTSDMIPLCHILMI
TNVTVDFEIDEDNNQIHAFATVKCKGKTGVEMEALHAVSVTLLTIYDMCKAISKEMEIKDIHLLKKTGGKSGEFNWQEK
>WP_006504401.1 GTP 3',8-cyclase MoaA [Catenibacterium mitsuokai]
MKDRYNRTIDYMRISITDRCNYHCVYCNPDKFKFLSHNDILRYEEILDICKVAVKLGIVNFKVTGGEPTVRKGYLSFLRQ
LKQLEGVRQVTLTTNGLLLDARTMDELKDIGIDGINFSIDTLDSKKYASICGKDTLDTVLNNLFYGVSIGLNIKINTVVG
PLFTQSDLEGLIDFCENLPVSLRFIELMPLGLNKRENKIEEVQSYFASHYNIEEITERLGNGPAHYIRIKNMKCVIGFIE
ALHHKFCHECNRVRLSSTGSLKLCLFHKNSIALKPYIGDEIKLEEVMRDAIYMKPEQHHFEDEQSGTVMNQIGG
>WP_006504402.1 aminotransferase class I/II-fold pyridoxal phosphate-dependent enzyme [Catenibacterium mitsuokai]
MNFVKDSVNQQPIVDTVFTIVAKAKEAKEKYGADQVVDATIGSLYNEEGQLVALDSVFNSLKNLDNKVLAKYAASFTGNP
TFRQKAYDWVLDGNSHLEHEVVATPGGTGAVSMTIQECLDEGQTVILPEIAWGSYALMAQMHNLEMAKYSLFEGDHFNIA
SFKETCLETMKKQNKLVIVINDPCHNPTGYSLTHEEWDEVITFLNECSKTHAVVLLNDIAYIDFSSRQKEAKTYFGQFDK
ISDNVIVVVSFSLSKSMTSYGLRCGAAIILGQKKESVNQVKIVFEKNARATWSNINNGAMETFVDVLDNHCEEYDQERLK
YVHLLKERGDIFTTEADEVGLKYYPYKEGFFVTLAMDNETRDKYHEALMANNIFTVKVNLGIRVAICSLSVEKTKGLAKK
MKDILDTIQ
>WP_006504403.1 MurR/RpiR family transcriptional regulator [Catenibacterium mitsuokai]
MLLDELIESGGNLQKGIELNTKLSDAEKSICQYIIEHLDQVPYMSSRELARLTYSNPTSILRLSRKFGYANFNDFKFDIV
LKLRDMHMPKVELNKNDSGLECINKTAQLYDNVIARTKNNISLAQYDEIIDVLNKCEAIDIIATDMNANIAHYAQHVLMP
IGKQIHVYENQDLQVHASLNVPSTHVVILVTKTGFKRHILDNARILCRRGITTIAITPDDKGPISKCVTYTIKAESNETF
VKLRDVIFSISTKFIFDLFFTSLCAINYENTLNSDEFYNKTVG
>WP_006504404.1 PTS sugar transporter subunit IIC [Catenibacterium mitsuokai]
MDAFADKLGRVGAWCGQNKYLNAIKNAFQNFMPATISGAVGVLWTNVLVNETTGLGALWSPIMVLKVLNPIFTAMQYATI
SCITIGITMLLASEIAEANGETGAYPAVLGFILWMMVTPTSFAAKDLSASFIDKAGKSHGYTLGDFINVTGAAAKNKITA
DSFTYSGILSNYTAATGLFTGLIVAIVGMELYNMFRKNDALKIKMPEQVPPGVARAFEVLIPTCLTAIVVGAVGLVCQLA
TGAELNAFIFNVVQKPLQSLIGNNIFAVAILYVIISLFWCVGIHGNNMVAAVKEPIFRPLLYANTAAYTSGAAQKDIPYV
MNLTMLQMFGEFGGSGVTIGLVIAILIFSKREDNRTIAGISVVPGLFNINETMTFGVPLVLNPILDIPFILAPVVTLVVG
YLLVSSGFCPKIVLEVPWTMPPVFLGFLCTGGKLMGAVSQLIVIALSVVIYTPFLIAYEKYQAKQSEAE
>WP_006504407.1 MULTISPECIES: RNA polymerase sigma factor [Coprobacillaceae]
MTIEDVIDTYGDMVTRICIMNLRNSDDAKDCFQEVFIKLYKHGMIEDHDYLKHWLIRVTINTCKDYRRVFYKKTINIEDV
LIQDEKKDYVLLPVILDMPTRYKNVLYLYYYEGYKTDEISEILKMNINTVKSRLKRGREILKKKVGEDDE
>WP_006504408.1 C69 family dipeptidase [Catenibacterium mitsuokai]
MPCTTLLVGKNASYDGSTLIARNDDSQSTRFTPKKLAVIHPEQQNRVYETVLSHLKIQLPDNPMRYTAMPNALKGEGIWA
ASGINEAEVAMTATETITSNPRVLGADPLVEYDEETNTPGGIGEEDIVYLVLPYIHSAREGVLRLGSLLEKYGTYEMNGI
AFSDHDEIWWLETIGGHHWIARRVPDDAYVVMPNQLGIDTFDLKDAFTTQENHLCSDDLKEFIEKNHLCLNLDDSFNARY
AFGSHDDSDHVYNTPRDWFIRRYLNPHTYKWDGENADFTPFSDDIPWTMVPERKITVEDVKYALSTHFQNTPYDPYITRG
DLSNKGALRPVGINRNDFLSVLQVRQGQEPIEWFTFGSNVFNTLVPLYIHIDTVPEYYSNTTAEVSTDNFYWANRLIGAM
ADACDKQSAIHIERYQRVVQSHSHHIIHTYDELIEKETDEARKTELRHEANQKAADMLKKETSKTLHLVLDELSFTMKNK
FARSDA
>WP_006504409.1 LURP-one-related/scramblase family protein [Catenibacterium mitsuokai]
MKLILKQKIFSLMDSYDIYDEYDQVVYTVSSRLSWGHKLDVYNPSGHCLATIKEEILTFMPRFSIYIDDHYIGSFQKKLS
FLFPKYVLEFNDWSIDGDFMNWNYTISDSYHEIATISKELFHFTDVYVIDVHNSQDALYALLVVLAIDAEKCSASNN
>WP_006504411.1 sodium-dependent transporter [Catenibacterium mitsuokai]
MKEREQFKSRIGFLLLSAGCAIGIGNVWRFPYVVGQNGGGIFVFFYLIFLLLIGVPILSMEFSVGRASAKSPVKAYQALE
KPGQKWHLHGYVGLLGNFCLMIYYTTVSGWMLNYFYKFLTGGFTGVKTSQVASVFQNVLSSPSQNVFWMVLVVVIGMLIC
SMGLQNGVERITKVMMIGLLGLIVVLAVHGLTLDNAMAGVKFYLYPDFNKIKHIGLLNVIVAAMNQSFFTLSIGIGSMAI
FGSYLKKDKTLLGEAVNVAVLDTFVAIVAGLIIFPACFSFGVNPDSGPSLIFITLPNVFLSMTGGRIWGALFFIFMAFAS
LSTVIAVFENIIACTMELWNITRKKSVIINLILITVFSLPCALGFNVLDFLQPLGSGSTILDLEDFIVSNLLLPLGSLVY
LLFCTSRLGWGFKNYQTEANMGDGPKIQNWMQGYLTIILPIAVIFVFISSLM
>WP_006504413.1 NusG domain II-containing protein [Catenibacterium mitsuokai]
MKNRKYDIYVLAILLIIAAAGFLLRPQSKSNMIKITLNKEVYGYYDLNKNQTIHINKENTLKIENHKIRMISATCPDHLC
IKQGAINKKGQSIICLPHKLIVEVVSGDEKQQDDQAY
>WP_006504414.1 FAD:protein FMN transferase [Catenibacterium mitsuokai]
MKRILSLILCFSLLSGCKPNNEPITQKEFCLDTIVSITLYDSSSKKILNNCFDLCKKYELLFSTTNTNSELYQINHNKNK
TQYQTISNELASVIQQGLYYSELSKGAFDITIGAVSSLWDFKSDKATLPDETLIKESLQSVNYQNIICDHKRILYKNPDT
MIDLGAIAKGYIADKLKEYLIQHKVNNALINLGGNILCVGDKMTEGYRIGITNPQKTDASIISTKIEDKSVVTSGIYQRQ
IKVNHHVYHHILNPRTGYSYDNGLASVTIVSPSSMQGDALSTVCFSLGLEKGKALIESLDDVEACFIDTNNQITYTKNFN
HS
>WP_006504417.1 MULTISPECIES: single-stranded DNA-binding protein [Catenibacterium]
MNEVKLQGQITSDPEVKESRNGILRGSFLLTTKGGTEDRPRYDYIRCVIWDEKAQYVVDHFEKGQSVSIEGSVRGRFYPN
RSGTTSYAMEVYPEHMVCEDSSYSF
>WP_006504419.1 DMT family transporter [Catenibacterium mitsuokai]
MRYKNHLLLLLTAFIWGCAFVAQSAGMDYVGPFTFTALRSYLGGLVLLPLIYFFDHTMDFKDKKLWAGGIACGIVLGLAS
ALQQFGIQYTTVGKAGFITALYIIVVPFFSLFLGKKLSPKIGISVVLAVIGLYLLCMTGSLSLGKGDLLVCACACVFALH
ILVIDHYSPLVDGVKMSCIQFFTCALLNTIPMFLFEDVSMHNIMAGCVPILYAGLLSSGAGYTLQIIGQKGMNPTVASIL
LSMESVFSVLAGWVILGQSLTIKEGLGCVLMFIAIIIAQLPDKKTIQN
>WP_006504420.1 MATE family efflux transporter [Catenibacterium mitsuokai]
MKKDQYQMDMTHGPLLGKILIFSIPLMFSGVLQLLFNAADVIVVGQFAGPRSIAAVGSTSSVVNLLVSLFIGLSVGVNVL
VARFIASQRDKDTHETVHSAILLAIVFGLIFAIIGVTCARMILEAMESPDDVISLATTYLRIYFVSMPFVALYNFGAAIL
RAIGDTKRPLIFLIVAGVINVILNLIFVIIFKMDVAGVALATFTAELVSSILIIHCLMKTSTVIHLDIHALKFHKDKVIQ
IFKIGLPAGLQGAIFSISNILIQSSINSFGSIAMAGNAAAGSLEGFVYQSMNAIYQACITFTSQNYGINDRKRVDKVLAL
CIGIVTVVGLVLGNLVYFFADELIRIYTTDVQAIAYGHERLLYICVPYFICGWMDVIVGSLRGLGYSTIPMIVSLIGACG
LRVLWILTIFQYFHTLNSIYLSYPVTWIVTAAAHLITYMILRKKAFS
>WP_006504422.1 Nif3-like dinuclear metal center hexameric protein [Catenibacterium mitsuokai]
MRIRDIIDLLESQGEWVNRSRTRDRILFGDDQTKISKVITCWVATNKVIQYAVEHDIHFIISHENPFYLASTSLPTLIYK
AQKEKEALLKEHNITIYRCHDLWDVYPEYGIRDSWASTLDLDFEESHDHSYYRYTHDINMTVEECAQHIINKIKPYHQQG
IEIIGDKTQIIHRLGIGTGACTDVFEMYEEGADACLVSDDGVSNWIGVQWAVDHDIPLIVINHMTCEAPGMEHMVEYLSK
QFPEVTFTFVSNDYGIYHMDE
>WP_006504423.1 MurR/RpiR family transcriptional regulator [Catenibacterium mitsuokai]
MNCFFNALFMFINNPEVRDINYQIALGLLENGHELDYLTINELAERCFVSTSSLNRFFRIYGYKKYMIFKALFSSHMRIR
YVQIQNRINDKDYEMLHKVFSSILKSEDYERLIDMSWVKEVCEMIYNSKRVILIGSDEMASYFSRMQIDFYVMGKLVVKD
SIYKTNFFTPEKDDCVILLSMEGRIVDLNPWLLNKMKENNPKMITIGHYDYLQDAYGLTIPQGLDEVLENMILDYYIQEI
TYYYAENYL
>WP_006504424.1 hypothetical protein [Catenibacterium mitsuokai]
MILEQLNMLDSISDRESYTYRITHYLLENRHSIIEYKVNDILEDLDISKSTLRRYSIDLGYKNFTAVQYQLYYELSTRPL
YRSCQYDELLWDKIKDKKRIIVLGDESSLAPLLVYKQIFRDTKIPIDFQLYQSLPMKQLIQLNVTSDDIVFFVSLFHSNL
GFELGYLDEYITLMESLEQRNIEHIYIGKVAKKKELNENYIEIDERCIADRIHHLCMIFENIYGILDNIQK
>WP_006504426.1 alkyl/aryl-sulfatase [Catenibacterium mitsuokai]
MSEQLLIKHTQETFKKHFYEINDYILFFYSYGHSNATAIIGNSSVILIDTLDSNEYSQDLLNDLRKYTDKPVKTLIYTHG
HPDHRGGAGTFRDTVEEIIAFTPFKTPLKYYEKIDEGLRKRGTYQHGYTLTNEEAICQGIGIREGKVTGHGCYDFISPTT
LYTEDKVIRDIDGIHLELYRAPGETDDQICIWINDDQVLCTGDNYYAVFPALYAIRGTQYRDLATWIDSLDLILSFDAKV
LLPGHIHPLLNKELIQNQVGQFKEAIEYILYNTLDCINKGLTLDETVQTVSLPEELKNSPYLQEYYGTVEWAVKSVYTGY
VGWFDGDPIHLLPVSNQEYNSVLLDLIGEEKLLEKIKDCMSHSQYQIALQLLELIDNKELKKECLLQRAKQVRSANARHY
LIAASKEY
>WP_006504427.1 MULTISPECIES: PTS sugar transporter subunit IIC [Catenibacterium]
MEKLKAFFDKFQKVMEEKVVPVATKIASQRHLAALRDGLTILIPLTVIGGISLMIANPPVDLEVMKPTNFFFSFLIAWKT
WATQWSSILTIPFNLTIGIISVYVVLGVSYRLAQHYEMEAFPNAITALFTFLCIAAVPQTIKDGSYINLSGLGSGSMFAA
IIVALVVIEINHFMIEKNIKIKMPAGVPPMVAGPFEVLLPMVVDILFFIFLDQVCIATLGSGLTNLVFTVFSPLISATAS
LPSMLFIVLLTVVFWFFGIHGDNMVSAITTPIFTGNLVANLAAYNANKEIPNIIAGNFTFIFGLAIAYLAILFNLNFVCK
NKRLRSLGHLAIPSSLFNINEPLVFGVPTVLNILTFIPSMICVAINLVVAYLSTAAGLMNKTCMSVPWTLPAPLYAFLST
MDYRAIIIWFVLFAINIIIFIPFMKSYDKQMDLEDEKLSEQGE
>WP_006504429.1 MULTISPECIES: MurR/RpiR family transcriptional regulator [Catenibacterium]
MNLKEKISIYYTNLTPTEKRICTLIMKDPSIIMEHNIIEAGELCQTSKSAMLRFAKKLEYRGYSEFKYSVEEYYKNENLD
NVENTQNTILSQISNNYALTINQIGNSSYDGQLQELAQLLDEYPYVKSLGIGNSSFCASQLVYSLYSYNKFFEAVTDQPQ
FTYLNNCLSKDYLLIIFSVSGSNTYLDLLKTAKRKGAYTVLITMNNDTTLKNYANMVYYLPSTVEPRSQTTVLKQFDNRT
TLHFFAEIISYYYGLYSERK
>WP_006504430.1 restriction endonuclease [Catenibacterium mitsuokai]
MVEVAFEDLQNADLQIGCVYKGGTAPNLGSDPLSHLFPCGNAGGFRRVNRRDGSRLPAYVILYTSMEELEWPDFLDEETG
VFRYYGDNRKPGNDIRNTKKKGNLLLEEVFELLNSNNLEDMPPFFVFKKTGNGRDIQFLGLAAPGNSNISPGRDLVALWC
SLNGQKFQNYEAYFTILDTKGKGISRDWIKSLSEDHSASIDVAPDVWKKFISQGRDGIEALKAPKIIHIPSKCDQLQCDD
EGKKCVDAIREHYKDNPYGFESCAMDLLMKMDNHFVDFNLTRPWRDGGRDSIGYYSINSGGKVNAPLKIDCALEAMCYAE
TNGIGIKQMSRLISRIRYRQFGILITTSYVDEQAYQEVVEDGHPILVVTATDIARILRINSITSENIDEYLNSIDSRRKE
WEQDK
>WP_006504431.1 hypothetical protein [Catenibacterium mitsuokai]
MRPDYDGVKFYGKGDMANSIQLEKADAIIFSFDKNSEYIDINAVLELYNIQQLYNAVSASKVWTNEEFYNRKQKVNSMTS
VIGKLFSKINENNWLDYVNDVASIYIRDFWVLFARFKVYERVKEESFAMYLKNQESPLRTILKQEKIVKNYDEGIAFVLR
ESHKTAQLLSEKYMRAESIDYYFPKSFEASEYESIFQKYIDSDNVDPNVLNLIMDAQSSDGCPISDKLRLNATRRFQRFW
QENKEDVHSVGYSIVVKFVKQDEIKRCEDQGDVKLITYDVRWFEKYLDYPTILNNFIYVFEMTDWNYRSNFVSLESDTGL
LEQLFSVKGKRSYTENTIFGFRSDLFALQMKFYVEFLNEHKINIEEVFRWFFEEYLIEEFSAKGFRFTPSTATTYLEKFK
NLASEMEGVLKQFRMYVENDEIDRELYEMSSEHLFVENLPSFIKNKYAYSNDKSTIKTEMLLLFSDQTALSFIERTKDKY
STLYELLINEEILYSDFEDYQKGDIDWLIEQGDLGLTKDEVVYLRKPVAILKDLYDHEVVCDYKMPSYKAVLDEMVEKGK
LVRSSTLFSKPEVDYLNYALNKSSFSNGLDLRNKYLHATYPMDTEVQYRDYIELLKIVVLIIIKINDEFCERDKMKTDKD
TIEKE
>WP_006504432.1 DNA (cytosine-5-)-methyltransferase [Catenibacterium mitsuokai]
MELTVVELFAGVGGFRVGLNDIKSFDENDKAIENRNWKFVWANQFEPSTKTQPAYNCYCTRFGEEHTSNTDIQEEVAHLD
EDTDYIPNHSLLVGGFPCQDYSVARSLSGEKGIEGKKGVLFWSIAKILRVKKPPFVLLENVDRLLKSPSKQRGRDFGIML
RTFNDEGYDVEWRVINAAEYGARQRRRRTFIFAWRKDTKYAKTLSDIKIEDIIAKDGLFAKQFPINLIDTPIRTYDVTSY
EDTVEMTEKFQANFENTGCMVNGQVVTFKTEPQFKEPIPLKDTLLHNVDKKFYLNDKQKEKFEYLKGAKRITRTNAEGFT
YNFSEGKIAYPENIDLPSRTMLTSEGTVNRSSHVVADLDTAEKRIITPIEAERLQHFPDNWTNTGMTDRQRYFMMGNALV
TFIINTLEPRLEEIIKAE
>WP_006504433.1 Sau3AI family type II restriction endonuclease [Catenibacterium mitsuokai]
MSEEKNKVYQSIEELLETAQSSLGVPFKEYDVNNRLNGGNKGKIGQVIEEGLFHKGIDSRQEADFPELGVELKVTPMNRV
GKEKDMVSAKERLVVTMINYMKDYNVSFEDSHVLDKLNKVLLMFYFNEPEKMNYDLCVDKIFLYQFKDIPEEDKQIIIND
YNIIIDKIKSGHAEDISESDTYYLSACTKGATAATSFVDQPFSSVKAKRRAFSLKPKYMTALLRSQVFNDNAITKESLMK
ATGIVGRDNIFDRMIEYLFTPYYGKSLSEIDGMIETPVNRKSLNYLRSYIARMMNASPETKSKDIDEYYDEFYKANIKIK
TIRIKKNGTIKESMSFPAFKFKDIVEENWEDSELRNKFINEKYLFCVFDEIDDSKYEYRFRGAFLWAMPESDLDGKVREA
WERTVYLAKHGIDFTISENKNGPIVHNNLPSKTDDLIVHVRPHANKAVYVFKDGTIIGSGNVQTDGDELLDGTIITKQCF
FLNNDYVLGLVNKYLPLKD
>WP_006504434.1 very short patch repair endonuclease [Catenibacterium mitsuokai]
MPDVFTQEQRSKVMSRIRGKDNKPETMVRKYLWHHGFRYRKNDKSLPGTPDIVILKYRTVVFINGCFWHHHYGCKYGRYP
QSRKEYWIKHIDRNVENDVKNYNLLQQLDYKVIVVWECEIKEDFDHRMKLLIEEITQ
>WP_006504435.1 AraC family transcriptional regulator [Catenibacterium mitsuokai]
MIQYEKINDDLNLPIKLIRFEGDICEPIHKHWHNSLEIVLPICNGEYGWVDGRYYKLYQENNRPFIINSRSIHAFESGRP
KPYIGLALQINYHFLKEVYPEIDHIYFKQPDEEVGTLIKKQLFLINEYYETDSNHKDLLIYSALYHLIYLLVEHLSIEKK
DKVELKSEKNKHRITSIINYIDDNYQEDLTIEVLSDVFHLSEGHLSKLFKENLGMTIKAYISQTRAKEVRQALLDSDLPL
IDIAIMCGFPNVKSMNKVFKDLYHCTPNQFRHDCK
>WP_006504437.1 Cof-type HAD-IIB family hydrolase [Catenibacterium mitsuokai]
MYKLVAFDMDGTLLNSEKKISIKTVEAINKAIEAGKIVILNTGRCPAELKEYREVLPRLRYVNCVSGALVYDYEEERSIY
ESPLSEEEVKTLIQIGKETDEMVHLMGITSVVEKDKVPHMNDYYMGVYQPMYEEVTTKVDNIYDYYIGNPYSVHKLNIYH
HSKAARDHTRKAIKEAGLELEMKDSEATGLEMNAKGVDKGTGLKQLCHHLGISIEETIVVGDADNDKEALEVAGLSVAMG
NAKESIKEISDVIVSDNDHDGCAEVIEMYLMEE
>WP_006504438.1 MULTISPECIES: DeoR/GlpR family DNA-binding transcription regulator [Catenibacterium]
MLKKERLVRITQMVNQKGIISINEIMEQLEVSDMTARRDLDELEKSGKLLRVHGGAQSLSFSMDHERSHLEKSSVQIEEK
TRIAHKAASLIQEGETIFLGPGTTIQLLAEQLCGRNIRVVTNSLAVFNILSGHTPTDVMLTGGEYRSNTNTFVGPITNMV
LSKLRYTKAFIGCNGIFNSGITTYSLEEGESQGIPLDNAKNRYLLVDSTKFNRSDFYIFYDLFNFDAVITDNEIDPDVLK
HYKEYTTIVTV
>WP_006504439.1 MULTISPECIES: PTS lactose/cellobiose transporter subunit IIA [Catenibacterium]
MTKDELSMVGFEIVAYSGDARSTLLELLKEMRAGNFDNVEEKLKDADANINLAHQSQTTILQQEARGEDMEMGFIFIHGQ
DHLMTTILLRDVIEDFITLYRERGTK
>WP_006504440.1 MULTISPECIES: PTS transporter subunit EIIC [Catenibacterium]
MLDAVIKKIEKGKPFFDKIAQNIYLGAVRDGFLTAMPAILFSSVFILAASIPEIFGIKLPADVSTWLWKVYNYSMGIVGL
LVSATTAKCLAESMNRRLPEGKVINTTSVMLASICGFFMLAVSDVKLGISTTYLGTKGLLASFIAAFITVKMYKFCVEKD
VTIHMPKEVPGTISQMFRDVFPFSFSVLVCVIIDLIVRNLFGYTFAEAIITLLQPLFTAADGYLGICIIWGAMAMFWFVG
VHGPSIVEPAIAAIIYANVDANLVLFKAGHQAANVLTVGLGNFVGTMGGTGATLVVPFLFMLFARSKQLKAVGKTTFIPV
CFAVNEPLLFATPIVLNPYFFVPFLLAPMVNVSLFKFFVDVLKMNSFIYVLPWATPAPIGLILGTGISFLAVLLAVLLIV
VDGIIYLPFVKAYDASLLEEEKQKEALEALEEQVKEEETETNEPLQLDKKINVLVLCVGAGTSAMFANAVKEGAKETGLP
VDATASAYGNHYDILKNYDVVVLSPQVQAHLEEVKQDAKEGTKVIATKGAQYIQLTRDPKGAVEFIVEQEKEG
>WP_006504441.1 6-phospho-beta-galactosidase [Catenibacterium mitsuokai]
MKFSDDFIFGGATAAYQCEGSTLEYGKGKVSWDDFLAKQGRFKADPASDFYHQYGQDLKLCKMFGINGIRISISWARIFP
DGIRKINQEGIDFYHRVFQECHKNNVEPFITLHHFDTPDTLYQKGDFLNRETVDAFVDYAKFCFEEYKDEVKYWFTFNEI
WAVATNTYIEGTFPNGEKYNMTKAFQIMHNMMLAHAKAVVAYKEAGYKGQIGCVQSLEYKYPYDENSLDDIQAAKNEDVL
QNQFLLDATFKGYYSTETMEIVDRLVAINNGQLDLRDEDFEVMKKAAILIDYMGMNYYQSRFIQYYDGENDIHHNGTGEK
GTSRFCLKNVGRRMEKEGIPRTDWDWLIHPESMFDMLVRIRQQYPNYKCIYITENGMGYKDEFVDGVIDDAPRIDYIKKH
LQYALKAVEAGVNVKGYFVWSLMDMFSWTNGYNKRYGLFYVDYETQKRYPKASAYWYKSVSETKEV
>WP_006504442.1 HAD family phosphatase [Catenibacterium mitsuokai]
MNSYKGVIFDFNGTLFFDNPKHVLAWGKISEEIRHHGISEEELHEHFNGVPNNKIIEYLFEGQCTDEQKQKYSLLKEQYY
REFCKEDKETFHLVAGATEFFDKLKNNNIPFTIASASIKPNIDFFVESFHLDHWINPDDIVYDDGTYENKIMMFKKAAHI
LGLEVSDCLIIEDSLSGIENAYKAGCRNIIVIDSANKKDEYQKLPGVTKVIDTFKEI
>WP_006504443.1 galactokinase family protein [Catenibacterium mitsuokai]
MKASVVREEFKSNKHNQLLEDLYEDSSLVNYQKDRYANALDKFVELYGDENVSIYSAAGRSEISGNHTDHQHGCVLAGSI
NLDAIGVVARQDDVINVVSDSFNIKPIYLNDLDKKDEEEGTSEALIRGVVSKLKELGYNIGGFKAFITSDVLVGAGLSSS
AAFETIIGTIIDGLYNDMSIDMVTIAKVGQYAENVYFGKPCGLMDQCACAVGGLISIDFKDTEHPVVNHVDVDFSKYDHS
LCIVDTKGSHADLTDAYGAIPTEMKDVAHYFGKEFLREVDEKEFFDHLADVRAAVKNDREILRAIHFFKENARVPQIVEA
LNNDDFDLFKKLIKESGNSSYKFLQNVYADFDYKHQAVSAGLALSEIILGDHGVARVHGGGFAGTIQAFVENDFVVEYKS
QIEKLFGEGSCHVLKVRKLGGCKVMEE
>WP_006504446.1 MULTISPECIES: Dabb family protein [Catenibacterium]
MIQHVVVWKFKEGTEDLQNQFVEGLKGLVGQIDGIRSLHVGRNENPNETYDVSLVMEFDNMEDLSSYANDPRHLAVAKIA
KENAEVRACVDFTI
>WP_006504448.1 aldehyde dehydrogenase family protein [Catenibacterium mitsuokai]
MDLENIFNDQKTYYDTLMTRDVSLRIDAIKRVKLWIKDHMDLIEDALEKDLGKSRGESYMTEIGLTLETCTYTLKNIKKW
VKKEKVKTPLHQFFSRSYTIYEPYGVTLIISPWNYPFLLAIEPLIGTIAAGNCAIVKPSEQTPHTSAIVAQLIDTCFDKG
HAYCVEGGLEVSKELVDLPFDYIFFTGGKKAGREIYMKAAETLTPVTLELGGKSPAILTDMIPMEIAAKRIIFGKFLNAG
QTCIAPDYILIKDTMKAAFIDYAAEYIKKFFGEHPLESENLCKIVNKEQFDRLKKLLENQDILIGGEVDEEHLKIAPTIV
NDVDFDNPLMEEEIFGPILPLVEYNRIEEAIQYINSHDKPLALYLFSNDSYHANKILDLCSFGDACINDTVSHFATNTLP
FGGVGASGIGYYHGKFTFETFSHRRSVLHKSTRIDLPFRYYPLTDDKMKWIKRFLK
>WP_006504450.1 methionine--tRNA ligase [Catenibacterium mitsuokai]
MKDPKDFYLTTAITYTSGKPHIGNTYEIVLSDAICRAKRQQGYNVRFQTGTDEHGQKIELKAKEAGIEPKEYVDKVAAEV
KRIWDMMDVTYDKFIRTTDEYHVKQVQKIFKKLHDKGDIYLGHYEGKYCTACESFFTESQLVDGKCPDCGGEVHDAKEEA
YFFKLSKYQDRLMQYYNDHPEFIQPESRKNEMVNNFLKPGLQDLCVSRTSFTWSIPVDFDPKHVVYVWIDALVNYITGLG
YDLDGNNDELFNRYWPADVHVIGKDIVRFHTIYWPIILMALDLPLPKQVFGHPWLLMGDSKMSKHLGNVIYADDLVDLFG
VDAVRYYLLHEIPYDNDGSITWDLLVERINSDLANILGNLVNRTIAMCNKYFDGVVTNTNVCEPVDDELKSIALAMPEKT
IKLENEFKLAKALDEIYVLLRRTNKYIDDTMPWTLAKDETKKDRLATVLYNLVEAIRFSAIALEPFIPGTSKKILDMINT
DERDMMKLDTFGSYKSGTKVTDHPEVLFARLDPKEVAKQVEKLTPAKPVVPEKKDETPEITIDDFSKVELVVGEVKKCEK
HPKADRLLVSQIDIGGEVRQIVSGIADSYSPEDMPGKKVIVVKNLKSAKLRGVESQGMILAGGTKKSIKVLETDLPAGTK
IS
>WP_006504451.1 hypothetical protein [Catenibacterium mitsuokai]
MYVSQLLSEYIKTKKINIKKCAEYFQIDRSTFYKIIRGERKIPNRDFIQQISQYLYLTNDEKKELLNAYEIDRIGEFRYY
CRQHVSSFLKEATLLDNRSFTTPDTLDSILKTGHYSNKYDVEYLLYELSLLERKEKKPHIRIFGQPTHALYLLRIVSSHI
PITHLFCLNNTNELTKDNQFYNLTVLTNIMPLIFNNDHYSPYYYYNKINAINNHLCFFPNMILTTRYLLIYTADHSSGIL
YEKGETYDAYEILFNQYLKETKCLITKKDDKSDVIKDFKCILYAPPIGAVYQEDDPFPVFLEDNDFVESFKKHSMYLKQF
VKRNKDHLSGLYTLQGLRHFVDTGYTIDFLQPFYQPLTTNDRIKILRRLKNFINTYSINLVDVPEYDNMSFSVIVMNINT
LYFQIVSASGTIKTIQLHEASLVMAFNDYYQYILEERLLSKEDAFEIIDSYITQLENLKE
>WP_006504452.1 hypothetical protein [Catenibacterium mitsuokai]
MSLSELLSFYINKKKTNITQFSQYLEIDRSTLHKIIKGQRPATSEALVNKMAQYLCLSQEETKQILEAYEIDTIGAFIFY
RRKHIQDFFKEADHVLDHHYHITEQVQDDQTLVDDVYTGRINVEHILYTLYSYELREEKPHVRIMEQPYDMSIIFDSFNH
ISAEMPMTHLFYLDNSQKQTKNNEFYNLKCLNNLLPVILRNKNYHPYYYYSNVSIMNEHDIFYPNVMITTRYVFTYTNDH
SQGILYKLPQIVNAYKEKFDAYLKEAECFMTRDSWTNYLADTQTFFDTHVITQEIMTTPCPTYVFEKSDFNIMRRVLKDF
FPDKEGFIKDYQNYVNYWNQVFYPQHSDIFHIIYTLQGLRYTAKTGYLHDIPPELFNPLSLEDRLTLLRKWKEFCKKHPY
VMMADMPYLSETSTTYFQLTNQSFHIIASDSTGTLANISIKEITLVEAFKDFIDNVVKKNAYSKEDEIKLIDECIKMIEM
EM
>WP_006504453.1 anaerobic ribonucleoside-triphosphate reductase activating protein [Catenibacterium mitsuokai]
MDKKENFMSDNALLYRAAIKYYDNRLKRYDIGYGQVVNLMMIHEHPGITMKELSSSGSVDKGTITKSISKLQEAGYIRVE
ENTLDKRSKRLKTTPKAKDVIAEMYLARKDWWSHLTSDLTLEEVDQLEKTMHLLVKKAIEEPAYQNHFRIFGFQKLTLLD
YPGKMACTLFTGGCNFKCPFCHNSDLVFLPENMVEIEQEDVLEFLEKRKNILEGVCITGGEPLLQAGIVDFLRVIKDMGY
SIKLDTNGSFPNKLKELVEDGLVDYVAVDIKNAPKKYNKTIGLEGYRLDSIKTTVQYLLENHVDYEFRTTIIKEFHTEND
MRLIGEWIKGAKRYYLQNFEDNENVIQKGLHACSLETLQSYKKILEEYVDECEIRGIEERI
>WP_006504454.1 ribonucleoside triphosphate reductase [Catenibacterium mitsuokai]
MYQVIKRDGKITEFDLKKITRAIEKAFISLKKEYHPSVIDMLALKVTSDFEKKIKDHKIAVEDIQDSVEDILSQAGYSDV
AKSYILYRKQREKVRNMKSTILDYKDLVNSYVNATDWRVKENSTVTYSVGGLILSNSGAITANYWLSEIYDQEIADAHRD
GDFHIHDLSMLTGYCAGWSLKQLIQEGLGGIPGKITSKPAKHLASLCNQMVNFLGIMQNEWAGAQAFSSFDTYLAPFVKV
DNLPYDQVKKCIESFIYGVNTPSRWGTQAPFSNITLDWTVPNDLAELNAIVGGKEMDFRYKDCQKEMDMINKAFIEVMIE
GDANGRGFQYPIPTYSITKDFDWSETENNKLLFEMTAKFGTPYFSNYINSDMEPSDVRSMCCRLRLDLRELRRKSGGFFG
SGESTGSVGVVTINLPRIAYLSHNEQEFYERLDHLMDLAARSLKVKRDVISKLLEEGLYPYTKRYLGSFKNHFSTIGLVG
MNEATLNANWLKEDLTHTDAQEFAKDVLNHMRERLVIYQEEYGDLYNLEATPAESTSYRLAKHDKKKYPDIITATKEGNT
PYYTNSSHLPVGYTDDLFTALDIQDELQTLYTSGTVFHAFLGEKLPDWKGAATLVRKIAENYKLPYYTISPTYSICEDHG
YLVGEQPICPVCGKPTEVWSRITGYYRPVKNWNEGKAQEFKERKTYDMGHSVLSGRHMKKIKEEQAQPVIQNEKLYLFTT
KTCPNCRIIKKILEDEHVDYELIDAEEQVDLTKRFSVMQAPTLVVANDKSYAKYVNVSNIRKYIEERS
>WP_006504455.1 DUF6120 family protein [Catenibacterium mitsuokai]
MTYNKNVKKYIKQCKYLFASYGKSEKEYIRKLIDNIDDGSHDMTYDEIVERLGTPKEVIISYYEQEDMDRLIEKAKVRRL
LKNFLSVALVVLLVFLCYKAYIYQKTFEEIRDSKGGYFEETIEVKEDYEIE
>WP_006504456.1 PadR family transcriptional regulator [Catenibacterium mitsuokai]
MPKKNNNFFKLEMLFLKILSIRDCYGYEITHSIKELTNGKIDIKEGSMYPVLYKFEDLGYISSEKKLVGKRMTRIYYHLE
PSGKEYLESIYKEYKEMTSIIDTFMEEEHDLQ
>WP_006504457.1 hypothetical protein [Catenibacterium mitsuokai]
MKKLIVLSFLAVACAVSLANTEVDALDDTVINQYLLLKNEYNITKSRYMLSETHNNAVKLNKAGKDIDCFKNRIYELKGK
SREELKRYKYTNSQIDAIKNYDGTEEMTVKASSKIKFSVKKNILSYDAKTGLSTVKATVSFSWNGTPEDYGNDAFAMAYE
ADNNHIFKEVSSVTSLLKYKEFKSYKSVKTWTKSAIKKGDQDVIGSYGWSFPLRIKGDQYYAYLYKGSFSITGVVSGKLK
YFNVRYLYSHKSSIVPTGFGISISRGMSSAGIVLTKRSRHKGYPEKHGGVVTCS
>WP_006504459.1 class Ib ribonucleoside-diphosphate reductase assembly flavoprotein NrdI [Catenibacterium mitsuokai]
MKVVYASRTGNVETLIGKLGITDALHIEDGTEKVSEDYILFTYTDGFGDVPYEVSDFLENNPSIKGVIASGDTGYGEAYC
LAGDKISEDYHVPCLYKVENDGTDDDVEAIKELL
>WP_006504460.1 DUF3793 family protein [Catenibacterium mitsuokai]
MTLGYHQFERLLLMHCTPTLIKRKLGSMFHLDNRYSDVHELVEYYDQILNLQGLRINLFYTHGRYTVYVYLPSSLNYLMT
NKDIQSFLKQYDYPDHDILSHLEKRLEMSQYPHEIGLFLGYPLADVWGFIHHKKCQCCGYWKVYENKREKESLFEQFDCC
KKEFILLYEQGYSLSQILNQADNQPFSFTLNEL
>WP_006504461.1 MULTISPECIES: YggS family pyridoxal phosphate-dependent enzyme [Coprobacillaceae]
MMRVNETETKRLLEAVKPAKLVAATKYIDEKEVEKLEECGVMIYGENKVQDFLKKYEDYHGKGVWHFIGTLQTNKVKYII
DKVQMIHSVANYRLIDEIEKQAAKHDLVMDILLQVNIAKEESKHGFNEEEMNEVMDYLKDKPHLNPRGLMMMAPNIEVEE
TRQYFKATKDLLTKLQESYPNYQLTELSMGMTHDFPIAVAEGSTMVRLGHALFDE
>WP_006504462.1 hypothetical protein [Catenibacterium mitsuokai]
MDHLDFSEQNEDTNHNYLILFQEDLENAGLKQKTIYNHLSNADLFINEFLNYHMDATMEEGVTMLGDFLGDFFIRKCMWS
TPATVKTTATSLKKFYKCMAEHGKIEKKDYDYVCHDIKESMAYWQECCAEYNNPDFLY
>WP_006504464.1 Fic family protein [Catenibacterium mitsuokai]
MIKVTITNDILNSIIEIELNRYKMSLVELSQNVLNKLRKNSKKKSSYASNKIEGNPLSEKQVEEVIESGERKHYLKPEQE
VRNYFLALNYLEEKLNNKEKLSKKLILDVQKLVEKGASKEKIGLRGPMPPGVLFAVYDSKTGNPDYIPPEYNDVPGLLDE
LIEYVNTTDDHPLIVAAVVHYQLVTIHPFEDGNGRTARLLSGYIMDLNGYGFNGISSLEEYFAYDVDEYYDSIQMGLPAL
YYSGRENPPHPEIWINYFLRMVKLYSRKVCDLQLSSEEEDIAGSLSFLKEREKELLVLLISTYRGEFTPIEVSKQLSVTN
KTVINRLAGLVKNGFVIPILVNKRIRSYKLSEFAVNHEREIKEAVG
>WP_006504466.1 2-hydroxyacyl-CoA dehydratase [Catenibacterium mitsuokai]
MKYYLGIDVGSTTVKLYLTDENDKCLFSKYTRHFSDVRKTIYELLIEVKNQMGDIDLYPVMTGSGGLSLADKLGISFIQE
VIACTKTVETYIPQTDVVIELGGEDAKITYFEGQLEQRMNGTCAGGTGAFIDQMATLLKTDAAGLNEYAKNYKTIYPIAS
RCGVFAKTDIQPLINEGVSKEDIAVSIFQAVVNQTISGLACGKPIRGNVAFLGGPLYFMDQLRERFIETLGLTEDEIIFP
QNSQLFVAMGACLNAKEKVESPLNISKIIEDLEGLSDSPTELTNVLEPLFNDEAELKEFRERHFTHITKKRTLKKYKGKV
FLGIDVGSTTSKIIMTDEQGAILYSFYSSNEGNPLQLIMSLMKEIYQMLPEGCYIAKAGVTGYGEALIKAALKVDIGEVE
TIAHYTAAKAYEPDVDFILDIGGQDMKAITIRDNVIQNISLNEACSAGCGSFLETFAKSLGYKIEEFAELALKSKHPIDL
GSRCTVFMNSKVKQAQKEGASVEDISAGLSYSVIKNALYKVIKLRSKEDIGKHVVVQGGTFYNEAVLRAFEKETGIEVVR
PDIAGLMGAYGMARIAIENDDNEPSTILSLEEIEALDYDTKIRNCGKCTNNCMLTITSFNDGREYISGNRCERGANLPMT
SKKLPNLYDYKYGRIFGYKSLSKDDAKRGEVGIPRVLNMYENYPFWHTFFTQLGFRVVLSARSSKKIYEKGIESIPSENA
CYPAKISHGHIENLIERGIPFIFYPSVAYERKEYEDAGNNYNCPVVASYPEVIRNNVDSLEEHNVKYKNPFLSLNNPKTL
FKVMKESLAEYDISDKEMHNAIDKAYQELARARKDIEVKGQEALEWMHKNHKKGIVLAGRPYHVDPEINHGIASLITSEG
FCVLTEDSVCNLNKENLDLRVVDQWTYHSRLYRAAEFVTTQPDLELIQLTSFGCGLDAVTSDQVAELLQARGKIYTLIKI
DEASNLGPIRIRIRSLKATVKKKDNTVHLENKYESEKVSFTQEMKDDRWTILCPQMSPIHFQFVETAMNSEGYNFVVLPS
VDKEAVDQGLKYVNNDACYPSILVAGQMMNALNSGKYDPHKVALIISQTGGGCRATNYIAFIRKALKDAHMDYVPVISAN
LQGLESNPGFKITYKVAKKVIIGAMYGDLFMRVLYRVRPYEKVKGSANELYESWVEKCKENVENGSMKEFKKNVYQIVKE
FDELPLLDIKKPRVGLVGEILVKFHPTANNEIVKTIEEEGAEAVMPDLIDFFQYCFYNTQYEHEHYDASWKSAKLCNVAI
KLVDFLRKDMIKALEASNRFDAPHPIDQIAKKASEVVSIGNQTGEGWFLTGEMIELIDEGAPNIVCMQPFACLPNHVTGK
GVIKALRRKYPQSNIVAIDYDPGASETNQLNRIKLMLSTAFKNMESSK
>WP_006504468.1 MULTISPECIES: ribonuclease M5 [Catenibacterium]
MRKIKEVVVVEGKTDTATLKQLFDVDTIETSGSGINEDILSLIKTAAKTRGVIVLTDPDYPGTQIRNKVIQAVPNAKHAF
VAKKDAKGVKKLGIAEARHDAIIEALENAVTFSDAKESISWDEFIDLDVLGNKKRRLQVYDAFHLGYGNAKALFKRLNMM
GITKEEVLKALKSQ
>WP_006504469.1 MULTISPECIES: DUF6120 family protein [Catenibacterium]
MNNTEQYIHNIWTIMPMHTDKEKFYLLDLKKHLKEFMDDHPDCSYEDIVEHFGEPKDIVVEYIQNSDENYLIQRMRLKEV
FQKFIIFLCVLCTLLALWFGLLWYDVYRNSKYSGVGEIKYTITDQ
>WP_006504470.1 MULTISPECIES: PadR family transcriptional regulator [Catenibacterium]
MAKKNQFFKLDMLLLCIIAKQDCYGYEITKQIKTYSHELIDIKEGTMYPILYKLQDAHYISSYEKVIERKIRVYYHIEEE
GKEKLLEMINEFNQAVDGIHNVIKESLGESYE
>WP_006504471.1 MULTISPECIES: hypothetical protein [Catenibacterium]
MKRRLKFALVSILSLIMVLFNFVPVSAIEENIVIPVKISDTETWFFKSVEDYNKYKQQIELGADNINVCGEYSTTKEISR
KNVSHKFIGYHSKTKKWSKTSYYKLTPSTKCTVSLSSTYEGILFKFLLNHVTTVETRLNADSSRYSKLALSGDYIVKHMR
TFYYDSNGLYDTYDYVSSKNTNKYLDVKYK
>WP_006504474.1 16S rRNA (adenine(1518)-N(6)/adenine(1519)-N(6))-dimethyltransferase RsmA [Catenibacterium mitsuokai]
MENIAKKSNTEFILNTFNLKPSKKYGQNFLVDPGIIQSIADHASLDKETAVIEIGPGIGALTEQLSNKAGKVLCFEIDER
LKEVLSFSLEGHDNVEIIFQDFMKADLEEACKKLKNYKDICVVTNLPYYITSKIITKIVSSSTPINRLVAMVQKEVALKL
CSEEKSPLKMMIDYVGDVQYELNVPRHVFMPAPHVDSAVISIHKERVISQELIDLIEASYTAKRKTLYNNLKSLYHDQTK
ELLESCGIPANKRAEELNIDDYIRILERSHTL
>WP_006504475.1 4-(cytidine 5'-diphospho)-2-C-methyl-D-erythritol kinase [Catenibacterium mitsuokai]
MKIRAYAKINLALDVVSEREDGYHELDMIMAPIVLHDLILIDPIEKGIEITTNTYRVPTDERNIMYKVADALIKKFDIQS
GVRIHCYKHIPSQAGMGGGSADGAAIFRAMNSLFHLRMSYQDMCEMGKEIGADIPFCVWNRIAVVGGIGENLHFIDRSCF
NCHLLIVKPKKGVSTKKCFDDLDIETAVHPDIDLMKHAIEKNDYQGVVDCLGNTLEAPSIKMVQDIQSIKDDMMNFGFDG
ALMSGSGSSVFGMTQDPELIDKVLPYFKKKYSFAVKTQIYYPEKRKKG
>WP_006504476.1 MULTISPECIES: bifunctional UDP-N-acetylglucosamine diphosphorylase/glucosamine-1-phosphate N-acetyltransferase GlmU [Catenibacterium]
MKVYAVVLAAGKGTRMKSDAPKVVHEVLYKPMINHVVDELKKLDIAETVVVVGHGADQVKALLDNDVTTVLQEEQKGSGH
AVMMAESVLGDKEGITLVLNGDAPLITAETLQGLIDYHMNGKNSGTVMTCDCDLSLPFGRIIKEDGQVTGIVEFKDLQES
QMDITEMNVGEYCFDNKSMFEALKKVTNNNAQGEYYITDLIGIMNEEGKKVDGYKIQDFSEVGGINDRVQLAEATKLLQK
RVNKNWLLNGVTIVDTDNTYIGTDVVIGKDTIIEPGCIIKGHTTIGAHCHIGPYCEFTDVDIKDNVEIKFSVLSDSVVES
GTDIGPYARLRTNCHIRENVHIGNFVEMKKADFGKGSKSAHLTYIGDAKVGDGVNIGCGTITSNYDGKNKSMTVIGNNAF
IGCNSNLVAPVTVGEGAFVAAGSTVTETVEDGAMSIARARQVNKPGYAKVLEEKRMKIYNERNKK
>WP_006504477.1 MULTISPECIES: ribose-phosphate pyrophosphokinase [Catenibacterium]
MKNKITVFSLSSSKKLAQDIASILGTKVGDCKVHHFADGEILCEIGESVRGKDVFIVQSTSNPVTENLMEILVLTDALKR
ASAREITAVIPYFGYARQDRKAKPRQPITSKLVADLLTTAGVNRVVTVDLHAAQIQGFFDIPVDEMQALPLLIKYFRKKK
VQDLCVVSPDHGGATRARKMSEAFDCPIAIIDKRRPKPNVAEVMGIIGNVEGKNCILIDDMIDTAGTITAGVDMLKQKGA
KDVYIACTHGVLSGPAVERLSTCAAKEVVITNTIEIPQDKKFDKLVSVSVAGLLAHTIENIENDLPVSDVFTQYDC
>WP_006504478.1 hypothetical protein [Catenibacterium mitsuokai]
MMNFLLALYSSLLIKILPLLVVSLLLTFLLVKAKMPKFFYLLIVVEVIAISVLHYSTVVTSISLYMEERVWIILFNMAIL
VGIYLMIPILSIILYRVLRKRVY
>WP_006504479.1 aldose epimerase family protein [Catenibacterium mitsuokai]
MIEVIEKIGNIENLSLKNDEMEVVVSTFGCTIIKMIIEDKNGVKGDVVLGYDDFNQYQTLDGYLGALVGRVANRIGKGTF
ELNGETYHLPINNGPNSLHGGIRGFSYQIFDYEILDDYTIKFTYHAKDGEEGYPGNMDFSATYHLEGTTLTISYHATSDK
DTLINITNHSYFNLSGHKHNIYNHTLKIDADYYEHVDADGLATGEKEAVEGTPFDFRIPAKIGERVEVDHPQLKLGNGFD
HHFFFTTDKNQVVLEDEESGRRLTVSTTLPGAQIYTANYLDGRIGKNGEPYNARDAVCIETQNLPDAIHIEKNPSTILRK
GETFDAQTSYCLEVIK
>WP_006504481.1 hypothetical protein [Catenibacterium mitsuokai]
MKFQQDREKLMVSMMVGTMTSYIALMFVKELINQKYLINFYIDSLVAAVALVLAFLQIKMQYKIYKERKISSKSLNITLL
SILFALILNVLFPKGIDFSFLVLVIGMIASNRLCSKEWPK
>WP_006504482.1 M18 family aminopeptidase [Catenibacterium mitsuokai]
MFKETSKELLDFLSKSPTAFHAVENYRQILNADGFKELLESEHWDIVPGGKYYVTRNNTSILAFKVGTKLDNYSFNIVTS
HTDSPTFKVKENAEIEVKNKYTQLNTEGYGGMLCATWLDRPLSIAGRVLVSEGNSIVTKLLNIDRDLLMIPNVAIHMNRA
ANDGFKYNLQVDMLPLLSAGDDRQKDFKQIIADELGVKKEDILGHDLYLYNRMAPSIWGANEEFISAGHLDDLQCGFASL
KALLAGYNDESIDIMACFDNEEVGSGTKQGADSTLLRDTLVRINSALGKTEEDYHRALASSFMLSSDNAHAVHPNHPEHT
DATNCTYMNEGVVVKSHAGQKYTSDGVSMAVVKALASGADVPLQYFANRSDKAGGSTLGNIAMAQASMNAVDIGLPQLAM
HSSYETAGIKDTYYAISLMKALFDSHIQETSTHSLEIKS
>WP_006504483.1 amino acid permease [Catenibacterium mitsuokai]
MENSKMKWYTLAFMAFSTVWGFGNVLNGFVYFNGIQVIFSWILMFALYFVPYALMVGELGSAFKNAGGGVSSWIMETMGP
KLAYYAGFTYWACHITYIASKGTGGLKALSWVIFRNATVYDSLPTIYVQLATLAVFLFFCYIASRGLNPLKKLATLAGTS
MFVMSILYILMMFAAPAINPNGGYVHMDFSFKNIVPQFNVQYFTSLSILVFAVGGCEKISPYVNKVENPEKGFPKGMIAL
AIMVCVCAILGTFAMGMMFDPKMINASEQAFESYVANGAYWSFQKLGQYYHMGDTLLVIYALCNMVGQFSTLVLSIDAPL
RMLLDNEETREYIPSALFKKNKYGAYINGIKLVVVLSGSIILIQSFVPGAAAVLKQLNKLNSVCMPMRYLWVFAAYVALR
QAMDKFPADYRFVKNQAVAKFFGIWCFIVTGACCVLGMYDKDPFTFALNVIAPVVLCALGLIMPKLAEKERREGKR
>WP_006504484.1 putative manganese-dependent inorganic diphosphatase [Catenibacterium mitsuokai]
MDIVYVSGHKNPDTDSICAAISYSYLLNATHKYGQAVPVRLGEVSRETEYVLKRFNAHTPQLLKSVKQKVEDLDYDQVTL
FSKELTLRTAWSLMCQMNLKSAPVLDDHSHLLGLLSSTNIIEGYMEDWDKDILKNAHTPIENVVDTLDAKIVYLNPELRT
IKGSLHITGMNSQEVIDHVNEHDVIITGGDRTEGIREMLKKKVDLIILTNSLHLEESVLEECKNAGVSVVTTAFTTFKTS
QQIIQAVPVEYVMQKGDLTCFSTDDTVDYLKEVMSETRYHSYPVIDLNDQVVGTISRFQVITGDHKKMILVDHNERGQAV
EGIEEAEILEVVDHHRVADFQTVGPLQFRAEPLGCTCTIIAKMYKEQGVEIPKNVAGLMLAAIISDTLLFRSPTCTKTDK
EIALELASIAGVDAEEFGLAMFKAGTSLVGKTIEEIYNQDYKAFNIGDAKVGIAQVNTMDIDGFAPLKGEMLEYMENLCV
ENGFDTAVLLLTDVINATSEVFVAGTHPEYVENAFNVQLVEHEANLPGVISRKKQVVPAITRAINA
>WP_006504485.1 transcriptional regulator [Catenibacterium mitsuokai]
MHKLLEPYAALVPFLGVALGDNVEVALHDLTSPEQEVVAIANGEISGREVGAKLSNLSIHYLETKQYEKNDYVMNYKTAG
PDGKLLKSATYWIKEPGNVYPVGMLCINVNVTDFEYIETAMRRILGIKDNTNVEFKYDSPIEILSSPLDEMVEKYINECM
QNMGVPSYVHAERLKVEEKIRVVKYLQEKGTFKVKGAIALVADKLDVSEPTIYRYLKKA
>WP_006504486.1 zinc-ribbon domain-containing protein [Catenibacterium mitsuokai]
MYCTRCGKELEAGTKFCPNCGEPVRLENRTDYTTMEDYASSNGYTSPYHEEDRASIGLCIISFLFPFMGVIFFFMKRRMT
PKKAKACLITGIVSFVLNFIATYALLLNSGIRIF
>WP_006504487.1 NADPH-dependent glutamate synthase [Catenibacterium mitsuokai]
MPNMSNKKVEMPSQEPEIRATNFKEVALGYTKEMAQEEAARCLNCKKPRCVDGCPVNVPIPQFIQEVVNGDFEKAYEIIT
TENALPAICGRVCPQENQCEGKCIRGIKGESVGIGRLERFVADYHREYGKPTETKIEKNGKKVAIVGSGPSGISCAGELA
KRGYDVTVFEALHKTGGVLSYGIPEFRLPKDLVQAEIDGVADLGVKFETNVVVGRSITIDELQESGYDAVFVGAGAGLPR
FQGIPGENLDGVYAANEFLTRVNLMKGYEFPNHPTPVKVADTVCVVGAGNVAMDAARTAKRLGAKNVYIVYRRSDAEIPA
RAEEVHHAKEEGIIFKLLTNPVAVHGDNGAVKSLECVEMELGEPDASGRRRPVVKEGTNFTIDCGTVVIAIGQSPNPLIR
QTTPGLDCQKWGGIIVEEETNHTSKEGVWAGGDVVTGAATVILAMGAGKKAAKAIDEKLSGE
>WP_006504488.1 sulfide/dihydroorotate dehydrogenase-like FAD/NAD-binding protein [Catenibacterium mitsuokai]
MYKIVKKEVLNDVVQLMEVHAPMVSRKCEPGQFIILRVGEDGERIPLTIADYDREKETITIIYQIVGYSTKQLAKLEEGD
YITDFVGPLGVPTHLEKKDHVIGVAGGVGSAPLFPQLRKLAELGTKVDVIIGGREEQYVLWADRFKEFCDHVYIATNDGS
VGTKGFVTDVLTDLLDKGEKYDEVIAIGPVVMMKAVVGVTKPRDIKTMVSLNPIMIDGTGMCGCCRVTVDGKIKFACVDG
PDFDGLNVDFDELMARQRMFKEEEHLVDSNADRMCNLMKGVK
>WP_006504492.1 hypothetical protein [Catenibacterium mitsuokai]
MKQYDFRFDTALIKSFIGKNLTKYKHAEFFYTNSVTAILGLEIDGKVFELTNEYEAMDFLALDNEATVFRIANSKWDAIE
PRINNVINETNVNEIIHKIILVNDHTTLMFEQNVEYDMWDTKAIIFCFENHEICFAKQDCWFSQEIEIYKGHDLLEKVGD
GKGILADFDENEAKKVNVKRTIVEIM
>WP_006504493.1 hypothetical protein [Catenibacterium mitsuokai]
MGVSYKGGAQSYHGIIDNLNGLKSSFKYQNGYFGDKGTSSRVRVIYGNDPVNIGKDFYKKISFGGIEMDLDNGKGKITYM
ADGSIITFRPITKSDNYPAVNINISRSTDSGGIKTQKIHFGKEDEKK
>WP_006504494.1 DUF4417 domain-containing protein [Catenibacterium mitsuokai]
MKKLIYDDDFNNFLVEGATFIGEAGIPVLQNMNNLQVPKELVPFTKSRKNIDRNKYVHFYVHDKYFKSILTHPEKYVELF
KTYDGIISPDPTMFIDNSKCLLETSTYMNRAIAFFFAKKGIPVIPNVRWTNEKSYEFCFLGIPKRYIVSVSTHGCCKSKQ
QKENFKNGLSKMIEVLEPTDVIVHGCMPKSIFKEFEGLTKFHRFPSEFEMTHMKEV
>WP_006504495.1 ImmA/IrrE family metallo-endopeptidase [Catenibacterium mitsuokai]
MIDHIVKARSMMDIREIVNTIKKHCDFYDRLQFPIMFFWEQIIPKIFHDYRFLYVEDDELNGVEAYTDHNLKIVKVKTSV
YLKALEGSSKDLFTIAHEIGHLFLHDGEALVFARTNERFPAYKSAEWQANYFAAEMLMGSHLVIDMSIDEIVNACNVSKK
AAKIQLEHAISEREKGRL
>WP_006504496.1 helix-turn-helix transcriptional regulator [Catenibacterium mitsuokai]
MKGRLAKFLRRLRLENDEYLKDMASKTGVSISFLSAVENETKKMTDSLIEKIIENYHLTKEQEEELRIASMEANKETTIY
LDKLNKSQTELTYRFARRIENIDDDTLLKIKKLLEENK
>WP_006504500.1 IS200/IS605 family transposase [Catenibacterium mitsuokai]
MKLDNNNHSVFLLNYQLIICTKHRNKVIDDVISNRLREMFENLSVRYNISLDEWNHDADHVHILFRGQPNSEISKFINAY
KSASSRLIKKEFPEIRKSLWKEMFWSPSFCLLTTGNATVDIIHQFIQSQGGKDGKQGNKVQTVSKR
>WP_006504502.1 MULTISPECIES: hypothetical protein [Catenibacterium]
MLKIRRLLLSFVLLIFNIINFSVLLSNIDDDYANIFITLFYLFLSYLVYKEWKYTPVVAVIGYFVCVWLSSTFGIAWFGW
FGLHIGLTILLIILFEMK
>WP_006504503.1 MULTISPECIES: hypothetical protein [Catenibacterium]
MQILHLAHHHQYHIIKLKIILIILICLLCTGCSQDKVNINKIDIKSVEITDVIEIEYINNTDICLNYEYYFKNGILSIYF
VETDKKNTYENLIQIKNTFSDIKAIEIIDDTQSRAIYPQLFW
>WP_006504505.1 methionine gamma-lyase family protein [Catenibacterium mitsuokai]
MILEQIDENLLKIANESDVVLKDIYEKIDDVCFYNSNRVLSAFIENNVSYSDFADMNGYGSYDSGRDKLEAIFATILGCE
DALVRPQIMSGTNALYLTLSALLKHGDTMISLSGAPYDSLQEMIGISGESSQSLKAHGVSYEQIDLVDNDFDDDKIVERL
KKNDVKLVEIQRSKGYSSRLSLTLSKLERIITKIREVNKDVIIMVDNCYGELVEKKEPGHIGADIVVGSLMKNLGGGIAP
TGGYIAGRKDLIFMCAERLTAPGIGKDLGANFNMNNTFFKGVFMAPNAVKNALKSAVFSAYMLEKLGFDNVSPRYNEERT
DIIQTLELGTEENLVKFTQAIQNSSPIDSFVATMPAPMPGYPHDEVMAAGTFTSGSTIELSADAPVVAPYTLYIQGGLTL
EYSKLSILFALTNVLKK
>WP_006504506.1 hydrogenase nickel incorporation protein HypB [Catenibacterium mitsuokai]
MYKVIEVKQSIFEDNNKDANLLRQECKEKGVFLLNIMSSPGSGKTTTLSRTIETIKDEVNIGVMEADIDSDVDAHTISQY
GVRTIQLHTGGMCHLDADMTRQGLHELGMENLDLAVLENVGNLVCPAEFDTGSSLNIAILSVPEGDDKPLKYPLMFEVCD
VVLINKVDVLPYFDFDIEKCKENIHYRNKNAKVFEICAKSGEGIKSWCDYLLTRIREWKE
>WP_006504507.1 hypothetical protein, partial [Catenibacterium mitsuokai]
MAYRDNIDRLARRITDRIPVKFKKLKEDDPEYKCLSEILNDEQCNLCLFFEVRKPMSFEEILKRTGWEEERVERVLKEVC
DIGMIEYNWENEDHHKQYVMPQFVPGSAEFMVMNNDLVKEHPV
>WP_006504508.1 nucleotidyl transferase AbiEii/AbiGii toxin family protein [Catenibacterium mitsuokai]
MYLTPAQIKGKIKNLAKKNGTDPIALLRIYMMERFLERIRYSKYKDDFIIKGGILVTSMIGIAMRSTMDIDTTIRNFDLT
KEETTKIISEIKDIVLDDHIEFALKDVLDVMDKMEYPGLRVHIDAKLEELVVPIKIDISTGDVITPNEIKYEYPLLLEER
TIQL
>WP_006504509.1 MULTISPECIES: abortive infection protein [Coprobacillaceae]
MDEILSYMNNGVLNLKSLKEVNLSRQSIYNFIKRNNMEKVGPGIYISKETLEDEAYVLSLRCPKGVVSHDDALYYYGLVD
REPMIHNITMYSGYNPTTLTRAGYKVYTVKRELLDLGKKTVVNQFGHEIPMYDLERTVCDLVRNRSNFEIQDFNAALKSY
VKRKDKDLNRLMFYAKTFRLEKIIKQYMEILL
>WP_006504511.1 glycogen synthase [Catenibacterium mitsuokai]
MRKKTTKKRTTKAAAVKKETVTAAKDTTKEAAPVKETVKKATATKTATKKETPVKETVTKVETVTEAEPKKETAKKTATT
KKTTVKKTAPAKETTKKTTAVKAETKKVEPVKETAKKTATKKATTKKTTAKKAAAKTETVKEEAPKKTTKKATAKKTTKK
ATATKKETVKKEEPKVEETVAPEVEKKVEVEPEVVVQETPAPAPVDLGPRRSVAFIGSECYPFVKTGGLGDVMSALPKSL
AKLNCDVKVIIPRYKCIPQKFQEKMEYKGSFSMDLCADGKQYYVGIMEYQEDGVVYDFIDNDEFFSWGNPYTNLIDDIPK
FCYFGKAALAALNYLDWTPDVVHCHDWQAALVPLYLRTCFKDSNVGRASCVLTIHNLRFQGIYDRKTIQYWSGLPDYVFN
KDCLTQNWLDANMLKGGITYSNVVTTVSNTYAGEIQTEEYGEGLEEHLRYHHNKLVGIVNGIDTDIWNPATDKLLAAPYD
STNVIENKKANKKALQESLGLEVDDHKIVIGLISRLTNQKGLDLVNSVIPHIMDEHTQVVVLGTGDAEYEDAFRYYENAY
KGNFCAYIAYNENVAHNIYAGCDALLVPSRFEPCGLTQLISMRYGSVPIVRETGGLKDTVQPYNLFDNTGNGFTFDRYES
GLLYDAINRAKTLYFESRPYWDDMVVRNMNKDVSWEQSAKHYKDMYVGLTPKY
>WP_006504512.1 hypothetical protein [Catenibacterium mitsuokai]
MKENAEKCYERLAINNDYDAFWNKVYVCIDKNTYNKYLEEYA
>WP_006504514.1 ATP-binding protein [Catenibacterium mitsuokai]
MEKSVFKRKIYNEILEWKENRSDKYSLLIKGAKRIGKSTITKVFAEKEFKSYILIDFAHTSKEIIELFDDMYNLDFFFLQ
LQQFTGVRLYENESVIIFDEVQLLPKARQAIKYLVADGRYKYIETGSLLSIKKNTKDILIPSEEHKISMYPMDFEEFLWA
IDDTMTADTIKLLMKSKKPAGNALHRNLMRTFRLYMLIGGMPQAIESYLESNNLQVVDEVKREIIDLYEEDFIKIDGTGL
AGDIYDAIPANLSSNASRYILSIAKNGIRANRVRELIPDMLSSFTVNIAYHANNPNVGMSLEKDINRYKLFLSDVGLFIT
LIFKDKDFTENIIYNKLLSNKLDTNLGYVYENVVTQMLMAKGNNLFYYTMNSDNSNHLYEIDFLFSKGNKICPIEVKSGN
YRSHKSLNLFCDKVSNRIKDKYVVHTKDYKSENGIQYIPIYMIPFI
>WP_006504515.1 MULTISPECIES: inorganic diphosphatase [Coprobacillaceae]
MRNDYPKIIGSFVHGKIDRPIGSHHPKYPDMTYPLNYGYVDDILAEDGEQQDIYLLGSDKPLTEFGGYVIAVYRRDNDIE
DKWIISLDNKNYSDQEILKQIAFQEKFFTGKLLR
>WP_006504517.1 helix-turn-helix domain-containing protein [Catenibacterium mitsuokai]
MEYDIGSKIKAARIGKKLTQEQVAELLGVSRQTISNWENEKSYPDIISVIKMSECYDVSLDYLLKGEEKMKNYYDYLEES
TNVVKSNANRNKIVTILSYLLIWASAMIVFWFFTSGSDAMGYSLMLLWFILPVTTFIVSVIIGKDNFWGKGKWAFTIFFG
VMYMLAEYGTFKIANNITFNKLNSPDLGMIVAGAIISAIGMLAGSLWNKKRHNQKNK
>WP_006504520.1 ATP-binding protein [Catenibacterium mitsuokai]
MIERPLYLDKIMPFVDTPFVKILTGVRRCGKSTILKMIIKKLKEEKQVDDEQILNYCFDSMEYEDMTTKELYLEIKSKIL
QSKKTYLFLDEIQEIEGWEKVVNTLASDFDVDIYITGSNSRMMSSEISTYLTGRYITFHIYTLSFEEYLMFKKSYTTLKD
LKQEFSQYVRLGGFPATHLQDYSQDEVYTIVKDIYNSTIFSDIVRRNQVKKIDQLERVVKYTFNNIGNTFSAKSISNYFK
SEQRKIDNETVCSYLEKLQKAYILHKCSRYDLQGKNILKTQEKFYLSDVSLRYSALGYAVDSIASSLENIVYLELKRRGY
DVYIGKIKDKEIDFVATKQNEKIYVQVTQEIKSEKTQKREYEQLLEIRDNYPKYVVMADNFAGGNYEGIKTMNIVDFLLS
KEY
>WP_006504521.1 phosphatase PAP2 family protein [Catenibacterium mitsuokai]
MIKKFIKTHEHAWVLVYFVFYMPWYFGLQQRDIRHFFDMYVGLDRIIPFVPAFIIPYVYWFLFVAGTLLFLFFYDADEFY
RGFSFLACGMTISLIIFTIFPTTFCHRPEVLTGNAFEQFWLRFIYGADKPTNVFPSIHVFNSIGCAIALIKSKKFKDNKP
MHIFAIISAVLITLSTMFIKQHSCMDAVAAAVIAYILYQLIYKREHPRLRQFVYSKFPNKG
>WP_006504523.1 hypothetical protein [Catenibacterium mitsuokai]
MNRDVTYKDSLLFHISTMKVLCPVFGIIMLVLGFIEAKDGYYVITGLGVIGLLLMIYITLKVNKKKTFSYMMTEDDITFK
EGNNEKKYAYEDITKLVDDGKTLTIYSKEGVIAQLSSLEFEVADLAELVEECTDHKIPYEDIEGTKEAPSRMPSVSVTKP
VMLVLTLIQLVSLVAGMIGALDSLVVSGLISIVIPVLAGIYYLGLTAEGNQPAIKELYGLFFCNFIIPAITGWLVLFTKY
AMENTRPLIYASIIVFLIIFVFYRWIGEKAGLPRDALFTCFLVIFIPLALCWINDPLAKVTATEECIITKTEHYTTKFSQ
VYHFNVKTGKKKFTYRATAKEFKQYKKGDTITITTKTGPFAVSYKEIKK
>WP_006504524.1 MULTISPECIES: PadR family transcriptional regulator [Catenibacterium]
MAKTSNYLFKLDLMILSLLKEKDQYAYELTKEIAEKSKGRIEPKNGTMYPIIYKLIENGYISSNTVIYHNKARVYYHLEP
AGKEYLDKIIVEFDELVDCINSFIHKD
>WP_006504525.1 exonuclease domain-containing protein [Catenibacterium mitsuokai]
MSEKITIFDIEELNNDPVSVCSIGIVVLEDMKVKETFYSLIRPPKLTFDPYRYKVHKIRPQDLKKQPTFPEIWPKISKYF
ENSIVISHDIQSDLNHLLAVFRRFRIRKPTCYLSCTLVLAKLFHPELQKYGLGSLCDFYSVDLENAHNALADSLACAELL
KKMMEEHHYTSLKELHEKENVPLGRMTSSSIEPLVSSDKVQEVKMGIQKETVAFTGKLAHTKQEIESFVEQDGMIPSFHV
TTQTKYLVIGKKDYQQTRYQKGNKKIKKAITLSRQGQDIRILHEDQYIDMVRKRTLK
>WP_006504526.1 viroplasmin family protein [Catenibacterium mitsuokai]
MKYYAVKNGREPGIYNSWAECQKQIHGFKNASYKSFTSRKEAEEFISDKKEIPQMEHGLIAYVDGSFNAKKKVYGYGAVL
IDGQQVIKRLYGHGDNEECLSSRNVAGEIFGALAAVKYAVEHPEYDGIVIYYDYMGIEKWAIGEWKANKKLTQYYASQMA
EYRQKLPIVFMKVEAHTGDFYNEQADQLAKKAVGIE
>WP_006504527.1 peptidase T [Catenibacterium mitsuokai]
MLIEKRFLKYVSFDTQSDESSTTSPSTEKQFDLADFLSEEMQILGVDEVERTDQGIVYGKIYSNTDEPMKAIGFIAHMDT
SPDASGHDIHPRIIRSYPGGRIILNEEKKMYLDPETNPELKGLVGDDLITTDGTTLLGADDKAGVAIIMSMVEYICQNRD
FKHGDICIAFTPDEEVGRGTENFDVKRFGADYAYTVDGGRIDEFSFENFNAYKADVTITGKSYHPGDSKGKMVNALTLGR
QFDTMLGDNKRPEATEHKEGFYHLHHMEGDVSTTKMTYILRDHDMDNMHDMIHTMQLAASYLNQVNHGHYIDIDFTLQYK
NMIEVINKTPDIVYKVKQAMINIGLDPIASPIRGGTDGANLSFMGLPCPNLGTGGYNYHGPYEFCSINSMKKGVKLLLEL
IKEA
>WP_006504528.1 diacylglycerol kinase family protein [Catenibacterium mitsuokai]
MKCLFIINPSSGTHAFQKSIDKFIGQLILHTNVNTIDTYFTRGKNDGLERAARLTRNEYDFIVAVGGDGTINEIITGLIK
SESKIPLAILAAGTVNDFATYLNLPNTPEAFRDMIARFKTKKIDAGYVDNHCFANVLSGGMFSDIGFLVTKEEKKKFGPL
AYYINGLKMLPEQLGLSLHLKVKADEIEFEEDAALFMITNSSHVGGFSGVTPYASTSDGKLDLIIIKKGNVAELLNVFMD
YKRNLHPQNPMIHYVQAKDITISCDEDIVYDIDGEKGQTFPVHVECLRHAFSLIIPDQDEN
>WP_006504529.1 VanZ family protein [Catenibacterium mitsuokai]
MKKTLSFKSCIIVFYLLVFIAFIIEKRPILSSSTPYFSRIANATNLVPFYYNPNTNYQALQMNVIVKIFLVMPVALYYVI
KKDCTLGQLITFILGASFIFEVAKLLSLRGYFDVTDFFYYMAGAALAYYIYRSIKFFTKK
>WP_006504530.1 transcriptional regulator [Catenibacterium mitsuokai]
MENVMNNTSKVFESHIRIQMIASLSIEDLTYKQMKEILGCTDGNMTTHTKKLIQEGFMEVRKEFVNNRPQTTYHLTDGGR
TQFEEYVALLNKLVEEGKNAQKV
>WP_006504531.1 hypothetical protein [Catenibacterium mitsuokai]
MKDTTKSIIYGATPIALYIIQTSSTEYVQKFQQALTLLTHNQNYSTAVSFSIITNILIAICFILMFVMATKNNVTKIISG
VYAAIGLFLIFDQYSAIIQNHLYTNVITQFTYNNISLIVITTVIMIYNLYNLLKK
>WP_006504532.1 hypothetical protein [Catenibacterium mitsuokai]
MNVSQTLYSGLLIKVLPLLIGSLILTFLLVKSKMTKFFYLLIGIEVIAILILHYSTISMSMMLYEQTKIFSTLSNMFTIV
GIYLLIPLLSIILYIILRKRI
>WP_006504533.1 IS200/IS605 family transposase [Catenibacterium mitsuokai]
MSEKKYHSASHCKYLIQYHIIWCPKFRFSVLKGNVENTLKQTLQKICNDYNYHIKALEVMPDHIHIFIDVPQTVAPCDVA
RTLKSISAIELFKAYPQLKKFYARYGALWSGGYFVSTVERISEATVVKYIEELKDD
>WP_006504534.1 hypothetical protein [Catenibacterium mitsuokai]
MGRPKSNNVQINISIPMEWKIELENLARIYSVKEGKTITFLDLMRRGIQEKYQLGEQGDE
>WP_006504535.1 L,D-transpeptidase family protein [Catenibacterium mitsuokai]
MDIDSLKASKKTDQLFLVCVDHYNTSHATFYYYKKEEKWELVLQTPALIGQRGMGEGKEGARQTPIGEYTFGKLMGIAPD
PGTIMLYHQITEDDYWCGEQYYNEFVDEKTRNHSHCTKENDEHLIDYAKPYEYTAFFNYNKECIKGKGSAYFFHCFGTHD
YTMGCVALHHDIVKYLFTMIDEKTIMIIDSYDNLYKY
>WP_006504536.1 D-alanyl-D-alanine carboxypeptidase family protein [Catenibacterium mitsuokai]
MKKKRILLITLIFALLICFFFFLPKEVKQPVKKKIKSISYEHPEYKERYNLYKSKHPHLTKEEIVTLVNMNRDYDFYDHI
IKQEHPNDLNTIVNKYYQLDENYAPDDLVEINNKAKKYGFLYGKHTARKVLYDDFIALQEACYQKGFELYVTSGYRSTLW
QKEIYNHMVETYDVAKADETCSRPGHSEHTTGLGLDVALDQYKYEDVVNHPCYKWFLSQLSQYGFILRYPKDKDDLTGYH
YESWHIRYVGKDLAKKVEESQLTFDEYYARHY
>WP_006504538.1 MULTISPECIES: anaerobic ribonucleoside-triphosphate reductase activating protein [Catenibacterium]
MRYAQIREVDIANGPGIRVSLYTQGCHRHCPFCFNQETWDFNGGKAFTSELEDVLIKLINKPHIAGFTLLGGEPFEEENR
DDILELLKHIKKECPTKSIWVYSSFLYEEIMEWKQPLLDYVDVLVDGPFVNELKDANLKFRGSSNQRIIDIKKTKENKDI
TLVEFKEI
>WP_006504539.1 MULTISPECIES: energy-coupling factor ABC transporter ATP-binding protein [Catenibacterium]
MIKLNHFSFSYIENRIILDDLNFHIQKGEKVGLIGCNGAGKSTLLKTIIGIENGQGELKVTDLTMNNQNLASIRSHIGYV
FQDSDNQLFMSSVYEDVAFGPMNEGLQGDELEERINKALDLVHMQEKKHEKIYRLSGGEKKRAAIATVLSMRPDILLFDE
PSVSLDPKHRRGLINVLNELPYTMLIASHDLDFIYDTCDRVLLLSNGKLVADGPTQDILTNKKLLEENGLELPLSFSRQK
SI
>WP_006504540.1 energy-coupling factor transporter transmembrane component T [Catenibacterium mitsuokai]
MKNIQKAIKRVHQIDALSKRTTILSAIHPTYKILIVLLYLIITASYSIHDLYILVMFLPLLLFSLLGEINLFKCLGELKP
LVALLLFMGTPFLFFKGYGTTCFIVLALKGIFALLFSYILMTTTSMEELCMGLSKLKVPQPLIVVIMLIQRYLILFFKET
DKTLLAYSLRAPGQKGISIKTWGTLVGSMMLRSIDRAMNVYQSMMLRGFKGVMPLQSQKYDYKLSKLTFGIMCVLLLFLK
GVTL
>WP_006504541.1 energy-coupling factor ABC transporter permease [Catenibacterium mitsuokai]
MHMADALVSPAVATTMYLASGAMTIYSIKKLEEENDPQKLPMMGVMGAFVFAAQMINFTIPGTGSSGHLTGGLMLTALLG
PYAGFLTMVGILAIQCLLFADGGLLALGCNIWNMAFYGCFISSILIFKPIISKKLSKKNLMIASILGSIISLQLGAFSVV
VETELSGITALPWNLFIGVMQPIHLAIGAVEGIITGLVLSFIYEARPELIWQGHTTKLAKTSKKKLLALFGGLSVAVAGI
LSIFASAFPDGLEWSILQLTGSTELQHKGAIYSMSSRVQELTALLPDYNIAGHESILGGMFAGIVGVLVVIGLYMLIHCY
HEKHTESN
>WP_006504542.1 ATP-dependent sacrificial sulfur transferase LarE [Catenibacterium mitsuokai]
MNLVAIIDQYLHEDVMIAFSGGVDSTLLLKMAVEASKKYHTHVYAVTIQTALHPVMEADEAKRIAEELGAIHKVIHVDEL
EGAGIENNPVDRCYLCKKYMFTKVKELAHSLGISTILEGTNADDLKQYRPGIKAIKELGLHSPLLEANMTKKEIRELAAT
YGLKAANKPSSPCLATRFPYHTLLNYEEMRKVEKIEDYLHIYGFYNVRARIHNDLVRLEIDQDAFMKCMDYRQEIVLFIK
ELGYDYVTLDLEGFRSGSQDIKLEEK
>WP_006504543.1 nickel insertion protein [Catenibacterium mitsuokai]
MKQHPGTNKVCKLETNIDDSTGEVLGHVMELLMSHGAKDVHYIPVMMKKNRPAYLLNVLCDEEKRKKLETIIFKETSTIG
IRRTYMERTVLQRTFETISTPLGDAIFKVVNIEGNIRAYPEYESAKLLSEKHNLSIIDVYQLLERSYYEFSRHH
>WP_006504544.1 LarC family nickel insertion protein [Catenibacterium mitsuokai]
MNQLYLECYSGISGDMFVASLLDLGASKEVLEEVLSSLPLTGFKTEITRVNKSGLDVCDFNVILDHDNHDHDMNYLYGEH
THHEHHHHHEHRHLHDILHIIDHAQMTDHAKELAKKIFTILGEAEAKAHGTSIEEVYFHEVGAVDSIVDIISAAVCFDDL
GIDEVYIPVIYEGTGTVHCAHGTLPIPVPAVNNIVSSHHLPIHIDTIKGELVTPTGAAIAASIVTSRTLPSTFTIKKTGI
GAGKRAYERPSLLRSMLIETTPRHQ
>WP_006504545.1 nickel pincer cofactor biosynthesis protein LarB [Catenibacterium mitsuokai]
METKEILEKVKTGELSVEEAEQFFKKSAFEELGYAKLDTNREIRSGFQEVIYCQGKADDHLVGIVRRLYEVQGEVFGTRA
SIHQYELLRDEFPELEYDPLSHIIKIEKEKEHKGKIVVCSAGTADLNVAEEAAQTAEFFGSHVERLYDVGVSGIHRLLSK
LDILQSARCIIAVAGMEGALASVIGGLVDCPVIAVPTSVGYGASFHGVSALLTMINSCANGIAVVNIDNGYGAGYIATQI
NRTGESK
>WP_006504546.1 helix-turn-helix domain-containing protein [Catenibacterium mitsuokai]
MILADKIIEERKKNGWSQEELASKLGVSRQAVSKWESSGSIPDLQRILQMSELFGVTTDYLLKDEIEEERQNEYVETKTI
KVSMEEANRYLDMKSRGSRIVANATSLCILSPVPLIVLGTMTEDHTLVGFSLVFLLILVAIAVYLFVNYGLHESHMQHLE
KESFETEYGVSGMVRERRKLYEPTFTRNIAIGVVLCILSVIPTIMAGVMETDDSTSGISVGLLLIIVSIGVNILIRSGMI
KSSYDTLLQEGEYTIEEKHLKKKTNSFSGAYWCLIVAIYLGWSFWTNNWKFTWIIWPVAGVLYAAVLGMVKMTIEGREK
>WP_006504547.1 hypothetical protein [Catenibacterium mitsuokai]
MNAMLIVAIVIAIIGTIPVIIRKKLLKNYLTLLHNNDIKAIKDLMATQLAKICIPPFNREYLLLNAYLKVNDNKQIDTQV
NNIMDHVPMNSKQKSALAKSVFYIYVDKKNASMIDRLLEMVSTTNDHALYRQMDMVNDTLISGGIKYYDELKSDLEDEEY
TKNNEDTPYLEFLLSVIYKNMGNESKSKEYKSKALEDSKGTIYESLIHSQN
>WP_006504548.1 HAD family phosphatase [Catenibacterium mitsuokai]
MMETIKTVIFDMDGVIFDSETMYINDLIRFFKQHDIEIQVSDCIPLIGIDNKLYYEQAYAMWNEKTDFMTFKNMLQEYFR
SFECDYKAVVRPQIYPVLEHLSKHYKIALASSSSLSTINTALNQAGLRKYFSLIVSGDQFKESKPNPEIYSHTIKELNVN
KDEAIIIEDSSKGILAANRAGIKVLALKDDKFGLDQSQADIIINELNDIIKLIEKGA
>WP_006504549.1 MULTISPECIES: SIS domain-containing protein [Catenibacterium]
MKKLTMLDYVKETPDVLRTNIEQYTTLVDPLMKEVQQKEIKRILLVASGSSHNACYCARSFVEKVSGLEVRIITPYTFTY
YENDIKENDLVLVVTQSGLSTNAIEALKIIKKKECKAICLTGNKNSDVKDVADVVIEYGVGEELVGYVTKGVSSLALFLD
LFAIAYSGKTEYLDELKKAADLNEEMIDQATNFIQRHYKNFTSMSWVYSCGAGANYGTALESALKMGETIHIPSCCYEIE
EYIHGPNLQLTPQYNVIFFDGNDGASRRVEQVYKATRKVSNRAYLISNNPQLSSDDHVLSLSDTVSSELCPLVYLPFVQL
LSFIVSNDLHSIYQHPLLKEFKAIAAAKTENFVNYDGDD
>WP_006504550.1 MULTISPECIES: SIS domain-containing protein [Coprobacillaceae]
MEMIKFNEQEKIDSVNGALALRPQINEIVDEICEHGYSNICWLGVGGTWASAMQATVHMKEMSAIETWAENAAEYLTTGN
KRITKDTVVIISSVSGNTKEVVDAIKKIKNEVGATVISFVDAKEAILLDLGDYKISYPMNEQLKFFMVADRFMFNNGEFE
DYDDMYAEFDKYLAEDLVEVEKKAEPFAIEFAKKHWNDEMHYFVGAGNQWGATYSYAMCYWEEQLWLKTKSITSNEFFHG
MFEIVTKETPVTIYIGEDAQRPLSERVANFIPRICANYTIIDTKDYELKGISEKYRKHLSHHVMHAVNNRIDVHMEIETR
HPMEIRRYYRRLEY
>WP_006504552.1 PTS sugar transporter subunit IIC [Catenibacterium mitsuokai]
MLLQAILLGLVAMLGNAEYLFGTSLLSRPLVMGTLTGIVLGDVQTGVTLGATLELAFMGAFSIGASIPPEMISGTVLGTA
FTITTGAGPETALTVGLPVASLVLIAKNIGMVFILPPFVHKADKYAAEGNMAGVARMHLLGGFFGVNLIIGVIVACGYYA
GGPAVQALLNVIPKWISNGLQITMGLLPAIGFGLLLMMIMDKEVACFFFLGFALSVYLKIPVTAIAIFGAIIAIVLTQLR
SNSAQTATEGGVDEDDDF
>WP_006504553.1 MULTISPECIES: PTS sugar transporter subunit IIB [Coprobacillaceae]
MIKLLRVDHRLLHGQVAFSWKNAVEADCILIACDAVMKDDLRKTSIKMAKPSGVKLVIKSMDDAVKAINSGVTDKYKLLT
VVESIKDAERLCKECNIKKLNLGGTKATAETRNISKAMNITPAEETILKGLCESGVDVTIQMVPEDNPVNVEKVL
>WP_006504556.1 RNA polymerase sigma-54 factor [Catenibacterium mitsuokai]
MKQKMQYIQTLKQTLKLNQKLLKSLDFLTDNIDDINKVVQQVLETNPFLELKSPKNYDTQQFIESISNKRSLKDDLYLQL
SACTRPYNEDLMDYLIESLDDSGFLSYPIDQYLTDLDIDREMLDAHLDILRSFEPNGVGAADAIDSIMIQLKNNNKIKSY
TLFRDYQDVILTQNYSLIKQKTGLKKEEIDHLFYEIRSCNPFPCNMYSSSQDDYISPDVLIEVEDSNIIITPINQPELIV
NDLLYEKVKNDENMKSYFNEAHFLIENLTKRNQTVLFVANALVDIQSGYFLYDDELYPCTLSQLANETGFHESTISRTLN
NKYYSFNGEVYPLKQLLVSQTASGDSSDSIKKAIVELVDSEDKEHPLSDNQILKKLEELELHCSRRVIVKYRQQLNIPSS
TKRKILLK
>WP_006504557.1 MULTISPECIES: anaerobic ribonucleoside-triphosphate reductase [Catenibacterium]
MEVIKRDGSKVAFDGSKIENAILKAMRYGSGIVKPEIASKISHEIEDWHKSSGAASISIYRIEGQVFEKLIEKGEVLTAK
AYEGYRKVREFQRETNTIDNAIYGIVNQTNKEAMDENSNKDATVLATQRDLIAGEFSRDYCRRLLLPPKIVQAHDDGIIH
FHDMDYYIQKMHNCDLVNLKDMFANGTVINDKLIETPKSLQTACTVATQIVQQVANGQYGGQTISISHLAPYVRVSYKKH
LKAVRKEGKEVGIDYTEEQIEKIAKSRLHEEIKAGVQTIQYQINTFSTTNGQAPFLSIFMYLREEPDYIEETALLIEEIL
KQRYIGMKNPVGAYVTPAFPKLLYVLDDNNVPDDSQYRYLTDLAVKCVSKRMMPDFISAKIMRENYEGQVFPCMGCRSFL
SPWKNEKGEYQWYGRFNQGVVTLNLTDVGLSANKNMDSFWKILDERLDLCYEALMLRHESLKGTPSDISPIHWQYGAIAR
LKPGEKIDSLLDTCYSTLSLGYIGLYECVVALIGQSHTTEEGDALALEIMQKLRNTCDKWKKDTGLGFALYGTPAESTTY
TLARALKKRFGVVPGVTDKDYITNSYHVNVREHIDAFSKLGFEAKFQKISSGGAISYVEVTNMTNNFDAMKELINYMYET
IQYAEINTKSDYCQECGFSGEILLDENNEWYCPNCGNRNHKTLNVCRRTCGYLGDNFWNKGRTQEIKERFVHLDNRVYQE
NN
>WP_006504558.1 MULTISPECIES: 6-phospho-beta-glucosidase [Coprobacillaceae]
MSLPKDFLWGGALAAHQFEGGVLDTTKGLSVADVMTGGNVSTPRVITDGVKEGLYYPNHIGIDFYHHYKEDIKLFAEMGF
KCFRTSIAWTRIFPLGDEEQPDEEGLQFYDDVFDELLKYGIEPVITLSHFEMPYHLAKEYGGFMNRKTIDFFVKFAEVCF
KRYKNKVKYWMTFNEINNQMNYKNDIFGWTNSGAHFGNYDNPEEAMYQCGHYELVASAKAVKIGHEINPNFLIGNMIAMV
PIYPFSCRPADMVLSTEMMHQRWFFCDVQCRGHYPRYALKMFENKGFNLDITEEDKEALAAGTVDYIGFSYYMTNTVDST
AHKDVSKSLDGSSEHSVANPFIKVSDWGWAIDPEGLRYALNQMYERYEKPLFIVENGFGAIDKKEEDGSCHDPYRVDYLR
AHIEQMKKAVEIDGVDLMGYTPWGCIDCVSFTTGEMKKRYGFIYVDRNNDGSGTLERSKKDSFDWYKKVVASNGEDLG
>WP_006504559.1 HD domain-containing protein [Catenibacterium mitsuokai]
MIDLDHAKKAFDNYVNRYDLSIPHIHLKYVHSYKVMDVMGELCDMKEKTEEKDLCLLIGLLHDIGRFEQFRLYHSFLDRE
TVDHAMYSSHVLFEEGLIRKFIEEDTYDTIIKHAIEQHNKYKVEEGFSEEELFYIHMIRDADKLDHFRVKDVEKDTVLLG
VTYEEAGKESITDEVYQQFCKHQLIYAPTRKTHLDMWISYIAFIFDLYFDESKSYIEKNHYIERSFDKIKIEDLEILKKY
RALEKCALEYIKGGHI
>WP_006504560.1 type I 3-dehydroquinate dehydratase [Catenibacterium mitsuokai]
MPVITKHNVLDIKNVVFGEGTPKICLPIVDTTKEGIIDTLDSYKDLDYDVVEIRLDFYEGLKEGHLTDVLEEIKKHTDKL
VLGTIRTVSEGGEGELTSLEYMHCIKEICDAHVDLVDIELSQGYESVMELVQYAHKKGVHVIMSEHHFDETPSREDMQET
LEKMEILGADLPKLAVMPKSKEDLLTLLEATLHSSQRLGKPIITMSMGKLGRLSRMMGEYFGSCMTFATAKDASAPGQVP
LDDLKKVLEVLHD
>WP_006504561.1 alpha/beta fold hydrolase [Catenibacterium mitsuokai]
MNIYYEVHGNGYPIILLHGNQENRKIYDQLVKDLENGYQLIAMDSRYHGKSIKSGPLTLDRMAQDVMDVANELDLEAYDV
IGFSDGANIALTLAGKDERLKHMVLLSPNATPKGIKWYYRLHMYMTLLLLPIFCIYDKRSRIRFKLISFMTKEPHFTADY
LSELKIPALLLSGENDIIKDSDFTFIQSSLPYCVHKVIKNSPHFLLGDQYDKTLREIRGFLYACHHEA
>WP_006504562.1 hypothetical protein [Catenibacterium mitsuokai]
MNKQLKNLLLAVPVSFSMLVPQTISVFADNVQMTSTVKAETSTTYAVRYHIDGTDEVKEVKKTSKTDSQSIYLYSRPFQV
TDTKSRLDKGYKWIGWSTKKDATEAEYKLGDKVTLKNDSPVIDLYSVYAPLDQAKFNVKVVYPDGTESDAFSASVTCKNW
DIKHPENGYMHESTVKEVYEAALKSVTIKDGYKVKGFSSNGKTKELDTVDDTRIDFTTGYTYYIVVEKDEVVTPVEPEKP
TPEEKPSTPEIKPDINEQKPSTPTVKPNTDDKKTNTSVEKTDTTKKDNSTVKTGVEDYALVYTVLALVSLLMIKKLNKEF
>WP_006504563.1 L,D-transpeptidase family protein [Catenibacterium mitsuokai]
MTDTQKKRKIIAIIVSILIILGLSVFLYINHMGTAYRDRFLPSTYINNVNVGKLSAKDAEKKIAENQKNYTLTMTFRNKS
TDTISANEIDMSYVPDGQVEELLKKQDSFTWFKNYLFNHKGNKKTIQTKASYDEKKLKTVLYEKKQLKDENQVAPTDARL
KYENQTFTVVKEKPGHTLNKETVYEAVNKAISLQKENLNISKIKDAYKSPDKTTETVKNEAATLNKYLKTSITYELPSNQ
TEVLNHEKLLTWLVKNEDGTYSYNDEIWNKRMRGFVYTLASKANTAGKSRTFNATGLGTRSVSGGNYGYRMNQSEEIAKI
KEELSAGKAVKRAPVYSAKEVSTENNGLGGNYIEVDLSRQHLWIYKNGQCVLQSDCVSGKMTRDRYTPAGTYYVYSKERN
RVLRGTKDPVTGKYPYESPVSYWMPFNRGIGFHDANWRNKFGGNLYVNGGSHGCVNLPVGFAGTMYNTITTGMPVVIYYS
QGYTLNG
>WP_006504564.1 hypothetical protein [Catenibacterium mitsuokai]
MNQIIKHRTLSKKEKMILTEHLIKVCRSLHWIETDPDKVIIITEPFLSYPSLTHLKNIISMFYIIRSKMNSTTSDEHIRN
MLYEYQSVHRVIEILLKEGGTYRTDTIRYRKEL
>WP_006504569.1 fructose-specific PTS transporter subunit EIIC [Catenibacterium mitsuokai]
MKITELLDLKGIELGVSVGSKEEAINKLVDLMCATGKISDKDAYKEGILAREALTSTGIGEGIAIPHAQVAAVKAPGLAA
MTVPDGVDYESLDGQPAHLFFMIAAPADGGSTHLQALAKLSALLMDEAFRKDLLNAKTPEEFLSMIDKKEAEKDAEEAAE
AAAPVVTGYKVLAVTACPTGIAHTFMAAENLTKAGEKLGVPLKAETNGSEGIGNALTADEIAACDGIIVAADKNVEMARF
DGKPVLTVPVTEGIRHPEELINKIENGEAPIYHASADAKEAAASGESAGRSFYKHLMNGVSHMLPFVVAGGIMIAISFLV
DDKSAGAKFGSSTPLAAWFNNMGNVSFGMMLPILSGFIAMSIADRPGLAVGFAGGLLAKSGATFLDPSAAKVAATPGFLG
ALLYGFVAGYIILFLKKLFKGLPKSLDGVKPILLYPLLGVFCMAVFASAINPLMSIINQALTNFLSGLGNYGIILGVVAG
GMMSIDMGGPFNKAAYVTATGLLASGNYILMAAVMAGGMVPPLAIALSTTFFKNKWTEDERNAGLVNYIMGLSFISEGAI
PFAANDPIHVIPSCVIGSAVAGGLSVAFNCQLRAPHGGVFVIATVSNWPLYLLAIAAGSVVGCLILSALKKAK
>WP_006504570.1 1-phosphofructokinase [Catenibacterium mitsuokai]
MIYTITFNPALDYVITVDHFQKGIVNRVCEEHIFCGGKGINVSAILKELGYESQALGFVAGFTGDEIVRRAKSEYDINTD
FIKVEKGMSRINVKMRSDEETEINGMGPMITDEDVAKLFEKLDTLKEGDVLVLSGSIPKCISPRIYEEILERLQNKGILF
VVDATGQLLVNVLAYHPFLIKPNNHEIEEIFDVKLETEEDLVMYANKLQKMGARNVLISLAGDGSLLVDENGNTHRLGVC
KGTVKNSVGAGDSMVAGFVAGYLNNGDYDEALALGTACGGATAFSYSLAKRDFIDECLAQLKGE
>WP_006504572.1 MULTISPECIES: PqqD family protein [Catenibacterium]
MEQNTRDIHGIKFIRDEDFILREIAGEAVLVPVGENTELSNSIISLNETSVFLWKLFDHPVTYDEVLDEVYKEYEDPEGT
IRIDVLSFINDFVAHGLIKEVE
>WP_006504574.1 LCP family protein [Catenibacterium mitsuokai]
MKKILNFITDHRFIIGIQAVLSIILVVSIALVNILPMRFLIVIGAFLAILTLLMYLFAKPSSIESRNVQIRPLIGKIISV
VISIFLLVCCVFIQTGKAAVNQVTSEYDYVTYSLVVKKESPYYKAEDILNKTVAYNPNGTKINEALDRLSKKVSSYGISE
LYGVEAVVDALYNKQADAILMNEGSRTLVNEYKESFDKDTRVIWSCKFKSYNKIKEEKTLDILKDPFCVYISGIDSRGSV
QEVSRSDVNILMTINVPAHQVLVTSIPRDAWVTLADAKAKDKLTHSGLTGTQNTVKTVEKFLDVDISYYARVNFESLVKV
VDALGGIDVYSDKNLEAWTGQPIKEGWNHMNGQMALSFSRERHAYMSGDRHRAQNQQDVLQAIIKKMASPAIITHYTDIL
NAIDGTFVTDMPMNEMARVANDQLNTGAEWSFQKSMVSGSGKMMKGGYYMPNTNLYYMIPDENSVKQNKEYIKKMLKGES
FTVQ
>WP_006504575.1 nucleotidyltransferase family protein [Catenibacterium mitsuokai]
MTEIQEKLLEALSASLKGESVEWEPLSQEELSELYNLAQIHQILPLVYEAVYKSQGVNPQVKAISMRAAMTQALSTRDFL
QLVSKMNEAKLYPLVVKGIIARKLYPIPDERVSGDEDLLITKDLFPTYHQFFTEHNLVTGDDLEPYEVPYQLKGSSLYIE
LHKTLFQEESVAYGSWNQFFEKAHERRTVEVIEGVEVSTMCPTDHFLFLILHAFKHFLHSGVGIRQVADIMMFASHYEID
YDSIFNDLKKIHLEVFGATLLSIGKKYLHDAPIPDKYLELSENMDHLLEDILDAGVYGNSSMSRKHSANMTLEAITLDAQ
GKKAHASLRSTLFPSRKDLVGRYPYLEKHGYLLPIAWFSRIVTYMKESSSREDNKATETIKIGKERVALMKEYKIIK
>WP_006504577.1 PRD domain-containing protein [Catenibacterium mitsuokai]
MRIIKIFNNNSVAAISPELGDIILTGSGIGFQKKVGDVVDSQKIEKTYLFKENPHKRLEREDNISPDCYEITNQIVSRAI
KKLRSRYYGEIFLTMTDHISFALKRKVENIKLPYVVLGDVSVLYKDEYEIGLWALSYIKKKTGITLDIEEANYIALHLVN
FSMDNNTHNATKIMSFVTDIIGIIENSMKITLSPQSLSYARLSTHLKYLAERIFTGQEINLKDTTEDIRELLKENLRLSM
CINRIVKHIKDKYKYDLSPDEQTFLCIHIKRIMQ
>WP_006504578.1 N-acetylglucosamine-specific PTS transporter subunit IIBC [Catenibacterium mitsuokai]
MIFYSYGRNKCIIIVDTLQKRGIELNFLQKLGKSLMLPVTIMPLAALLKGIGYWIDPLGWGVNNPFAAFLILSGGVVIDN
LPILFAIAVAIGMTDKKNTTLSLAAVINYLMITKILSPEGISLISGLHISKVALAFHDTSNAFIGIIVGLIVAYCFKKFN
HIELPGPLSFFSGERFIPIISGLVTLLFAGVFIYVWPLLYDAFIHFGTWMSHLGPMSAGLYGFFNRLLIPTGLHHALNSV
FWFNVAGINDIGRFWGTVSGGIKGITGMYQAGFFPVMMFGLPCGALAIYQSADKENRKKIGVLMFSAALASFLTGITEPL
EFSFMFLAPSLFIAHAIMTGIMMFIAASMHWLAGFSFSAGLIDYMLSFKAPFSYQAIHLIPLGIICGALYYVVFRSMILH
FNLMTPGRMKEETKEVKTSLAFDYDDLAISFVEALGGRSNCLSADACITRLRLEVKDTSLINRDEITRLGFDHVVEAGEH
YVQILVGTHAQFIADAMNDILM
>WP_006504579.1 MFS transporter [Catenibacterium mitsuokai]
MKHLQMKYNCIQFLYWITNCTIFGYVAIFLQYKGLTNTEIGIVTAMGSIMMLLLSANISNLPNQFEKLTPHNVILGIYAI
LFASFSALYFVTLPKVIVMVLYIALLFLSTCVVPFLSQFAMDYVKMGSDINFGLARGLGSFSYASSAFLMGYLVEWLEPS
VIYIVFIVSSILFIINLLILPHSTIKNESTEKPANPFGLITKYKKFFFFLLGFGFAIAGATSLSTYLINIVKKLGGDSSF
YGIAIFFMAASETPFMTMTYRLKKRFGPEKLIVFGLIMYIFRNFLIALAPSLFVLLIGMVFQGCSYGLLFATYTYYCNDV
LSEADQMAGQTLITMMANGFGFCLGSYLGGVLQDTLGLTSMLIFAMIVTLVGALIGVCTYKFMKD
>WP_006504580.1 carbon starvation protein A [Catenibacterium mitsuokai]
MNGLLLLGLAALILVVAYLCYGRYLVKTWGIDPNATTPAVAKEDGTDFVPTNKWSVFAHQFSSIAGAGPVTGPVMAMVFG
WLPAFLWVVIGGVFFGAVQDFGALYASVKSEGKSMGQIIEKYIGRTGKKLFFLFCWVFTLIVIAAFADMVAGTFNGFSAE
GAKLAPNASAASISILYVFVAMAFGLLLRKVNLEGWPKVVLGIVLIVAMLAVGIKFPVYATKTTWIYLVFVYIFFASVTP
MWLLKGPRDYLTTFLFIGMIAAAFVGVFLSNPTVTVPAFTGFKSATGSYLFPTLFVTIACGAVSGFHSLVSSETSSKMVK
NEKDMLQVGYGSMLLESLLAVLVIVIVGSLPNLKQTGVLDTALANMALADTATPFTKFSAGVTGLVAQFGLPQSWGLCIM
TMFVSALALTSLDAVARISRMSFQEFFEVEEGETPSQLVSVLTNKYVSTLISLFFGYLLSLGGYVNIWPLFGSANQLLAA
MVLISLAVFLKVTGRKGFMLYVPMVLMFVVTMTALVQAIYGICMKLFVTGGFMIMTDGLQLVVAVLLVALGLMITFHSTG
KLVNSKAE
>WP_006504581.1 hypothetical protein [Catenibacterium mitsuokai]
MRKRSLLLYAVRDMMRKDKWAERYNPDQRFNVSQYDYETVAEYLDALREEWKEYVDPFEICDGYVDVSKYKNFEKYEEAA
QEYLDRLDWKKVEPDYDKYDVNPLDFDTKEQYLDALYQKVREEYDPYDDFPGLDPSSFDYPFEYDFAIDERREWKEEHDP
EDKYDVDPGAYEYEDDYVEAIKKWKRHIARLDAKSPSYRSNRNKAKKQLSREHLSKSESNLVDIEENPTEESKQSWGDKH
NSFNTFSSIDPIQYDHESGYLDDLRVKWKEYYDPSDMYDVDPQDYDREEDYMEAIKQYIKSKYR
>WP_006504582.1 hypothetical protein [Catenibacterium mitsuokai]
MRRISTLFQTIKDLNKDRWVRKYNPHQQFFVDVDWYDTEEEYLNALRDDWKSEADPFDECDHYVDVSKYDNFEDYEKSVN
ICLEHLEWIEEVFKYGDFDIDPQNYKNEDTYLDALTKRIKEKYDPENEFYCIDPLDYDSPYEYQYEIDERIHWLELYDTN
HQYPVDPSTFFDKEDYVEAVNEWKDYVAKLDAELDGEEVLKSDDMDAYRNKALKQMSRKRPNSVEYHLDNIVEVSQEEHV
TEEDKKSWGDKHNFYNSFSSVDPTQYDHESDYLDDLRVKWKEYYDPSDMYDVDPHDYDNEGDYMDAIQNYIKVKMR
>WP_006504583.1 Abi family protein [Catenibacterium mitsuokai]
MTKPFITYTNQIENLKSEKHLIVTDTNYAITSLKNISYYGLIGGYKHPFIDIHTRKYVNNTCFEDIVNLYELDEELRGLF
FKYLCRIERKLRSSISYHFCQKHGERQEEYLNPNNYNMIPKNMRGIIKLIQILDNVANKNKNHKYLVYQRNKYHNIPLWV
TCNALTFGQISKMFEFLLQNMQGLICQDFGNLKKNEMISYLKVLTLYRNVCAHNERLFSYRTYIDIPDTLIHKRLNIPKS
GSKYIYGKNDLFCVVITFRYLLPQADFLVFKKHLIHIFNQYEKKNSNLKLEQLYEYMGFPSNWKHITKFRKI
>WP_006504584.1 fructose-specific PTS transporter subunit EIIC [Catenibacterium mitsuokai]
MKITDLMSKEAIKIHGHASNKMDAIDQMVSLMNKQGNVSDKEAYKEAVIERENLSTTGMVDGIAIPHARTTAITRAGIAA
MTLPEGVDYQSMDGQPTTLIFLIGAPDNGDNVHLQVLSELSTLLMDHDFCEDLKNAGTPEEFLSIIDLAQSAKHETEAVK
HPEVLAVTACPTGIAHTYMAAEALEKKAKEMGVSIKVETQGSVGVKNELTQEDIEHAKGVIIAADKNISLNRFNGLPLYS
CPVARGIDEPEKLIQIILDEQAPIYKGEEVKVENNQEKGWHIPYKHLMNGFSHALPILVAAGFMSVLATKLTFNTQFANI
LNVFGNILYLLVLPVLSGYIAMSIADRPALGPGLACGYIAYSGFTLAWLNNPYTTLSTSGFLGAIVGGFIAGYLVLAIEK
LCTKIPDMFEGIKPVLLYPVLGVLSSGIVMTVLNTYIVIGHSFIMERVNNLPLISLVIIGASLGAMMSIDMGGPVNKFAY
LFANALVFTRANNAAIIMASVMGAGMIPPLAIGFSTLVFKEKWTKEERGTTLKNIIMGLSFVSEGAIPFMKKDQKHVLPA
CILGSLITGGLSAYFKCGVMAPHGGIWIIYLMSNPLKYVLALLAGAIVSGLIITFTHKSES
>WP_006504585.1 hypothetical protein [Catenibacterium mitsuokai]
MYAVIYGDMENGENIEVEGLFQTHVEAVKALYESASKTFDSMNIDIESCVEDEYDWSPRGEIHKESAWANSGGKDGYALF
WNVIEIDNRAFQNK
>WP_006504586.1 TetR/AcrR family transcriptional regulator [Catenibacterium mitsuokai]
MKKEAKKKLYESTVELLKESDYEDLTVGKICQNACLSRQSFYLYYHSKDEILKEIYFNLFKYTYLDKIENKQYIESDDFI
MKVIDVYEAHATIFITLDKWYYQDFLSQEKQRFLEEVSLREFDNPFIEKYFKYFMISFLTPLLYIMMGWLNGDKKESKQE
LQTIIKTFVYHK
>WP_006504588.1 helix-turn-helix transcriptional regulator [Catenibacterium mitsuokai]
MMNMSDYYDFSGQKFGYPLSLSINSFERHIFSRQKSLELSYVLQGEYQIVTEKFTSKLSKGELLMIAPGDIHLITHKKDG
VILTIHIDFDRMTSAMSGNSTEAFSTMIVTNQAYDQLKNKISGILKLIRQENYNLYTLNAYMMDILSIASQVSFSMSSLP
LQDEAHKNYMQAILYIDSHYNDNLTLGDVADTLSFSLSYTSKLFKKFTGITFVKYLNSVRIRASLEDLLEGIKNISEISD
ECGMPNSKAYTEAFKEIYGISPSNYRKRFKKNFAPTEEREMNLDNFDEILEDFINEEETIYEDEKCKITLNAEHIKLETE
EEIKISQKGKRIQIVL
>WP_006504590.1 hypothetical protein [Catenibacterium mitsuokai]
MKIIKNYVPLFILFLICREVFHINFFDYADIKYFFPQRPIYIVFSLLVNYLYLKIVFDCIFQYIEIDIFSIIRMGRKKYH
TMMFKRIVFTLVEFVFFSILTDFFFYDIRILGLIGTVCIEIGVGLCMSFFYKKLGSHTFMIAFILIMFTKYLITLTSGF
>WP_006504591.1 ATP-binding cassette domain-containing protein [Catenibacterium mitsuokai]
MLKVNHIKKSFKQNTVLEDINLEINKGECLYIHGKNGCGKSTLFKIICDIIQSDSGIIEKKPDTYIGALIENPGFIENES
LRFNLEFLASINHHYNEERIRELCHMYSLDYDCSSTLKNYSVGMRQKAGIIQAVMEDQNLIFFDEPTRGLDEERIIVFEN
MVNTLVEGGKSIVIASHDRLPHVHYTYTYLLEEGKLKSEDY
>WP_006504592.1 hypothetical protein [Catenibacterium mitsuokai]
MTPLLKLIKKQDTISLIVLILLIPVVTRLNKRVNFIYILLTSNYITLILNITYLVIMYKKVMIINGINHTLITRMGYKNT
QQTTYSFMIIITLSLLIILYTFLFLVYGISQMSIKLLLMLVCYTFLYFFEISIIYLQFNRKSNILYIALPIIINLVYHYM
FF
>WP_006504593.1 hypothetical protein [Catenibacterium mitsuokai]
MKQFFYLFKSKKKLLLFSIYFIAIVAGIFISYKGAYGSIPEKEMILMKSKDPEMGLDFFYCLQDSGLTLILYVLTTLIVP
NIISADFLLYNHNKFNHFMITRMSSSLYHKKERQFNFLATFILILMTHLLTILIIHLFFFKISFSINPIYMNATRQTHLL
SSSLLLNLIIYMILSSLGYAFFSHFLFSLQYFIKNVYLYRTLGLLVSLILYIGASVLSHTFYNTSGSLLATLAYFLNIIN
ILTPSIIKSPVLNNNPHLFYIGTALIYYLLSSILFGMRDYHDSTT
>WP_006504595.1 sensor histidine kinase [Catenibacterium mitsuokai]
MLETNNISFIALSLMLLSFFYYVYSINIKKNLMKFIGSIVLLASVSIISSMLIHNGLLSICLLGLCLILFKQDSLLECLF
ISLYFIFLKVLTYVIMTWGINIFIYDLVLPIHDTIYGSDILLCLFLLLTGHLFKNYLLRIKEYTAFYLGIHSVLILIYLS
YLITIFKKGSLPIESSIEIVLITILVILIYQMVNRILSIEKENYLVKLNNEELKFNKKNYENIISHMNEIRKIKHDMNHM
LLSLLDDCEKKDYESLNNHIHNQLHTINKTQTVDTGNASLNLILSSQLSKIKDKNIEFIASQFDDDIPIDKVDFYVLLGN
LLDNAIENCTSKSIKKIILDIYKENNDFIIDIKNTSINNPLVDNPYFNTTKEERGHGFGMRSIMNIVNKYHGEITYDYSY
RYFSVQVKL
>WP_006504596.1 HD domain-containing protein [Catenibacterium mitsuokai]
MTYIIQKKLRYLENCGRINETKNYIQHGSISVYTHCVNVARMSVKIAKWLPIQVNMDALVIGALLHDYFLYDWHDGEGRH
LHGFTHPECAYKNAEMDYTLSPRVKNIIVRHMFPLTPIPPACKEAWIVCIADKICAIEETLFNR
>WP_006504597.1 TetR/AcrR family transcriptional regulator [Catenibacterium mitsuokai]
MDKKMDRRVLKTKRAIYNAFVELLSEKEINHITITDISKKADINRKTFYNYYSDIYEVMEEIENLMVDTFIKRLDTIEFT
NMTDFLTEVFSQFTEIINSDLVFFSHLFKTNNRSILIVKIVEAIKEYIRKRIEKEQELDIQKFNIVADFYIPGILSVYMN
WFMNNHNISIEELSHILTDLILRGTEKK
>WP_006504598.1 DUF956 family protein [Catenibacterium mitsuokai]
MAQSQNTKVDFSIKATSLNGLTNYGDVMVGDKAFEFYNEKNKEDFIQIPWEEIDYISASVYFNKKIARFAIFTKNNGHFT
FSTRDNVKTLQVVGNHFPKEKMYRSPTFLTIIKRGIRYIFDSKYRHKVNDQA
>WP_006504599.1 PTS system mannose/fructose/sorbose family transporter subunit IID [Catenibacterium mitsuokai]
MADKITLSKKDRMDVCWRHQFLQGSWNYERMQNGGWCYSIIPAIKKLYTKEEDRAAALKRHLEFYNTHPYVSAPVMGVTL
ALEEERANGMPVDDQTVQGVKVGMMGPLAGVGDPVFWFTVRPILGALGASLALSGSIVGPLLFFVVWNLVRIAFLWYTQE
FGYKVGTSIAKDMSGGLLGKVTEGASILGMFIIGALVQRWVSISFTPVVSQVTQSKGAYIEWDKLPKGAAGIKEALSQYS
SLGANGLNQVKVTTLQQNLDQLVPGLAALLLTLLCCYLLKKKVSPIVIIIALFVVGIVARVIGIM
>WP_006504600.1 MULTISPECIES: PTS mannose/fructose/sorbose transporter subunit IIC [Catenibacterium]
MSAISIVLIAIVALLAGMEGILDEFQFHQPLVACTLIGLVTGHLKEGIILGGSLQMIALGWANVGAAVAPDAALASVASA
IIMVLGLQGGSTNVTNAINTSIAVAVPLSVAGLFLTMICRTLAIPMVHFMDGAAEKGDYKAIERWQVAAILMQGLRIMIP
AVILCFVPAKVVTGALNSMPAWLSGGMAVGGGMVAAVGYAMVINMMATKETWPFFALGFVLAAISELTLIALGVIGVVLA
LIYLGLKDNAGKGNGGAGGSGDPLGDILNDY
>WP_006504601.1 PTS sugar transporter subunit IIB [Catenibacterium mitsuokai]
MVGIILASHGQFAEGIFQSGSMIFGDQANVKACTLMPSEGPDDIRRKMEEAIAGFENQDEVLFLVDLWGGTPFNQASALL
NGHEDKWAIVTGLNLPMLIETYASRMSMETAHEIATHVTEVARDGVKPKPETLEPKKEEKAAAAAPAPQGAIPEGTVIGD
GHIKYVLARIDSRLLHGQVATAWTKTTQPNRIIVVSDGVAHDDLRKEMIIQAAPPGVKAHVVPIDKMIQVAKDPRFGNTK
ALVLFENPQDALRAIEGGVDIKTLNLGSMAHSQGKVVCTKAVSMSQDDVDTIEKIMAKGVKFDVRKVPNDSPDNINAILN
KAKEGLSK
>WP_006504603.1 TetR/AcrR family transcriptional regulator C-terminal domain-containing protein [Catenibacterium mitsuokai]
MSEITKHALEDSLKVLLLRKPFNKITIGDLTKECGINRMTFYYHFTDMHHLLSWIILDEIHQLLLNTNIYPEGCIRLLYK
MKEDQIYIMNVYHSLHQEEFQSYLSPMIQGILKIKIEEEGSMIIQESDKEFIAHFYSYCIVGLLID
>WP_006504604.1 oleate hydratase [Catenibacterium mitsuokai]
MYYSSGTYEAFAHPEKPEGVEKKSAYIIGTGLAGLTAAFYLVRDGQMPGNHIHLLEKLELAGGSCDGYKDVHKGFYMRGG
REMDNHFEIMWDVFRDVPSIETPNVSVLDEYYWLNKHDPNYSLCRATVNKAEDAHTDKLFKLDKDSAMALSQLFITPEVN
LEDKKISDVLPESFWETNFWLYWQTMFAFQKWSSALEMKRYLCRYVHHIDGLPDFSALRFTKYNQYESMILPLIEYLKKH
DVDVQFGMDVKNVVIEEVDGKKTAKQLIYIKDNEEHSIPLTADDLVFITNGCCTDTSSYGDQTHAPDLSHIVNGQGESWD
LWKNIAKQANHDEYGHPDVFCSDTEATNWMSATVETSNEDIIQHIMNICKRDPRAGKVTTGGIVTVKDSVNNWFLSWTIN
RQPQFRSQNKDTVLVWLYALHTDTEGNYIKKAMRDCTGEEICQEWLYHIGMDESKIKDYSENACNTTTCFMPYINAFFQP
RKNVDRPKVVPEGAVNFAFIGQFAETPRDTIFTTEYSMRTGMESVYTLLNVDRGVPEVWGSQYDIRELLRAAYYAVDKKK
INELPLNFKEKMLLKTVLKNVKGTDLELLLRDTGLID
>WP_006504605.1 hypothetical protein [Catenibacterium mitsuokai]
MTAMSTHLYARIESKVKSSKRIVDMSVFLEEELNEELENGYADVQAGRTKDAKTAFDNIRKDYQLNT
>WP_006504606.1 Type 1 glutamine amidotransferase-like domain-containing protein [Catenibacterium mitsuokai]
MHLFLTSSNLTLNGQYINEENGFRSLLFDVLPHHIRCLYIASDPSNTIHNDEWGNYQKKALMNSHFLVDTFTILDDRNKE
KTEELVKESDLIILGGGHVPTQNKFFREIHLKKYLKEYEGVIVGVSAGSMNCAKTVYAMPELPGEYLDKKYQRYLPGLEL
TQTMIIPHYNEIHDDCLDGVHIFKDIAYPDSTKRTFIVLVDGSFIHIHEGKEVIYGLSYKIEKGKQSLIQEKDCMFTLDS
>WP_006504607.1 MULTISPECIES: S-ribosylhomocysteine lyase [Coprobacillaceae]
MNKIASFTVNHLTLLPGIYVSRKDKVGEEVITTFDIRMTAPNREPVINTAEIHTMEHLGATFLRNHKEWAEKVIYFGPMG
CRTGFYMILAGDLESKDVVGLVTEMFTFMAEFEGDVPGAAARDCGNYLDMNLPLTKIVAKRFLDNTLKNITEEHLVYPD
>WP_006504608.1 PolC-type DNA polymerase III [Catenibacterium mitsuokai]
MREIGRSKIEYPDTYIVVDIEATGLNPETERLIEVAAIKYINHKEVARFSELINPLRDQLPVDLLDKDKTIYISDFIENL
TGISNRMLHDARGEKDVLREYIKFIGNDVIIGHNVRFDIRFIYDALLRDYGVLFQNDYIDTLKIARKLLHEDLKRYRLKD
LADHYHIDYSHAHRAVNDCEITHDVYEMMMEDIFNNFGTIENYRKKRKNKKD
>WP_006504610.1 zinc dependent phospholipase C family protein [Catenibacterium mitsuokai]
MPAGYTHYIFGEQVLDQLDENIKKRIMPYIDLYHIGIHGPDILFYYDVYKKNPVKSLGFGMHQLPANSFFKHAKELIKQD
ATDATLAYTIGFITHFTLDSSLHPEIGVLENTLSMTHSLLESELDRELLVRVGRDPLTANLTTHIHPDYTIALVIAPFFD
LKAEEVDKALHDLLFILKWLVAPTHLKRNFVLSVMKLGGMYEEYKGLLINYEKDEHAASDINHLIEMKDEAVPLAVSLIN
EYVDHLDDDYLNERFNRNYE
>WP_006504611.1 MFS transporter [Catenibacterium mitsuokai]
MKGLIETMNKLTKLEKYWILYDVGNSAFILLVATIIPIYFNYLASLAKISEVNYLAYWGYASSFTTLIVAIIGPVLGSIV
DTKGYKKPIFTISMIIGVMGLACFSVPKSWIIFLGVFVIAKIGYNASLIFYDSMLLDITDDKRMDYVSSQGYAWGYIGSC
IPFVVSLVFVLFYEKMGIPFNGAMTIAFLINALWWLGMTLPLLKNYKQVNFVEKQEHPIRDSFKRLGHTLSTLNEDKKVF
FYLISFFFYIDGVYTIIEMATAYGSALGLNTNGLLIALLVTQIVAFPFALIFGRLSKKYSTDKLIKVCIIAYTGIALFAI
QLDKQWEFWILAIFVGMFQGAIQALSRSYFAKIIPPQKSGEYFGLFDICGKGASFMGTTLVGLISQLTGHINYGVAMISV
MFVIGFYFFQKAAKL
>WP_006504612.1 helix-turn-helix domain-containing protein [Catenibacterium mitsuokai]
MKIEELRSRITPLTKKEQYYKSHPNHSDDYIEKHINKDDEKIVQFTIDRYQTTKEKHTLFYDEQIITDEVLAFPIYCSKQ
TRYSFVPLHTRSYVEMKYVYSGHCYAIVNDKEVILHAGDMILLDVNSKHTVLMPTENDIIFNFQMDRSYFSDSFISKFSS
VNPIVTFLTNIIDQKAQHNDYIIFNNREDDHDYVVWLIEMILCEYLDPSLFAISILDSYFSLLFIKMAQRYQMNMEQQFK
ENNKSYMTEIIQYIEQHYRDCTLMETAEKFGYNPDYLSRAIQKATGYTFKKLVNYYRMEEVGKELINTEKPIYLIAQENG
FSNLNYFYKKFNAYFGGFPADYRKQFQAK
>WP_006504613.1 beta-glucoside-specific PTS transporter subunit IIABC [Catenibacterium mitsuokai]
MAKDYTSLAKKIVENVGGENNVISLVHCATRLRFKLIDENKVNMDVLKQTEGVITVMKAGGQVQVVIGNKVDTVYDAVLS
CTNINAGNSKEMEDTGNKNLLNTLLETISGIFSPMLGVMCGAGMLKALLILCTTLNILTTEMGTYKILYAAADSVFNFMP
IILGYTAAKKFKCNPFIAMSIAMSLLYPTMTAAYSEGTKLTFLTIPVTLVSYASSVMPIIISVYVQSKLEKLLKKIIPEV
CKLFLTPLLELSIMVPATFLVIGPIMDKFGKLLASGYTAIMGFNPIIAGGFVGLIWPAAVIFGLHWGFVPIVMNNIATYG
RDTLFVITGPNNMAQAGAALGVFLKTKDKKLKELSGSAAFSAVLAGITEPAIYGVTLPYKRPFAIGAVFSGIAGMIVASA
GTSCPTLLGTSILSLPGYIGPGFVGFVIACTIAYFGSAICTYLFGFNDSMLPQNKVEIKEKNTLKDETISSPATGEMIAL
EDVNDPIFSSKALGEGVAFKLTDGHIYSPVDGEVIMAAKTGHAIGLKSNNGAEVLIHIGMDTVNMNGKGFNVLVKEGQKV
SIGDLLVEADLEAIEKAGYDNVTPVIITNTTEYKEIVPVSYGAKTAKEEIIEVRAGK
>WP_006504614.1 DUF1593 domain-containing protein [Catenibacterium mitsuokai]
MLNPIRTIITQDAEVDDQNSLRHILLYTNDIEIQGIVQTSSIFHWKGQPGKTGPSDKADYDQPYRWTGVKWMQDVMDDYA
VDYKHLVTHDANYPSPDHLRSLIKIGNIGYPGEMDASTPGSELIREKILDDDPRPLYIQVWGGTNTIARALHDIEQDYKN
NENWLSIKEKIEKKVILTACGEQDNTYQNYISEVYPNIQFVKCVMMNSYGYGWNNMPEGSSKETLRADFMKKHILNKGAL
MSGYATWADDKYYEGEENRSQFGSNKSLLVDWWGKKYGMGTHIPYDFLSEGDSPTFFCLLPWGLRCLEDFSYGGLSGRYI
KDDTKKNSKGITLNYWNPVEDLYIDKYTESMWYYVSSIQRDLAARASWCITDDKEEAPVLSIQESLDMKADKGTTVELHI
NKEEHVLYKIKYYKDASSYKGNVSVSLDNSIKIEIPDDVKTNDILHIIIEATNDYKHKISRFTQIIIKIN
>WP_006504615.1 MULTISPECIES: DUF4177 domain-containing protein [Catenibacterium]
MWDDVAGKASHDNRDKYVVLQVILTEKFLGTGSGTKSLTNLQAEINKQAEKGYRLHTISTSSSGSKGFLGGDKIQATMVF
ERID
>WP_006504616.1 hypothetical protein [Catenibacterium mitsuokai]
MIETIIRYIIIAIVLGVIGEVISHLSSKTIDENISTTYYRVKAQAVLKYTCMSQLIMFLVFSYFYLKGNETVEMGHLYVS
SIFGAIGLYGVIWASIWGVQVDDSQLEIHRIFHVKKVLCITDIGQIIIDKKDAMILYDKMGKKLIKIDALSDNYDHLLNL
LQLQNVKISKKHLK
>WP_006504618.1 MULTISPECIES: MIP/aquaporin family protein [Catenibacterium]
MTFSLTTRLIAEFLGTAIMVMIGNGSVANVELKGTKGSHSGWVIIAIGYGMAVMIPALMIGKISGNHINPAFTIGLAVAG
DVPLAEVLPYILVQFAGAIVGQFILYICFKPHYDATENPDAILGTFSTTDATNNKFNGFVNEFFGSFILFFCALSITHSP
IFEHGNQGAGFIGVGLLVMALVASFGGPTGPALNPARDLGPRILHAILPIKNKGTSQWDYAWVPVLAPICASICACLLYF
NIF
>WP_006504620.1 peroxide stress protein YaaA [Catenibacterium mitsuokai]
MKIIMSPAKKMRSDEDASITPTTPCFLNESYILEEKLKSMSYEELRKLWKTNETLTNQCFEELQVRQFKPLTCAIHAYDG
IAFKYLHPFSMSDDERDYLHSHLRILSGLYGVLTPTDGIAPYRLEMGVKLLNLYQFWGSKIYNSLDDHVIINLASKEYSK
CITDYLTEEDQCIEIQFLRNIKGKLKQQSTYAKMARGAMISYMAKEKIENIEDLKKFNDLDFVFDENLSNDHCFVFVQGR
NENE
>WP_006504622.1 MurR/RpiR family transcriptional regulator [Catenibacterium mitsuokai]
MIEDILKEKKNMTSSEERIADYMLEKKTLLRKQSSRSIASQLFINPSMITRFCQKLGFHGYTDFLEEYLKEIEYTESHFQ
NLDPNHPFDNQDKNTVIANKIGQLYHEIVDDTLKLISHDALQNAINCLNKSDIIYVYSAGVQGDVAETFKDKMLKIGKNV
VLETKMNELYYRASYCPLNCTFIIISYSGEIETELRGVKKLKERHIPLLAITSYGDNTLSQYADYILNVSTREKLKDNLG
DFAMNISTMLILDILYVSIFNTDYSTHVERRISSLQGFDLFRTSQNPKIK
>WP_006504623.1 glycoside hydrolase family 1 protein [Catenibacterium mitsuokai]
MKMFPKDFLWGGATAANQIEGAYLENGKGLSTADMMTIGSHEKKRRITNSIKENEYYPSHNAIDFYHHYKEDIALFAEMG
FKVYRMSINWTRIFPNGDELIPNEEGLKFYDAILDELEKYHIIPLVTISHFETPLGLQKYGSWENRDVVDCYVRFALVLL
KRYNNRIKYWLTFNEINCMSTQPWVAAGINSDDERVRMTAAYHQFVASAKVVKLAHSINPDNKVGMMYCGHFSYAYSANP
DDVIGTMNFMHSMMFYCDVQCRGYYPQYKLKELERLHITLPIQEGDLEILKEGKVDFLSLSYYCTHVTGKKTKGILKGMN
GLDTGYKNTFLPKSDWGWTIDPQGLRYALNYLYDRYQLPLMIVENGLGAIDQLEDNKVHDTYRIEYLKAHLKELSKAIEI
DGIPVMGYTMWGPIDLIAASTGEMKKRYGFIYVDVDDLGNGSMKRYKKDSFYWYKKVIETNGQILEED
>WP_006504624.1 AAA family ATPase [Catenibacterium mitsuokai]
MKKYILMDSEYCSMGRWISVIVGKKLGMKLYEGKDLVKLADEEWLTEDYLKDFDNRIADMSLEEVKESDEIKKVHQALSK
AILKAVENGPCIIHERAAGDVLEGHADCLKVLLYNTSMDHRIPRAIADKTYDLEGLEHDELVNFIHREDHKRKVYRDAVS
HHLWGEKESYDICLDSDVLSREKCAEILIEAASDCNLDLEECAQIIRSSFNWTK
>WP_006504625.1 chromate transporter [Catenibacterium mitsuokai]
MIKKLWKLFYSMIYLSTFTFGGGYVIVTLMQKKFVDEYHWINRDEMLDLVAIAQSAPGAIAVNGAIVVGYKIAGVLGIIV
SVIATILPPFIIISVVSVFYSIFKENLIVHYMLDGMQSGVGAVIAVVVVEMALGIFKEKKISYYLIMFGSFIANYFFKVN
VVLIILTCIVIGIIYSFYERRFQQ
>WP_006504626.1 chromate transporter [Catenibacterium mitsuokai]
MIYIQLFLSFLQIGAFSFGGGYAAMPLIQSQIVNLHHWLDFKEFTDLITISQMTPGPIAINSATFVGTKIAGIPGAIAAT
LGCILPSCILVTIIAYFYLKYRHLRFLQNILNYLRPAVVALIATAGVTIMISALFGSEATIILNNFRIHQLIIFLFCVFM
LWYKKSNPIFVMILSGILNVIYQTII
>WP_006504628.1 GTP-binding protein [Catenibacterium mitsuokai]
MVQVDLITGFLGSGKTTFIKKYAKYLIDQGLHIAILENDFGAINVDMMVLEEELGDQCELEMVVGGGDLDCHRRRFKTKL
ISMGMRGFDRILVEPSGIYDVDEFFDVLHEEPLDKWYEIGNVIALVNSKLENNLSKQSDYLLGCQVSDAGKIILSRSSEA
TEEEINNTITHLNNTMALIKCKRRFNKEDCLDLERLNNQDFDSILHSGYELEGFIKMFFKKEEAFSTMFFMNQSITKEEL
TKATHSIFNDPLCGKVFRIKGFIPENDQWIELNATKDQITTETIAKGQEIIIVIGESLNKEKIEEYIKKPA
>WP_006504629.1 choloylglycine hydrolase [Catenibacterium mitsuokai]
MCTAACFKDKDCYFGRNLDYEFSYGEQIVVTPRYFKYGFRFALEPDNKYALIGMAHVSDGYPLYYDAMNEKGLGMAGLNF
VGNAYFNPVVKGKTNVCSFEFIPWILCQCETVDEAIKLINEMNLCDTPFSASFPPASLHYMISDSNKTITVEVMKDGVHI
YDNPVGVLTNNPPFDKQMFNLNNYMYLSTKQPENTFSQDVNLSTYSRGMGGLGLPGDLSSASRFVRVAFTNMNVTKGLNE
KENVSQFFHILGSVEQQKGLCEVSEGKYEYTIYTSCCNLNKGIYYYSTYHGHTIKAVDMHKTDLDNKDLTCYPMIDEEVF
FQQN
>WP_006504630.1 helix-turn-helix domain-containing protein [Catenibacterium mitsuokai]
MTLGQTIKYYRTKFNLSQSELGDQIGVSRQAVTKWETDTGMPDINNIKSLAKLFHISIDTLLSSDHHVQSLHESKIEYDI
DMLKDFDINLGTLGEVTIEGYEGEKLIIQLSSSTYQDLQKDFKIKFDDNKERLDINLISKEHVTKIQRRDINMYVMLPSQ
YIHKIECNVLPLSMSLFHITSDSIELDIKTSSLDLLDIHGHIEIDCNIDMVIKTDAIDGKLDLNAIRSASRLIITSSCLF
NTITKGIKTKIIYEGDIDEDSDNQIELNGMMSELTIKKGMS
>WP_006504631.1 TetR/AcrR family transcriptional regulator [Catenibacterium mitsuokai]
MKSVNKEVVNKVRVNQICGHCDITKPTFYKYVDSKDDLILNLYDQTISNILGDTLTGNESTVVVLMFDYF
>WP_006504632.1 TetR/AcrR family transcriptional regulator [Catenibacterium mitsuokai]
MKSVNKETITEVALDLFLKEGFNNVTVNQICEHCDITKPTFYKYVNSKDDLILNLYDQTISNILGDTYHLLQADSHFEQL
LMIFNALIQETKRFGSDLFSHMLIANLNENKHSFDMRNSLTDLCVMIIKKSQEKNEIKNHTDPHILYETLAHLFTGYETV
WCIEDGKTQWNKSFYQSLIALLQVEDQFVDIYKKYID
>WP_006504633.1 sodium-dependent transporter [Catenibacterium mitsuokai]
MKNNEKRSTFSGKLGLVLSAAGASVGLGNIWRFPYLAAKYGGGIFLLIYIILALTFGYTMIVAETTLGRMTRKSPVGAFR
KFGNSILNRFGGWINAIIPILIVPYYSVIGGWVVKYLIEYIKGNGHALSTDGYFSTFISNGVSTELCFIAFSLLTLVIVF
AGVKNGIERVSKIMMPILVVLSCVITVYSVTRPGALEGVKYFLVPNFKNFSWMTVVTAMGQMFYSLSIAMGILITFGSYT
EKEVSIENSTENVEVFDTAIAIMAGLMIIPAVFAFSNGNMDNLNAGPSLMFITIPKVFDSMGLGTLIGILFFVLVLFAAL
TSSIALTECAVSTFQDELGWSRHKSVCVLGIVMLALGSLSSLGYGPLASIQIIGMQFLDFFDFLTNSVMMPISAICICLL
VSRVIGVDKIAEEIKSHNNPFKREKIFNFMIKYVCPIFAAIILLSSVANAFGIIKM
>WP_006504634.1 ElyC/SanA/YdcF family protein [Catenibacterium mitsuokai]
MKRYKKLFALFTAFSLIFSAFLVIPVYAENDADVLISQLIGYYTDYMEDSVTDIERVLVELKSVDKKKGEAWDQIMHYWL
EVNGPDFTHVSEVPQDLPKDNSMSVVILGFALNDDGTMKEELVGRLQTGLAIAKEYPKSYVVVTGGGTAKNNPNVTEGGL
MGEWLLKQGLEPSRLIVENRAQDTVGNAKNTYEVLKTKYPSVKNVVLVTSDYHVTRGCILYYTKFVLEGLENNSEPLSII
SNSGYKTGSLGYESVELQARGICQMAGINVQSVPRKQKLSVLTKLEIKQNKEHVKGEEADLTITAYYDNGFSRDVTKEAV
LTGFDKNKEENQTFTITHSENNHTISEDFKLIAKKAEVVPDKKQDTKKNEKDKTPAKTGDNTQLVVFAALLLVSGIYLLL
RLKKS
>WP_006504638.1 hypothetical protein [Catenibacterium mitsuokai]
MGYGVDDSEEFNKLGESIEKQEQACSLKKLELTNDLGFELEKVQLDDLSYNSVYTGEMFGEALLNDPRYLDHELLKPYRE
GGARSDNPVVNFYWDYYAQGKPCYTEIKFPSLEDTIKLINEHGGIAVLAHPGNNLKGQFELLDETVKLGLQGVECFSSYH
PEEVNQYFYNKAKELNILYTCGSDFHGKTKPSIKLGGHHSQVEEEIKDNLKKCHLI
>WP_006504639.1 YafY family protein [Catenibacterium mitsuokai]
MYQESVKNFNKIREYIREFYINGFKSRQDYTIKSARSYDDEKRRIESYMSDYIDYHITPGGKVPYLSIDTRITQHNPLYR
VWKTKSFTDHDIILHFLILDLLDTPLSMSELMDQIDEKTNHTYLYDESTLRKKLKEYVREGIIITNKKGKKIYYQLSEDY
IIPHDILDFFSEVSPCGVIGSYILDKQEKEESLFGFKHHYLTHVLDSEVLYDLLNAIHQYKYVSIRTSNNRIKVLPLSIF
ISVQDGRQYLMAYMCQSKKMYSFRLDHIISIKSLEEAEDFEIYRKELEEMKKHLWGVSLSNGSLETVEFTLHHEPWEEHI
YRRLLREKRCGYVERLNENTSRFYAEVYDVKEMIPWIRTFICRIQSISISNKEIENQFKKDLEEMYRYYEGDEDDIS
>WP_006504641.1 DUF2500 domain-containing protein [Catenibacterium mitsuokai]
MFDLMFTIVPVIVIGMFIYATVSGIGSWHKNNNSPRLSVPVKIVTKRADTMYTHHEDMMSSSHTTYYVTFEVESGDRIEL
VVPSSEYGFMVEGDQGKLTFQGTRYISFDRNY
>WP_006504643.1 hypothetical protein [Catenibacterium mitsuokai]
MYYKFIIRNKQILLRILFLIAFSFFLKYATHNSYMPHDLLGAYQMYMGGIFLEESKSIPQIMLLLINAVLFIYYVPYEII
KEIKENEIYIKYRYGKNSKILMLIAIKNLFYSLFYQLVYVLIIMLKTFQFNPLHVIGTEFIKLFLTSTIQLLIISFMSEF
FLYCFKFEIGIVLSLMLVVSPAIISGVILDQFSSNLELCKYIPLNHGNYNYYHASTYMQHGISITYSPLPYYKYLLSIVS
QVIELVISVAGLMCAIDRKELIGGHYEN
>WP_006504644.1 ABC transporter ATP-binding protein [Catenibacterium mitsuokai]
MKISVKDVSREMKSNIILDNINLEFESGKIYGLCGHNGSGKTMLLRAIAGLIQTDHGEIMIDEKILHKDIDYPPEMGLII
ETPTFFKYYTGMENLQYLAEIRNQISQNDIIEALKRVGLDPNDRRTVAKYSLGMKQRLAIAQAVMEKPQFILLDEPTTAL
DPDAVIQFKKMMTEEKRRNACIIIATHNHQDIDELFDEKIYLNSGRVERVEKND
>WP_006504645.1 hypothetical protein [Catenibacterium mitsuokai]
MTKNTKLYFMILLVLISVTIGYAFVTKYSFTGDYYLNKIKKQYNLDDFVYSNIEDSEYFNESISTLDELEKSSDLIVKVK
PDDGKLFYNSIERQVKIIDIYRDKDSLKKGDTIYIQEPFSISYLKGMESMNSEKGYVLMNSNQEYILFLKHLDKADGYKY
KDNEKITYVPVSTRLSKYCRQEKPLLVNASKIEDGELYYKDFKTSSAIFIKTDEWNRYNAIASQIYDKYK
>WP_006504647.1 metallophosphoesterase [Catenibacterium mitsuokai]
MVKILNIALYIIFILIPALYFIWLLKHEHLIFKTFVVVMAILSTIGILLKFNFKPYNHIFTMFILVCQFLTMYIYILFIC
VYLYRFSFKFVKRRPYRFGNIVATMIAITLTISGFHSHYNKKEVIYHVTVPKTSSVSQLKICLVSDLHLSSGTYMRQVRK
LVKTVNDKHYDLVCFAGDVFDENTPDALMNRSLQEFKNMKSTYGTYWISGNHEYYGKHTDFTVFEKYNIHFLKNTYETVD
NTFNIVGFTDKTSRDHYDINQVIQGMNTSLPTITLDHNPERFDQHTYFTDLQLSGHTHNGQIFPGNIILHYYYQNSYGLS
HYKNHYLLVSGGYGSWGFPFRLGTQCEYDTIYLTMRK
>WP_006504648.1 BRCT domain-containing protein [Catenibacterium mitsuokai]
MNNYPFAFDEIFDIDLTGKFVVTGLFTSMRRSDVVHYIYTHGGSVLSAPTRATDYLIVGGEKSKTWKYGQYGTKIRKGLD
LREKDEKILIISEEDFMRCIGG
>WP_006504649.1 DUF4299 family protein [Catenibacterium mitsuokai]
MSIDVCIKQKGLFKKTIPLDVIVGDELAFGINDGMRMVGDDQEGNMIFYNPNSIGRGFHISWDEEEKNELNLRLLNPTTT
DEMRSFFNCLRRITSYWKCSVTIDGIEEDIDEYLSQEDDLIAFNHRVIKEVSEKIANGETDSLTLMSTMWPLVIGKDEAE
QFILNPHLFSSWMHELQSHDYYYAKPQFFKTDQGIKGIYALTEDCPTLLPNKPWVPVGYQNPETGEKLECDYYEIALYST
TEERSLGTIPFERIFTLGPDYINYYDGNTVLVNNLPLEVMKRLEHSLD
>WP_006504650.1 MULTISPECIES: branched-chain amino acid transporter permease [Coprobacillaceae]
MHAILIILTAAIVTLLIRALPFIVFSKHTPDSILYLGKVLPYAIIPMLVVYCLKSVSVLKAPYGIPELIALIVVVCIHKW
KHSTLLSILLGTMTYMFLIQTVF
>WP_006504651.1 AzlC family ABC transporter permease [Catenibacterium mitsuokai]
MNKKTIIYSIKSALPVITGYIVLSIGFGLLLQDKGYGWGWAVLMSTGIYAGSMQFVTINLLSTGASIITTAIMTLMVNIR
HLFYGITMLKEYSEAGWRKPYLIFSLTDETYSLICSPDLPDDINRKDYFFIVSLVNQLSWIAGSIIGSVLGNIIPFDTTG
IDFAMTALFVIILVEQLEKSKQHLPAFTGFIISIFCLLLFGPNQFLIPSMILITIALFIEKKSLERSDL
>WP_006504652.1 VOC family protein [Catenibacterium mitsuokai]
MRLDTVHHIAIITKDYDQTIDFYVNKLGFKIIRENKREDKQDIKLDLQLGDMELEVFVKPDAPLHPFPETAGLRHLAFKV
EDVEETVKELNALGIETEPIRFDTFTGKKMTFFKDPDQLPLEIHE
>WP_006504653.1 hypothetical protein [Catenibacterium mitsuokai]
MNNREKLLENYVRLSGISFHNNVAFAHTKYQVNWKKTALTMWLGHIVSKKTEFYVLSFEREGITFMQYDNLKFLDGVYFF
DYRFVTDFKVKKKGAESEMRFMYQGQEVVLMLQRYAVDSPWIKEYMHYLEENHFFYD
>WP_006504655.1 MULTISPECIES: 4-hydroxy-tetrahydrodipicolinate synthase [Coprobacillaceae]
MEPIFEGTGVALVLPMFEDGSIDYEGYKRQVQRMIDGGVKALLVNGTTGEPATIDIEDEFELTKITVEMAKGTGVKVIVG
AGSNYTAQAIRKAKFNAEAGADANLVVTPYYNKTSQRGLIEHYKAVAAASDLPLIMYNVPGRTGMKISVDTVVELAKVPN
IVAMKDATDDIAYAMEVLTRTKDMDFDLYSGCDDNILPFIAAGGKGVISVLSNLYPRETEMFAQAALKGDLELARKMAYD
LNDVSKYLFIDVNPIMPKAALKHMGVIESDMLRQPLIPTTEENKKLLFDAMKEFESKGY
>WP_006504657.1 MULTISPECIES: diaminopimelate decarboxylase [Catenibacterium]
MVLQTQFADIKGNDLYIDGIKASDLAKQYGTPLYVMSEGHIRHQMNELKTKFMDKYEKALPLFASKSFSCLAIYKLANEY
GIGIDCVSAGEISIALRAGFDPDKIYFHGNNKLPSEIEYALSHDVTHFVVDNFYEIENCEKIAGKLGKKVKATLRIVPGI
KAGGHNYIMTGHKDTKFGFSSHYGIYLKAIQQILESDNIEYEGIHCHIGSQVFDLFAYVNAMLQFMKFVNEIYNTFGVVT
SKINAGGGYGIAYTKQDEPLDFESITSEIMKVIYNEYDSHGWERPAVMIEPGRYVVGNAGITLYTVGCIKEIPDVRTYVS
IDGGMSDNIRTPLYDAKYDGIVANKAGETKTKTVTVVGKICESADMITKDLPVTANIMPGDIFAVFSTGAYNYSMSSNYN
QLPKPAVVFTYEGESRVVVRRQTFDDLILFDEE
>WP_006504658.1 ATP-binding protein [Catenibacterium mitsuokai]
MFFKRKAYDKLLEWKHNYSGRYAVLLEGARRVGKSTIAENFAKNEYKSYILIDFSKTTNNILECFDDIGNLNIFFLRLQA
ETGITLYEHESLIIFDEVQLFPKARQAIKHLVADGRYSYLETGSLISIKKNVKDILIPSEEMKIQIYPMDYEEFCTAIGS
NYGLLKDIYNMGKAIGQATNRKLMRDLRIYMAVGGMPQAVEAYVNGKNFSEIDMVKRQIINLYEEDFKKIDASGRLSAMY
HSIPAQLAKDTKKYRITTAIGKKNNVRSEELLYELIDSKTVLPCFNTTDPKVSLADTKDFDSYKLYIADTGLFVTLMFID
RPATENEIYAKLLSDKLPINLGYLYENLMAQMIAASGRELYYHTWNKKGSTHYYEVDFLVSDGSKINVFEVKSSGIGKHE
SINEFCKKYSNIVNKSYLISQKDIGKENSLLFRPFYLVPFCIN
>WP_006504659.1 IS110 family transposase [Catenibacterium mitsuokai]
MEIVYPRSCGVDVHKSFIVAVICISESVKPKYIKKRFSTFNNQLIQFRDWLIENNCQNVCMESTGKYYIPVYNALEGHIS
NVVVANPKWVKAIKGEKDDNKDAKWIADLFKFGIVRSSYIPEKDIRVLREFTRYQYKLINMRSSEKNRFQNALTTGNCKL
DIVFSDIFGKSASAIVNTILSNDPYTSEDILSKVHAGCKASHEDILSAVDGIQLNQFQKARIKIVQKHMDYLDSLLDEIQ
HHINLMVANYEDYIQLLCTIPGINRKSAITIISEIGTDMSQWSSHRKLAAWAGLAPGCNESAGKKKSVKVSKAGVYLKPC
LVQVAHAAVKDKECEYYADKFNKISKRRGKKRAIIAIARKILIAVYHLLKTGEAFNPTDMADVETTKKQRIEYVKNNLRN
AFNQLSRTGLSEAEILQLIRKESKNSPQIE
>WP_006504660.1 TatD family hydrolase [Catenibacterium mitsuokai]
MLFNTHTHLNSEQLFENRDLYIQNAIERGVKYFTVVGYDLESSRLAVQIAHEYNFIYAAVGISPNDCKETTDEDLEAIEA
LSKDPKVVAVGEIGLDYYWDEVSKEKQIDCFKKQLEIAKRLSLPVTIHARDAYEDTLDILSKSGVKGIMHCYSGSYEMAL
RFIKIGYYISLAGPVTFKNAKVPKRVAESVDLNYLLVETDDPYLTPAPYRGKQNEPGNVYFVAQKIAELKGLSYEEVAKQ
TTENALKVFQLKK
>WP_006504661.1 YcxB family protein [Catenibacterium mitsuokai]
MRIEVQNNVINKEVLERNKKYLMPTWKNYLARIYITFFLVLSIICLIQGTSEMRIYAFAAFTVAAVFFFARIYVTKRNIN
LILSKQIEISGKEEVFYSLVFGNNSVNIILSSDKTSQIKYEDINKIIDTPKDFVFISKHSFFIICQKDNLKSDEKEKIYE
IIKRMNIKLVKGK
>WP_006504663.1 RNA-splicing ligase RtcB [Catenibacterium mitsuokai]
MIEIRGEKNNAICFASQIDEKALEQIKRMCDYDLTLGSQIRIMPDVHAGKGCTIGTTMTIKDKVCPNIVGVDIGCGMYTV
KLLNKEIDFKKVDEVCSWIPSGMNVWDSPIESFDLTKLNCYSSLKKLSRLEKSLGTLGGGNHFIEIEQSKSGDYYLVIHS
GSRNLGKQVAEIYQRRAINLHRGWDEYILRRNEVIKEYKELGKSQEINQVLEKLKEGYGTLDIPEDLCWLYGDALNDYLH
DIEICQKYAMRNRELIANMIMDKTSLREIDSFHTIHNYIDSNEMILRKGAIRAVKGEKVLIPMNMKDGSIIGIGKGNREW
NYSAPHGAGRILSRKQAKEMLDIKEYKKSMEEIYTTSISLDTLDEAPQAYKSVEYILDVVGETVDVIEVLKPVYNYKEHG
NEKRNY
>WP_006504665.1 MYG1 family protein [Catenibacterium mitsuokai]
MITIVEEKDAKFITHAGSFHADDVMATVLLEILYEDIPLARVAEIDEKDTDAFVYDIGLGKYDHHQDDKVRRDNGIAYSS
VGLIWRDYGIQILEKLGIQDYLEDYFYDIDDQIIMPIDALDNGEGERISMTISSVISISNPFWNSPISGDEAFLKSVDFM
RTVFHVYIEYLKDVYNNNELDWDDGYDWLDQVMKKIVLDKANEANCFIFNEEGDAIDMWKEYGEEIITYYNKSSKHAELG
VYDVNKMFVQPLSFEREETDEITAYPVEQLAILMEHYHKNGEPLLKEIFDTCIHSEVSRIQGMDYVEAQIDLSEHHIMIL
EQFVPWKGTLLKSESNKVNDIYLTVFPSQRGGWNFQGVPLSPASFDTRIKVPEEWCGKRDQELVDLTGVEGARFIHPGGF
IGGAENFESIMELAQRIVEYTEQNKTH
>WP_006504668.1 MATE family efflux transporter [Catenibacterium mitsuokai]
MKKLNLLEGRIVPLLIKLTLPIIGTSFLEMAYALIDMLWIGKLGASSIAAVGVAGMFSWLSQGLAMIATQGGQVKTGHSL
GAGNQEAATDYASSAIQLGIIFALLFSFCTVVFSSFFIGLFGLSSQATINQAINYLRITCGLIIFNFLNIIMTGILNASG
DSQTPFQCNSVGLLLNIILDPFFIFVCDLGVVGAALATVLAQVSVFLLFMRHNFKKNTLLKHISLKKVYSKIYYKNILRI
GFPLGLQSMLFSVCSMVVAAFVAEFGDAAVAAQKVGTQVENISWCMATGFQTSINAFISQNYGAGKYDRVEKGYHTMLVF
SILWGIVCTSLMVFFPHVIYGFFTDDLMVTQIGENYLRIVGLSETFMILELMISGAFSGLGETIPPSITSIIFTLGRIPA
ILLILNTFHLNGIWWVISFSGIIKGLVNFIWFYKYKKRTLKEV
>WP_006504669.1 R3H domain-containing nucleic acid-binding protein [Catenibacterium mitsuokai]
MNTYEAKTEEEALNHACQDLGITPEEFHYEVVEVHKGLFSKKVVIAGWCESMVEEYIGQFVERTLSSLGFETQTTVFKQD
DRIYCNVETSNNSVVIGKNGVILRALNFITKSAVNTQFKQRIEISVDINGYKEQRYQKVAAMAKRFGKKVQHSKINMKLD
PLPADERKVIHQVIAEMPHLATQSHGEGKNRYLEIYYVD
>WP_006504670.1 YidC/Oxa1 family membrane protein insertase [Catenibacterium mitsuokai]
MVLDPRTKKYLKIFAVIALVFIFTGCTSNVDKSGHLLASRAITESTPWSLKAGFFDFILTIPIAKGILLITSWTGNVLWG
VILMTILINLIILPVMIKSTISTQKMQMLQPEMERIQNKYRGKNDQTSQMRMQNEIMNLYKKNNVSMFGSLWTFLTLPIM
FAMYGAVQRIQILYTSQAFGMNLGLTPLSQITSGKFIYIVVILVMALSQFFAIEINNLMLKRNKKYKPSAQQNQMKTMNI
VMTLMIIYFGLIMPTAMSFYWITTNLITVVRTVFIQIQYIEKQENQKDTHVIR
>WP_006504671.1 MULTISPECIES: ribonuclease P protein component [Catenibacterium]
MKKELRVKKSTEFETIIKKRKSVANREFVLYWNPNDLEHMRIGLSVGKKIGNAVARNKTKRQVRMMVHELFTKEDHNDYI
LIVRKPYSQNDFEQNKKSLQNLYLKMKKRMEK
>WP_006504672.1 MULTISPECIES: 50S ribosomal protein L34 [Coprobacillaceae]
MKRTYQPNKRKRAKTHGFRARMATVGGRKVIARRRKKGRKVLSA
>WP_006504674.1 DNA polymerase III subunit beta [Catenibacterium mitsuokai]
MDFNINRLVLLDALTKVSRAVSLKSPLPILTGIKFDLLEDGLVLTASDSDISIQTTINEGIIINQTGSVVLSSKYILEII
RKIDGDTVHIQVVDGTLTRITSESSLFDLNGSKSFDFPRIDLNKNGKHFSMKSYEFKKIIEKTLFATSEQETRPVLTGVN
FKVDQHKLVCIATDSYRLAQVSQPIDDDIQFNIVIPKKSLNQIIHIIEKDEMIDLYVSDRKVLFVIGQYLVLTRLIDGTY
PNTSRLVEDQGSYTMSINSSALLGAISRASLLSDEQSNIVKLTMSPDENILSSYSQEIGSVEENLTKAFYKGEPMTISFS
AKYLADAIRSIGTETIQLRFTEKMRPFQITGLDESDNIQVVLPVRTY
>WP_006504676.1 DNA replication/repair protein RecF [Catenibacterium mitsuokai]
MEIKTLNLIQFRNYEKQTFHFHPLVNIIIGDNAQGKTNILEAIYLLSTTRSFKSRMLDEMIMFDQSYTRVSGHIVNGTRP
YDLKVVVSKEGKKAFINDKAVSKTSDYLGYFNVILFTPQDLQLIKGSPKMRRTLIDTEISKISPIYMFNLNKYNKLMKER
NKYLKMLYDGHKEPDMYLEVLSEEMAELEEDLIQRRMKFIELLNEISGQMYAYISGKEKLVLRYHTQFKDISKEGILDKY
KKNYKRDIFQGTTVDGIHKDDLKIFLDENDAGMFASQGQQRSIILSMKIALVEIVKMQIGEYPVLLLDDVLSELDEERKM
KLLNLIDHKVQTFITTTHFDLGYHHSLDDALVLRIEKGTLKEDK
>WP_006504677.1 DNA topoisomerase (ATP-hydrolyzing) subunit B [Catenibacterium mitsuokai]
MEQKVEHYDESDIQVLEGLEAVRKRPGMYIGTTSARGLHHLVWEIVDNSIDEALAGFCNKIRVVLLPGDVVKVIDNGRGM
PTGMNVKTGKNTIETIFTVLHAGGKFGGGGYKVSGGLHGVGASVVNALSEWLEVYVHREGHIYYQRFENGGTPVGSLKVV
GDCEQEETGTTVVFKADPEIFTETTVYDYGVLSQRLRELAFLNKGLKLVLEDERLDPAKVDEYHYEGGLREYVAFLNKNK
TPLHDHIIDCEDTMNDISVEIAMQYNDGYQPNIYSFCNNINTHEGGTHEEGFRLALTRVINNYAKSHNFLKDKDESLSGD
DCREGLTAIVSVKHPDPQYEGQTKTKLGNAEVRKIVSTILANALDKFLLENPDTAKIIMDKVTLASKARMAAKRAREMTR
RKTALDVSNLPGKLADCSSKDPSECEIFIVEGDSAGGSAKSGRDRKIQAILPLRGKILNVEKARLERILGNAEIRSMITA
FGTGIGDEFDINKLRYHKIVIMTDADVDGGHIRILMLTFLYRYLKPLIENGYVYAAQPPLYLLRHGKDDHYLYSDYELDK
LKEELGPNAKYTIQRYKGLGEMNPEQLWETTMNPENRVLNRIQLDDAMQADQLFDMLMGERVEPRRDFIRENAKYVENLD
I
>WP_006504678.1 DNA gyrase subunit A [Catenibacterium mitsuokai]
MEQRGIKDIQLTGEMKKSFMEYAMSVIVARALPDAKDGLKPVQRRIIHGMNELGCYSDKPYKKSARIVGEVMGKYHPHGD
SSIYEALVRMAQGFSYRYMLVDGHGNFGSIDGDGAAAMRYTESRMSKIAMEMVRDINKDTVDFVPNYDGEEKEPNVLPSR
IPNLLINGSTGIAVGMATNIPSHNLGEVVDAILAVSKNPDITITELMDNYIPGPDFPTGAYILGRGAIKKAYETGNGLIV
MRAKTDIEDIGSNKKAIIVTELPYMVNKARLIEKIAAHVKEKNIDGITELRDESDREGIRIVIELRRDVQPEVILNQLYK
LTALQTTFGVNNIALVNGEPKTLSLKEMINVYLEHQEDVIRRRTLFDLKKAEDRAHILDGLKRAIDQIDAIINLIRSSRT
TEIIQQRLMDEFDMSERQAKAIREMQLQRLAGLEREKIENELNTLLETIADLKDILANKERIIAIIDQELLEIKAKYGDK
RRTEIIQGSFDIEDEDLIPEEDVVISLTNNGYVKRMPIDTYKAQNRGGKGIKGMSTNNDDVVDSLMNMSTHDDLLIFTNF
GKVYRMKGYNIPEFGRQAKGLPIINLLNMDKDEQVKTMISITPSEVDESHFLFFVTKDGLVKRTGLPEFENIRQSGKLAL
TLREGDELVDVKLTNGKSEILLAAANGKAIRFDENDVRPMGRSASGVKGMNVDDSHIIGVTTNTEGQNILIITEKGYGKM
SPLEEYRLSKRGGKGVKTVNITEKNGELVSIKAVEGNEDLMIITNEGIIIRLPMEQVKSAGRATQGVRLIKVGEGASVSS
ITVVDKESEEETTEE
>WP_006504681.1 MULTISPECIES: electron transport complex subunit RsxA [Catenibacterium]
MKTLLLTLISVSLVNNVVLSQFLGLCPFLGVSKKIETAAGMGGAVIFVITIASAVTSLLYRLLVKFHVEYLETIAFILII
AALVQLVELFLKKYSQGLYQSLGVYLPLITTNCAVLGVALTNVQNHYNFITSVVAGFGTAVGFTISIIILAGIRERIEDN
DIPHSFKGSPIVLITAGLMAIAFIGFSGLI
>WP_006504682.1 MULTISPECIES: electron transport complex subunit RsxE [Catenibacterium]
MNKYIKPVYNGIIKENPTFVLMLGMCPTLAVTTSAMSGMGMGLTTMAVLIMSNFVISALRKIIPERVRIPAYIVIVATLV
TVVQLLLQANLPSLYDTLGIYIPLIVVNCIILGRAEAFASKNNPILSILDGVGMGLGFTLALTCIGLVRELLGAGTAFGY
TIMPKAYEPISIFIMAPGAFFVLSMLTAIQNKLKLPSATNIEHSSTLECGGDCTHCHGITCFEEYKKEAQKK
>WP_006504683.1 MULTISPECIES: RnfABCDGE type electron transport complex subunit G [Coprobacillaceae]
MNIKRIIKDTCILFIITIVSGCLLGFVYNSTKDKIAAKQEETKLLAYKQVMSEADDFKADYSKLIQQSPKLLTKDYGKNG
IEITNALGAYKDNKLQGYVIQVTDKDGFGGEIELIIGIDLNKQIKGVEILSINETVGLGMNAKNESFRLQYLNKKVDSFV
ITKTGKEKDNEIDSLSSATITSKAVTNGVNGALDFYDLLKGDGQHE
>WP_006504684.1 RnfABCDGE type electron transport complex subunit D [Catenibacterium mitsuokai]
MNKLLHTSSSPHVRDQTDTTRIMIDVIIALMPATLYGIYQFKLNAALIVVVSVLTCVLSEYLFEYFMKKPITIKDCSAIV
TGLILALNLPSTVPLWIPVIGALFAIIIVKQLYGGLGQNFMNPALAARCFLLISFTGRMTNFVFDGITTATPLAILETRS
HYDLFRLFIGTTAGTIGETSTLMILLGGAYMLVKRVIKPTIPVAYLLSFSLFTLIFSPFRFDFYYLACQLCGGGLMLGCF
FMATDYVTTPINFEGQIVFGILIGILTGLFRFFGTTTEGVSYAIILGNLVVPLIEKYTLLYKTKRAVVS
>WP_006504686.1 glycoside hydrolase family 1 protein [Catenibacterium mitsuokai]
MERKMPKDFYWGGSVSSFQTEGHRNEGGKGVCIYDVRPMNPEFSDWNDAIDEYTRYDEDIALMKGMGFNFYRFSICWSRI
IPNGTLDEPVNEEGVKFYSDLIDKLLAAGIEPMITLVHFDMPYHLVKNYNGFASRYVVDCFERYAKVCIERFGDRVKHWM
SFNEQNLHSMMLRVSNAEEIPEGVSLPKHLYQVNHNVMMAHCKAVRALREMQLDAKFCGMGAITNIYAYDNSPENNLFAS
QAYNLLNGYLVDTFAQGKYPDYWNAYLENRGWMPTFEEGDEELLKYTVDYIAFSYYRSNTVKTGVFDYERPACDCVNEQQ
IQNPHCEANEWHWEIDPVGFRWTLNDLHHRTGLPVFVLENGIGWREDMTQEEVDKMLAEGRTIEDDYRINYHRDHIREME
NAMFEDGVDCLGYITWGPIDILASMCNMDKRYGFVYVNRTNKDLRDMKRIPKKSYNYIKKVFESNGADLD
>WP_006504687.1 GTPase HflX [Catenibacterium mitsuokai]
MKAILVMTSDNPFYIDELKSLCIACDIEVEDVVIQKLEKINPATYIGKGKIEEIRLRLDGEMVIFDDELSPLQVKNLTDQ
LQTEVTDRTDLILRIFEQRAQTKEAKLQVEIARDQYLLPRLAGMQEHMSHQQGGSGFRGSGEKQIELDRRIISRKLSRSR
KELAQIVKQRQTQRERRKRNNVPVIALVGYTNSGKSTLLNTLCQNKEKKVFEKDMLFATLQTSTRNIKIKNHTCLLTDTV
GFIERLPHNLIQAFRSTLEEVKEADLLLHVVDSSFEDYQLQVDTTNKVLEELGVENTPMIYVYNKVDLNKYGYVHPVAPY
VFISAKEKIGLDLLEDEISHILFKDYETFQLGIPYDKGEDFKYLYEHTYVEQVDYRDDYIYLQIEAKRQDIKDYLMYILL
N
>WP_006504688.1 hypothetical protein [Catenibacterium mitsuokai]
MATEAQKKASANYAKKMTKCVNLAFNKKTDADILEKLIKLIQKWDISKS
>WP_006504689.1 hypothetical protein [Catenibacterium mitsuokai]
MQDSYSSKYDVSINSMLCSSGNLGIVYDIKDNGITTDIQYMLLYSLDNHKLDTIACRSDTSVERADFYLWSIVLLRTLSE
EDHSSTEWLSLLADSMDGPNQVGDYYFKLDMGDENYMFVVLPK
>WP_006504690.1 rubredoxin-like domain-containing protein [Catenibacterium mitsuokai]
MAKFVCKVCGYVYEGDAAPAECPVCHVGADQFEEVKGEMKLAAEHEYGVYAKTVKNNLDITDEDKKFIFDQLKANFEGEC
SEVGMYLCMARIAHREGYPEIGLYWEKAAYEEAEHAAKFAEMLGEDLEPNMKSTTKDNLAWRVDCEFGATAGKVELATCA
KKNNLDAIHDTVHEMARDEARHGKALKGLLDRYFGK
>WP_006504691.1 DAK2 domain-containing protein [Catenibacterium mitsuokai]
MKEINGKMFKQMVLSGAIVLHNNHPEVDALNVFPVPDGDTGTNMSLTFNSGAEQVEKLADDTSIGDIAKTLSKGLLMGAR
GNSGVILSQIFRGVAKSLKGKETANVAELSDAFSSGAKVAYKAVMRPVEGTILTVIRESADAAAKYVQPDMEIEDWFSYF
VKSAEKSLDNTPELLPVLKEVGVVDSGGAGLLLVLTGFMAALAGEVIEKVDNVGAASDVEIVQEEEKPYGYRVQFTLKID
DRKMNAFNLDGFINELKNLPGKNVDVAQKDNKVIGNVDTLKPGNALNTGLRFGEFTKVTVVNTEVSEEEKEEEIPMAPAK
EMALISVAAGDGIKDMFLELNCDHVVSGGQTMNPATEDIVKAIKGVNAKHVIILPNNSNIVMTAQQAATVLEGEVDVVVL
PTKTIPQGLSAAIMYNPEATLDENVDEMKEAIANVKTGQVTFAIKDTSIDGLEIKANNYMALCEKKIVACVPDKLEALKN
VLSNLVDEDSEIVTLICGEDVTEEEQEAAASFIEENYEDVECEVHVGKQPVYSFIVGVE
>WP_006504692.1 MULTISPECIES: Asp23/Gls24 family envelope stress response protein [Catenibacterium]
MIKKTTDLGNIDISTDVIATICGGAATECYGVVGMASQKMMDGFYDLLGKDNYSKGIVVEEGQTGSIINLYIIVGYGVKI
SEIVYEVQKKVKYVLEKTLDIDIEAVNVYVQSIRVMD
>WP_006504694.1 YjjG family noncanonical pyrimidine nucleotidase [Catenibacterium mitsuokai]
MKYKTILWDIDGTLLNFEMSEKISMEKCLEKHGVSMTEAQFEEYKKINKECWKMIEKDHSRRNELMVKRFVDFFTLLNVS
IDGVQFNKDYQEALGTYYCLNEFALDVILALKPHCKQYAASNGSKVAQLGKLKGTGLYDLFDDIFISEDVGYEKPDLTYF
NYIKEKTHYDPDTTIIIGDSLTSDIKGGENVGIDTCYFNPAHQKNTSQAVTYEIDKLIEVLDIVK
>WP_006504695.1 molecular chaperone DnaJ [Catenibacterium mitsuokai]
MADKRDYYEVLGVSKDASKDEIKRAYRKMAKKYHPDVNKAPDAAEKFKEVNEAYEILSDENKKAAYDRYGHAAFEQGGAG
AGGFGGQGFGGFEDMDFGDIFGSFFGGGQSRSRRPTGPQKGEDRYVQIEIDFMDAIKGKKTELKINYDEQCSHCHGTGAK
NPNDVHTCSRCGGTGRIRVQQRSPFGTIINETVCPDCHGTGKVVKDKCPHCHGSGYINKNVTVELTIPAGINSHQQLRVA
GKGQRGVNGGPNGDLYVEIYVRPHKYFVRNGNDISISVPVSAVDATLGCEVEVPTVYGDVTMKIPAGTQTGTVMRLKGKG
VKNMRSDTYGDQYVQVNVSIPKKLSKKEKDLYMKLKELDEKESIFDQFKKSFKR
>WP_006504696.1 molecular chaperone DnaK [Catenibacterium mitsuokai]
MSKVIGIDLGTTNSCVSVMENGEAKVIANPEGMRTTPSVVAFKNGEIIVGEAAKRQAVTNPDTVASIKRHMGTSYKEHVN
GRDYTPEEISAMILQNLKATAESYLGEPVTRAVITVPAYFNDSQRQATKDAGKIAGLEVERIINEPTAAALAYGVDKTEQ
EQKVLVYDLGGGTFDVSILDLADGTFDVLATAGNNHLGGDDFDKKVMDYMISEFKKENGVDLSADKMAMQRVKDAAEKAK
KDLSGMMQTQISLPYITAGANGPLHLDMTLTRAKFDELTSDLVAATETPVRQALNDADVTPSEIDQILLVGGSTRIIAVQ
ESVKRLLGKEPNKSVNPDEVVSMGAAIQGGVITGDVKDIVLLDVTPLSLGIETMGGVMTVLIPRNTTIPTTKSQIFSTAA
DNQPAVDINVLQGERAMAKDNKQLGLFKLDGIEPAPRGVPQIEVSFDIDVNGIVNVKAKDMKTNKEQSITIQNSTGLSEE
EIDRMVKEAESNKADDEKKRKDIETKNKAEAMINQIDKALAEQGANLPEDQKKQATALRDELKTALDNNDMATLESKMSE
LEKIAQQMAAAQYQQQNAGNTAGADTSSNNNNDDFVDADFTEKN
>WP_006504699.1 radical SAM family heme chaperone HemW [Catenibacterium mitsuokai]
METKALYIHIPFCDHICSYCDFAKVYYREEFVLQYLERLKEELDTLPHHPMETIYIGGGTPSALSLNQLKMLLNMIDPFV
GDGTLEYTIEVNPESATLDKLEIMHLHGVNRLSVGVQTFDNTLLKRIERYHTSSIAKEVVRNAKAIGFKHISIDLMYGLP
GQTLEDVKEDLQIALSLPINHLSYYSLILEEHTRLYDNYEPLDEETEGIWSDYIVETLSRAGFHRYEVSNYALGNHESYH
NKVYWHYENYYGVGIGATGKIDDELISHSRSLTDYLQGKNTIYIEKETIEDTMFNHLMMSLRLEEGLDLDEFKRRYHHTI
EEVYKEALSKNLDNHNLVIENNHLKTNHTLDLLNSILLDFLPE
>WP_006504700.1 DNA polymerase III subunit delta [Catenibacterium mitsuokai]
MNIVLYGEEKLLLAQRLEDLKKKYQCTSDDMNYMVYHAGETPMKEIIEDALTQPFLTEYKMVVLKNPIFLTKEKPKKKLV
TDEDIKLFLDYIEHDNPTTIFVIYQDQRNFDERKKVVKSLRKHAKWYEMEKLTFDQLYKATREAIIHRNASIEDDALTLL
LDRCGNDLLTISNQVEKLCLYTHNIKKEDVERLVPPRVEEDVFKLTNALMNHDLRNTMRVYQDLISQNHEPLQLIGLIAN
SLRNLYQVSIMSKKGYRDTDIASALGLNPRAIYPIRKNAAHFDITELMEKLYALSELDYAIKTGTVDKYRGLELFLMRI
>WP_006504701.1 ComEC/Rec2 family competence protein [Catenibacterium mitsuokai]
MPLRYHLVYYAVFVLLLSVAYLVHPLFYIFLLAYLIYLVKRFGRKMLFLLFLLPIILRPVTSPEVPSIVSGRVKDIRDNY
VILNTDYGKIKAYTDHSFQYNDEVLVKLRFLEIKHRKDPIGYDEYHSFKANNIVAKAKITHITSVSSHPSFCQLIEKHFS
SSKSIKSYQKLFVLGIKDEAIKEDYSLLTSLSLIHMFALSGMHIHLLYKCLSLIKTFVRVDIADIIIKILIAFYVFSIPY
NISLHRAFYMLVIYDLVKEKFNQLDVLSLLVLFNVIKNPYIIFSISFVFSYFIYFLVIMTKHFPYRSFLIYLGGIPIVLA
LNFSINIFSYFLTVLLAPFISCFYIVTLLSLIFPIDLIMKMMINYQQMILNFITSFNAEIIFQKPTLSFIILYYVILFYI
FLLLEEKKSVQFSMSLLCALMISFHIYSIYKPYTQVSTIDVGQGDCSLIRLPFNQGNYLIDTGGNREYDIASHNVIPFLK
SQGVPCIDRVYISHHDYDHYGALDSLKKKYKVKRIIDSYQEEEKNKLITIKMLKSDVIYPSTNENSLVMLVTTGGYNYLF
TGDIPSNVEEDLYKKYGEIDIDVLKVAHHGSGYSSSVTFFQMVHPRIAMIGVGEHNLYGHPARIVIKRLEERKIKILRTD
LDGSFSIITYLGEHLIYR
>WP_006504702.1 helix-hairpin-helix domain-containing protein [Catenibacterium mitsuokai]
MRQIKIIGLILLSIASFLYSYQKPEKVSSTQKSEVYITLEGAFNQTGEVPIKEGMTMSDLVKKVGVKENACMDSLNMNRS
IQAEMRFYLPEKRANMISLNKGTLEDFMTLKGVGEKTAQKFIDYRQIQPFYSIEDIMNIQGIGEKKYLIYRDYLCL
>WP_006504703.1 Holliday junction branch migration DNA helicase RuvB [Catenibacterium mitsuokai]
MDRDVLDTNEHIEDEESSLRPASFDEYVGQHDLKENLRVFVGAAKMRDETLDHVLFYGPPGLGKTTMSMIIANEMGTHIK
ITTGPSIEKTGDLVALLTSLEPGDVLFIDEIHRLNKVVEEILYPAMEDFCVDVMIGKDATTRSVRIDLPPFTLVGATTRA
GDISAPLRDRFGIVAKLDYYKDEELRDIISRTSKVYGMTMEEEAKMELARRSRGTPRIANRLFRRVRDFAQFYGDEIITK
DRTMQALDRLKVDNLGLDDVDHKYLLGIINRFQGGPVGLEALAASIGEERMTLEDVYEPYLLQKGLIKRTSRGRIATNLA
YRHFHITREN
>WP_006504705.1 GTPase ObgE [Catenibacterium mitsuokai]
MKFIDRVKIYVQAGTGGNGTVAFRREAHVPKGGPSGGDGGRGGSVIFVATNSLSTLLDLRYYREYKAQNGEKGHAKKMHG
ADADDLVIRVPVGTCVYDDDTGNIIADLTKDGQRAVIAKGGRGGRGNARFASSRNPAPKICENGEPGEKFNLRVELKLLA
DVGLVGFPSVGKSTLLSVVSKARPQIADYHFTTIVPNLGVVQVKDGRSFVMADLPGLIEGASQGKGLGHQFLRHIERCRV
IVHIIDMSGSEGRDPYEDYVTINKELGEYEYRLLERPQIIVANKMDGDEAEENLKKFKEKLGDQKVFPIIAPIHEGIDAV
LYAVADALETAPDFFNQEEEQESVLYTYKEDEKPFTIHNKGNGVWEVTGKKVERLVQMASFTTDDGFQRFALQIRNMGID
DALREAGCEDGDTVRLYDFEFEFYN
>WP_006504707.1 ribosomal-processing cysteine protease Prp [Catenibacterium mitsuokai]
MTHVDVVYHAGQIQSIKVEGHAGQNEYGKDLACAGISTAVVGIYNMLEAKGFMKDGNLANVESGYSYFEIFNNREDYQII
LETLIKILETVEYSYEQYVKINTREV
>WP_006504709.1 site-specific tyrosine recombinase/integron integrase [Catenibacterium mitsuokai]
MDEKKAFLHYLKYQKNYSVLTLQSYERELTDFLLFIGKESISLQEVDYYVIQNYLIYLNEKHLSHTTINHYLSSLRSFFK
YLCQQNSVVSNPFSQVHSLKTGSRNPDFLYVDEMMGYLDSIDTHTSLGVRNKALLELMYASGLRVSEVVSLRLSQIDFNR
QMIRVLGKGSKEREVPFHDYAKKWLLQYINDDRISIMNEYHEAHDYVFVNRRGKKLTNRGVENIIDRTMYLYDPLRKIHP
HTIRHSFATHLLDAGMDIRVVQELLGHSSLSTTQIYTHVSQEHLREVYNRTCPRQEFKKIEKNIDDKGKK
>WP_006504710.1 methylenetetrahydrofolate--tRNA-(uracil(54)-C(5))-methyltransferase (FADH(2)-oxidizing) TrmFO [Catenibacterium mitsuokai]
MIKEVNVVGGGLAGVEATYQLIKEGIPVHLYEMRPVKKTDVHKTSDFAELVCSNSLRADGLKNAVGVLKQEMTMNDSMII
KMARDHAVPAGGSLAVDREGFSRAVTEFIENHPLVTVHREEVTRIPDGPTIIASGPLTSDALAKEIMDLMGNQDYFYFYD
AAAPIVTKESIDFNKAFYKSRYDKGDGEYINCPMTKEEFDAFYDALINAEVVKPHDFEEKFFEGCMPFEEIARRGKQTLL
FGPMKPVGLEKDGQRFEAVVQLRQDNAVGSLYNIVGFQTHLKWGEQDRIIHMIPGLENASIVRYGIMHRNCYFNSPTYLN
PTYQFKNREDLFFAGQMTGVEGYVESAQSGIVAGKNMVRYLKGEELLTYPRETVMGSLAYYITHASPSDFQPMKANFGIL
PDLEGKVKKKEKKEKYAQRALEKMEEFING
>WP_006504713.1 ribonuclease HII [Catenibacterium mitsuokai]
MNKQERLKYENEARAAGYSRILGVDEAGRGPMAGPLVVGGVIFPEDFYDERINDSKKLTEKKREALYDLIIENALAYQIE
VLSVEEVDTLNVYEASRTGMKRIVESLEPDFTLSDAMPLGDIPHLSIIKGDAKSISIGAASILAKVTRDRIMKEYGKQYP
EYGFEKHKGYVTKAHKEALEKYGVTPIHRRSFAPVQKVLNEQLSFDFEEKD
>WP_006504715.1 signal peptidase I [Catenibacterium mitsuokai]
MNKLKKLCLPGIVLLILCLFTFVVLPVKVKGTSMMPTIHDSDFILMTGVTSYKQIHRFDIVDVRSSALKEDVIKRVIGLP
GEEISYKNDHLYINGQLVEEPFLKLPFMKKEKIKYDLTHYTKDFRIKLRHDEYFILGDNRPMSYDSRYFGPVHIEDIRAK
NGYIIYPIQHIKRND
>WP_006504716.1 MULTISPECIES: 50S ribosomal protein L19 [Catenibacterium]
MNMQLVNEITKSQIKTDVPQFKAGDTLKVFVKIQEGNKTRLQMFEGVCIAKKGHGIGETFTVRKISYGVGVERVFPVNSP
IIDHIEVAKVGKVRRAKLHYLRGLSGKAARIKEIR
>WP_006504717.1 tRNA (guanosine(37)-N1)-methyltransferase TrmD [Catenibacterium mitsuokai]
MKIDVLSLFPEMFEGFLTTSIIKRAIDSGHVEVTIHNFREFATDRHKSVDDTPYGGGQGMVLMCKPLLDCLKTVVTKDSL
VILMSPQGMTHHQAYAEELALKQKHIVIICGHYEGFDERIRDYVDVELSIGDYVLTGGELGAMVVMDSVIRLLHGVITQA
SHEDDSFSNGLLEYPQYTRPYEYEGSKVPDVLLSGHHENIRKWRLKESLRKTMIKRPDLLEKRPFTEEELEILKELKK
>WP_006504718.1 ribosome maturation factor RimM [Catenibacterium mitsuokai]
MELVEIGKIINTFGIKGDLKIASSTDFGEQRFAPGSHILVKTPREYLDFEISKHYIHKGFDMIAFKGFTDINEVEKYKGC
ICYAPKDTSLLPEGMHYISDIVDCEVYNNGTYIGKVTDVYQGAQAIIGVDVNGKQVMIPYIDAFVKNKDIEHKRIDVSLI
GGFLDED
>WP_006504719.1 MULTISPECIES: KH domain-containing protein [Coprobacillaceae]
MDYVKALQDICLELVNDRDKLEVREMPSLDDNAIVLYVYASHDDISKLIGRKGVMANSIRQLMSVSTRGMHKRLDIKFES
YGEE
>WP_006504720.1 MULTISPECIES: 30S ribosomal protein S16 [Coprobacillaceae]
MAVKLRLKRMGAKKSPFYRIVAADSRMPRDGRFIEQLGTYDPRQNPAKVSLKKEEILKWLGNGAQPSDTVKNILSKEGVI
KEFAESKKAK
>WP_006504722.1 response regulator transcription factor [Catenibacterium mitsuokai]
MKHTLLLVEDELGIRETVKIFLKSQNYEVIEAENGKEGLEALKHNDIHLAIVDIMMPVMDGLTMTMKLREVSDIPVIFLT
AKTEDIDKITGLNLGADDYITKPFEPMELIARVNSNLRRYEQILNLKGNIQKPNNQLIVGGLVLDQETKEVFVNGRSVRL
TKKEFQILELLMSYPGKVYSAEEIYESIWEETAINTETIMVHVRRLREKIEANPKHPEYLKAVWGVGYKIEKME
>WP_006504723.1 signal recognition particle protein [Catenibacterium mitsuokai]
MAFESLSDRLQETLKKVTGQATLTESNMEEMLREIRLALLEADVNYQVVKEFIANTKEKAIGQNVIGSLKPGQVLVKIVH
DELVSLLGTEMVTVDYSKDPTIIMMVGLQGSGKTTTAGKIAKLITEKQGKKPLLVAGDIYRPAAIDQLKTLGAQLNIPVF
SKGTDTPVETIVTEALAKARDDHNDVVIIDTAGRLQIDEKLMQELANVKEIAHPDEILLVVDSLAGQEIVNVASTFNERL
GITGAVLTKLDGDARGGGALSIRHVTHVPIKYIGTGEKLDEIDYFYPDRMADRILGMGDVVSLVEKVQDVYDEKESMKAF
NKMKAGTFGLDDMLDQMKKLQKMGPLSGLLKMIPGMPKIPNLNDDDAAAKMKMTESIIYSMTKAERANPDMINSSRKERI
AKGCGQPVTEVNKLLKQFEQSRKVMKQLGNIDPTTGMPTQRPMKNQQQFNPYRKKTRHKKKKK
>WP_006504725.1 MULTISPECIES: signal recognition particle-docking protein FtsY [Catenibacterium]
MGFFQKIKETFVGKSTKQNEKYVAGLDKSSASFSSKINALAARYREINDEYFDELENILIMSDVGVNMVMKIVDEIKKEV
RLENIKDPHAINDIIVDKMFVIYANDSYMTTKINYAENDLTVILMVGVNGAGKTTTIAKLANKIMHEEGKKVMVAAGDTF
RAGAIEQLAEWANRLNIPCVKGKEGGDPSSVIFDALEQAKEGGYDVLICDTAGRLQNKVNLMKELEKMNRIIKRVVPEGP
QETLLVVDATTGQNGISQAVEFSKITDITGIVLTKMDGTAKGGIILSIKDMLNIPVKFIGLGEKIDDLQEFDLEQYIYGL
CNDLME
>WP_006504726.1 chromosome segregation protein SMC [Catenibacterium mitsuokai]
MYLKRIELHGFKSFADKSVVEFMPGITGIVGPNGCGKSNITDAIRWVLGEKSAKAMRGETMTDVIFSGSEDRKAQGEAEV
TLVFNNEDHFLDFDSTEVEITRRLYRTGDSEFLLNREQCRLKDITDLIMDTGLGRDSLSIISQNNINEFVKSKPEDRRAM
FEEAAGVAKYKKRKIETVRKLERTTDNLDRVQDICSELERQIGPLKRQKEKAETYLEFKEELQEVEVSVLVKEISTLSEE
LKTLNKELEDLENERITNDGAVILDEKQSEELEKKMYALDQEVNELQEKLLEAMNEVSSLETQKVEIDANRKHILETTSQ
EDIEAKKASMKSILQDAIIEYNDRVKRYNDVKKEKNDLSQKDSLNKKQQSNLRSLIEKKNIEIHNSRTEKTRLTDIIENK
SGYSYGVRTILGAKNSLSGICGALGDLIETEETYETALATALGGAIQFIVTRTNNQAKEAIYFLRKNKAGRATFLPIDTM
KPRLLREEAKMLAEQSLGYLGVMSDFVTYDKSISDVVLNQLGNTIVADHLDHATEIAKSIYHRYRVVTLEGDIINVGGSL
TGGASKHTNNAMMSKRELERVSHTLDQQEKDLNKMKSDLHTLENEGREIGQLYMQKQMSLAKLELVVTNKKSEYEVAKAD
YENLTHQSVELDEVIKGTQNNELLDRLNDAKRRRDELKETIQAKRTIRMGYVNENEEVSRRLREHRAALKDVESQSTDKK
VAKSRLETEIQNYLLRLNDAYAMTFEHAQEKADMSIDIDKAKDKVRDLRQRIASLGHVNVESIEQYNDVSTRYETLSTQR
SQLLEAQDSLLKAIKDMDAIMVEKFSTSFEAINKAFNDVFRYLFGGGHASLKYTDPDNILETGIDIEAQPPGKAAKLHSF
SGGENALIALSCLFAMISVKPSPLCILDEVEAALDIANVERFAKYLRSFSDETQFIVVTHREGTMAECDLLYGATMQEKG
VTKLVSVKLKDATEYASS
>WP_006504728.1 cell wall metabolism sensor histidine kinase WalK [Catenibacterium mitsuokai]
MKSIYSKLVIGFLLTSLLSFSICCFFTIKSYNRDSDQLALEELEHSSNHIADLIKLINDKDQDKILADYSETSEMSFTVT
CEGQTKSYGHVNKKLILKDDELKTLATSKDKSLRSEGIISQYAKAFKIDNQTYVITVQKDFSATKDIFMKSYTSAAIIFM
MTGSIVFLIVADIIVKPISRLTRVTDELAKGNYKVRVNYEGKDEISSLYASFNQMAVRLAKQETIRQQFISDVSHEFQTP
LTAISGFATILKNENLTDEQRKKYADIILFNSNRLSHLSKNMLQLTLLDGEDTALDKTEFPLIEQLNRVIEMEDNAALSK
DIEIEFIHPKKEFIIEADESRMEQVWINLLSNAIKYTNEHGVVTVEVRRTPTELQVRFEDTGVGMSQDAISHIFERFYRQ
DKSRTIEGNGLGLSIVKRIIDLHHYKIDVESQEDVGSVFTVYIPYEMFTGLTKKKKD
>WP_006504729.1 response regulator transcription factor [Catenibacterium mitsuokai]
MKSKIMVVDDEMHIRELVRFYLDKAGFDTIEAANAEEALDIVENQYIDLAVVDIMMPGMDGFELVEQMRQYREFPVIMLT
AKSQSKDKLRGFSLGIDDYVTKPFDPDELMARVKTILKRYSINSSNVVKIGDVIFDGDKYEVRYQEQVIHLPLKQFELAF
ELAKNPNQIFTREQLIEKIWGMDYDGFDRTVDVHIKRIRENLGHLPGFKVVTVRGLGYKIEVE
>WP_006504730.1 bifunctional oligoribonuclease/PAP phosphatase NrnA [Catenibacterium mitsuokai]
MDKIINLLKQYKQVFLYRHINPDYDAFGSTVGMYYFLKENFPEINVVLKGNFENVLWEKFNATIDEEKELPILGIVIDTA
NRERIDGDISVCDKIIKIDHHIVVDSYGDINIEDATASSASQIVSLLLEEVKDSYSLNKQGARALYMGIIGDTNRFMYRS
TDARTFKAASYLLESGINIEEIYQTMYLREEKDLKVTQFILNNYQVNDKVAYYILKDEDLKELGISREEGSSYVNTLANV
KEFEVWCAITENTKDNVYRVSIRSKNAIINEVAAKFGGGGHALASGATLSSLDQLEDLLSSLHDAISMI
>WP_006504731.1 acetate/propionate family kinase [Catenibacterium mitsuokai]
MAKIMAVNAGSSSLKFQLLEMPSELVICSGIVERIGLEEGIFTIKHNGQKKTEKLPIPDHKVAVSLLLDALVKEKIVEKL
EEIEGVGHRIVHGGEYFDSSAVVNEDVVSKVEELCELAPLHNPAHLVGYRAFKEALPGVGHVFVFDTAFHQTLDRERYLY
PLPLEYYTDYKIRKYGAHGTSHKYVSEQVIKELGNPKHSRIIVCHLGNGASLSAVLDGKCIDTSMGFTPLAGVMMGSRCG
TIDPSIMPYLCKKLNKTPDEVLDIYNKKSGMLGISGISSDSRDIENALFNEGDERALLTGLLYSRIVSKYIGQYFVELGG
LDAIAFTAGVGENAAYLRRLIIDDCSRALGVFLNEESNAIRSDENRLISHQFSKVDVFVIPTNEEVEIARDTMKLLHLG
>WP_006504732.1 hypothetical protein [Catenibacterium mitsuokai]
MEEINRTPAILLTRTIDKDHCIRFQSKYYFPVTENGDRRYFARKTDCMVIESFDRQFLANIADKLYLMEEVPKHELVSKE
FDAPKEAPKKEKKKYTPPMNHPWRKDSIANYAAKQKHHCGAHV
>WP_006504733.1 hypothetical protein [Catenibacterium mitsuokai]
MAFHIEIETNIDDASLDVESCEEVITFLENSYENVRAEIYSYCLGMRTLRYALISIVVLGILFFISHSKLFLFGMPIVTL
MIMLGTISLAETTSVAVKKQVKEKIEYYKRRLKLLKECQS
>WP_006504734.1 DUF5662 family protein [Catenibacterium mitsuokai]
MHIWGHFKTITRHKILVGKLCFKVHLYKQGLLHDLSKYSPSEFITGIKYYKGTYSPNSAERNEKGYSTAWLHHKGRNKHH
WEYWVDFTRKGQVPAKMPYNYVLEMFCDRVAASKIYEGKNYTDAFPLQYYESGQYSYILHPETRALIRFMLVYLKDHGLD
DTIKMLNRHHDYDEYFVEFKDDFM
>WP_006504735.1 MULTISPECIES: pseudouridine synthase [Catenibacterium]
MEERLQKVIAQSGYTSRRKAEELIQQGKVTVNGEVVTVLGTKVTKKDTICVNGKLINKEDKVYYLFYKPEKCVCTMSDEH
DRTCVADYFADSNERVYPVGRLDYDTTGALFMTNDGEFANLIMHPSSHLEKVYEVSVKGLLTKAEKNQLEKGIYLEGVKT
LPCEIAITGNDEEHGTTMLLIRLVEGKNRQIKKMFEEVGHPVKRLRRIMIGPIDLKGLTPGTYRRLKPHEVNVLRTMALK
KKNANKK
>WP_006504736.1 ferredoxin [Catenibacterium mitsuokai]
MKVKVNEGCLGCGACAGVCPDVFELDDEGLAKVIVDETEDPAVQDAIDGCPVGVIEAE
>WP_006504737.1 hypothetical protein [Catenibacterium mitsuokai]
MSEQTRMSKYKDLRDNIDDDTYVPHEEDDADDDFLSFIPRSNHRESLEPKTYETLKYESNPFESLHEDHLNTTRTRTDTR
LDILNQMKEDASSQDTICDYHTSELRRGHAVKGGSLMDKLAAMSPEEDVEAFRKYSEEISHREPVKTERVVRSAPNYENK
HAQKKAPLPEKQEDKKLTKILNGVIALLVIAVIVFIIMTFLNI
>WP_006504738.1 (d)CMP kinase [Catenibacterium mitsuokai]
MKKIAIAIDGPAAAGKSTIAKRVANNLGYTYIDTGAMYRCVAYYALVKGVDFHDENAVCRLLPEIKIKLMPDNTVYLNDR
DVTADIRVNEISAGASIVSAYSKVRTYLVTQQREMAKAGGVILDGRDIGTVVLPNAELKIYQVASIECRALRRHNENLSR
GLNSNLDEIKKEVAARDEADMTREISPLKKADDAIEIDTSDMTIDEVVAHIMNLVEKKTQ
>WP_006504739.1 MULTISPECIES: ribosome biogenesis GTPase Der [Catenibacterium]
MKKGIVAIVGRANVGKSTLFNRIIGERVSIVEDVPGVTRDRIYAKASWLTKEFRIIDTGGIELKNADFTEQIKTQAEIAI
EEADVIIFVVNGREGLTSEDNFVARMLQKSGKPVLLAVNKIDDVAFRDNIYDFYSLGIGEPIPVSSAHGIGVGDLLDEVI
RVLPDEEDEFEEDEIKVSIIGRPNVGKSSLTNAILGEDRVIVSNIEGTTRDAIDTAFEKDGYKYRIIDTAGMRKKGKVYE
NIEKYSVLRALKAVEQSDVILCVVDGERGIIEQDKHVAGYAHELGKSVVLVVNKWDAVTKDEKTMAKMEKNLREQFKYLD
YARIAFVSALKKQRINTLFDLIVEAYMNAHKRVTTSVLNDVIVDAQAMNPTTTFEGGRLKIYYANQVAVQPPTFVLFVND
PKFMHFSYKRYLENCLRDRFGFEGTPIHIICRKRD
>WP_006504741.1 APC family permease [Catenibacterium mitsuokai]
MDNKESKGGLNKSLKLIFVYTVATGSIFTFVNYWDSVFYGYCGSGTFLAFALMTVAILPVALVYSELASIFHTGGGELIY
NTVGINKHVGFLASWLIMAAWISVPPAVVMAIMTWINKTLNLGLGTWGMVGCAAILLVLYFLMSIQNVQFLVKAQAGMLF
CNIAVTIITGFLLLFSGHWHLSNFGNIFQSTLSSINGIPGWVIGMALLITPYFGFETVPQMVEEGDFPIKNSKKAICGSI
LTCGCIYVFYYFCVAGLDGLQGIHTTLAQDGFLTILTMQKVLGWTFWPIIVGILSCLLGMGASLLGFWMSTVRMLYSMAN
KNFLPKVFAKVNKNQQPLLPNIFLLVLSLVFIVLQNSSDFMSAFFNLMSFGCVCAYALTMISAICIHRKHPNWVSANTVK
GGDAFRVLAMLIAVTIAFFCTLGQGIDSWICFGVYLGVGMLLWLWMVCVNWKKHPVEIETPDGVQKF
>WP_006504742.1 SDR family oxidoreductase UcpA [Catenibacterium mitsuokai]
MAKLEGKVALITGAAVGLGEGISTTYAKYGAKLIMVDLSPAVEDTAERLRKEYGAEIITVVANVADRAQMDAAAAKGVEK
FGEINVACCNAGVCRLAPFEEMTDEMRDFHIDVNIKGVWNTCKAVVPYMLKQGGGSIVIASSVTGDIVADAGEAAYATTK
AALVGLTKCLAVEYAKRNIRVNCSQLGYARTPMVEKMAVESNPENPEAAINDIAANVPMGRLARPIEVGELFAFLGSDES
SYLTGAQIVIDGGATLPETMSIGTN
>WP_006504744.1 glucosamine-6-phosphate deaminase [Catenibacterium mitsuokai]
MKVIVTKDYEEASQKAAEIMLDVIKNKPNANLGLATGSTPIRLYELMREDHKTNGTSYKDIKSFNLDEYYGLAQDHPQSY
YYFMCHQLFNELDIDKNNINVPKGKGSIEEVCDEYNALLAENPRDIQLLGIGSNGHVGFNEPGTSFDSVTHYIALKQSTI
EDNAKLFFNGDLSAVPTHAITMGISNIMEAKKVLLIATGERKAKAVKGLVEGPVTEDLPASILQKHEDAIIIVDEAAASL
LSK
>WP_006504745.1 deoxyguanosinetriphosphate triphosphohydrolase family protein [Catenibacterium mitsuokai]
MKAMNKENPKYNDCIERKSQLYERQGDFRTPFMRDYNRIIFTTAYRRLKHKTQVFFAPDNDHICTRAEHVNLVESISYTI
AYQLDLNTELTRAISAGHDLGHAPFGHGGEKILSSLSIKHGLEPFWHEKNSLHLIDDLCLLEDDQHIEHNLDLTYAVRDG
IIAHCGEVNQRRIKPRDEKIDLKDFKSPGLYQPYTLEGCVVKISDKIAYLARDIEDAWNLHILNEEDMKSLIEEINTVVP
GLFKAINNGTVVNYFIQDVIHNSTEEYIGLSDEAFEIMKIFMKFNYQKIYEIKKVKIHTQYVQLILESLFSFLYEYGQHE
NFVLDLKKDAERYPLIINHYIKWLIRYSTLLHDERYQNHIVYDFENDSRALEKSIIDYLSGMTDHFIIDAFDELLAYR
>WP_006504746.1 homoserine O-succinyltransferase [Catenibacterium mitsuokai]
MPINIPDDLPAYKVLTAENIFVMNQTRATTQRIRPLKILIVNIMPLKITTETQLLRLLSNTPLQLEVELIHMSTHDSKNV
PKEHLLTFYKTFKDIKENSYDGMIITGAPVEQMPFEEVDYWNELSEIFEWAKTHVFSSFFICWASQAALHYYYDIDKYLL
KHKLTGVYRHHTNQRKMRRKILRGFDYQFYAPHSRYTTVLKEDISSNPNLDILAESDDAGVYLVASKDGSQFFVTGHPEY
DPDTLDKEYKRDKEKPGVIAELPKNYYLDDDPSQEIQVKWRSHAYLLFSNWLNYYVYQETPYDLSDLHERKK
>WP_006504747.1 YdcF family protein [Catenibacterium mitsuokai]
MVGGDFVVFIPLIILLILYFMYCMLMRYESRTLWSGVGFFGLSMMTIITAFFYVFYYSETITHYPLIMDIGVLLAVVAIL
VILFFPLATIIMFFVEGIKVIKHGGLKLTNLLSLGFAIGLFVYLFVGPIFFKSSNKIMTVLYAIISFTVFYFLSVLASYC
LSAFLNTFHLFKKRKLDYIIVLGAGIKGEQVTPLLASRIDKGIEILKKNPKALLIMSGGQGKGEDIPEGEAMARYAINKG
IDESKILIENKSTNTKENLLFSSKLMTKESPRVGLVTTSYHVFRALILAKNLGIRCIGFGSVTKWYFTLNALIREFMGYL
SMTWKKHSIVIILYSIFIIIFSIVR
>WP_006504749.1 M15 family metallopeptidase [Catenibacterium mitsuokai]
MRLFKKCLLVLGILLLILSGYIIFRSDTFIDDSSTNHGWNLMLVNHTNRIPDNYKVILTKLDNGKEVDSRIVPELSQMFR
AARKDDIYMQVNEGYRSSHSQQKILDNRTDYYKSKGLFTILARRYALNYVAAPGTSEHQLGLAVDIVGDNRYTTNQSAYR
WLEKNAYKYGFVKRYPKSKTSITHIKHEPWHYRYVGKKAALKMHQKNLCFEEYVESL
>WP_006504750.1 NUDIX domain-containing protein [Catenibacterium mitsuokai]
MDYIKLLVEDIHSVTMATINNEGKPITRIIDLMLYDEEGIYFLTARGKSFYQELMDQEYISLTGLKGKVSFSLSGKVKNI
GSHKLDEIFLKNTYMQSIYPENTRKALDVFCLYEASGEYFDISDPAHIKRAPITIHSKEHGAYYTITDRCIHCGKCETIC
PQRCIHNEVIDVAQCLHCGACLEICPVQAIEFKGVKKRRKEDVCLMNMCMIEDHEGHVLIQNKVNDSYTGITFPGGHVEK
EEIFKDAMIREVKEETGLTIKNPYLCGLYHWYKHSIHNIILVYKTNEYEGTLHSSDEGEVYWIDEEDFLKQPLATGMEYV
WDIVHKQHQECIMSNMGEHKRGDLF
>WP_006504751.1 glycoside hydrolase family 1 protein [Catenibacterium mitsuokai]
MGFPKGFLWGGAVAANQCEGAYLEDGKGLSVPDMLLGGDVNTPRTFLPKTDKTAFYPSHEAIDFYHHYAEDIALFAEMGW
NVFRLSINWGRIFPNGDDETPNEEGLAFYDKVFDECKKHNIEPLVTLCHYEIPWNIVTKYDGFSDRRVIDMFVKYATTCM
KRYKDKVKYWLTFNEINIACMGEGGLGDLYGLGIMDPEDVNSDERIPLNKLKSNPQKTFEALHNQFVASALVVTEGHKIN
PDFMIGNMIAHTTLYPLTPNPKDILAAFNEDNFKNNFCGDVQVRGEYPTYMFRYFKDHGIDTSFITEEDKKIIKEGVIDF
YTFSYYMSNCVTVDENAEKTNGNLATGAKNPYLKASDWGWQIDPDGLRYTLNILHDRYPHTPLMVVENGFGAFDKVEEDG
SVHDTYRIDYFRDHIKAMDEAIEDGVPLIGYTTWGPIDLVSAGTGQYAKRYGFIYVDRHDDGTGDFSRSKKDSFFWYKKV
CESNGADLD
>WP_006504752.1 MULTISPECIES: phosphomethylpyrimidine synthase ThiC [Catenibacterium]
MSYTTQMDAARQGIITPEMEIVAAKESMDVEVLREHIAKGHAIIPCNKNHTSIDPSGIGSMLKTKINVNLGISRDCKDMD
VEIEKVNNAVKMGAESIMDLSSYGDTRTFRKRLTKECPAIIGTVPIYDAVVYYHKALKDITAKEWLDIVRMHAEDGVDFM
TIHCGINRAMYERFKNNKRLMNIVSRGGSIMFAWMAMTGEENPFYEHYDEVLDICREYDITMSLGDACRAGCLADATDVA
QIGELVTLGELTQRAWDKDVQVMIEGPGHMPLNQIAANMEIQKTICKGAPFYVLGPLVTDIAPGYDHITAAIGGAIAATY
GASFLCYVTPAEHLRLPNLDDVKEGIIASKIAAHAADIAKGIPGAMELDNKMACARKKLDWEETFKYSIDPEKARRYRAE
AAPEKEDTCSMCGNFCAVKNMNRILDGEIVNIFDE
>WP_006504753.1 6-phospho-beta-glucosidase [Catenibacterium mitsuokai]
MFRDDFLWGGAVAAHQCEGAWQEGGKGISCTDVETAGDNVTGAPRRLTDGVLPGEDYPNHVGVDFYHHYKEDIALLAEMG
FKAFRTSIAWTRIFPRGDEETPNEEGLKFYDDVFDELLKYGIEPVITLSHFELPWALAKEYGGFRNRKAIDMFVKFAKVC
FERYQHKVKYWMTFNEINNQADPTQHNLIQEGAVLLKEGDDAEYLMYLSAHHELVASALAVKAAHEINPDLKVGCMIGMN
GVYPASPKPEDMMNALGAMHQKYWFTDVHARGHYPNYILKKFERKGYDFITEEDKKILSEGKVDYIGFSYYMSFATKYQG
RNEKTFDYFNEDFVRNEYLKASDWGWQIDPLGLRWCLNWFYDRYELPMMIVENGFGAYDKKEADGTVDDQYRIDYLKAHI
EAMRDAVTYDGVDLLGYTMWSPFDIVSASTGEYDKRYGFIYVNYNNNHEGDFSRSKKKSFYWYKHVIETNGEEL
>WP_006504755.1 flavin reductase family protein [Catenibacterium mitsuokai]
MRKDFGARALTYPQPVYMIGSFDKNDHPDLMNAAWGGISDTMEISLSLSSGHKTVQNILKTQAFTVSIADEDHVVACDYV
GVVSGHKEPNKLEKAGFTYTPSSKVHAPIINELPICLECRLKDYDLDTEIMKGEIVNVSVDERILDETGRVDVSKVKPIT
FDPFNNQYVGLGKIVGRAFKDGFKLK
>WP_006504756.1 ECF transporter S component [Catenibacterium mitsuokai]
MKENKTLKIAVTGLMAALAYIAFTFLQIKIPTPGGTTSFHLGNTFCVLAALLLGGVPGGVAGAVGMGIGDLLDPTYVIVA
PKTFILKFSIGVITGLVAHRVFKIQKLEGKQLVIGVVASTFAGLLFNVIAEPLFSYFYTSVLLGAPSQAALALASWNAVT
TITNAVIAIVISSALYLALAPTFKKSGLLDKLHTVKKD
>WP_006504757.1 DUF2798 domain-containing protein [Catenibacterium mitsuokai]
MPKTFKQNLLFTAMMSFLMVYVMILFNISLNIGGMTNQVFLLAFHEMIIMWPVAFFLELLVVDSLAHKLAFRFVQTTDRP
IVITLAISCMIVCIMCPCMSLIATVLFKNIDVSVYFQTTFINFPVALLFQIFYCGPLIRFLFGKIVHE
>WP_006504758.1 PLP-dependent aminotransferase family protein [Catenibacterium mitsuokai]
MLTYSFDENNHKSLYQQLYTFIKNDILEGHLIADEKLPSKRTFAKNLGISIITIENAYAQLMAEGYIYSLPKKGFYVSPI
NNKTPLIPAKMIHKPSIKKESYWCDFSSNQTPAHLFPFTTWAKLMKDVLNEHQSELMVNPPVGGIYELREAISHHLKEFR
NMDVEPERIIIGAGTEYLYGLLVQLLGLDLVYAVENPGYNKILDVYSSLGAKCVPIDMDEQGILVNQLEDLDVDIAHISP
SHHFPTGIIMPVSRRYELLGWANKKEHRYIIEDDYDSELRLSGQPIPALQSIDLSEKVIYMNTFTKTLASTIRISYMVLP
HHLLERYNKKLSFYACTVSNFEQYTLASFINEHYFDKHITKLRNHYHNKRDAIVKMLEESSLKDMITISKEDAGLHFLIT
IHTHMSDETLINKLKEEGIHLRAISHYYLKNIPHTSHTFIMNYSSIDLDKLPQAIEILEKILY
>WP_006504759.1 GNAT family N-acetyltransferase [Catenibacterium mitsuokai]
MALTAKRITENFKELEDLNNEAFPKEERVSIERMIDLSQTGISDLYGVYDEDTFVGFFMTMTSATCVYLFYLAIRSSLRS
RGYGGRTLKLMDDLYQRQIVLDMEPLDDQADNYEQRLRRTKFYASHGYRSSGYHLFYWNQTFDLLCTRGPFLKDDFIEIT
KELQRVVDESGEGDFHPKMLKAAYDILDIIDL
>WP_006504760.1 BglG family transcription antiterminator [Catenibacterium mitsuokai]
MNNRQQRIIDILYDYDEWVTGKELASMLSVSDRTIRSDIEHINKEYECTLIEANRRKGYHLDEMLTSVKGITTKSVIPQT
SQERVSWIIKELLFKQEINLIELQDRIYVSGYTIDNDLRNIRRILNEYPSLKVVRVKNHIRLEGNENEKRSVYKHLLESE
IKGNFTNISALSHLWKDFNLIDVVEIFKNVCANNHYKFKNVSLPMLMMHAGIAIERIRNKNYLYETQSDCTGIDLEYRVS
KDFFEELSQKLGIPYVEEEVVKFAFLLEGRGSHVDLKAESQQLVEEVLLDIKDCFDIDFRDDEELYNSLVIHMQSLLDRI
KVDKPNTTAYLKEIKRQYPLVFEMAIHASDVISKATGKPLVEDEISYLALHFGTAYERHIDTQKYRVVMIIPHNQMLAKA
CMDKIETRFRERMEIIKVFPFFENNMIASLHPDLILTVVPLQHELSIKTVSISLFVNYEDESQIFQALNQLDREKYHDQF
CHIVKKLIGQETFFIKKDIASKEDAINYLCDNLIQLGYATQEYKEDVFKREEMAGTAFVQGFAVPHAITVQPLRSTISVM
VLKNPVKWGKYEVRLILLLSISEQDNQMLHTFFDWLSNVLIDYNQLMQFIEADNYQQFMKLMTA
>WP_006504761.1 RDD family protein [Catenibacterium mitsuokai]
MKKQQQTIASLPRRFGAYLLDWYIGALFTSFPIAIVSQKIYGTMKNQNLLEYPHQLGLICGLFALLGAIIYYVIIPLVIN
KGQTIGKRICHIKIVKSDGKDVGLKELILREVLGAIIIEGVLYSASTILHQVLQISLGISLVKPMMYVGFAITIVSAILC
LVNKKEHLALHDYLARTKVVNFS
>WP_006504762.1 MULTISPECIES: PTS lactose/cellobiose transporter subunit IIA [Coprobacillaceae]
MEDLELLSFNIISAVGTAKSRYVQAMYLAEKGDFDEARAKIKEGEESFVKGHEAHASLIQKEACGEKTVPTILLMHAEDQ
LMNAETTKIMAEEIIKLSQRIKKLEGGE
>WP_006504763.1 MULTISPECIES: PTS sugar transporter subunit IIB [Catenibacterium]
MKKVYLFCSAGMSTSILASKMQEVANSHNLPIKVAAFSHNKLGEIVKSDCPDCILLGPQVEYLYDETVANFGHLNIPISV
IDQDDYGMMNGERVLKKAILLIKKNNK
>WP_006504764.1 PTS sugar transporter subunit IIC [Catenibacterium mitsuokai]
MMKQLEKYLMPLAEKIGRNKYLMSIRDGFLVSTPLLIAGSIFLLIANFPIAAWTKFLESTIINQTTGESLAAFLSKPSDA
TFTIMAVFAVMGIAYSFAGQMKTNKIFGAACALMSWFLIMPYSITGNVAVGSKTIEATLSGIPLGWVGAKGIFVGIITAF
LSVHIYAWVEGKGWTIKMPAGVPPTVVESFSALIPATFVMTFFFLVNLMFGFLGTNVFQIIFEFLQTPLLNLGDTLGAMV
VAYIFLHLFWFFGINGGSVVGAVFNPILQTLSAENILYFTHHQGTGHIICQQFQDLFATFGGCGSTLSLLIAMLLFCKSK
RITDLGKLALVPGIFGINEPIVFGLPIVLNPTMLIPFMLVPTVNIIISYFCMALKIVPICSGINIPWTMPPIISGFLATN
WVGALLQAALIVIGVIIYMPFIKVLDKQYLNEEAQAQAAKEEDDIDLDDLSFDDL
>WP_006504765.1 MULTISPECIES: GrdB-related putative oxidoreductase [Catenibacterium]
MKIVMIYDQIQSGKGIKDDHMVPLGLVKESCGPAIMMEPFLKQVNGHVVCCLYCGDGFYEANSDEVSRKLCAMVEKIKPD
VVVCGPCFNYLGYGRMAARVAYDINEKTHSHAMAAMSIENEETINEYKDKVHIIKTPKKGGTGLNESLEGICQLAKAMCE
QKDEDIVASKYCF
>WP_006504766.1 MULTISPECIES: N(4)-(beta-N-acetylglucosaminyl)-L-asparaginase [Catenibacterium]
MYGIIATWRMALEGITKADEMLKNHGDAGDAIVEAVKAVEDFPYYKSVGYGGLPNEEMIVELDAAYMNGNTLSVGCVGAI
KDFANPVEIARKLSHEKVNNFLVGAGAEKYASKNGFERKNMLTERAEIHYHNRLKEMTQEIKPYSGHDTVGMVCLDENAK
MTSATSTSGLFMKRSGRVGDSPVSGSGFYVDSEVGGASATGLGEDVMKGCVSYEIVRMMKEGMHPQAACEKAVNTFSKEL
IKRRGEAGDMSLIAMNNKGEWGCATNIEGFSFVVATPELEPTVFVVKHEGEHSVFEKASQEWLDDYMRTRTAPLVRK
>WP_006504767.1 Sapep family Mn(2+)-dependent dipeptidase [Catenibacterium mitsuokai]
MNEEILKAVDEIADEMIEGIKRIVRIDSVESEAVNDAPFGEGVRHALDETLQLSRDLGFETVDVDHYIGYARYGKSDDYV
CACGHLDVVPVGEGWKHPPFSAYEEDGVIYSRGILDNKGPILSCLYALTALKRLGIKPEREVRIIFGCDEESGFEDLKYY
LDHEKAPIAGFTPDCKYPVVYAERGRAVIKVKADLDHLITFMNKYILNTQNKGERLGIDYKNDEFGQLEIRNYHLTKEDF
SFSISYPAGITLEEILDKLNRIEGYKYEVVSHFKPVYFDKKAPMVEIMKETYEYVTGNDGTPVTTTGGTYAKMMPHIVPF
GPSFPGQKGIGHNPNEWMTREDLITNAKIYALTLYQLSRKETEL
>WP_006504768.1 copper homeostasis protein CutC [Catenibacterium mitsuokai]
MIEVCCGSYKDGLRAYKGGATRIELNSALYLGGLTPSVASLKLLKRETTLTIICMVRPRGAGFTYDEIEYKQMLLEAEDL
LENGADGLAFGFLKSDHTIDEKRTREFVELIHKYHRTAVFHRAFDCCDDLDHAMTQLIELGIDRVLTSGGQPTAIDGADK
IKSLQENYGKDIEILAGSGVNYNNASSLMEHTGISQVHSSCKDYEEDPTTSGKSVTYSYYTGTHANDYESVDQENVEKLV
SSLQNK
>WP_006504769.1 YitT family protein, partial [Catenibacterium mitsuokai]
MSKNLSAAYKTNKRYIITFFAVFFSALLQTFVLQTFLNPSDLLSSGFTGIAILINRISMLYGYSLSISTLVIVLNLPVAI
VCYKTIGKKFVFFSFLQVIFFSIFTRVLSFDPLFDDVILNVCFGGFLYGFAIAM
>WP_006504770.1 hypothetical protein [Catenibacterium mitsuokai]
MDKLIDINAYPVKDTLKILLQDKSTKKNIIWATDIYSEYGPGFNDKNQIKQSLFNGTNAFKLRPRISKTFEEQQERTRKK
AEVMTPVWLCNKMNNYADEQWFGRKDVFNHENNDNTWTVNEEKIVFDGKRTWKKYVDSRRLEITCGEAPYLVSRYDTTTG
ELIVPPINRIGFLDRKLRVVNENTITEEEWLKWAERAIQSCYGYEYQGDNLLIARINVLLSFYEYFIERWKHDPNMKILT
RIANIISWNIWQMDGLKDTVPLGKPYEENHQLTLFELLEFEDETTQSAETIEEAVPCKIYDWRANTSMLFKDCKKRG
>WP_006504771.1 Eco57I restriction-modification methylase domain-containing protein [Catenibacterium mitsuokai]
MSKKLFDFCIGNPPYQQESNGANDNSTPIYHNFLEAAFSISKKVEMIHPARFLFNAGGTPKAWNEKMLNDEHFKVLRYEE
DATKVFANTDIKGGVAITYRDCDTIYKAIGVFTKYPELNSIRQKVWEKTTDSLCTVITNRGIYRYSDMVYKVHPEEMKKT
ADRRIAPSCFERMPTLFTEEKPIDDKEYIQILGVNKSNRFYKWFRKDFVKDVDNLKKYKVLVPKASGSGAFGETLSNPLV
VGPMVGFTETFISIGACDNEQDANATLRYVKTKFLRTLLSILKVTQNNAKPTWAYVPIQDFTSKSDIDWSKSIHDIDLQL
YRKYGLSAEEVAFIETNVKEME
>WP_006504772.1 DEAD/DEAH box helicase [Catenibacterium mitsuokai]
MAPKITIQTTKKVVPIIYCYTTPEIARHNGWVKIGYSEQDAEKRIGQQTHTADIEYHIEWSKNATFDDGSGELFKDSDFH
AYLVKCGIKRQKGTEWFQISPTEAKSKLDEFRENRGIKKADSVIPYRLRNEQNEAVERAQDYFTLHERGEFLYNAKPRFG
KTLTVYDLAKRMCLEKVLIVTNRPAIANSWYEDYCKFLGAESGFSFVSEVDALKTQPHVLSRKQYTDELIKGNVGENCIE
FVSLQDLKGSVYFGGHFNKLEEVAHMEWDMLVIDEAHEGVDTYKTDIAFDHIKRKHTLHLSGTPFKALANEKFPANAIYN
WTYADEQRAKANWKSVDGDPNPYENLPQLNMYTYQMSEIIREELSQGVEVNGETEEYAFDLNEFFATNERGFFVHNSSVD
RFLDAMTMQTKFPFSTPELRDELKHTLWLLNRVDSAKALAKKLEKHPVFKDYKVVLAAGDGRLDEEDEVLKSFDKVKDAI
ETYDKTITLSVGQLTTGVTIPEWTAVMMLSSIKSPGLYMQAAFRAQNPCLFSNGSEFFRKKDAYVFDFDPARTLIIFEAF
ANDLSSSTSGGKGDTGTREDHVRELLNFFPVIGEDEDGEMIALDAAKVLSIPRKIKSKEVVRRGFMSDFLFQNISNVFRA
PQAVIDMIQQMDPAKDPGPLAGVTPSTGKELDINKDGEVELPDEMVIGEATELFGEKIFDNVDVHDTLNDIIESTPDKPL
TKTDIEAQKQLEQLKKAFKEQVTKPIMDTATQKYGDDMSSHAAKKIENKINTVAESTLEYEFGSYQVEQKALEADRQNEI
AAATSEEEVIEINNTFDKKQKEASEAFKERMGKTIDTMVKDAGETVVRDVETEKKEKTKRTIEDSIKDHLRGFSRTIPSF
LMAYGDDDTTLETFDQIIPDQVFVDVTSITLEQFRFLRDGGDYPDEETGATEHFEGHLFDPIVFNDSVKEFLGLKVKLAD
YFDVANEEDIFDYIPPQKTNQIFTPKPTVKDMVDRLEGENPGCFDDPDKTFVDLYMKSGMYVTEIVKRLYQSDRMKALYP
DRKERLNHIFAEQVYGLAPTEIIYRICLAYIMGFSDEITIKKHNIRLCDALEYAKNGTLEEKLEELFPELANKEGC
>WP_006504774.1 hypothetical protein [Catenibacterium mitsuokai]
MEKIEFTNPESKELNEEVRNYLELMRDTEALIGDGMEKLKGANWAKLWNSLDKLVFYPKTYEGNLAIFKTRCDIRYISLF
TKPEFCCDQEADFKLGGILRSWLDDGQKRGYSLLINTTINEYWGHGIFIDPDTGHIAPVMTDYDAEHRTYTLY
>WP_006504776.1 MULTISPECIES: TnsA endonuclease N-terminal domain-containing protein [Erysipelotrichales]
MKSHKRKIEEGRCQGYGKDYTPFILVREYKGRGTASVIWDPFEERLIHCLSQTEVAVYETIRWQDNVEHIREQYLLDTDR
MNAIAEELGMKKAPWWTTDFLVDYDDGSKTAFSVKYDRSAFDPNKRTYRGKESRLHNLVMRQRAEQIYWESQKVRFKLVT
NEDINQVLVWNVKSVMSYYESFKVISKEQKLKYLIAHKYVYIPMDKQILDFHEIVERAGFDIDELYKRVLVARDLHEEIT
ERREHNGRIKK
>WP_006504778.1 AAA family ATPase [Catenibacterium mitsuokai]
MERLKCNLTFRELRKDENLYDDVDLTAGSMVDAQYRRVAGYEDNPDVCALPKMPSVRDILALGMVNPPGYDREQVEKMST
AEKLAAIEDIDMAMIPLGIHVDVARTIWKFLDRRYKGADVMISANEDEKAYGKGSFGRAIVLYQKLEAPSPIGFLLHGKT
GCGKTMAVNLACRMYPNVIYHEFEDCSYVQIPIVMVTALRKDIRDVFESIAAAFDRFLDTGDYHRRRAVGAKSISATEGL
VKKWIELYHVGLIIVDEVQFLDFSPKKKNIEDIVSITQATGVQFGLIGNDDGYRAVLEYDRLNRRVAKNIINADEVTKNN
VRLFENAIKTLWRYQFGNVESPFTTEIEELLMYHSSRNIALLKYIVITIQTKDVIEKRMEPIDVPFIEKTIGRDMETLRK
LLADPDDPEDAQYHEYITKLYARQAKEVAAENDEEKGRLFDMMAAGELTRKREAVRSRAFQSISDTSNYTETQINRAIRQ
AIDKEPDILDHPSKFLAQKAMEILKKANAKVKRKNTATANQAKKGKSDAATIDRETSQGLTALKKAMNE
>WP_006504780.1 YitT family protein [Catenibacterium mitsuokai]
MHAIALRGNASTAGTDFIALYVSNKMNKSIFEYIFVFNTLMLCVFGFMFGWIHAGYSILFQFLSTKTIDTFYKRYKRVTL
EITTIHPEELRQAYIAQYRHGLTMLHGEGGYSGHPLTMIHTVVSSYEVQDIVDLMKSIDPHVIINILPTENFVGGFYQKP
LD
>WP_006504781.1 sodium:alanine symporter family protein [Catenibacterium mitsuokai]
MTKFLTQVNNLVWGMPLILLLLGTGIYFTTHLKFIQFVRLKKAFSLIFKKNEDQEGDVSSFQALCTALSSTIGTGNIVGV
ATAISAGGPGALFWMWISAFFGMATKYAEGVLAIKYRTKDENGQIAGGPMYYIEKGLHNKFLASLFAFFGVAVAYLGIGT
FTQVRSISDALHLSFHVPYWISAIILTLLVGFITIGGIHRIAAVAEKVIPFMCVFYIGGVVLILVTHLPMIPHVLKIVLA
SAFDIKAVFGAGMGVAMKMGISRGIFSNESGLGSAPIAAAAAQTDSCVEQGLVSMTGTFIDTMVICTMTGLAILITGANT
SGLEGAAVTSLAFNRGLIIPFIGEYIVNIGLIFFAFTTIIGWNYYGERCMYYLAGIRSIKIYKIIFIILIAIGPFMSLKF
IFILADIVNGCMAIPNLIGLIGLRKEVIAETEEYFKEENTCTIEELSI
>WP_006504784.1 type II toxin-antitoxin system RelE/ParE family toxin [Catenibacterium mitsuokai]
MDYKIVLMKGAEEDFDRFIAYLLFEKKTEQVARHLLNDFEATKIGLSNVAGSLKLCDNPKLRELGYRRINFLSHRYFMLY
RIKNDTVYVDNIFHELQDYENIMN
>WP_006504785.1 type II toxin-antitoxin system RelB/DinJ family antitoxin [Catenibacterium mitsuokai]
MASTIQVRVEDELKSKSDALFKDLGTDTTTAIRIFLTQAVATNGFPFEIKRQTGLNPYAPMIEKEMLAKLEKSREQGEFR
DADHVISDLRSKYGL
>WP_006504788.1 amino acid ABC transporter ATP-binding/permease protein [Catenibacterium mitsuokai]
MNQAKRRSAIQIMGQLIGLVKPLLIFMISAILLGTIGYLCAIFLTILAGQVLAHGLIPQLFFRMKNTRLVYMPIQTIMTI
MIVIALLRGILHYLEQYCNHYIAFRLLAIIRHKVFAALQKLCPAKLESRDKGNLISIITTDIELLEVFYAHTISPIAIAL
LTSLIMVVFIGHYHILAGLLALVAYIVVGVVIPIINGKLGSEEGMAFRTQFGELNSFVLDSLRGLDETIQYGQGEERKKE
LVRRSQELVDQQEYLSFREGAQRSITNMVILLASFGMLFLTLSLYLNHQLGFEGIITCTLSMMGSFGPVVALSSLSNNLN
QTLASGERVLSLLEEKPLVEEIEGDMESSNVFKGALMDHVTFSYEDETILDDYSLKLESGKITGIHGVSGSGKSTLLKLL
MRFWDVNQGAITVDEEDIKQIPTKHLRDMESYVTQETHLFHDSIANNIAIAKPDASRAEIMEAAKKASIHDFIMTLPKGY
DTEVGELGDTLSGGEKQRIGIARAFLHDAPMILMDEPTSNLDSLNEGIILKSLKESSTQKTIVLVSHRVSTMNIADTVYE
MKDGRIS
>WP_006504792.1 amino acid ABC transporter ATP-binding protein [Catenibacterium mitsuokai]
MDTVIEIKHLEKHFGNLRVLNDIDFTIERGKVVTIIGSSGSGKSTLLRCINLLEVPDAGEILFNGQNILKGDMDASTYRS
KVGMVFQNFNLFSNKTVLENCMIGQIKVLKKSKEEAREEAMKQLKAVGMDKFADASSTKLSGGQKQRVAIARALCMKPEV
LLFDEPTSALDPEMVGDVLDVMKQLAKEGLTMAVVTHEMQFAREVSDVVCFMDQGVIAEMGTPEEVFEHPKTERAQQFLS
RYSNR
>WP_006504793.1 amino acid ABC transporter permease [Catenibacterium mitsuokai]
MKIDFQYAWSQLINNWPLFWYGIKMTIAFAVVGTLAGLVLGLVIGAIRCVPLDPLDKPVTRFFKQLGRFITGFYVWVFRG
TPMMVQAVFLYYLFKPVLNWNNFTAGMVIISINTAAYMAEIIRSGIQSIDAGQMEAAKSLGMTNTQTMINIIFPQAIKNT
FPSLGNQFIVNIKDSCMLNAISVVELFFQAQSVAGTNMRYIEVYLVVAILYLILTTVATFVLNYIEKKINKTNTVSIKDN
CA
>WP_006504796.1 metallophosphoesterase [Catenibacterium mitsuokai]
MKKIVIMSDNHGDMNMLTDIKVLEDDADYYIHCGDSESYSLQDLDGFVAVKGNNDWSLDLPQTARLDIEGRHLLITHGQF
FGYFDREKKMIQFLKKYNGDVLISGHTHMPLAKKENGLWLINPGSTSWPRGGSKRSYAVVTIDDKNVDVMIKTLE
>WP_006504797.1 D-alanyl-D-alanine carboxypeptidase family protein [Catenibacterium mitsuokai]
MENKRKYLFVTVIALFIVSFYTINLRFDPFYRVNGINNDNRMIIEKYLSKEEQKYLVENRIPLYHFMKFIKYDGFYLPNY
QYYELLEKTGRYDNIKIILSTGNELAGKLLDSFKNNAYDQAKKLVEHDLESGYLYNQNFDFDKLEIYYQMRPLYDDYSYV
DDTEYYIELLKNRGLSDKLIRSFFADACNNYSRYGLTTLMTQANNHEIFLIADPSSLMTTLNDTSYIGAYVPHNLVLMSD
IHRLKYAMYLENDAYEALKKMVEAMPDDIAEDFYVKEAYESFNDFQYSNPALAGKDERQLGRTVSIASKSIAYQTFETSA
LSQWLEAHSYEYGFILRYPKRMASSTNHVYDSHYYRYAGKKTANKIYKENSCIEEYIQKEAVK
>WP_006504798.1 excinuclease ABC subunit UvrC [Catenibacterium mitsuokai]
MNKNLDYIKKKLSLLPMSPGCYLMKNTEGKVIYVGKARKLKNRVSSYFTGAHNYKTTKLVDHIWDFDYIVTGSEKEALLL
EINLIKDYTPEYNIMFMDNTYYPYIELTDETHPRLKIVRKTKNKKNKYFGPYPDATAARNTFKLLNKLYPLRKCNHVPDK
PCLYYSLHQCLGPCINDIDKSQYDEIRKELISFIHGNTKSKIDELNEKMMTASDNLQFELAKEYRDLIRSIEYVTAKQNV
QFGDYKDRDILGYYIDKGYISIQLFFMREGKLLYHDFNLEPVGEDFEEDLIRFLVTYYQTHPEPYELLIPQDVDLELLSE
ILSCHVLQPQRGDKKSLVEMANKNAKEALEKKFLLKEKTDEKTILPIIELGKKLGIETPHTIELYDNSNIQGAYAVAGMV
VYKDGVPSKKDYRKYKIKTVEGPDDYASMKEVIYRRYYRLLMEQKEMADLIIVDGGLGQIKVAKEVIDGLNLPVHICGLS
KDDKHSTAMLLDENGNQVPIDTKSPLFFLLTRMQDEVHRYAISFHRQVRSKSLFSSILDEVDGIGEARKKKLLNHFKSVK
KMKEASLEELEAVIPKNTALKLYEVLHKE
>WP_006504800.1 CvpA family protein [Catenibacterium mitsuokai]
MSFLDLILIAFLLYMFFSGYSKGFFSTLYDLLSFIIMMLFIYLNVETISSIIQIYKPVDDPLSQLGGSVVNMLIVFIIMF
IILEIIRRLIGLLIKPLITKLTDHFALTSIVNHVLGALLHGLKGTFIAFLAMVMFIVPFFGPDILADSKIGHLIIEDVPI
ISETVLNEASAYGSLLKGQHNLQLEDKDILRKMIIANNHAYDHGLLDEHDAIQFIYTQLGPALIKQQVTLPKEEKIQFIL
LLNKTPYTETEKNIILNNIGSE
>WP_006504802.1 dCMP deaminase family protein [Catenibacterium mitsuokai]
MDKQIITWDQYFMGVAKLSAYRSKDPNTQVGACIVNNDNRIVGVGYNGLPRGCEDDKFPWSVREGALYDTKYPYVVHAEL
NAILNSTQKLQDCRIYVSLFPCHECTKAIIQSGIKEIVYEDEKYKGSESDRAAKRMLDIAGVSYRKVPAFEIEIKKENH
>WP_006504803.1 RluA family pseudouridine synthase [Catenibacterium mitsuokai]
MEIQSITPELEEKGLRLDKVILNHMPDRSRTEIQKWIKAGQVIVNDNVEKANYKVEEEDVIQVTLPDPQSTEIRPEDIPL
DIIYEDEDVIVVNKPTGMIVHPSAGIYSGTLVNALLYHCHDLSAINGITRPGIVHRIDKETSGLLMVAKNDNAHRSLSKQ
LEEHSVVRRYVALVHGVINHNVGRIEAPIGRDSKDRKKMAVTSKNAKDAITNFKVLERYDDMTLIECRLETGRTHQIRVH
MQYIGHPVYGDPQYGFRNDDNTNGQYLHARVLGFVHPRTNEHMYFEAPLPDFFEEKIKELGGEYNG
>WP_006504807.1 transcription repressor NadR [Catenibacterium mitsuokai]
MTGKERRDYILTELMENDTPISASNFAKRLQVSRQVIVNDVALLRANNHVIEATNKGYIIRHSAMVERVLKMQHTDADIE
NELNTIVDLGGYVKDIFVYHKAYHIVRAPLNIASRLDVKKYLDNLKCGKSISLMAVTSGYHYHTICAETDERLDEIQDAL
SKLGYLAKLQEYEPVEF
>WP_006504808.1 L-aspartate oxidase [Catenibacterium mitsuokai]
MTKKTDVLIVGTGCSGLYCALKLPGNLNIHMITKSCVEESDSFLAQGGICMFKDESDYHAFFKDTLRAGHYENNPLSVEL
MIRSSRAVLDDLLSYGTDFARDEEGNLKYTKEGAHSTNRILYHEDITGKEITSKLYAEVKTRKNITIEEYVTLTDLLVKN
GKCVGGRVRKGDEEHDIYANFVVLATGGIGGKYKNSTNYRHLTGDAIDLAKKYNIETEHLDYVQIHPTTFYSEDNERRFL
ISESVRGEGALLYDKNGNRFVNELLPRDVVSDAIKKQMEKDGTDYVLEDLRPIGEKELKEHFPNIVQYCLDKGYDVTKEC
IPVVPAQHYFMGGVKVNENSKTSMENLYAVGETACNGVHGKNRLASNSLLESLVFAKRAAKDMTRKYEAPSMFDKTTLKL
NVDPLILSALREDITSEDVSTCSVIRTAQLGEVELICKENGIIAGLQIFERTFKLLDEDVDVHFFAHDGDEVHKGELLAK
VTGDMRTLLEGERTALNYLQRMSGIATYTRKVADFLKGTGIKLLDTRKTTPNNRIFEKYAVKVGGGSNHRYNLTDGVLLK
DNHIGAAGSVTKAVQMARDYAPSVRKIEVEVETFDMVKEAVAAGADIIMLDNMSTELLKQSIDYIDKRAEIEISGNVTAE
NINRVKDMGVDFISSGALTHSAKILDLSLKNLHAINGRD
>WP_006504810.1 ADP-ribosylglycohydrolase family protein [Catenibacterium mitsuokai]
MYGAILGDIIGSPFEFDRGDKTKDFKLFSRRSHFTDDSVMTLAVCEALLKVGQDATVKEIEDAVITSMQSWGRRYPHAGY
GGYFRRWLTACHPEPYNSFGNGSAMRVSAAGWLYDSLEKTRVVAKATANVTHNHPEGIKGAEATASAIFMARNGSSKEEI
KKYIENKFHYDLNRTLDEIRPSFHMDETCQKTVPEAIIAFLEARDFEDAIRNAVSLGGDTDTLGAITGSIAEAYFGISET
LISECRNRINKDMRDVVDTFYSLVRKDDSPNTNQMIEKAINQYYVHNDKEGMILFMNMMINAMNQGGEFIVPYITKNPFL
SKEQINSISIGDTFALDHDVKLKMETVKDASGIEWLGVFTSTEEMHKGSSGNVQINQSILSILRLALDLEEINGIVINPF
GKYMQISKAMILLLIGIYEEHEK
>WP_006504811.1 macro domain-containing protein [Catenibacterium mitsuokai]
MAFKIVRNDITKVEADIIVNTANPQPKCVSGTDLAIYEAAGKEALLAERKTIGPIERGEIAVTGAYNLNAKYIIHTVGPV
WIDGNHHELEILERCYRLPLQKAIELGCQSIAFPLISTGVYEFPKNKALHIAVSVFSQFLTEHEIEIILVVFDKTSFQLS
SQIVGEIDSYIDANYVKESHINEYPLSYRRSARLRSLFNSTFHEEPSLHLPNTSLEDQLANIGPSFHDKLFELIDKAHLD
NKDVWKRANLDRKLFSKIQCNKNYHPKKKTVFALCIALQLNLEESKDLLARADWAFSPSSKVDLIVQKAIIDKHYDIMEL
NITLFKYTNETLGT
>WP_006504812.1 transglutaminase family protein [Catenibacterium mitsuokai]
MMEYLKETQMLDYSHPNIQKLIYDKQWKQMNEFNRIQAIYNYVRDEILFGYNSDDYIPASKVLADGYGQCNTKGTLFMAL
LRACDIPCRIHGFTIDKKLQRGAMTGIVYHSAPKNIFHSWVEVCLENRWYELEGFILDKSYLKQLQKRFTKCTGPFCGYG
IAVKNFKHPIIDFNRNNTYIQSEGITQDFGIYDCPDTLLKEHHQEMSTIKTFAYKYIGRHLMNYNVKKMRRHLYGI
>WP_006504813.1 DEAD/DEAH box helicase family protein [Catenibacterium mitsuokai]
MNLEGQNLESLRRMVRHLQEENQELKELLKKSHITFNESKEEMTTQSINEGVCIKDTYIYDKLVAYFLTLFQGRRDVYAL
RGSKGGYFPQCYNRWKEYCPKQNSQKGVSCQKCPYKEWKALDREVGKDHLLGYKDNCTDVIGLYPLLEDDTCKLIVFDFD
NHDNKNSENNDWKDEIDAIRKICHENGIDVLIERSRSGNGAHAWILFKEFVPASLAREFGLLLIEKGSQSINLKSFRYYD
RMFPTQDHSEGLGNLVALPLQGQALRQGNSAFVDENWNPYYDQWKLLTTVHQLSKNEIEEHIYKWKEELSIPQTLLTMDL
GKRIKPWKKDENFHSEDVIERLSIVLADGIYVDTLNLQPRIQNQIRRLSAFDNPIFYKNHNLGFSNWNQPRVIYLGEDIN
DYIKIPRGLLETLLNKCHSSNIEYEIVDKREKGKPINVSFTGKLRDEQLTAASDLLNYDNGVLNAATAFGKTVVSSYLIS
QRKVNTLIIMQSVSLIDQWVDELHRFLEINEDLPVYKTKTGKEKQRKDLIGVLHGSKNTLTGIIDVVSVNSIYDNEGNCR
LNHEYGMVIVDECHHGASHVFENVLRQINSKYIYGVSANDKRIDRLEKKVYMQLGPIRHQYTSKERIEKQSIDHHVYPRF
TRIMALGDSKNDLNSAYAFISKNENRNNMIISDIKKCIEENRTPIVLTRYKDHAKSLYESLKKNVLDHTYLIYGDHTLKE
NEEVRKTILALSHDEPFILVATSQSVGEGFNVPRLDTLFLTSPVSGEPLVDQFLGRINRDYKYKKSAIVYDYVDSHIHYF
NNMYKKRLSAYRKIGFDVITDLVDNKQNVNHIYNYNDYLEVFRQDIHESNKSIIISSPQLNEKKVLSFIDLIKDRQEKGV
SVNVFTKQTDEPYTNNLIDLLYGNGVFVEVYPDLDSYFAVIDQEIVWHGGINLLGKSNIYDSLMRVKSTTIAEELILSPT
ETKDCDS
>WP_006504814.1 TIGR00730 family Rossman fold protein [Catenibacterium mitsuokai]
MNITVYLGALQGNDPVLKDAVKELGTWIGENNHTLIYGGSKSGLMGYIAESVLNAGGTAIGIEPQFFIDEELQYDGLTEL
IITKDMTERKTKMIELGDAFIAFPGGTGTLEEISEVMSKISLKQLHAPCIFYNLNNYYKGMKELMSHMIEMGLSTHEKQK
GIYFADHLDDIRNIIEKE
>WP_006504815.1 YeiH family protein [Catenibacterium mitsuokai]
METIKKNIYGILVCLVIAIPSWLLGKQFPVIGGAVISILAGMIITMFWKEKGKAAPGIKWTSKIILQTAVVLLGFGMNLG
VIFETGKQSLPIIICTISTSLLIAWLLRKILHVPSNTSILVGVGSSICGGSAIAATAPVIDADDDEVAQAIAVIFFFNVL
AALFFPILGKAIGFDTLHGDAFGILAGTAINDTSSVTAAASTWDSMWHLGSATLNKAVTVKLTRTLAIIPITLGLSMIRS
KKNQKSSNFNLKKAFPMFILYFVLAAIITTVSLHMGVNSNVFLPIKELSKFLIIMAMAAIGLNSNVIHLIKIGGKPLLVG
ASCWCGITIVSLLMQHVMGIW
>WP_006504817.1 MBL fold metallo-hydrolase [Catenibacterium mitsuokai]
MKKLFSIFLSMILITGCSTTSTPNKEVSNNIKSQVTYINVGQGDSTLIQNNNQTVLIDAGHGDGYENASLNYLKEHSINT
LDALILTHCDADHINDAKNIIYLLNVKKIYMSSRTSSSYTYMKLLNTIKEKKKKITVPKVGDTFQVGVGSIEFIGVGEGA
QNNNDSSLCMRYDDGYHRFVFTGDAAESMEKKLNKVQCDVFQAGHHGSAYSNSDNLLSRMKASYVVVSCGKDNMYGHPHK
EALQRFSRYNMVVYRTDELGTIRCISKKNKLTFNGKEEITTTQTTQYIGSKNTKKYHREDCQYVKTISDKNKVYFSSSQE
AQNEGYIPCKACNP
>WP_006504818.1 DUF2207 domain-containing protein [Catenibacterium mitsuokai]
MKRLLSFLTVLLLLIPTAVDASSTKVNNIGITCQIDQNGTATFVEKWDMDVSEGTEGYKIFNGMNDQPLTLIGVTDDRGV
TYKNIGTWDSDVSRESKINKCGLIKDGGHYELCFGLGDYGTRSYTMVYQIEHFVNQYKDQQGINYAFISDMSLDVADVTI
HVTGMTPYSKENAKIWAFGYSGSVNFDNGGVTLKTDSLGSNKMQLLMGLESNSYTSPNKRHASEKFEDVVKDAKEGSSYS
SGMSKAAKIVIFIFIIFVIVMVIFIIAAAIVFSDSGVVFENGRTIKGKEVTPFREIPCNKDIFLFYYLAKKLDIIGEDES
RENLVSGFILKWVRDGIITIREKESGAIVKKKNYDMYLDVDAKFENKQETALYKMFILASKEGVLQTKAFQKWCSKHYKK
IDDWFTKVDNVTEDSMNKIGYAKTATIYKRFLFWNIPHDRTVWTDKAYDQCLYVWGFNNFLDDEDNMKEKAAIEVKLWDE
YLIFAAVLGIADRVEKQLKVAIPRYEETTTYNNFPIYYYTHTFAHNSMSAASSAASAGQGGSSSFSGGGGGFSGGGGGGV
R
>WP_006504819.1 LemA family protein [Catenibacterium mitsuokai]
MGLIIAVVVVVLIVLYTIATYNGLVKSRNKCRGAWAQIDVQLKRRADMIPNIVETVKGYAKHEKETLEGAIRARNSYVTA
STPEEQLKNAGELERSLSRLMMLQESYPDLKANTNFMSLQNDLKETEDKISYARQFYNDDVKQYVNKLEMFPSNIIASMF
HFEKMNFFEVDEASKEVPKVQF
>WP_006504820.1 carbamoyl-phosphate synthase large subunit [Catenibacterium mitsuokai]
MPKNKDIKKVLVIGSGPIIIGQAAEFDYAGTQACRALKEEGIEVVLINSNPATIMTDKDIADHVYIEPLTVPVVKNLILK
EKPDSILPTLGGQNALNIAMALDDEGFLEAHNVRTIGTNTTTIKLAEDRLEFKELMERIHEPVAASTVVNHVDDALEFAE
KIGYPVVVRPAYTLGGTGGGIAETPEELHDICTNGLRLSRVSQCLIERCIAGWKEIEYEVMRDGNGNCITVCNMENVDPV
GVHTGDSIVVAPSQTLGDKEYQMLRSSALNIITALNIKGGCNVQFALNPNSFEYCVIEVNPRVSRSSALASKATGYPIAK
LAAKIALGYSLDEIVNAVTGKTYASYEPTLDYIVCKIPKWPFDKFYGASRKLGTQMKATGEVMAICNNFEGALMKALRSL
EQNVFYLSIPEMEGKDTEYLRTKLKDVDDQRIFAVAEALRQGITEEEIHNITKIDSWFIDKIKHLVEIENRLKTEELTPE
LLKAAKRVEFPDRVIADLTGKDKNEIHDYRLENNITAAFKTVDTCAAEFDAETPYFYSVYGGEHEIKPDNARKKVMVLGS
GPIRIGQGIEFDYCSVHCVWALRAAGYETIIVNNNPETVSTDFDIADRLYFEPLTQEDVQSIVELEKPDGAIVQFGGQTA
IKLTQDLMDMGVPILGTSADSVDAAEDRERFDEVLEKCEIDRPRGATVFTVDEALEVANKLGYPVLVRPSYVLGGAGMEI
ALNDGDIKKFMKIINRQFQEHPILIDKYLSGKEVEVDAVCDENGVLIPGVMEHVERAGVHSGDSISVYPPQKIKPEIKKV
ICDYTQRLAKALHVIGLINIQFIVYEDEVYVIEVNPRSSRTIPYISKVTDIPVVDVATKVIMGHSIKDQGYEYGLQPEKE
TVAVKMPVFSFEKIKGAEISLGPEMKSTGEVLGIAKTFDEAIYKAFIGTGINLPKRKNIICTIKDSSKEEFLPIAKQFYM
FGYDLYSTEGTYNFLKEHDVPVHRVNRIAEKSNTIFDLMLTDTVDLVIDIPTRNDNLKDGFLIRRFAVEAGIPIYTSLDT
AHALINCLEKRHQGPTSLVDITKLK
>WP_006504821.1 MULTISPECIES: carbamoyl phosphate synthase small subunit [Catenibacterium]
MKAYLILEDGHVFEGESFGYEKEVISEFVFNTSMTGYVEVLTDPSYAGQSVVMTYPLIGNYGVCLEDQESEHPYVEGFVV
NELSRLGSNFRKNEDLNDYLVRNHIPGIQGIDTRALTKLLRNDGCMNGMITTHKYEVSEVIDKIKAFKVQGVVKACTCKE
KHTVGTGRMKVALYDFGAKRNIANELAKRNCEVTVFPATTPASEVLEGNFDGIMLSNGPGDPAEVTDIIAEVKKLSESGM
PIFAICLGHQLMALAHGFKTEKLKYGHHGANHPVKDLDTNRVYISTQNHNYVIKDDSIDPAVAKAWFRNVNDGTIEGVEY
LNKNIKTVQFHPEANAGPRDTEYLFDEFIKMMEGK
>WP_006504822.1 ROK family protein [Catenibacterium mitsuokai]
MLLGIDVGGTSVKYATCDEKGHLFDKGSFKTPDTLEDMYQAIETIYKERDVDGIALSMPGAVASDEGVIYGASAIDYIHG
PNIKKDLEERLQTRVELENDANCAALAEVWLGAAKDNQDCCFVVCGTGIGGAVIKDKKIHKGKHLHGGEFGYMINNFDAD
SLEFNNWSLDSTVAIVKGVEKELGETYDGRYIFDHADENEVFKKYVNRFYYALAVGIYNIQYSYDPEVIIIGGGISVRED
LIGEINKRLDIIIDKVEPAHIKPVVKKCAFANDANIIGAIYHYLTTSK
>WP_006504823.1 threonine ammonia-lyase [Catenibacterium mitsuokai]
MLELKNFEEAKKRVDEVILPTPLIYSPAFSKESRNTVYIKPENLQRTGAFKIRGAYNKIMKMDDESKSRGLIASSAGNHA
QGVAYAAQQLGVKATIVMPAHTPLIKVDATKALGAEVVLHGEVYDDAYNKAVELQKEHGYTFVHPFDDEDVIEGQGTIAL
EILEELPDTDIILVPVGGGGLISGIACAAKLIKPTVKIIGVEPEGAASALAAINEDRIVSLNEAVTIADGTAVKTIGEKP
FEYIKQYVDGIITVSDYELMDAFLVLVEKHKLVAENSGILSLAALKKLNEKNKKVVSLVSGGNIDVLSISSMINKGLIER
GRIFSFSVQLPDIPGQLEKVAHLLNECNANVVAVDHNQFKNFARFSEVELRVTCETNGEAHIDTINETFKQNGLEIHRVN
>WP_006504824.1 threonine ammonia-lyase [Catenibacterium mitsuokai]
MLELKDFEEAKKRVDEVIIPTPLIYSPAFSKECRNMVYIKPENLQRTGAFKIRGAYNKIMKMDDESKSRGLIASSAGNHA
QGVAYAAQQLGVKATIVMPAHTPLIKVDATKALGAEVVLHGEVYDDAYNKAVELQKEHGYTFVHPFDDEDVIEGQGTIAL
EILKELPDTDIILVPVGGGGLISGIACAAKKINPAVKIIGVEPEGAASALAAINEDRVVSLNEAVTIADGTAVKTIGKTP
FEYIKEYVDGIITVSDYELMAAFLVLVEKHKLVAENSGILSLAALKKLNEKNKKVVSLISGGNIDVLSISSMINKGLIER
GRIFSFSLQLPDSPGQLEKVAHILNECNANVVTADHNQFKNFARFSEVELRVTCETNGEAHIESIIETFKKNGFEIQRIN
>WP_006504825.1 MULTISPECIES: DUF4250 domain-containing protein [Catenibacterium]
MNQMPKDPVMLLSWLNMKLRDQYEDLADLCYDYHIPMQEIVDKMEAIGYHYTYKSNQFK
>WP_006504826.1 Cof-type HAD-IIB family hydrolase [Catenibacterium mitsuokai]
MKYKLIALDLDGTLKNSENKITDATRETLIKAQQLGATVVLASGRPTPGLRHEAAALELEKYEGYLLSFNGAKVMDAKTR
QTMFEQRLTVEQAKKAYDEAKKHNLAIMTYYDDAVYTEDVDDQYVNIEGHINDIEIKKAESFKSILRDPINKVLCTGDPE
HVASVLEDYKSAFLGLSIYRSAPFFIEVMAPNIDKAASLDKLVKMLHLTKEEVIAFGDGFNDLSLIEYAGCGVAMANAVD
EVKERADVVTLSNDEDGIAYMLKKLEEELRDESNA
>WP_006504827.1 MULTISPECIES: DUF188 domain-containing protein [Catenibacterium]
MRILIDGDATPDIEKIAFLCDKYDIKMIVYCDMNHFFDYESVIMCDQGNDSVDYAILKDVKKGDLVITQDYGEAGMLLTK
GAIVVHPSGFIIDSNNIDSLLMTRYINGKMRKHQLVKGPKKRTQDTRKRFLKTIEGIISNEI
>WP_006504828.1 rhomboid family intramembrane serine protease [Catenibacterium mitsuokai]
MAICIAVFVYINYFSKDNKTSEAMHLGALYTPYVKNRGEYWRFITSAFIHTEFLHLFMNMYCIFYLGRLFETILGPVRYL
ILVLVSIVMSSLATYYYSFRDSSVDNSITIGASGLFYGFLGAIIGLGLFKGGAFFDLLRGYLPCIAINLAFTLMNSRISK
TGHVGGLVGGYLTMYIMYLLKVI
>WP_006504831.1 MULTISPECIES: CTP synthase [Coprobacillaceae]
MAKFIFVTGGVVSGLGKGLTAASLGRILKQRGLKVFMQKLDPYINVDPGTMSPYQHGEVYVTADGAETDLDLGHYERFID
EDLNKNSSVTTGRVYSDVISKERRGDYLGATVQVVPHITNAIKDKIYAAEESSQADIVITEIGGTVGDIESLPFIEAIRQ
VRLDRGYKNTLYIHTTLLPYIGASHEVKTKPTQHSVKELLGYGIQPDIIVCRSEHTISDELKDKISLFCNVPKEAIISNY
DVDVLYELPVELLDQHMDDVVLDHLRIEAPEADFTEWRELVERVKNLKDTVKIKMVGKYCEFPDAYLSVNEALKHAGYYA
NSEVEIDWVNSEEVTKENIASKLADADGILVPGGFGNRGVEGMIVAIQYAREHDIPFLGICLGMQCASIEYARNVCKLDD
VNSLEFDKNCMTPLISLMHDQSLENMGGTQRLGNYTCELKEGTIAHKLYGKDLIQERHRHRYEFNNTYRQMLEDAGLVIS
GRNPKRDLVEIVEVPNHPYFVACQFHPEFNSRPNRAHPLFQGLINAAHKKKYN
>WP_006504835.1 MBL fold metallo-hydrolase [Catenibacterium mitsuokai]
MAELLYQGHGSYRIVSNEGVVIYVDPYAGEGYDMPADIVIVTHEHSDHNQVDLVTLKDDGVILRHGDLFVDGEYPIKKIK
KVMIEGTPAENKNHTREECVGFIMTVDGITLYGAGDTNYYPEMESFNDLDYALLPVDGIYNMSAQEASRCAHVIDSRYFI
PIHTSPTQLYDEDIAKSFKSPHALYMKPGERLKL
>WP_006504839.1 ATP-binding cassette domain-containing protein [Catenibacterium mitsuokai]
MIELNNFTYKTNRILFEGANFIAPSIGIIGIAGESGCGKTTFLKIISKQIHLDSMVNNATSIFYGNQDALLKKDLTIAQQ
FKLIESIYNRKHDQNVISELFNNLNIKASLSQKYDSCSLGEKKRIMIALSVYSNSPCIILDEPLSSVDYEDKHSIMKLLK
EYSHDRVIILTIHDEEFDEYLDIKYLIENLQFTRIKDTEINGEPLSVTQKFTPKKIAHVKSKKEKFSILLYALLCLVIIN
MTLYSGIELYMTNKNTASMMDNLTSKIIYTGKEYITRNELPSGYRFMEYDQGFSMTPQEIQSIQSIKGVKSITSYYQFPA
RNYDTRNDEDDNLLAYMSVKGKEYSTDDNVVVSSYIKGQFGDKNKNYISEGLMKTLELTDSDFPVTMKMDIGVPVCSTEC
SDTRRYGDQNGLQKKSYDVITRHPVYQKKRVSIKIYGVIKSNEDQDDFTGNNAFKVYLNNDFANSIINKYRTTNVSINLY
EDLNEHIVDYVPATYAVECKNASYVDQVRNGLNKISPNIVTYIQSDDYKQTAKMRQKDSKNTQTMILIYTVVGLIAYVVF
LILYNKSREYIRYRELDLNEKQIQSIHMVDIQFMSTFLFITVLLSFCLRLFSSSEFALVNNSIKMIIGLVSAVVTTLVFY
ITNKIMVTSTDHD
>WP_006504840.1 ABC transporter ATP-binding protein [Catenibacterium mitsuokai]
MININHLSITFDRVIFDDASITLSNNSITTIKGKSGTGKTTLLNQLGLVAPLACDYLMEGHSIDDPLTTRKEKIGYVHQE
STLFNNMTIRENMEFAFLLSGQEYNETRMNDILCSMKIEHLLNQTPDHVSGGERQRAAIAFALMKDPYLLLLDEPTASLD
SINCKLLIELLSDYIHTHPVCVLIATHDKRILDYADDLYEIQNHKIVPLKKSSIKELETTSITRKPQDYLSYYKKHLIRS
SKILYILFGLILSMTIGIFGYRTYYSHEINAIQEKLLDVRLYYGNNSNYAYDSITKPIRMDIRKDLNEIEHIHITPFYET
VTDTLIVQSYTGDTIKASRTIKNLGKDITINNHTFHVSSYINKKNTISSQGDDVLYLPEAIYKKYFEIDDIKMLLVRVDD
AQYISSILSQINDIDSHLTVYSNVNLNHLTQINSRMMNSLLMLICAIFIIMLIILIYHRQKTIDSNKDEYFFLYENGLSL
KELKSLARYDYVYYYVFYLIILLIISIFMSFMMHIPIILYACLLWFFSILLEELITTLCIHKIGRLKGS
>WP_006504841.1 Hsp33 family molecular chaperone HslO [Catenibacterium mitsuokai]
MKDYLVRGLVNSKNCRVFACTTTNLTNVAQQNHNLWPCASAALGRMMAVTLMMGAMNKNKEKMTVVINGGGPIGTMLCTT
NSDGKIKGFVSNSEVHYTYNDTGKLAVGLCVGNQGTIQVTRDMGLKEPITSSSPLQTGEIGDDFSYYFMLSEQVPSVVAV
GVLVEEDNTVRSAGGYIIQLLPEATEEDIAYIEDKIKNTPPVSQLLDEGHTPEEILKMIFEDVEILDTQDLSFECDCSKE
KMEEALSTLHTKDLEDMINEDHGCEITCQFCNAHYQFSEDELKEILKKRQ
>WP_006504843.1 hypoxanthine phosphoribosyltransferase [Catenibacterium mitsuokai]
MHKDLKEILFTQEQISERCKELGAQISKDYEGKKLLLIGLLKGSIPFLAELSKYIEGDVYFDYMSVSSYKGTESGTIHIK
KDVDIDVKGMDVLIVEDILDTGKTLDTVTHMLKDRGTASCEIVTMLDKQEARKYPVQAKYVGFPVPELFVVGYGLDFDQR
FRNLPYIGILKEECYQ
>WP_006504845.1 HdeD family acid-resistance protein [Catenibacterium mitsuokai]
MIKEYIKKYSKASIITSVIMIVASVLLIVFPKTMLNIVVYVISGALFVDGLIHFVTYFALTHEMRIFSNDLLEGILALLA
GVFVAFNADAFIGALTMIIGLWVVIKGLLNLQLSFQLQQIIEFNWFWIFLCAVLSVVLGVFIIVHPIDMAIGLTMAEGIV
LLVTEVLSLIQTIYVLYKLNHSKMSRSYIN
>WP_006504847.1 peptide chain release factor N(5)-glutamine methyltransferase [Catenibacterium mitsuokai]
MLLGELLKHAHDLIDDPHTNIPERLYEDLTGDAYYQLLLKREEPVEEALLMQYKDYLNRYLKGEPYQYIIGKEYFYGREF
DVNPSVLIPRYETEELVEKVLSYIKPGMVVADIGTGSGAIAVTLACESKADLYAVDISKEAIDTASKNAKKHEASVTFLE
GDLLQPLIDQNIRVDILVSNPPYIDYDEVLDPRVIDHEPHLALFADDHGYACYEKIFKEAPSVLKEKAILAFEIGYNQGE
RMKQLVPLYFPNDTFEVIKDMNGKDRMLFIYHNYENI
>WP_006504848.1 MULTISPECIES: peptide chain release factor 1 [Catenibacterium]
MNTLLERLQTVEKRYEELTQILMDPSIANDIQKMTQASKEQASLEKAYNLYKEYKALLDGIEEAKELLNENDPEIKEMAK
MELEELEKKQPIMEHDIQIELIPKDPNDEKNVVMEIRGAAGGDEGNIFAGDLFRMYSKYAESQGWKIEIEDAQPSEAGGY
SLISFIIKGNGVYSKMKFESGSHRVQRVPKTETQGRVHTSTATVLVMPEAEEVDIDIDPKDLRIDTYRSSGAGGQHINKT
DSAVRITHIPTGIVATSQDGRSQHDNRAKAMQSLRTRVYEAKLREEEEKLGNERRNKIGSGDRAEKIRTYNYPQNRVTDH
RIGLTIQQLDRIMEGKLEPIIDALINEDQRLKLLGEEE
>WP_006504849.1 HAD family phosphatase [Catenibacterium mitsuokai]
MIKAVIFDMDGLMIDSERVTFECYQEIIKPMNLTMDETFYKTLLGKPIKGIYERFYDTYGKDFPIDDVIKDVHALMAKRF
ETEGVPIKKGLLVLLNYLKENGYKTIVATSSNRDRVDTILAQAHITQYFDDSICGDEVTHGKPHPEVFLKSCEKLGVKTD
EAIVLEDSEAGIQAASSAGIKVICIPDMKYPTEEYASKTYKILDSLDEVIDELN
>WP_006504850.1 thymidine kinase, partial [Catenibacterium mitsuokai]
MYNQYREGWIEVICGCMFAGKTEELIRRINVLSYARKNILVFKPKIDDRYSTTEIASHAGSKVPCIVISEAKEILDHVNY
DTDVVAIDEVQFFDEDVVDICEYLADSGLRVMVAGLDKDFRGEPFGVLPDLLTRAEFVTKLTAVCAKCGAPATRTQRIIN
GKPASFNDPIVLVGAKEAYEPRCRHCHEIVEKPIKFENQKKIQFRPRK
>WP_006504852.1 MurR/RpiR family transcriptional regulator [Catenibacterium mitsuokai]
MRLEELVNKNYQSLNENDLYIWNYIIRHRKECERLSIDDLASKCNVSRSTILRFSKRLGLKGYAELKVFLRIDNQMADKS
AIADNMYNFYVDTLKQYREYNYRGIVESIYNAKNLYVHGTGTIQNHAANHLKRAFSSAGKLFLDIDAFADFSAYTDLLER
GDIFIAISYSGENRHLLDYINQLKLNGVIIVALTVNKESTLSHLADYNLHVKLFSIMTHRDRMEDLAGNYFILIDFLVAY
YMEYVKRRGEQ
>WP_006504853.1 MULTISPECIES: PTS glucose transporter subunit IIA [Coprobacillaceae]
MANGRSVAIEDVPDEVFATKMMGDGIAVIPDEGKIYAPCNGTISMVMDNTKHALGIKTEDGLEMLIHVGLDTVNLLGEGF
ETHVTTGNQVETGELLISYDKDKLEKEGINDITMLVIVKPGDHKIVNYHTDKDVRIVDTPLIEYE
>WP_006504854.1 MULTISPECIES: 6-phospho-alpha-glucosidase [Coprobacillaceae]
MEKKYSVVIAGGGSTFTPGICLLLLDHMDRFPIRKIKFYDNFAERQETVAKACEIYVKENAPEIEFSYTTDPEEAFTDVD
FVMCHIRVGLYAMREKDEKIPMKYNVVGQETCGPGGIAYGMRSIGGVIEILDYMEKYSPNAWMLNYSNPAAIVAEATRRL
RPNSKILNICDMPVDLEEKMANMVGLKSRKEMNVGYYGLNHFGWWHKIEDKEGNDLMPEIKKHMAANGFADALSNTNQHV
EQSWIETFAKAKDVYALDPDTIPNTYLKYYLFPDYVVEHTDPNHTRANEVMEHREKHVFTACRNIIEKGTAVNGGFEPDA
HAEYIVDLACAIAKNTKEKMLLIVPNGGAIENFDSTAMVEIPCIVGKNGYEKICQGSIPQFQKGLMEQQVSVEKLVVDAW
ITGSYQKLWQAITLSKTVPSARVAKLILDDLIEANKDFWPELK
>WP_006504855.1 hypothetical protein [Catenibacterium mitsuokai]
MTRKLDRYYMIVKVFLMITPFIAYLYLSLSAGMGSLALPELLSREPKAALIFLIAMVNPYIAYLLNIAQKKLKEGDMAYV
CMNFVLLMLAQALTLNSLYFMIVGYLFYVTVKTYNIKVIQTLKEFTVKHFFYSGGGSLIVIAFSALCLFVTIRLM
>WP_006504856.1 alpha-glucoside-specific PTS transporter subunit IIBC [Catenibacterium mitsuokai]
MLQKIQRFGGAMFTPVMLFAFAGVTIGIGTLFTTEAIMGGLADPSSLWYQIWNVILQGGWTVFNQLPLLFVVGLPIGLAK
KQQARCCMEALVLYLTFQYFLNTILSQWGPAFGVNFAAKIGGTSGLTTIASIKTLDMGMIGALLISCIVVYLHNKFFDTK
LPEWLGTFSGSSFVVIVGFFALLPVAFLSAWLWPMIQNGMRAFQVFVISAGSIGVWIFIFMERVLIPFGLHHLLYFPFFY
DSAIVNGGVLSAWAKLLPHMAASTASLKSMAPWAWPTLTGLSKIFGCPGIALAFYATAKKEKKTKIAGLLIPITLTAIFC
GITEPIEFTFLFVAPVLFVVHAVLAATLATTAYALGVVGVLSGGLIEMSALNYIPLMAAHWPTYLTLLIVGLAFTGIYFV
VFRFLILKFDFKTPGREDDEEITFHSKKEFREKQSGGQTTNSAEKPSLAAAILEGLGGKDNVIDVTNCATRLRVNVKDET
LVQSDAYFKSVGAHGLKATKKNIQVIVGLSVPSVREEFESLL
>WP_006504857.1 MULTISPECIES: DUF871 domain-containing protein [Coprobacillaceae]
MHRLGISVYPEKSTQKEVYDYLELAAKYGFSRIFTCLLSVNDPKEKIMKDFGEFMDKAHSLGYVVAVDTNPEVFKHLGAT
YSDLKPFHDMGVDIIRLDGSFGTTGDIQVTRNPYNIQIEFNGSMDQGVELLLEQGGNKDQVIICHNFFPERYSGLDWNYF
VNFNAYWKSLNLHTAAFVSSNQPHTHGPWNVFCGLPTVEILRGLPIDLQARLMLATGDVDDIIIGNAYASEEELKALSEV
DYQNICFKIDEVEGLSDVEKEIIYDYYPHWDRYDHSSFFLRSSGSRVKYKNESIPHRETEQKMFHRGDVLIVNDNLAHYR
GELEIALRDIPNDGERNLCGHVKEEEMMFLDMIEPGHYFKIIK
>WP_006504859.1 MULTISPECIES: preprotein translocase subunit SecG [Coprobacillaceae]
MLEVLLIIVSIALIIVCLLQTGKTDGIVNALTGQSSNLFAQQKERGVDLVLTRITVGLGIAFFVIAILIKMAG
>WP_006504860.1 ribonuclease R [Catenibacterium mitsuokai]
MKEDVLELLKNKDLKDRKIDALASALHYDSTEEYIAFVKLMNRLEEDGEVIRDNQNNYHLIDDFHYLKGVLSLNKKGFGF
VKVDEETEYYINSKNLNGAFDQDEVMIETTVYRGKPEGRVVKIIKRGMTRLVGLVRKGRRELIIMPDDPKFTDWIYVDEA
HAHGAMPGHKVVVEIKKYEPYLKGDIVKIIGHKNDPGVDILSVVNKYDVDIDFPQAVYDEIESIPQSIDPSDIPNRLDIR
DWQIVTIDGDDAKDLDDAISLKKLDNGNYQLGVHIADVSFYVNEGTELNKEAIRRGTSIYLVDRVIPMLPHKLSNGICSL
NEGVDRYAISCIMEINDKGQVVDHNIYPTVIRSSHRMTYNNVNAILAGHKGLKKKYSDAVELFFNMKELAAILRKKRDRR
GAIDFDVDEAKVLVDDKGRAVDVVLRNRGESDHIIEEFMLCANETVAEHFKWMDVPFIYRIHEYPKKEKLQQFVSIAKPL
GYTIHGSLEKVNPHELARMIEESKGTPEHDIISTLLLRSMQKARYDAQCLGHFGLADEFYTHFTSPIRRYPDLLVHRLIR
TYLFKNDYSRMNEFEEMIPVLAEQSSNRERIAIDIEREVEDMKKAEFMSHHVGEVFDGYISSITSFGFFVSLPNTIEGLV
HMTSLTDDYYAYDEKNLILIGEHTGRMFKMSDPVKVRVTEANKLEKTIDFELVKAGSHRKKKRKFRTRR
>WP_006504861.1 MULTISPECIES: SsrA-binding protein SmpB [Coprobacillaceae]
MKIISNNKKAYHDYFILETFEAGIELKGTEIKSIRKGSANLKDCFVRIKDHEAFIENMYIAPYENGNIFNHEPRRIRKLL
LHKKEISKLEKKVREDGLTIVPTKLYFNTSKAKLEIALAKGKKLYDKRNDLKEKDAKRDIEKALKRAY
>WP_006504865.1 hypothetical protein [Catenibacterium mitsuokai]
MIAQYNTLRNQLTGDYQAFYDKAYQYAQERHYPGFYANDILMSLLDLLITAQMNHKELDTLIKENHDTFIKNYFHDQGKK
TTWINSFFRYTIFLWNYVFYLILNPTSHAGGKVVEAMILIILIDLIMKNKRYNILLDYIVLALVFILPSISVPYMIPLII
SIVLLIIGTLYQVYYTYTHQNTISYYSEEAQSQSNDYVNDILKKQNEEFNRKREKHHLPPLTLEEMKLYKKRRNRKIGLI
IDIIVGILIFYLAYRIGDYKESMTMLSYYLPVYIIFSTRYLSYLVNPKGQLIHILNIIAVINLYFFIQVCHINHIVITVL
CLMIIMIETGAMMMISVFNNISEYFDQLISLFSVGFILVEMKVEFWLSAIILIVLFGALVKSIKKQKI
>WP_006504866.1 PadR family transcriptional regulator [Catenibacterium mitsuokai]
MDTQLMKGMLEGCILTLISHKETYGYELLVELEKYGFENVGEGTFYPILTRLSKKGYLSCRQVKSEAGPYRKYYKITDEG
LVYLEEFKHAYYKITGIVEKVLEDKE
>WP_006504867.1 MULTISPECIES: polysaccharide deacetylase family protein [Coprobacillaceae]
MKKRHLRKRAYVLLGCIVVLVLGLGIYFMTRPAVSFNESTQDIEINSTYNPMSFIKKVRGNKSDVTVDNSKVNVKKLGKY
KITYTLNKKNYVLNVEVVDTKKPTFKVVNKAVEVGTKVKASEFVTDIKDETKTKTYFKKDVSFDKEGTQKVTVVVEDQGG
NKTEKEVNVKAVKDTKAPLLAGLQNYDTTVGSNIDFMKGITVEDDFDKNPKVSVDSSKVDFGKAGTYKVIYTTKDKSGNK
RKYTQTVIVNNPRPANAIAPSGEKVVYLTFDDGPSQNTQRVLDILDRYHAKATFFVTGNGQKYNYLIQEAHKRGNTIALH
TYCHDYRTVYASTDAYFNDLNKVGNMVKGLIGFTPRYIRFPGGSSNTVSRHYSAGIMSRLTRMVQEKGYQYYDWNVSSGD
ASGNNVPTARLIANATASRNNQIMILFHDTAAKNTTVEALPKVIEHYQSLGYTFKGIDDTTFTPHQRVLN
>WP_006504869.1 hypothetical protein [Catenibacterium mitsuokai]
MNQRKTDFLNYLKHLSVTTLVHQQNFINKWYDLFSMLDENQYNSISIDHLTDAEYYVMNYSIPHVGSYKVYFNIDHVIQS
DAYQTSSIQSMTEDELDRNRINHPIPFDMNIYLLNQFQCSQKNIKSIKYYPVITDSYMSNGLYTVIDGNHQLEMSLREQD
LVELKYTPFYKLKKECYDNTFSYLLHHFMNEMHIISSDSQYLLNQYPLQETIRI
>WP_006504870.1 ABC transporter substrate-binding protein [Catenibacterium mitsuokai]
MKKRIISIVCLFLLISLLPGCSSDKEEESDAIIVNDQIGRQITIKDQVKRVVSTSYITTSTCLALGVNDQLVGIEKNASS
RSIYQKTDPDLLELPQVGCNVSLIAKTAPDVVFMMKENKDLIEDFEERHIKVIVVDPSSEKKYEAMVSLIAKVCGKQNNA
KKLKNYYSTKKSKMNSLGTSNKHVYIASKESIYRPVTPSMFQSTILTTAHVKNAAASIKGVDYPTIALETLLTLNPDMVI
MPRNASYSKDSIYNYEFFSSLDIVKNKKIYIMPDVVESWMDPVPSHILASLWLSYVLHPHDYTYENYKKDVIDFYKEFYG
FSLDETLITK
>WP_006504871.1 MULTISPECIES: xanthine dehydrogenase family protein subunit M [Catenibacterium]
MLNIQEYVRPQSLEEAYELVQNRKNIIVGGMLWLKMMNRSVEKAIDLCDLHLDTIEEDDEQFTIGAMVTLRQLETHAGLN
AYTHDAMKHSVEHIIGVQFRNCATVGGSIFGRYGFSDVLSMFMGLDAYVELYNGGIVPIREFAWMRPSLDILVRVIVKKT
PIKVCYKSQRNVSTDFPVLTCCASYMNDTYSVVIGGRPLKAIAYEKQMELNDASIEAFIEEVSSEIKLGSNNLGSAEYRQ
KLVKVLMRRSLKELEAQ
>WP_006504872.1 MULTISPECIES: (2Fe-2S)-binding protein [Coprobacillaceae]
MEITITLNGKTMTRSISPDTLLIDFVRSEHCLSVKRGCDTSNCGLCTVLLDNKPVLSCSVLAARAAGHEVTTLEGLQEKA
RPLAEFIADQGAEQCGFCNPGFMMNTIALLEENKDPSDDEIRAFLSGNLCRCSGYEGQLRGIRNYINYCKENGKEVLG
>WP_006504873.1 xanthine dehydrogenase family protein molybdopterin-binding subunit [Catenibacterium mitsuokai]
MSQELKQVNKPIRKKDAMNLLLGKPVYVDDVTPHDCLIVKLVHSPHANALIESIDTEAAKAVDTIEAVYTYKDVPQKRFT
MAGQTYPEPSPYDRLILDQRVRFVGDPVAIVAGYDEKKVDEALKLIKVKYQVEEAVLDFRTAKDNPILVHPEDNWKALCP
VGADNKRNLVASADETHGDLEEVFKSCDHVIERTYHVPAVNQAMMETFRTYCEIDTYGRLHVISSTQIVFHARRILANAL
DIPKSQIRVEKPRIGGGFGAKQSLVTEIYPAFVTWMTKKPSKLIYTRTESQIAGSPRHEMEVTTKVGAMNDGTIRAIDIY
TLSNSGAFGEHGPTTVGLSGHKSIPLYTNNLEAFRFHYDVVYTNRLSSGAYRGYGATQGIYALETCVNELADILHMDPVE
IREKNMVRQGQKMDAYYGEIADSCALDKCMERAKKEFDWENRKTPTVMPDGRIKAAGVAMAMQGSGISGVDVGSATLKLN
DDGSYMLSIGAADMGTGCDTILAQMAAEELECDVDNIVVFGADTDASPYDSGSYASSTTYVTGMAVRKASEELKENMMKI
AANKWECDPESLVFTGNTIDNPATNESFTHMDIATFSQCGNTVPIQVTCTHSSKISPPPYMVGMAEIALDKETGSVEILD
YVAVVDCGTVVNTNLATVQTEGGLVQGIGMALSESITYSPKGALTENNFMTYKIPTRLDMGHLRVYFESSYEKTGPFGAK
SIGECVINTPAPALCAAIHSACGAWIRDLPMTPEKIVMAIDE
>WP_006504874.1 NTP transferase domain-containing protein [Catenibacterium mitsuokai]
MNKTYIIYLASGNSRRFKGNKLLFPFQNKPLYQHALDLILKEHDHVIVVSQYDEILQYAAQRGALSILCLESIHGLSYSI
KAAVNYLNTLEKPFRMIFMVADQPYISMNTIDKLMHTKHKLASCAYKEKAGNPTLFDSSYIPELLLLKEDQGGRKVLNKH
PDEVEYIQVENVKELYDIDYQEDLKQLQ
>WP_006504877.1 MULTISPECIES: NADP-specific glutamate dehydrogenase [Catenibacterium]
MKYVDKVLTELKEKNADQPEFIEAATNILKSLEPVIEAHPEYENMAILERFTEPERVIMFKVPWVNDEGKTIVNRGYRVQ
FSSAIGPYKGGLRFHPSVNLGIIKFLGLEQILKNSLTTLPIGGGKGGSDFDPQGKSDAEVMRFCQSFMTELYRHIGPSVD
VPAGDIGVGGREIGYLFGQYKRIKDAYENGVLTGKALPFGGSLIRPEATGFGAVYYGNEVLKHFNDSYEGKTIACSGYGN
VAWGVAQKATEFGAKVVTISGRDGYVYDAEGVNTQEKWDFLVEIRTKNDVKLKDYAEKFGAEFHPGEKPWGVKCDMAFPC
ATQNEIEEEDAKKLVENGCKYIIEGANMPTTPEAIAYFTGHEGTLAPAKAANAGGVAVSALEMSQNSMRYSWTKEEVDAK
LHTIMVDIYNNSVAAAQKYGLGYDLIKGANIAGFEKVVDAMIAQGNY
>WP_006504878.1 PF20097 family protein [Catenibacterium mitsuokai]
MKFDKCPYCSGKLIHGYIKTRGEALTWSTDSKIPVFLDSWHYLQEDVKLGNFRYFKGDKIDAYRCDTCHVIIIADSKE
>WP_006504879.1 MIP/aquaporin family protein [Catenibacterium mitsuokai]
MKIKKFLSELLGTFLLVFLGTTAYALLGSTGLGSTYSTVAGIIGIAVVFGLAMTFVYYMFSSISGAHVNPAVSIAMYFNG
AISLVEMILYIVAQLLGALLASGLLLGTLKCIPSVSITTLGIGQTGYSSLSMISLDVKGAILIEAVLTFVFVLVYLHVVN
DERLERLSGLLIGGALTLVTILGIPFTGASINPARSFGPAVIMKILGKGTALNQLWVFLLSPLIGALVAYIVYKLLKGEK
IA
>WP_006504881.1 hypothetical protein [Catenibacterium mitsuokai]
MTTTIIYFSIVLILQLLLFLFIKRNHNNSVLLVLISLGISISAAISLWNTAILIDELGISSSSLNTLFFGISIILSLVNM
YTVLKEK
>WP_006504883.1 MULTISPECIES: TetR/AcrR family transcriptional regulator [Catenibacterium]
MSQTTKRAIEASLKHLLLKKPLDKITINDIAEDCGISRMTFYYHFQDIYDLVEWSCIQDAEEVLQGHKTSDTWEEGLYAL
FGAILDNKPFVTNVYRSVSREHVETYLYRIVYKLLKDVVDEQAVGMNVREDDKEFLANFYKYSFVGLTLEWINNDMRQDP
ELIIRKLDKAIKGNIKAALKRYETF
>WP_006504885.1 MULTISPECIES: hypothetical protein [Catenibacterium]
MPVIKPISDLRNYNQVLEKVSVGSPVYLTKNGHGCYTIMDINEQEEMYEKAMKYDKLVAEMKLMSMLNESVVSANEEGWI
DEDEMLKHFEKRFNND
>WP_006504886.1 type II toxin-antitoxin system RelE/ParE family toxin [Catenibacterium mitsuokai]
MIKIFYSPKSRKDLDRIYDYIYDDLNNPIAAEKTVKGILDKISELKEYPQLGPVWYLENNIDSGFRFLTCDNYIIFYQIT
KETILIVRILHCLQNYVKQLF
>WP_006504890.1 3-dehydroquinate synthase [Catenibacterium mitsuokai]
MKLNVNLGKDSYPIYIEQGILNKAKELISQVFTGAKIVIVSDDNVFPLYGEQLVNQLKDSYEVSTVVIPHGETSKRFDIL
PSIYSQLLEAKITRTDLLIALGGGVIGDLAGFVASTYMRGIKFVQIPTSLLSQVDSSVGGKVAVDLPEGKNLVGAFKHPL
LVLIDPLTLKTLDPHFITDGMGEVIKYGCIKDKALFDQLAHYKDFDDLYKDIDEIIYKCVDIKRDVVEKDLYDFGDRLCL
NFGHTIGHSIEQHFHYEKYSHGEAVGIGMVAITRIAELKGLCEKGTTKRIEDALGHYNLPTQANVPTKELLKAIDLDKKN
INSTLSFVLLKTIGEYYVHKDQKEMILEVEDI
>WP_006504891.1 3-phosphoshikimate 1-carboxyvinyltransferase [Catenibacterium mitsuokai]
MTKITITPKTLQGTIAVPPSKSLAHRAIICAALAPGMSRISGIDYSEDIEATIEGMKALGAIIKQEGDTLIIDGSITLGL
GRVEIDAHESGSTLRFLMPLSLVNFSRVHFVGKGKLGQRPLDVYYDIFDKQKIAYLRKDSERLDVILDGQLHSDIFEVPG
NVSSQFISGLLFTLPLLQGDSLIKITTPLESKGYIDLTLDMLEKFGIEIINHDYQAFQIRGNQNYKPCDYNVEADFSQAA
FYLVADLLGSDITLTNLNMHSSQGDRAILDIMEQMGGEIVETSAGIKVVCDKIKPATIDASQCPDLMPVVSVACGLAEGT
SHIINAGRLRIKECDRLTASVELLKATGIDAVEEEDSMTITGSTSYNKAEVTSSNDHRMCMAEAILSTRANGPITIDDKD
CVKKSYPGFFEDFKSLGGEYHEC
>WP_006504892.1 chorismate synthase [Catenibacterium mitsuokai]
MSANWGHHIELSLFGESHGKAIGITIGNLPAGIKLDMDAVNKDMQRRAPGKNKMSTQRKEADEVEILSGVLDGYTTGAPL
CGIIKNTSQHSKDYSYLKDNMRPGHSDYPAYIKYKGFNDVRGGGHFSGRLTAPIVFAGAIAKQILKEKGIYVGAHILSIK
DVKDTHYPLNITPAYLEELNQKDYPVIHDDIYAQMQETIEEARKEGNSVGGKIECAVTGLPAGVGNPFFDSIEAHLSPLL
FSIPAVKSVSFGDLDDITLLKGTEANDAYYYEGEEVKTSTNHNGGITGGISNGMPLLFTVGIKPTPSISLKQNTINVKTH
ENTELEIVGRHDPCIIPRAIVVVEAMAALGVLDMLEAL
>WP_006504893.1 bifunctional chorismate mutase/prephenate dehydratase [Catenibacterium mitsuokai]
MKDLKTCREEIDAIDKEIIALFEKRMHVAKDVITYKLAHDMQIFQKDREKEVIQKNVDRLEDKSLEAYAKTFVQDTMNVS
KSYQSTFIPLKKYEATELKEHFKVGYQGVPGSFSNQAMKSWFGDIEGINYPHFEDVYKALEEGDIDYGVLPLENSSTGAI
NDNYDLLTKYGFYIVGEQSITIDQNLLGIKGATLDDIKDVYSHVQGLKQTSEFLTSHHIEGHEYLNTAAAAKYISEAQDN
TIGAIASSEAAKLYNLDIIAKTIQNDQSNHTRFIIIARQYEIRPSANRISMVFTVNHEVGALYEVMRVVKEHNINMARIE
SRPLPLSPWEYYFYLDIDGNLNQDHVQRALQEIKTYTNTFRMIGNYERKES
>WP_006504894.1 shikimate kinase [Catenibacterium mitsuokai]
MKNIVLIGIMGSGKTTFGHMLSQKTGHEMIDLDDYLVNRFNMSIPDMFAISEDYFRNNETTCCKEVSELEGKIISTGGGV
IKRPENIAYLKKNGVVFYIDRPIEDIVKDVDPSGRPLLKDGPDKLYALDKERRDKYMSSCDYHIINDGSLEKVINPILDI
MKKYDKSPL
>WP_006504895.1 NCS2 family permease [Catenibacterium mitsuokai]
MEKLFHLKEHGTNVKTEILAGITTFLAMAYILAVNPAILGQAHMSHQGVFLATAISAGAASIFMGLMANYPVSLAPGMGV
NALFTYTIVGQMGLSPEGALACVFVSGIIFVIITVTNIRRMIINAIPAQLKLAIGAGIGFFVAFVGLKNAGIVVASESTF
VALGNLKDPTVLLALFGIIITLVLLVKNKPAAVFYGLIITAVVGVVFGSIFGLKGMPQLPTKVVSVNFDFSLVGAFVRGF
NEILTHPQCIVAIFSLLFVDFFDTAGTLVAVASKADLIDENGELVNVERALLADAVGTVFGSMIGTSTVTSFVESTSGVG
VGGRTGLTSCTTGICFLLTVFFYPVLSMITDAVTAPALVIVGILMASQLKDIKWDNLIFAASGFVTIIFMILGYSISNGI
ALGFIVYVISMIATGQAKDINKMVWVLFLLFIAYFAFLI
>WP_006504896.1 MULTISPECIES: hypothetical protein [Catenibacterium]
MNDLMKTPKMTPRIQSTLKHTVEVPEVMYKASGINVNGRRIKSLLFSTDVALIANNNADAILSVYPFTPTIQITNAIIGV
ARQPVFVGVGGGTTNGARVFKIALDAELHGAAAVVLNAPVHTEMIRELSRLVDIPIVLTVVSLDEDLEERMLHSGAKIIN
VSGGKQTVEIVKALRAIDKDFPIIATGGPTEDTIKEVIEAGANAVTFTPPTSAEIFKGMMENYREQMKK
>WP_006504898.1 dihydrofolate reductase [Catenibacterium mitsuokai]
MITIIVAADKNNLIGKKGTDNGMPWHNSEDFKHFRSTTLNHTLLMGKTTYQAIGKPLPKRHTIVLSHNFEDDRVEVVDDL
VGTIQSFKERGEDLFISGGASVYQQALPYCDQILLSRIPGDYTGETYFPDFSEYNYRLVEEKPFETFTLEIYQK
>WP_006504899.1 1-acyl-sn-glycerol-3-phosphate acyltransferase [Catenibacterium mitsuokai]
MKRLILIVLRFFFELPVLIFQLKHIKKHKDTIPFEDRIDWTRRLLKKATKRARVNLTITGTEYLPETGGFFVAPNHQGLF
DILALFDSIERPFKIVFKKELLDVIFLRDVAEFMEYPAIDRTNLRASMKLMRQVKKEMSEGIPYVIFPEGTRSKKGNELL
EFKGGSFKPAMDAQVPIIPCVMHNCFKVLDSNSIKRVDCGIHYLPPIPYEEYKDMSSVEVANLVKSRIQTKMDELIKEHA
>WP_006504901.1 DNA polymerase I [Catenibacterium mitsuokai]
MEELILIDGNSLLFKAFYATSYTGNYMVNRNGIPTNGVYGFARMVDKILDNNPKYVIVAFDYGKKTFRNELLDTYKAQRK
ETPEELIPQFSLAREYLTAHNITWYEVEGFEGDDIIGTLVDFGEKNNLKVSVYTGDKDAFQLISPQTTIYRTIKGVTELD
IYNEQTLLDKYGLKPDQIRDFLGLMGDTADNIPGIKGVGEKTALKLLHQYETIEGLEEHQNELKGKMGEKIRAGMEDALM
SKKVATILRDVPLDVDLKKAEYEGYDYDTLKSFYETYDMNSLIKSMTIEAAPKKELKLEIVDHMPGITKDSAVYASIYDT
NYHRSIILGYGIYNDEQAYFISYENALKDESFLAYLKDETKKKYGYDIKSAVIGSRWNGVEINGYTFDLSLASYVLEPAI
KEELKYVCTHFDYDGVQYDEEVFGKGAKKHIPDDALLAQHTVSKAKAIYELKDVVTKELKDKKQYELYEDIELPVTRILG
EMEFAGTEIDLDVLKEMDEAFDETIEKLSNDIYRISGTTFNISSPKQLGQVLFEDLGLKGGKKTKTGYSTSQDVLEKIID
AHPVVPLVLEYRMLTKLSSTYLKGLQEQVFPDNKIHTIYKQTLTHTGRLSSVDPNLQNIPVRSEEGKLIRKAFVSHNGYL
VSFDYSQIELRILAHMAHVTNLIDAFNQGKDIHRHTAALVFGVKDEEVTPQMRSQAKAVNFGIIYGMSEFRLSKDIGMSI
AEARNFINKYFETYPEVKTYMDEVVEVCKKQGYVSTLLNRKRYIPTINDKNFMVRQQAQRYAMNTPIQGTGADILKLAMI
EVDKALKVHHLKSQMILQVHDELIFDVFEDELEEVMSLVKEKMENCIKMDVPLIVEGNYAKNWCELK
>WP_006504902.1 bifunctional DNA-formamidopyrimidine glycosylase/DNA-(apurinic or apyrimidinic site) lyase [Catenibacterium mitsuokai]
MPELPEVETVRRTLKNFVLHKTIDSIEVRYTRIIDGDVEAFVSTLIHQSICDIDRYGKYLIFILDHDAFISHLRMEGKYN
IKQKDEPYDKHDHIIFHMTDGTDLRYNDTRKFGRMQLVDKEHYREYPPLNRLGQEPMDASFDYIYPRIHQSHLPIKQLLL
DQSIFTGIGNIYANEICFRMGMDPRTRGDRLSKKRILELIEVSSTILKEAIAQGGTTIHSFDANGIHGLFQVTLSVHAQK
TCSKCKGPIKKITIAGRGTYYCPNCQKRRY
>WP_006504903.1 Gfo/Idh/MocA family protein [Catenibacterium mitsuokai]
MLNWGVIGLGRIAQRFCDSLSHFDEACFYAGASRNPEKRQQFKEIYHPEKLYDDYIKLLEDENVDIVYIALPHASHYHYA
LEAMKHHKAVLVEKPATLTSKEIRTLCEYSEKNHVFFMEAMKSRFIPMINQVHKEIDKGIIGDIVSIENHFQSIVPYNEQ
SYIYDPEQGGALYDTGIYNIAAVLDFVKSPVVSISNDVKVEHGVDVHDAITLTFENGVKAFMEASLDGPVRKDMIITGTK
GTIILDPFYRPTKAVISFNGESFTGEIPYDIDDFHTEIEACHEAIAYIKVESDRMSHQDSIDCIELMERIGETICRS
>WP_006504904.1 dephospho-CoA kinase [Catenibacterium mitsuokai]
MQVIGLTGGIASGKSTVSYYLMTHGYEVIDADEISRHALEPGTKAFKQVIEHFPVLENEKINRQKLADIIFNDPNEKNYL
EGILHPYIRSVIVQKIKQSKNNLVFIDVPLLFEAGWDDLCDHTVVVSCDKETQIQRVLSRDHCTRAQALDRIRNQMSLED
KEKRADYIIRNNTNYYDLEKEILRVLKEVE
>WP_006504906.1 hypothetical protein [Catenibacterium mitsuokai]
MMIKAGQILSFDKELENTRNQSLQELVKRQDIREFIEKNHLTKKALEDAWVDLLAYVDDHEPCVHCHGINECPKMNKGQQ
ITLSYDSYVHRDVCSCIYGLEKHENDQLLSRFHYNNMSTRLALISLKDMAAEAMNKNDAGTMLLTKQLIEYVNKPQIKGF
LVCGGPNRTRIMAGMMNALARRGYEVGLCHVPTLMADVKASFNSNEDTSLVELVKNIPYLLLDSVGEENVTNWSRDEVLA
MILDYRILNELPTFMTSAYSFEDLETIYMSKYNDKREQLRAKNIVSKMKALCCEIIID
>WP_006504907.1 MULTISPECIES: 6-phosphofructokinase [Coprobacillaceae]
MVKCIGVLTSGGDAPGMNAAIRAVARTCLNKGIEVYGVRLGYKGLHEGKFMKFDRHSTRNIINNGGTILKSARFPEFKDP
EIRKEAIEQMKKVGMEALVVIGGDGSYNGALKLTEMGVNCIGLPGTIDNDIPDTDFTIGFDTALNTIVEALDRLRDTSSS
HQRCTILEVMGRRCGDLAINAGIAAGAELVITSDTGYDEDKIIERLKQSKASDKDHAIVVITEHITDVNELAKKVEAATG
FETRANVLGHLQRGGRPTARDRVLASRMGVKAVELLEEGKGGLCVGEVHGQITAFPITEVLSHKHVADAGIYEDAKKLR
>WP_006504908.1 pyruvate kinase [Catenibacterium mitsuokai]
MVKEKMKKTKIVCTIGPASQDKEMLKKLIKAGMNVMRCNFSHGDYEEHAMKMDTLREVNKELGTDVAIMLDTKGPEIRTG
AFEGGFTEFKKGQVSVITPEEIVGSADRFTISYKELYKDVKPGAYILVNDGQVALVVDHVEGQDIYCVAANDGRVKNTRG
INVPGTKLQFEFLSEKDKNDLIFGCKQDVNFIAASFVRRKQDVLDIKKLIAENGKPDIKVLPKIECVEGVENIDEIIEVA
DGIMVARGDLGVEVPAEDVPLIQKSIIRKCNAAGKVVITATQMLESMQENPRPTRAEVSDVANAIYDGTDAIMLSGESAQ
GKYPEEAVLTMNKIAHKIEGNLDYASILRRAIRTADNSNSSEAICMSVAEIAANFNVSAIIAFTETGATAKRMSRYRPHC
PIIAPTPSDDTVKKLALNWGVKPVLCKSMKSREGLMDLAMVIAKENGISAGEQVIVTGGTPGVSGLTSYLEIVTIK
>WP_006504909.1 threonine--tRNA ligase [Catenibacterium mitsuokai]
MSDFLNDKDLNTLNHSCAHVLAQAVKHLYPQAKFWVGPVVEEGFYYDIDLGDQTISDDDLPKIEKEMKKICKDGKRIVRH
EVSKEEALEEFKDDEYKLDLINGLEDGTITTYSQGDFTDLCRGPHVETVKLCKNFKLIKHSGAYWKGDKNNKVLQRIYGV
CFPTKEELEAHLQLLEEAKERDHRKLGKELGIFMFADIVGKGLPMWLPNGFTVRRLLSDYIMNKELELGYEHVMTPSLGN
VKLYKKSGHWAHYKDDMFPAMELDDEAYVLRPMNCPHHMVMYKSTLHSYRDLPVRIAEIANDFRFEASGALTGIERARAF
TQNDSHIFCRPDQIAQEFKNVAHLILDVYKDFGFKDYSFRLSLRDKNNKEKYFGNDELWEKSENELREVLKEMDVEFYEA
EGEAAFYGPKLDVQVKSALGHDVTLSTIQLDYQLPERFELTYVDENGDKVRPVVIHRAILGSLDRFIAFLLEETKGNLPL
WLAPTQVQVIPVKLEYHDEYAKEVVAKLRKAHFRVNNDNRDEKLGYRIREAQLKKIPYQLVLGDNERDNGTVTYRKHGEK
KQTTVTFDEFVELLNTEVENKTLSH
>WP_006504910.1 MULTISPECIES: glutamate 5-kinase [Catenibacterium]
MKRRIEEVKKIVIKVGSSSLCDKDGKINKEKILMLTWQIAKLKREGYIVVLVSSGAIAAGMGALGLDSKPKTLPEKQALA
AIGQARLMEIYEEIFQVFNMKCSQILLNHDDFDDRHRLMNLNHTINALLNYGVVPIINENDALAVDEIKVGDNDTLASLI
VPLVEAQLLILVSDIDGLYTGNPHTDPDAVLIHYVDKIDDTILSYAGDAVSGLGTGGMATKLKAAQMVNALGSHMCIVNG
QKENSILNALDNEGTWFNGASGTNMNARRHWIAYRTKPRGTIIVDAGCRKAIVDKHVSLLPTGIKDVEGRFLEGQVVDIK
DEALNTIAKGVVNYASDEIRLIKGHQSSEIDDILHRHDYDEVVHANNMVVLEER
>WP_006504911.1 glutamate-5-semialdehyde dehydrogenase [Catenibacterium mitsuokai]
MNTLLETQLKRAKAAARLLKNMPTCTKNQALEKIADALIARSDEILEANKKDMAHAKEVNMTKAMQDRLLFTHERIIGVS
DGVKKVAALPDPIGEVMESWTRPNGLEISKVRVPIGVFGIIYEARPNVTVDIASLCLKSGNACVLRGGKEAIHTNKKLVE
IMKDATKDILPEGAIELITELDHAIVGELIHANEYVDVIVPRGGAGLIQFVVKNATVPVIETGAGICHLYVDKDADLNKA
LTIAVNAKIQRPSVCNAIETILVHKDVADTFLPELKKAFEKVEIKGDDATCQIIHCEHVTDDSYATEYDDYIVNIRVVNS
VEEAINHIYTYSTKHSESIITENDETAALFMNSLDSACVYHNASTRFSDGGEFGFGAELGISTQKLHARGPLGLKEMCSY
QYKIEGNGQIRE
>WP_006504913.1 ATP-binding cassette domain-containing protein [Catenibacterium mitsuokai]
MLKLKKYFKKYWLLFVLAIVCIFGQAYTELTLPDYMSDIVSSGIQAGGFDSAISPVLSEKTYNHLLLFVSSKDQKVLENY
YKKTPVKDVDKSYYKTFKKAKNQTLYILKKDVDEEKLNKVLTKPMLIVYSMNKMKPGTKQYKSFETKIDSAINSAKEGYQ
KGLDGYNKGLEQYNAGMAKYNQGVKQYEQMQTAIKQYDSALNALNTQFGSYEKAKEMQNTLTAQYNALPEGDTKTKLQAQ
LAGISQAVAGYEKLNASEAQMAQMKSQSSTIKKQLDQAKEKVASAKPQLDESKKKLDDAKAQIDAMETHLNNGDIYYFIG
SMSEEERNKMFESVDKQMKTMGESTMKIAAGEGVKAEYKKLGADVNKVQNQYIAHKGMQMLAIALLGAVASICVAFLASR
LGAAVARDLRLAVFKKVESFSNTEFNKFSTASLITRSTNDIVQIQMVLVIIVRMCMLAPINGIGGIMKAVKNSPSMTWMI
FLVVIIIFGVLGVTFSIAMPKFKIIQQLIDKLNLAMRENLSGVLVIRAFGNEEESEKRFDQANKDLTHTNLFVNRVMVSL
MPIMMFIMQGMTLLIIYFGAKQVDLGNIAIGEMMAFLQYAMIIVMSFLMVAMIAVMLPRASVAANRVAEVLNTEPTIENP
KQITPFEEDKKGLIEFKHVSFKYPGADEPVLTDIDFTARPGQTTAFIGSTGSGKSTLINLIPRFYDVTEGEVMVDGVDVR
HVSMHDLRDRIGVVPQKGLLFSGTIESNIKYGAPDLSDEELAEVIDVAQAKEFIETKPLGVEEPIAQGGTNVSGGQKQRL
AIARALAKNAEILIFDDSFSALDFKTDATLRKRLGEMTAKTHNTVLIVGQRIASIMHADQIIVLDEGKIVGKGTHEELMK
TCSVYQEIALSQLSKEELDNE
>WP_006504914.1 ABC transporter ATP-binding protein [Catenibacterium mitsuokai]
MNKNRRAPMGMGRGRGNNEKAKDLGGTLKKLLAYLKPYHLKICFVMVFAICSTIFNILGPKILAKATDKLSEGIMAKVAN
TGGIDFNYIVKILLILVVLYAASSLFSYIMGWIISGVSQDAAFSLRKDISKKMNRLPLSYFDKHTSGDILSRVTNDIDTI
AQSLNQSLSTLISNVVTLVGIFIMMLTISWQMTLIAVVVLPVSMILMRLVMKHSQKYFTQQQNSLGDVNGHIEEMYGGHQ
VVKAFNGEEKSVEQFEQYNESLYTSAWKSQFFGSLMMPISNFIGNIGYVGVCIIGGILAGSKTITIGDIQAFIQYVRQFN
QPISQIAQAANLLQSTGAAAERVFEFLEEEELTEDSATLTTDEVQNMKGAVTFADVHFGYNPDKIIINDFSLHVHAGQKV
AIVGPTGAGKTTIIKLLMRFYELNGGSIMIDGEDITQMKRSDLRSLFGMVLQDTWLFNGTIMDNLKYGRLDATDEEVKKA
CVSAHVDHFIHTLSDGYNTMINEESSNISAGQKQLLTIARAFLKDPKILILDEATSSVDTRTEVLIQQGMDELMKNRTSF
VIAHRLSTIRDADTIIVMRDGDIVEIGNHEGLLKENGFYATLYRSQFENGQ
>WP_006504916.1 molybdopterin-binding protein [Catenibacterium mitsuokai]
MNVEVINVGTELLLGEIINTEAPVLFKMCKELGFDIYHQTTVGDNPQRLLECLDIAFKRGADCVITTAGLGPTQDDLTKE
LSAEYLRLELVYNEEEARKVDEKCRFVTGLDVVSDNNFKQAYFPENAYILENDVGTANGCVMSKDEKMIINLPGPPKEFN
YVVEHSLKPYLEQYRQEQIFTLDYLVMGIGESMIDEKLTETQYKQTDVTLAMYAGEGYVRVRIATKAKTKEEAYQHMTPM
RNEIETLLKGYLIPGGSIEKALKDIMVPIQFIGDIDVPTWFKPYVKEDADFVIYSKVEHVSLGDQVTIHVNNDKGFTDGM
LKDYHLSMNRLTSKLQLYLYRYLKNSLPL
>WP_006504917.1 hypothetical protein [Catenibacterium mitsuokai]
MKKLAVLFPGIGYHCDKPLLYYSKKCLSAYGYEIIEVNYKHFPHMKDKDELIKQAEDIGYKQAEEILKDIPFSTYDEILF
VSKSIGTAISARFNEEHHVNAYSIYFTPLVATFKYSLNGIAFHGTNDPWAKTNLIQCACDEAHIPLILYRDANHSLECGD
VLVDISNLHDIFLHVIEAIQTVYPL
>WP_006504918.1 adenylosuccinate synthase [Catenibacterium mitsuokai]
MAGVVVVGSQWGDEGKGKVTDYLAQQADLVVRYSGGNNAGHTIKFNGQKFALRLIPSGIFTTGEVVLGNGMVINPKALLE
EMKYLNDAGIKTDKMHISDRAHVTLPYHIEIDELEEEMRGAASIGTTKKGIGPTYVDKYDRIGIRIGEFINEPLFKKRLE
ETLAFKKKQYPGLQCTAEEIFEEYKEYAKVIKPMVCDTGIFLDEAFQAKKKILFEGAQGTMLDIDYGTYPYVTSSHPGAN
GVPSGASIGPLYLTDVVGVIKAYTTRVGSGAFPTEIEGELGDYIRNAGHEFGTVTKRPRRIGWFDAVVVNQSRRMASLTG
CSLMLLDVLSGLDTIKICTAYMLDGKEIHGLPSTIEELARVEPVYVELPGWKEDITNVTSFEELPVNAQNYIKKIEELIH
CPVIMFSVGPDRTQTIVLKEVF
>WP_006504919.1 MULTISPECIES: glutamine-hydrolyzing GMP synthase [Coprobacillaceae]
MKRELVLVIDFGGQYNQLVARRVRESNVYCEIYSYRVAMQKIKELNPKGIILTGGPNSCYEEGAATCEKELFECGVPVLG
LCYGAQLMQYVLGGNVEAAPTREYGKTEIVVDTTSPLFSNVSEKTVCWMSHNDYISALAPGFKSVAHSDECPVAACENRE
KNLYGIQFHPEVLHTAEGKKMLRNFVIDVCGCSGDWKMDSFVEESIKAIREKVGDGKVLCALSGGVDSSVAAVLLSKAIG
NQLTCVFVDHGLLRKNEGDEVEAVFGKDGSYDLNFIRVNAQERYYSKLKGVTEPESKRKIIGEEFIRVFEEEAKKIGAVD
FLVQGTIYPDVVESGLGGESAVIKSHHNVGGLPDCVDFKEIIEPLRDLFKDEVRKVGLELGIPEYLVFRQPFPGPGLGIR
IIGEVTAEKVRMVQDADAIYREEIANAGLDRSIGQYFAALTNMQSVGVMGDERTYDYAVALRAVNTVDFMTAEAAEIPYE
VLNKTMNRIINEVRGVNRVMYDITSKPPGTIEFE
>WP_006504920.1 GNAT family N-acetyltransferase [Catenibacterium mitsuokai]
MILLKIKLIKGSYEYKEQIIEMLKEWKEYNDTHEVNCSPGAIFKNNYDDFDYYLSNLETSEPKSGLVPDSTFFCLDEERN
IIVGAVNIRHYLNEYLLAHGGHIGDGIRPSERRKGYATQMVGLALEECKRLGIKKVLMVCDKDNIGSAKSIIKNGGILEN
EQKEDGKVEQRYWINLE
>WP_006504922.1 MULTISPECIES: LysR family transcriptional regulator [Coprobacillaceae]
MGDIKNFIYFQKVYEMHSMHRAAEHLFISAQGLGKIIKNLEHEYNTTFFVRSQNGVIPTDSAKLFYDWSKELVLQDAHIK
TEINNLNNGINRLRIGCASGILKAIQLKTILDFANSNKTLHVEWSEYSNEEVINKLLNYDIEYGIVVGLHDYPNLEQVKL
CQCNLVLYVYEGHPYYEKEKIPLDMLRDENIIIMNESFHIYNDFIKACKIKGFTPNIKAKTMDGGTLMHLCRQKIGIAIS
PKFEDEAPAGLKAIAFEEPYHWDIYGTFRKNSKDDSIKKLQVALLPQI
>WP_006504923.1 DUF5131 family protein [Catenibacterium mitsuokai]
MHDIWNPWHGCVKYSEGCMNCYMYVLDKMRNQDGSHIYKTNDFAYPLSRNRDGTYKIQRGEKIRVCMTSDFCLEEADIWR
DDVWSMIRRRQDVIFYILTKRAERLEECLPDNWGDGYENVILNVTCENQKRADERIPILLDIPAKHKGVMLAPLIGPIDL
EKYLDGRIEEVTCGGENYGGTRACDFDWIKSLHNQCVNKNTTFTFIETGSHFVKDGIHYRVKGKVAQTRIAYRSKMNYQG
NKPVYHLYDFFDNELREDQLYKREFSEHCIECASKPICNGCARRFGCKQCL
>WP_006504925.1 hypothetical protein [Catenibacterium mitsuokai]
MYKKILTLVLCTFFVLTGCSSKTAVKSQASTYAVLTKKKKSELLKMKKHYDLIVVRSKDLTIEDMKVLRKKSKQIYFYMN
LKKPHHKAEELKADGIFISKIDDADALDALIKEANQNKLKVIVNNAYDYRETVYKNSKMVAGVNQTCMMTKKQGKKYVKQ
DTKVSTRLKKYLNTCQEKGIATYLVEYTKNTDWRAAINAYCKKHHITYYNPTIK
>WP_006504926.1 MATE family efflux transporter [Catenibacterium mitsuokai]
MTQYESQYERMIKQPIPSLILTLALPTTISMLVTNIYNMADTYFVSTVGTSATGAVGIVFGLMAILQAFGFMFGHGAGAN
ISRRLGAKRVEEARIFASTSFFGSLFFGALIAILGLIFLNPLMYLMGSTSTILPYARAYAFFILIAAPAMTLSCVMNNIL
RYEGQASLAMIGLTSGSIINIFGDYIFMRIFHMGVTGAGLSTALSQYISAFILYSMYHKGKTQSCFKWQYVSLEKHVIGS
IVAVGFPSLCRQGLNSISVMTLNFAAGIYGDEAIAAMSVVSRISNLIFSVGVGIGQGFQPVSAFSYGAKRYDRLKQAFIF
TVTLSTILLSIISVICLCFTKPLLLLFTQDSQVLSIAQLAMKFECIAIFFMAISIGANMLFQSIGRSVIATFLAALRSGL
AFIPLVILLPHIWGITGLALSQPISDLCASIIPIPFIFSLFKELS
>WP_006504927.1 signal peptidase I [Catenibacterium mitsuokai]
MKNMKQTILEYVKVILVTVVLTYGFLFFVQISHVEGQSMEPNYHEGNIVLVNKQFYHYDDVKYGDVVIAKCNILGQQRQI
IKRVIGKQGDTIECIDHELYRNGKKVNETYINEQMTDSNWTYTVPKGDVFIMGDNRNHSTDSRYIGAVSFKKEIVGKVFF
KAF
>WP_006504928.1 MULTISPECIES: hypothetical protein [Catenibacterium]
MAKKFEITRGNAILNFSEEFCQSRCELVESESFSKVLEKFIKNQRRLETQLYIYLHERNADDFFLLGDLRSIFKLLLVLD
AEQVCALRPEYAVYFEDRDMFVKLIEDIYLYWRKLQRYAIVFNDSKKSGYQSVQFADAQEAFEKLVLEVYRSMQRAVGKN
DKVLRQITAGVNAGLTVTHLTTGLPDDYECLKDVPFIEQVVIHPPFITYSKRNKRDGVFPESRTNPVTDLTFNPDQWLCY
PAKVGKLLCFVYFNTKFMAQGVTLCNLFELADESEYRHNKPDLVYVYGYEDGKKDQSFFQDDKNDMMVAKLSASDEFDYF
GYMKKMCLTLHNVSNINHHKLPIHGAMIQMKLHDGSEKNIVVMGDSGAGKSETIEQIKAYGEAYIEDIKTIYDDMGCLSL
VDGKVKTSGTEVGAFVRLDDLDAGYSFKELDRSVFMNPDKVNARIVIPITDYKDVIADHDVDIFLYANNYEAEGEALEFF
DNEEDALKVFRAGNRMAKGTTTEYGLVGSYFANPFGPVQRKEQTEPLLQEFFHKMFEQGVQVGVLRTRLGIKGQEYDGPR
TAAKTILHYVTGDNDLKELPEEQ
>WP_006504929.1 SDR family NAD(P)-dependent oxidoreductase [Catenibacterium mitsuokai]
MGKLDNKVAIVTGGNAGVGKAIAKLFASEGAKVVISARRKEVLEEVGKEIEEAGGTVLCVPTDISKIDDVKNLVSKTVEA
FGKVDVLVNNAGVLDKGLNAIDRIDYDDLNRVIDINQKGTMYCMSEALKVMTSGASIVNIASVAGQFGAGGAVYVSTKAA
IIGVTKHAAMRFAKENIRCNVICPGSITTDMAAGLTPDTMDMKMMGAMSAHSDLSLKPCSPEDVARVTLFLASDDAAPIT
GQVVVTDYGVDL
>WP_006504930.1 hypothetical protein [Catenibacterium mitsuokai]
MKLKKILVILMTLIVVVIVSTLLHYQNMNYISENWNIDFPSENTIVYQVKPSPSFTNDGIYYEVQEVKNKNLPITLNNKK
NDEIEEEFNKYIIEAKVSQKQLPDFTQDYKYYKKSDVGRSLIVVAQDQLLYIVSYNL
>WP_006504931.1 hypothetical protein [Catenibacterium mitsuokai]
MLYIHKYKAVIYSISTTLLFFTALLFVNLLFVRLFSILNIGDFYGLPFGILYCMIALGLLKILKYNKNNLSFLEENKTFG
LIGIILLILISLLMQALSFIKLSQSTIILMTVLVFVLSLLFLFLFFQYRQNYLEKEKLKIQRENNDRINHIYDSLLKKEH
RMLYVLRKLDHVISDEETHQFIEKEIDDLMHKQFVSHTNNPIFDHRLTILMQSLEDYDIKMIVMIPVDARLDDANIIEQM
EIFIREHVTDHTEIRLKVKDNQFIINCNDKTKSIRLKTPH
>WP_006504934.1 hypothetical protein [Catenibacterium mitsuokai]
MKRLWDLNICICIVVTFLFELLDGSNMIPSQYRLAIAAIILIFDAIFAIYAIIESRKKNHSIKLFLDNTVSTLVPATIFM
LLVFNVGPLKYRNEVKSAAILYLIIGLVYNFVKDWKSMKSVSKNR
>WP_006504935.1 hypothetical protein [Catenibacterium mitsuokai]
MLDAIILRYLLNDRMKENKSKEVFLQTDIFVLILLIVLIPLHLDIVHPIIGAVLSGSVIIYQVIAITHNIKERRKKKKKK
KSVAIPSV
>WP_006504936.1 division/cell wall cluster transcriptional repressor MraZ [Catenibacterium mitsuokai]
MFYGEYKHNLDTKGRLSIPAKFRGECGDHVYIMRGHEGCLDIYTEEGWQAYYEELKKLSNKKKEERAYLRMVTSRMNCSE
FDKLGRINIPQVLRTHAHLEKECTIVGAGEHIEIWDTAKWEAFYDEYDDQFDELSERISENEE
>WP_006504938.1 hypothetical protein [Catenibacterium mitsuokai]
MMKRRKSRFLKMTEVLLAFSFVLFLVGSIYLNSYESKLNANIKETQDEISEVQSDIDALEMSKQELASFSRMKDVATKKG
YDYQPSSAAAAVVGAEE
>WP_006504939.1 penicillin-binding protein [Catenibacterium mitsuokai]
MKKSRNRSGQVVMLVFLFMMIILGINVCYLCTTGKTMISSVNVRDFAKNRGGGQVTKVVQAARGTIYTSDNEIVASDVKK
YKLRAILAKRVNAKEEPQYVVDKNKTAELLAPILGVSKETVLLRLNQNTYQVEFGNYGRNLSSITKEKIQSLELPGLEFD
EVTSRNYRFGDFASYEVGYAAVAAETDPYNIVGQMGIEKSYNNWLKGTNGERIYLVDSKRNTLPNGVISDKKAVSGNDVY
LTINSTLQTELDSLMKDMQENTHATKACAAVMNVKTGALLAISNYPSFDPNKRNFSNYNDTFLNEAFECGSVFKPFVYAN
ALTDGVLDLDSKYNSGTYDYISNGRVIATIHDHNRTGWGRITYRDGLYHSSNTAICHILAEHTNMSSLIEDYKNLGLFQT
SKVDGLSSGSGVKGFDGKTKSLEYFTTGFGQGSSITTLQLLRGYSAFANDGRTVEPYLVEKVVNPTNGKTLYSAKTSYSK
KIYSTEAVAQIRTLLYGVVNIDGSTGRDYKDSSVEIIGKTGTGQIAENGAYSSTKHTHSFVGMAPYRDPEVEVIVWFQNA
NSGTNYSGALVKSIIKSALNILSKDTEKVNTTPYVLNNYMNQSTQYVEGILKKHSLTPVVIGDGSTVIGQYPSGTTEVTT
GSKVLVLTDGQKYTMPSMLGWSRKEAEAFASLTGVEIKMNGLGSIYAQSITKGTELKQGTVIELYAK
>WP_006504940.1 phospho-N-acetylmuramoyl-pentapeptide-transferase [Catenibacterium mitsuokai]
MFLLMISFIVALALVLVAMPKVIPYLHKLKFGQVEREEGLASHKKKGGTPTMGGVVFIVAAVIAAYICHYQNFMNPYVNL
LTFSLLGFGIIGFIDDYLIVVQHSNKGLKPSYKYAMQSVVAIAFYFLAKKFLPNFSTEIIIPIAHISVNLGWFYPIFVYF
MFTAESNAVNLTDGLDGLATGLMIIALTPFVVFAILSKNVEAAIFGAALMGGLTGFLVFNAHPAKIFMGDCGSLALGGIL
AAFAVITKQELLVLIIGIVPLIETLSVCIQVISFKTRGKRVFKMAPIHHHFEMCGWSENKVVVTFWAVGFIAGIIGLLLG
VL
>WP_006504941.1 UDP-N-acetylmuramoyl-L-alanine--D-glutamate ligase [Catenibacterium mitsuokai]
MFKGKKVLVLGLAKSGKAAVELLKFMHADITINESKKKEDIPEYDTYVSEGIEMVCGGQPDELFERDFDFVVKNPGINYH
APFILRLKERGIPVYTEIELGYKVAKKQHYIAVTGTNGKTTTVTLIYEILKAAGRKAHICGNYGIPYCEVVLNEHLYEEE
GHDIVVEMSNFQLIDIEEFKPEVATVLNLTPDHLDYMDSLDEYYASKMRIYMNQDEKDLFINNSDDETLQSYLAKYPVPS
RIETFSVKGQGDVELKDNAIYYKGQKVIDRDEIKIVGLHNVANMMVAIAACASVGVSLDSIHDTLAAFKGVEHRIEFVRE
LDGVRYYNDSKGTNTDAAVIAIKAFEKPVILLMGGHEKNLDLKDVREQNPLIKTLICFGETKERFSKDMAHPHTIVVDHM
KDAILKAKEIAKEGDVVLLSPSTSSFDEFHSYVERGNVFKDIVNKL
>WP_006504942.1 undecaprenyldiphospho-muramoylpentapeptide beta-N-acetylglucosaminyltransferase [Catenibacterium mitsuokai]
MKIIVSAGGTGGHIYPALALVDYIKKCDPDTEFLFVGTTDRLESQIVPQMGLNYRGLHVKGLVGNPLQKAKNALIFLKSL
KSSKKILKEFNPDIVIGFGGYPSASIVLAATQKGYKTMIHEQNSIIGLTNKILIKRVDEIICCYEKALKAFPQDKTKLLG
NPRASVVSEGVLKDVHDLYNIAPDRKVMVIVMGSLGSATVNAVMKDALHKMDHKDYDVLYVTGKTYYEKMKEELKDLSDS
IHVLPYIDDMPSVLHSCDLAVSRAGATTLAEMTALGTASIIIPSPYVVANHQEYNARELVSKGAAHLILEKDLNADAFVE
VVDQYMNNEEMRKELSQKALALGKPHACEDIYKEILKLTGGR
>WP_006504943.1 UDP-N-acetylmuramate dehydrogenase [Catenibacterium mitsuokai]
MDVKQVYEDLMSMEVGKVIENEPMYKHTTYKVGGPAKIFVKAKDIDSLIQTLKYCRDHDIKRMVIGNGSDLLFSDKEYDG
VIISMKSFDDVKMNGSTIVAQAGVSMIALAYSSAKAGLSGFEFMGGIPGDMGGGIFMNAGAYKYCMADVFKCARVLDDEL
NVITLSKEDMEFSYRHSVLQKHPNWIILDATFEMTAKDPGEIRKVLDKRKERRMSTQPWNFACAGSVFRNPDEKPAWRYI
DEAGLRGYEIGGAQVSPKHSNFIVNNGYASAKDILDLIRLVEKTVYEKFGVKLHKEVILVNWD
>WP_006504944.1 cell division protein FtsQ/DivIB [Catenibacterium mitsuokai]
MDKKPDFLFNEYDRSPSRELIEKSRRRRKRRKRRLMLIGIILLVILGYIVSPLSKVMSIHVTGNSQLSKDLIVKESGITN
HTYHLLLSNDTIKKKLKKTGLVTKAYVTHNILGGVSIEIQEAGLVAYMELNNKTYVVTEEGKLIEVVEGMNYTSLKQIPK
ISGFNDLKAVEELAGQYASVPVTIRNAVSDIVYYPKKGYDERVALILDDGKKLIVDIEDMKDTLSPSRFNYSAYMQSKSD
ICVFSFEGRNLYMTKCE
>WP_006504945.1 cell division protein FtsA [Catenibacterium mitsuokai]
MKRIYAVLDIGSTTLKLLVAELMSTNINILFTKKLASHAIEGGLIKNEEVLVDEIRSIIKEADVELNTTITSVALVLPSN
YVRTYESKGITKVNSPQDKIEISDVVRALKIAQRFEKSKKEEIVSTIPVKYRLDTKEVDRMPLGLRSASLKVETLVITTS
KKVLYSYLTVVEKAGLDVIDITIDAYASAKEAFDAAYLQEGAVMINIGHDHSTISFFEEGYLKYLKTIPMGGYTLTAAIA
DAWQISMEQAEIYKVKYGTCENDLGEEDVIHTTIVDGVKKNYTQKDLSEVLQTAVWEMMAQIKNCLEAINDGRTYETVVV
GGGGELPCLNLIATDVLGTPVRCYRPETVGARDMSLVPCLGMLYCLDDRKELIGDDQVSLVLPDLSSTMSLKVRGLTMAK
TETTHHQGKFRKFFDSIFNDD
>WP_006504946.1 cell division protein FtsZ [Catenibacterium mitsuokai]
MDENLDFVKVAKIKVIGVGGGGNNAVNRMVTDGVKGVEFYVANTDAQVLKGITGVNKIFLGKDLTQGLGAGGNPEVGRKA
AQESENEIREALADANMVFVAAGMGGGTGTGGAPVIANIARDLGALTVGVVTSPFTFEGPRRKKQSLAGLEELRKNVDSI
IVVSNDRLLEVIGGRPMNEAFREADNILRQSVQTITDLIAIPALINLDFADVCSVMKDRGDALIGIGMADGENKAQEAAK
RAVSSPLLDISIAGAKDAIVNITGGPSMSLFDANEAFATIQESVGEEVNTIMGVATNDQLDDQIIVTIIATGFEEDQPEE
EPVTTKQTYTVHGNKTSSVIDDDDEDPLPGFIRNRKI
>WP_006504947.1 MULTISPECIES: RidA family protein [Catenibacterium]
MTKVVKTDKAPGAIGPYSQGIDIGNMIFFSGQIPLDPETGVMPEGIEAQTRRALDNVKGLLESQGLTFKNVVKTTVFLDN
IDDFTTMNGIYAEYFEEPYPARSAVEVAKLPKGALVEVEVIAVK
>WP_006504948.1 undecaprenyl-diphosphate phosphatase [Catenibacterium mitsuokai]
MLLYLKTILFGIVEGITEWLPISSTGHMILLNEFVKLDVSKDFYSMFQVVIQLGAILAVVVIYWNQIWPFKKNTNPMVKG
FFKYVDRDIFDLWLKIIFACIPAAVVGLLFDDVFEALFYNPPCVALALIVFGVGFIVIENRNAKLRPKINSLRAINGKTA
FLIGMFQLIAAIFPGTSRSGATILGGLMLGVSRTVAAEFTFFLAIPVMFGASLLKLVKFGLAFTASQLAVLGLGMLVAFV
SSILIIKFLMSYIKKHDFKVFGWYRIVLGLLVLAYFFIIK
>WP_006504950.1 transcriptional regulator Spx [Catenibacterium mitsuokai]
MIRIYTAPSCASCRKVKAWLKEHDIPYVEKNIFSTILREDELRELLERSENGTDDIISKRSKIIKENKVDIEDMSINELI
HFIQKNPSILKRPIMIDERRFQVGYNAEEIRAFIPRELRKLAECQKFDNCPQFSASTLVEDYHRSNKAGS
>WP_006504951.1 Ig-like domain-containing protein [Catenibacterium mitsuokai]
MSDKQNSTLEEEREPLSKSWIFAGIVLFPLIPFVLIYFNKHIKKKMKIFLGIVYFVFLFGVYQYACVAQGPVLSSVVIPD
QYVTVKQGETYQIHYKTDPQKVKVEYTHYSSQYANVASVDQKGLVTTITPGTTRITLTAGDNHHTYKKKYLTIHVIE
>WP_006504952.1 CpXC domain-containing protein [Catenibacterium mitsuokai]
MRNKDIYIITCSKCGKENRYEDYSCVGRDQRERIIDDSIMSYTCPHCGETTFLKHPLTYIDPVHHFIVQYGQDKDQFIHG
VEQLRMTPLYKDYIFRYTDSWLNFKEKIMILENRDDRLIELYKMALKKELNEDIPSFFLFNKEEEKELMIALNPNGTRAY
IFNRNWYDLKEQDPVMNKILKYDTSLIVDKEWAERLYDYRLKVSLCEVQTKIQVRTYLIPSYDHIDVGDYVYVEENGERV
LGQVMTKNYKSIFDIPDHLHFIEKTLPLETEYDQSLKKEYKELFPVKNERKEAFLELLDNIRFYYYLEEKDRNASNYVID
IDGFRLIPLYIDREEAINKKPMNTYILSDLLTDVLKMTFEKIDGYMIYDEKEPYILDSHLIDLFLSYTAHKKTQIN
>WP_006504953.1 DeoR/GlpR family DNA-binding transcription regulator [Catenibacterium mitsuokai]
MSQKKRHQQIITKLNINGQVFVKELASSFGVTEDCIRKDLTLLEKAGKLKRVHGGAVNVRVNLHHTNVSERVELYSEEKK
IIASKAVNELEKGYVIFLDISTINLEIAKLIFEKNIALTIVTNMIDIMQLYRQNSAVRLIFLGGDFNQVKDGFVGALTDH
LIRKYRFDISFIGVVGIDLEHNVITTYETNDGITKKTAINASKKAYMVGESAKLNQDGNYAYASLDDFTGYICEKELDHS
LVKVFKDHQVELI
>WP_006504954.1 pyridoxamine 5'-phosphate oxidase family protein [Catenibacterium mitsuokai]
MAETVEDLNQLREMLHHFDTLHIAFQDDDCPYIVPMNFGIGEDQDKIVLYIYTPREGKMTHLIKENHHVGVQAETLYEYF
YKPDKTVSNSYSSIIGKGIVEPVPHDLYDEAMESILTHCGYETYPYNKDYIDTCHVYKITLSQVTGKNHFKGV
>WP_006504955.1 lysoplasmalogenase family protein [Catenibacterium mitsuokai]
MILLYILLFLIMACTWRTRYHIYTKGLCSFGFILTAYLSHQTKLFLLILPGLLAFMIGDLLLCKKNLFKYGLNAFLIGDI
ACLFFYYHYQPFTYIELIVPVVSMILLEIVTYSKDIEYKTEITSYIFALVWLTAKSILTAITMNILNFKMMALGFILYLL
SDVLLVFYKRNKYQILGILNIFFYYFGIFLTAYSFSFI
>WP_006504959.1 PTS transporter subunit EIIC [Catenibacterium mitsuokai]
MFDKLFSKLQRVGKSFMIPIAVLPIAGLLMGIGRSFTNETMIQAYHLQFMLGKGTPLNALFTIMCNAGNIVFDNLPVLFA
VGIAMGMAKHEKATAAFSALVSFLIMHASINALLTINGFIVDGKVADFVRLGTINTICGIQSLDVGVFGGIVVGLGVAYL
HNRFYMTRLPDYLSFFAGTRFVPVICSIVSVFVGIIFYNIWPPVQEAIYHLGVFVRDSSYAGTFVFGFVKRMLIPFGLHH
VFYLPFWQTGLGGSMVVDGQVIQGAQNIFFAQLASPHVTHFNVEATRFFTGEYIFMMFGLPGAALAMYHCARPSQRKKTG
GLLLSASLTSILTGITEPIEFTFLFQAPPLFLIHALLAGSAYAVAQALNISIGLTFSAGAIDFFLFGILQGNSKTNWVFV
PIIGFIYFLLYYSIFKFMIKRYDFKTVGRGEDTQLHTKKDYSRKKSLDVDSSVSHSIVEALGGIPNILDVDTCTTRLRAT
LKNPTLVDEEALKATGAAGIYMRGEGIQITYGPHVVIIVSEIKQILHEGE
>WP_006504960.1 NlpC/P60 family protein [Catenibacterium mitsuokai]
MDKKTKEIMSFVSHRIRTQKTMFIPVFAISAFAIVGYTAADRTAPVVHSKTIEVPYGTVLKASDFAISDNRDNTDTLKTK
IHADSYEKNQLGTYAVNVTVKDAFNNETTKTVNVKVVDNEAPVLESRNDDGFVINVEANGSNDLKQYIKATDNVDGDVTD
FVNFDKDLDTTQLGEQVINASVEDNMGNVATKTFTFNVGDTSAPEMNLKNGNFVVNYGDNFDINNYVEAKDNYDMNPVLT
VEGEVDTKKLDGTQSLKVTATDASGNKTENTYDVTVADIAAPAITLKSNDINVKYGSSFDAKSNLVSAIDNLDGDVTSKV
NVSGSVNTSKSGSYTVNYTVTDNAGNTANASAKVNVSAAPSRGGYNAGGTSVKGGHSGVVGTGLSKVGSAYVFGASGPTA
FDCSGFTSWVYRQNGKSLPRTAAAQYSGTTRVSKDGLSAGDLVFFAGTYKSGISHVGIYIGNGQFVHAANSSTGVTVSSL
NSGYYASHYAGAGR
>WP_006504961.1 hypothetical protein [Catenibacterium mitsuokai]
MKKVLKVILGILLSIVLVICLLYGAFIYMIEYHVATVDKKSYNGYEVIMQSVGSPLFFSSADGRLLLKKNGKTINKTDFV
LSDDGGSIRKAVWSVSWYKDHVSVVIRGSEQDDMLYSLYYNGNTKNSIIPSQDGITTKDDMAGQDADEIRKELRMVADYL
HYDDIKYGTSAKGWMYAVVYNKDGVTRHLNYYETHEHEYAYEETKNGTTIVLGFYKIENGQVIDEHTTAWH
>WP_006504962.1 low specificity L-threonine aldolase [Catenibacterium mitsuokai]
MLSFESDYTEGAHPAILEKFIETNMDQQSGYGVDVYSESARKKIAKACGKEEADIYFITGGTQTNQLVIDTMLKPYEGVV
AAVTGHVAAHEAGAIEYTGHKVMTVPQYLGKLKASDVKELVDTFYNDANHEHMVFPGMVYISHPTEYGTLYTKEELKEIS
DVCHAYNLPLFLDGARLGYGLMSYDTDVTLEDIAELTDVFYIGGTKVGALCGEAVVFTKKNTPAHFVNLIKKHGALLAKG
RLNGVQFDVLFTDDLYFKISRHAIDMAEKLKTIFKEKGYEFYIDSPTNQQFFIVDNKKLEELEKHVRYGFWEKYDDTHTV
VRFATSWATTEESIEKLKELL
>WP_006504963.1 MULTISPECIES: hypothetical protein [Coprobacillaceae]
MENRTVIINGVSYTCLTDEEYEDLQTVAAYEERKKSKDFKTISFDEFLKDREEKYGVKF
>WP_006504964.1 hypothetical protein [Catenibacterium mitsuokai]
MELNFDVEIEPYIIEIIDNIDYYNYIRFRNFSIGIFLTKELRKVKGIVEANPHIGKKVQTNKYKYVMPTTKAVLYYEIIE
NSEDIVFYEYKPFKQNKDM
>WP_006504969.1 type II toxin-antitoxin system RelE/ParE family toxin [Catenibacterium mitsuokai]
MTFRIDYSIVARHDIREIYQYIAYHLCQPEAASRQINHNMEEIRSLEFMPMRYKLYEEEPWNSMGLRVLPVDNYLVFYLL
NEVNGVVNIVHIMYGGRDISKQFHDIWIKL
>WP_006504970.1 MULTISPECIES: type II toxin-antitoxin system RelB/DinJ family antitoxin [Catenibacterium]
MARTANVFARVEPELKEQAEDILQQLGIPMSNAVGMFLKQIVLQKGIPFEMKLPRTEPLQYQSLTKEQFDAEIEKGIADI
KAGRVYSADEVEAEMKRDFNL
>WP_006504971.1 methylated-DNA--[protein]-cysteine S-methyltransferase [Catenibacterium mitsuokai]
MEYIKKYQSPIGNITMASDGESLIGLWFEDDKYYADILKEPIEQDLPVFDQTIAWLNLYFDGIVPNFCPPIKMQGTPFQR
MIWTIIQHIPYGETITYGDIAKAIAKYGNKKEMSAQAVGGAIGHNHIALIIPSHRVVGSKGNLKGYASGVEKKKKLLLFE
KASVINSSMRIDTRLA
>WP_006504975.1 transporter substrate-binding domain-containing protein [Catenibacterium mitsuokai]
MKMKKFGAIVLAGLMAVSLVGCGGNSSSKNEEKTYIIATDKTYPPFEMEDDSGKLVGVDMDLIRAIAKDQKFKIKINSLG
FDAACTALESGEADGVIAGMSINDERKQKYDFSDQYYETGVSMGVAKKSGIKGYADLKGKTVVAKTSTAGLKYAQSIKDK
YGFKLEVVEESTFMFEKVKSGEAAACFEDYPVLKYMVKTGQLHFDIPCGKESPAYYGFAVLKGENKELLKKFNKGLANLK
KNGEYDKIVAKYE
>WP_006504976.1 amino acid ABC transporter ATP-binding protein [Catenibacterium mitsuokai]
MANKKVSVKNLKKNFGSLEVLKDISLEINEGEVICLIGPSGSGKSTFLRCLNRLEDITSGSVVIDGEDITDPKLDINKKR
ENIGMVFQHFNLFPHMTVKENIMLAPVELKKMTKEEAEQTAYQLLERVGLKDKADSYPAQLSGGQKQRVAIARALAMKPD
IMLFDEPTSALDPEMVGEVLAVMKDLASQGMTMVVVTHEMGFAREVGTKVIFMDGGYIVEQGNPYDVINHPQQQRTIDFL
NKVL
>WP_006504977.1 amino acid ABC transporter permease [Catenibacterium mitsuokai]
MKGFFDNLGFFASRFNQAIVITIELSIISLIAATIIGIIVGLVNTLKSKSVIMKILKAIANLYIYIIRGTPMLVQILIIY
FGLGQMLRPTGFRWLNIGGTFTAGTVALSLNAGAYMAEIVRGGIEAVDKGQIEAARSLGLTYGKTMKKIVLPQALRTMLP
SIINQFIISIKDTSLLSVIGLTELTNVGKTIAATQSAHMMVIYCFMACYYLFICTVLAQVSKVVEKRLSYGK
>WP_006504981.1 HAD-IIB family hydrolase [Catenibacterium mitsuokai]
MKVFATDLDGTLVHNKKVTETDREAIAAFQKENLFGVCTGRPLSCLYDVEGIPFDFYIMCTGALLLDKDRHVIEEHLLDK
ELVRDIYNHYRDYSNIIVQTESESHFYFTDFIDFPTFTMIKDFEEIKDSKFYSISLVFNTNEEAATFVSDVHDRYPMVSG
YQNTNVIDIVSKGISKGTGVKAIKKHFNADKMLGIGDSYNDLPLFKASDYSFTFHSSPDSVKEQVNEVVSSVSEAIYKVI
>WP_006504982.1 family 16 glycosylhydrolase [Catenibacterium mitsuokai]
MKHKGKKIFAALVASTMICSAPVYAANNTTDVFYDDFSGTTLDTNKWLIADKSWGGNNGGVVPENVSVSNGTLKLEGHGN
KYKGNVKGHNQPTGIRTGAAIATRNYYSSGSYEVVAKVAPELGACSAIWTFEYEEYYPGDPEYEASGKTGQYYAVNHEID
IELPTANATHKTPSFEAARFNTFTTENGYSMKEDLPYAVDDGKFHTYRFDWHTGSDTEEKRVDYYVDDIYMCTSRTQVPS
NAGRFWIGLWFPTSIDADKDGICETGWTGTADFDTTVFEIDSVKIEPYHESGDTPQKESFPYDGWAIDSFPELIDQEKYN
HIINGDFSEGKTAWTLSGDAAVLNEKAVLSSGSKTDTISQLIDIKQRMTYTISADIETDGTEVTIGARKKNGTFNSSQTF
NKSGHVEVSFVTDAGSSQQMEAYAQVLRYQQGAPVKVDNIKVTSGKASTVIPTPTPKPDVFQLVANGEFDEGDKNWKLSG
STIIENGHAVLASGSDTDGLSQKISVEGGKTYTLTANVISSGTNIDVGIRDYNGRYTNIHQTFNKSGTMTLTFTTAKHIK
EVELYAEVVRYQSNNNPVYLDSIVLKEGKEEITPDQPEIPEIPVSGLLNNGTFTQGNSYWTLGGSASISLGKAILTSGCD
TDTISQKVSVETGKTYKLTCDIESDGCNVDLMIQGHDGKYSNKKLSYSTNTKGELVFTVGKVHSESKVVIQVLRYQNGSV
KVSNIQLEEMK
>WP_006504983.1 hypothetical protein [Catenibacterium mitsuokai]
MSTTTNYLIELYRSLIIKRDELKKQVEENQKDNYQIYADSYKEYYSLMVECIFLKKRIAYCQRCKNHHIKIYKEELEGYM
DAVKEDYMHELEELRTHKKIVKQHLSDEDMKQAKKIFKRIIKRIDQDHPLWERALKSYRYNNLNDLKDIEMLVDYDTQSI
RKNLDMTYLTTQIERIKKEIESIENRKPKITKEYLEKKIMIYRLYKYNLDKQYSCYEKVMHAC
>WP_006504984.1 HIRAN domain-containing protein [Catenibacterium mitsuokai]
MDQMKDMILEAVEMNGIENVVMPLMNEIFLSFTDIAGTRYVDNQDVFKRLEKNDPLLLEREADNEYDSNAIKVLTIDGEK
LGYIPKKDNCIFTRLMDAGKILHARVYSCYEADYCHWHVSIKICMMDF
>WP_006504985.1 type II toxin-antitoxin system antitoxin SocA domain-containing protein [Catenibacterium mitsuokai]
MNEIRRDYCINCRKETTYTLKKQEIRKVIKDKEYTFLITVAVCNECNEEISVPGLLDLNIKEIDSQYREKENLITIEDIN
KLLKIYDIGKGPLALVLGFGEVTIKRYLDGQVPSLEYSNIMKKTLLSPDYFDKKLQENKNKITSASYKKSQEAVSNLQEL
FVLSDKMRQVIAYLFKGLNEVTPLMLQKLLYLIQGTSYALYDHPMFIEHSQAWVHGPVYPDVYHLFKQFSFNPIDDDRFV
LFEELENTLSEEECHVIDLVIHTYGLYSAKVLETITHTQDPWISARKGYEGTIPSHEPIIEENIRNYFQTLHKQYDFSHR
EGINRYIHDIIM
>WP_006504988.1 Xaa-Pro peptidase family protein [Catenibacterium mitsuokai]
MNQKRINKVLEKMEERGIDYLLVTDPVSIDYLLDYVNHPGERMYVMVVSSKGNHQLFFNNLFYVEEDLGMPITWFDDTDN
APALLADYLKDAKVIGVDKNMPARFLIPVQDSVNAQYVLGSLCVDEVRMQKDDEEKALMFKASEMNDTAMAEVKRLLATD
KTEIEMDEALLAYYKSLGASGHSFSPIMGYGANGANPHHSCDDSRLKPGDSIIVDMGCIYKGYCSDMTRTFFYKEVSQKQ
KEVYNLVLKANEAAEAAIKPGMKLSEIDAVARNIITEAGYGKEFNHRLGHFIGKDVHEFGDVSSVSDIIAKPGMIFSIEP
GVYLQGDFGVRIEDLVMVTEDGCKVLNSYPKELTIIE
>WP_006504991.1 bifunctional (p)ppGpp synthetase/guanosine-3',5'-bis(diphosphate) 3'-pyrophosphohydrolase [Catenibacterium mitsuokai]
MKYKGAGDPMSYDDVLALVKTYITKEESLALIQKAYDFIMVKHKEQKRKSGEPYTIHLIWVAYILATLQTGPITIAAGLL
HDVMEDCDVPREEMIEKFGEEVTTLVEGVTKITKMPYMEESDFHAENHRKIYIAMAKDIRVILIKLADRLHNMRTLQYMS
PEKQQRISRETLEVYAPIAHRLGINDIRVELEDLCLFYLDPKAYKEIAALLDKKKSERKDSVDAMIKSVEKNLEGTNIKY
RIKGRAKHIYSIYKKMVYKHKRFDEIYDLNALRIIVETKNECYEVLGIMHEKYRAIPGRFKDYIAMPKPNMYQSLHTSVI
GEKGYVFEIQIRTEEMDELAERGVASHWRYKEGKKYNAKQEQKEIGEKLQWMSEFITVSDEMKDNEAKDYYNTLQRDIFE
ANVYALTPAGRIVELPNGSTPIDFAYRVHTEVGHHAVGAIVNGVMVPFDTKLKTGDIVEIKTNKNSSPSEGWLKFVRTAG
ARNKIRQYITKHEEENKKQIIEEGRRLLRDEIRARQLDEKTYMSPDTYRTYLGSFGANTFDDVLFALGKKHATASTLLDK
VAPQKRGFFDNLSQILRHNNNIQELNKKHEKSIGVAVTGVDGLKMQLSKCCNPIPGDKIVGFVSKGQGIKIHRADCPNVK
SVAKGRLIDVYWDYPNIEQKRFNVDLEVVGLDRPNLLSDIVTCLSQVKVNILKINANIMDLDAHIRLTLSVENAEILQNT
IDNMNKVQGVAEIRRVIH
>WP_006504992.1 MULTISPECIES: 50S ribosomal protein L32 [Coprobacillaceae]
MAVPFRRVSSTRRDKRRTHDKLSAPAVVKCPECGEFKLAHRVCGHCGYYNGVKVKDVK
>WP_006504994.1 hypothetical protein [Catenibacterium mitsuokai]
MIYYGRECQIYGNQDADVYIFCFFHDCTSIVESFTRDYCLIAPVIKDWNNELSPWAADGFGGKGKELEKWILSTMTSSHH
YIIAGYSLGGLFSLWMYGRHESFIGCISASGSLWFPGWMNYLHTIHRKGTVYLSLGRKESKTKNKLMCTVGQNTIETYHY
LSKNNTCIYIEENGGHFTEPGQRMIRGFKWLFENLSIFFE
>WP_006504995.1 HAD family hydrolase [Catenibacterium mitsuokai]
MGKYLFFDIDGTLLSDVTHTVPQSAIEAIKKAKENGHHCFFCTGRSYFMTKEISFTGIEDAIIANGAAVIRDGKPELQKI
ISSDVAKKTIELIETLGGGYQIIDWKYGYQNPYTHAKFKEKFKEEFDLPVEEVFKKKSMKTMAEIENNPVLKIDATFETL
EAAERFMKELDPSLTFIPAGGYTSTFGAKAGEMMMKGVSKGAAIKEFMEAVGEPIENAYAFGDSANDIEMLEMAGTAIAM
GNGAELAKAVADYVTDTVDNDGLYNAMRHYKLI
>WP_006504996.1 MULTISPECIES: SPFH domain-containing protein [Coprobacillaceae]
MLGFILMILLIAIVVILIFSTVKIVPQSYAYVVERIGAYDRTLNVGLHILIPLIDRVSNRVSLKEQVMDFAPQPVITKDN
VTMQIDTVVYFSITDPKLFTYGVVRPINAIETLTATTLRNIIGELELDDTLTSRDIINSKMRSILDDATDPWGIKVTRVE
VKNILPPKDIQEAMEKQMRAERERRESILVAEGKKQAAILNAEGDKESLVLRATAEKEAQIAKAEGQAEALRLVYEAQAK
AIQYINEANPESAYIQLEGLKALKNLADGQATKIIVPNDLAGLAGTLTTLSESLKDPKKPE
>WP_006504997.1 NfeD family protein [Catenibacterium mitsuokai]
MDSLVVWSGVMVACIVVEILTVSLVSVWFVIGAFAALIACLLNVSVPIQVAIFLVVSVICAIVARPMAVKSLKGNIIHTN
NDALIGTHALVIKRIDADHMGEVRIKNQIWSASSLHNLTLEEGEYGEVVAIEGAHLVVKKEEN
>WP_006505000.1 HAD family hydrolase [Catenibacterium mitsuokai]
MKAIFFDIDGTIYHPEIGISQNTIDEIHRVQKLGHKCFIASGRPTGFISKEVKSIGFDGYVLANGAHIMTEGKTIDSLTL
PYEETKKLIEYVESQGYEYILLTTDRCYLKKESPHMYEFYAWCNIDMDSLCNDYDLDEVLKKTIKLEIRYNKKEDSVGLI
ERLGAFFYEKHDDSLNIEVSNIDTSKGHGIETMLHYYGLDVDDSYCFGDGANDLEMFKTVGHPIAMKNAIPMIYHHASII
CEDVLHDGVAKELKRLF
>WP_006505001.1 MULTISPECIES: rod shape-determining protein [Bacillota]
MSLSKEIGIDLGTANILIYAKGEGIVVNEPSVVTINVETNRPVAVGEEAREMLGKTPGKLKAIRPLKDGVIADFQTTEIL
LTHFINKLNLKGIFARPTILICCPSNITSIEKSAIQDVALRCGAKKVYIEEEPKVAAIGAGLDISKPSGNMVIDIGGGTT
DVAVLSLGDIVTSQSLKIAGDKMDQEIIKYVKDKYKLLIGDATAEEVKKQIGCAFEPDEETVMDVRGRDLVTGLPKTIQM
NESETVSALGEVCETILIAAKQVLEQTPPELSADIVNKGIFLTGGGALLKNLDKFLEQGLKVPVFVADTPLDCVAEGCGV
MLENTTYLQ
>WP_006505003.1 GNAT family N-acetyltransferase [Catenibacterium mitsuokai]
MHVRASEIKDLSRVMDLINQAKEYFKDNDIKQWQKGYPDINTILDDILSGNSYVLSEHSHIYGTMHFIIGIEPSYVRIYN
GHWLTDTRQYGIIHRFAIDNNHKGNGYAKELLDYAVNICKQSGTPSIRLDIEKNNKPMKEFVLKNGFKYCGIIRLKNGEE
REAYERLI
>WP_006505004.1 16S rRNA (cytidine(1402)-2'-O)-methyltransferase [Catenibacterium mitsuokai]
MLNRQKSFENGKATLYLVPTPIGNLSEMTPRCIDVMKSVNYIAAEDTRNTVKLLNHFNIEAKLISHHEHNLHVAIPKLLS
LLEEGESVALVSDAGYPAISDPGYEMVLATIDAGYNVVPLSGCNACLDALVVSGIAPQPFMFYGFLSHSNKNKTKELEKL
KNITYTIVFYEAPHRIKATLDCMMKVLGDRKIALCREITKKHEEILRGTISEVLEVVDELKGEMVIVVEGGTEVTEEETF
DQTITEHVDEFVEKGMSKKDAIKEVAKIRKLNKNLVYEEYHKK
>WP_006505006.1 stage 0 sporulation family protein [Catenibacterium mitsuokai]
MDRLAAVRFNSAGKYYYFSTDLDVKKGDKVVVETVRGLELGEIITDLADLSEFKLDNELKRIKRVANRADIEVYNINKIK
AKKSYEICKEIITETNLDMHLINCEYTLDASKVIFMYTSDERVDFRDLLKKLASVFKCRIELRQVGPRDKAKIVGGIGNC
GLPLCCNSFLGEFDGVSINMAKNQLLAINIDKISGVCGRLLCCLKYEDEAYKEVKKKFPKIGSFIRYEDKQCKVVGLNVI
SDLVKIDNEGSILFIPLSDVDKKPAPKREKHILEELAPKKEKKHEKPKQKKPRQQHKPKQNNQKPRNIKGNNPKGKKDER
RN
>WP_006505007.1 hypothetical protein [Catenibacterium mitsuokai]
MKEFLKETQPIFYRILEKSFKENKKTHAFLLVGDHTDDIATFIAQSYICHEDTLACETCDDCIRIKEGLYPDMIVCDGKE
TSIKKSDIDHIQEEFVKSSVENNGKVYILKNIDNATTQAMNSLLKFLEEPVEEVYAILTTKNINKVLPTIQSRCQVIKLL
PESKHSLELKLKNEGVDEEDAMVLPHLFDSIEECNEYKDSELYFDIKNYVFYFIEDLYMRPSDLLINLQINLGKKYKKNK
EAYALFLNLLVLGMRDMFHVKHSIPVLFVKHKDFFEKMPEDGKILQKIEIILEYAERLNNNVNLALLLDGMVYKVLKGV
>WP_006505009.1 MULTISPECIES: recombination mediator RecR [Coprobacillaceae]
MEYPKSFEELMTCFKMLPGIGNKGAERMAYAIYDMSEEDVKRFSQALTSFKENVHTCPICGNLSEGDKCEICADHERDQS
TICVVESPKDVFAMEKMKEYHGLYHVLGGTISIMDGKTMDDLNIMSLFDRITPDTKEVIIATNATREGETTALFLAKLLD
KKGVNTTRIAHGLPIGSSLDYADELTLLKSFEGRKKV
>WP_006505010.1 MULTISPECIES: YbaB/EbfC family nucleoid-associated protein [Coprobacillaceae]
MDFNSLLETAKKMGETASNQQKELENKSFSFSCQNNLITGKINGKYQITELHISQDLMDDKDMLEDLMMIAINQGISQVE
KEKEDNMKSLTGGLDLSSFM
>WP_006505012.1 Bax inhibitor-1 family protein [Catenibacterium mitsuokai]
MDSYYSNKMSYGEFFGSIMKWMAVALGITTITSFLFSFLHLELMLGASYFIFMIVCSIIEIGLVLMLSKTVKDMAIEKAK
TYYVAYSVINGIVLSMWLNYVVPGVAVLAFAVTAVYFGLLYTVTQHTNNNFIGIGKVCLMALPVLMIAYILLIFISAPGL
YYLVVFLDLAVFTGLTLHDFKNIEYAYEIVPQEALQGMALLCALQLYMDFINILIDILMLVSDNN
>WP_006505013.1 nucleoside deaminase [Catenibacterium mitsuokai]
MSDEEYMAEALKEAEIAMSEDEVPIGCIIVYEGQIIARTHNQKETLKKATGHAEILAINQASEYLDLWHLDGCTMYVTLE
PCMMCTGAIIQSRMSRLVIGANVSKWPGFIELIENNPVNHHPDVQQGILKEQCATIVSEFFKRKRRK
>WP_006505014.1 serine--tRNA ligase [Catenibacterium mitsuokai]
MIDIARLREDPEAVRENIKKKFQDHKLPLVDEALELDKQYRAAITRASELRSMRNKLSKEIGQFMREGKKEEAAENKKKV
GEMAEELKSLEEVEKESGDKLREVMMKIPNFLDPTVPIGKDDSENVEITKYGDPVVPDYEVPYHTDIMESFDGIDLDAAG
RVAGNGFYYLMGDIARLHSAVLAYARDFMINRGFTYCVPPYMIRSNVVNGVMSFEEMDAMMYKIEGEDLYLIGTSEHSMI
GKFIGELLDEDKLPYTYTSYSPCFRKEKGAHGIEERGVYRIHQFEKQEMIVVCKPEESKMWFDKLWNNTVDLFRSLDIPV
RTLECCSGDLADLKSKSLDVEAWSPRQKKYFEVGSCSNLTDAQARRLNIRINGKDGKYYAHTLNNTVVAPPRMLIAFLEN
NLNEDGTVSIPKALRPYMGGTEKLVPKK
>WP_006505015.1 AEC family transporter [Catenibacterium mitsuokai]
MLDLQVEIFILVGIGYLISKLGLFNKQTRKQVTDLVLNIVLPVATAKSFLIKLTPSIMKTTLVVFLVSIGIQGLYFIINK
TAYNNQDETKKINLQYATMVSNAGFMGMPFAQGLYGDMGLLYACIYLIPQRIFMWSYGLSHYTKADFKTMVKKVALHPCL
IGIYFGIVFMIMYSLGYTLPSFVTTTMSSIGGCNTALSMIVIGSILSDVEPREILDKECIYYSFIRLIMIPVITYLCLRW
TSLDHIGIGVSVVLAAMPAPSTCAMLANKYDKNPEFASKLIFVSTAFSLVTLPFISFIITL
>WP_006505018.1 radical SAM protein [Catenibacterium mitsuokai]
MEPMEDANTVERMLIHKAASVKSPANGSIELLPLCNMNCDMCYVHLTHKQLEEAGGRIHTGKEWLEIGKQMVENGTLFLL
LTGGEPLLHPDFKEIYLGLKKMGIVITINTNATLIDESWVEFFKQHTPRRINITLYGSSNETYERLCHYKNGYDKVMNSI
KMLQEADIPVRVGFSLAKNNQKDAGDVLKMVTDMDIPISFDTYMLPATRERKLPYNQQARLAPEDAALTFAHNLDKIDSI
DHVEEYVNKQLKLVEDRVIGEEQEGQMECLAGRCSYTVNWQGEMHPCVILTAPTANVFEVGFKQAWETVSDGCSKIRLYS
GCSVCKLKPICRTCAASHLLESGSYMGKPEYMCTYTETLYEEYKRMKKNFEK
>WP_006505019.1 hypothetical protein [Catenibacterium mitsuokai]
MERIYTIGTFTFKLIYDEKLIKIPPNFQIFESQEEPEYTYEFIVSETLPQIEGRVVSQRDELLILDCDGLETRYLGVKGS
DWYYGVYQELTPHSARSIILKDTLGELYVDPFFCSFFSLEKKLLEKDALVLHCSYMQYKDYAILFSAPSGTGKTTQATLW
EEYKGSHVVNGDKGLLMKDDGVWTAHGWPVCGSSGVCHNKNVPIKCVVMLSQEKENKIEKLSPIAAFKEAYSQLTVNRWD
KRSVLKSMDLLQDLIDNVPFYHLGCTISKEAVETLEKVL
>WP_006505020.1 metallophosphoesterase [Catenibacterium mitsuokai]
MMKKKVISCIVMLCMCIVLGSGYLVYESYYTIDVTQYTMKSDKIHSPVNIVMIADVHDNHTKIKKQVINKIKKLKPDLIM
CVGDIIDNESKSDQSTLDFLHSLVGIAPVYMSYGNHELEYYSHHAFQIENIKSIGVHFLDESYEDITVKGNSIRVGGIYD
YAFSNEDGGISKKSMHNNHVYRYLSTFNKTDSYRIMLCHRPDTFIYADAYMWNVGLILSGHVHGGQIILPNGKGLYAPEQ
GWFPKYDYGLYRLGINNMIITRGVSSSGEALPRMNNPAEIVQITLR
>WP_006505021.1 MULTISPECIES: S24/S26 family peptidase [Catenibacterium]
MKIVDINEYMPVLIDLINQGKDVRFTVTGSSMNPFLIHMRDSVIISKPVEPFKKGDIVFFQRENGQYVMHRIHHIKKGML
YIIGDNQTDMEGPVDPKQVFGIIHTVYRKDKKITEGDFWWVFFEKIWLHLIPFRHLIMRLYK
>WP_006505023.1 hypothetical protein [Catenibacterium mitsuokai]
MNNKVRNGIIFLVIAALYFGFIYYDNHKPQTGESPVIKVPTGTLKIKANADEKKTTKALLKGIKATDKEDGDITKKVFVQ
NMSSFGEGNTRIVTLGVFDKDDNYTTVTRQIQYKDYIAPQINLNSALVYSWISSKAQFGDYVSAYSCVDGDISSRVKVLR
EYTENDDHYVAFAVSDSTGTETKLTLKAYQTNKEQTVTINLDTYLMRVKVGTKVNAKSHIQSIMMDKMDYSSLKNQVTIN
TDYDPNTPGMYEFIYRVKTANDDYGLTKLVVIVEQ
>WP_006505024.1 CpsD/CapB family tyrosine-protein kinase [Catenibacterium mitsuokai]
MENNKQNEDLLTVISCIIDDVFHRWVLILAVMFICGSMFDVVKTVNYVPQYGSNMTATLGSGGDTFKNLDKIQSYISTLN
YLMNSKNARAYVKKKMDISSTTYTATISTQQANIINFNVTADTKKEAYYAIGYLTEWYAGSTQRYNFPYAINILDESNFS
TAPVNYNSHKGNFMKGALVSGAVLVFILALYYFFRDTVKSDKEAKQKLNARLYARIPFEKKKKRNLFKKNRKAILITSLK
TSFFYRESINKLRSKVEASSQKHGYTSFMITSAHENEGKSSVGANLALALAKNGHKTILVDMDFRKPSLNKIFELKTNTS
LNNAIEGKSHWKSQVVTLDHPGLDLLPCQQDLNNSEKLTGSNRLKAIVEELEEEYDYVIVDVSPAYLLNEPMTINEMMDA
TLFIVRQDYAEKDMINETISRLTYVKNNVVGIVFNSRAYEPSTMRGTYGYRYGYNRYRTKGGE
>WP_006505025.1 CpsD/CapB family tyrosine-protein kinase [Catenibacterium mitsuokai]
MDQTSSDVQKIDLMKYFDRFFRAFRRLWKYVVLFLLIGILAFEMKEVLFFNTTYTSEAVFVPATSQEDVYYYADSKNGES
SNSLIPTFNSLLTSDEMQNVIKEVLHVQSVPATITTTQTEGTNLVTLKVTASNPKDAYNVATCVVNNYDNVTANVMDDVT
ITLLDNPNMPKSPDANPDYIKAAMNGGMLGLVAGILFLIIASIFRNTILDKHDVRNILGMDYIAKIPFVEGYDRRKKTGA
SLLLNSPGMKSGFRHAFHNIRIKMEQAHKAKDQSVFMFTSTVPNEGKTLVSVNSAISLGQKGYKVCLVDLDLRNPSVEKT
MKYANIKHTSLDFLNDSLISLEDCIVHMDDIDVIFGSDISMDGATELSRPRLSILIEELRKHYDYIILDVPPLFMMQDAL
LVAKQADSAIVVVKQDHATAADILDSVDELHDTLPNVLGAVLNGYKNTFFTTESSSGYGYGYGYGYGYGYGKR
>WP_006505026.1 MULTISPECIES: sugar transferase [Catenibacterium]
MYKNGVKRILDFFMSLCGIIVLSPLLIILSIWIKVDSKGPVLFKQKRIGKDKTYFSIYKFRTMYVDTPHDMPTHLLDDPD
AFITKAGHFLRKTSLDELPQLFNILLGQMAVIGPRPALWNQDDLIALRDEYHANDVRPGLTGWAQIHGRDELEITTKAKL
DGYYVDHLGFLLDVKCFFGTITSVLKHEGVVEGGTGSLNKD
>WP_006505028.1 EpsG family protein [Catenibacterium mitsuokai]
MVLRNYWMLLIWLLTIGLFLNVVIPKTLVTVEGKSEYRWGKFSAFLLVVPYIVWAGYRAGIGDTEVYRMSFYTAADSLSA
LPAYAAVQTKDTGFYVLNSLFKIFISSSSVVFFLAIAAFQIFCIMKTYRKYSSDYWMSIFLFIVSTDYLSYMHNGMRQFI
AVCGIFACLGWIVRKEYFKSIVVILLLSTIHQTALIMIPIIFIIQGKAFNKTTMFLILLTLIVLIGVNSFTSFLETALKE
TQYNDIMTNEIMQNKTGTNILRVVVYSVPLLLSIVGKRYIDEANDPLINLCVNCSVITTALYAISAVTSGIYFGRLPIYT
SLTGYILLPWLINNMFEKESAGLVKVMMYGFYFLFFYYQMHFAWGLI
>WP_006505029.1 glycosyltransferase [Catenibacterium mitsuokai]
MDIEISILMGIYNCAGTLNEAIDSIITQTCKSWELILCDDGSSDNTYSIAKEYADRYPNKIILIKNSKNMGLNYTLNHCL
KYVRGKYIARMDGDDISLPNRLEIEKDFLDKNQEFAIVSTPMIYFDQDGNWGESKAIEIPTIRDFVFHNPVHCHAPCMIR
TEAMLRVNGYTVDKRLLRYEDCNLWYKLYSQGYHGYNIQTPLYKMRDDHNAYLRRSPSSRMRAFYVHWIGFRMIKMPLRY
YPYLLVILLKSIIALLIPENLYQLIHRRKR
>WP_006505030.1 glycosyltransferase family 32 protein [Catenibacterium mitsuokai]
MIPKIIHYCWFGRGELSAKAQKCIKSWKKYCPDYEIIEWNEDNFDVNQNEYTKKVYIEKKFAFLSDYARLKIVYEQGGIY
LDLDVEIIKPFDGLLNNKAFFGFENDDYVASGLGFGGEKGSIAVKSMLDEYDQLLDGTKDVIVCPALNTEGLVKLGLHRN
GQLQKLPEFTVYPAEYFNPYDDPTGRLNKTKNTYSIHWYAKSWLDKKSIIRSKLTQPLHRIFGTDFFRKKR
>WP_006505031.1 glycosyltransferase [Catenibacterium mitsuokai]
MKKKIIIVSHAMFLGGVEKSLLGLLEAFDYTTYDVDLFLLRHEGELLEYIPKEVNLLPEVKQYTVLARPMVDTLKEGHIL
LTLGRLYGKIKANKYIKQHHQTDSEVPIDYSHKYTYKLMPFINKDTNYDLAISFLTPHYIVSHKVNAKKRIAWIHTDYGH
VETDIESQLNMWGPYDYIASISQAVTTNFLKNFPQLEDKIVEIPNILPIKLISKQADEFDVSNEMIDDGSIKLLSIGRYC
EAKNFDNVPFICKRILELGLNIKWYIIGYGGSEERIKKSIKECNMEEHVILLGKQSNPYPYIKACDVYVQPSRYEGKCVS
VIEAQSLHKPVIITNYPTAKSQLKDGYDGVIVPLENNECASRMQKIIQDTQLLGTIQKNCFNEDYSNYSEVKKIYEIIS
>WP_006505032.1 glycosyltransferase [Catenibacterium mitsuokai]
MPKVSIVVPVYKVEKYLVRCVKSLSNQTLEDIEIILVDDGSPDNCGHMCDEFEKTDSRIKVVHKKNGGLSSARNAGLEVA
TGETVGFVDSDDDVELTMYEELYETLINNQVDFVMSDYLRIENDNVSYIKITNLREGYFSKEDIKKEIYPQLIMGRNLDY
GPLLSVWHCLYKREFLNKNNLIFANDVKWSEDNLFSAMVGYYANSFYYLKNRPLYHYYNNPGTITTSYKQGSWEVYSRMN
DYLQKFFSKKTDYDFSEQLKLHMIYYACNSLNQIKSAEMSRSNKMELYARIMKSNKLQESFTDFDFPKKWSWKLKVQIYI
IKRKLISLYNIL
>WP_006505034.1 polysaccharide pyruvyl transferase family protein [Catenibacterium mitsuokai]
MKILLYAHGGSKNHGCEAIVRSTKLLLTMADHITLLSYNPEEDLYYKLDNLVDIYREINPVKKNNIDFICAYVEQKFLKN
YHRMDALQHKEAIEKLDDDYDYALFIGGDNYCYSDVKNYAYINQYVRNKVKNTVLWGCSVEPELCKDKTIKKDIEKYSFI
LARESISYKALKEINSNTYLLPDPAFFLPKEEVDIPEGFIPNETVGINLSPLIFKYGNECNILNSFIKLIDYILFNSKNQ
VALIPHVVWHHNDDQKVLYTLYEKYKDNDRVLLIGDHNCMQQKFIISQCKRFVGARTHSTIAAYSTCVPTLVVGYSVKAK
GIAKDLFGNIDNYVLPVQNIADSDQLTEKYKWLVEHEEEIKNKLLQKSLEMKELENEYNKLF
>WP_006505035.1 glycosyltransferase [Catenibacterium mitsuokai]
MNTINYSNPLISVLIPVYNSDKYLERCLNSISNQTYRQLEIIIVDDGSTDRSSSICDEFCKKDSRARVYHNENHGISYTR
NFALDHTKGEYVFWIDSDDYVANNAVELLLYYSKEYDSDYVICQYKRGDEDDYKFIRDKSQVTSLSSLEALNLIYEDDYR
SFLLVTCWGKLIKKDVYNGVRFPDGYIFEDVATSHYVLNNCERIIMISDCLYYYYQRKDSILGKKVTVAKLDYLYFFEDR
IAFFKRINNSVLMNKARLQYLHSLIWEFSRVKDILRDDRKLQYVIKQYRNYYKLGDFNPKFKYETKIYMYIFYVSPYLFD
LIQKVQGRFFNG
>WP_006505036.1 glycosyltransferase family 2 protein [Catenibacterium mitsuokai]
MDNPLVSIVTPCYNGAPYLPRFFDSILNQTYKHIEVIFVDDGSQDDTKNIVNQYSSKFKDNNIELIYIYQDNAGQASALN
RGLKYFKGEFLSCVDSDDALGDDFILNKLKYMLDNPQCHFCYGDVTEIDQQTKNIIKSLGEIEYNSSFEFLNNVIYFKNI
IFSGYMFRTSSFHRVIRNRDIYDGPGGQNVQLLVPFSWYYGNPNYVEGSIYYYYIRSDSHSHSVNDSMKIINQINNYERI
LDNTITKIPNFRFSDEIKDYHTYFSKIKFGNAIDSKDSLLIKRYYKELKERKCSSIKDYLLYVKYTNILFRKLFKVGENN
V
>WP_006505037.1 hypothetical protein [Catenibacterium mitsuokai]
MYKLYFLISRFQKRRAQLNKKTSKNLQRIIDYIETYYNLYIKKKWASDTHLQLNKIKRDQRIIVSLTSYPKRIDTIWLTI
TSLFKQSMKPDLIVLWLAKSQFKTLDDLPESLKRLQKYGLQIKLCDDLKSHKKYYYALKEFNEDIVILADDDMFYPNDTV
ETLYKMHLKYPMDICTMSAQYIGSNHDTVPSKWVNTNVGEKYIHSNEIQIFSGSGSLYPPHCLFEDAFNKDLIKELCPYA
DDLWLTYMAMKKGTRITSAYPWRAFPITIYGTSDGSLWYVNSQDGKNDVQWQNLINYYER
>WP_006505039.1 lipopolysaccharide biosynthesis protein [Catenibacterium mitsuokai]
MSRQKNSINNLVWGMIGTVVTSIVAIIIPRLFIVNYGSEINGLLSSIKQIYVYLALLEIGVGDASVVALYNPIAHNDHYA
ANAILSATDRYYKKIGVIYGVCVILLGFIYPLLLKTEIPYITCFFIIVLQGSGSVISYLVQGKYNMLLRVDNRNYVVSNL
STVTSVLTDVTRILLLMNGKSIIEVQATFLFFNIVKMLYVSWYIKKNYKWLDLSVKPNFKAISQRGAVFMHQISSLVFSH
TDVLILTFICGLKTVSIYSMYATIYGMLDTIITTVSSSIQSALGQIFHLDRKRYLEINEAFETYYLALVFSLIAVASIFI
LPFMKIYTHGADINYVDWRLPILFGLYQLLSYGRVSSNFIIGFAGEFKATQWRAWLETAINLVVSFICVFKFGIYGVLFG
TIAALIYRANDIILFANHRILNRSAKSTYRKWLTNALLFIICVPIFLLIPLKVDSLLFLFLNAAWVSMIVFAVFFGMNTL
LEKQSREIALYYIKNILNKIRISWGNLNV
>WP_006505040.1 ABC transporter ATP-binding protein [Catenibacterium mitsuokai]
MYNNDNKQRSTSFESLDILIQKWRDGTFSEILDDWKWIFSYSKRYKGAIIFYTALGILSTTLGLVSSVVGKYMIDIITGY
KISKLPILICIMIGSTVFSLVFGSVLNRITAKLSIYINNDIQADIFDKIIDADWLAINQYSNGDVLNRFNSDVSTVSGNA
ISWLPTIIIALYNFIATFFVIWHYDKIMAALAFASAPFMLIASRFLITKQRQYNMKVRKMSSEMMTFEVETFYNFDTIKS
FGISKLYSKKMRDWQKKFKDVSLDYNMFTIWTNVFMSILGTAVSLTAFGYCLFRLWTKDITYGTMTLFLQQRSSLEGAFS
NVVSIIPSFLTSSVSAHRIRELVELPKEVHIPESSELDAYKDDGFSVKMNDVNFAYIENNKVITDSDFEANPGEIVALVG
PSGEGKTTMIRLILGLIRPSDGGVSINASNGDAVEANANTRHLFAYVPQGNTILSGTVAENMRMVKQDATDEEIIHALQV
SCAWDFISKLPDTINTKIGERGRGFSEGQAQRIAIARAILRDAPILLLDEATSALDVTTERRVLRNIIQNHPNKTCIVTT
HRPSVLNMCQRVYRVMETHVTELSEEESSKMAMDF
>WP_006505044.1 GH32 C-terminal domain-containing protein, partial [Catenibacterium mitsuokai]
MNYEDGLLTIDMNKSGSGRGVKHIKIPEMNNMTLFSDTSSLELFINDGAYAFTTRIYNNSDTIEIISNKEIDMTAYQLKA
IDLEPAK
>WP_006505045.1 Hsp20/alpha crystallin family protein [Catenibacterium mitsuokai]
MRYYPNFNDVFDDLFDSGVNTTKANTMLCDIRETENTYEMNIALPGYKKENIALELKDGYLKVSASAKKEETAGRIVRRE
RYSGNCSRSFYVGEGFTEEDIKAKFDNGELMISVPKEAPKRVEKKSITIY
>WP_006505046.1 Hsp20/alpha crystallin family protein [Catenibacterium mitsuokai]
MRFLPGFYDVFDDMFDDGWMSPSTNAMQCDIKEVDNNYEMNIALPGYKKEDISLDLTDGYLTVSANTNQDKEEKDKNGKV
IRSERYTGSCSRKFYVGEGYKEEDFTAKFENGELMIAFPKTEPEKIEEKKPIMIE
>WP_006505047.1 N-acetylmuramoyl-L-alanine amidase family protein [Catenibacterium mitsuokai]
MKHKRLTTKQKRILKNILVVILLIISFPSYTPSQVIIESDHILISNHLLSRPIECISFDGLTYTGMDGKKYSHKNYVGVQ
PLTISNTITFSSSKTLYSAPFSYYATSNTVPAGSYHVTKEAGRYMYIEGKGWVSSQYVSIDVNNSIENTTGIPLYKDYMI
PETSSHRTHYAMRPLYITIHTTDNTSKGADALSHAKLQYTGNVRSASWHYTVDDHSIYQSLPLNQQAGHAGDGVMPGNSA
SIAIEICVNSDGNLYMAEKNAAKLAAALLKQYNLSVDQLRMHHDWSGKECPRPMIEGQSGSMNWESFKKQVYNYMRTV
>WP_006505048.1 MULTISPECIES: iron-sulfur cluster assembly scaffold protein [Coprobacillaceae]
MIYSKEVEEMYCVKQGGNHGCAPIPEEGKWVYSKEIKDISAYTHGIGWCAPQQGACKLSLNVKEGIIEEALIETIGCSGM
THSAAMAAEALVGRTLLEALNTDLVCDAINTAMRELFLQIVYGRSQSAFSEGGLVVGAGLEDLGKGLRSMVGTSYATKKK
GPRYLELTEGYITRVALDNDDQIIGYEFVNLGRMMDMIKAGEDANEAVKKATGSYGRFADAAKYIDPRKE
>WP_006505049.1 MULTISPECIES: GGGtGRT protein [Coprobacillaceae]
MAITFEGYERRINQINKTLNEYGIKDIEEAKKICDDKGIDVYNIVKSTQPICFENACWAYTVGAAIAIKKGDVKAADAAK
TIGIGLQSFCIPGSVADDRKVGLGHGNLGSRLLDEETQCFAFLAGHESFAAAEGAIKIALNANKVRKHPLRVILNGLGKD
AAKIISRINGFTYVETQFDYFTGEVKELSRTAYSDGDRAKVNCYGADDVREGVAIMHKEGVDVSITGNSTNPTRFQHPVA
GTYKKECIEQGKKYFSVASGGGTGRTLHPDNMAAGPASYGMTDTMGRMHSDAQFAGSSSVPAHVEMMGLIGMGNNPMVGA
TVAVAVAIEEASK
>WP_006505052.1 GDSL-type esterase/lipase family protein [Catenibacterium mitsuokai]
MKKLITCLVSIALCLFPSVTSSNAQENWVGSWSTSPVEFSIKKFFGNHFKDFGLHHLTFRTVIKPTLTGETVRLTFSNTY
GTGPMTIDAVTIAKTISRQRIKLPTKKTVTFNGCKKVTLEKGETVYSDPLDYHVDALEPVTVSMYMKNTDQLKTFGLIGG
KTYISSGNQVNLPATTGVPMILNGSFGEYDVIPLLTGLDVNRPDAHSTVIIGDSTLANDIPTLFSTKLHLAGIHNVGVLQ
QAIKGNRLCADGAGSLGMAYGESMLKRFERDALNQPGVKTVIIKVGCNDIIHPNCKSMMGIAPKVTTNQMIDAYKTLIRK
AHQRNIKVYLVTRSAWKGYTRNILNKGDDIEWTPEIDQMRKDINVWIKTNPADGYIDLDDLCQDEDYTQLRSEYVTDGVH
FTLEGQKAVVDKLPVTV
>WP_006505053.1 amidohydrolase family protein [Catenibacterium mitsuokai]
MKDAYINGKIIDGTKEMHAKEGYAILVEQGNIKDIVLQKAADLTGYNVIDLEGNYIMPGLINMHVHLAGNGKPQKKQRDN
AKLVNFLMSNPLTRAIAHNMVCGFAEMELLSGVTTIRTVGGIRDFDTRVRDEINCGKKRGPRILAGNEGISVPHGHMAGS
VAIAAETIDDALLQVSKAKEQNVDLIKLMITGGVLDAKEKGVPGELKMPPEMVKAVCDKAHELGFKVAAHVESSDGVRVA
LENGVDSIEHGAKLDDHMIQLFKDNNAFLCTTLSPALPYALFDRSITNASEVEQYNGKVVFDGIIECAKQALENDIPIVL
GNDVGCPWITQYDFWRELYYFHKYVGVSNAYAIYCATLQAARMADIDDETGSIEVGKSADMIVTKDNPLDDLLALRHIES
VIMRGHRIDHPTNKINEQVKTELDKFL
>WP_006505057.1 hypothetical protein [Catenibacterium mitsuokai]
MRNWEKPMVVVDAFVANEFVSACGENHKVYNFECNAGEEDGMYDVFTNDGRNLTKGRSRFYSPCKKTHEAEEDSGFIKGV
MIDNGGNDKLTYRYWGKTYEYPKTDVIIWTNNNTNVHCTTKLDMNEWTTSKS
>WP_006505058.1 hypothetical protein [Catenibacterium mitsuokai]
MIQVNIDEKKVDNFTDQACYTLKEQMGKYADNIIKESNLIEESIREDGANAEITSTIVMQAIRKSKSDTRKKSSNRLIIL
KIASTISTLITGFLFDASGYGHNFMKLICFIICLIIASVSTAFQIILEEKE
>WP_006505059.1 hypothetical protein [Catenibacterium mitsuokai]
MSTLPNDKIEKYLDELSDEYKSLLYKTLVSRTKPLDELSVSELLRIDSEIKKPLLTDYKNRQRRDYTLFRLGILYMILGV
FIFLLSKVFWKNDHNGIGHIYSLISCTVAFIGFIFVLYSFATQIFGVVTSKYNASLEECSKVLEYEIVRKWRELEGIVED
ISLTSQLDTSKTVIQFLAENHFIDDNEVNILRKFLKMRNNIVYATDNNYTTEELKKMLGEINHIINKLEEII
>WP_006505060.1 hypothetical protein [Catenibacterium mitsuokai]
MNSFQKSDKGAQAAWKGFSSQTLYIASRLISDKDGYEYYPEDVEDLVIKKNNVVIEAVQVKNISASLTLSSLAGTKTSQS
GEGFFNRMCSLHEQYPSFNNVNVVYFNSLGTELQEIQEGNANTKRTIIKKLVDDHGLCEEDAIWLIDSLHFEKVNLNDLD
SNIQNQITNYVPVMSAPTLAKELLIQHISVLSKSKEYTTLQLWEEKIHEIGTNIASLDGFYKEYNKSLVRLDEFKLNDDY
VHLQKEYSQGIAAHPSHIRNNLDFKRNYWMEEIQSVIDTKGVAIVKGVSGQGKSTLCYRYLMDTYPEGCVFCVRTLANEG
QAQNLVSALDGLGKHNESLIIYIDVQPGETLWAFLLQELQVRGLSIPVLISIRDEDYNQTPISGKQIKYGIVELTLTKEE
AEQIYNTYTETKPHQEHRTFEEAWEIFGGQGPLIEFTYFITHNQVLAQRLHEQLDALLQQRISDEWLELLQIVCYVGRLG
CLINITDVKNEIHCSNIYAAIRRLQDEYLIKVVDENTIEALHPVRAKIIFDVLCNLIYTSSKEIVFKALPCIESKNIRVV
LLDYFSNNQYDIKDIQRLSQIEFRDWVGYANSIKTMLWLDAKCYVENNMKVFESLVAKHGKGWLCLLPVDLSGIYGPDKM
IADDIKELPKKNKTNIQNDIDNVKKSLTSLHIDYQAIDYFINNSKIPLVLPDTDSDCQSFGYSLFWMAKRNREVILPFEM
VEIVTSVCKGDLQSSADAIRGLSEHTALKESYLAAVDVLVKRLINEMQLLNFSVTDDVVTCKFIPPLLKEVNESDNIQNF
NQYWRIKMLDILKQLYSEKEYIDIELIGVDLLRDLGIEALDDKLHIHKSKRLETWVTEVNGWARIRIEYSFRPSSWQEYV
TKLDELRINTNNLVVETIKLFNDIYKKGRYTEQRGKKIINLIKLFNEKLLNENLLPYFAVDPYCLYSEGNDKSPDAEYYP
MRQLLSVKKYDNFRKCYNDLYRSLENFYDQFFDVFSVRLKRQDINTIDNPRIAMFNLYAASKNLVNFQKEYDLLFSEYST
LDGDFLKHELENTMTLVNVWRYMLDNQPKNYDIAYDSKQKYRKGINYFSDNLSRAVKALNGTLLTGDKHAYIIVNYNMND
DITLEDEYTRIVMIIRHYFQDSILPSSNRWYLETQSLELAYVPAFNGVISPSVLSIPTYKLLDVGESQIAKPMFPCDTEP
VLMERINASKSLRIWNNAMEKLGDMKVYLQRYLQILQVPVDQKCLCTLARHIEELINQISALWNDIILIDNVVNELFEDV
DEQNIEMLNIIKQFLDCYDEIESTIRKHNDLSELIHVIEEVIVIMIYLLPLVAKLPE
>WP_006505061.1 GDP-mannose 4,6-dehydratase [Catenibacterium mitsuokai]
MNHIDLKNKTVLVTGSAGFIGSNLVLELLKTQSPIHIIGLDNMNDYYDVSIKEWRLKEIKKCLKEHSDSSYVFYKDDLAN
KAIIDHIFEEHKPDIVVNLGAQAGVSYSISNPDAYIQSNMIGFYNILEACRHSYDNGAKGVEHLVYASSSSVYSTNKKVP
YSTEDKVDNPVSLYAATKKSNELMAHAYSKLYNIPSTGLRFFTVYGPAGRPDMAYFGFTNKLLKGDTIQIFNYGNCKRDF
TYVDDILEGVKRIMQGAPEKKNGEDGLPIPPYAVYNIGNSNPENLLDFVTILQEELIRAEVLPADYDFEAHKKLVPMQPG
DVPITYADTSALERDYGFKPNTSLRDGLRKFAEWYKEFYKI
>WP_006505064.1 P-loop NTPase fold protein [Catenibacterium mitsuokai]
MDTLEELENYCKIEHPVGALMLTGEWGCGKTYLLDEELIKSFEENSCFFAYKSIWSHINR
>WP_006505066.1 hypothetical protein [Catenibacterium mitsuokai]
MILVDKDIIERSKEIFINGYDEENVKGISYDIHISEIITEHGNVDEYDLKPKEAIMVKCIEEINVPTDLLIRVENKNLLI
RKGITIVSPVYNPGHKTPIYLRVDNTSHDTFRISKNLCIAQMVFEQLSSKPIHTYNQQVNASFNDEWQYKGLSHYKDNYE
ERTNKE
>WP_006505067.1 viroplasmin family protein [Catenibacterium mitsuokai]
MANKYYAVKVGRIPGIYRTWDETKEQINGYSGAVYKKFATYQEAKQFILDFEDYVYDKKEDTNTTDLNDQINKKIDNLSE
DEVVAFVDGSYNAEKEKAGFGTIIISKGGEKYTSYKSFGKQFNENLIALRNVFAELEGVKEAVLVAVNSKKTKITIYYDY
TGIEMWATKKWKAKNKLTQAYTEFIQKKMKYIEIEFIKVPAHSGIIYNEEADALAKKSLLAKGHKTYKDGSVYFIGFSSD
DWKAIVDYIDEENRKSLVNLNAIITIQTKEINETRKQLIISDFKSQVIINLYGNRRSYVQGKQSVLFQKIIATAIEFLSS
DQIVVETLNSYHALTISKEEVEEQFKMLLPNYRGSYDDKNFCNLLSATYNTMLTGYMPDYTCLVTPIFRAYEFYLHRILN
EKMELDTARDNGTNNFGYFIKTENGSYECSSSSKNKLSNKQLTFLNDFYTNYNEVRHPYSHWSSEDYDTAMIDSIEKARA
LLEKGLNLIDKYYILF
>WP_006505068.1 type II toxin-antitoxin system RnlB family antitoxin [Catenibacterium mitsuokai]
MEKLYVNALNDSEYIALITVLDYEILVSKYLKQLSFEASPNKPEHVLVDLALKTGIDKYRFVEFDINESGKIDLNSHRYV
SLNPFYETLANNFLKDKKEIVLNSILTDSQINQLLN
>WP_006505069.1 ABC-F family ATP-binding cassette domain-containing protein [Catenibacterium mitsuokai]
MISTHNVSLRYGDRALFEDVSVKFTDGNCYGIIGANGAGKSTFLKILSGEIEPNKGEVIIEPNKRLSVLKQDHFAYDDNK
VVETVIMGNKRLFEIMQEKEKLYAKPDFNDEDGIKLGELEGEFADMDGWNAESDAEIMLNGLGITTEYHDMYMRDLDGNQ
KVKVLLAQALFGNPDILLLDEPTNHLDLKSIRWLENFLLNFKNTVIVVSHDRYFLNKVCTHIADIDYSRIQLYVGNYDFW
YEYSQMQIQQMKDQNKKAEAKKKELEEFIARFSANASKAKQATSRKKLLDNLEMTDMKPSLRRYPFIGFKPGREVGNIVL
NVENLTKVVDGQTLINNVSFSILPNEKVAFVGDDKATEAFFKIIMGEDKDFEGSYKWGITTTQSYFPKDNSAFFNDCELS
LLDWLRQFTDGSMYEQELRGWLGRMLFSGDEALKKANVLSGGEKVRCMLAKMMMHDANVLIFDEPTNHLDLESIQALNQG
LMRFPENILFTCHDHQFVQTIANRIIEFTAEGTIDRLSTFDEYLEYKDTLEA
>WP_006505070.1 NAD(P)H-binding protein [Catenibacterium mitsuokai]
MGKLLLTGVDGNLGQLAADVLLTLEPVENLIFCGYNEESLKKYAEKGVETHVTNFNNPDGLVEAFKGADALALISMPFVG
VKRQNAHKNAVDAAKAAGVKQIIYTSLVNADDETNPSVEKKDHIYTEKYIQEVGLDYQFMRNSQYAEAMITNYFTYAHMN
APLTNSQGDGLMAYISRKDCAKALAYALHRSNEFHHKVWNINGLELMTISTFCAIGDVSTGNHVPFVNVTDEENYQIWDA
MGVPRTTDGVFLKDSEAPFSSDGMVTFAQAIREGKMDIHTKDFTELTGDTPISVKYMFDHNEEFQIGERHSQDK
>WP_006505075.1 MULTISPECIES: hypothetical protein [Catenibacterium]
MPEKIYSFNGKDITMNVCIQIRDVVKLLQEHFQISFEEAVLRFYKSETYKTLQETENGLWAESAEYIADRYYEETAG
>WP_006505078.1 hydrogenase maturation nickel metallochaperone HypA [Catenibacterium mitsuokai]
MHELGIVVHIVRTLEDVAQENSLTDIRKVILQIGKVSGIEPDYLVDCWEYYKKKVPLLKYSTLDYEWIEAITICHNCQNT
YSTIDYGRECPYCHSGNTVLVQGNECLIKEIEGE
>WP_006505079.1 MULTISPECIES: MerR family transcriptional regulator [Coprobacillaceae]
MTYTIKQVSEMMSLPVSTIRYYDKMGLIPFLEKNESGYRIFKEKDISMLRIIECFKNTGMSISEMQQYVEMVKRGDESLE
ERYQLFVRRKEIVLEEMRQLEKQLETIDHKLWYYETAIKAGTEDIHKK
>WP_006505080.1 DUF362 domain-containing protein [Catenibacterium mitsuokai]
MKSKVLFTRTISPEMVLTMYEELGKELTGHIAIKLHSGEEGNQNFLTPEFWAPIIRHLDGTVVECNTAYEGSRNTTEKHL
KTIEKHGWSRYFDVDLLDAEGPDLVLDILGGKVIQKNYVGKDIANYNGMLVLSHFKGHPMGGYGGALKQLSIGCASSYGK
AYIHGAGVPEDIWTANHDLFLESMADAASSVHNYFKDNIVYINVMKNMSVDCDCCAVAEDPCMKDIGILISTDPIAIDQA
CLDLVYASEDPGKEHLIERIESRNGVHTIEAAEALGYGSRDYELIEIES
>WP_006505081.1 MATE family efflux transporter [Catenibacterium mitsuokai]
MENNVTSGNILKHIAFFAIPYLLSYFLQTLYGMADLFIIGQFNAVDGITAVSNGSQVMHMLTAILVGLAMGVTVSISHAV
GAKKHKLVEKTIGNTITLFACISIISTLLLLIFVKPLVVLLNVPQEAMTGTVQYLVICFIGIPFITAYNIISSIYRGLGD
SKSPMYIIAIACLLNIILDYIFIGLCHMGPIGAALGTTVSQSVSVIIALISMKYRTSDIHIKKEDLHLQSQVFKHILKVG
FPVAIQDGCVQIAFMIITIIANSRGLNDAAAVGIVEKMITAIFIIPSTMLATVSALSAQNIGAKDYGRARTVLKYAVIIT
TLYGIIVALIVECAAPTLLGLFTKDTTVILLGVQYISSYIIDTIFAGIHFSFSGYFAADGKSYIGFIHNIIAISLVRVPG
SYIASIMYPHNLFPMGLAAPLGSLLSVIICLTAYRILKKKDELSVL
>WP_006505082.1 SWIM zinc finger domain-containing protein [Catenibacterium mitsuokai]
MDKIRWNQLFTPRTLKRGYELYQRGAVEDIQHNEYAIKGSIFDDDDYYSIVYLRDGMIEDMDCSCENEDEYCEHIAALLY
AYDPKQTYQFHDFQEADTDEKYKSVIRDIITESRSYKEMINKLISYKRSVLPTITEDSLGSLNLVFETFYLISSIPEEKD
DILEELKNDLKTIVSCSHNKKTLLDVFEREYHFHKYEKEDEEYLTEVFLECFNETELYEDKYRIVNHMILGSDALKDNWN
GRMQYSRWIYIGLKMLQEARHSHQDILHFLDTYHNYPPVFIQYANACLENRNDNKALEVVELGLKYYQEDEDLLKMKKEI
SPCLNLNIIDWADQFTDVILKRGYDYFNKEKVKKLYQEPYGIAAVVEGSEDYHVTIDLKDKQVTGMYCDCPYANKGHHCK
HMAAVLLACSDYENYDDIKAKLDIEFIKELKERIHTLPRDQLEQLLFNEMRFNESLQQRFIDLIETTTIQDKYLDYLVEL
IDDNEDHIPTLLKKLKKYLRISLSKLISIRDYQTAHALIACTLSKVTCLDPKKEVYDFLKDVHEYLRQLINIYPSQEEAF
NAVKELYSDCCMPFYESMIDSVLLNDFDSKQFYDLKFNLIHQKILYSSLYDDRELQKFIYERWTKYGLDLLIESGKEESV
ILDYLSQYADSEAVQVNYVDYYVRKGHYQKALDILNEHTGHAYEVKKQEVIEAMNHHKEVS
>WP_006505085.1 IS200/IS605 family transposase [Catenibacterium mitsuokai]
MDNRYNRHKSRKYSLKVHIVLVTKYRKQLLKDYIADDVKQKIFDIANTRGYEIIAIETDKDHIHFILSYDTTDRVCNIVK
ITKQATTYHLWQKYSSILSKQYWREKTFWSDSYFDCSVGGVSSATIKKYIESQG
>WP_006505086.1 lactonase family protein [Catenibacterium mitsuokai]
MKTFYVASYGKGNDKGIYIVSFNEETLELKKIQQILTQDFPSYLIAKNKELYVSYKNARSNNEGGGLGSFSIHKNELILN
NNYSSSGRSYTHLCISDDNKYIFAANYHVGATAAYKLENYRIDHKIGAVRHTGMGPDLLKRQTAPHVHNVGFTPDRRFLY
AVDLGADKIVMYNYKDGVLKENTDYTVNVVPGSGPRHLIFSQDGHYGYLINEIANKIMVFKYNEGRMSLVQAIHCIPRHF
KGFNAAAAIHLTKSGEHLLISNRGHNSIALYRVNKENGKISLLYMVHTGKEPRDFNIIDDKYVIVGAQEDNKLQVLTFDE
ENEKLLMTDSELEIPAPVCVCVED
>WP_006505087.1 hypothetical protein [Catenibacterium mitsuokai]
MEELMRNLYLFLTEAERGDVLRIHVTETDECYEFSYDEVMDIVFHNRIPERFKKEVGPTN
>WP_006505088.1 nucleoid occlusion protein [Catenibacterium mitsuokai]
MDKLRRSLYRKKRNVIKDAYCFLDINDIVANKEQPRTHFEDEKIQELAESIMQNGLLQPIVVREYEGKYQIVVGERRYRA
CKLAGITEVPCIIQELDDNQTANAALVENIQRENLSAIEEALAYQQILDTQGLTQAQLAEKVGKKQSTVANKLRLLKLPM
TVQESVKKKEISERHARALLKLEDTAQQNNMLKEILEHNLTVDETEKRIAKLLTPKKEKPRVRTFSKSVKIALNTINQAV
KMVTDAGTDVEENIDETDDEVIITIKVKK
>WP_006505089.1 MULTISPECIES: 16S rRNA (guanine(527)-N(7))-methyltransferase RsmG [Coprobacillaceae]
MTQQEFIVSLEEKGIVLSEKQIEQFEKYYEILVEWNEKMNLTAITDREGVYLKHFYDSLTIAFDFPFSNQTICDVGAGAG
FPSVPLKIVYPELNVTIVDSLNKRITFLNHLFKELELDHIQAVASRAEDFCKDHRESFDIVMARAVARLNILDELCLPLV
KKDGYFLSLKGLKAPEELKDAKGGIKVLGGEVMDDFTFTLSDQNDHRHNIVIKKVKSTPAKYPRNYGQIKKKPL
>WP_006505090.1 tRNA uridine-5-carboxymethylaminomethyl(34) synthesis enzyme MnmG [Catenibacterium mitsuokai]
MYDIIVVGAGHAGIEACLAGARTGNKTLLITSNFSNAGSMPCNTSIGGPAKGIIVREIDALGGQMGKTTDATYLQMKMLN
TAKGPGVQSLRAQADKKAYPRYMQKVLKEQENLDIVEAMVEDLIVEGDECKGVILADGTRYESHTTILTTGTYLKAEVLV
GHSKTPSGPDKQKESLYLSSKLKDYGFRIQRLKTGTPPRVEINSIDYSKTTVQPGTDAKLSFSYETTHFTPVEDQTVCYL
TYTTAQTHKLIRDNLDKCAMFSGLIKGIGPRYCPSIEDKVVKFADKERHQIFLEPESKEMNTIYVQGFSTSMPHDIQEKM
VHSLPGLENCTILKYAYAIEYDAIDPLQLWPSLETKVLKNLFTAGQINGTSGYEEAAGQGLIAGINASKKVKGNKPLILK
RDEAYIGVLIDDLVTKGTKEPYRMLTSRAEYRLLLRHDNADERLRKYGHDAGLVNDEVYSLYLDKMNRIHAEIERLDTIH
FSPKSEINDLLEEKGSTRLKEGVTARAILQRPELVYEDLLPYIEHVDLTEEEMRRVTILIKYKGYIEKTLRQVEKVKNME
EKQIPADLDYDDVLNLSLEARQKLKKVRPVTIGQATRISGINPADISVLLIHLKTQYGD
>WP_006505091.1 CoA-binding protein [Catenibacterium mitsuokai]
MKERDILKIYNNYCIIGMSPDSEKYSYQIYQCLKNAGKHVYGISPKYDTIDNDKMYTSLLDIQYPVDVVVFVVKKAIGMT
YIRDMRELGIKYAWMQPGTYDEDLLHAFHDQGIETIENCVLQVMNS
>WP_006505092.1 hypothetical protein [Catenibacterium mitsuokai]
MNYTEEELCTLVDQLPDIQYNLQMPVTSINLLGLTPDLFDEEVYEILKDYFTEQKYNVLTTFLYHDTSLDMAGYADVNIV
VSVKGLKIAELLKEKYGTPYVVGFPYGKFSSYFFMAVEQALETGIDQIPYQNFFRLQTEQMIQLHGDPVIMSSIGFSLSQ
QYDFGYQVISDRKETLGPVDFKDTKKDDIQVDITFPLHESIFDLTIHDL
>WP_006505093.1 ABC transporter ATP-binding protein [Catenibacterium mitsuokai]
MNFLEIKGLKKSFGQGESHIDVLKGIDMTINQGEFCVLLGPSGSGKSTLLNIIGGIDSLDEGELIINKHRLKTMKEKELS
QYRRDHLGYIFQMYNLIPNLTVRENIEVGAYLSKKPLDIDDLLHTLGLYEHQNKLPNQLSGGQQQRTAIGRAVIKNPDIL
LCDEPTGALDYRTSQDILQLICDINERFGNTIIMVTHNESIKYIANHIFVLHDGRIKEDYINTNRKRVNEVDW
>WP_006505097.1 3'-5' exoribonuclease YhaM family protein [Catenibacterium mitsuokai]
MIKINEMQPGKETVGFEAIIISVTVGKTNGANKSSYLNIVLQDATGTIDAKLWSATDEQIRLFERGQVVRGKGDIINYKG
MRQMKIVKLEPIEMNDEQKALFLPQPPVEKAVMQKELDKYMKKIHNIRLYAIVHGLIEKHYTAFVNYPAATKNHHDFASG
LLYHTLCMLKLADQLIEVYSYLDADLLYAGVILHDIGKVKEFTGPIVPAYSIEGSLVGHISIGHAMVKEMAEELHIEGEE
VYLLEHMILSHHGKQEFGSPVLPQIPEAEALTLIDNVDARMNMFEKALHDTEPGSYSARIFGLENRNVYKSRN
>WP_006505098.1 cell division protein SepF [Catenibacterium mitsuokai]
MDKVKDWLFGEEEEGYTEDYNTAQNGQEQKSNIFENNKTKKTSEMLKPFDANSSLVLFEPRAYSDSQEIGGYLKKNKAAV
VNLHRLQKEQQKRVVDFLTGVIFAIDGDIQVIGPKIFLCTPKNIGVTGSITLDDEPQAATEE
>WP_006505099.1 RNA-binding protein [Catenibacterium mitsuokai]
MLEHFKGDEEFVSKILDYKDQALYSQRMILTQFLDPHQQSIVESVIGHELKVEADGGFDGAENKRVLIAPDFYEFEPEDF
KVTVFRVDYNDTFGKLKHSDVLGALMHLGIKRQCIGDINEEPLSFACIKENSDYIRMNLTRIKRSSIHLVEMEERLSIHA
DTYTKTVIVSSLRLDKMVAALFGISRNKAVDAIHGQYVKLNYKVIEDISKICDNNAIISLRHHGRVKIFITDRRTKQDNY
VIEGQYYR
>WP_006505100.1 DivIVA domain-containing protein [Catenibacterium mitsuokai]
MGYMFNKQFRGYNTEEVDETIASLEKNIQDRSLQIRRLEEELEKIKKENIAMANRQSIERKTNEEISRLALKEASELITK
AKHNANMILKESMNYVKGLSDEVDGFKDEAKDFRAEIVKISTELLETIDKSEIFSLINEEEKKAKKESADQENL
>WP_006505102.1 MULTISPECIES: hypothetical protein [Catenibacterium]
MNGLKEHKYMDFLTTIGYIVFALCCVIGFFAHLYILFAVGFVLIFVLRLIGYSLDRFEEYKRGY
>WP_006505104.1 DUF523 domain-containing protein [Catenibacterium mitsuokai]
MIGISKCLCGYDCTYRGDSNRIEALELIDKKGEAVLICPEVLGGLSIPRDPAEIVSEDPLRVQTVNGKNVTKEYVEGAQK
ALEILKAHDIEYVILKSRSPSCGLNHIYDGTFSHNVIDADGIFVRLLKKEGYKIYTEENYPGKL
>WP_006505105.1 MULTISPECIES: type I phosphomannose isomerase catalytic subunit [Catenibacterium]
MGHILKVQPVLKEKIWGGTKLRDVYGYDIPSDHTGEAWVISGHKSGDCPIVEGEYKGKTVSWMFENHRELFGNVEGDQFP
LLVKIIDAKQDLSVQVHPDNEYAKIHENSLGKTESWYVLQADEGTDMVMGHYAKTKEEFIKDIEEDKYDELLNRFKIHKG
DFFYIPAGTLHAICGGSLIYEAQQSSDITYRVYDYHRKGDDGKERELHVQQSIDCTKVPADLDQNKLFVNTKLDHGSKTR
YLKCEYLTVDHYLIEGSTEIKNDDPFQLVSVIDGEGTVNDMPIKKGDQFIICSDVDLVHYEGGLELMVTTL
>WP_006505107.1 YebC/PmpR family DNA-binding transcriptional regulator [Catenibacterium mitsuokai]
MGRAHEVRKAAMAKTAAKKTKLYSYYGKEIYLAAKAGGPEPDGNLSLRRLIEKAKKDQVPGDVIKRAIDKVKNGAVEDYE
SVQFEGFGPSGSTVIVKCLTDNINRTISQVRPAFTKSKAKLGAEGSVSYLYDVESVVQFKGMDEETAIDALIEGEVDPKD
IVTLEDGSLKITGEPTDYNAIKTAIENKLPDVEFDVDEIQTKPQETVELEGEDMVLFERLMNLLNDCDDVDQVYHNVSNY
DDGEEE
>WP_006505108.1 aminoacetone oxidase family FAD-binding enzyme [Catenibacterium mitsuokai]
MKKKMIIIGGGISGIYLSILLKKYLDIDVVVLEANDKPLKKLLATGNGRCNLSNKNLDKAHYDGEIKPWVSDIIHHFDIV
EALKDIGLYTKYMGNLLYPYSESAKAVQTLFLNRAEEYGVEIICEEEVLSIKKNKHGYLIHAVNKDYQADYVTISCGTPA
GKLSGTKDRRTLFNSLEVDYRPMRPTITQLMTEPVYKKLKGVRMKGEFTLKGHKEKGELLFTDYGISGIAVMVLSRYACP
GDKVICDFYPEFTDQELHSIIRTLKTMNGPYDGLVHPKLVPIVENQKNPVSFLKHLEFTVKALRGEEFAQADCGGLMISN
FNKSFEFINYPHLYATGEILDITGDCGGYNIHFALASAYSVFEEVSKTIQ
>WP_006505109.1 ABC transporter substrate-binding protein [Catenibacterium mitsuokai]
MKFKTIVTAGAVAAMLVGCSNGNSATTDIKAPKFGFIGPLSGEASQYGSAVKNAMKMAISDYNKKHGTKITGVYYDDKAD
PTTAVNDYNKLYNDDKVTAVLSPVTTGSALSVASAASKNNTPILSPSASGDKFTMNGKTAYKNVFRICTNDSYAGTYLAK
QSKTKYSFKNVAVLYNKESDYSTGVAAAYKAEAKKQGVNVSFYEAYNANTKDFSTFISKIKQADPDAVFLPDYYESVVSI
TKQLRDSGVKAPIFGADGWDGVLGVKGVNTADFENCFFTSGYNKDATSGPTYEFVKAYEKAYGTTPSMFAGMAYDTVTVM
MKAINKAKSTDPEKVNAALEKVKVSDDEAVCGGFTYDKNHNPVKELNIVTVKNGQYVTAK
>WP_006505110.1 branched-chain amino acid ABC transporter permease [Catenibacterium mitsuokai]
MINFINQIINGLSTGSMYALVAIGYTMVYGIAKMINFAHGDIIMAGAYFALIAMGFVGPIPAILFSIVATAALGVITEKV
AYKPLRGKGSLEVLITAIGVSYLLENVFLLIFGSAARTFPQIMPKGTINLGGISIKYITVITLVVTAVCTAVLLFFINKT
KLGKAMRAVSEDQGAAQLMGINVNTTVSLTFAIGSGLGAIAGVIYGCAYSLITPYIGLMLGIKAFIAAVLGGIGSVPGAM
VGGLMLGVAESLTIAYISSDFSDAVVFAILIIVLLVKPAGLFGKNVREKV
>WP_006505111.1 branched-chain amino acid ABC transporter permease [Catenibacterium mitsuokai]
MKKLLKNELFRSFILSIVIFAVLMIGTATSVINSYWQGVLILCGINIILAVSLNLAAGYLGQLTLGHAGFMSVGAYTSAL
ISIYLNLPFIVSLLIGAIAAGIIGLIIGIPVLRLKGDYLCIITLAFNEIIRVIMNNLDITNGAKGLIGIPMNTNLVYVFI
AMIITIFVVYSIVKSRHGRAIISIREDETASELSGIDVGYYKVFAFAVSAIFAGLAGGLYAHYYTVILPKGFDFNKSVEI
LVMVVLGGMGNLKGSIIAAIVLTIIPELLISFSQYRMLLYAIVLIAAMILKGTGKGEQIMERLPFFKKKDEVKPE
>WP_006505112.1 MULTISPECIES: ABC transporter ATP-binding protein [Catenibacterium]
MSTPLLKAEGLGIQFGGLKAVDEFNFEIDKNQLFGLIGPNGAGKTTVFNLLTGVYQPTSGRILFEGQPIKKANTIKITKA
GIARTFQNIRLFKEMSVIDNVKVGLHYSHPYTVFDALFHTPKYKKAEAAMQEEALSLLRVFHLEEFAESKAKNLPYGKQR
KLEIARALATAPKLLLLDEPAAGMNPTETAELMETIKIVREKFSVAILLIEHDMKLVMGICEKIAVLNFGTVLAFGTPEE
IRNNPDVVAAYLGNEEEG
>WP_006505113.1 ABC transporter ATP-binding protein [Catenibacterium mitsuokai]
MLLEVKDLEVHYGVINAIKKISFNVEQGEIVALIGANGAGKTSTMHAISGLLNGKSGEIIFNGENIMKTPAHKIVSKGLA
QVPEGRRIFAQLSVEDNLGMGAYLRNDADGIKNDIEHIYTLFPRLRERKKQLAGTLSGGEQQMLAMGRALMSKPKLLLLD
EPSMGLSPILVNEIFDIIKEVNEKENMTILLVEQNANKALSIADHAYVLETGNITVSGKAEDVANNPRVREAYLG
>WP_006505114.1 type II toxin-antitoxin system RelE/ParE family toxin [Catenibacterium mitsuokai]
MKITYKNKKIEKVCTIADEAERRYGPRMAEKIHQRIDEIDASDTVEEMVQSRIGRCHPLKGDRKGQYAMELTQPYRLIFT
KRGNEIQIVNVIEIVDYH
>WP_006505115.1 helix-turn-helix domain-containing protein [Catenibacterium mitsuokai]
MMVKSRTFIATPPGATIKEQLLDKGMSQKEFATRMDLSQKHVSKLINGEVQLTPDVAVRLEMVLGIPAKFWNKLEATYRE
KLIKANAENEMDADIEIARKMPYNEMVKYGWVPVAKKIEEKVVNLRKFFGVVSLVLLKDMRLSRIACRRLADTEKSNYAL
MAWAQQARILARDIKVSSIDLKTLEHKLSEIRSMTTLDPDVFCTQLENLLAGCGIALIFLPHIGGSFLHGATFVDGNKIV
IDLTVRGKDADRFWFSLFHELGHILLGHINNIDGTTEEDENSADQFAQEILIPTADLGEFVSQNDFSRSSICDFAEKENI
QSGIVVGRLQKEHFINYNQYNDLKIKYEITS
>WP_006505116.1 NlpC/P60 family protein [Catenibacterium mitsuokai]
MTQNAPTTFNAIVERIRTQKTMLLPAVAISAFALVGYAAADRQAPVIHSNKIVVPYGTKLNASDFEITDNRDNLDIMDVS
IQSESYESKQLGTYSVTVSVTDTFKNTTNKEVEVQVIDNEAPVIASRVDGGYIIDVEANGSNNLFDYVKATDNVDGDVSD
FIAFDGSIDTAVIGEQKVVAHVEDNAGNKAEKTLSFNVKDSIAPVLTQKTQSFDVNYGEPFNPGDYFDVSDNFDPSPVLT
VKGDIDTKKLNSEQKATIIATDNSGNETKQTCTFNVKDIKGPEIKLNTNKVSITEGTSVNWRSLIVSAIDNLDGDLTKYV
GISGNVDVNNEGCYTATYTATDKTGNTTVVNIPVEVKSRNGALIQTALGKIGCRYRMGAVGPNVFDCSSFTRWVYRQNGR
SLSGTAAVQYNTTQRVDRNALKPGDLVFFKNTYKKGISHVGIYLGGGRFVHAANEKKGVITSSLSESYYAAHYAGGGRV
>WP_006505117.1 bifunctional ADP-dependent NAD(P)H-hydrate dehydratase/NAD(P)H-hydrate epimerase [Catenibacterium mitsuokai]
MYIGTQDLLKQYDAYLLEHGYQIEELVNLASDALLSHFTKYNQLAILIGPGNNGADGYSLGLKLEKLGKQVNYYYSGDIG
KVSQANRYYRDQCEENHLIYVDEDNINTINWNDYDCIVDGLFGFGLNSAPRGMYKIMIESINNTYKGIVGAIDIPTGLDC
NTGKAYEAALKADFTVTLTALKQGFLDPRSLEYTGEVILETLAVNDCFKEAGLFEYVGEEYAKAHLRKRVYNGYKNIYGV
DGLIVGSNQYTGAPLLATKAAYYTGAGIVKTITSEKVTALLPLYIPEAIPVTRPQIFHYDDFDGYDALLVGCGLGLEEGA
FRAVIDIMTASICPLVLDADALTILSRNMHLLEKQDRSVILTPHIGEFKRLCHVEDYPDLMMAAQSFASKYHCILVLKGP
HTIVTDGKTSYRIASGNKAMAVGGMGDTLAGIITSLLGQGYEALEAAVLGVYIHGRAGDEVAKQAYTVIPEKLIEEIPHT
MAVLAGEIE
>WP_006505118.1 peptidoglycan editing factor PgeF [Catenibacterium mitsuokai]
MKLIPWKFNNDMVEGYTVPAHIDGRLFNMSYNGLDDKQVLENRKELAQMLHTELDHMVAPLQRHTTHYLSVNKNDGGKGI
YSQKDAYLGFDALYTRDTDLTLFTFHADCCPVLLYCENQHLVAAIHSGWKGTVTEIVGKVTRHLIEDEGCDPNHIYAYVG
PSIEARNFEAMDDIIDRVKSMSFDTSSFYTKKDETHYLLNSKGLIKQQLLNCGVLEEHIEVSPYCTMENDDLFFSYRKTH
TKDRNISIIRLKK
>WP_006505120.1 MULTISPECIES: guanylate kinase [Catenibacterium]
MKRGLLIILSGPSGVGKGTVREQLFKEESLNLAYSISMTTRYKRPGEREGIDYFFVDVDTFKKKIEQGELLEYAQFVGNY
YGTPKAYVDQLLDEGKNVVLEIEVQGALQVMKKVPDALTIFLVPPSMEELEKRIRGRRTEAEDVIKERLDKARREIATKD
QYKHVVVNDDVMRAKDDIVKIIEENMK
>WP_006505121.1 primosomal protein N' [Catenibacterium mitsuokai]
MFKVEVLIEHPVQALDRGFSYLSKKPILTGIRVQVPFNHRQVVGYVLSVEEVQLTQKELEERDGFKYSYIYSVIDEAPLL
NNELITLAHRMSKMTLCPLIACFQAMLPGTLKPSTHKMVGIKTRQCVRVINTGTPKTVKQKECFRMLLNQGEMFLKDIPY
SRSVISSLENQGLIEIYNKEVQRNPYTGNDLKVNNEITLTPLQESVVRGILQTSHTISLIHGVTGSGKTEVYIALTKKML
EKNKTVLMLVPEISLTPMMERIFKERFHDEVAIIHSRLSQGEKYDEYRRIKKGEARIVVGARSAIFAPVENLGLIIMDEE
HDMSYKQDNTPRYHTLSIAKMRAEKNNAKIVLGSATPSVETYARAQKGIYGLFEMKERINGKPLPYCEVVDMGNEARQGN
YSLLSQRMQQRLEETLNKGEQAMILLNKRGYASFIKCESCGEPIRCPHCDVTLTYHKAENRLKCHLCEYFTSVPQVCPEC
GSTHLKKIGYGTQKIEEELEKKYPAARIIRFDFDTTRNKNTHLKLLKDFEEHKADIMLGTQMIAKGLDFSNVTFVGVLMA
DLSLMVPDFRASERTFQLLCQVAGRSGRGDKQGTVMIQTFNPEHYAIKTAVKQDYEAFFKEEMLFRKKAKYPPFCHLVSV
IVQSRTPKNVHLTALDISKYLKEHLEKVRIIGPQPAFKMQDIYRERILIKYIESKPIYEQLSIIDDYYNRTRKGGVIVAC
DFNPYSTY
>WP_006505124.1 Stp1/IreP family PP2C-type Ser/Thr phosphatase [Catenibacterium mitsuokai]
MAISAMTDIGIKRSVNQDRAVYKIKNHEIVGVLCDGMGGHLAGEVASTLVSRYVIEHFFDHSPFLDDESIHAWISSLLLT
ANDLVNKESDMHSEYAGMGTTIVICYMDGKNTYVSHVGDSRAYLYKDTLKQITADDTFVNELVKRGLINEEEASHHPKRN
VLVQAIGIKEALRISFYKIEEDYRAILLCSDGLYNSLSSQQIEEILQKNASVDQKTECLIQSANEFGGLDNIGVLLIEKG
EA
>WP_006505125.1 Stk1 family PASTA domain-containing Ser/Thr kinase [Catenibacterium mitsuokai]
MSEKGRILADRYELKELIGQGGMADVYLAYDDILKREVAVKILRSSLTGDPIYITRFHREARAAAALCHRNIVEIYDVGE
EDDLYYIVMEYVRGQTLKELINKRGALHYVEAVDIMKQVVSATALAHSMGIVHRDLKPQNILVTDSGIVKIADFGIASIQ
SLSQVTQTDTIMGSLHYLAPEIARGEKATPQSDIYALGVVFYELLRGDVPFNGESPVNIALKHMRDEIPSVRAYNPAIPQ
SVENIIIKATAKNTNNRYQCADDMLDDLDTCLERLDEEKLTFDQVNTDPTIIASDSQFFTKTAPIDPETTQTEIEEIKPQ
DEKKKEPMDKKKKIAIGAAIGAVIVCLAIVAGFFLLGGNKDGMMMDLVGKTEKEATALLIDKGYKVSDDVNYELSDKYEK
GLVVATDPEAGHAINKGDTVTLTLSKGKYIIMEDYTGVSYDTAYKKLTKLGYKVKKYEKSDDEYKAGIVIGQSISEGEKQ
DPNEKGKIITLTVSKGVTITVPSLYGQDINAAKSTLESQGFTNVKLSVLPSPTDSATINSMSVNTVVKQSVAPYTQVTSK
GTEIILYYYDKKPTPPTTPSQPDLPEEDDGDDASPNAQSE
>WP_006505126.1 ribosome small subunit-dependent GTPase A [Catenibacterium mitsuokai]
MTKGQIIKVLAGFYYVDTGEKVVSCKARGKFRNRGQKPLVGDFCSFQEEKDGSGYILSLDERHNQLERPPICNIDQALLV
FSIAEPDFDQMLLDQFLAMVEYEKIKPIIIITKIDLNRELVPVIKKKYNAYDLYFVSSKENEGIEEIKPLLKNRVTVVTG
QSGVGKSSLLNALNIELNIETNEISQALGRGKHTTRHVELIPMYGGYIADTPGFSSLELKMEPVELATTYHDFRELSHHC
KFRGCLHDSEPKCAVKEAVEAGDIDQTRYEDYLQLLKQVKERKDKRYG
>WP_006505127.1 ribulose-phosphate 3-epimerase [Catenibacterium mitsuokai]
MVKIAPSVLSADFAHLKEDIDTIYDGGKSWIHYDVMDGHFVPNISFGYSILSNVRAVTDLFIDVHLMITDPGQYLDEFIN
AGADLITFHIEAVSSVQEARVLIQRIHDAGCLASISIKPGTDVEAVKPFLDDLDMVLVMSVEPGFGGQSFNPSALDKITE
LKEIRNDRRYLIEVDGGINENTANLCRGAGADVLVAGSYVFKAENRQEAIDSLK
>WP_006505128.1 MULTISPECIES: thiamine diphosphokinase [Catenibacterium]
MKIGLYASMNNGDVFNKDIPYIAVDGGLEHLHRQFIKPLFAIGDFDSLEHKEYLEGLEVLSFPTHKDETDTELAISEALN
RGYDEIDLYGVIGGRIDHFLGVLIYLRQHPDIKITLYDDINRIYLLPKGIHQIDCTEYKYFSCFTEKTCILTLKNCDYPL
DGYTLEPHDPLCISNQCHGILTIENSEDLIFIESQRIGG
>WP_006505129.1 MATE family efflux transporter [Catenibacterium mitsuokai]
MAENKDFLATEPVGKLLRQLALPTVIAQLINMLYNIVDRMFIGHIPHTGALALTGVGVCMPLIMIVTAFASLVGNGGAPR
ASIYMGQGNHDHAEKILGNCFITQIIVSIVLTLILFFGNRTFLLAFGASGNTISYAVDYMNIYAIGTLFVQLTLGMNMFI
TAQGFAKNGMISVVIGALCNVILDPILIFGFNLGVKGAALATIISQGCSCLYVLRFLFGKKTKLKIKKKNLSLDNSVILP
CLALGLSTFVMQSSESVIQVCFNSSLLKYGGDIAVGAMTILTSVMQFAMLPLQGLGQGAQPIISYNYGAKNKERVQKTFK
LLLKVSLIFSMAIWILIQIFPQMFVGLFTNAQELLLFTTKALRIYMAVVGLFGIQIACQMTFVALGNAKASVIVAVTRKF
ILLIPFIYIMPALLVDKTMAVYLAEPVADLFAITFTVLLFRKQFKKALEHMN
>WP_006505130.1 GTP pyrophosphokinase family protein [Catenibacterium mitsuokai]
MRNLEDIKRSGFKIIEQKREEFMRQSILSDEFLDLLDKNKKPFDLLMSYYRCAVMEIETKFRVLDQEYSLEYDGNPIESI
KSRIKSYDSIARKVRRKNIPMTMESLEENIRDIAGVRVVCSFPEDIYELADSFLRQDDITLIEMKDYIKNPKPSGYRSLH
LIVQVPIFLQKTKKYVYVEVQLRTIAMDFWASLEHKLRYKKNIPEDEAKLIAQELYDCSVESAKLDERMQKIRSMMNKGE
SE
>WP_006505131.1 DEAD/DEAH box helicase [Catenibacterium mitsuokai]
MKLERKFSFADARDVLSRFNQIEKNRNKYEKRSKKYQKNIVQASQEYLKNESIEVLEGIPVEELNRGKKGIRVKLLRTHG
YNSYADVYYASVYSLSKIKGISEEKAHLVKNIVSGTLEATKDEIKLKLSVDHKTSETTEIILNTLKLKNNNNQCIEFDKI
YEENIQKREEALDNLKAAKGFFRWLFTSSDGKNAAIESYDYLQNVLSNGFEENIDKIENDYQYLHDSISDTYAWNEFTKN
PISFNTLLEEIIPELIGGSNDVYGLPEDIVEEIQTEDYSLGGLHCNLRRYQRFGVNYILHQRKVLLGDEMGLGKTIQAIA
TMVALRNQGETHFIVVCPASVLINWCREIEKFCDIQAIKVHGSTRTSGMKDWINSGGIAVTTYETTSVFELPKSLKCGLV
VVDEAHYIKNPDAKRTINTKRLCEHADRLLFMTGTALENNIDEMIRLITILQPDIAKKINNMKMMPFAPLFRETIAPVYY
RRKREDVLSELPELLENEEWCEMGYEEQCKYYDSLSKGGHNHHEIRQVSWRVDDLHDSSKACRMLEIIQEAKEEGRKVIV
FSFYLDTIRKISKLLGNQCTEIINGSVSPKHRQEIIDEFESAPAGSVLLSQIMAGGTGLNIQSASVVIICEPQIKPSIES
QAISRAYRMGQSRNVLVYRLLCNDTIDERITDILTRKTNVFNAFADQSAAVNNIEIDSTSLTNMIDEERKRIMNLS
>WP_006505132.1 transglutaminase-like domain-containing protein [Catenibacterium mitsuokai]
MYQDLSFMNVPLPEDILKLKIYGDYAGAQKMIHYFLEEKDIPQALRKRLEIEQEVIGVMGGNEYPFTYDEALEIMKSHLR
DFKKEELDHLKEIGAADWIYVDGEVHFQRRFYENLIKTRPDFAKRVIVENPENNKENNLNQKLLNENIHYMKEHGGRTVH
TRIRSTIKVKKEFEEVGRKVRVHLPIPKVYEQVSHVEIHASNPEITYIAPFDAPQRTVYFETELKENQEFMVDYSFDYHV
NYVELDPDKVSKEQPDFCLEEQAPHIVFTPYLRELRDELAGDETNPIILARRFYDFVTTKVMYSFMREYFTIECIPEYCA
INLKGDCGVQTLLFITLCRMSGIPARWQSGLYATKYYTGCHDWAQFYVAPYGWVFADPSFGGSAWREGDKERWNYYFGNL
DIFRMPANSEIQKEFMPEKKWLRIDPIDNQRGEFEYEDHDLRFSQVDVSQELISMEDIEK
>WP_006505133.1 ATP-binding protein [Catenibacterium mitsuokai]
MIIERKEYLEKLIAWKDKQLIKIVTGVRRCGKSMLLEIYRNYLKEHGVEEEQIISINFEDLDYEELTDYRKLYKYLKERL
LNGKMTYIFLDEIQNVKDFPKVLDSLYIKKNIDIYVTGSNAYMLSSEIATMISGRYIQIEMLPLSFKEYMESTGSMNDRG
IKYAEYLQNSSFPFTLELKNQPDEIRDYLEGIYNTIVVKDIINRKKITDPMMLKSVLRFVFDNIGNPLSSKKIADTMTSE
GRKIDTKTVEKYLEAFSESYIIYQAKRYNIKGKQYLKTLEKYYIVDIGMRYMLLGSRQADAGHVLENIVYLELLRRGYDV
YVGKIDSYEVDFVAQNKKGTVYFQVALTVRDENTLLRELRPLQAIRDHYPKIILTMDEEPEEQYEGIRRINARDWLLGIV
D
>WP_006505135.1 16S rRNA (uracil(1498)-N(3))-methyltransferase [Catenibacterium mitsuokai]
MQRYFIKNNYRQNDIIIADDSMYKHMTKVMRMEKGEHVICIDEDKHVCLCEIIDLKQGLLQIKEELQENNELDVEVTLVY
GLPKSDKFEFVIQKATELGVTRIVPLRASRSIVKMDETRFNKKKERFVRIAQEASEQCHRQIVPEITPPIQLSQLKDYLS
EVNVVAYEEESKNGEHHAFTKALDALHTSITIIVGPEGGFDLQEVEKMQVMGVVPCSIGNRILRSETAPLYMLSVIGYRR
ELGD
>WP_006505137.1 tRNA (N(6)-L-threonylcarbamoyladenosine(37)-C(2))-methylthiotransferase MtaB [Catenibacterium mitsuokai]
MATVAFHTLGCKVNSYESEAMLEIFKKRGYETIDFESPADVYVINTCTVTNTGDSKSRQMIRKAHRTNPEAVICVVGCYS
QVASEEITGIEGVSVVLGTQHRASIVDFVEEYKSTHKQIVKIENVMKVSRFEDLSIHAFENKTRAFLKIQDGCNNFCTYC
IIPYARGGVRSRPKEDVLRQAQELVDRGFVEIVLTGIHTAGYGVDLENYSFYDLLVDLTTKIKGLKRLRISSIEMSQVSD
EIIELIGKSPIIVDHLHIPIQSGTDSILRRMARHYNTAEFEKKYFELKEALPGISITTDVIVGFPGETEEDFVDTYNWIK
KLHFNQLHVFPYSRRRGTPADRMPSQVPGDVKKERVRRLLKLSDELKTEFALSEMNKELEVLIEEEKDGYMVGHASNYLK
VLVADTSLKEGHIYKVKVTDHRGYDLIGVVSSEEA
>WP_006505138.1 UDP-N-acetylmuramoyl-L-alanyl-D-glutamate--2,6-diaminopimelate ligase [Catenibacterium mitsuokai]
MKRLNELFKVESDLKIESIHSDSRYVRKDSIFFCIEGLVTDGHKYVDDAIFQGAKCIVHSKPLRRYYQGIVYVQVPDVLD
ELNRVADLFYDHPSYKMTGIGVTGTSGKTVVARVVARLLGRYLKMGYVGNNGIEYGATMMQMTGTTPDPICLHRNFYNMV
KENVKGFTLEVSSHGLALKRVDSVNFSIVVFTNAYEEHMDFHGTIDNLMVSYEKLFRLLQEGGYAILNADEVRFNHFLSM
NYKDLSEHAKILSYGIHHKADIMARNIEYFIDHSTFDICIKNRLFHVEVPIIAPFNISNTLAILTTLYALEMTPEEIVNA
IKYIQPVEGRMEVVPVKQPFHIIVDYCQHAHNFEEVFKFVYGVKGNGHLIAVFGAPGRKDIHKRSKIGALANKYCDYVIL
TEQDERDDDIEGICEQIQEQIVDPISVIITNRRFAIQQAIDAACAGDVILILGKGHEQFMTSLVGNTPYPGDKFIAQEYA
KQLYNQELEEEL
>WP_006505139.1 MULTISPECIES: 30S ribosomal protein S21 [Coprobacillaceae]
MAKTVVRENESLDDALRRFKRQVSRTGTLAEARKREFYVKPGLKRKMKSEAARKNQKKRRR
>WP_006505140.1 PhoH family protein [Catenibacterium mitsuokai]
MEKVIQLNGYSLDAMQLLCGPHDENIALLEDEFENAINVRGTDIYLDHSDPVLEKVIHVLLKLTKKDVRISKRDVVYAIK
LGRNGKLDEMDSLFDIHIARTSHGKIIYPKTMGQLEYYHALKDHDVVFAIGPAGTGKTYLSVVFAVQALKNHEVQKIILT
RPAVEAGENLGFLPGDLKEKIDPYLRPLYDALYDMLGAENTEKLIEKGIIEIAPLAYMRGRTLEDAYVILDEAQNTTDNQ
MKMFLTRLGFNSKMCITGDITQIDLPKQTTNGLKHAMKILEGVKGISFVYLTALDVVRHPVVARIIEKYDMNK
>WP_006505141.1 A/G-specific adenine glycosylase [Catenibacterium mitsuokai]
MNIQEELINWYKENKRVLPFRDIDDPYKIWVSEIMLQQTTVTAVIPYYNRFIERFPDVKTLSDASIEEVYKYWEGLGYYR
RALHLHKSAQMIENHFPKDYEDILSLVGVGPYTASAIMSFAYHKPYIAVDGNALRVLSRLYAIEDNIASNKTVKKITEIG
NKLVVGYDSAQINQGIMDFANAICLPVHPHCEECPLQSHCQAYSTNKQEVLPINIKKVNKKSISYITGIVVYEDEVMLIK
NKNGLLENMYLLPQYEVESPYSFIEAFKENYGIELEALSHLKDFKHVFSHRTWYMHVYIFKANKHSINFYTNKEQEEITI
PTAHKKILKYYKD
>WP_006505142.1 MULTISPECIES: cyclic-di-AMP receptor [Catenibacterium]
MKLIIAIVNNDDSSTVQSALTEGGFFVTKLATSGGFLKKGNTTFFVGTNDDKVDGAIEIIKANAKKRVEKEPTVPPTEMG
EFFTPIMVDVLVGGATVFVVDVDRFEKI
>WP_006505143.1 glutamate ligase domain-containing protein [Catenibacterium mitsuokai]
MNENFEYKIATREDIDAIVQFLAKDYYETSRALKDPCKMIFLAYSGEVIVGILELLDLSNISFVYVSDDYQDTLVQEELL
ELAERFVTKELTAYTDEEHLSFFKQHDYVVDVESNGRYLLKKTIPVLPRFSDYDQVLEFIEAQKDRVYSLTNFKNFMYDF
YDPQTKLTCVHIGGTNGKGSTTNYTKEVLKCAGYKVGTFTSPALVNRLDIIRVDDEPIDEATIVRYANRYMDDWMAYELS
KFEIEVFIAVMYFIEQGVDIALFEVGLGGTLDATNIISPILSVNTNIGLDHVNFLGNTYASIARSKAGIIKRGIPYMTAE
RRPECLEVFYEEAHKHHSYVIEIRKPKRVYYGASISYDYHGYHIDLSTSAHYQVTNSALAINILEYIRKEFPFKDADLEK
GMHDAVWEGRFETIHKNPLIIVDGAHNREGMDAFFESARDFSDIKIIFSALGDKDTHHMLETLLSLSKDITVTQFDHPRR
ATAQQLAEDFPVKIDEDWKHAVDEAYSHKGVVFITGSLYFISKVRQYILSK
>WP_006505144.1 DEAD/DEAH box helicase [Catenibacterium mitsuokai]
MKKYIKYAWPDEVIHALGDMGMIAPGIVQKQSYRLIEKSQSFILNIDSTKDRLLSIIPPLLASMIHEEKTQIILLGHKEE
LLSSSFDMREYNKYTQYRFITSYPGTNTFEECQTIHNGIDILFTTPTKLLEYIRRKVIDTNFVSYLIYQESNQFSNEEIR
EIKEIKKHMPLDCASILYGLNHHKDLKDNIKTTLHEYQATSHCTHFITEDAYFNSENKQVIFVQSYEAVLYYQKKFNTEL
VIHQFMNRASQYRIMHEFNKKGGLLIVSDIASRYLSLCCETVIHIGVHDLYQYMSHLTHVKGVMHSYIYDTNMTEKQLKT
VLKHPVITISKEDYKKNQHLLYETINKNPDVLYTLEPDKLIAIIHHLAR
>WP_006505147.1 rhomboid family intramembrane serine protease [Catenibacterium mitsuokai]
MNNIKKYPVTYTLLALCIMTYIATTLLLSIDMNAMQGLAAGGFNPYYVHVTHQYYRLITANFIHFGLMHIVVNCYSLFDL
SCFAEYLIGTKKYIIVILASMLSTTGLPYIAYLLFGTGAHTVSGGVSGVIFGIIGAIGALYLFFPSQLRDIARSLGMNVL
LMLFISFVVPTISLSGHVSGLIGGFVSAYIILYINKRKREKFLHSS
>WP_006505148.1 hypothetical protein [Catenibacterium mitsuokai]
MNIAIVYSHKSKYAQQLATMMAKTARTQAISFQDYDFDACVDLLVLGFDCPYFGKPKEVEQFVMKLNRDHVKNIALFSTF
MFSSKALDDISDLCMRQDLPLMREQYCCKLPIELKCQLSDNAINGGIVYVNDMINICRDYY
>WP_006505151.1 hypothetical protein [Catenibacterium mitsuokai]
MEILTVKNNKMDYPTFKKIIILFFPTKYKILFVATSSFGLIFLLISLFMRYFSYCITLAIILLFLVIFHLALSRTVLKKL
LNQQIEQFNKDVIYFDLVFEEDELYSKADSSTNKAPIKYKDLKKINETNDVVFFTTNAGFTIYFEKKNASSEDIERLHAF
FDKQNIIWRKSIL
>WP_006505153.1 histidinol-phosphate transaminase [Catenibacterium mitsuokai]
MNWKNNLRDVEPYVAGEQPKMSHLIKLNTNENPYEPGEKVKEAIQTFDPFKLRLYPDADASKLKHLIAEYHGLDDKQVFI
GNGSDEVLALTFLTCFNGKDPLLFPDITYSFYPVYCELFNIDYKTMPLDDAFKIKKEDYFTKNGGIIFPNPNAPTGELMS
VEDIDEIISHNPDSVVVIDEAYIDFGGETVIPLLKKYDNLLVIHTFSKFRSLAGSRLGVALGNEELISHLYDVKNSFNSY
PIDALAQVIGEASIQDSDVIKEHAKKIVATRERTKKSLKEMGFTMTDSYSNFIFIHHDDFDAEYIFKELRKKHIIVRYFN
APRINQYLRVTIGNDEEMDAFLDAVKEIIQAS
>WP_006505154.1 pyrophosphatase PpaX [Catenibacterium mitsuokai]
MINTDNVLLFDLDGTVLNTDELIFQSFRYTFKQFLPEYTLLEEELLSFLGPPLRESFARYLSGHQVDEAVQVYRAYNREK
HNDYVTLYPHETEVLKKLHEEGIKMAIVTTKYKDAAVYGLKCADLDQYFDVVIGSDEVTHGKPHPEALRVALSHLNATKG
YMIGDNVTDIQAGKNAGIGTIGVTWSLKGTQLLLEEHPDYMMESYDDLYQYLERM
>WP_006505155.1 thioredoxin-disulfide reductase [Catenibacterium mitsuokai]
MKDIIIIGGGPAGLTAALYASRAGADVMVIESGAPGGKLNLTAHIENYPGIKEMMGPQLAYDMYEQALNFGAELKMTEVK
GIVDKNDHKVVITSKEELEARAVIIATGTKERKMGLDLEDEMTGRGISYCAVCDGPFFRGKEVAVIGGGNSAIEESLYLA
GITEKVHIIMRRDVFRADDYLVKKALNNEKIEFHFKKKPHALIVEDDILKGLELEDSETKEVEPLYVQGIFPFIGLDPVT
DFVKDLGITNEQGYIDVDEHMETSIQGLFAIGDVRTKTLRQVVTAANDGAIAGQYAAKLVEEN
>WP_006505156.1 RNase adapter RapZ [Catenibacterium mitsuokai]
MSNVEVVLVSGMSGAGKSTAMAVFENMGYYCIDNYPVALLEEFGDYLLNETLGSKIAMGISLGDALQAIRELSNMDWIKL
TIVFLDCDNSEILKRYKQTRRSHPMMIMNKANTLYDSIELERHEFEQIKTQADLVIDTTLLKRTALQDRLEASFYHETGE
TFRVSFVSFGYKFGIPKDADLLLDVRFLPNPFYVPELRNKTGNDKEVYDYVMEKPETQEFVKKTLAYYDYLLEEYEKEGK
MQLIVGIGCTGGQHRSVTLTNFLANHYKKYYKVYKWHRDADH
>WP_006505157.1 DNA-binding protein WhiA [Catenibacterium mitsuokai]
MLSFSRKVKEEIVFNDFDHDCSKAILCALLKTNGTLMLGQGLSLLIRTENAKIASKMHKLLKELYAPSIEFKVKKMMKLK
KNNIYLLKVSKAREILEDLHLLDGLGFTMLPSDKILYDDRTRRAYLAGIFLASGSVNNPDTSNYHLEMSVQDEPLAQYIE
DMMNHYGLNAHVIKRRNRFVIYMKSAERIGDFLRAIGASTSVMEFETTRIDRSMANTVNRWNNCDIANEMKAMTASAKQI
EDIAYVIDKAGIEILDSKTAEVAQIRLENPELTLNELADVYFDKTGQTISKSGLHHRFKKIKDEAARLRQMEEE
>WP_006505158.1 MULTISPECIES: helix-turn-helix domain-containing protein [Catenibacterium]
MTVTERFGMRIKELRVQQGISQEELGFRCHLSKNYISDVERGTRNVSLKAIDQFAKGLGITLKELFDY
>WP_006505159.1 hypothetical protein [Catenibacterium mitsuokai]
MDALIYFIIIFLILSVFLNIIAYAWPFLLIMFVVYEIWKYFKLKKIRKQYEEAQSQYSSQSQSSTRNDNPDIIDVEYKVV
DEEKTGDDQ
>WP_006505160.1 DUF5050 domain-containing protein [Catenibacterium mitsuokai]
MICPSCHRQVPEGSHFCPHCGTPLDDKCPHCGHQNIPNAKFCAFCGRPLVGGTTRRPQGSFTPTEDIYQEEEKTYEPEKV
SRKVNWKVVLISVLVLILATTGAQYYLKHSKSVKFSDSNTSVSEQIKSIVKLKKTTDIEQSSNLSNDGMVAADDQYIYMS
NTNNELVKLDKDMNVIKNYGIKQATYLNLVGEKLYYTDRDHHISVLDTKTGKHETLQNVEAFYMTYHDNKLYYQNDDDNE
SLYAYDLSTKTSTKLLEEHIYNMNIVGDNIYLTGKSSIISYNMTTKATDTIYNEQVYGSVYNDGYLYFITDKQTLGRVNV
KSKESQTILTDMGYSMFVMSDEAIYYVGSDAKMYRLDLKKKDPTAVYQFQSHRINGMQIVNDQLYIKDNQDWKVVNTSNT
KYAVIFEN
>WP_006505161.1 UDP-N-acetylmuramoyl-tripeptide--D-alanyl-D-alanine ligase [Catenibacterium mitsuokai]
MFIREIIEATNGKLLSGHLDDQVNGFTQDTRVIQPGNLYIPLVGIKDGHDYIPQAFNKGAAATLTNRPIEDDSHNVILVE
DTMKALGDLARYVRVHSHAKVIGITGSAGKTSTKDMIASVISQQYTTLKTQGNFNNNIGLPLTILRYNGEEVMVIEMGMN
HLEEIDYLTKIALPDIAAITNIGTAHIGELGSRENILQAKMEIVHGMNHGTLVVNNDNDLLSTVHPEGISLKTIGIESDA
DLKATDIILNEDMSSFRVKVNGQDYAVRVYVPGVHFIFNALIAIQIGLLLDIPMEKCIRGIETFELTKNRNDILTLDRHI
RVIDGTYNANLDSMKSSIDVLSGYTDRKIAVLGDMLELGDYEETLHRAVGAHLLKKNIDLILTVGPAARYISDEVNKAKP
GIAYHFDDNASLSAYLQECLEENDVVLVKASNGMHLKEVINDLKENN
>WP_006505162.1 D-alanine--D-alanine ligase family protein [Catenibacterium mitsuokai]
MKLLLVCGGQSTEHAVSRMSCVNIYKNADKSKYDIKIAGITKEGEWYDLVSTDFSSDSWLEGATKITDHFTFLKSFDVVF
PVLHGQFGEDGTIQGLLEMAQVPYVGCRVMASCTAMDKIYAKKLFDQAHIPQVPSLYVKKRYDDKLVVVDDEGRESFNVE
MEIYTHLGFPCFVKASRSGSSVGCYKVNSLTELLPRLHEAATYDRHVVVEKAINATELECAVIGNDDISASRVGQILPHG
EFYTYESKYEDEQSATCIPARVDQSIQDYIRQAAVKAFKAVDGTGLARCDFFYDNDTGNVYLNEINTMPGFTNISMYPQL
MKDAGLDTPALIDELIKLALQR
>WP_006505163.1 2-isopropylmalate synthase [Catenibacterium mitsuokai]
MMNYQKYKRFETVSLKDRTWPDKTIEKAPIWCSVDLRDGNQALVTPMNIQEKVRMFKLLVELGFKEIEVGFPSASQIEYD
FLRLLIEENLIPDDVTVQVLTQCREHLIKRTFEALDGLDRAIVHIYNSTSILQRDVVFNKDKDEIKKIATDGCALVKKLC
DNFKGQVILEYSPESFTGTEMDYAVEVVDAVLDVWGASKDNKVIVNLPSTVEMDTPNVFADQVEYVCRNLKDRERVILSV
HPHNDRGCGVAATELALMAGADRVEGTLFGNGERTGNVDIVTVALNMYTHGVNPELDFSQMNDIKHVYEECTKMEVNPRS
PYAGQLVFTAFSGSHQDAINKGIHKYHERHQKQWEVPYLPIDPADLNRQYEPIVRINSQSGKGGVAFVMDTVFGYHLPKA
LQGDFAKIVQNISEAEGEVSPERIYDTFRNEYIENEEPFQFIYQKLTDISEDTENEYERKVELTIRDHGEERTIVGYGNG
PIDAVKNAFNDNGYHYIHLLDYSEHALTSGSSAKAAAYVQLRAKGTSIIEWGVGVHPNITTATIKAIISAMNRIHKDMRE
AA
>WP_006505164.1 MULTISPECIES: acetolactate synthase small subunit [Catenibacterium]
MERLVLSILVDNTAGVLSRVAGLFSRRGYNIDSLTVGETNDPTVSRMTVSARGEPATLAQIKKQLRKLEDVIEIFPLDDD
HSVYRELVLIKVEADHSQRPDIVSIVNIFRAQIVDVAPNSLVVEVTGDESKINGILTMLDTFNITEIVRTGIAGIGRGLD
DFDIEKMKAKKNRG
>WP_006505165.1 MULTISPECIES: ketol-acid reductoisomerase [Coprobacillaceae]
MAKIYYNTDCDLSLLDGRKVAIIGYGSQGHAHALNLKESGVDVVVGLYEGSKSWKKAEEQGLKVMTSADAAAWADIIMVL
IPDELQAKLYKEAIEPNLNEGDMLMFAHGFNIHFNQIVPPKNVDVTMIAPKAPGHTVRSEYQAGKGTPCLVAVEQDYTGK
AHDYALAYGAAIGGARAGLLDTTFRTETETDLFGEQAVLCGGVCQLMQTGFEVLVEAGYDPKNAYFECIHEMKLIVDLIY
QSGFEGMRKSISNTAEYGDYITGPKLITEDTKKAMKKVLADIQDGSFAKEFLLEMSAAGGQAHFKAMRQLHNEHECEKVG
ADIRSLYSWSDEDKLLNN
>WP_006505166.1 3-isopropylmalate dehydratase large subunit [Catenibacterium mitsuokai]
MGMTMTQKILADHAGVKEVHAGELIEANVDIVMANDITGPMALPIFKKMADKVFDKDKVVLVPDHFTPNKDIKSAENSKA
IREFSREQGLTHHMEQGKCGVEHAILPESGIVVAGDAVIGADSHTCTYGAIGAFSTGVGTTDIATGMATGQLWFKVPSAI
KFNLHGKLPKYVSGKDVILHIIGRIGVDGALYKSMEFTGEGVKELSMADRFTICNMAIEAGAKNGIFPVDEAAIEYLDKH
AKRDYKIYEADKDAEYEEIVDVDLSAIRPTVAFPHLPGNAKTVDEIEAMDKIYIDQVVIGSCTNGRMEDLRKAAAILKGK
KVADNVRVMVVPATQKIYLQCILEGILETFVEAGCAVNTPSCGPCMGGHMGVLAKGEKCVSTTNRNFVGRMGDVESLIYL
ASPETAAASAIAGYIANPEKFGGNN
>WP_006505167.1 MULTISPECIES: 3-isopropylmalate dehydratase small subunit [Catenibacterium]
MEAKGRVFKYGDNVDTDVIIPARYLNSFDAKELASHAMVDLDPTFVERVQPGDIIVAKKNFGCGSSREHAPLALKTAGVS
CVIAKSFARIFYRNSINIGFAILECPEAVDGIDDGDEVKVDYETGKIYNLTKNTEYQGQPFPPFMQKIIEQGGLVNYVNN
KKG
>WP_006505168.1 3-isopropylmalate dehydrogenase [Catenibacterium mitsuokai]
MEKNIAVIKGDGIGPEIVNEAIKVLDAIAKKYNHTFNYKNILMGGCSIDAYGVPLTDEALEVAKNSDAVLLGSIGGDTNT
SPWYKLDPALRPEAGLLKIRKELGLFANLRPAYLYKELAGACPLKESTSAAGFDMIIVRELTGGLYFGERNTKEINGELV
AHDNLVYSEHEIRRIAQRGFEIAMKRDKKLTSVDKANVLDTSRLWRKIVNEVAQDFPEVKVEHMLVDNCAMQLVKDPAQF
DVVLTENMFGDILSDEASMVTGSIGMLSSASLREDHLGMYEPSHGSAPDIAGQNIANPLATILSAAMMLRYSFDMDEEAA
CIEKAVEKVLADNIRTVDIYKEGMTKVSTSQMGDAVVERL
>WP_006505169.1 dihydroxy-acid dehydratase [Catenibacterium mitsuokai]
MRSDNVKKGVERAPHRSLFNALGMTEEELERPLIGVVCSYNEIVPGHMNLDKISEAVKKGVYLAGGVPVEVPAIAVCDGI
AMNHTGMKYSLVTRELIADSTECLATAHQFDGLVMIPNCDKNVPGLLMAAARLNIPTIFVSGGPMLAGKKLNGKKTCLSS
LFEAVGQYNAGTLDAAHLEEFEEKACPTCGSCSGMYTANSMNCLTEALGMGLRGNGTIPAVYSARIRLAKHAGMKIMELV
EKNIKPRDIMTPAAFKNAMTVDMALGCSTNSMLHLPAIAHEAGVDLNLEIANEISKYTPNLCHLAPAGSTFMEDLDDAGG
VYAVMNELDSLGILDTTGITCTGKTIKENISGCVNLDPEIIRPVDNPYMKTGGIAVLKGNIAPDSCVVKAAAVAPEMMTH
TGPARVFDSEDDAIKAIRAGKIVKGDVVVIRYEGPKGGPGMREMLSPTSEIAGMGLDKDVALITDGRFSGATRGASIGHV
SPEAAVGGPIALIEEGDMISIDIPNNKINVAVDDETLEARRAKWQPREPRITTGYLRRYAAQVTSANTGAVLQPNDK
>WP_006505170.1 biosynthetic-type acetolactate synthase large subunit [Catenibacterium mitsuokai]
MLMKGSDIVVESLLEQGVDTIFGYPGGAILEVYDSLYKYQDKIHHVLTSHEQGASHAADGYARATGKVGVCMATSGPGAT
NLVTGIATAMMDSIPLVALTANVGVNALGKDAFQEIDIKGVTIPITKHNFICKSPEELAPTIRKAFQIAKEGRPGPVLVD
MTKNATVGSCEYTKKVPETIGSRNYTFPTSSIKKAVEMIEASEKPFVFVGGGCIASQASAALKELVEKIDAPVTDTLMGK
GAYDGTNPRYAGMLGMHGTKASNIGVSECDLLIAIGVRFSDRITGNVDTFAKNAKIIHIDVDDAEIDKNVPADLGIVGDA
KDVIEAINLTLTQQNHPVWMKEIRTLKDRYPLTYDQSRLTGPYVIEQIDNFTDSQAIITTEVGQNQMWAAQYYHYRRPRQ
FLSSGGLGTMGYGLGAAIGAKYGCPNQLVFNIAGDGCFRMNLNELATASRYNVPIIEVVLNNHVLGMVRQWQTLFYGERY
SATVLHDKVDFCKVAEGLGCKAIRVTKKEEVMPALQEAVDYHGPVVIECIIDDDDKVFPMVAPGSSIAEVFDEADINK
>WP_006505171.1 MULTISPECIES: desulfoferrodoxin family protein [Catenibacterium]
MKFYRCEHCGNVITHFVDSGVPVVCCGEPMKELTPNTTDAAVEKHVPVVKVEDNKVTVSVGSVEHPMTEAHYITLIVLET
KNGTQFKQLTPSDKPEAVFYVGEGDEVVAAYDYCNLHGLWKA
>WP_006505173.1 DMT family transporter [Catenibacterium mitsuokai]
MENKISTKGVFFLLMTAFCWSLAGLFIRASHLNGLGFSMMSSIVAIPLSMIIHHKKLVFNKMTVTVGVFQFLMSLTFIYA
NKLTSVANAIVLQYSSTIFVLIYQSIDLRKLPTKRQMGIIAIVFIGMALFFADTLSFSHLLGNILAIISGACFGMQFYLN
NKEEAEAFSSTIFAYMFSLTVGLIVFRGLPNFHITDAFGVCGYGFFPMCLGGIFLALGISCTEAFTANLICMLEVILAPL
WAFIFFHETISGISLIGAGMVVGGIILNLVLDFKKAAI
>WP_006505174.1 DUF3006 family protein [Catenibacterium mitsuokai]
MWVVERIDEKGYYHLENLKTGETILKRGLNAHENDVLDECFRVLPEETKKRKQEVDDLFHSLL
>WP_006505175.1 ABC-F family ATP-binding cassette domain-containing protein [Catenibacterium mitsuokai]
MLINIQNLSYAIGERQLYKNLNMIVEDTDKIALVGVNGTGKSTLLKMIAHHDSPAITYKKDLKIAYLPQNPVFRDNETIL
NEAKHILKDVPEYSIKSSLTRFGLEDMDQVISTLSGGQKKRLALAIVLLEECDLLILDEPTNHLDTPMIEYLEKYLIKRS
KGLLMVTHDRYFLERITNKIYELDRGEIFPYVANYSHFLELKAERENNALQAQRKRNLFLKKELEWVRAGVQARSTKSKD
RLQRFEELSSIEQIQEKGTVELIDTTSRLGKKTIELVNVSKSYPDKVMFKPFSYLFKRFDRIGILGQNGCGKTTLLNMIA
GIITDYDGEIIIGDTIRMGYFQQHFHYDDPTMRVIDYIRETSDNLETSEGTLSARNMCERFLFDDHAQYTQIGKLSGGEQ
RRLYLLKVLMGAPNVLLLDEPTNDLDIETLNVLEDYLDTFKGIVITVSHDRYFLDRIVDGLFVFKDQEIHYVNGGYSASI
DITNTKKETESQREDYRKQAKENRKRRLTFSEKKELEGMDDLLMNLETRLSEIDEEMGSTQDFEKLDELSKERDEVEKTL
EEKNERYLELLEIEES
>WP_006505178.1 DEAD/DEAH box helicase [Catenibacterium mitsuokai]
MLFITDNEFERVVSRARNRDIAREYYRRDYVVNVSITTDNRGYYHISGKVMINGNIYLPRVLVNPNSKIVSTDCNCIYAD
EYTACGHIGALILKVQELSPNTFPYRYAVDLQKRAQEEKKSAMRERLLWEQRMQEYRRKEREKETNELTDYIKKQLVNQF
TPVDSTPVHLRLYADDWQFGITLKIGRNRDYIVKSIPNFVTQMQNNEYHTYGKTLAFVHNPDILDEPSKKIYQFILRYYH
SHLSSNNTLFINDDNVDAFWDLLEEIPQAMHPFARLEDELHPVVSVSKDKHDTILELDTDLSPYYIGKKNLYSYSPSTHS
FTRYRFDKQGVSVELLNRFDTLQRLYVSHDQLENFTRYIISPTKKYIEYVGLEDKIKEETHLEIYADVDEDEYALITLMG
TYEDGKHDILKDDVPHSLKADLIISFLEKYNPDDMSGPMRFDTHRDETIDMIHDGLNHLNKLTDVYVSDSLQAIGSKKSM
NLSVGIKVSHNLLEMNLDSLDVPKEELADIIASHQKKKRYHRLKNGQLLYIDTHELDELGQMMDQYHILPKDISEDGTID
LNLNRAHQMDLATQGFEYVQVNREESFKDVLDHLKNYTHHEHPLNERYAPILRDYQKEGFQWLSTMNDLHFGGILADDMG
LGKTIQIMSLLESNEHHFSVIICPASLILNWLDEFNKFSSHLKVTCVMGSAKERKEIIKSYKQFDVMITSYDYIRKDYEQ
YKGITFDFIVLDEAQYIKNQKTKNAIAVKSLEGKQRFALTGTPIENSLAELWSIFDFLNKDYLYNYRYFKSHYEAPIVKD
HDEETQTQLQKMISPFVLRRTKNEVLKDLPDKIENTVLVDFSEDEKKLYLAHLAQANQLLKTLDGSKDRIQILAMLTKLR
QICCEPRIVFDDVKHKSSKMEACLNIIQTYKDNNKKIIVFSSFKSLLNLLAKELDKSKTSYYMLTGDTEKEKRKGLVDAY
QNDDTTVFLISLKAGGTGLNLTAAEGVVHFDPWWNMSAQNQATDRAYRIGQKNKVFVYKLIMADSIEEKIQTLQAAKKDL
ADRFVEGNSGSITTMSGEEIMSLFSED
>WP_006505179.1 LacI family DNA-binding transcriptional regulator [Catenibacterium mitsuokai]
MKKMTMADIAKVAGVSKTTVSRYFNGGYVKEETRQKIEKIVKEYDYEPNVLAANLKANKTHTVGIVCPTLTSYASSRMMM
NIDQFLKKHHYTTIIINTNHDELDEIKSITKLMQLKVDGIVLLATSITMAHRDIASKSSIPIVFMAQAYDDGVSVINNDY
EAGYKIGEYIYNNGHKNVVYAGVSRKDVAVGVIRRQGVYDGLQDVHPHFLETDFSVEKTITRLNDYLNHHECPTAIICAT
DTIAMGCMKVLKDHGLRIPEDVSVTGFGGYWTSTVMSPALTTIKFHYAHAGQMAGQIILDMIEEKEVERATLIDFTFIEG
ESVRSI
>WP_006505180.1 PTS transporter subunit EIIB [Catenibacterium mitsuokai]
MDYNKVAKEVISHVGGPKNIKKAFHCATRLRLMLKDPSFADEKALESVDGVKGTFLVQEQFQIIFGSGAVDANTDVVEIA
NPVVEAKVA
>WP_006505182.1 type III pantothenate kinase [Catenibacterium mitsuokai]
MLLVIDIGNTNITIGVYKEDHLVGRFRMTTRMERTSDEYGLMLHSYLQASHLNVEDVKDVIISSVVPKINYSFSSSIIKY
FHIRPLFVGPGVKTGINIQIDHTSTLGSDRLVDAAGAYYTYGGPCLVIDFGTATTYDVITEKGVFIGGVIAPGIGIEAGV
LSSMAAQLPEIELVKPQHIIAKNTVTAMQAGVVYGYIGKTEYIIKKIKEEYGQNLKVVSTGGLGKLIAKETDLIDIYDQE
LTFKGLKIIYDKNKKDRH
>WP_006505183.1 bifunctional phosphopantothenoylcysteine decarboxylase/phosphopantothenate--cysteine ligase CoaBC [Catenibacterium mitsuokai]
MKKLIIGITGSIAAFKTVQFISDLVKEKYEIEVMLTPSAAKFVTPTSISALTKKKTYIDVFDDDPGCITHVDIVKDADLF
MIVPASATTIAKCANGIADNMLTAAFLAATCPKLIAPAMNVHMYENKTTQRNIQTLKDDGVLFVEPAVGLLACGDTGKGK
LADYDHLHLMMEYALSDHPLQGKKVLVTAGPTQESLDPVRFLTNHSSGKMGYSIARAAFILGAKVRLIHGPTSLKPVPYI
INQSITSAQDLFECVKRHHIHYDYIIMSAAVADYTPVETSTEKIKKNDNELILKLKKNPDILDYIGHHQVEHQVICGFAM
ETQDLIENASKKLNKKQCDLIIANHLKTEGAGFQGDTNVVTIITQDSMKGIDKMSKSDLSYIILKECMKIGAKK
>WP_006505184.1 ECF transporter S component [Catenibacterium mitsuokai]
MNNKKTKNLTLLALFIAIEAVMVMVPFLGFIPIGPLRATLLHVPVIIAAIVLGTKQGCLIGLVFGLSSLLMNTMQPTVTS
FVFSPFISGSVLSAVIAIVPRVMIGFVSGSIYQLIKNKQQTIATAVAAFLGALTNTVLVLGGIWALFGTSYAKAIGQDAS
KLGSYFLAVSSTQSLLEAFVGVVIVVIVTKPLFALMKRG
>WP_006505185.1 MurR/RpiR family transcriptional regulator [Catenibacterium mitsuokai]
MSIMTQLEFALDFTHAEVEIAHYILNHGEDVLNLSIKELAKRTYTSPATIVRLCRKLGLEGYNDFKIKYSAELQYTLTKT
KRIDVNFPFGPEDNYPQIAYKLGTMSREVIEDTIKLIDFDDLRKAIELMNQYESIDIYGNGNSMLEALSFQHKMTRIGRN
VNIRTLEGEQIFLAYNSSSSHLAMILSYSGETAEIIRIAQTLKEKGTKMIVITSLGDNQLSHYGDVILRVGSREKIFTKI
APFASNLSMEYILNLIFSCIFQRDYNRNLEKKVSYDKTKDARHPARSPVNDI
>WP_006505188.1 PspC domain-containing protein [Catenibacterium mitsuokai]
MNKRLYRSAHDRMLAGVCGGIAEYFQIDPTLVRLGWVAFTALGGSGILAYIILAIIVPSEY
>WP_006505189.1 glycosyltransferase family 2 protein [Catenibacterium mitsuokai]
MDKISIIVPCFNEEDVVSMFYQETTKQLHRIPDIDYELLFINDGSKDHTASVLKELAEKDSHCFYFTFSRNFGKEAAMFA
GLEKATGDYVVIMDADLQHPPRLLPDMYHACKYEGYDCAAGKRVDRTGEGRLRNFLSHSFYKVIQKLTKMDMDDGAGDFR
MMSRQMVDAILELKEYNRYMKGLFSFVGFDTKWIEFHNVERAAGQTKWNFTSLFSYAFKGIFSFSATPITFAGIIGTFLI
FLSLIISVISVVMHYHTLVVDLILFLSGVQLIFVSILGQYCTSCYFETKKRPIYIIKDTNRKY
>WP_006505190.1 YfhO family protein [Catenibacterium mitsuokai]
MTRKDKRTLCLLGLLSIVSVFLLTTHVFGNRIDWYSQHVVIGDALRHAIRSEGTLFPTYIKELMGGGNIYHFSYYGYLRP
DILIGALLIHIDMQTIIIAYSVLMMTLSVLCCYIFLRQHTKDENICIFVSLLVLLSSIFFHSHKQIMFVNYMPFLFLALI
SIEKKNFVAFTLCGSLIVLHSYFYCIGCFIVCFIYLLYRHPGEWKKLFVSYILIVLLTAILTIPTLLVILSNGKSGAPIQ
LASLFIPSLNLKGLLYSEYGCGLTYISYVLLVLALSDKQLQKLSAVCLASFYSPFVWFIMNGFLYARSKIMLVFIPLVAY
IMCMMLVKIKEGNIKLSKYSLVLLIIPVFFIKYPLSALIDCLFVILLLLQKRKNLIYAYLVIPMLVVSYTNCPSSFYQPK
KYEKNVSQLVRRNKIVTAADLTTRQNVNQTYGNRIKRVSGYTSTNNKYYNTFLFDTLRIPIPTNNRVAQNDTDNIFYLRT
LGIDTVISKSQAPYGYSLKDHAKKIKLYQSNTALPQAYATSSLMSEKQFKQLSYPYTLDTLMNCAIVNKGNSHYKSQFVE
ENPGFKKSYHIKNKQKIELTLKRQTNNEIVVLECDIVNNRPEKGVFITVNGMKNKLASITNPYYHPHTHFTFVTTTNQLK
VSLSKGNYLIKNIKMHTLPASALNQKVDALNLKKTSHVLEGNIHVSKDGYFITRIPYEKGYRLYVDNKEVNIEKVNQAFI
GCPISKGSHQIKITFSPPGYTLACITSGAGVILLVIFYVYGRRHLNG
>WP_006505192.1 response regulator transcription factor [Catenibacterium mitsuokai]
MNEKIMVVDDDKDIREVIQVLLSSEGYEVIEASNGKEALELVDDDTDLIILDVMMPEMNGYQACVLLREKTKAPILFLTA
KGQDSDKTLGFSSGGDDYLTKPFSYNELNGRVKALLRRYHVYQGKGTTQEKQITYKTGNIEVNSAKRTASIDGEKLNLTD
LEYNILEYLLMNKQQVISPSQLFEAIWHEEYYYGANNTIMVHIRHLRQKIEKDPTNPEHIKTIWGKGYYCE
>WP_006505193.1 HAMP domain-containing sensor histidine kinase [Catenibacterium mitsuokai]
MSKRYVSLASKIVMILIVSSISAVLVYSCFREQISHYYSFVDDIAGIKEKRTKFFKDFKEKAKDVNLTDKKKIKKLIKTK
DPYLSIYIYDNVDEYYVAGNYATILTEPVSMITPLYILQNDFETDAYNMVYTKTIQFKDQKAEVELYDMNLLKYIKYYFY
AALFASFLTFLLPTFFFIRHKVKYIECLKQEILNMSHGDLSHPMTIQGRDELAILAHQMDGLRVTLEENYEKEKEMQQTH
HDLITAMSHDLRTPLTSLRGYLDILALHCFKDQEQMDNYLHRCIDKVEQIKELSNKTFAYSLVFEQNSHPQLEKISTEEL
LGYIEENLNYLELEGFIIHKDIKYIKKEVLLDFSMIKRMINNLCSNIHKYSDKHVDMTLTLDDSFDLLLTNKKKSDLSKV
ESNKIGLKSVKRIVELHEGTCSIEESEETFSIHISIPLKKA
>WP_006505194.1 glycoside hydrolase family 1 protein [Catenibacterium mitsuokai]
MYFKESKGFPKDFLWGSASAAYQVEGAWAEDGKKPSVWDKFVRIPGKTFKATTGDKAVDHYHMYKEDVRLMGEMGLKTYR
FSIAWSRIFPAGNGQVNEKGLQFYDDLIDECLKYNIVPMVTVYHWDLPQALEDQYHGWEDRRIVDDFVNYATTLFKRYGD
RVKHWIILNEQNVFTGHGWMLAKHPPGKFKDMKTYYQVNHHAFMAHAKSVLALKELYPDALVGSSFAYGPAYAVSDKPED
QMACVDYEDLKSYYWMDVYAYGRYPRSAMKYLESLGVAPHFEEGDLEILKAAAAKVDFMGVNYYKTCSIEYNPLDGVDSL
GGENNTGKKGTAEMEGVPGMYKVPANKNLPTTDWDWTIDPMGLRFACRKITSRYDLPIVISENGLGAFDKLEDGQIHDSY
RIEYLRNHIEELKKACDDGCRILAYCTWSYTDLLSWLNGYQKRYGFVYVDRDEDENSGTLKRIPKDSYYWYKKVIETNGE
EL
>WP_006505195.1 hypothetical protein [Catenibacterium mitsuokai]
MKKRNIVTAVFGTAVLAGAGLYQKTSQFVDERLYRTHINRTSFEVLKPQVVRIKNMNDAILTGYLLEVDHADNTLIMVHG
FTKDASSLENEALYFQSICPHTNILMVDCYGNGSSDGVTRGVGFQDVMDINYWNRYIIQKYGKEHHVFFYGKETGATALL
CAGSAGLLKNATSMIVESTFKNVRDYFAYLMKNDGYPESITRPLLSIVLRKELNVTLDDLDVMRYIRKNTIPTLFIQNKN
NNKADFNDVFDLYNAAVCEKELMPLKDKPFYALDEKHPYKDLLTEFLNRNG
>WP_006505196.1 hypothetical protein [Catenibacterium mitsuokai]
MGKIEDVIQQYLDEHKSHYLGKYRYRCSYRIGDTAMKFHYYMLDESFRNIDIYVELSYGEKVDAEFSENLNDQEKQFIIK
DALVHIFYKEKFKHILHYSLIPKIVKEHHLIDTNMAPIDYIEILEYMKYHQGINQKTIDSFYEIYLPVMHDLIKTQKYDV
YICSLILLLRNILYEYDWDGPNSKYRDTEYQYHLYYVRELIQEIVDHLDVFYKHAASYLFHLMHLLCQHTLFAFCIMSNL
GSLFNYNEVVLKALSDNLKKHFILYDKEANNLNQCNLVYSYLFYSYLNKKEPFREVIKQVFRTIVDSILVYANHDLDLAL
GNTLLKNEGYDVLLDLFSNDYNTFIFTCFPISSFPTEMRTSVRNELVAAIRFFAGRMNNDKYKLSSFEQVLNINRLLLDN
FGDWYK
>WP_006505197.1 MULTISPECIES: hypothetical protein [Coprobacillaceae]
MEHITDIDKTAHLEECVEAVREIINPDDYGLTEEALYALTKEIMDTSLTMGGDFHLDNIRFFAERFIKSGSIARFKMAHE
NDF
>WP_006505200.1 homoserine kinase [Catenibacterium mitsuokai]
MFVKVRVPATSANLGPGFDVAGLAVTLYNTFTFELLDEGLEILGCPEQFANKDNLTYRAFEEGARYVGLDYKGLRITNEG
DVPYTRGLGSSSTCIVAGIVGAFAFKNRYEERQNILELATKIEGHPDNVAPAIFGGLTVSVMEEHKVTTLSIPVKQDYRY
VALIPPFTLSTEKARSVLPQTLDRADAIKNVSHLALMVASLINGYDEGLKLGFKDRFHQPYRGHLIDNFFPIMDVLEKDE
KVLGAYLSGAGPTIMALIRADDTMGVVRIKEELGSLIDGWQVEKLELDERGFTCDFL
>WP_006505201.1 threonine synthase [Catenibacterium mitsuokai]
MEKLFKSTRGNQTPIDFYTSILQGIASDGGLLVPDFDFEKKNLEELLSLNYVDLATEIISTFAPSDAKEALHTACNQAYG
EGLFCDEVVPVKKAGNVYVAELYQGPTAAFKDMALSMLPRMMTLSLKKKGEEREVMILAATSGDTGKAALEGFKDVEGTC
IKVFYPIDGVSAIQQQQMVTTTGKNVEIIGIRGNFDDAQSAVKKAFGSKELKELCDEHHIFLSSANSINIGRLIPQIVYY
FYSYLTLVKRNEIKLGEAVNFTVPSGNFGNCLAGWIAKNMGLPVNQFIVASNKNNILTDFFTTGTYDARREFYKTNAPAM
DILVSSNLERLVWFMVNGDSEKVNKYMEELKETGVYKVDDETLARVQKEFKAGCLGEEDVLKVVHDCWNENKYLLDTHTA
VGYGVYEEYVKNTGDTTKTILLSTASPYKFPESVYQALTGEEVDVYTAIEKLHELTGMEISYPLKGIKNREILHKGVIDR
DAILDTIADKIKEY
>WP_006505202.1 aspartate--ammonia ligase [Catenibacterium mitsuokai]
MSKVFIPENYHSQLNLIETEVAIKMIKDYFERRLSEELRLTRVSAPLFLLKNTGLNDDLNGTERPVAFNSYELNNDDEIE
IIHSLAKWKRDALYRYGFEAHTGLYTDMNAIRRDETIDNLHSMYVDQWDWELVIKPEDRTVDFFKQTVKKIYRALLDLDF
LMIRHYPQLDKGLLPEKIFFITTQELEDVYPDLTPKERERAITKAKKAVCLMKIGDTLKSGIKHDGRAPDYDDWTLNGDI
LVYHPILDDAFELSSMGVRVDAKALEEQLKKAHAEERTELPYHQNVLNNVYPLSIGGGIGQSRLCMFFLKKAHIGEVQAS
LWDEDTMRICEENDIHLL
>WP_006505204.1 MULTISPECIES: hypothetical protein [Catenibacterium]
MSNGKGTIAKLADGTIVSYRKVSSSDGTPAVDINIKNSKESGGVKQQKIHFVKEEKDKND
>WP_006505205.1 hypothetical protein [Catenibacterium mitsuokai]
MTKIQDFRLSESHFKPFIGKSFKKYRCDSFDYTNSVTGVVGIYINDKTFELRNEQESIQYFDSIDDIALWSIKEVNENDI
RSFFEDTDQIDTPVDEKVNKITLVNEHQKVKISDDIYELWITRAIIFHLETKDIYFEKDNTAFSEEIEIKRGHDLVNEFP
KKNDFFLNQWINGITPSVETEFVLIK
>WP_006505206.1 PD-(D/E)XK nuclease family protein [Catenibacterium mitsuokai]
MQIIKGMHLNKKLNELADKLQGPAYIITENTEYVEDLFLNKYSCLFDIEVLTLKQYIDKILISHKQFARHIYSQADLVFM
MRHILSCHTFNTIQFSSNSYEMILELISTLKKIHRNNITLDQFFEDTLLNKKCEDLYTINSLITGGYWTIEEMVEDLIDD
SLKTPLYIMSDDYPHIASKKLFNKIDNYVPVTLLEMTDADEVLNEYEESIIHHLFDNSDVHKVARGRVMSGGHPMQECMK
IACDIKSRIVNEQLQYEDFMIITNQASYSDYLTVCFDELNIPATLSQNAACHYNSDYRKMSRSLSECIGHTFKEIIQFLQ
KQDISASMIKTLDAYQCDDEISPKEFDLFLQCIIPGNRVTNKTGVIVTSLEKGLTASPKHIYLTGINETFLPLEISDKGF
LMEEDYKQFNPHPLLLDEQLQAHYKRIIQVLLNPYLSYTFSYSKKNMAANELIPSILMSRLSDLFELEYINPSLNLIKNN
LYLNQSRIDEDPINRLIDHYKMTSNQPEFIKDTNKLGRGVSVSRLETYNKCPFSYYIKYGLKITEKREDTLQSSELGSLC
HYLMEKCLDDESLVDQEAKHYIEENLKEKYDDHPMNQYFIDNLIKDMKMTIKIIQKQLQLGGYVPVSKEKEISGQIGDVP
FSGIIDRVDEFGNYARIVDYKSSSKEIDLNLAMQGFNIQMLVYLDMLCKQENKDRAGMLYFNMKKRILTRDSSYALSDED
VLKEYRMEGYMVDDGSTNSVKGLGSTPELVAPVKVKKSGEYANSAKVISPDELDQIMEYVENHISELYKKIHAGLIPIHP
TLTDGAQPNNDFKVYPCTYCPYKPVCLFDVFENENRMIAKDMYKKLKGDDENA
>WP_006505209.1 cell wall metabolism sensor histidine kinase WalK [Catenibacterium mitsuokai]
MKKTKWSFGLVQRTFFLMLFVFVIILGLMSLQGITEYKERIISSSYDASLTSGLQNIYQTQYSLDNPDMTKYLKNYYLTN
EGMSAIVDSDNNIKSFVSSASLHISQLWILDDSTSQEIMVDISENNLVEKINKYMIEHPDENYDVVIGGAKSQKKQYYIN
DGEKEVEYYTSMDTTDIHPAYLAINGKVLLNGTHKSLKKYKVSWYMSERCFYERNGSSGGREFTDYKKLKKALEKQIKKI
DSIEYAKGSDYVHSKSINVNGGTMTIVLSELNQEISPVSNVSGVKGYFVSASFIPKLTKRAAVNYFEHSWYIYIIVLWLN
VVISIVISHMITKPLRHVSEVTNEIAKNDFSEKFLITRHDEIGQLENNINIMSTNLENTINQLTEQLEHVQRLEHTRKQF
IANFTHEIKTPLGIIAGYSELLEDATTQVTREKYIHIINEQIERINGIVLTMLELSRLESGKIELNNYHVSLSELVEEVI
DDFEYELEKKQLHIVKEYEEVVLDCDPIQIERVINNLTSNAIKHTDEQGTITYRVTNHRFEIENEGQHLSQEEMESIWEA
YISKDQGGTGLGLPIVKAILERHSYHFGVENTEKGVLFYFEY
>WP_006505211.1 phospho-sugar mutase [Catenibacterium mitsuokai]
MDINKKYEQWLNYGDMDASLKAELAGMTEEQKEDAFYKNLEFGTAGMRGILGAGTNRMNIYTVRKANMGFAKYVANLPEG
KERGVAISYDNRHMSYRFAIESAKILAKFGIKSYIMESLRPTPELSFAVRYLKCAGGIMITASHNPKEYNGYKVYDDTGC
QLIPEWGDIVVDYVNEIDDELEIEQISDEEAYPFITWVGEEVDEAYYKAVMGIEINPGLDKSDFKIVYSPQHGADNIPVR
TCLKRLGYDIVPVLAQCAPDPDYTNTKSPNPEVDASYELAIKLAKEVDADVVAITDPDGDRLGVVAKHNGEYVLMSGNQS
AAVYLEYILSQRKEKGTLPDNAVMYNTIVTSDLGELVARNYGVDVEKTLTGFKFIGDKIRKYEKTHEKQFIFGYEESYGC
VVEDFVRDKDAVQAVLLAAECGNYYKKQGKDLIDVLNELYAKYGTFKESQIALAKAGAAGAARIKEMMDTLRKDKPTEIG
GVKVVLSEDYATSERSDGTTIDLPKSNVLKYYLEDGSWIAARPSGTEPKCKFYFSIKGTDAKDAADKTEVFHKAMMELIG
E
>WP_006505212.1 MULTISPECIES: Cys-tRNA(Pro) deacylase [Coprobacillaceae]
MKKSKIKTNALRMLDRDKIPYEIKTYEYDEEHLSGEHVASQVDMDAGDIYKTLVLHEDHDYLVCCIPVLEEIDLKKLAKL
SGHKKVEMLHMKDLLGLTGYMRGGCSPVGMKKKFPTYFDASIEKDRPIALSAGKRGYQMIVSSKDITTYCDAKIGDVVRN
H
>WP_006505213.1 hypothetical protein [Catenibacterium mitsuokai]
MKTIGKDGILLRLAKDMYPERDDLSSIEVKTLFNDICHKYIQREGIYDLLSWLEDSDFYSAPASTRYHGDYEGGLCDHSL
HVYFCFRSYVKKRCEPGYHLSMSEESIALCALFHDLCKVDIYKTEMRNKKNAQGQWEQVPFYTIEDAFPVGHGSKSVYIM
NRYLNLTDIEIAAIAYHMGFSYGDDARTVGNVFSRFPEAFALSTADMEATYFVENEHWPR
>WP_006505216.1 ABC transporter permease [Catenibacterium mitsuokai]
MSKGKECLHYLLLFLIVLITMNMIMMCLFIKQGSLQVINKYKKQLKYEVTLTSNNGGVSLTDAKELTHLKGVKAYNYEQL
VNASSSLQSVDTHLSFPRIHLKNYQGDSFLLAGYSSMTLIQDFNSKEYQLKEGRLLTNKDENTSNAVISYALAKNNNLSI
GDSIQFNTEKGDVSLSIVGIYKNKVGLLSRLKPYNTIFISLSKAQSLSHTEQTLSSVTYYLTKEDTSEGFMKRAQKISLD
WNQLQLTSNDAQYNACVSIFENIYDKVKMFPFILLITGSFLLILVYIRLSKKQNFLKTFIVFIVALSITFFTSPYLSKYT
INTSLSHRDMTISQKEIKKIRTVYTSKIMIETIGIASIMYLETVIITYKKKISA
>WP_006505217.1 MULTISPECIES: phosphocarrier protein HPr [Catenibacterium]
MEKLSFVVSDPVGLHARPATILVNQASKFSSNINLIYNGKSVNLKSIMGVMSLGVPTKATVEIEAEGEDEKDVIDSIAKV
IKEQKVAE
>WP_006505218.1 hypothetical protein [Catenibacterium mitsuokai]
MEFRFDPWMLDVDVNATQHDYSKNDYSKEKQLNEELKKAMSFQQSRIFETLGVDPDKILVEKIPLEGSQNVYKFSFIVKG
KLLTITNMQAAVYSDEKVFGPEILDHVEVVDIPEGGVMVYEMGNLALAFKHPGHTNEWNCGSVLGVGFIQI
>WP_006505219.1 AI-2E family transporter [Catenibacterium mitsuokai]
MFHFKPDRKYTQIAVYVVATVIAIYLVIAVGSNMTDILKWAKKGWGFLTQVFTPLLIGFVIAYLLKPLVEKVESSLRSIS
YFQEKKKLSHQLSVAITSLIVLFVFALLSAFVIRSIGKELAVTQFKDMSDFLRIIAKNVNAFYEDLIVQLKSMSISTVQL
QQFLKTFANGLTTNILGAISRVSDFFTNLLFSIIFAIYFMLDGEKLWNYWSKSIKAFTSRQVDVVIHQLLVDIEGVFSGY
VRGQVIDAFLMFLMVSIAFGFLHIKFWIVIALLVGIGNLVPYVGPFLGYGSIAIIGLVTGDLHMALKAFIALLIIQGVDG
NIINPRLLSASIDIHPVLVIVSLIIGSMIGGFLGMLVSVPVGALCKIWFERLVDYRTQSKNELVEEKENGV
>WP_006505220.1 cardiolipin synthase [Catenibacterium mitsuokai]
MNTVESKSAVKNSVLRVMIAAVLIIIQVFLIVKLAIYLSKYYAAFDIIMSLIAFLCVLRIYGRPDNSAFKLSWIVLILIF
PVFCLAIYLMFGRPSLLKTVQKKFNKVNAYLDTYQIETNGFEELQCDDPLHATEAYYLKSLGFPVFNHTKMKFYSSTNEA
LDTQLKDLNNAKEFIFMEYHAIEDSKAWRQIEDVLVEKVKQGVDVRVFYDDMGSVGFINNKFRTRLHEEGIQCRVFNPIF
PVLNTFMNNRDHRKITVIDGLVGYTGGYNLADEYFNYTHPYGLWKDSGVRLEGDAVDSLTKIFFEMWQTSSKEDNEDLTP
YLKRYQVEGEGYIVPYSDTPLDDEETGENVYLNMIKHAVHHIYITTPYLILSDEMQRELILASKRGVDVRIITPGIPDKA
VVFAMTRSYYSHLVQAGIHIYEYTPGFIHSKQCLVDDQVGAVGTINFDFRSLYLHFENGCWFTHNHAVKELREDFDELFE
ISQDVSEKYINTSVVLRGWRCILRFFSPLM
>WP_006505221.1 hypothetical protein [Catenibacterium mitsuokai]
MAILLATLLVFVGLMLIFQLIYFEISRKRALRVNNLVWFEQFNRPFNYTGTASMVVLCIICFMIGGTEAAFMSAQWFLEL
IIFVACGVIADAVVQFIIIKYGKFRCRQQIRSATTLMKEIEELKRGDEDDYGYEVSTPLYDEVSITKSYVHPEDHLAFMT
VDKGQFVKDYKDYPAATFDIEPYSETSEVEATLEGLPVKATKLTESNLLPFKDERIDVLMDQFSNYDKNEVLRVLKPNGT
FIVNQNGSDNLHEFLSMYMPFKMRGVWDMNSCAMTLADAGFEVVETKEDRGYIRFHNLRQIQTYFRKVAPEVAENIPQYK
SFYMHALDEIKQNTYFQLTTYRFLVVAKKNF
>WP_006505222.1 Ig-like domain-containing protein [Catenibacterium mitsuokai]
MKKVIGILVAALILSGCGSSSDNHDVKKSSFMKEGKNNLYALYNTKGQRYTKDMYKAYTPFEGGYLVTDANDQTGYISNT
GKTIVKPGRYTSLKTQGNMLVGETQSQTRLYLSASTLEMTENTLTQVFANDAVVWSTNDNDVININQQGYVYAKHAGTAV
LTATKDNASVTCVIKVKALHPYFDHDSLDVYTLEPATLTVNDYGARTIEWKSKDPKIATVENGVIQGLKPGTTTISAKVG
DDTLECKVKVKRKTFKISHKEATFYVGDEGQLGIENAYPDIKWETSNAAVATVANGHIWTMSPGKATLKATSNGQTVKCV
VTVKKRVPRLDQTKVTLLTDQKVVLNILDKANPEDVVQWSSNKKKIASVNEFGEVTGLKKGKAVITAKIGKKKYKATVTV
KKRQIKINPAKTTIEKNQHIFLQLLNKKDEDQAVWTTSNDKVVIVAQSGEIAGVKPGKATITAQVGKQKAKTEITVKAKP
LSLSKTKIDMDEESDESLSINNYENQKVEWSSSDESIATVENGIIHAKKEGTVTITATIDKKDYTCKVTVHKLIKVIDQK
KMTVIKGGQGQLTITNVDPEKIKWDTSDYGIATVANGTVYGMKTGKATITGKVGKKTYTCKVTVVRNPDTETKTKAADIS
LGGIEVLNTKGKVLYKSSAKTGLLKTNLPVVVKDKTYKVINNGKTLYVGKKKVYYASSYEDASIVAFNDSINIYLKNGKK
TSIKEVGNYSILASRKDQAILYDAYNKNTLGVIGTKVYSNEYALTSAEITKKNNVVLTAGDVVSLYKDGQIIPTNSNYKD
DTHFISRNKKIAYGPHTVYNGKKTTELKGVQVYPYAYELTVSRYPGFVKGKGYAYYDFNGKKVSPYYQEANQYDENKCAI
VQLKNNKYELINAEGENVLKESYPRLEFIGNSYYAAYNKNGQFKVYDCNGKEALSDIYTKIPETAAIVFDGHPYLALEKN
GRSYIYDVDNGMKEIYSIEKEIVLHEEGYFTIGDKYYTLTGQKIK
>WP_006505226.1 MULTISPECIES: translational GTPase TypA [Catenibacterium]
MNIRNIAIIAHVDHGKTTLVDQLIKKSGTLEAHEELAERAMDSNALERERGITILAKNTAIHYKDYKINIMDTPGHADFG
GEVERIMHMVDGVLLVVDAYEGTMPQTRFVLKKALAAHVKPIVVINKVDRPVVRIQEVMDEVLELFMELGADDNQLDFPT
VFVSALNGTSSLDPDISTQVPNMDCLFDMIINEIPAPAVDVEGGLQLQPALLDYNDYVGRIGIGRIQRGSIKVNENVVCL
RADGSKTQFRVQKLFSYLGMHRFEVEEASAGDIVAVAGLADIGVGETICEPSCEEALPLLHVDEPTIQMIFGTNTSPFAG
QDGKFVTASKIEERLFKETNKDVSLKVERIQNKEEWMVSGRGELHLSILIETMRREGYELQVSRPHVILKEIDGVTCEPY
EDVEIEAPDDCIGSVIESLGLRRGIMENMDSMDGMTKVHYIVPSRGLIGFMTNFLTMTKGYGIINHSFLEYRPLEGEAVG
ERQLGVLISIETGQTTAYALGGVESRGVMFVGPGVDVYEGMIVGEHAKDNDLVVNVTKGKQQTNTRSSTKDTTVVLKRPR
HFNLEACLDYINEDELVEVTPNNIRLRKKYLSELDRKRAYRAKNSASE
>WP_006505227.1 alpha/beta hydrolase [Catenibacterium mitsuokai]
MQQYCEIATPKGVMRGFFHVPHRKEFPVLLIFHGFTGQCTGTKFSYVSLSRLLEAQGVGTLRMDFLGSGESDLTFKEMTF
DDELSCARILLEELKKMPQVTDIYVLGHSMGGAIASELAKIYPEDIKKLVLWAPAFCLPDALDYLTGSVKEAPVYDHNGF
EISDAFVKDMIQRDFYKNLDTYKNDLLVIHGTEDKTVPYAISEKYTKLFGDQMIFHPVVGASHNYDNADHIHEVLSTTYK
FLTEQAM
>WP_006505228.1 MULTISPECIES: copper homeostasis protein CutC [Catenibacterium]
MNKLEVCCGSYEDAMNAYHGGAKRIELNSALALGGLTPTIASLELVKNNTDLEVICMVRPRGAGFVYNELQSEQMIIEAE
ELLEHGADGIAFGFLDSDGKINSARTSEMVSIIHSYGKTAVFHRAFDVCDDPDATIHRLIELGVDRVLTSGMKSTVSEGV
QLIKELQEKYGNQIEILAGSGINETNVVDIIHYTGIHQVHSSCKNWRADPTTANDHVSFSYNGINYDYVDKEKVKRMVSL
VEED
>WP_006505231.1 MULTISPECIES: type II toxin-antitoxin system RelE/ParE family toxin [Coprobacillaceae]
MNLRYTRQARADLRNPMRLNPKIVKLCAVLKTHPEIGGQLSNRTGWTTDLYYVIAGKYSIFYKYDHDTVTIIRILTNEEK
YMNVIFGDK
>WP_006505232.1 MULTISPECIES: type II toxin-antitoxin system RelB/DinJ family antitoxin [Catenibacterium]
MKKTTLTVATAPKTSTFQMRINPEIKAQVEGIYAQCGMTLTDAINAFIQQSINVEGMPFLVTSNSKQALREQAISQLMIE
LDKGEKAPADESISEEDILKEFGIEL
>WP_006505233.1 flavodoxin family protein [Catenibacterium mitsuokai]
MKNIVITDKDIPLEFFKESVVVNLNNIKYSPCTGDYTCLKKRTPCRYHDDISIINQWIGQASLIILVTHIYCGCFDTQLK
SFIERNISSYEPYYTTVGGITCHASLAQQSKKILLIGYGDISEKEQKMLMNYLNDSLLGYFISSINTYFCTEEDLDNSLK
TFGGVDCG
>WP_006505234.1 hypothetical protein [Catenibacterium mitsuokai]
MDNILIILSGLIYTNKVMYNQAYKLAHYLKGNVSIKTLQVIEEKDVEDNNTIIFMFPISSQTIPSCMLDYMKNNEKLMNH
KTIYSVIYCDEYEVDYCDYADEILSLYCKKTHAYYNGSLKVGAYFLIDHIPYTWRVANTLKSFASYIRKEKESALDITFF
SRNQFIKRGNKFWEKAYKSKK
>WP_006505235.1 HU family DNA-binding protein [Catenibacterium mitsuokai]
MNKKELINIVSEKRDLTKKDAEILVNTVFDTMVESMIDGDKVLISGFGTFKINHCLERKGVSPKTKEPIIIPASRTVSFK
PSNRLKDAMN
>WP_006505239.1 endonuclease III [Catenibacterium mitsuokai]
MIKTKQDRILNTFDEMFPNARCVLNHSNNLELLVAVMLSAQTTDESVNKLTSHLFQKYKTVDDYANASLPELESDLHSIG
LYRNKAKNIKAMAVALQARFNGVVPASHDALISLPGVGRKTANVVMAEGFGYPAIAVDTHVERISKRLGFAKPEDTVLTV
EKKLMKTIPKNRWIKTHHQMIFFGRYHCKAMSPHCKECPLVDICKEKNKKL
>WP_006505240.1 transglycosylase domain-containing protein [Catenibacterium mitsuokai]
MKVQSTKDAKQIKKTIKICIIALCVLVASGSGYLGFKIYQQISNFDIDNLTTTSYSSQVSQDGETYYKYGSSIGKYVSYD
DIPEVMIDAVVSAEDSRYFVHNGFDIPRIIKAFMTNILAGHTVAGGSTITQQLIKKTYYPDAEKTIERKVGEVILSIEAT
QQTTKQKVLELYLNKIYFGKANSSIGIYGASYYYFGKSPDQLTLPEAALLAGTINSPVSYDPFKNLTLATKRRNIILNLM
HDHGYITAKERDDAKNVKVENILKNDPIQTNGKYASYVDRVTQEVQELGYDPNKTKMTIYTYMDHDMQQYLDDVSLSKNY
RFTDHDMQAAASVLESKTGRIIGLMSAKNYRANNSDATYLDYAYTLKNRRQPGSSIKPIVDYATAFEYLNWSSGHTVDDS
EFTQGSWHPKNWDNNYHDDVLLEDALANSWNLAAIHTLNSVVKKVGNNQVVSFLKGLGYNMDDEDFNLNYAIGGWKYGTT
PTMQAAAYAAISNGGTYIKPHTIQKIVINTTGETINVDDDIQKQASEGMKDSTAFLLRQVMTSYVKSNNSYSAFDVGSQI
GAKTGTSNFDATIPALAGKDKDHWLCAYSPDYTWACWNGFPGEISTKKHKYLASGMNDAKTIAAKIAKKLATRKLQNSYE
TPSSVEQARMVKGAYPYVSPSSSTPSDKIMTAWFVKGHGPSGVDDGSSYADEYKVPELKSFNASLNSNNSISVTFGSYDP
EFEGKISCVVEISDGSSSRTETLSSTSGTLEYRAESGKTYTVTGYYKLKSGDTTSNKKSVRLSSSGTSELGTAKFSVNAN
GTAVANGSTISATSVNVSTSGPSGHTMIVSCNGNSQTVSCGSGATISGLSSGRSYVITFTEKSASGESKYIGSIRFTVQT
AESQNDD
>WP_006505241.1 Holliday junction resolvase RecU [Catenibacterium mitsuokai]
MVNYPNLKKASVNVSIPKNSTSKHYTAFRGMSLEEDINLSNTYYLSVDQAVIYKKPTPIQIVKVDYPSRNKARIVEAYYQ
APSTTDYNGIYKGRYIDFEAKETKSLRFPFRNISEHQINHLERVQRHGGIAFIIIAFTSVGEVYLLDASIMIERFFHDKK
QHISYDEVKESGHLIKQGYQPRLAYLDVIDEFYLKEDTL
>WP_006505242.1 D-alanyl-D-alanine carboxypeptidase family protein [Catenibacterium mitsuokai]
MKYRKWICMLCAIFLLSACATKEPVKEEKKKVVSIPQPTLNTEDVSAVVMDADTGKVYYAKNEQESRYPASTIKLLSALV
AIDYYKDNDALTTRNIMSLPDRVFIHTAPVYDGERIPFKDVIHGMLLKSSNEMALTLAENYKGGYDGFIEAMNKRAKKIG
CTKVDVSNPHGLSYADKGWLKETCSTKDMALIAKEFYKNKKLRKIISTESYIFESNPNREMKNVRMTQKDSTYYDKRVIG
GKTGFTNLAGRCLVTYSKVKKKTIITVVFKENTRGETYTDTKKLLDYVNDLLAA
>WP_006505244.1 L-lactate dehydrogenase [Catenibacterium mitsuokai]
MAMTDYLNDMPAQGNRKVVLVGTGFVGMSMAYTLMNHKGIDELVLVDVNTEKAEGEAMDLVHGLPYANGKLKVYAGDYSD
CADANVIVVTAGAAQKPGQTRLELVAINTKIMASVGKSIKESGFNGVIVVASNPCDIMTYVMQKATGLHPYQVLGSGTML
DTARLRYEIGNFFEVNPASVHGYIMGEHGDSSFVSWTNAYIGCKSLLEVVEERKVPFDQLQRIYEQVRDAAYEIINKKRA
TYYGIGMSLARLVDAILNNENTVLPLSCYLEGQYGHEGLYIGVPAIINRAGIREILTLPLTESDQEKFDRSCNTLQEIID
TTVKPILEGKA
>WP_006505245.1 hypothetical protein [Catenibacterium mitsuokai]
MNNNEFEYSEKTKRRVRVFKRILSFIVLILAIATMVALFYVKKEKMRVRLFFSLLQYIAMSIVLISPTLLKKFANFEVPV
EVHISVTAFAFLGLVLGDGLNFYGKIAWWDSLLHFTSGIILSFIALWLLQMLVMRTKYLFMHRALLYIFVVAFSLAVGAV
WELCEYTVDDIFHTNNQQYMATTRATIVSSDDEPLEGHEALADTMKDLALDLAGAILVVGYECSKKEITQYYVSKRD
>WP_006505247.1 TrkA family potassium uptake protein [Catenibacterium mitsuokai]
MSNKPKQVAILGLGIFGSTLAETLEDFGVEVLAVDIDPVCVSRIKDNVTKAIVADVTDREQLLELDINTFDVAVVAISKH
FEEAVSCTLLLKELNVPYVIAKARTKRKKIILEKVGADRVINTEKEMAYKLAKHLLRRSIVDLVELDDEYSIVEIRTLKD
WEGKSLSNVNIRRVYGMNVVGIKPQGSPKMTMDFSADYIIQPGDHFLVVSKTKEVEKWDFLTKE
>WP_006505248.1 hypothetical protein [Catenibacterium mitsuokai]
MNLLQLTIETFDKNVETDFTSLKNHLNYIENYNTVVNGLTFAFFGLTEIIIKRVYLTFELNSTIHTIERMYRNRKCILQC
DGLKDEEAKHHIHNILNMNYNQFLHQFIMPSSFIETWIQSPTEEFMRSFVSTKPVMTSDTKMIEEQINDTMAFLNSYEDY
KSACAYITKNKPYLSLYSNHLDQLEKSLEDKKKKVLREIELVTELDDMEKKAAIRKKQQQTIDRRREGLNELSLLYDEYL
LSQDHLFDLEQSYSRAVYLYGSENDDYMRMYHHYMNSLAGILAKDLKEGTPCPVCGSFHHPKPCLIEGREVSQELLFKKE
AILEKTREDLEKKRIEKATYMVRHQRLIEKIIQKKKELNITEDISKEMFIRELSVLNTDYLSHYKKDKKLLDEIGYLHKL
EKHLPALKQDYHEILMAIEEVKEEYLNLEEKIKNAEMFCDDIIQKYSFIMYVDEDVIENKKKECLNNQKILTLLHKQTIP
LEEDVTSFITQLMNTANRLLKQITHDRLQLILDNKLYLQEEDHFSLVEDSSMIGLCTIVLGYSLSSLISHQDILFIDDTL
QYKMNDYHETLIHVLSTSPCFSKLYITDSVITAHYYQRALD
>WP_006505249.1 proline--tRNA ligase [Catenibacterium mitsuokai]
MAKNNIKNDAITPRDVDFAQWYTDVCRKAELMDYSSVKGFIIYRPYGYALWEQIQSYLDKRFKETGHQNVYMPMLIPESL
LNKEKDHVEGFAPECAVVTKGGLDDLEEHLIVRPTSETLFCEHYAKIVNSYRDLPKKYNQWCSVVRWEKTTRPFLRGSEF
LWQEGHTIHATEEEARSETLMMRDIYEETAKELLAIPMLTGRKTEREKFAGAEETYTIEALMHDGKALQSGTSHYFGQGF
AKAFNMTFLDKDNKLKHVYQTSWGVSTRLLGAIIMVHGDDNGLVLPPRLAPTQVVIIPIQQKKAGVLEKADEIAAQLKAA
GMRVSVDASDKSPGWKFSEAEMRGIPVRIEVGPRDIENGHCVVVKRNDGVKTQMDLDENLPQAIHDTLETIHKEMYDKAA
AFLNSHITRVNTLEEVGKVLDEKGGYVKMNWCGEEACELKIKELYQATSRCIDEHEEADGVCPCCGKKAKHVVYFARAY
>WP_006505252.1 pyridoxamine kinase [Catenibacterium mitsuokai]
MRQKRMALINDITGFGRCSIAVMAPIISTMRIQTVPVPTAILSTHTQFPVYHFDDYTKHMPDYIQTYKDLKLEFDGIATG
FLGSKEQVEIVIDFIKSFKRKETFVLVDPVMGDHGHLYATYSKEMAESMKNFVHYADILTPNLTELVTLLDRDYPEVIPT
EEELGQMCHELSLKGPQMIVVTGIPVDDAHIMNFIYDHGKSSSILVDRIGPDRSGTGDVVSSVIAGGYLNNHSFYDCVKK
ATEFSSQCIAYSEEIGTPTYYGLCFEQYLSELGDF
>WP_006505254.1 tyrosine-protein phosphatase [Catenibacterium mitsuokai]
MQYMTSEERLIALDKMTNTRDLGGYETQEGYYTKSHHYIRASSPANATDEDLEKLYDYGVRVTIDLRSDFEKQAQPSPFK
DYRDVENIEINLMDDAVVKVVPSEVKEYKDLGGVYIYMLEAHQKQIKAVFDVFKDHLYEGVLFHCSAGKDRTGIIAALLL
ELAGCHDHDIIKDYSESYANNQEIIEALKEMMDEETESFLTSSPRYMMIFLDYLREHYGSAKAYLYHIGMSEEDIEDIKQ
SFII
>WP_006505256.1 acyl carrier protein [Catenibacterium mitsuokai]
MNYFDKIKEALSSKLKGKELTLDFNLRDLGIDSLDVVDLIMDLEEELGIEFSDEELMSIHTMKDVCDLIDKKKA
>WP_006505257.1 polysaccharide biosynthesis protein [Catenibacterium mitsuokai]
MNILNKSKSIVKQASILALAGILVRIIGVLYRSPLTALIGDEGNGYYSTAYNIYAMVLLISSYSIPTAISKLISEKLALH
QYNNARKIFKCALIYITVVGGSAAILTFILAPWIVTENAVFALRILCPTIFLSGLVGVLRGYFQAYSTTVYTSVSQIIEQ
LLNAFVSVGAAYLFIQPYANNHTLLASRGAGGSALGTGFGVLVALIYMVCVYLRKGRHMIDETDADPRVQSGQAIFRSIL
NIVTPIIISTCIYNLVSTIDMFIFYGIMQARGVELIEVVKLYGVYAGKFVVLMNVPVALASAMSTATIPAISSSYALKDF
KEVRANIKNSTFITMLILIPAAVGMGVLAYPVMGLIFPQPKTLKIASTALTLGAPAIVLYGLSTLSNGILQAIGAVKVPL
RNAAKALVVHVIILVLMLVLVPSQFLDVGIYLLVIGTSLYALQMCVTNQFALNRLVGYHINFKTAVLLPLVASLFMGACA
YGSYCLLFKVFHRVFIPLILAIIVGVVVYFFSILFIFKDHLEMLNGIPYVDKIIRKLFKNKA
>WP_006505258.1 MULTISPECIES: orotidine-5'-phosphate decarboxylase [Catenibacterium]
MTKSRVIIALDFKNKADVLEFLDKFDEPLFVKVGMELFYGEGPAIIQAIKERGHSIFLDLKLHDIPHTVKMAMKNLARLD
VDIVNVHASGSKAMMQAAIEGLEEEKGKNRPLCIAVTCLTSLSQEVLDDELGIHEPIQDVAIRWAKNAKEAGLDGVVCSP
LESKGIHDAVGEDFLTVTPGIRLASDAKDDQKRVTTPAMAKDMTSSYIVVGRTITKAADPVAAYKEVFNQFQGE
>WP_006505259.1 orotate phosphoribosyltransferase [Catenibacterium mitsuokai]
MNREELIAKDLLSIKAVFLSPDEPFTWASGIKSPIYCDNRLTLSYPEVRNDIEKGLAELVQENYPDCEVLMGTSTAGIAH
AALVADILNKPMGYVRGSNKSHGRQNRIEGVVRKGMKVVVVEDLISTGGSSLEVVDALREAGCEVLGLVAIFTYGLKDSI
KNFADKDCHFVTLSNYDALLPVAVEHNYIKEEALEKLKAWKVDPHDESWMIK
>WP_006505260.1 MULTISPECIES: ABC transporter permease [Catenibacterium]
MLEAVKYVIKENSENLFRIYSISKYEVLADMRDSKLGLFWNFANPIIQVLTYWFVFGLVLNRKSVDGIEYIWWMLGGMVV
WFFISPCITAGCNAIFSKINIITKMKFPVSVLPATVVLSKLFDHFCLMCILTLLFCFAGYYPSLHWVGLIYYCFCGVVFS
ISLSMTTSVLNMLARDTRKLVLAIMRLLLYMTPILWNVKSLPSILQRIMLTNPIYYIVQGYRDCFFYHRGIMYYKYSAFC
FWAITAFLFVFGSCIMYKFKSKFVDFI
>WP_006505261.1 MULTISPECIES: ABC transporter ATP-binding protein [Catenibacterium]
MDSNIAIEARHASKIYELRSKEKKSDVKFYALKDLNFQVKKGQVVGILGTNGSGKSTMSIILAGICDPDEGEIIVNGTQA
LIAINTGLNAQLTGLENIELKGALLGLSKKRIEAIKEGVINFAEIGDFLYQPVKKYSSGMKSRLGFSINLCLDPDIMIVD
EALSVGDKGFAEKCLNKMTELKEQGKTIIFISHNLRQVRQFCDSAMWIEGGMLREYGDIDEVCDHYADYVEYYNHLSAKE
KRKVRDEKFAKRVIPNSRRTLGDKLFAAIKTR
>WP_006505262.1 CDP-glycerol:glycerophosphate glycerophosphotransferase [Catenibacterium mitsuokai]
MKLSIIIPFNRYIRYLYDCLESIKDQKLSDYEVLLIVDAIEDVKDKIRKYDLPITLVESGEASVGKKRNMGLDLAKGDYV
YFLDSDDYVLPGCLNALMEEAEKSHNQVVAGKRMVSWFKKQVYETMSDETNIERNLKDKDHDRLEKVERKQEKHAYDNEP
EQFKIDLLIRTRHALRNVSCLNLLIKRSLIEENHISFKEEFFWYTDAPFVVELLKYTNDVSFVEDAILVKRKHNDPINRP
ALSQIKDPDGRFDEFIEAHNYCLEISKDYPSIHYYINAKMANYFTSFFAKKVRRSEDDKWRTTRFDTMAEVLTRIEPELL
KKSLYRRRLSKACMNHDLKKAQKIIAAHLAGVKAKKIFKNKNEMNKYLYRHKYKNEPIQKNLVMFETFRGASYADSPKYI
YEYLAKNFPGQYEFVWVLNDTKTKLPYGGTVVKRMTRKYAYYLAVCKYFVFNTRQPLWYRKREGQVFLETWHGTPLKRLA
FDQEEVTAASPTYKAQFYRQKQEWDYLIAPNAFSSEIFKSCFMYKDEGDTMLDTGYPRNDLLSDPHKEEIAIELKKKVGI
PLDKKVILYAPTWRDDEYYGNGAYKFQLKLNLEQMRKELGDEYVIILRTHYYIADVLDLTGLDGFAFNLSKYDDITEIYL
MSDILITDYSSVFFDFANLKRPMLFYTYDLDKYRDVLRGFYINMEEELPGPLVFTTDEVIDTIKHMDEITEKYADRYVTF
YDKFCGWEDGHSSQRVVETVFEKN
>WP_006505263.1 CDP-glycerol glycerophosphotransferase family protein [Catenibacterium mitsuokai]
MKLIKKILGKLIRLLYRLVYRFIPCDDHTILFISFHGRGYTDNPKALHQYITDHKEYTSYRCIYAIKHHKEKNLTIPNAK
IIEYFSIPYFFYLARSKYWISNCKLPKYVLKKDNQVYLQTWHGTPLKKLAHDIEVPEGTTFYRSGMSVEEMRATYDNDVS
KYNYMISPSAFTTEVFQTSFRINKERLIETGYPRNDILSNYTKEDVETIKNRMHLPLDKKILLYAPTWRDNSFNMKGYTF
KLEVDFKKWQDALSDEYVVVFKPHYLIVNDFNLDEVKDFVYYVDPQEDIADLYLIADALVTDYSSVFFDYAILKRPIYFY
MYDLENYRDELRGFYLDIYKDLPGEVITDENTLLQKIHTHDFDYDRLTGFNERFNNHEDGQASKRVIDILLGEQHGA
>WP_006505264.1 CDP-glycerol glycerophosphotransferase family protein [Catenibacterium mitsuokai]
MGLKKIVLNIILSFVNIFVSLVPIKKNQIAFVSLEDNILRDDFLDIYNHLDISHYSIKKVLIHYDKKSIWNDFLYLLNCI
KQIIVINTSHIVLINDNNYVVSHYKRQGVKVIEVWHATGAIKKFGNAVKRQYPINNYDYVIANSDYWIEPYSLAFSVDKD
NVLVTGMPRVDHLFDENYKKEVSDNFYSKYPELKNKKILLYAPTFRGNIYKGFKAVGFDGKKFIHTFDEDTVLIYKYHPL
MKDIPIEEEGHIFNMSHENTYELFVVSDALISDFSSIIFDYSILDKPMYFFVPDLKDYMHRLGCFVDYKKEMPGPLCYNE
EELTDAIHSNEHYDIKRFKNKFFKYQDGKNVERVIALIEQLIKED
>WP_006505265.1 DUF975 family protein [Catenibacterium mitsuokai]
MNISMIKQRAREIARVNKTSLARICLIVGAISSLPSLLSSDNGIMSILHIIVVILIIAVEQGYVVAGLKAVTDREYELSD
NDGVYGLVNWIEYVPTYLVKVLVNFVIAFIFVALIVVCSLGSFGGLFMLLSDPYSVSPITGVVSGLSALSGILLFVLLFA
FAFVMIWVNLRMFAMTYLHQEYGIKGFEALKESFTLMKGHCADLLLINLSFIGWILLCAIISIMIGGVFGNNGIAGLLGS
ILSAAIAAYTYQPAYITVQALFYKEIAYKFYDEGRI
>WP_006505266.1 CPBP family intramembrane glutamic endopeptidase [Catenibacterium mitsuokai]
MRKRIDRFTRRLSGQELVLGCVILLPLFFYCNSYIGTAIVKWMILTFNLSVATNTATIWLNFAVDLITALVAVIILRKFI
KRQWKDFMNNKLSIIVAGCFLGFFLNICANAIGSSIVKLFVDQSSSVNQQQVESLTKSIPAIMFFVTGFLAPIGEELIFR
GVIFTGLRKYNRFLAYVVSAFLFGFIHVMNSVFAGNIFEMVQMIPYACSGLVFAYIYESTDNIWASILTHMTNNIFALLV
ILF
>WP_006505269.1 hypothetical protein [Catenibacterium mitsuokai]
MTETTGSIINIVNTGQTITLTVRYVVNHHVYALKEEAVLKPAKQLLLFKSKRKVPVLGTLRVGQEVAVYYDEKHPSAAYL
KDNIK
>WP_006505271.1 ribonuclease J [Catenibacterium mitsuokai]
MKHNNVKIMPLGGQAEVGKSMYSIEVNGKIFIIDAGYRFPDLDKLGVDIIIPSFDYLIERKKDIVAIIITHAHNDVMAAL
PYLLNAVQGVPVYAPSLTADLIEMMIDHYQRHQKKNLHMELIRVRRDDSIKIAGIPVEFFPETHSIPGSVGVAIWTPDGY
VVYGGEFIIDFGSPEGFRCNIQKMMEIGKKGVLALMVESSGASNPGYTSPNHKLTNKIESMFEDASGRIIISSYAQNVFR
TKEIVELTKKYHRQIVFYGRDKYDQTNSIIRLERTTHKPVITVPSKYLGKKENVGIPAKDSSYVILLSGAPNTIYSDICD
ILDGGDELLKIREGDTFIVASPVLPGTEKIANKAQNDLFRTPADVHILKNKQLPSMHASIEDIKVFIQLFNPKYYVPIKG
EYRRFVANAHIANEMGIDNDHIVILDNGEKCTFKNGQLEEGREVIEIEDVMIDGIGVGDVGEKVIDDRIQLSNDGIVVVG
VTIDARTKEIIAQTDCQTRGFVYLKDSGYVIKEIINICEGVVSKLKDDPQVDVQDIRNEMKELSMRYIMKETGKKPVFIG
VVVEI
>WP_006505273.1 BMP family protein [Catenibacterium mitsuokai]
MKKLMASAVVLSMVLVGCGSGKDSKKPEIALVTDSGGINDKSFNQSAWEAVKEYGTKNDKGYKYYKPASFDTAGYKDQIK
NAVDNGAKVVVLPGFKFAAALGTIQNEAKYKNVKFIAIDFTPTDEKDNPVDIAKNVYCATYKEQQPGYLAGYAAVKDGYT
KIGFMGGMALPAVINYGYGFLQGANAAAKEMKVNVSAKYTYVNNFNESPEIKTKATGWYNSGTEVIFSCGGQICNSVFAA
AEDTNKKSIGVDSDQKDDSKTVITSAMKGVKQTVFDEITNAYNNKFEGGAHLLGAEDNYIGLSSDFSRLKKFKKADYDKV
FKEVKDEKIKILTNADVDPNAKGDPNTKVLKDTLTNVTVSYEN
>WP_006505274.1 hypothetical protein [Catenibacterium mitsuokai]
MLKTIDFKNEKEAVYKKIETACIIASNGDVYKCFGTNNRVFPDIDLGERLYGVIASHNHPIDETASSFSSADRYMFSHFN
LISLRGCDETYVYKLSKKI
>WP_006505275.1 hypothetical protein [Catenibacterium mitsuokai]
MKTNEEKMNEELTELFMNYEKERKRIENEIKDKGLWETFGLDANEHFFKSLKKKFKKKKKQLDQNMENCSF
>WP_006505276.1 MFS transporter [Catenibacterium mitsuokai]
MDQSKSINIKYSMLQGIYFVGFCAVMGYAAVYLGSVGMSSSLIGIVLAIANILTSIAQPVLGGFVDKSNISMKKVLMIMF
GLCSILSVLLMFVSKVTFLAAALFIAVSTILYTTMPLVNSLAFAFQKQGIDVKFGVARGIGSVAYALASLVLGNVVKAVS
PTLMPLAYIVIFLGILPLIRSFKMPEAEIDEVIEEKVVEKESTGAFIKKHLKFMIFLAGFVLVYFDHTIINNFFINVIRN
VGGNTGDMGNAVFLAAMLELPTMALFEKYKNKINIKNTIIISAIFFTLKHTLTYFATNMFMIYLAQATQMLAYALFIPAS
VYYVDKLFDAKDAVKGQALVTTSMTVSGVLASFLGGILLDSMGVYETLFLGLVLSALGTIVMIVTVENVNKKGA
>WP_006505277.1 nitroreductase [Catenibacterium mitsuokai]
MLDVLKTRRSIRKYTDEMPRDEDLERIVEAGLYAPTGMGRQGVKFVVVKNKEMRDYLSKLNADIMGSDKDPFYGAPVVIV
VLAKKEYPTYIYDGSLAIGNMLNEAHGLGLGSCWIHRAKEVFEGEEGRRLLKEWGIEEDYEGIGNVIIGFADGKAPEAAP
RLDHRVITIE
>WP_006505279.1 Cof-type HAD-IIB family hydrolase [Catenibacterium mitsuokai]
MKEKVLFFDIDGTLVDNTYGVYEVPEGVKRELKRIQNDGHKLFICSGRPKAMINQQFLDLGFDGYVLYNGGYIEIDGESI
FEERMDTELATQTVDMLEELNCDYMIETAHHIYIDKRYKELYTFFKNLGMEEMFSMDFDRDDVLKRAIKIEANVTNKDKQ
KVSDYLDGKFGTTISFDQHGSDNSFEFFSPTMSKAIGIKKVLEYYGLDIKDTYAFGDGLNDIEMIQLCQIGVAMGNAVDE
LKAQADIICKSIDKNGLEDILKALFPQ
>WP_006505280.1 histidine phosphatase family protein [Catenibacterium mitsuokai]
MKHLYMMRHGQTLFNVRRRIQGSCDSPLTELGIKQAKAAKELIKDIPFDHYYSSTAERASDTLEIVTDGQVPYTRVKGLK
ERDFGLFEGESEDLNPHFDDFKYDDLFPHYGGETTKQVQHRVVKTLTEIMNKEDHEVVLAVSHAGASMQFFSAFNDPAFI
FNSGGLTNCCILHYTYDNNEFKFVEILRPEVK
>WP_006505282.1 PH domain-containing protein [Catenibacterium mitsuokai]
MANTEKALSWAFRCKCEPNNAIKEILVEGEEVYQCYSTVRDVAALTNKRLIICDTQGVIGAKKEIFSLPYRSINMWSTAN
AGTFDLDTELELWTKAGFFKIKLSDKCDIREFDRILGKAVLNN
>WP_006505283.1 LexA family transcriptional regulator [Catenibacterium mitsuokai]
MKTKFGTNVKQLREKRGIDQKELGEIVGVSDKTVSSWEINRTEPKMGIVQQLADYFGVSTDYLIKGNHDDAIYENVNIDY
TRVPLYDSICCGNGGFVDDNIIDMIPVPSKGLSKSAKYFAQYASGESMKDAGISDGDLLIFEKVNKVDDGVIGCFCTDTN
TATCKKYKELNGIIMLQPMNADYDPIVVDPLNSNIRCLGKLKKVIKDFNWED
>WP_006505285.1 phage antirepressor [Catenibacterium mitsuokai]
MNEVQLFNFESNSVRALERDGQAWFVAKDAAKTLGYKNPRDAISKHVDEEDKEVAKCDTLGGRQDIAIINESGLYSLVLS
SKLPSAKKFKRWVTSEVLPALRKTGQYQVKELSGQELMAKALIEAQSVLAAKDKQIEEMKPKALFADAVTASHTSILVGE
LAKILKQNGIDMGQKRLFAWLREKGYLIKRQGTDYNMPTQKAMELGLFEIKEGSYVNGSGVNITTKTPKITGKGQQYFIN
KFLQ
>WP_006505286.1 MULTISPECIES: hypothetical protein [Catenibacterium]
MDEWSISVEEVMQITHKSRDFILNAIEQGVMPGSVVKHDSGKRSTYIPRKAFMDYMNNYYRAPSDKLIAAVVEELTKRKT
IE
>WP_006505288.1 hypothetical protein [Catenibacterium mitsuokai]
MNRFEKGIIIVSNLIILISFISGVVSGNNWNSTGMRVLSVASLSMNLIILEYMLVVIRNK
>WP_006505289.1 hypothetical protein [Catenibacterium mitsuokai]
MEKKAFIKVETFDGGVHIQNGGTNYQTLLMMSLLIDAFKKRSINK
>WP_006505291.1 AAA family ATPase [Catenibacterium mitsuokai]
MDKIKINSLELENVKRIKAVQIEPSENGLTIIGGNNNNGKTSVLDAITWCLGGNKYKPSKPTREGSYVPASLKVTLSNGI
VVERKGKNSALKVTDPTGMKAGQNLLDSFISELALNLPKFMNSSEKEKADTLLHIIGIGDELTKLDLKEKAIYNDRLAIG
RIADQKLKYAKEMIHYDNVPNKVVSASELIAKQQEMLAINGSNERKRVYLAECKSKSKAIEEKMEDLDKQLKALNEEYLK
VIKERDKATIEVSNLVDNPTDEIEKSIKEIDDINIKVRANLEKKKAEQEANDLKKEYASKSQELEDIRKEKANLLNNADL
PLNGLGIKEGKITYLNQEWDNMSGSQQLKVATAICRKINPNCGFILLDKLEQMDMNTLAEFGAWLKSEGLQAIATRVSTG
DECSIIIEDGYVAKNNLEKEKKEEVKEEPKVSANSWEGVKW
>WP_006505293.1 DUF669 domain-containing protein [Catenibacterium mitsuokai]
MDNNFNNYNQNNFNQNGFNQAPQNDGAMGWDDEITAEAKEYTLLPVGTYQFIIKDNFVRSKTSGNGKLPVCNKADITLTI
NYEGKEVKVTTSLILHKSLEWKISQFFECIGMKQKGVPFRPNWNGIIGKTGTVKISHREYNDAIYNNVKEFVINDNVPAP
SQPQAWGNNSWK
>WP_006505294.1 DEAD/DEAH box helicase [Catenibacterium mitsuokai]
MKLRPYQQKAHDAIFTEWEEKGTQRTLLVLPTGCGKTIVFAKVAEDCVKRGDKVLILAHRGELLEQASDKIKKVTGLGCA
VEKAEQTCIGNWFRIVTGSVQTLQSDKRLSKFSRDYFDTIIIDEAHHVLSNGYQKVLEYFNSARVLGVTATPDRGDMKNL
GSYFQTLAYEYTLPEAIKNGYLVPIKALTIPLTLDLSSVSMSAGDFKASDIGSALDPYLEGIASEMEKYCKNRKTVVFLP
LISTSQKFVEILNKHGFKATEVNGNSKDRNEITKDFAENKYNVLCNSMLLTEGWDCPDVDCVIVLRPTKVRSLYSQMVGR
GTRLSPQTGKKDLLLLDFLWHSERHELCHPASLICNSDEVARKMTKNLEDSAGVEMDIQEAEEEALKDVQEEREEALAKQ
LEEMRKRKKKLVDPLQYAMSIQAEDLQNYVPSFGWECAPANEKQLEYLEAHGIESNEVPNAGYASMLIDRLKLRTIEGLA
TPKQIRFLERKGFRNVGTWKFKDANSMISRISANNWRIPKGVKASTYKPEGVE
>WP_006505295.1 AAA family ATPase [Catenibacterium mitsuokai]
MKQYNLLELLNYINPSELSYQEWTNVGMALKHEGYEASDWDSWSSQDSERYKRGECFTKWNSFNETAGDIVTGGTIFDYA
KKGGFVPPKKIDPNEGVLDWDDEIGNIIDKDSIDSIELHEPSDSIWNPANELIRYLTTLFDTDEYVGFVVSSIENEKGKF
IPGNRGNFRMTAGQIVEGLHSCNGDIGAVIGDYNQAAGAWIRFNPLNGEGVRNTDIASFKYALVESDSLDIGKQLSIIHQ
LELPVAAVVYSGSKSIHAIVKVDASDNKEYRERVSYLYKICDKNGLEVDSQNKNPSRLSRMPGCVRGEHKQFIIETNTGK
ETWSDWVEWVESMNDDLPDEENLADVLFNLPDYAEELIEGILRQGHKMLLVGPSKSGKSFSLIELCIAIAEGTKWMGRQC
KQGDVLYINFELDRASCLHRFKDVYQTLGLTPNNANRIFIWNLRGKTPALDQLVPKLIRRAEKKKYIAVVVDPIYKVITG
DENSASEMAKFCNQFDKIADALGASVIYAHHHSKGAQGGKKSMDRASGSGVFARDPDALLDMIELDMNKEVKEHFINEAR
VEAMHAVLDKYVPKWKTYIYQTKKTDDHDFEAMNDYCAEMLGFEQMNELQYLTDLKVDEAKHITALQISGTLREFATFDP
INCFFKYPVHFLDNANLLKGCRPEGSKKKSKFEKMNETNKKKQDENIELFLNAFEQLNHDGQVTVKELAESGLMMGKTHS
SIAHAIPRWIKNGSLEGFEYTKGIVTKA
>WP_006505296.1 RusA family crossover junction endodeoxyribonuclease [Catenibacterium mitsuokai]
MQFFIKMIPPTITAQEHRIGRYGVYKSPEQKQAYIKLRDAIAPYTPSVPIDHACQLIVKWCFPLNRSHKVDGEYKYTKPD
TDNLNKMLKDILEELGFYTNDSRVASEVIEKFWSTVPGIYISLEEL
>WP_006505297.1 hypothetical protein [Catenibacterium mitsuokai]
MKYVYKKVDYYSMQQLMDLIEQLKSEYQVIGYEAYAQEQYAVLTLYSKKEEEKNKWKNYIW
>WP_006505298.1 MULTISPECIES: hypothetical protein [Catenibacterium]
MEKLYLVKLGNMYVTSASLTSIKLDETVEKAKVFKNVVEAESIANTLGAIVITFVSED
>WP_006505299.1 MazG nucleotide pyrophosphohydrolase domain-containing protein [Catenibacterium mitsuokai]
MFKEIGRVVELLKYPQSIILGLDKVAHINSDDLTLTITSEECAELIQSITKVKRYGFHDKYEENLHEEVADVLICIAELV
CLGYLDIDKVRDYQKLKINREIERAIQKEEELRKETEKHGTCE
>WP_006505300.1 hypothetical protein [Catenibacterium mitsuokai]
MELVSSQKLEAVADFLADDEVFGIAPCSHFNNSLTRNRVNVPCDIGDCEGDCPFYSKENFIKWVKKPDSKYDVSNLKRPQ
QEDFIGYDNVSNSLLDKDGYIKALEEYCDNLGDALADAEYDFEEVECENRELQDVLEKIRGVLDGKY
>WP_006505301.1 hypothetical protein [Catenibacterium mitsuokai]
MENIKQINIYLVDGSRYVVIPSDDNLAKYVKGNFYGGYNIGISKNEAKSIIHEWVFNAERQHSGRIDDIGIEASNIMSIE
FLEHRE
>WP_006505302.1 hypothetical protein [Catenibacterium mitsuokai]
MNKKNLKEITYSGEFVNELESKIEYLKEENALIKRRYTVLECQNHYLELYKEALDLAITNAIIVGGYDLWERAAIGYGVQ
EFYNKCIHRNAPNLNKGIVEFYLSLIANAKAQKSEVKENVKCRKI
>WP_006505303.1 hypothetical protein [Catenibacterium mitsuokai]
MLNAERFKKEILENSNAVFDFSMSKDKHTIKKCLGVCDDCFFHEAGNHCSNIKVKWLLSEYKEPVKLTRFEQDVLKHLLE
KTQYRFIVREKSDSIYIYKRKPKKGIGAWDNSTGMLNLNVFINLFPFIKWEDEEPTSIKDVLNNCEVVNDAEE
>WP_006505305.1 MULTISPECIES: hypothetical protein [Catenibacterium]
MRVNEVLTRVDEDELFDIRCKSWNFCIQGTKWEITHSDTFMDNHFGDMLVTHIEVNDLPRGHAIMLLVD
>WP_006505306.1 MULTISPECIES: DUF1492 domain-containing protein [Catenibacterium]
MTTEETKQYLKNYKNMMHRIEYIDNKLINVKSIPYDDSSVGSYAEPKTNNDYIMMKDKYLKEMSSIRASVESIEDMTLRD
VLFYRYIECLEIYDIADIMDCSNTSVFAYLRDAIKELSIILD
>WP_006505307.1 MULTISPECIES: terminase small subunit [Catenibacterium]
MTEKQRLFADEYLKDLNGTRAYKTIYTTIKNDNVAAVRANTLLKQKDISDYISKRLEEIHNENTADIQEVMEYLTSVLRG
ESASAVLMMSGNGMQKVTEKPPDEKERLKAAELLGKRFGMFKDNVDVTSNGKTVIVDDIDE
>WP_006505308.1 PBSX family phage terminase large subunit [Catenibacterium mitsuokai]
MNKIRVSLKSTIGPAFYEVHKHVKNNDYTHYWLKGGRGSLKSSFIGVEIPLGIMRDAQRGVMSNAVIMRRVKDTLRDSVY
EQIKWGIYKLGAQDDWLIPESKLKMTYMPTGQQIIFKGADEPKKMKSTKVHIGYVKYVWYEECDEFETYDKITNINQSLL
RGGHEYCVFYSFNPPESQRNWCNRQVLVKRDDTYVSHTTYLQAPPEWLGEQFLIEAEHTKKTNIEKYNHDYLGEVTGTGS
EVFTNLDIREITKEEIDVFDRLKFGLDFGYAGDPLAFIKANYDKTRRRLFIFDEVYGTRLSNADAVKLIKEINPLNNQVT
ADSAEPRTINEFKLLGLRITGAKKGPDSVKNGIKFLQDLESIIIDPVRCPNAYREFNEYEIEKDKDGNLRGDFPDKNNHT
IDAVRYAMEYEILQKKWTL
>WP_006505309.1 hypothetical protein [Catenibacterium mitsuokai]
MEFSINGINWTMEYADSDKDFLNDGDNTILGLTKFLEQTIYIRKRMSKELTRRTVIHELCHCFLFSLGFSMDCYTEETMC
DLFGNYADHIVGLADDFEKEVIEC
>WP_006505310.1 phage portal protein [Catenibacterium mitsuokai]
MLTEEEILKFINDDKTSKKKRLARVGERYYESEHDILDYRMFYYNQDGVLVEDTTRSNVKKCHGFFGELVDQEVQYILSG
KDGIVHSDDTKLQKELNKYFNRKFKNALSEVITGAITKGFEYMYAYVNKKGRLTFERADSLGVIEVRERETDDGCAYVIY
WYIDKLTKDNKAIKRIQVWDENQTYYYVQEENGRLLLDDSERINPRPHVIYTKDGDDTIYYENFGYIPFFRLDNNKKQHS
GVKAIKSLIDDYDMMSCGLSNNLADFDNPIYIVKGFEGNDFEELQTNLKTKKMMGVPEGGGLEVHTVEVPYQARVANMDK
DEENIYRFGMGFNSAQVGDGNVTNVVIKSRYALLDLKCNKLQARLEEFLDNILEVVLKEINKNNKTDYDIDDVYYSFEKE
IITNESDNAQIELLKAQKRQTEINTILSLAEEIDNETIVKLICEQMDIDYEEIKDKLPKPKEAYEQVDDVTDTLNNTVPD
E
>WP_006505311.1 phage minor head protein [Catenibacterium mitsuokai]
MNKRQLEVEKAKLREEKKLLKELKKIYEDAAKEVEQKIRISNGKIDLLLSVFDELDEKQKSLLQSQIYQKKFQENLKKQL
DELIGNLNADSYDSITRYLTDSYYTGYIGTMYDIQGQGIPLITPINEKQVTRAMTLNTKLSVPLYTRMGIDVGVLKKQIA
KHISRGIATSSSYAHIARNIDGASNIGFNKAMRIARTEGHRIQVLSANDAQHAAKAKGCEVVKQWDATLDGRTRPMHRLL
DGKLAEIDEPFVVDDMEVMYPGGFGIASQDVNCRCALLQRARWALDADELKTLKERAEYYGLDKSDDFRDFREKYLMTSN
RLKSSNDDGNINIEIDGFAPCLIECKTGRVVNTTVKEMKRSELKGYNKTSGWVINWTKVPHDQIIKAIFAEGNEEIQGLI
AYKPVHENLTIKIHWIVANPKSNGHLTKDKEYKGIGAHLFAIAAKASFDEGYDGYVESKAANSKLLNYYISKIGAKYVGG
YDFYLDTAAAKELLAKCNWRDE
>WP_006505312.1 hypothetical protein [Catenibacterium mitsuokai]
MMKNKFEPIPDPTEEDGFEGIYVGDLEDGEKCSTKPVPYDLRGLTKYLQEHHLDQPTEEILLMFRK
>WP_006505313.1 hypothetical protein [Catenibacterium mitsuokai]
MSEGLRPHRHCYFEVESRRYFDKNRGCAIRKTHYECMICGHEFYETVELSHDPPQYKNKNNVLNKNRNRG
>WP_006505314.1 phage scaffolding protein [Catenibacterium mitsuokai]
MDFLKDILGTELFEQVANAVNAYNGNEANKDKQIKIANLASGKYVDKGKYTALEELLNKKDTDLTDAQKLIEGLKESAGK
GEDMAAKITEFETTIRNQQEELKKAKTESALKIELLSAGAKADDIDYLLFKLGNDSDFKAELDENGKLKGIDEKMKNLKT
IYPNQFEAETSKKIDENNLPGGKTDDTPEPTTLTGAIRNRYENKE
>WP_006505315.1 major capsid protein [Catenibacterium mitsuokai]
MPILLKDMKVGMHDKVAEQVVDSFIRHSEVLELLPFDNAVSPSGGSTLTYGYVQTKLPSNTAFRALNTEYASSEAKLEQK
AVNLKVFGGAFEIDRVIKDAEGMYDNMAYQIDEKVISAIGTFHNAMINGDSATNSETFDGLDKFLVGQTTEFNTGAYYDL
STMAKLEANASTFYEALIKLINRTGADALFVNEDMKSKIQTVARVLGYKTESEEAFGRVVTTIGENKVRLIDLGDVVTAS
GETAVETPIIGLKTRKVGSEASVTGLTDIYAVKFDVKKGFHGVTLTGSSGVNTYLPDFNTPGAVKKGEVEMVACVALKNT
KGAGVLRNVKIL
>WP_006505316.1 hypothetical protein [Catenibacterium mitsuokai]
MDKKKHYEVKTPIEDYCGIGAAGIQFAYGKAEVYDEWVAQWFKEHGYTVKEVKEETETVSEAPKTEAKPKGNAKK
>WP_006505317.1 hypothetical protein [Catenibacterium mitsuokai]
MIMTIEEFRLLNDTDDSDGIIKMKLEALELMIRKYTNNNFQMRNFRTTANIKDGRFSFNGPQFFKVGDTVQVSNSSFNDA
LYTVTEANEHDFVVDKPVNNEARVLCTKVEYPADIKMGVINLMKWDKENRSKVGVQSETISRHSVTYFNMDGDNSSLGYP
KSLTGFLKPYMKARF
>WP_006505318.1 hypothetical protein [Catenibacterium mitsuokai]
MIGGNITATLQKCIYSFNEIGEPIEDYTDSISLFGFLDLSSGDSHYTNFNAKVQESTHIFLCDYKDLKGYKADNSRLIVN
GEVYDVTLIDDPMNLHQHLEIYLQYKGAQDERTV
>WP_006505319.1 HK97 gp10 family phage protein [Catenibacterium mitsuokai]
MSVQFEDNSMFIIDEIENAALKFLEEASGELESQVKRNTRVDTGQLKNSWEHVVDADNMIGIVGSSEENAIWEEFGTGEY
ALKGNGRKTKWKYKHPKYGWVTTTGKAPSRALEKAKNSSKKKIQARAEEIFGDIGK
>WP_006505320.1 hypothetical protein [Catenibacterium mitsuokai]
MTPEGLKFISKTLKPLVNYHFLYYKTDKVEYPYWVGEYLENEYSAETNYQGTTFILTGVTRGSYLELEKQKEIIKKALKD
KRAILSNGAGIAVHYDYSMPIRTDDIELQKIQINLTIQEWEV
>WP_006505321.1 hypothetical protein [Catenibacterium mitsuokai]
MANEIIPSSGITAKTPENIMLGAGTIHKGLKYEGGKWNFVESLFCATSGGGSVSFSPELLDLDIDGATVKFVGGTLKVGE
SAKMKFKMAEITPDFIKKSIFAKEAENSTATGYTELVSKPQIETGDYYEHLAYVGKKIDGTPIIVIFDKALCTSGLSVEG
ENKKMVVPEAEFECYAELEQADKNVLPYHIYYPSAVAA
>WP_006505322.1 hypothetical protein [Catenibacterium mitsuokai]
MEYKLRKLKATDAFLIIKLINKFGIMEFKKCFNANEIAKLAENKEGLSKEELTEKVGFNIILSCCAVIFENIGKCENEVF
EFLSAVSNLNRKQVECLSLAELAQMIIEIFQKDEFKDFYKVVSGLLK
>WP_006505323.1 hypothetical protein [Catenibacterium mitsuokai]
MDLVYKRYSNPMELIDNMISLSNFSEFISELADNVSEEKLYDIWKSKVYDKSFADFKNEMMAKWKKNTGIETSETMTDEE
METTINDSYEILNNFNPNL
>WP_006505324.1 hypothetical protein [Catenibacterium mitsuokai]
MLELFKLFGIVGLKGVDKTKKDLKDTTNTAKEESSKIEKAVNKTGEIASKVGKLAVKGVAAAGAAIGTITKFAVSSYSEY
EQLVGGVETLFGAQGMSLKKYAKSIGETVGQAKGKYDQLIQAQTDVMNNAKVAYKTAGMSANDYMNTITSFAAALKQSTA
NETEAAKVANMAVIDMADNANKMGTNMEDIQNAYQGFSKQNYTMLD
>WP_006505325.1 hypothetical protein [Catenibacterium mitsuokai]
MERLLQDAEKLTGIHYDINNLSDVYKAINAIQGKLGITGTTGEEAMKTIDGAMKMTKASWDNLLTGLADPKQAVGPLISE
FTNSLGILAKNVTPKIKEVFNALPDALIQITPQLMNTIIDLAPSLILAAINLVAGLIGALPGILEPIFSELTDIFNKIPQ
FLKGNANIVDGFLKSIDSGKPSIAAKGIEMITSLINAIVNSLPIIVQIGAKIIDSLGSSISSNMPSFLSRFLDILIQLSQ
AILTNLPILVGVGMKLIFYLVQGLMSSLPTLISKVPTIISNLADAFSNSAQTIFVWGIKIIAEIIKGLVMAIPSLIANIP
KIIYAIFAVWNAINWWNLGEGLIKGIKKGITSMGESLTSSAKNLFNSLKSHVSSIFNNIKNVIQSPIFSAKTKVLAIIGE
LQNGVRVGFNFIKSHASSIWNGIKNAIMSPMSAAANFVKAIISKIKGFFNFKISWPHIPLPHFNIKPNGWNVGDLLKGKI
PSLGIKWYAQAMDNPMILDAPTIFGMSNGQMLGAGEAGAEVIAGRDTLMKMINQASNNRADEILDALHRIIALLSDEDRM
HDIIVKALNDGSFVVMLDGREVGRIVRKYAG
>WP_006505326.1 hypothetical protein [Catenibacterium mitsuokai]
MLDKIKHTNSNNETLDFTSLGIFANYSDLRDFEWSVKTNNNRITGFYKGVVTKTIPFVFLVDQQKANEIKNQFYEHFEID
ILKKEKGYFEINGYKYYCYAIKSTKSKYLIDKRLLYLSVEITTDDSYWIKETTYTADFSSSSSRTVTKYPFAYPFTYSVP
KTVNIVNESFTDTDMIMRIYGRCTNPIINISDNTYQLYVTLNAEEYAEIDTFKKTITKYSSNGVQSNIFNSRNKSYDAFK
KIPQGSFDITTVGVEKVDIVLIERRGEPRWD
>WP_006505327.1 hypothetical protein [Catenibacterium mitsuokai]
MGLEYIYTDANYNELGYLTHFDADIEIGKYDVSKNDFELTLSLEDRDPLFTVGSLFYKENTEIGGVIQRLKINTSDNTIT
LIGPTFRGLLEKEYVQPPAGSAYLTLNGEANTCINTLIGDRFDSLYTVDNVGASNINVKYDVRDINLLQALEKALGASNA
RLCIRHRVDGKIHLYAEKINDLSNTLQYDNDYQIDMTVKTESKPYNHILCLGKGELLNRLRINLYLQSDGSWSESNDTYA
GLNRKTYKHEDVNVEKRDELIKNATEKVAEANESDTLEISFDADDAELFDIVGAKENITGISFKEPITQKIIKISDDDIS
ISYKVGDAK
>WP_006505328.1 hypothetical protein [Catenibacterium mitsuokai]
MIKNINITDAEVSAELHGYMYLALYDFQGILHAGSRMTAEIVSNNEIKINDGILCNYGRFMRIVGSETVRIENGTSGVKR
TDLIVARFTTTGTKETHTLTVIKGSAGGAEPSYNQTDIYSGTGTRDLVLYAVHLDGLNITSVERKCQEYMSMRELIDKVN
TQESGTKLYGHDVLDVKNGITLEAKWNDTYIEFYWYGTLTTAWNMTGGADGEKFGNDSTMKNVLKTHTAFMFDISVSPDC
PIMFKYDRNKNGFSVFSMKNCTVSKGTWLSGSHMMLR
>WP_006505331.1 hypothetical protein [Catenibacterium mitsuokai]
MAETKHINKVVYGGKTLIDLTGDTATADKVLKDLTFHDKTGATVTGTCTFDVDSGDATVAVAEMLAGKTAYARGTKLTGT
MKNNGSVKGSITTKAQVYTIPQGFHDGSGNVQIATAEQAKLIPTNIRDGVTILGIKGTMSGTEGAKPQQKTVIPSTTAQT
IMPDTGYNYLSQVTVNPIPYAESENSAGGTTVTIA
>WP_006505332.1 SGNH/GDSL hydrolase family protein [Catenibacterium mitsuokai]
MSINKVIYNGKTLIDISDSTVTDDNIEEGLIAYSGDGKRVVGTKMNLENRSKRKLIFIGDSYGDGYTPDGNATGWCDRLK
NKLVNCHFSAANIYINHKGGASFSNPSNNYLTLLKGVQVSNKKMVTDILIGGGYNELAYGDKADTVKSNIDTVISYVQST
YPNAVVHFAPFGVAFKNRNNQFALRYKLMPAYITKACYTNQPFMLVPGAENILSFENMMSSDGIHPNEWGLENIAEYLKG
YILGTGSSAIDKRQLSVSLNGGTFTGTMYGQCLGDINIYRIMFNSSVKNLNSNGINGFKLYSPRIGDAFPWRAPNMGYTD
ANAIIQANGGFFDVPVKFNVTNNNELYMQFKQCNSAHNNYQSYSNITQIQLDAWIIAENM
>WP_006505333.1 phage holin family protein [Catenibacterium mitsuokai]
MKLYDTSLKYMDTLNAVGGTIVAVLTAALGTHWFLFIGFLILNIIDYITGVRKSRLTGKDNSAKGVRGVWKKLGYWLMVL
VAFLASAIFIEIGKTIGIDLAVTAYIGWFTLASLIINELRSILENFVEAGDNVPSVLTKGLEVAENAIKKGEE
>WP_006505334.1 DUF6275 family protein [Catenibacterium mitsuokai]
MGNDEFLKIAVEEVRRYTDEHLEEPQEYDVYVVWVCKTLQNNKALLSTTLPDGMYFEVTYNGDKKELYFDAYHKLENRCI
KAEG
>WP_006505335.1 hypothetical protein [Catenibacterium mitsuokai]
MASYFNLVLDTLAPQGLTVKLNNGSQYTTSKNVTLSISVSDTSTSGYQMKVWGINGAEKESDASWETFATSKSITLLNND
GLKTVYVKVRDDVYNETASASATITLDTSVPAVTIIGPDVSRISKTAPKNVATFSFTSDVAFTEYKVKVVPSKSSLHDSG
VLIGSANGSTNMSATGTFKASTAISCKIYGKDLEAASSGDGEKIIKVFVKNAHGTWSVA
>WP_006505336.1 hypothetical protein [Catenibacterium mitsuokai]
MAQEYTVTAEATMSKIHISGSGHNIEKVTWTIPSLPSNAIVVNVKFSGIFNCSYTYANAVRFTINSGTQYKKTASVTIDL
GTSLDGSVECDAWGASWAAVGNVWLTEGLITVTYRLAEAPIVTIDSIDKYRISRVLGINECICRFHCDIDVSEWEARATR
EGEASGRGIGLLVESGTNLKTGETGIVSVLDTELLNGDGEYLIRIYAKSSDGVWSG
>WP_006505337.1 hypothetical protein [Catenibacterium mitsuokai]
MSRGWFTLFLYSGPDEAQTTEVDIEASHTVGVDISKCTHVNASIDADHRNINIAAQTALDAEIEVSNTMHIDIGKVSHFE
GDE
>WP_006505338.1 hypothetical protein [Catenibacterium mitsuokai]
MNCNKRDIDVIEGTTHLIRFSCSSDGEPFNFNEYRALLVIIDGDEIRRKETTIKDNVITAKIDPTDTLGRSRNELSYECR
AFSSAGDVFHISLGDINVIKAKAPIIKYEEN
>WP_006505340.1 PTS sugar transporter subunit IIB [Catenibacterium mitsuokai]
MVNIMLCCAAGMSTSLLVEKMKKEAEKQGIEANIWAVGANEAKANGVKADVVLLGPQVRYLEATVKKEVAPTPAQLIDMR
SYGRMDGAAVLKQAMDLIEANK
>WP_006505342.1 bacteriophage abortive infection AbiH family protein [Catenibacterium mitsuokai]
MNLLVLGNGFDLLHGLPTTYKDFIDFTTLFRMSLEKNDISRRDYDSRMIDFILHLSLELSNELESLIKDNLWLIHLEKET
IGEGWKDFEKEMSEVIQKLDAIRVECDMQFKSGQKVARVNEYLGTSLLDFWGDRCSFSSMEPIKELRDILTHDLLRLTRC
LEIYLDAFVNHLDTPKYVEKLQVLNVDKVLSFNYTNTYERLYGDSEVEYDYIHGKANLEHDIETCDLVLGIDEYLTGERK
DQDNEYIEFKKFYQRIFKRTGCRYLTWLKQSQEERLNIYIFGHSLDVTDKDILRQLILARHAHTTIFYIHKSDLKNQIKN
LVKVIGEDELIERAYGSHITIHFKKV
>WP_006505344.1 family 1 glycosylhydrolase [Catenibacterium mitsuokai]
MTFSKDFYWGGAVAANQCEGAWNVDGRGMTRTDVTTGGSVNTPRMVTFIDKDGQKQKLPNHGFKLPEGAHFAVFDDELYP
NHDGIDFYHHYKEDIALLKEMGFKMFRLSISWSRIYPTGEETEPNQAGLDFYRNVFTELRNAGIEPLVSIWHFDTPLALE
EKYGDWQDRKYIELYEKYVTTIFKEYKGLVKYWLTFNEINNTINFLPDNASDEAFQEAYQHLHYQFVASARAVQIGHAID
PDYQIGCMICGITYYPLTSDPKDILFNRYKWEKGIFYCGDVQCKGKYPTYAKRLWKEHNVELDITEQDLVELKNGTVDLY
TFSYYMSQSITTHKNEDTVGGNMSFGVRNPYLTYSDWGWALDPEGLRYYLEVVYDRYELPLMVVENGLGAFDTVEEDGSI
HDDYRIDYYRAHIKEMDKAIEEGIDLIGYTTWGCIDLVSAGTGEMRKRYGFIYVDKHDDGTGTMKRSKKDSFYWYKKVIE
SNGENLD
>WP_006505345.1 HD domain-containing protein [Catenibacterium mitsuokai]
MHLEDYRLFDTKVFRDVVHDYIHVEYMPIWKLINTKEFQRLRRIKQLGGTSMVFPSAEHSRFVHSLGVYEITRQMTELEQ
VKKHLTDYERLTVLCAALLHDLGHGPFSHSFEGIFQYNHEEMTTALIRGHTEVHEVLTQIDPHLPEDVASIIEKKADKPM
LVQMISSQVDADRMDYLLRDSYNCGVTYGQFDLSRILRTMRIVDNRIVFKSSGVQAIEDYILARYYMYWQVYYHPVSRSY
EQVLGSVMKRVKDLYKENYTFKSSFPLLIPFLEDNFTPEQFVKLDETSLLYYIRCFMDEEDTILKDLSTRLLERKLFKYR
TLKGDEDYENTRKICIEEGLDPRYYVTSDAIMNQVPYKRMKVRHANEVEILKEDGTISSLPEESEIVQAILLGKAKQDQK
IFSTRQVIRRSSFRYQYFNNYMDAQGTHYILEQTSKEWSQEGLFLEFYQEDHVIGCAHIIDNSVKNIVLLPDDRREFYEK
EVLGAIEDFFKKQHIHAVKIVPYSQSLDFYLENGYRTEGYYIIKEVE
>WP_006505348.1 cardiolipin synthase [Catenibacterium mitsuokai]
MKHIKRFTALFFEYLYRFMQFLLSPFVIYIALICIQAIYLLYFASILTDFNGVVRFLFISLSAFMIFYLISKDENTNYKM
TWIFFIMLLPNVGGLLYLLLGNKRPSRWLKKKIQPEVQYFNQTRQQDPVIRNQIINRKIISLDYLNRQSFPIYNHTECKY
YSLSDYNYQDMIKDLLHAKHFIFMEYFIVSKGLMFDTIIGILKQKVKEGVDVRFIFDDFGSFTTVPLHFAKKLEEAGIKT
VMFNRFIPVFSLSQNHRDHRKICVIDGYIGYSGGFNLADEYINCKMRFGHWKDTGIRLEGEAVWSLTSMFLSTFYAYHKE
YHGEDIEQFKPHTYHPESFKNTGYVLPYGDDPLDDEGVGESVYLNMITHASRSIDIMTPYFIIDDVMLKALCLASKNGVK
IRLYVPHVPDKKLVFRVTRSYYYGLIRAGIEVYEYLPGFLHAKVMLVDGKAATVGTINFDYRSLYLHFECNVLLYEAECL
SAIKRDFREMNEICAPVKIDDSRHFKGLVEGLLRLFSPLL
>WP_006505350.1 DNA-directed RNA polymerase subunit delta [Catenibacterium mitsuokai]
MDYRQESMVNIAFEILTKSAGAMSFYDIWKEVAEKKEFDEEQKDDNESLFYTNMILDGRMITIGENKWDLRTRHRFEEVH
IDMNDIYNEDESEESTEEEDEGLVEDNYGEE
>WP_006505352.1 type I glyceraldehyde-3-phosphate dehydrogenase [Catenibacterium mitsuokai]
MAVKVAINGFGRIGRLAFRQMFDAEGYEVVAINDLTSPKMLAYLLKYDSSQGKYAHADTVEAGEDYITVNGKKITIYKEP
DASKLPWGELDVDVVLECTGFYTSKAKAEAHIAAGAKKVVISAPAGSDLKTIVFNVNNETLTAEDKVISAASCTTNCLAP
MANALNKLAEIQGGIMLTVHGYTGDQMLLDGPQRKGNLRRSRAAAVNIVPTSTGAAKAIGLVIPELNGKLIGSAVRVPVP
TGSTTVLTAVVKGTVTVDEVNAAMKAAATDSFGYNEDEIVSSDIVGMTYGSLFDATQTMVNALPDGNSEVQVVSWYDNEN
SFTSNMVKTIKYFSELA
>WP_006505354.1 excinuclease ABC subunit UvrB [Catenibacterium mitsuokai]
MSYKLVSKFKPMGDQPEAIKELVKGIHEGKKTQVLLGGTGTGKTFTFANVIAQVNKPTLVLSHNKTLAGQLYSELKEFFP
ENRVEYFISNFDFYQPEAYIPKSDTYIDKESQTNEEIEMLRAAAMNSLLERKDTIVVASVAAIYGLGNPQSYQEMIFSLR
VGQEIDRRELLTFLVDRQYTRNDMDQVKGTFRVRGDVIEIVPGHTESYIIRIELFGDEVDRITEVDPLTGHVQASYNTYT
IYPAEEYITSREKMLHACDTIEEELKDRLQYYQDVAKPLEYERIDNRTRHDIEMLREVGICPGIENYSRHIDGRKPGERP
YCLIDYFPDDFLLIVDESHVMLPQIRGMFNGDRSRKETLVEYGFRLPSALDNRPLRFEEFEKLIPQAIFVSATPGDYELE
GVHGEYVEQIIRPTGLLDPIIEVRPIEDQIDDIISEIQLRIERNERVLITTLTKRMAEDLTDYLKEFGLKVAYLHSETKT
LERTEILRDLRLGKYDVLIGINLLREGLDLPEVSLVCILDADKEGFLRSERSLIQTIGRAARNADGHVIMYADRITDSMQ
HAIDETSRRREIQEAYNKAHGITPTTIKKEIREAIHGQEVIDEAQKLVKKGRKAPKKDKKVLLEELERQMKEAAKVLDFE
RAMELRDMIEEIKDGK
>WP_006505355.1 CCA tRNA nucleotidyltransferase [Catenibacterium mitsuokai]
MESKFSLTPLALDVFEAIKQAGGHVYLVGGCVRDFLLKRKSKDIDVEVHHLSFAALKEVLSPFGTVQVMGAAFAVVHLST
LEGYEFALPRIEEKTGLKHQDFNVIVDPDLPLEKACARRDFTINSMLYDIETGTVIDFYSGQKDLKNGILRATNGNHFSE
DPLRVLRGASFMSRYGFKMDPDTKNLCQSIVEEGGLDTLSTERIYTEYCKILMGLYPSQGLNFLRDIHGLPFYLQDLDTT
HQRTDYHPEGSVWNHTMLVTDLAALCKHHTSEPLWFMWSALLHDIGKPLVTTPEGHAYGHAEEGAALFDEKVDLILSHKQ
KRYIYTMIQYHMVLPTFSRNHARKIKFLRFLKAIDQKAPLKDLLYLARCDKLGRGMVTSASINELNAYVEEMISMCGDHA
PVPIVTGKDLINEGFENHQDYSKILSLAYDYQLQGLNKEVIIRRLKNETGCHCSEGCTCQ
>WP_006505356.1 excinuclease ABC subunit UvrA [Catenibacterium mitsuokai]
MKQDVIAVRGARVNNLKNVNIDIPKNKLVIMTGLSGSGKTSLAFDTIYAEGQRRYVESLNSYARQFLGGMEKPDVDSIEG
LSPAIAIDQKTTSNNPRSTVGTVTEIYDYLRLLYARVGHAYCPHHGIKIEAQTLKQMGDIVDTYDDGDKLQILARMAMNQ
KGTHKDLFDKLRKEGYVRVKVDGNMYTLDEDITLEKNKKHTIDVIVDRIKKKEGYRTRLIESLETALKLTDGEAIVENLT
QGTEKLFSSNYACPICGFSVPKLEPRLFSFNNPLGACPDCKGLGIKEEVDLDLLVPDWNLSINEGGIRYFKTAVGTDRIE
WQRFLKLCEYYHIDLDKPLKDFDEEERDIIFTGSHEPITYTIVSSSGNVSRTTNYIEGVVTLIQRRYEETSSKWSKEWYA
SFMAEHTCPTCHGARLNEMVLSVQVGGLNIIEFTNLSIEKALEFVENLKLSEMEEKIAHLILKEIHDRLTFLNEVGLGYL
TLSRRAGGLSGGEAQRIRLATQIGSRLTGVLYVLDEPSIGLHQRDNEKLIHTLQEMRDLGNSVLVVEHDEDTMRASDYIV
DIGPGAGIHGGQVIAYGTPEEVAANENSITGDYLSGRKKIDVPKTRHKGNGLYLEVRGAKEHNLKNINVKFPLGKFIAVT
GVSGSGKSTLVNDILCKALRAKVYRSRELPGKHKEIRGIENIDKVIEVSQEPIGRTPRSNPVTYTGVFDDIRDLFAKTPE
AKIRGYDKGRFSFNVKGGRCEACQGDGVKRISMNFLPDVYVPCEECHGHRYNEETLQVTYKDKNIYDVLEMTVEESLTFF
ENLPRIYTKLKALYDVGLGYIKLGQSATTLSGGEAQRVKLASELQKRSTGKTLYILDEPTTGLHSDDVNRLIGVLQKIVD
NGDTVLVIEHNLDVIKVADHIIDLGLEGGDNGGTIVVEGTPEKVAKCEKSHTGRFLKNLL
>WP_006505357.1 HPr(Ser) kinase/phosphatase [Catenibacterium mitsuokai]
MGKSVKLKDLMNNPAYKRVSGDEESLEREVFVAEINRPGFELAGFFKHSDFRRIILLGDKENIFIREMTKESQLACFSKL
VNDETPCIIIAKGYEAPEILKNIACKRNFPIFETEMATGRVSINLMGKLDELLAPETQIHGVFLNIYGKGVIIKGDSGIG
KSEIALELIKRGHQLIADDAVELYHIGQSIIGKAPTVLKNLLEIRGIGVIDASKMFGAASVLPKEKVDLIIQLERWLPSR
EYRRIGVEEDDVTEDILSVPIPKIVVPVTGGRSMSVIIEAAVMNMQLKDSGFDSSKEFVNRILENIKSKQV
>WP_006505358.1 prolipoprotein diacylglyceryl transferase [Catenibacterium mitsuokai]
MQFFPEYNIFLKIGGLQIHMYAVCIIIGAFIAYLLGQYNFKKLGYSSEILSDYFFGVLMTGIIGARIWYVIFMWKELYAS
HPEEIIAIWHGGLAIQGGIIAALIYSYYFFKKKDIPFFVAGDAIMPGVLIAQACGRWGNFFNHEAFGSAVSLNFLKLLHL
PQFIINNMYIEGAYHHPTFLYESVGNLIVFLVIILVVKKKAQCTGEQFFSYFIGYGIVRFFVEGLRTDSLMLGPIRMAQL
TSIVFIIAGVAGIYYLRNYQKRKN
>WP_006505359.1 GTP pyrophosphokinase family protein [Catenibacterium mitsuokai]
MDKRIENHIIQQYYDNQSLYRSLKHDITDIIDNIITKNNIKISNFAIRIKTEDALRRKICLKHKYKDVNDITDIVACRII
TLFESDIDVIYKLIKQNFDIVEYNDKRKKNYDDRIDFGYNSLHLLVKYNEARLNMIEYSDYRHIVFEIQIRTILQHSWAE
VEHGLGYKSQYEIPKDIRRRLTRLSATLEILDEEFVNIRDDIEEYNRGIDHIEKVLKTDLNYNSLMTYYHDSPIMSELTQ
IICEQFNVSIKEEPYIISELRVVKRFHNLGYMYVHELDEFIIENRDNIVNFAQSKLRFLEKNKYFNPYDIFVWVSLIMLL
NQGVDDPENIISNEMFSIPNKNEIDKGIN
>WP_006505361.1 EFR1 family ferrodoxin [Catenibacterium mitsuokai]
MIYYFSGTGNSHYVAEVLSKSLQDTMQSIESAQSIKQDEIIGIVTPVYFFGLPDIVKDFLERLSVSPKSYFYLVVTYGGK
PGNIGKEANSIMQKKGTGFYAMYGVKMVDTYIPMYDASKNEKVESQIDPQIEEIITTIKERRIGDYLKGTVPVLINKACS
FQYKQIRKTNNLTIDESCIHCGLCAKECPEQAIEIKDHVTFRKEQCMMCLRCLHHCPVNAIRFKNKDKGQYRRLL
>WP_006505362.1 MULTISPECIES: hypothetical protein [Coprobacillaceae]
MIKEDILIKNTTREQREQIVNDALGIVDGLCDGCSQGIISMYDAYIDGLKELDEINREFNAHYEVDDKRGGNRGGCSMM
>WP_006505363.1 5-methyltetrahydropteroyltriglutamate--homocysteine S-methyltransferase [Catenibacterium mitsuokai]
MGNVPFRYDFVGSFLRPQALKDAKEALDNGKLSQEDYDHVVDEEVVKVVKKQKELGYHVITDGEFRRTFWHLDFMWGFEG
VEHKNTGNGVRFNTELAVLDDTYLVGKIKAKAHPFVEYFKFLKQFEDENTVAKYTIPAPAQTFQQMIVPANFETTRKFYA
TNEELIHDIGVAYQDVIKQFYDAGCRNLQLDDCTWGAIVGDAAKQRYESLGLDLEEVKAELLAVNNLALENKPEDMVITS
HICRGNYHSTFFAKGPYNSVADYVFAKENVDALYLEYDDERSGGFAPLAKVSEDKKVVLGLITTKTPELEDKETVIKRIH
EAAKFIPLDRLYLSPQCGFASCAIGNKLTEEQQWAKLKLVKEIAEEVWG
>WP_006505365.1 hypothetical protein [Catenibacterium mitsuokai]
MNIIQFNQVNGTTIDNIEGQTRFGYAISDYVEFYEFHKNHKGSIISFYDYENRKVIQPFKRQKNVLYGKPVFINNYFYFL
QGDYNKGIMTLYKYLPDELLETVTELNIKKINTYNLCIIGEDVHIISQNEELVCYYPRRFHFKMDPQENVLTIDDNKVYL
SKWIENGWDDFNDCASEHYEYYEKVVVRDLKGHKISEERGCLQRHNDTWWIS
>WP_006505366.1 4Fe-4S dicluster domain-containing protein [Catenibacterium mitsuokai]
MILDFLPYKRPQKPRVKKLGILRYVMFVCSLALVSGLFLMKVAHLEKIMFYLFLLGNAFYYIVGIALAYIFKDNRAFCKY
LCPITVFLKPMSYYSLLRVHCDESQCVHCNKCLKVCPMNVEVNKESRKRKNGTDCILCYECTKECPVKALH
>WP_006505368.1 tRNA dihydrouridine synthase DusB [Catenibacterium mitsuokai]
MLKIGNIEIKHPIIMAPMAGITNVAYRRLVKEFGAGLVVSEMVSDKALCYGNQKTIDMLAVGEDEHPMSMQIFGGEVETM
VKAAKFVEEHSDCDIIDINMGCPVNKVLKAHAGSYLMQYPELAYDIVKAVVEAVNVPVTVKMRIGYDMKHINCVEMAQLM
EKAGASAVAIHGRTRSQMYEGHADWSWIKKVKEAVSIPVIGNGDVRTPEDAKRMMEETGCDAVMVGRGALGNPFVIRRMV
KYLEEGILEEEPDYHARIQLCIDHAHRLVKTEGEKNAIRQMRGQAPWYVKGLRGSAKIKNHLTQMNTLEELETILKDFEK
ELEGE
>WP_006505370.1 MULTISPECIES: AmmeMemoRadiSam system radical SAM enzyme [Coprobacillaceae]
MARCDLCPHQCVLKEGQTGFCHQRINKEGSIVLKDYGAITSLSLDPIEKKPLYHFYPNTKILSVGSYGCNMKCPFCQNYT
ISQDKGSSTQVHTTPEKLVEVALDLKKEGNIGIAFTYNEPLISYEFIYDTFVLCKKHDLKTVIVSNGMIEEKYIKELSPL
VDAWNIDLKGFKEDIYKKLSGDLNTVKKSIYHASTSHLEVTSLIVPGINDHLEDMEEEAKWLASIDPNIVLHITRYFPEY
HYHESPTSIELIDQMVEVAKKYLKNVYRGNC
>WP_006505371.1 MurR/RpiR family transcriptional regulator [Catenibacterium mitsuokai]
MFNEEKIKSFSTTDMRIYNYILKHSIQFPYMSIRELADEIPTSTASIMRFVKKMGYDSFPELKYAYKKEEKEVSLYMVND
LDETIDCLKKFNTPYYQDLFKEIAYILGDANMIIFDGMGDSAKIAEYAARRFSSNGFFSAALTDPYQKISMDGTNIVVVM
LSISGDTVELFRKANAYKAAGSTLITITASDDNTLAKMSDYHISYYINDVRNELSSHTTQVPALSIIEILSNMTLHMCHN
TLQ
>WP_006505372.1 PTS sugar transporter subunit IIC [Catenibacterium mitsuokai]
MEAIQSFMERYFVPLAAKINGQRHVAAVRDAFTLSFPLTMGGSMVLLINYVLLDPTGFIAKLLHLGDLIPNLAQYQAVLS
SVINGTTNILSIIIAFLVAYQLAQEMGGDKVLCGITSLSSFFILYPAAQAFAGKNAGTGLTTTYFGAQGLFVALLVGLLT
TELLTRFGRNEKLRIKMPERVPPAVAQSFNLLIPMMLVLAIMGVLNYLFSMITPEGIQVVVYNAIQAPLTSLGSSMGTII
VFVLVQQMLWIVGIHGPNTLSALRSVIFTEQGNANLAYVAAHGSAWGAPYPVNWGSINDAFGNGGGSGATLGLIAAMFLV
GRKNKGEYSICKMSLVPGLFNINEPIMFGLPIVMNPMYVIPFILAPIVCNLIGYFCVCVIKIIPPVAYSVAWTTPGFLTP
FLGSGANSIMALVIGILCLVVSTIIYLPFVAASTRAAIKKEAEEAGENNA
>WP_006505373.1 MULTISPECIES: 6-phospho-beta-glucosidase [Coprobacillaceae]
MRKDFLWGGAVAAHQVEGGFNEGGKGPNVSDMMTVGSATTRRKITKTIEPDQFYPNHTAIDFYHHYKEDIALFKEMGFKC
FRTSISWARIFPMGDEETPNEEGLKFYDDMFDELLKNGIQPVITLSHFEMPYHLVEKYGGWRNRKMITFFVRFAKVCFER
YHNKVKYWMTFNEINNQANYEADVAVFTNSGIIFEEGEDKERTVYQAAHYELVASAMAIKEGHAIDPSMMIGCMIAMTPI
YPYSCNPDDMLKAVGANHKRFWYMDVHARGRYPGYMKSFFERKNFNLDITEEDLAVLPQGTVDYIGFSYYMSFAVKGDGD
VNLDYNEETDLCDNPYISKTEWGWPIDAKGLRYSLNWMYDRYNLPLFIVENGFGAVDQMVDGKVHDQYRIDYLKAHIEEM
KNAVDIDGVDLLGYTVWGCIDCVSFGTGEMKKRYGFIYVDKDNAGHGTLARSKKDSFDWYKKVIESNGEKL
>WP_006505374.1 ROK family protein [Catenibacterium mitsuokai]
MKKYLVLDVGGSAIKYAVMDAEKNIYERGKVPTPLDCLDSFVNSVESLYNTYSDVSGIAMSMPGRIDPNKGYCYTGGALA
YNHDINMAELLSERCGVRVTIGNDAKCAANAELGFGSLQDIQDGAVVILGTAIGGALIKDHKVLSGCRFGAGEFSNIITD
YHKPYDGDTSWYASNGINGLLLHIQEALETEEHFTGEEIFEMANNGNEAVLKGLNQFCLETAVQIYNINQIFDCEKVAIG
GGISAQPLLLELIKKNFDEIYNSCYASTLPPEIVVCEYRNDANLIGALYQHLN
>WP_006505375.1 RDD family protein [Catenibacterium mitsuokai]
MWNKLRNEPVNKTGYIKRIIAYGIDWYLGSVLSSLPLILLYMSLHKDAVYIPQQLSIFKGYYQVLAGVLSLSVAFVYYVV
LPIIWKGQTLGKKLLGLKIVNDNYQEVNVKQLIIRQVIMIFLVEGSIYTCSNMLHQLVNVLTGYNIASIWNKVGLVITIL
SAILVIILKSKKSLHDIVSHTLVVDIKSEDYKNMLLSIEKKNKKQNKKMKKRFA
>WP_006505376.1 MurR/RpiR family transcriptional regulator [Catenibacterium mitsuokai]
MVTVDQMNQLSDLELDIYNYIISHRHEVIHMKLIDLSTDLHVSSSMITRVAKKLGYKGFLEWKAEMKLDQEDKPIQNKRA
LNYILDYFNRVDNKEFDDLIHQTAEIIVNSHEVICSGIGLSDAIAKFAASLFNRKGKRTMYSGDFSSRFRGMYDQNDCAL
FFTVSGETREIIDRIKDLKKYDIKIIVITNSASSTAAKMSDLALTYYMPSTKNSDFYSSATQVPVLYIIESIANLFIEYG
IY
>WP_006505378.1 lysine--tRNA ligase [Catenibacterium mitsuokai]
MEERKFTDQELVRRQKLQELKDLGIDPFGQRFDVTAYTSDIRKNYGDKTAEELEESKPAVSIAGRIVAKRRKGKVCFMNL
LDRDGKIQLYIKKDTVGEDVYELVKKSDLGDIIGIDGEVFMTHTGELTVRVEKYTHLTKALRPLPEKFHGLTDTEERFRR
RYVDLIMNDEARKVAFMRPKIVRSIQHYLDDKGYTEVETPIMNSILGGAAAKPFITHFNALDKDFYLRIATELNLKRLIV
GGMDAVYEIGRLFRNEGMDRTHNPEFTTIEVYKAFSDLEGMMDLTEGIIANAAMTVNGTYDVEYKGHSISLAPGFKRISM
VDAIKEKTGVDFGEQKTFEEAKKLAEEHGIEVEPHFAYGHIVNAFFEKYVEETIVEPTFVYGHPIEISPLAKKNLQDPRF
TQRFELFICGNEYANAFTELNDPDDQYERFANQLKEKELGNDEANEMDMDYVEALEYGLPPTGGMGMGIDRLVMLLTGQE
TIREVILFPHMKNK
>WP_006505381.1 hypothetical protein [Catenibacterium mitsuokai]
MAVKEIKDIGTSVLTKLKKQAKETGINYQTCLQLFAQEEFLRHAASEIMSHQKLSGEVEIDTQYKSINLKGTRPQNIPRY
SKKRGNQSAYRGISHHKVAIISATDENDHMMMQVSGLGSESFDKYKANEDCFEDVKEFISDSKASIQQFANYLEAVNNKI
KTTPTEKRYLTDDGKSLGAVNEMMTEVSLMIQTTRGVGTRYIQGYLDFLLLKKQANYKFKKEKMASEILRMIIGTEAFSN
EMVRATPMPISLKETYYEYRYDIFAE
>WP_006505385.1 hypothetical protein [Catenibacterium mitsuokai]
MQRNRYFPMLDYELSEERRVKVTLYGKVIDANYSRLLSNNPSISFDEIVLLDRIQKKLPISKEEYRILKKKELVEGRYPN
INISAAGASAIDKKAEYTNAKGF
>WP_006505388.1 ATP-binding protein [Catenibacterium mitsuokai]
MENYKARIIDKKIDKYLSVFGAICIEGPKWCGKTWTSSYHSNSEIYIGDPSGNFQNRQLAQMSPSLVLDGETPRLIDEWQ
EVPPLWDAVRYKVDQVPKKGQFILTGSATPNHKGILHSGAGRIARIRMRTMSLYESGDSSGDVSLGDLCNGKLTPKMTGE
VDLKNVIEFIIRGGWPASLGLPIESAALLPKEYLEAVLNDDIYRVDGVKRNTHKMRLLLRSLARNESTTVSNKTLKNDIK
EIDDEDIDTATIADYLNILDRLFITDNQKPFSTKIRSSVRIKQSEKRHFCDPSLACALLNITPHMLLNDLETLGFLFESL
CERDLKIYAESIDAHVYHYQDYKNREIDTIIELNDGRWCAIEIKLGANQIESAAENLKKIYEEMEKDPKSILPSAMIIVC
GLSNAAYQREDGIYVVPLTALKD
>WP_006505390.1 DUF4825 domain-containing protein [Catenibacterium mitsuokai]
MDTKKIGKFISENRKRKGLTQEQLGNILGVSNKTISRWENGNYMPDLSLLIPLSETLDISLNELLNGKYITEDKIMETTE
KSLKNTINYSKNMLIQEKRKISIGIMIFGAFLCFAAFAILDKESSWCCIYSIVGIIVFVYGLSKELKRNRLLISSGVFVA
ILCGFMLMDYVGVITSHRPPIYVYMIKTSNVTTYYNPFYNVYRINKNTPNEYYIVDSAKKYTEDTVPTTVFNRPLSGIHN
IKKYKNPYIGNNSNIGNLLNSLPLHEYGYVFKIDSKNQGLTVNYNATDWYHNEELYINKSLIYNSVSIFSLIDNVQSIQY
NFSGSTYTTTRKMIEENYPHFKQVKENEKNFNQYLENKMNDDEFTRRIFNKIFVKKVL
>WP_006505391.1 16S rRNA (cytosine(1402)-N(4))-methyltransferase RsmH [Catenibacterium mitsuokai]
MTEQVHKRRKRYKGTHPKNFSEKYKELNPELYPETIEKVISKGSTPAGMHISIMVDEILEFLDIQPGQIGLDCTLGYGGH
SSKMMEKLEGQGHLYGLDIDTIEIEKTTERLRNKGYGEDIFTPILTNFRNIDQVSEKYGPFDFVLADLGVSSMQIDNPER
GFSYKKNGPLDLRLNPKAGRPAYEILKDLSREELEHILTENSDEPYADILAKNIYSFIRSGMEVETTQQLYKIIDKTLSF
VTDKNRKDIVNKTAARVFQALRIEVNQEFEVLYDFVEKLPLILKPGGKAAILTFHSGEDRIVKKSFKELKNLGIYEDVCR
NVIRPSREECHRNSRAKSTKMRWAIKAK
>WP_006505392.1 MurR/RpiR family transcriptional regulator [Catenibacterium mitsuokai]
MFNLIIILLSTLNGEPKGSNNYKIAKFMIENIRDLEDYTLTELAKACYVSNSSISRFCRDIGLRDFNQLKNQVAKFSVEK
IKFSNKFNYEGRNEDSIFTSYVRSVIENLEMLEKSSIEDDIKDLVDDIYEYQKVAAFGYMHSENVALNLQYDLQTSAKPV
FTAIKVADQAEYITNADEKTLIILFSDSGTYFDRIFPRAKPFKHQSKKPKICLITSNKELDYSFIDQYIRYDSRGDYATH
PYSLTAIADTICIEYAKMLKELE
>WP_006505393.1 RDD family protein [Catenibacterium mitsuokai]
MSKMDIVELRLRRTVALIIDWYITNMLASIPITFFLRKDSQFKPEMFELTAYGLNTALIVCLIAITIGVLYYVFIPLYIW
KGQTPGKKICKIKVIDYDHKDVSMKNMMLRELLGATLLEGGITIIPSYLRKIASLLQFTSIVNPLTYVAYALTLVSIGYA
YFQKDTRCFHDLVSHTVIIKQ
>WP_006505394.1 6-phosphogluconolactonase [Catenibacterium mitsuokai]
MKLIVEENTQKMSESALHILLGAMMQDKRVNISLTSGRSPIELYKMLAPEVRDQEKFKDIEYYLFDEAPYMDGKPYGPNW
EEMQKLFFEEANIPEERIHDMTMENWETYDEEISRAGGIDVMVIGLGYDGHFCSNCPRCTPMDSYSYAMDRATKNKANPD
YPKRENLPFSLTMGPKSLMKVKHLVMIVNGKEKAGILKQVLDSTITDELPSTVLKLHPNMTLICDKDAASELNMDDYKRL
>WP_006505396.1 serine dehydratase subunit alpha family protein [Catenibacterium mitsuokai]
MRKEELIDLLKKDVVPALGCTEPVCVALCAAYASKQLNNPITKIELDVNKGIYKNGMSAGIPHCEHVGLEYAASIGTLLK
NPEKQLTLFEDIESDTITQAELLVPHVFITINDSAFIHVKCTLHTSNETVTCMIKEAHTNIVYLEKNGIILEEKTTQETN
NTPTVIEELKEMRISDIRSLVDSMTVDELEFLLDGIEMNNRLSQYKGTTHLSESFNHSLFSEDLLTRIIRKVTAAAENRL
DGCPLPAMSSSGAGTKGLVVSIPVNEVAEELHVSLEKKLKALALTHLVNRYINAHIGKLSPMCTCVMASSTSASVGIAYL
LDATDDQIGYCIRNMTGTVTGMICDGGKVGCALKVSTGSTAALMCATTAVNNAVLRESDGICASTPEQCIQNMARIGKNG
MNKVDEEIISIMKSKECQ
>WP_006505398.1 PTS sugar transporter subunit IIC [Catenibacterium mitsuokai]
MQVIQGVLIVLLSMWMVLDQQGIVITTWFPIMVAFFAGLIMGDMKTAMIIGGTFQLMNLGVANIGGSSVPNWGLATVVGI
YVACRTTNDVAQAKAVALAVGVPVGMLGIQLDVFAKLLNTYVTHAAQKACNEKKFSKMNRILWIGPMIFALSTGLPTALC
VVFGDAIVNVILKSVPVWFTNGLSIAGNMLPVVGIALLLQVMPAKKYLSMLMIGFVFSAYLNVPMLGVSIIGLAIAYYFF
TTQVNKAPAVAAEGAVIEEGDDWDE
>WP_006505400.1 PTS sugar transporter subunit IIA [Catenibacterium mitsuokai]
MRKIVLASHHLLADGLKDTIQYLMSTLTDIKSVSAYMDNVPVEKQLKEALGEINEDDEYIIFTDMLGGSVNQEAVKYLQY
PNVYVITGMNLPIVLSVCLSLSSCEKVNEDVIRNAIDDAKSQIVYVNDVMKNMGVDEDDE
>WP_006505404.1 hypothetical protein [Catenibacterium mitsuokai]
MTQYTELLDKKAEELLLDDDNYEERLLEVATLFRGFDEAFTSFIKEHGYTGDLSDTPAKVEFLRDKFKAVHIKLPRDLFV
PNRKISRKTAFQICFALGLDADETKDFFRCVQFERGFDCHTINEAVYYFCMRKGLSYDEAQEMIHSIPIPEKMKKLPDCD
VLYTGTIIENLNNIEDKEELIHYITENIDEFRYNNVTALKYIRNLWNDISKEDGLAVQEGAVIDSHNRFDNKKKQEDDYV
IAKPHASTWTIFSQIMGLRNYQESEFSIKYDRSLASVLSDNRLMPLKAEYCFPNRQNIDKLLREELVGKDEIIRKMLIFL
VFYTYWAKRIIRKKQDSYIVEDNDFERCLDMINARLLGAGYPELYIGNPYDWLFMWALKDYDNPLFAFRYYMGEVFAEAA
EN
>WP_006505406.1 DUF6591 domain-containing protein [Catenibacterium mitsuokai]
MNKKIFIVIMSLLVSLTGCGSSKTTSSSPKEKINIKDIAWNVDEGIVDGERCVLLDYTNNTNYTITGFELTFKEKKNITE
EEKSKLYSEVKESCGLTDEYKNSSISMYADSNQVVSKKESISNVHCCYDNYYYVKNINHYKLMEPDIATIKYIDNNKVYT
EYYDFSAKKYSLDKETQIANQWSKTELGDKIPKTNAKVVEIIRDDQINFTFKAYGLSRDQFNAYVEECEKRGYNVDLSYV
DGFYSANSKEGYNIKAIYDEDDHSITAAINSPKANHE
>WP_006505407.1 MULTISPECIES: LacI family DNA-binding transcriptional regulator [Catenibacterium]
MSITIKDIAKKAGVSPSTVSRTINNHYSISEETKEKVRKVMDELGYVYDKSHIKKHDVGVVFPRSMVDVYENPFYLEIVR
GISYMCNKGRYSLHIITGADTREMKTSMEIADCEGYIFLNTKIESSVTDYLRERMIPYIMIGKPPMNSITSVSVDTDNIQ
AGYEAVKYLLKKGHQKIGYIGEKKDVQYSIDRRLGYIQALSEAGYEVKEDYIKNLSSSYSYNPNEILELLRSDDCPSAFV
VCDDIYAVIMVRLITEVGKKVPDDISIVSFNNSIFARFSEPPLTSIDVSPNQLGMEAVVQLIKHIETPTMFATRSIVPFT
IRKRQSVKEMNKGDSH
>WP_006505408.1 PTS transporter subunit IIBC [Catenibacterium mitsuokai]
MSKGKVLCMPLKGKVVPITDVPDSVFSEKMMGDGCAIIPEDGKVYAPDNCVVKMVAPTKHAVGLVTDDGIEILIHFGLDT
VQYQGEGFTWHVKEGQTVEKGDLLFEGDLDFFKSKGVNTMTPFVFTKEDDLKGKKIVLKKGAHNVKDEMLVLEDVAAPKA
APEKKKKKGINFDFLQKLGKALMTVIAVMPAAGLMISLGKVFQMFGADVAFVMTVGSVMEQIGWAVINNLHILFAAAIGG
NWAKDRAGGAFAAVIAFILINNITGTIFGVTADMVNSSKVIYTHTLFGAKIPIANYFTTVLGSAALNMGVFVGIIAGFVG
GIVYNKYYNFRKLPDCLSFFNGKRFVPLMVIVHSVVIAVIMSVVWPFVQGGINSFGVWLANSSKTAPIIAPFLYGMLERL
LLPFGLHHMLTIPVNYTSFGGTYTIMTGLQKGTKVFGQDPLWLAWVTDLINLKKAGNMTAYTHLLTTVTPARFKVGQMIG
ATGLLAGFAYAMYKNVDKDKQPKYKSMFISTFVATFLTGVTEPLEFMFMFAAVPLYGVYAVLQGLAFAAADIVHLRVHSF
GNIEFLTRVPMAVQAGLLGDVINFVIACVVFAVVGYFVANFMIKKFNFATPGRLGNYDDMESDETSTAHEGSAQVEAIIN
LLGGRDNIQLVDACMTRLRVTVNDVNKVADVDAWKKEGAKGLLKKDNGVQAVYGPKADVLKSDINDALGK
>WP_006505409.1 endonuclease/exonuclease/phosphatase family protein [Catenibacterium mitsuokai]
MKLMTLNTHSLSESDEKNKLQTIANFILNHDVDVICLQEVNQSMTAKSVSTDSSYVGRDIIKEDNYALGLSRLLGDQYNW
NYIPVKVGYDKFDEGVAIFSKYPIVNSENTLLTQTNDYSFWKKRNSLGVELVKENTHFWVYTAHLGWWKDEEEPFINQWH
KLKTIATKEVPVYLAGDFNAPDIIPNQSYTTIKEDGWFDTRDLADDVQGRFTAQGKIDGWDEAVDGMRIDYIWCNKKEHV
KSHHVIFDGTHEDVVSDHFGLFMEDSL
>WP_006505410.1 4-alpha-glucanotransferase [Catenibacterium mitsuokai]
MRKSGVLLSVSSLPSKYGIGCFDEAAYKFVDDLVEAKQTYWQILPLGITGYGDSPYQSFSTFAGNPYFISLDEFVKCGYL
KEEDLPEADINSDYVDYSYLYENRYALLKKAYENSHITDNEDFKAYCKDNAWWLEDYALFMAIKASYDNQGWENWPLELR
LRNDASLTEKRNELSDDINYHKFLQYYVWKQWYALKDYANSKGVEIIGDIPIYVAYDSSDVWGQPELFQLDPEVKPTAVA
GVPPDGFSADGQLWGNPLYDWKKHKETGYAWWIQRIAYCKKAYDVVRIDHFRGFDEYFSIPYGDTTARNGHWEKGPGYDL
FKTVEESLGKLNVIAEDLGYLTDTVKQMVADCGYPGMKVFEFAFDSRDSSGTSNYLPHNYTENSVVYTGTHDNETMIGWL
KNILPEERQMLKDYLHYDGDDDTVLVDMSIDCIMASVSDKCIVPMQDYLKLDNTARMNKPNTLGNNWMWRLDKNAFSDSL
KERMRDITVKTNRI
>WP_006505411.1 glycogen/starch/alpha-glucan phosphorylase [Catenibacterium mitsuokai]
MDVKTLINTRVQELFNLSIKDCSNEQAYIALLSVVKDLLDDKKTIEGDRKVYYFSAEFLIGKLMSNNLINLGIRKEVKEL
FKENGKSLEEIEEIEAEPSLGNGGLGRLAACFLDSIATLDLPGDGVGLNYHLGLFKQVFEYNKQCETPNPWINDHSWLIP
TNKHYTVEFKDFSLKSQLYDLDVLGYKGNKNKLHLFDIASVDESMVHDGISFDKSNIVRNLTLFLYPDDSDEAGRKLRIY
QQYFMVSNGAQMILEDIKSKGISLTDLDKHVCIQINDTHPSMVIPELIRLLMKEGLTMKQAIDITSKTCAYTNHTILAEA
LEKWPLSYLEEIVPQLVPIIEALDAVAKERSTNEKVAIIDNNKLVHMAHMDIHFGFSINGVASIHTDILKNTELHDFYEL
YPTHFNNKTNGITFRRWLLSCNEELTDLIDSLIGEGYKQDASELEKLQKYLDDEVVLDKLLTIKQEKKTQLANVIKEKEG
IELDPSSIFDVQVKRLHEYKRQQMNVLYIIYQYLQIKAGHKPAHTITCIFGAKAAPAYILAKDIVHTLLCLQQLIDNDPE
VSPYLKVVMVENYNVTYAESIIPAADFSEQISLASKEASGTSNMKFMLNGAVTLGTDDGANVEIHEFVGDDNIYIFGAKA
DTVIDHYAKGDYHPQDILNNDPELRTLVDFIVSDEMKSVGDVESLERLHNDMSYKDWFMALLDARDYIETKVRAINDYKD
RKAWAKKMLVNISKAGFFSSDRTIAQYNEDIWKLK
>WP_006505412.1 class I SAM-dependent rRNA methyltransferase [Catenibacterium mitsuokai]
MKRNYPSIIITPEGEKWLDKGQMWMYKNNLGSLDDSIENGSLVDIMTTQGRYLGTGFLSKESHITVRILTKNQNEVIDRE
FFKKRIQFAYDFRKTVEKDNLTNCRLVFGEADSLPGLTADRYNEIIVTQITSYGLDLIKDMIYELLLEVLKEDGQNVSAI
YERNDVKVRAKEGLELYKGFWKPSKLPTTTVINENGLKLNVDVENGQKTGYFLDQKSNRVLLRNMSAGKTVLDCFSHTGG
FALNAAIGGAKHVTAVDVSQTALDQGLANAKMNHLEERMSFVQDDVFDYLDKCHQGQYDIIVLDPPAFTKSRRTVNHAYN
GYKNINMKAMKLLRQGGYLITCSCSRFMETALFEQMLRESAKECGVTLKQVSVTQQNADHPILWTMEETSYLKFYIFQII
>WP_006505413.1 LytTR family DNA-binding domain-containing protein [Catenibacterium mitsuokai]
MIVSIVHLNSYITDRIIQMFRHYHHRYTISKTLIHSDIYFTGAFEDIQRIKIIDQEAFIVVVLNKPLGPETVIYQPFHYI
FENDLEFGVSLMLSLHMKHYDYYQFKYEHHKISIPIHDIFYIETHDHLSTIHTKKKNYHLYKPLRIIQEEMHSKQIVQIN
KSTCINSHYINKINHHDIYMGNHIFKLGQIYKNNFYQSLKKKSGDF
>WP_006505415.1 AIM24 family protein [Catenibacterium mitsuokai]
MGFQIFNFEDNSNVSVVSRKGMFKVIQYDKDLSCTADDAQIKFYMSQMNVKKRQLMITLNNESVNIQPGAMQWYIGDVHQ
STGLKGIGDTIKKFFNAQVTGESTIKPQYEGTGVIVTEPSYKHYIIEDLDDWNGAMCVEDGLYCASETKVSLSTSMIKSV
SGQTIGDEGLFNLCLKGSGKVVLECDVPQEELITIDLHNDTLKIDGSFAIAWSENLDFTVERSGKTLIGSAMSGEGLVNV
YRGTGRVLIKPQI
>WP_006505416.1 deoxyribose-phosphate aldolase [Catenibacterium mitsuokai]
MKEYTIDELAQMIDHTNLHTDASKKDMEKLCNEAKDYHFKMVAINQVQSHLCAELLKGTDIHVGAAISFPLGQTTIASKV
FDTNNAIEEGATEIDYVINQTEVKNKNWEYIKDEMTQIVDACHAHHIPCKVIFENCYLDDEEKIKLCEIAKEVKPDFIKT
STGFGTGGATFEDVALMKKYVGDEVEVKAAGGIRNADTFIKMIQNGATRIGTSAGVSIIEELKKQAVDGIIKI
>WP_006505417.1 GntR family transcriptional regulator [Catenibacterium mitsuokai]
MTALYLDVKKDLLDKITSGEYPEGTIIPTEHELSDIYRVSRPTIRKAVQILVDAGYLEKKKKRGTIVCIPKVIQDFTQTI
SSFDTQMKRHGIVSQTQVISFKKEQASKEIADSLHQQEKDLVYKLVRLRYTDKNPNVFITTYIPVSLFPELLDTDFTQER
LYDVFEAQGHSIDTIDRELEMIKADDTIADMLDIEEGDPLFYFHSIGYDINKTPIEYSIARYRSDINTFTLHLNRHKGE
>WP_006505418.1 sucrose-6-phosphate hydrolase [Catenibacterium mitsuokai]
MTYRLNYHVCPEHGWINDPNGFSYFQGYYHLFYQYYPDEPIWGPMHWGHVRSKDLVHWENLPIALTPGDKEDLDGCFSGS
AVEYNNRLYLIYTGNIYDDPEHITFHQNVNIAWSEDGIHFHKYENNPVIAHPPLDNTIHFRDPKVWREDDHFKMIIGGQK
EDGRGHVLIYQSDDLVHWDYSGEYGHASTIDHEGKMWECPDLFRINGVDVLLMSPQGIKEDGEKYRNYHQTGYKIRDSFI
ELDHGHDFYAATTMLAPDGRRILMAWMDMWHSEFPEKEEGWSGAMTFPRELTIHDDHLYMMPVEELALLRCESKKVEVTD
YLLPSKQVEIDLDLYEGMTLTLGDLYTLTVNNHKIIVMNQTERVGTIKDYQSMKILIDSSSVEVFINDGELVFSDRVYFK
DTPVLSLDRKTICLITTLGEKGI
>WP_006505419.1 hypothetical protein [Catenibacterium mitsuokai]
MKKIEFKPMLVSIILVLLIYYFYTPALNIHAIEFWIFLIVAICIYGAASSYSTLLGKKFKPEKVGYLGAAVAVIVAGILV
TDLFTSKIFHASRYASRIEVENVKFNNKTLHEVDFSKTPIIDRKSTVKLGDKVMGEIPEYVSQFEVSDDYTQISYKNSVY
RVTPLEYASFFKYLTNSKNGIPAYITVNSTNGKTDIVKLKDLGLDGMKYVPSAILNHNLNRKLQLSYPTSIFGSPSFEVD
EKGHPWYVCTTYTYFGVSNKKKVTGAVLFDPITGKSKKYDKGKVPKWVDRVYPEELIMTEIDENGSLQDGFFNSVLGQKN
VTVTSEGYNYLEKDGDIWIYSGITSANKDSSNLGFVLSNLRTHQTLRFSCSGANEKAAMKSAEGEVKNYGYDATFPLLVN
VGGHPVYLISLKDSGGLIKQYAMVDAKDYQKVSVYSADSVKNLELLKKSFLSSQTITEESDAETKKKDITIANVQILNVD
GKSKLFIVDTEGNKYKAVITSENENTLAFLKTGETIHIRYIEMKDVNIIKNVGE
>WP_006505423.1 glycoside hydrolase family 32 protein [Catenibacterium mitsuokai]
MKNRKQAYHIETEKGLINDPNGLSYFKGKYYVFFQWNPNVTDHSYKVWGKTTSQDLIHWSEPVIALQASEAYDKDGTYSG
SAVSDGETLSLYYTGNVKREGVRYPEQCLAQSKDGVHFKKYGSVLSLPDDYTGHFRDPKVTKEDVWKMIIGGQNKKTGRG
NIIQYTSIDGTSFKFNKIIGISKQYEMIECPDLFTLDAHEVLIYGLQSRNNDTDECLDAHAVYLIDTLSDLDKGLHMDEG
YDFYAPQTFVDAQGRRIMLAWMSRFSDAQEVEFAKDGHIHCLTMPRELSVKKGKLIQSPVREMYELCHEIPYTNHMKIQR
QAMIEISPLEHISFSINKELSIHFDEGISIERYDWAEQIYQKKSWPIKINHMEIWLDTSSVEIFANNGEFVYSARLDPQA
EDLLLASSKESQNINVYRLEI
>WP_006505425.1 sucrose-specific PTS transporter subunit IIBC [Catenibacterium mitsuokai]
MNDKELALKIIELTGSKENISSVRHCATRLRLVVKNKDKINVKAIESLDKVKGSFFNSGQYQIILGTGLVNRVYDEVIKV
TGEEGNNNDEKIVYGNKFQRAIRTFSDVFVPIIPVLVATGLFMGLRGLLTQEAILHLFGLTTKSVPANLLTFTQVLTDTA
FAFLPALVCWSTFKNFGGSPVIGIVLGLMLVSPSLPSAYDVGSGAAKPLMFFNFLKVSGYQGSVLPAFVTGILGANMEKW
LRKRIPDALDLILTPFLTLLIGMTVALFAIGPVLHTVETGVLFVVEKLLQLPLGLGGLLYGSFGQLLGIFGIHHILNFLE
ISMLANDGWNYLNPIGTCGNIAQAGAVLAIAIKVHDQKMKQVAYPSALSAALGITEPAVFGVNLRLVKPFIAAMIGGGVG
GFLASIFHLKATGMGITGIPGTLLYLNNQLPFYILVNLVAFAVAFSITWLFCVPKTEKEEVVEPKEEKEVSSESLFAIAL
GDAIEMSAIKDPMFAEGIMGPCAAIEPADGKIYAPANGTISFISESEHAIGIITNEGAELLLHLGIDTVKITDEKVFDTK
VTMGQKVKKGDLLTVMDLDGVERHQCQKTVITIVTNHNSYTDIAQVKTGSITPDDIIMELSL
>WP_006505429.1 RsmB/NOP family class I SAM-dependent RNA methyltransferase [Catenibacterium mitsuokai]
MEQFDARMKSLLKDEYDDFKKALLEKPVKGLYLNRNKKNVERVLEEQYIEHHPIVENGYLYDENYHPGRSAYFLAGLYYI
QEPSAMLVADALPIEPDDFVLDMCAAPGGKSCEIASRLTGEGVLIANDIEASRARILSENIERFGLDNTIVTNVDPMRFT
KQFQEAFDKIVLDAPCSGEGMFRKLEQAVDTWSEDKVLECAHIQKNLLKGAYDMLKQGGMVIYSTCTYSYEENEAMVHYA
VDELGFELLPLSKSHGLCPGVDLDEVVRCYPHHYRGEGHFIALLRKPGNSPRKVVRPMKPQVSQADLKVLKAFYQETLNK
KVPAYIIENNGHLYAIKKNFPELKGIRVLRNGLYLGEVRKNRFIPSYSLALTLTKEDVKRSYDYSCDSEEIKKYIHGETL
EGTGNKGFGVIFVDGYPLSFYKESNQVKNLFPKGLRR
>WP_006505430.1 HD domain-containing protein [Catenibacterium mitsuokai]
MNRYFSIRDEVLHLLDEKSHGYYKREAIAHMFQVETLCVLLAKERGLDEELCAIIGLLHDVAVPIYSSSFQHATRSSELA
KELLGPIFSDEEKNIIFTAITNHSRKECIDDAYSELIKDADCWSHYLEKTVLKHEESERLKLLKIV
>WP_006505433.1 D-alanyl-D-alanine carboxypeptidase family protein [Catenibacterium mitsuokai]
MRRRKRNYNYSPYRHRRRIRWDNVLKVVIPVVVVLVLVITFNFSRIRLAMKGYSWSQQSAVLKLTSDKVKMVIDDDYLDH
LDSWLKHSKDVKYYADFEQYQSLHKKMKSADVVDTLTPLLDDQIPTLKKKGFTEKQIWAILKTADSDDLDYILDKGYSYN
KMKNYMAVSGFKFQDLDKYEAAYKSSKNYNYAVLSTSYPFIGDSTKEATRHTITNPARYTTLVKKGLYLPSDYKPTDLVT
PDKKYITKKCDHPKLRKEAYKAFLAMRKAGEQEGYYIMINSGYRSYREQNEIYKEYKQKWGELYAIQHVALPGASEHQTG
LGIDMSSESVNEGKRLVFGDTSEYKWACKNAHKYGFVLRFADGTSKITGITQEPWHFRYVGKKAAKIMYENNWTLEEYCL
YTGDLPALKS
>WP_006505434.1 class I SAM-dependent methyltransferase [Catenibacterium mitsuokai]
MLSMVEYVHERMHTYENLEIGVDFTMGNGHDTKALIECCKEVYSFDIQEEALIHTRELVGDKAHLIHDSHENFDHYVDTF
DIGIFNLGYLPEGDHNITTTLDVTQRTLIKAVEHMKKVIFITCYIGHPQGKEEALWIDNYVSDLDTHTFNVSSFKMMNKK
NAPYVIEIERK
>WP_006505435.1 HAD family hydrolase [Catenibacterium mitsuokai]
MIPLHKILQKEKGEEWTLEEVYHFASYPGMKAMEELEVNNPEEVYARWVKYVNEYQASPYEGMDDVLKILHEKLRFSVVS
SKNKKQYDIDVVSLGLDDYMEVVALEDDTSKHKPDSELLLLCMERLGLSKEDVIYIGDAYSDLLASRNAGIDFAFAKWGS
VESKDMSDSDYILEKVEDLLRIL
>WP_006505439.1 MULTISPECIES: cold shock domain-containing protein [Coprobacillaceae]
MTGKVKWFKAEKGYGFITVEGQSKDIFVHFSAINADGYKTLEEGQTVEFDVVEGDRGPQAANVTVVE
>WP_006505441.1 MULTISPECIES: peptide chain release factor 3 [Catenibacterium]
MSEFVDKVSKRRTFAIISHPDAGKTTLTEKFLLYGGAIQEAGMVKGKQNMRHAVSDWMEIEKQRGISVTSSVLQFNYDGF
CINILDTPGHQDFSEDTYRTLMAADSAVMVIDASKGVEAQTRKLFKVCAMRHIPIFTFINKMDREAKDPYELMEEIEQEL
GMDTCPVNWPIGCGKQFKGVYERESKKVIRFVPVQGGKKEVQEIITDYDDPELIKEIGEDYYATLQDDVELLDGAGAEFD
LERVHRGELSPVCFGSALTNFGVEPFLHHFLDYSMPPQPKQSDDGPIDPFNEDFSAFVFKIQANMNKAHRDRMAFMRITS
GKYTKGMEVFHMQGNKKIKLSQSKQLMADDREEIQEAYSGDIIGVFDPGIFSIGDTICTPKHKFKFEGIPTFAPEHFARI
RNTDTMKRKQFVKGVEQIAQEGAIQIFTEIGGSMEEIIVGVVGVLQFEVLEYRLKNEYNVNIKREPLGYQFIRWIDNEEI
DLYSLNLSSDTKRVQDLRGKYLLLFSNQWGINWATDKNKELILSEFSKN
>WP_006505444.1 RluA family pseudouridine synthase [Catenibacterium mitsuokai]
MYKVTKDELLLDSLVEHTRKKRNDCKNLLKYKSVQVNGEVQTYHAFELHPGDEVEVGKKTNLPFELLYEDDDMIVINKPS
GLVSEETRNNKYQTAFYMVMEYCRKKRQQCYLVHRLDQDTSGVLMFVKNKKLYQELTHNWNKYVKTRGYVAILEGQCRKS
GTIKNHLVEDKQLKMRIAKEGQLAITHYKPLEVSKDYTMMEVFLDTGRKNQIRVHMASLNHPIIGDRKYGACTNPLKRLG
LHAHEFAFTHPFTHKTMTFKAPLPSSFKQMFKPSKR
>WP_006505445.1 hypothetical protein [Catenibacterium mitsuokai]
MKHSKLISQIVVLAVCVVAVFCGLKIRDKIRLQKEVVLSVSVHPYGLMDGKETYLVATQVFFPKAVNMSQASFTVGDFSQ
LGEVNETLSKDKTLTEDYYNSKVLLEKNTRVMIDYKIVQMERPMDIENLTVKATIKYRGIKIHAVNGVITEI
>WP_006505446.1 MULTISPECIES: translation initiation factor IF-3 [Catenibacterium]
MAFIRRYDRTKPVKKEDPINENIRFKEVLVIDQNGEQLGVMSKRDAMNRAYDAGLDLVCVAPKAKPAVCRIMDYGKYRFE
QQKKQKEMKKNSKVVAIKETQLSPTIDVHDKNVKLKRTLKWLQDGDKVKVAIRFRGRQMAHVDLGQKIMDDFIAECSEYC
VVEKPAKLEGRTLTAMLAPKKAK
>WP_006505447.1 MULTISPECIES: 50S ribosomal protein L35 [Coprobacillaceae]
MPKMKTHSGLKKRLKKTASGKLKRGHAYVSHLSHNKTHKQKKHLAKSTLVHPSDYKRIKSRI
>WP_006505448.1 MULTISPECIES: 50S ribosomal protein L20 [Coprobacillaceae]
MARVKGGFTTRRRRKKTLKLAKGYFGSKHALYKTAHEQVMHSLKYAYRDRRQLKREMRKLWIARINAACRMNDMSYSTFM
HGLKLAEVNVNRKMLSEIAIADPEGFKALTDLAKEQLAK
>WP_006505449.1 hypothetical protein [Catenibacterium mitsuokai]
MKEKAMDRYEDIKHDFRTSYIDSEQSVGIFHLNDLGPHFDECPLLALKVSLALATIEAELYPTLNDGVNYMFYHTYENVD
EIIVGEHVETQEELDEMKRDRDFVLNSGKLDYEDAFRDE
>WP_006505450.1 hypothetical protein [Catenibacterium mitsuokai]
MRNDIVIEVIDKIKSGKPILVMQAILTGIEAKITDEAFVEEIKNNKENETRLLNIPIGYVATAALDVLGKETYMGSNEYI
LKMIRDFKNGRTKTN
>WP_006505451.1 MULTISPECIES: hypothetical protein [Catenibacterium]
MSEYSDFKHDFRTDYETGDQSRGMFHLDDLGPSFKGDPMFALRVSLALATIEAELYPTLNDGVNYMFYHTYENVDRIIVG
VHVETQEELDEMKRDRDFVLNSGKLDYEDAFRDE
>WP_006505452.1 hypothetical protein [Catenibacterium mitsuokai]
MEELEYYREVRNDVYQEMDSQKDTPHPMFYGSSYVFSDEMLGENRELEYFMCLCYVACGLYELEHYHGIEPIIEMYMTYY
IYQYENYGKYKDMLYDYELLEKDIEKIKSMRKLKFERLKCYEESTD
>WP_006505454.1 FtsX-like permease family protein [Catenibacterium mitsuokai]
MGTFKFACKMLKREKRQAISYGVTVLFTVFVSFIFFNIINNDTLIDQTAAASGGSFSQVSVPLSSIIAFVVIIFCGLMMV
YANSFFCTHKTKEFAILAMSGSSFFDSTLYLFYQEIIISLIALPIGYLIGMAGAVGVNSIMYHSMHIHKSIFMIPMRAYA
DTLMTIAILFFVTILGDSGFVYRHDIQTLLHESHEKVVDKKLPSYLPPFIYIFAIILLVTTPYSPTGFVFPCFVGGIGAA
YVLSQSIPEILRKIKSQRLGHTLDLVSLSHLSTSLTNSGALILVYVVTNVCMSAMIIAQKNSPREYMTAIIAYIVMTILL
SITIMYKYAAETMKRVKAFSNLYKIGCTRKKIASYIKKEVILFYALLVLIPIVYLAIVMVQVYMHTPDTLGLIVMLFGVD
IIPQMVLAVMTYYIYKKNVYTEIGDVL
>WP_006505455.1 ABC transporter ATP-binding protein [Catenibacterium mitsuokai]
MSEILVAKNITKIYGIGTSHTFEALHGVSMTMNEGEFICVMGPSGAGKSTFINNLSTIDIPTKGKVYINDTEVRSMGENE
IGKFRYENLGFIFQEFNLLDSLTILENIAVPLSLANLPQEEIEARVKETASRLSIDSLLHKYPNECSGGQRQRAAICRAL
VTHPKLIVADEPTGNLDSHTSHEILEIFKELNDQDGVSILMVTHDPMIASYSQKLLYIKDGVIAKQVVKGDLTQKEYFHK
IVDVNSAESMSLFEEE
>WP_006505456.1 patatin family protein [Catenibacterium mitsuokai]
MSGIVLEGGTFRPIFSCGIMDCLNDHDIMFDYCIGVSAGITDGVSYVSKQPRRNLEILKTYRHDPRYIGLRNYKTDHSLF
GLKFAYETMSNELNPFDYDTFYKSHTKVLVGVTNANTGKAEYIEGHKIDRHCTVLKATCAIPIVFPAIKIGENEYFDGGI
ADSIPVKKAIEDGNKKLLIILTRPKGYKKTLNFSTKFAAQVVSRKYPLLKDALLSRHINYNETLDYIDKLEKEGKALVFR
PTEEVIIDSMEKDLDKIQRIYDYGYALALEHLEEIKAICHE
>WP_006505457.1 gamma-glutamyl-gamma-aminobutyrate hydrolase family protein [Catenibacterium mitsuokai]
MKPIIGILPLFDEKKDSYWMLPGYLKGIMNAGGIPVMLPFIENIEDIKQLSENFDGFLFTGGPDIDPAYYHEEKKENCGD
LTPYRDTLESQLFKEVYALNKPILGICRGHQLLNVLCGGTLYQDLPSEYKSTITHRMKPPYDNKQHTVTLVEDTPLKSLF
NKTILPVNSCHHQAIKELGNDLQPMAISEDGLVESCYAPNKKFVWGVQWHPEFMCTEKESQKIFEEFIRKCRE
>WP_006505458.1 MULTISPECIES: M48 family metallopeptidase [Catenibacterium]
MQRVKWNIELKGHIYPCIVSFKKMKTIRVKIRDNYLEVSAPVGTSEKYIRDLIYENEEDLYARLSSYVPYFDLREDGYVY
IFGKKYQIVVRDIKKKQCAIHGDSIYVYTSYIENALSIYLSQILYEYLKKRTSEYLPLFNRPMPRIQIKQYKGRWGSCYD
QLNFVTFNFSLVYLDKELIDYVIVHELCHFIEPNHSPRFYAEVKKRMPDYKKRMKILEEKHV
>WP_006505459.1 RNA methyltransferase [Catenibacterium mitsuokai]
MIQSVNNKTIKDLVKLKNKKTRDEKGLFLVDGFHMVEEAKKAGLCDLVISTDESLEGQDKVLVVSDSVMEKLSYTKTPQP
IMAVCHKKDNILKHYDRVLILDGVQDPGNLGTILRSALAFGFKQIVMSPDCVDLYNDKALRSTQGAVFHLDIVRDDLHHV
IPELQKLGVRVIATSLHNASSIDDIKSTDKMAFVMGNEGNGVRDETIAMSDASLYIPIDTMESLNVGVAAGIVMYTFKEV
SL
>WP_006505460.1 MULTISPECIES: acylphosphatase [Catenibacterium]
MIRQHIYFSGRVQAVGFRFRAQMNATQLGLTGWVRNLFDGRVEAEVQGEIEQINRFINKMKNEQWIDITDIEVEDIPVEK
GERRFDVTY
>WP_006505461.1 MULTISPECIES: diacylglycerol kinase family protein [Catenibacterium]
MSHTRQSLLKSFQHAFEGIIHTIKKERNIKIHLSFMCAVILCGFYFHITKIEWMICLILFALVLSLELVNTAIEAVVDLA
SPDIHPLAKLSKDAAAGAVLISAIISAIIGLMIFIPYII
>WP_006505464.1 MULTISPECIES: hypothetical protein [Catenibacterium]
MREDDYKLSMEKLYQQNRLLISALHEIYGEEIQSTSLFCLEHDISFLTRNKIMLVLNKYSMQHTMSEELFWKEKIYSEVK
DFPNLDDCEFKKMLLLFWKDYVITDE
>WP_006505466.1 phenylalanine--tRNA ligase subunit beta [Catenibacterium mitsuokai]
MLASLHLLNRYVKVDDQDPAELAEKITRIGLEVEGQGPLAKGTKLVVGYVKECIEHPNSDHLHICQVETAPGEVRQIVCG
APNVAAGEKVIVALPGCELEGGKISSGAIRGEKSDGMICSIAELGLDSRLLKEEDKAGIHVLPEDAPVGTEALTYLGLDD
YILDIGLTPNRADCMAMQSLAYEAAAVLGRKVTLPEIKKYPEEKSEIEVHVETPLCSFFGAKLVKGVTTKESPKWMQNAL
LASGIKPINNIVDISNFVMVETGQPIHMYDYDKLVKKAFVIKTGFNQKAVLLDENEYEILPEDVIVSTDDGIGCVAGVMG
GNDTKIDENTKNIVIEAATFDGAALRNTARRMNLLTDASQHYIKGAIDTMSSLKVLDRCTDLLVQFADAETIYETVHTPL
DETRKTVTIELSRVNGLLGTSLTVKEVSDIFDSLCFEYTLEDELFTVTVPTYRNDITMDADLVEEVARIYGYDNLPTTLP
VMNMTDGVLTPKQSKEQLIRHTLVDLGLHETLTYTLTSEATVNEFNLFHSLDNTVKLMSPLGEERSAARKSLIGSLLQTI
HYNNAHSNKDVNIFEIANTYSDKEVSNLAIAVSGDYVNVPWMGKKEAVDFYLVKGFVETLFKKLCIEESRYTFEKVEADN
KDFHPGRSGYIKMGKEIVGVIGQVHPAKAKAYEVNDTYVAELNLTAILALRTRALKFKAIPLYPAVSRDIALVVDSKVPA
ADVVKTIKRASKQLVKSAEVFDVYEGEHMEEGKKSLAISLLFQDPSRTLDDATINSAMEKILEACKKDHNAVLRG
>WP_006505467.1 Cof-type HAD-IIB family hydrolase [Catenibacterium mitsuokai]
MKLIFSDLDGTLLHSDNTLSDMTLQAIKKVYEHDDLFIPISSRLPESIQSFVPYKAPLVAHNGALIILGDEIISYTIPTD
IVYDICSYCDDLDWNIYDGNNWYSTNQYFKDHAIEESYIGKISIKIGLEDIKKIQTIHKIVCIGSIDHVTSYLKETYPSL
HITRSASYYLEITNKEATKANAIQTVAHHYQIPLENTIAFGDYYNDEDMLDIAGVSYVVDNAPDDLKEKADHVTLSNNDD
GVAFILNQFYDKESL
>WP_006505468.1 nucleotidyltransferase [Catenibacterium mitsuokai]
MRILGIITEYNPYHLGHRLHLQEAKKLIKPDLTICVMSSSFVQRGEPAIISYQKRAAIAIEEGIDIVIELPLVYACQSAD
YFAKGAVTLLHEMGVTDLVFGSEDGNIETFIEIAEGIEQDPDAYNMKVKEGMKDGLRYPDACNQALQFILNKEVRTPNDL
LGLSYVKEVVHNQYPISMHCIKRTNDYHAKNIERISSATSLRIALKQGIDVSHQLPGYNTYKDSHFFTLEEFYPYLKYLI
TFTPLEGLHMIEEGLDDRLYKVNQETYSLEELINSLTSKRYTRSRIQRMLIHILLHNTKEEMKKAMDIDYIHILGLSASG
QRYIKTAKKNTEYKIITNITKHKHPALDIEKRGAQLLDLVNPGFFKETIKAIPYRKIDLK
>WP_006505469.1 MULTISPECIES: hypothetical protein [Coprobacillaceae]
MALEFRYDTQLLIDGHDLDEDEINDYITEHFKGDCLLAVGDEDLIKIHFHTNEPWQLLEYCSTLGEIYDIVVEDMDRQSR
GLKG
>WP_006505470.1 DUF554 domain-containing protein [Catenibacterium mitsuokai]
MFGLGTIINCSAIIIAGIAGMVFGNHLKESMQDTLMKADGVAVIFIGIAGALSKMLVIKGGTIDTTGTMMMIISLSLGAI
VGEMLDLDGKMIHFGEWLKIKTGNAKDKKFVDGFVTASLTVCIGAMAVVGSIEDGIHADHSILFAKAILDSVIILVMSAT
LGKGCLFSFVPVGLFQGTITLLASLISPFITASAMSALSYIGSILIFCVGVNLVFNTKIRVANLLPALIVACICTVFPL
>WP_006505471.1 DivIVA domain-containing protein [Catenibacterium mitsuokai]
MENKIRLSPKRILNKEFSIESKGYSANEVDSYLDIVKEDYLNFQSMLNDSYDEIESLQKENSALRRKLNELLRERQEQRD
NVRVMEENLNNNVDVLRRISQLEREVYHKNKD
>WP_006505474.1 MULTISPECIES: CinA family protein [Catenibacterium]
MEEIVRLLIEKNVSISSVESFTVGNFAAALGSVPGVSAVYKGSLVSYQNIIKHKVLGIPQEVIDTYGVVSNEVAGLMCIN
GQKMFDTDLCISFTGNAGPDAMEGKKVGLIYIGIAYKSDVHTYEYELSGSRKQIVEQAIAIGKMKISEILK
>WP_006505476.1 TetR/AcrR family transcriptional regulator C-terminal domain-containing protein [Catenibacterium mitsuokai]
MKKTEQLITKTFLELVEEKPLDKITIQDIADQCGINRNTFYYHFADIYSLIETIFKDHLATIEQMFEDGASWSECSEKAL
KFLVENRRAIRHIAFSMSRNQLDHYLFVVFKKIFTEYLLDNFIVDISDEKFDDLILFYTYAIMGCIDHNFIENNNDIELE
ELLDKFNTTLLMTNPLKTSK
>WP_006505477.1 ribonuclease Y [Catenibacterium mitsuokai]
MSLIKVLTYVLVFLLGIGCYCLYIRLKISKANTDAKTIVEEANTKADNLIKEATLDAKTKAYEYKLEAEKEAKQQRLELT
KFENKLLQREQNIDRRDISLQGKEDALEARSQQLNKKKAELEVKEEKLQHQIDEKVAELEKIAAMSAQEAKAELFKQVEQ
RMETEVTAYIKEQEDEAKTKASLFAKDIIANALNRYSQEEVIERTVSVVALPSEEMKGRIIGREGRNIKAIENATGVDLI
IDDTPEVITLSCFDPIRREVARLSLETLIHDGRIQPGRIEEVVAKTKKDLDDTILKAGQDAVFELGLSRMNKELVMMIGK
LKYRTSYGQNALQHSLEVAHFAGIMAAELGLNQQLAKRAGLLHDLGKAVDHEMEGSHVELGAKFAKKFGENATVINAIES
HHGDVPATSIIAVLISAADTLSAARPGSRSEKIENYIQRLEKLEELPKQFDGVDKVFAIQAGREIRVIVNPEKIDDLKAH
KLARDVKEKIETELTYPGHIKVTVIREIRANEIAK
>WP_006505478.1 TIGR00282 family metallophosphoesterase [Catenibacterium mitsuokai]
MNILFIGDIFGKTGRKMIETYLPKIVEKYSVECVIANGENTSHGKGLLQKHYDELLSHGISLITMGNHTYSKKEIFEYID
EADKLVVPLNKPKAMPGVGSRVIEVKGRKIRVTNLLGLTFMDGKPQNPFEAIEPVLEDDDSDIHIIDFHGEATSEKIAFG
YYVDGRVSAVLGTHTHVPTGDEKILPNGTAFQCDVGMTGPYESVIGCEKEAIIERSVKGIMTPFRVAEDEGQLCATLLHF
DGNKCKNIERIRIDPQVKFK
>WP_006505479.1 hypothetical protein [Catenibacterium mitsuokai]
MAKCKILMQTAQVQKLITFFDGYKDDKVELKYVSKAGIKATFECETELSPEDAAAHCKSLFKKTPEGSYMYFSIQPDGFF
G
>WP_006505480.1 AEC family transporter [Catenibacterium mitsuokai]
MDINVIIGQMVVLFALMGLGFLLYRVNILDLNTNSKLTSLVLSVTTPCMVLNSVLCTEKYSDSKTIFTILGIAVVTYFIT
PFIGLLINKLLRVPSNQTGLFVFMTVFSNIGFIGYPIMKAIFGNDSVFHTSLFGMVFNIMLFTLGVYLIEIGQQGNNKLN
LKNLITPGVICSFLALILYLMHIRAPKIITDFTGMVGDMTTPLAMIIIGVTLGAMNIKEVFNELRVYIYTLVKQLILPVI
AYPIIAFLIKDNYLRGLTLIMLSMPVGSSAVLFTNKYGGDSELAAKTIFMTTLISVFTIPLVVYMFLI
>WP_006505481.1 tRNA (N6-isopentenyl adenosine(37)-C2)-methylthiotransferase MiaB [Catenibacterium mitsuokai]
MKDYSKYFKGPSLKDARSRGRTEVQHLDDAFEIPADMVGIGKGQTYYIQTYGCQANERDTETLSGILEMMGYTHTDEVKQ
ADVVLLNTCAIRENAEEKVFGKIGYLKNIKKTRPNLIFGVCGCMAQEEVVVNKILEKFPQVDLIFGTHNIHRLPVLLKQA
MLEKELVLEVWSKEGDVIENLPSHRANNYKAWVNIMYGCNKFCTYCIVPYTRGKERSRELEEIIKEVEELKNSGYKEITL
LGQNVNSYGKDLNNGTDFATLLEAVAKTGIDRIRFTTSHPWDFNADMIDIIAKYDNIMPSIHLPVQSGNDDVLQLMGRRY
SKESYLKLFDMIKEKIPDCTVTTDIIVGFPNETEEQFQDTLSLYNYCKYDLAYTFIYSPREGTPAAKMEDNVPLSDKEQR
LYRLNELVNKYANEANQKYLGQVVKVLVEGPSKKNPDVLSGYTEHNKLINFKGDASMVGQIVDVRVTEAKTWALTGEQVE
SSN
>WP_006505482.1 YlbF family regulator [Catenibacterium mitsuokai]
MKAATKTKAETLNKLILSDPLIQEFKKYEEALKQHPELLALEDEIKEDSQIILKKKALGELTEEEMKAYSKKKEYFENHP
LIVNYLNLKSEVNDYLIQVETIINEELLKAID
>WP_006505483.1 MULTISPECIES: IMP dehydrogenase [Catenibacterium]
MAHIFNEPSHTFNEYLLIPGYSSEECQPQNVSLKTPLVKFKKGEEPALSLNIPLVSAVMQAVSDDGMAVALAREGGCSFI
YGSQTIESQAAMVRRVKNYKAGFVPSDSNLSANDTLADVLALKEKTGHSTMAVTEDGTANGRLIGLVTGRDYRVSRMDEN
EKVVDFMTPFDKLVCGHKDITLKEANDIIWENKLNALPIIDDDNRLLYFVFRKDYESRKSNPNELLDESKRYVVGAGINT
RDFAERVPALIEAGVDVLCIDSSEGYSAWQANTIAWIREHYGDTVKVGAGNVVDGEGFRFLAEAGADFIKIGIGGGSICI
TREQKGIGRGQATATIEVAEARDAYFKETGIYIPICSDGGIVHDYHMTLALAMGSDFIMLGRYFSRFDESPTNKVNINGQ
YMKEYWGEGSARARNWQRYDLGGDKKLSFEEGVDSYVPYAGSLKDNVSLSLSKMKHTMCNCGALTIAELQEKAKIQLVSA
TSIVEGGAHDVLLKDSSNSGNR
>WP_006505484.1 M20/M25/M40 family metallo-hydrolase [Catenibacterium mitsuokai]
MVINKERLVQTFCEMVSIDSESYHEKKMKDYLMKVFKECHMECIEMPIEGFEAGNIYAVLKGDVHKEPIMFSGYMDTVSP
GNRKHAIVHEDGRITSDGTTVLGADDVSALASYIEAIRTIQEQNISHGDIELAISVAEEPYDAGSAYYDFGRIQSRIGYT
FDLAGEVGLAAIEAPSIVSFKIVVKGKSAHAGFNPEDGIHALKIASSAIIRIPNGRVNDETTVNFGTIQGGEGRNIVPRE
VIITGEIRSFDHQDALDWSCYIKKIFEEEAAKEHGDIEFGDYVHIEAYKIEEDEEVVERFKRACNKLGLAPRLISTHGGS
DNNRFVKEGIRGIVVACAMNDCHSVSEYTTIDELEKSAQLALLLMID
>WP_006505486.1 DNA mismatch repair endonuclease MutL [Catenibacterium mitsuokai]
MGHIRQLSENLANKIAAGEVVERPASVIKELTENSIDAKAKRITILVEQGGTSSMSVIDDGIGMNRTDALLCFSRHATSK
IVDENDLFNITTLGFRGEAIPSIASISVFTLETSDGEENTKVEYEFGKRKSVDSVAMNRGTKITVERIFQNVPARLKYMK
SINAEFAAIYSYVERLALAHPEISFTLVHDHKTIFKTNGRNNLLEVISEIYGLPVAKNMIHVDFGNEEFHVSGYISKIDT
SRSSKNHIVTLVNHRYVKNMKTINTINEVYRRYLADKRFPIAILEIDVDPYLVDVNVHPAKLEVRFSKETELKELLLKGL
EEALSKKNLTYKPSTRETEKASFKPSLAQMTIPLDEVFEEVKEEPVLETVETVHEDIPVYEPEKVEVKAQPKEEPLKPIK
EKIKVIGQTRGTYILGENERGFYIIDQHAAQERINYEYFLNKFSHPDLSIQPMIVPLTFEYPESECLVIDEHKELLEEVG
IHLESFGRHSYIVRGLPLWMKNIDEKIFIDEMIQEVLNNQSVDIVAMQEHAIATLACKASVKGNTYLTTQDMQTIVDNLM
RCDNPYVCPHGRPTIIFYSDYEIEKLFKRVVV
>WP_006505487.1 tRNA (adenosine(37)-N6)-dimethylallyltransferase MiaA [Catenibacterium mitsuokai]
MKKVIAVCGPTAVGKTRMGVSLAEALHGEVISGDSMQIYRTMDIGTAKATPEEMQGIIHHMIDIKNPDETFSVSEFQKEV
RHYIDTIDMPIVVGGTGLYIKGALYDYTFEETESKHDEIKAKYAHYTNEELHQYLASFDPQSAQDLHPNNRQRVLRAIEI
YEESGKRKSDILEAQEHKPVYDIYFVGLTLPRPVLYERINKRVDLMIEQGLEEEVRTIYDSGLSRNAQSMKAIGYKEWFD
YFEGLKSKEEIIEEIKKHSRNYAKRQYTWFNNQFDVHWYDVNLEDFDSTIQSVLKDIKEWYEKG
>WP_006505489.1 MULTISPECIES: D-aminoacyl-tRNA deacylase [Catenibacterium]
MKIVLQRVKEASVTIDGEIHGAIGKGYMILVGFNEEDNHEIIDRLVEKVIHLRVFEDENQKMNRSLLDVEGSILSISQFT
LYADCRKGRRPSFINAAKPDISSPLYDYFNECLRNQGIHVETGIFGADMKCALINDGPVTIVLDSDELIPHK
>WP_006505490.1 ABC transporter ATP-binding protein [Catenibacterium mitsuokai]
MKNNRGNKKNTFTRLIKTLFEFYPVLLPVIIFLILFNAVVSSIPSIFMQNIISVIEKYWRTKDWVHAKPEIFSIVVVLLV
LYILSLIASFTYNRLMAVVTQGSLMKFREKMFAKMESLPIRYFDTNAHGDIMSIYTNDTDTLRQLISQSLPALMQTSIVL
ITVVSIMLYFSLWLAGVIFIGCIVMVLITKNFGAKSSRFFIKQQQTLGETEGYIEEMMNGQKVIKVFNHEEEAIAGFDKV
NNEWFEASRKANTFANILMPILNNVGNILYVLIALTGGILLYLKTPNISLSGMALNISIVVPFLNMTKQFCGQIGQISQQ
INSVVMGLAGASRIFGLLDEEPEFDEGYVTLVNAKEENGELVETTERTEMWAWKHPHEDGTVTYTRLEGDVEMHDVDFAY
NPNKMILHNITLYAKPGQKVAFVGATGAGKTTITNLINRFYDIEDGKIRYDGININKIKKPDLRRSLGIILQDTNLFTGT
VMDNIRYGYLEATDEQCIEAAKLAGADDFITRLPDGYNTMLTGNGASLSQGQRQLIAIARAAVADPPVMIMDEATSSIDT
RTEAIVQKGMDALMKGRTVFVIAHRLSTVQNSDVIMVLDHGHIIERGSHEDLIKQKGQYYQLYTGAFELE
>WP_006505492.1 MULTISPECIES: MarR family winged helix-turn-helix transcriptional regulator [Catenibacterium]
MRESEAVGYIKHINDCLKKRANNSLRKEGLTLMQSHVLLKLQDAPDQKMTFKEIEKDLHVAQSTTAGLLRRLQEKNLIDC
CDDPKDKRIKVACLSQKGESHCAQVRRNIAQSNRLMMSGLTQEEIDTLADLLSKVYSNLENK
>WP_006505493.1 aspartate carbamoyltransferase regulatory subunit [Catenibacterium mitsuokai]
MRIDSIKNGIVIDHIAAGKAKEVYDALDLGKLDCQVAIIMNCRSNKMGKKDIIKIDNDFDVDLDVLGYIDPNITVSIIKN
GETVEKKNLQLPEKIINVAKCKNPRCITSVERDLDQVFYLANREKRIYRCYYCESKAEKKD
>WP_006505494.1 aspartate carbamoyltransferase [Catenibacterium mitsuokai]
MKKFIIDPMDLSVEEIDDLIALANDIIKDRTRYQDVCAHKILATLFFEPSTRTRLSFESAMLSLGGKVLGFPTANVSSAS
KGETVSDTIHVVSGYCDIIAMRHPKEGAPVVASSTCTVPLINAGDGGHNHPTQTLTDLLTIQREKGTLKNLTVGFCGDLK
FGRTVHSLLKAMSRYEGTKFVFISPDELKLPEYLKEDILDPMGIEYKEVRSMEEVMPELDILYMTRVQQERFFNEQDYIR
LRDTYILDEEKLQAAKKDMIIMHPLPRINEIKTEVDADPRAAYFRQAHNGRFIRMALILSLLGLQNEVERL
>WP_006505495.1 sugar O-acetyltransferase [Catenibacterium mitsuokai]
MTEKEKMLKEMLYNANNDEDLLKERTIAKDLCFKFNQLMPSDVENQKKLLKELLGQIDDTASILASFWCDYGYNIKVGKN
FFANHNTVIIDCAPVTFGDNVFIAPNCGFYTAGHPIDTKRRNQGLEFAYPITVGNNVWIGAGVQVMPGVTIGDNVVIGGG
SVVVKDIPSNSVAVGNPCHVIREITEEDEHTDWDRI
>WP_006505496.1 TIGR00266 family protein [Catenibacterium mitsuokai]
MKYEIKGKPLPVAILHLDQGESILTDSGAMVWMKPALTMDTVSGGMKSLFGRAFSGETLFLNKYTATQPSMIALGSSFPG
DILVYDVSQGDIIVQKSSYLASEETVKREISFSKKGTIGFFGGEGFIMNRYFGSGLLFIEIDGTAIEYDLNPGEELIVNT
GNLVAMSSSCHIDVVSVKGIKNKFLGGEGFFNTVVKGPGHVIVQTMPISTLAESLSGFMPQND
>WP_006505497.1 MULTISPECIES: Cof-type HAD-IIB family hydrolase [Catenibacterium]
MSKFLFFDIDGTLVGKSRHVTEKTKEAIQAAKNAGNKVFLCTGRAPTSIVGDVKALPIDGIVASAGGFVQVDGKYIFKNY
MDQYTLSEMMTLFVNHGILFCLETEHAIYQTPGVNEFFDKRHNKEFGDNVELQRFFELKRQEENRIPISQFDLEKTGVTK
IGFIAPDPIAFYDCVKYIAPMFNIVTFSKYEDDFINGEIILKNCTKADGVRRVVDYYHGDMKDTIGFGDSMNDFQMIDAC
EIGVVAENAPDKLKAIGTCFFKDPDADGLADAIYELKLDQ
>WP_006505501.1 flavodoxin-dependent (E)-4-hydroxy-3-methylbut-2-enyl-diphosphate synthase [Catenibacterium mitsuokai]
MLREETRSVQVGNLTIGGNNHVVIQSMCNTKTKDVEATIKQINALQQAGCELVRVAVFDKEDAYAIKEIKKGIHIPLVAD
IHFDYKLALIAIESGIDKVRINPGNIGSIEKVKAVVDACKKKHIPIRIGVNGGSLEKDILEKYGEPTPEGMVESAMKHVK
ILEDLDFHDIVISLKSSNTMLTIKAYELASKTFPYPLHVGVTEAGTALGGTIKSSLGIGTLLYEGIGNTIRVSLSDDPVE
EIKVAKILLKELGLLKGVPTLVSCPTCGRIQYDLIPIAKEMEDFLKDIHLDITVAIMGCAVNGPGEARHADIGIAGGVGE
GLLIKHGEIVKRVKQEDMVQTLKDEILKMVEEKSE
>WP_006505502.1 MULTISPECIES: RNA-binding domain-containing protein [Catenibacterium]
MRETRNLEFKETITSTFLKTVSAFSNYDGGTILFGVDDDGNIKGLSDLIKSCLDIENKINDTISPQPDYVLEPNEVNKTI
KLIVKSGLQKPYLYKSKAYKRNDSATIEVDTLEFSRLVLEGKNISFEELPCKDQNLTFHFLEEQLEKSIQINSFTLDTLK
TLNLYDNNNGYNNAAGLLADNNDFPGVDIIKFGENISVIQKRITFDHMSILEVYKKTLEVFRDYYRYEVIEGPERKNVEK
IPEAAFREAIANALIHRVWDVNSHIRISMFDNHIDIVSPGGLPSGISEEEYLNGKISVLRNRNLANVFYRLGFVEIFGTG
ITRIKQLYESSFVKPRFEVSENAIKIELPVFEDISDLTDDEHLILKALSKTVLKSISEIVPSTPFGKSKVSSLLKILEKK
GVILIQGKGRSTKYIIK
>WP_006505504.1 MULTISPECIES: DEAD/DEAH box helicase [Catenibacterium]
MDLFDKFQFNDYVKKTLNNIHFTSPTPIQDKVIPLVYKNKDIIGISQTGTGKTHSFLIPIIDRIDTNADYVQAVITTPTR
ELAHQIYENAKEFKKENPDLRISLVIGGSDKQKAINKLSTQPHIVIGTPGRIKDLSLNEQALIITTATTFVVDEADMTLE
YGYLEDLDAVLSKMREDLQMLVFSATIPEHLWPFLRKYMNAPELVQIDAHKKTTDNTKHYLIHTKHHDRYTVLKNIMDII
DPYICLIFCNKRTEATKLSDQLRSDGYRVGEIHGDLEPRERKQMMRRINNNEYQYIVATDIAARGIDIDGVSHVINMEFP
TERDFYIHRSGRCGRGKYKGECYSMYDSSNQQMVESLEKKGIHFEVKEIRNGVLTDAKARNKRKNRNAPQSELEKEIQRI
IKRPKKVKPGYKKKRKREIQAIYQKKKRDIIRKDIQRQKKERAKQAQREKRERENMQ
>WP_006505506.1 Cof-type HAD-IIB family hydrolase [Catenibacterium mitsuokai]
MRKKIIFFDVDGTLVDVRPVKECIPESTIQAVHETRKKGNLCYLCTGRSLAEIYPYILDVGFDGIIGAGGGFVQMGDKML
YHKKVSDEDVHRVVDFFETNHYDYYLESNGGLFASKNLIKRLESIIYGDLENDPEARRKKEEEPSHFITALIENENMYRN
DVNKICFLEHESIPFDEIRKQFSDAFQVIECTVPAFGDASGELSVAGVNKHTAIEALINHLGIDQKDTYAYGDGMNDAEM
LTFVAHGVAVGNAKEGLKAIADEVCDDIANDGIYKNMKEHGLI
>WP_006505507.1 8-oxo-dGTP diphosphatase [Catenibacterium mitsuokai]
MILTTIAYLKKDGQTLLLHRIKKKKDINEGKWIGVGGKLEPGESPDECVKREILEETGYTVHSVRCHGYVTFPGLYYGED
EGMFVYSCHDFEGTLKECDEGVLEWVNDDLIPDYPQWEADYHFLNWMEDDHYHHAKVTYKNDELVEYKEEIY
>WP_006505508.1 Nif3-like dinuclear metal center hexameric protein [Catenibacterium mitsuokai]
MKAEQIIKIMESHYPLNCQEDWDHCGLQVGNIHTDVNKIMIGLDADLQTLQEAIDAGCQMLITHHPFLFNTLTLDTTTPV
GRFIEKAIKHNIVVYSAHTSLDKISMNRWLMEALGCLNIEDADESNITKKGVLPDTMGMYEFLDYVKKAFNIPSVNYAGK
VKEVSTVGICGGSGGDLIDEVAPQVDAYVTGDLKYHSGLKASDYNILLVDVGHHVEVIMVHKLKELLEKEIDCEIVEATS
PGYFKEY
>WP_006505509.1 MULTISPECIES: class I SAM-dependent methyltransferase [Catenibacterium]
MKLHSKRLSKVAWMIEEHKQGTILADIGTDHAYLPCFLLDENIITSAYACDVAEGPLSSSKETIQSLHLENQVIPLLGNG
LDPIIDKKVDMISICGMGGLLMSEILDAHLDYVEDKILFLQANTAIDLLREYLMNHNLQIIDEALVKDAHHIYEIMVVKK
GHQELDEKDILFGPVLRKQKDPLFIEKWERELKIQRRILDSLNTEHEKYAKVLHSIALIEEVL
>WP_006505510.1 RNA polymerase sigma factor RpoD [Catenibacterium mitsuokai]
MAKKDKAVQGITLEELEKMLISAAKAKGNRLTQDDLDAFQSRYDLDDEAYENLIDAINENHIEIEDGLDALEIDDDDFMA
GGADDLDDLEGLEVDTDDDTGDDDIANLDFGNDLDMDFGDTNKMYNQSDDDDDMNQLGSNVKINDPVKMYLKEIGRVDLL
THEQEIELAKRILEGDEQAKKELAAANLRLVVSIAKRYVGRGMLFLDLIQEGNMGLIKAVEKFDYTKGFKFSTYATWWIR
QAITRAIADQARTIRIPVHMVETINKLTRIQRQLVQELGREPTAEEIAEKMDGMTPAKVREIQKISLEPVSLETPIGEED
DSHLGDFIEDEGAMSPDDYASNELLKDELNEVLLELTDREEKVLRLRFGLDDGRTRTLEEVGKEFNVTRERIRQIEAKAL
RKLKHPSRSKRLKDFLDH
>WP_006505511.1 DNA primase [Catenibacterium mitsuokai]
MARLSQEKIDEIRQSVDIVDVMGQYLELHKKGKNYMAICPFHDDNHPSLSISQSRQIYKCFVCGNGGNVFTFIQEYLKVP
FVEAVMKVAEFGHVDMSGYSLEKRVVKVDEALAPLYDMHAFALKLYMYYLYTQSGKQALDYLRHRGFDDDLIKMFGIGYA
PEKSILHERFQKEGYTEVAQVKSGLVLENERHYDRFHDRVMFPLYDEFGKVVGFSGRVYKVQDKNSKYMNSPESDIFIKG
KTLYNYHRAKEAVRQAGFVYINEGFMDVIAMHRAHHDNCIALMGTALTKDHLRMLKRMTRTIHLCLDGDMAGQAAAMKSS
DLLTSQGFEVKIVLLPDGRDPDEILSTEGIEGLDAVLKDTLSPIDFMMAFECSRLDLRNYEDRKTLLVKACEKIAKIEDR
IDRGHYIAKLSSLTDFPKEIIEEQLLNSSAILEHREQFSQNRIETIQDQRPILDKYTLAEKNLLFYMLNDRQVSDIYEAK
AGFMHNDTYRALAAYIRDYYRTHKTMDVANLIDKIGSSHSALVNALTDIAECSLPLPYQKEVIDDYIARITENTKNIREQ
ELQQQFKDVLAPSAKAEILQKLIDLKKE
>WP_006505512.1 glycine--tRNA ligase [Catenibacterium mitsuokai]
MATKDMEKLIAHAKGEGFVYQGSEIYDGLANTWDYGPMGVQLKNNIKNLWWKRFVQECPYNVGIDSAIFMNPRVWQASGH
VGNFNDPLIDCKQCKSRHRADKLIEAYDPELHPDGWTPEEMMTFIREHNIACPECGGHDFTDIRQFELMFETSMGVVKDA
KSKIYLRPETAQGIFVNFKNVQRTSRKKLPFGIGQIGKSFRNEITPGNFIFRTREFEQMELEFFTKPNEDLEWFEKWRHD
CMQFLYDLGINKENLRYRDHDQKELSFYSKATTDIEYLYPFGWGELWGIADRTDYDLGRHQEYSKKNLEYLDPDTHEKYL
PYVIEPSVGADRLFLSVLADAFEEQKLENGDVRKVMHFHPALAPVKVAVLPLTKKQSDEAMELYNDLVKDFYCEYDQAGQ
IGKRYRRQDAIGTPLCVTVDFDTAEDHSVTVRNRDTMEQIRLPIDQLKAYIADKTRFN
>WP_006505513.1 serine aminopeptidase domain-containing protein [Catenibacterium mitsuokai]
MKHEETYTSTLHTHVHFFVYEPQVIIRVKAVLFVQHDLNENACNYDHFANFMCDKGYVVVVSDMVGHGHSLIDFEQGYFG
KGEVLDHLMKDMHRLQKIMMARYTDTPYFYLGTGFGAQMIREYAARFGDYFQGMLLMGAVSGVRAYRYKNLCLNFFKLMK
GERYHLNKLALRNRMKLSHRFNEDHPFSYLADNEKLVDRFSNDTLTNFSYTVKGYSDIYKISRHANSEETYQKTPTYLST
WIASGALDPLTRLGKDAQLIYHNYKTLGISDITLKIYDNKRHALLFGKDRINVYTDILAWLNARTYI
>WP_006505514.1 DNA repair protein RecO [Catenibacterium mitsuokai]
MITHNIEKTEGVVLKITPSKESDAILSIYTHDYGRISVYGKGIRKINSKNARGVTPSSLSLFELNIRKGLSTLVRATGIE
YYIHIQDHIETDILAQCLLEYYYRYVPENKPDLDTYAFLVDALKAIDTGYSYKLIYALILVFIMKDNGIELEVDGCVHCG
HTSVTSFSLVDGGFVCRKHQTPQDVQMSIEALKAIRHIYKTPMAHIDTLSIDESVLKEILFIFEYYIDEYCGIYLNALRF
VKEWI
>WP_006505515.1 MULTISPECIES: GTPase Era [Catenibacterium]
MSYKSGFVSIVGRPNVGKSTLLNHILKTKLVITSPTAQTTRNTVQGVYTDDEAQIVFLDTPGIHKPQDGLGSFMNTTALN
SIVGTDVILFIEPANERIGKGDRFIVERLKKAECPVYLVLNKADLLSKDELMDKLIEWNQMMDFKEIIPISALNGDNVDE
LIKTVKQDLPEGPAIYPEDTITDHPEQFIMAEFIREKILYFTHDEIPHDVAIEIEQWIEDENGLDIMAVIIVNRKSQKGI
IIGKQGTMIKKIKDQARRDMKRFAGVPVKLSLFVRVEKDWRNKAQYLKEFGYNQDDYS
>WP_006505516.1 cytidine deaminase [Catenibacterium mitsuokai]
MDYQYLVDEAFKARENAYAPYSHFKVGACCELNDGKMIYGANIENAAYGSTMCAERNAVFQAYCQGYRKEDIKALAIVGD
GPTLISPCGSCRQALSELLKPDTPIVLGARDHYEVTNIYELLPRSFSEEDL
>WP_006505517.1 rRNA maturation RNase YbeY [Catenibacterium mitsuokai]
MNIDFVFDNEVDNFENNYEQDFTAIIEQALKTLGIEDDVEVSCVLVDDERIHEINREYRHIDRSTDVISFAMEDNDQFYV
EGMPRTLGDIFISVDHAKKQAEEYGHSLRREMCFLFTHGILHLLGYDHMTDEQEKEMFGLQDEILGALSIEREGV
>WP_006505518.1 cysteine peptidase family C39 domain-containing protein [Catenibacterium mitsuokai]
MRKYPIYLQDDEISCGVYCIKMILKYYDIEEDTLNIKRKARMDHTGTTIKGLVETFKAYAIEAKAYHASLSDIKEHITLP
CILHTLEEGIGHFVVLYEIKEDTYIIGDPAHGIVVYDQEELASIYTENVVSITHIGRYFEYENKTFKQFLKEIKKLYHKD
IRKLGSYTFFITLFSYVLSLIYASLIDYMKVKTPSVILMIVSGAYLLIGLVKIGIEKTKEKKSILLTRAFDKEFVYTSIS
HAIDLKGDTGTLHPQIMDLYQLSQFCIAYFSIFYVDLVSILLELLGLLLISRQLSLVLVVVLVILSLFIYFKSKHFLELY
KDYIAAHIESSHALIDYLDQREIGKRYYGKHQWLKRYEHYYENEANHKQDQEEFSLTLSTGMHMIQILGEALILFVGLFL
YHQKSIRMGELILFYMVYNMILIPLIHLCTTLVEYSQSTVLYEKYKELTTPLPQGQLLIEEPIHAIHMNNVSYAYGFHEP
VLNHLDLEIDHSFFLFGDNGSGKSTLAYLLEGNDSHYRGEVLLNNKPLKDINQDSLKKHIILVQEHESFIPGSIKEVLNC
EDEERILHVLLSLTGERLIELGDSPITSQGLPLSLGEQQILSLARALLCDGDIYILDEALSHLSFERKEIIIQTLFETYQ
EKLFMVISHDKKIMNMGYDYVIMDKGKIIEKG
>WP_006505519.1 aspartate aminotransferase family protein [Catenibacterium mitsuokai]
MGYYEEGEQYFLHAYGRYDTVLDHGEGVYLYDTEGNKYLDFYSGIGVNSLGYGYPAYVEAVEKQLKTLTHVSNYFYTVPA
IEAAKKVVEATRLSKVFFCNSGAEATEGALKLARKYYFLKHHKADSEVIAFHQSFHGRTTGSVKLTGNAHYQQAFGPLME
GVKYATLNDLESVKALLTDRTGAIIVEPVQGEGGVNPCTKEFLQGLRQICDEKDICLILDEVQCGMGRTGTIMTYFQYDI
LPDIVCLAKGIGCGVPVGAFVANEKFAEAMEPGDHGSTYGGNPFVTAAVSTVFDILKKDSIVENCREVSEYLLEELDKVV
EDYDCVVGHRGLGLMQGIVLNVPAKKYVQALLDEGVIVVTAGEKVIRLLPPLVITKEHVDEFITKLRKVLA
>WP_006505520.1 M20 family metallopeptidase [Catenibacterium mitsuokai]
MDDLKRWRRDLHQIPELGLKETQTTAYLKAELEKMGYQPQPLLETGLYVFIDHGYGKSVAFRTDIDGLPVNEETGVDFAS
THKGIMHACGHDGHMTALLGFAKALKENKEPILYDILLIFQPAEESPGGARIVCEKGLLKQFNVESIFGIHLMPLLDEGV
IASKPGGLMAECGELDVKVIGRGAHAGLPHEGVDSLLIACSLINEYQHILTRMKTPFHPAIMNIGEIHGGTARNSVAKET
EFHGTVRCYSDEMFAHLTDSIGRINKGFEEAYGCQIEWSCPPFYPAVINDKKLFNYVSSITSLKELDEPLMLAEDFSFYQ
KEVKGLFIFVGTKTKEFQSGLHTGTFNFNESVLQSVVDMYMKIVLNYQEEN
>WP_006505521.1 MULTISPECIES: 2,3,4,5-tetrahydropyridine-2,6-dicarboxylate N-acetyltransferase [Catenibacterium]
MLKTAEEIIQYIGNAKKQTPVKVYINGHDLPKAEGFKMFGTEDSKICIGDLDAIRAYLEENKDKITETYMEQDRRNSAIP
MIDMTNINARIEPGCFIREHVTIGDNAVIMMGAVINIGAKIGEGSMIDMGAVLGGRAEVGKHCHVGAGAVLAGVIEPPSA
NPVVLEDDVLIGANAVVIEGVRIGKGAVVGAGSIVTKDVPAGAVVVGNPARIVKEEKDDQTKDKTQLMDDLRKI
>WP_006505522.1 diaminopimelate epimerase [Catenibacterium mitsuokai]
MLKFLKMEGIGNDYVYFDGINQDVPTDETFIKKVSNRHIGIGSDGVIIILPSETCDFRMRMFNLDGSEGKMCGNGIRCFS
KFVYDQGLTDKTTLKIETLAGIRTCELNVEDGKVTSVCVDMGEPITLCSDIPVNYSKVEMVNAPIEIDGNTYYCTAVSMG
NPHVIQYVDTLDFDIEAIGPKFEHASLFPESVNTEFVKVVDREHLKMRVWERGSGETMACGTGACAVMYASYLNNKCDEK
VDVELLGGHLQIELRDKKIFMTGPARTTFEGTLKEEDYA
>WP_006505523.1 rubredoxin-like domain-containing protein [Catenibacterium mitsuokai]
MKWVCKVCGYVYEGDELPEDYVCPVCGVGPEEFEKVEE
>WP_006505524.1 MULTISPECIES: FeoB-associated Cys-rich membrane protein [Catenibacterium]
MGTIIVSILLVIWICLVLRTIYKNKKKGIGVCGHNCNTCGTNDLCHADLYKMYREEMRKEGHA
>WP_006505525.1 heavy-metal-associated domain-containing protein [Catenibacterium mitsuokai]
MGNIIVAAIIVVLLIIGVLHYKKTLQSGCCGEHDQIKKIGTGDKDKNLYPYRTTLHIDDMFCKNCAATIENAFNQHKEYL
ASVNMNKKEITILSMNQPDLEIYKQMIIKLGYTPR
>WP_006505527.1 ferrous iron transport protein A [Catenibacterium mitsuokai]
MNLKEVKVGETVTIKKVTGTGPVKRRIMDMGLTKGQNVYVRKVAPLGDPVEITVRGYELSLRKADAQMIEVEE
>WP_006505528.1 MULTISPECIES: FeoA family protein [Coprobacillaceae]
MPISMANPGDTVIIRRITGTDKVKNHLAELGFVVDGEVTIISKVDNGIICNVKGSRIALSEQMANRILF
>WP_006505529.1 MULTISPECIES: metal-dependent transcriptional regulator [Catenibacterium]
MSESTEMYLETILVIQKKKGHVRSIDIAREMNFSKPTISQQMKRLKEKELINMDEDGAITLTEAGAKIANMIFERHTELR
NILVHIGVSESTASQDACRIEHYISPETFEALKAYFKNKI
>WP_006505531.1 small multi-drug export protein [Catenibacterium mitsuokai]
MESIALWFAGTLGKYISPKIAVFIVSLVPILECRGGLIASALLKVDIRYAVPICILGNILPIPFILLFIKRIFKWLKKFN
FSRPLIEKLENRAMNKSKGMSNGEFLGLLLFVGIPLPGTGAWTGSLVAALLDMDFKKAITAIFLGILLATLIVGSLSYGL
LAAF
>WP_006505532.1 MULTISPECIES: DNA-deoxyinosine glycosylase [Catenibacterium]
MIEHPLEPIIDEQCEVLILGSFPSVKSREISFYYGHPQNRFWKIIGTITQTDYETIEDKKKMLLEHHIAIWDIIHSCTII
GSSDASIKDVVPNDIKTLIQGTNIKRIYCNGGTSLKLYKKYQEKETGIKAILLPSSSPANARYRLCDLVDIWKKKLTL
>WP_006505533.1 SDR family oxidoreductase [Catenibacterium mitsuokai]
MSQTVLITGASNGIGKACARVFARKGYDLVLVARHREKLEAVKAELSEYDVNIKVVAMDLTGEDAAVDLYNNLVLDDISI
DILVNNAGFGDHGAFHDSSWEKQKKMVLLNIMALMQMTYVFGQSMKLRKKGRILNVASIAGLCAGPYMSTYYATKAFVLS
FSESIAYELKDYNVEVSCLCPGPTKTGFMDVANLGQSPMFKLFKPQSAEAVAEIGIQGLFDNHLVQFTGLSGHLLNLAAR
LLPRSFLSSCTGFVNGKRKV
>WP_006505534.1 hypothetical protein [Catenibacterium mitsuokai]
MNEIRGVRKKNVMKIIQSLVKQGGCTKNELVFYTGLSLSTIDSLLEEMLKSNRVIKAGYRESTGGRPSMSYKVNGEFSQT
LCIYAYKHDKTITVIGRLYNLYSEMMEEKRRDIPKLDCDVLCSFIDEMLNEQVHTICLSLPDCDIDINHRYKQRVFVKND
VYMGVIGAYIKHMQYDSIVLLDSKVNSRLGIVVHGHLVEGKSSIAGQIRYMPLIENKNRRSMKGRSQSLVIELQNIIGML
NPEAIVICAQGIDQHYVEEELLKIFKMNDMPHLIYIDDFIDEVMLGMESISKDSLFDNLSR
>WP_006505535.1 Ig-like domain-containing protein [Catenibacterium mitsuokai]
MRKILIVLLMSLFFISPVYADNHVVNVSYDGEVTTASGTAPSLPLKARITFYDGSEKDYNIDWNTYDESLYKTRNASQFT
VTGSISDLQLTTNCIVNVEAAKITHIDELSNKTVIIGSALSLPATASVTWSNGDHTNEVIKWDNYDGNALKYVHTFSLKG
YVYNSTIIQTVHVKDASVTSVSVPAVVSTTAGVEAELPQYATVRYSNKTSKKVKIIWDNQVFNEPGKYTVYGKLSHSTHK
VSIRVEVKKNEDNTQTPEQKQPVKKTKTEKKKKVQKEEKSSFSYVMALAVFMAFVFGFITLISFIKRKIRIQENR
>WP_006505537.1 hypothetical protein [Catenibacterium mitsuokai]
MRLSKIILYSDAKGRGVKPDACVEVSQRLTIMRDGHIWFTGYDYGDGFNSRRIIRRKRVNIGQEKAETLLELLREFFLET
SNHPSSTNRDWWRIQLIDEDGHEYNYNVSVVGDVILKEIDMTQYMRNIIPIDDMYLFGKKDSHNLT
>WP_006505539.1 RNA 2'-phosphotransferase [Catenibacterium mitsuokai]
MERKSRRLSYILRHCPESIDLELDDHGYGDVNKILEALNITIEDLDMIVREDEKQRYSYNGDHTRIRANQGHSIPVNVDL
KEVQPHDILYHGTATRFVPSILEEGILSQTRIYVHLSQDIETAMTVGSRHGEPYVFTIDTKQMYEDGYKFYLSENNIYLT
KIIPAKYLKAST
>WP_006505540.1 GAF domain-containing protein [Catenibacterium mitsuokai]
MELLIKQLEELISPNEWFVTNLSNASALLVDAIDDLSWVGFYMMRAGELVLGPFQGKVACTHIKVGKGACGVCVQGDQTI
LIEDVTTFPGYIACDAEAKSEIVVPLHDEEGKVIAVLDVDSNSLGRFGDKEQELFEALGKVLEKSLWSEKADV
>WP_006505541.1 nitroreductase family protein [Catenibacterium mitsuokai]
MEFDQLLKERYSVRKFSNQKVEKEKIDKILEAARIAPTAVNYQPQRILVVEDPDNLAKLKECTRYHFHAPLAMILCYDKT
VSWKDMHNRECGEVDVSIMATYMMLKLFDLGLGSTYVGSFDYKELIKQFNIPENYVPVMILPIGYPREDCVPGPMHDKRK
PLNEIVSYEEYTQGE
>WP_006505542.1 MetQ/NlpA family ABC transporter substrate-binding protein [Catenibacterium mitsuokai]
MNKNILKVFTAGLLAFSLAGCGSKSDSKTITVGATTSPHAIILKHVQPEFEKAGYTLKIKEFSDYPNINPSTSDGSLDAN
FFQHQPYLTSYNKDKGYKKGDDGYLVSVGAIHFEPLGLYSTKYKAVSDIKDGAKIAIPNDATNEARALLLLADNGVLTLK
KDAGVTATKKDVVSYNKKVELVEVDAAQVASKLPDVDFGIINGNYALDAKVTDKIITSEDSNSEAAKTYQNIIAVKESNK
NNKAIKKLVEILKSDSTKKWIEKKFGVSVKPAE
>WP_006505543.1 methionine ABC transporter permease [Catenibacterium mitsuokai]
MVTKLFPNVIEFASDFPQAIIDTLLMLVISGLISVVIGIFLAVIVVVTRKDGLKENEPVFWILDKIINLFRSIPFIILIP
TVAVLSRALFGTTIGIEGALVPLVIGTAPFVARQMESAIMEIDPGIIEASIAMGLSTKEIIFDVYLRENIPGMIRGLTIS
FIALVGQIAIVGSVGAGGLGDMAIRYGLQRSMGDITFVVIILILILISIVQAIGDKLVEKTTH
>WP_006505544.1 methionine ABC transporter ATP-binding protein [Catenibacterium mitsuokai]
MIHLEHVTKTFKTKDGDVHAVKDVSLNIEEGEIYGIIGFSGAGKSTLVRCINLLEKPDSGAVVFGDKDLLKLSDADLRKE
REKIGMIFQHFNLYNSRTIYDNIAFPLKHLGWSKDKINKRVLELLELIDLVERKDSYPSQLSGGQKQRVAIARALANNPK
VLLCDEATSALDPQTTQSILQLIKKVNKELGLTVILITHEMAVVKEVCDKVAVMEDGRVVEQGSIVDIFSNPQHQITKNF
IATTNNLNKIDELIKDNHRITQLNENQQMVKLQYQSSNTDVALISVLSRDYGVDCSIIFGNVEIIQGQPIGTLITIFTGE
DADIKKALEFTKQQGVKVEVIKRGN
>WP_006505545.1 NUDIX hydrolase [Catenibacterium mitsuokai]
MCRDKNGLTEEEFLKSYNPDKYPKPSLTADICIFAHSDVTEILLVKRGGHPYIGQWALPGGFANKNEPIEKTASRELKEE
TGIEGVSMKLVGVYSQPGRDPRGWVVSTAFYADVDKNSIHPEAGDDAKEAKWFTIVDETHLRCGDINIGMNDLAFDHADI
IHDAIDKGL
>WP_006505546.1 MULTISPECIES: iron-containing alcohol dehydrogenase [Catenibacterium]
MRFTLPRDLYHGKGALENLKNLEGKKAIVCVGGGSMKRNGFLDKAVKYLEEAGMEVKLYEGIEPDPSVTTVMKGAAVMEE
FKPDWIVAMGGGSPIDAAKAMWIKYEYPEITFEEMCKVFGIPKLRKKAHFCAIPSTSGTATEVTAFSIITDYDKGIKYPI
ADFEITPDVAIVDPDLAETMPVKLVAHTGMDAMTHAIEAYVSTANCNYTDPLAIHAIEMIQANLVKSYNGDMSCRDDMHD
AQCLAGMAFSNALLGIVHSMAHKTGAAFVDQGGHIIHGAANAMYLPKVIAYNAKDETAKKRYGVIADYMHLGGENDDEKV
ALLIKYLRGMNDALNIPHSINHYGADGLPAEVGFVPEDVFLERLPEIAKNAIADACTGSNPRIPTQEEMENLLKACYYDT
EVDF
>WP_006505547.1 Cof-type HAD-IIB family hydrolase [Catenibacterium mitsuokai]
MKTLYVTDLDGTLLEPDKSIKPDNLKLINQLIDEDVNITYATARSLTTTKQVIGDINFKLPVIVQNGTFILSPKGDMILG
NYLGDSILDTVRDYDISPIVYSQIGKKNYFSYIKDKTSAGVKAFVDDHLDDPRNHPVNTYEDLYEGDIFYLLLIDDYDKL
KPLYDLFKEDYYTVFDQEMYSHDWWLEVMSPDASKANAIKYLKQKLQCDEVVVFGDGKNDIEMFEEADYSCAVENAAPEL
IKCADEVIHISVPQYINQRKK
>WP_006505551.1 helix-turn-helix domain-containing protein [Catenibacterium mitsuokai]
MLSKNLKIFRKRKGLTQENVAEALNVVRQTISKWEKGISVPDADMLIKLAEILDVSVSKLIGSDVADEKNEDMIAVELAR
VVEQLASRNRRSKKVLKCVLIFLIILLLFFVFLCVINFAAM
>WP_006505552.1 MULTISPECIES: pyroglutamyl-peptidase I [Catenibacterium]
MKLLLTGFDPFGGEPINPAWEAVKRVSDQVGDVEVVKLMVPTVFYKSIDTVAAAIEKEKPDAVLCIGQAGGRFDLNPERV
AINVNDARIPDNEGNQPLDGPVFEDGETAYFATLPIKAMAEEIRKAGVPASVSNTAGTYVCNHLMYGVLYTLANKYPDVR
GGFMHVPFITSQVINRKPIAPSLSLEQIVTGIEAAVKAIGENQEDIKTAEGQTH
>WP_006505553.1 MULTISPECIES: DUF979 domain-containing protein [Catenibacterium]
MLQIEWNTATIIAEVFYCVIGAIFAATGFNALTNKDCEKPVTTAIFWFLIAVTFMVGPYIPTWITGLIVVLLAVLSGLGL
VKPAARHIPTAKETRDNADKYGYKSFIPPVCLALVAVLVATFLPNLGANNAIGISAAAALIVAYIIFKPKLSTPFKDGVR
LNDNVGSTGILPQVLSALGSLFTAAGVGAVIAAGVGALIPEGNHLIAVIFYCVGMALFTMIMGNGFAAFAVITVGIGYPF
LIAQGANAIVVGALGLTAGYCGTLMTPMAANFNIMPAALLETKNKYRIIMTQVPVALIMLVIHIILMYVLAF
>WP_006505554.1 DUF969 domain-containing protein [Catenibacterium mitsuokai]
MNDAIKLIGIVIVVIGFVMKFDTLATVVVAGLVTGLISGMSIMDILNTLGTAFLTNRTATLFILTLPVVGLCERMGLRDK
AVDLIKGIKNATTGRLLVIWEGVRTVASAFSLRIGGHPQFIRPLINPMAQAAAIAKYGDIDEDTEDQIKGMAAATENYGN
FFAQNCFMGASGTLLIVSTLNELFKSHGVSQVVTANQIALWSIPIAVISVFVGGAYALWFDKKLNKKYGKGGK
>WP_006505555.1 hypothetical protein [Catenibacterium mitsuokai]
MNINEGARIVVEDWLHLTKDNLVYFVTDETKLKEADAFLKACNHIGANCKVVQLKSHEIQNGKSIDDLKWEMAKADAIVG
ATNYSFITTDAVNYALSRGAQFLSMPMSTNNGESLFEQEFLKMDPDEATMLGMPMFWELRDAKTIHVTTKRGTDLTFDIT
DRFPGIFHGSLWEVGKCSSSSFEIYIPPVEYHTNGTLILDGSMGYIGIVDKPVEIKIENGYITYIEDTEDGRKLKEYLES
FDDLEMYCAAEFGIGLNTISKCRGASYIEDESAFGTFHIGFGRNLALGGSHNARGHFDLVTHNPTIIVDDKVIMKDGHAK
AIQPIEWGVL
>WP_006505560.1 Gfo/Idh/MocA family protein [Catenibacterium mitsuokai]
MYNWGIIGTGWIAHEMGEALNRMNHGIYGVVSGRYENALSYQKEFDVRHVYHTIDDMLEDSHIDIVYIATPHNLHYEEMM
KALEAGKHVFVEKSITVNDNQLEEAISLAERKGLVIMDGVTLFHMPVFKKVKEIVESGSLGPVKMIQVNFGSCKEYDINN
RFFSKELAGGALLDIGVYAVSFARYFMSESPKQILSTVNLFETGVDETSGIILNNSKEMAVISLTMRAKQPKRGLIACEN
GYIEIYNYPRGDQAVITYTSDGHSETIKNGETKDALFYEIEDMEDYVSNKYSKTLEITSDVMKILTKIRKQWGMIYPFE
>WP_006505561.1 ribose 5-phosphate isomerase A [Catenibacterium mitsuokai]
MKKRSAKAALELIEDGMIVGLGGGETIGYLVEYLSHSHKDVKVVTPSFATEQVCIQSGLELLPLWSVNHVDLSFDGCDEV
DQDMNALKSGGAIQTREKLIASMSDRYILLLDESKYFVTLPFLHDITCEVLKEAYSYVSRKIKEMGGKLILRPNKSKAGP
VISDDGHFIVDVHFDTIENIKELNNKLNNIEGLIATSLFVGLVTDLIISNKEETYRIGGK
>WP_006505562.1 DUF2500 family protein [Catenibacterium mitsuokai]
MGIVFVCLVIVGMICIVDANTIICWFKNNRALVHIIGASILTKEVNENKYYVCFGLEDGRIKRLLVDYYVYLSLTEGEKG
ILTYQGTRFIRYERGGE
>WP_006505567.1 GDSL-type esterase/lipase family protein [Catenibacterium mitsuokai]
MNIVCYGDSNTYGFNPLDGGRYETNWVDIVRENYKDDFVVNAGLNGRLAEPRQFLYDITLRQYAPIGLLIIMLGTNNVDH
LEPIDHITVGLHVMLRRALSKAEHILLLAPPYLRNDEERYQRSKELNKKLKVLADSFHADFIDVEDVITELSFDGIHLTQ
KGHEQLGKTIVDYMKKSL
>WP_006505568.1 MATE family efflux transporter [Catenibacterium mitsuokai]
MTKNMTEGHPLKLIMMFALPLLLGNIFQQTYNIVDTAIVGQTLGANALAAVGSTSSVQFLVLGFCIGICCGFGIPIAQSF
GGNNLSKMRDFIYHSIVLTIIIGTLLTVGCCLLCMTIIHILQIPSEIASRSYIYLLIIFIGLPCTLLYNLCSSILRAVGD
SRTPFLFLAFSACLNIVLDLFCIIILKLDVAGAALATIVSQGISGILCLILIKKRFTVLHLEKENKVMKSSIVKSLLGMG
LPMGLQYSITAIGSMVMQGANNSLGATYMSAFAAAAKIKQLAICPFDALATAASTFASQNYGAKKYDRIKKGVIQTVVVG
IIYGVIVGILLILFGRIFSMLFISSKYSAVLDASAKYIAYMGYFYWVLSILNVCRQTTQGIGYSGLAIFSGVIEMIARCF
VSLVFVPIAGYTAICCADQTAWIVAALYCVFTFSYCFKKIQEE
>WP_006505569.1 AraC family transcriptional regulator [Catenibacterium mitsuokai]
MFPIHTQHIENTENDMIYHDHDSLEFIYCLHGEVSYLINGESITIHKGEAFMINTHIIHARLSSTAHLMTVSIERETFSM
HESLLSYFDSFFNHEHAPYLIIHDHTIHVLITKLYGLLNIPEMNPFLILSSASELVHLVSTILPESKPLDDYDKMLEMIH
YLEDNISQKITIQDMADAVSICRSRCCSIFSQYLHTSPMAYLNELRLVHSTELLSKNYSIVSISKMCGFSRPSYFNTQFK
KRYHMTPLEYRHSS
>WP_006505570.1 SWIM zinc finger domain-containing protein [Catenibacterium mitsuokai]
MKEELFDDLILERGYEYAQEGAVDHVRKVGEVIYATVHGTEDYHVKIDDNDMFCDCPYAKEGAHCKHMAAVLYYLDSHPV
YDEHVLVDALSEKQAKQLLKKILKDHPEYFDQLPQVEKKEDIKESVEEAFRNHPDVKSARSYIVKCIDDYMDIDMLIHTF
KNYLEDKVVSKSLIDYYSTLDIKEAISFVKSLKTDKPSIKKMYQSYLKDLYLKDNDRESYLDILWTLVREDGQIDFYREL
KRQYSKEEWESLRDGLLKNLPPRARLDKIYLEEGMYDQLLNLVIQTPGLYILEEYYHDLLDYPEQLLNKYLEELKPLVGK
QDITHYLKEIEEIPGGVQFISLNQLRK
>WP_006505572.1 LysR family transcriptional regulator [Catenibacterium mitsuokai]
MANYDYYRIFYYVAQYQSFTKAAEMLRNNQPNITRYINNLESELGCKLFIRSNRGVKLTPEGENLFEHVAIAQEHLRLGE
SELQKEKELNSGLITLGVSENALRIFLLDHLERFHEQYPHVRLRITNHTTPEALESLRNDLCDFSVVTTPIDLPHLLQVS
VLDHFEDILICGKKYKEFSLKHHSLDEFKDTPFISLTSQTGTRNFYNQYFLDNGVSFHPDIEVSTTDQIIPLIVHNLGIA
FYPRKLAQQYLDKGEVYEIPLFQSLPHRKVCLVKDPNKSQSIASSKLIESLTHR
>WP_006505574.1 replication-associated recombination protein A [Catenibacterium mitsuokai]
MASLFEETFNEPLPSRLRPDNLDEFVGQTHLVGKGKILRRLIETDSISSMIFWGPPGVGKTTLARIIASHTHSSFIDFSA
VTSGIKEIREVMKQAENNRVFGEKTILFVDEIHRFNKSQQDAFLPFVEKGSIILIGATTENPSFEINGALLSRCKVFVLN
ALEEEDIVSLLKHAISSPKGFGNMKIDISDDCLHLIASFSNGDARNALSTLEMVINNSDEKDGIIHVTKTIIEQCTQKKS
LLYDKKGEEHYNLISALHKSMRNSDPDAAIYWLARMLEAGEDPLYVARRVIRFASEDIGLADPRALSIANDAYTSCHYIG
MPECSVILTQAVVYMSMAPKSNSLYVAYETAKKDALKELSEPVPLVIRNAPTKLMKELHYGEGYQYAHDTKEKITNMQCL
PDSLKDREYYLPGTQGAEKQYKNRLDEIKKWRKENQ
>WP_006505575.1 NAD(+) diphosphatase [Catenibacterium mitsuokai]
MSYCVKCGHELIEKENGIDGMVPYCPNCQEFRFPMFNSAVSALVLNPKKDKILLIQQYGRKDNILIAGYVTKGENAKQAL
FREIKEETGLTISSYEFNDNEYYARTNTYINNYIVVVEDESFHCNEEVDYAKWYDLKDAMNIIKPDSLAQELLRRYLYKR
EHNLVFTR
>WP_006505576.1 RsiV family protein [Catenibacterium mitsuokai]
MHKLTFWKKIGLSFIVLVAILILINHQLNKDTNTPNRLTLSNLFTVDVKKSHVPWITTADNNKQKALDVVNHKMASTIKN
FISKEEKSGSYYSINHEIVYNTDQLFTLKLELNRARADSYTKNVYYTINKSTGKSIPLSAYFKNSDYKEVISKEILKQMK
AEMKKDTNKVYWCQKNDNPRFKGISKNQSYYINKQGELVICFDQFEVAPGYMGNPTFTIKNDLLDDYFK
>WP_006505577.1 6-phosphofructokinase [Catenibacterium mitsuokai]
MRVGILTSGGDCQALNATMRGLALTLYRNVKNVEIIGFIDGYKGLMYEKYKKMKPKDFYDILNVGGSILGNSRCPFKRMR
IIENGFDKVKAMKNTYKKLELDCLVVLGGNGSIKSANMLSQEGLNVIALPKTIDNDAWGTDYTFGYSSATAIATRYLDEI
KTTAASHSRVFVIEVMGHKVGHICLSAGIAAGADVILLPEIPYDIKVVAKKVKETLKDEKNYAIIACAEGAISEADALMK
RKDYKAKVLARNGRSVAYEVADELSQEIDAEIRVSCIGHAQRGGHPDSYDREISTRFGVEGARLIIKKHYGEYVVLQGNH
VTHIPLEATAGKLKYVDTEGEIVQSAKLVGISFGE
>WP_006505578.1 polyphosphate kinase 1 [Catenibacterium mitsuokai]
MNIYKDNRELSWLKFNDRVLMQAKDENVPLGERLTFISIFQTNLDEFFRVRMGFLFDQALFYPALKENKTNMTSSEQIKA
CERKVKYLYKKRDKIYASNLEKMKEYGVEIVNYNDIKDKEDKKFLEHYFTQEMLPLVSPQVVSKRQPFPFLNNGELYIVT
QLESKKGKRKMGIVSCSAAFDERLIALPSTPGKFILAEEIVKKHLPVIFHGQTVKNASIIRIIRSADIEEDDYSLQEHED
YREMMETLIKQRRKLAPLRMEMSPGLEEIEVDMLKHFLDLSSSQVFEVESPLEFSFVFTLQDYLKSRHPELFYKRLEARN
SPLVENTVPMIKQVLKHDILLSYPFESMAPFLRFLDEASRDPQVISIKMTLYRVAKNSKVVKSLIRAAENGKDVTVLVEL
RARFDEENNIAWSKQLESAGCHVIYGLSELKVHSKICLVTYRTDEGIKYLTQIGTGNYNEKTSKLYTDFCLMTSEHAFGE
EANELFTHLCLGETDHNANVLFVAPHCMISRIFEKIDEQIALAKAGKPAYVGFKCNAVTSKKMIEKLVEASQAGVKIQLI
VRGICCIIPGIKGYTENIQVISIVGRYLEHSRIYIFGDKNPDVYISSADLMTRNLERRVEVGAPIHDPRIKKTILNMFDI
MLHDNVKASRLLNDGTYKRVKNKQEKINSQEYFFKKKSIREA
>WP_006505580.1 MATE family efflux transporter [Catenibacterium mitsuokai]
MTFTNKDLKNMIIPLFFEQLLVMLVGIVDTFIVSFVGESAVSGVSLVNSFNTIFIYLFTALASGGAVVISQYIGRKEQEA
TNRASGQLLMFSIVFSFILMILVLIFNESLLRLLFGRVENSVMQACITYLRISAYSYPALAIYNAGAALYRSMAKTSTTM
YISIASNIINCIGNCIGVFVLHAGVAGVAYPSLIARVFSAVVITFLCFNKTLTTYYEKKHIFVFDAKMLKRVLNIAVPNG
IEQGIFQLVKVALSSVVALFGTYQIAANGVAQSIWSLAALVGVTMGPVFITVIGQCMGAKDIDNAHYYFKKLMKITVIFS
IIWNIFILLITPLFLQYYQLSSETKHLVFVLVIIHNIFNTIAFPFSGPLSNGLRATGDVKYTMIVSILSTVVVRGILSII
FGITFNLGVIGIALAMCADWSMRAIIFHLRYKSDKWTQFSVI
>WP_006505581.1 MULTISPECIES: flavodoxin [Catenibacterium]
MKDLIVVFSYSHGNTIHIAKMIQKKTGADLKVIETIQPYSDDYDEVVDLGLKEVKKGYEPPIKEISIEGYDRIFLGTPTW
WYTMAPAMKTFIHMHDFKGKTVIPFMTHGGWPGKVIKDMKKELKDSIIPTSIEVQFDSNGGDTLITSLDTIEEWIKQL
>WP_006505582.1 response regulator transcription factor [Catenibacterium mitsuokai]
MQKIMIVEDDEIIASSIKKHLEKWNYDVFVVNDFENVLEDFRNYEPLLILLDISLPYYNGYYWCQEIRKESEVPIIFISS
TSENMNIVMAMNMGADDFINKPFDLTVLTAKLQAILRRTYSFNKTQNVLNYQSLTLDLLKGVISYHEDSIELTKTELKIM
QILFEHAGQIVSRDTIMEALWQSEAFVDDNTLSVNINRLRKKLDAFSLPQLIHTKKGIGYQLYYEDIH
>WP_006505583.1 sensor histidine kinase [Catenibacterium mitsuokai]
MKTYIKDHYRFYLVYLVMILLFDLILLLCDVSISLLYYPTCLCLFFVIVYFCYDYYKYNNKIKALKYALHLDHIYLENIP
TPENALEDSYYSLIEKIIQANIVLNNQKDTSYHELSDYMTLWVHQIKTPIAGLRLLIQSGDLSPRLLSMQILRIEQYVDM
MMYYVKMGHMNQDLKIGHYKIGDIVNGVVKKQSLFFIHKKISLNLEELDEEIVTDEKWTSFIVEQILSNALKYTKEGSIH
IYMKGYTLYIEDTGIGIKKEDLPRVFEKGFTGTNGRIDKKASGLGLYLVKNICDTMGYPIHIESIINQGTTVSICFEKKP
LKVE
>WP_006505584.1 ABC transporter ATP-binding protein [Catenibacterium mitsuokai]
MSLLEVKNLKKVYTTRFSSQQVTALSNVSFSVEEGEYVAIMGESGSGKTTLLNILASLDTPTSGEVLLNGEDITKISEKH
ISQFRRKNLGFVFQDFNLLDTFSLRDNIFLPLVLSKENYDVMETKLNHLAPQLGIESLLDKYPYEVSGGQKQRAAVARAL
ITHPQIILADEPTGALDSKSTDDLLNIFDHVNKEGQTIVMVTHSTKAASFAKRVLFIRDGQVYHQIYKGDKTNEEMYQAI
SDTLTLLQTGGK
>WP_006505585.1 ABC transporter permease [Catenibacterium mitsuokai]
MFYLKLALTNIKKNGKIYFPYLITSIFTVMMFYCVKFLGGDNGLRKDSESAAMMMSLGVYVVIIFSVIFLLYINSFLMKN
RKKELGLYNILGMEKRHVMLIIFIETLIVYLISLGFGVLTGVLFSKLMMLILVKILAIHTSIVFSIDMNAILITTLLFSV
IFFVSFMINAASIRFSNPIQLLKGGMVGEKEPKTKWLMTLIGVITLGAGYTIALSIEDPITALVLFFVAVVLVIIGTYAL
FTAGSIVILKLLKKNKKYYYQTNHFISVSQMMYRMKQNAVGLASICILCTCILVMISSTYTLYSGVFDTVKKSVRADYSY
KVGNMEKVNMDEEIINLEKDIKTSLASKNIGISRMASLKYCQVWASQNGTVFTAPGEGGNNKLLTILGMTLADYNRIYNH
HVSLNDHEVLYNSNYHFNHDSMMLNNQLYSLKMVKNDPWFVKDDIANIDSDSITFVFKDDAALKQALTFEHHSSPSYSYE
ILVDYKGGYFNSKAEEVMRKTTKNFTLKVSEKNDGEISYSNMTRYDNYQLFSQMYGSLLFLGIFLGVLFMMAAVLIMYYK
QLSEGYEDQKRYEILQNVGLSKKEVRQAISSQVLIFFFLPLVVAVIHMSVAYKMILKMFKVMILNAPQTFITCTVVSVIV
LTILYTIVYFCTSRTYYKIVKK
>WP_006505586.1 asparaginase [Catenibacterium mitsuokai]
MKKKKIAIIATGGTIAGSGAAGKTTNYEAGTISVDEVLDSIPDIRDRVEIVLDNLFSVDSNEIDDQRWLLLTEHINKLAD
QQDIDGIVVTHGTDTMEETSYFLNLTVNTLKPVVLTGAMRPATATSADGPFNLFQAIMLASHSEAWGRGVMCLFSSTIFS
GRDIQKISNYKIDAFDQRAFANLGYMKDDEVYFSSQPLKRHTTYSVFSRKPINDLAHVAIADYYVGASPDILDFLAKNNE
GIVIVGTGSGNYSKEWRQRIEELSDQGIIFVRASRVTNSIIFQDDYFDPKHVCLGANNLSPYKARILLMLSLTITKDKKV
INDYFLNY
>WP_006505587.1 Crp/Fnr family transcriptional regulator [Catenibacterium mitsuokai]
MNIIIPENYFYLFESVGERCVLPSKTVIFYESDDANDIYLLIKGRVRAYLSSSQGKQITLEVLKKGRIFGDGSFLNHSVR
KANMATITDAEFIRCHITDLMPILQKNNDLMILMLQHLTSTCNYLTHTIERLVNYNSTQKVADFLLIETDNGKKSIPYTH
EDIAGCLDMNRVTVSRIMKKLKEENAVEYEYGIVSVTDSKTLKHILEHPE
>WP_006505589.1 HD domain-containing protein [Catenibacterium mitsuokai]
MLNELMMKMIEFDYGDPKRIQHFIKVHSFSQLIGEKEGLDAHTLFVLEAASILHDIGIRVSEEKYGFQNGKLQEQEGPAP
AREICTSLGFKEDDIERICFLIAHHHTYTNVDGMDYRILLEADFLVNAFEGNASIESIQHAKEIFFETETGKHILDTMFK
S
>WP_006505593.1 replicative DNA helicase [Catenibacterium mitsuokai]
MDTRELPHDLEAERALLGAMLIDKNACNDVINMATPQDFYLDAHRLIFTGMKFLHDSNKPIDATTVTDYLINQKILEKVG
GVDYLLVLANSVPTVAHTTHYLQILNEKSLLRRLIKEATTIVQDAYGEITDINDFIDTVEKDVLEVTRDRNAGEFKTIES
VVQNVTARMNLLQKNGGVVSGVKTGYKELDKLTSGFQPGDLVILAARPSVGKTAFALNIGFNSSLNSEEAVAIFSLEMPA
EQLVTRLICCAGSIDNDKLKTGAILKENANKYYAAADRVTRCNLYIDDTPAIKIGEIAAKCRRLQREQGLKMVIIDYLQL
ISGPSSSRESRQQEVSDISRQLKALARELKCPVIALSQLSRQVEQRKGKPMLSDLRESGAIEQDADIVAFLHREDYQNKE
KEAETNGLTEIVVAKHRNGATADISLVFEKQYSRFSDYYTGPENQNSGEGLRI
>WP_006505594.1 50S ribosomal protein L9 [Catenibacterium mitsuokai]
MKVILLEDVKKVGKKGEIVNVSDGYGQNFLIKNGKALMATETGKKIVAQQEEEKKQEDLKRKEEAQELAKKLEAIVVEFK
VKTGKDGKSFDHVSTKHIAKKLLEEYGIKIDKRKFINAYPVGALGTTKFKIELYKGVIATINVHLSEK
>WP_006505595.1 DHH family phosphoesterase [Catenibacterium mitsuokai]
MTRKVAQIRNIFVLLLVFIIFAAFAAFGIFHQAWMLRLAIFAVITNVVYISLLFYMSYLMEQNSYSVSDALGIDAKNALI
YGGVGLIQYDENRNITWVSDFLKALNINIVGIKLLEWQPTLASLFDDEDVKIIEVKGKKFEVYNSADTRLIYMKDVTQYV
SLSQDYEDIQVCMGYITVDNYDEIIANVDESQKVKIQNLCRSTITDWAYKNGMIIRRYQTGKYIVFFNERIYKKLIESKF
SILDDFKNAIEELDVLMTLSIGIGRSTKVLRELEELASSALSLAYSRGGDQIAIKSGKDHVRYFGGKTDAFETSSKVRSR
IMAQSLAGLITRSRNVLIMGHKNSDLDSFGASLAAARIVENLGKKANIVIDYESLEEKTKGVVEMLRSNPDYKGLMLTIS
EALEKANKNTLLISVDNHKDSLAISRSVLDKVKNKVIIDHHRRSEEFISSPVLTYLEPSASSTVELLVELFDYQQHEIEI
SSLDATIMYTGMLVDTNYFRQHVGTRTFQSAAKLKEAQADLSLAYELLEDSFECMKEIFDITESAYRYKDKFLIATGKDE
ELSRSTLAKAANQLVYVSGIYAAFAIGYISKNTVAISARSSKKVNVQMIMENDALHGGGHFSMAACQIENVTIEEAKERL
EHAIDAYLEDRGV
>WP_006505596.1 DUF2232 domain-containing protein [Catenibacterium mitsuokai]
MKTNKLVQGALIAALFGVLAVLNTMTGTMFDSLIGYGMAIPMAIYSYKTGLKEALMTSLASMVIAFLFGTLSYVLIVLSS
LGMGTVVGLCLKNKAKKETMLVLGATFFFLSDFLYFYIFSGVLGINLIAESKEMYNQIIAVVPSLSNVFTFQNFYNLIPL
FILIMSFLQSYLVMMLCALFFKRLRIPFDMSIHIATFRFSPKMGYILAIMLAGSILARQYFGNVVIVQYLYFISILGFMV
DGLAFLSFYLIIRNHGRYSNLLIFLVFIPFLQSLLVILGIIDIFVEIRQILYNKYQ
>WP_006505600.1 translation factor GTPase family protein [Catenibacterium mitsuokai]
MKQLTLGMVAHVDAGKTTLSESLLYTTGTIKHQGRVDHKDTFLDYNTQERERGITIFSKVSSLDYKNNHFTFIDTPGHAD
FSGEMERALSVLDYAIVIINGLDGVQAHTKTIWNLLEHYHVPAFIFVNKMDLTHYTKEELLDSLSQLSPHIMDMSASEED
IAALDEEMIEEYLETESLKDTSIAKAISNRHLYPLYFGSALKNQGVEELLDALDRYTLEKEPQKELSAQVFKIARDERGE
RLVFIKVTGGRLHVRDTIHDEKIHQIRLYQGNHYTLIEEAAQNDIVALTGIKKLQAGDYIGSGHVIHSTLRPSMLYSIQP
SKEADINHFFSSLKVLGEEEPLLHLKLFDDHAQVSLMGEVQIDILKQLMKDRFNEDITVDEGDVAYLETIKESVEGVGHF
EPLRHYSEVHLYLEPLPQGSGLVFDNQCQNNLEERYQNLIMTHLQEKEHLGVLTGSPITDMKITLLGGKAHLKHTEGGDF
REATYRAIRQGLKMTESVILEPYYKYELVIPTEALSKVYYALEDYPTPTVVNENNDITTLHGEAPVLFLTHYQKELLTST
KGKGQLFFLDTFYAPVENQEEVITQCDYDSESDLDNPTGSIFCSHGAGYYVPYDEVREKMHLPLYSAMKQEHTYTHNPVH
ISDEELKRVYERTYGPLETKLASDYYKPKQDYVSSNTVQVLDEYLIVDGYNVIFAWDELKELAKENLGSARDKLIDILMS
YKGYRGCHMILVFDAYKVPQNKGKSQMYHDMEIVYTKEGQTADAYIESITKQMGGQYRLVVATSDNLEQKIVLGHGATRI
SSRELLQDVISRSKIQKEEFERKNPQMHSYAFEDLKKS
>WP_006505601.1 aminopeptidase [Catenibacterium mitsuokai]
MYAKNTWEKYKDNLNEVMEYNEGYKDYISKNKTERACVKDSIRLAKEKGFKPLDSFETLKPGDKVYVNNRDKNIALFVIG
NKPLTEGMRILGAHIDSPRMDLKQNPLYESEGFVLADTHYYGGVKKYQWVTIPLSLYGVVAKKDGTVVDVVIGEDDNDPV
VGISDLLIHLAAEQLDKKAAKVIEGENLDVTLGNMPLVGEEKDAVKANILKLLKDKYDIEEEDFVSAEIEVVPSGKARDY
GLDRSMIAGYGHDDRVCAYTSLTAILDMDVCDYTCCTILVDKEEIGSVGATGAQSLFFENTVGEMLVKMGIDSFVQTRLT
LSRSKMLSSDVSAGVDPLFVSVNDKKNAAYLGNGIVFNKYTGARGKSGSNDASAEYVARIRAVMDESKIHYQTAELGKVD
LGGGGTIAYILGNYNMDVIDAGIAVLNMHAPMEIVSKVDVYETYQAYIAFLKNA
>WP_006505602.1 MurR/RpiR family transcriptional regulator [Catenibacterium mitsuokai]
MHPTILEQFKKDFKLNENDLFIIQYIIEHSEEITSYSSHQLAKETYSSPTAIIRLVKKIGFKNYNDFKLNIHSLLNKYTL
SNMRIMSNEDLYTIKNKLAKIETGIINQTKENLNSNVFNEVMTIISRNKYIDIIANDANAAISEYGSHILSSVNKFVNVY
HNGNRQLWFSLNVTSDHTVILISKFGKTRHLLNIADTLKQRHIPFIVITTDDTNDLAHKTPYVLYGINHGELDNLKDMIF
YISLKYIFDLIYTALFSYDYKQAKEVDDLYAKIYSSENE
>WP_006505603.1 SemiSWEET transporter [Catenibacterium mitsuokai]
MVGTTAAILTTISFVPQACQVIKTKDTSGISLGMYIAFVLGVFLWIIHGIKIQDMNLIGANAITFVFASIILTYKIKYK
>WP_006505604.1 6-phospho-beta-glucosidase [Catenibacterium mitsuokai]
MLNKDFLWGGALAAHQFEGGVLDTTKGLSVADVMTAGAHGVPREITDGVIEGKYYPNHIGIDFYHHYKEDIAMFADIGFK
CFRTSIAWTRIFPLGDEEQPDEEGLQFYDDVFDELLKYGIEPVITLSHFEMPYHLAKEYGGFMNRKTVDFFVKFAEVCFK
RYKNKVKYWMTFNEINNQMNFVNDIYGWTNSGAHFGNYDNPEEAMYQCAHHTLVASAKAVKIGKEINPDFLIGDMISMVP
FYPYSCSPKDQLLAQQLMHDRFFFSDVQCRGHYPAYALKMFERKRFNINITDEDKKALSEGAVDYIGFSYYMSNTVDSNS
IRDVSTTTDGSSEHSVKNPYIKETDWGWAIDPEGLRYVLNQFYERYELPMFIVENGFGAIDKKEEDGSCRDSYRIDYLRA
HIEQMKKAVEEDGVNLMGYTPWGCIDCISFTTGEMKKRYGFIYVDRDNEGNGTLERSKKDSYEWYKKVIASNGEVL
>WP_006505606.1 MULTISPECIES: 30S ribosomal protein S18 [Coprobacillaceae]
MAFRRQRMGRRKVCYFTKNKIDYIDYKDVELLKRFISANGKIIPRRVTGTSAKYQRKLARAIKRARQMALLPYVGE
>WP_006505607.1 MULTISPECIES: single-stranded DNA-binding protein [Catenibacterium]
MLNRVALVGRLTRDPELRRTGNGTAVTSFTLAVDRNFSTRDGQEADFINCVVWRKPAENVAQYCSKGSLVSVDGRIQTRS
YDNNQGQRVYVTEVVADSVQFLETRAQRERTQQSAPMMQQPTMTQQPRQNNNDFYDMKTVDLDKDFDDSVNSYDIMEDDI
QF
>WP_006505608.1 30S ribosomal protein S6 [Catenibacterium mitsuokai]
MNKYEIMMILKPDLEDDAKTALLDGFKAILTEGEGVVDNVDTEKLGLRELAYEIKDYTKGLYVVIDTHTTAEAIAEFERL
SRINPSVLRHLTLRRD
>WP_006505610.1 class B sortase [Catenibacterium mitsuokai]
MKIIRRILLVVCLAVFLYSAGNLLNIGYKYHKLDSDNNKLQEKVVTEVKQDSPLDRKIDFNQLKSINEDIIGWIYIPNTN
IDYALLKGKTNDTYIHTNYEKKYSFGGSIFLDEDNNASLTDSNTIIYGHNMKNGAMFANIKKFADHDYFINHPEVYIYLP
DGSINVYSVYSTKIIDARSDYYLKDIDYASYVANAKSSAKQSRDVDTQNGAPLLLLSTCYAPDTTTRSVLFARLEKNVK
>WP_006505611.1 redox-regulated ATPase YchF [Catenibacterium mitsuokai]
MSLTAGIVGLPNVGKSTLFNAITNAQVEAANYPFATIDPNVGVVEVPDHRLDDLAAIFNPKKTIYTTFEFTDIAGLVKGA
SRGEGLGNKFLANIRETDAICEVVRCFRDKDITHVDGSVDPVRDVETINLELVMADLETVDKRIGKIEKKAQTGDKEAKA
EMEVLAPLKEVLEAGKMARTLTFNEEEMIYVKQFNLLTTKPMIYVANMGEEDIEDPDSNPYYIALKEYAAKEGCDVVPIC
AKIESELAALDAEDKAIFMDDLGIKESGLDKLIKETYALLDLKTFFTVGPDECRAWTFTNGMTAPEMAGIIHTDFQKGFI
KAETYTYDDMMQYKSEVALKEAGKIRQEGKTYKGLDGDIMFFKFNV
>WP_006505614.1 hypothetical protein [Catenibacterium mitsuokai]
MDILLSRIIRYLNGVITDDRQYRTALFMVEHYQELRCKTLEEIVKESEYTEEDIMTFIGYLGYHDYEDFRERLMMDQDLR
SSQMQLRLLHTDIDGMISSLHISGSKEDFLNLVDHLAEIIYENGRIILAGGYSPLSVTVDFQTDMISMGKQAIEYHQFDK
NFKFKDTDVVFFLTATGRALSHVSKSLKEKGLCKSHIVLMTQNIKYKNYDSICADDVVHVLGTFDGIEFNYQIMRLFDLI
RIRYYTKYFI
>WP_006505616.1 MULTISPECIES: NAD(P)/FAD-dependent oxidoreductase [Catenibacterium]
MRENYDVIVVGAGPAGIMASYEFVLKNPNLSVLLIDKGRAVTARHCPIKDKKIKQCPVIKDNEPGCLPACSITCGFGGAG
AYSDGKFNITSEFGGWLTDYLPANEVEDVIRYVDSLYLKHGATKDITDPTTDKVKEIEHRGYAVGLKLLRAKVRHLGTEE
NLRIMTEMQETLKEHIDIQFNTEVEDIIVEDNTIKGIKLAKGDIITASKVLLAPGRDGATWLDAIFKKHGLDLYNNQVDI
GVRVETSNIVMDEINKNLYEGKFIYNTSVGTRVRTFCSNPSGHVVIENHEGTMMANGHAYHDPKLGSDNTNFALLVSHVF
SEPFNQPNEFAHQVAQLANKLSNGSIIVQRYGDIKKGRRTTEKRLKEGYTVPTLPEAVPGDLGLVLPYNTMKSIVEMIEA
LDHVTPGIANEHTLLYGVEAKFYSARPKVREGFETLVDGLYVAGDGAGLTRGLAQAGANGILVARDIIKRLGE
>WP_006505617.1 family 1 glycosylhydrolase [Catenibacterium mitsuokai]
MKQFPEGFLWGGAVAANQYEGGWKEGGKGITVSDCARSHLDVDVQDYKKQNEVTTADIEEALNTQDEVYYPKRHGADGYH
HYKEDIKLFAEMGFKVFRLSIAWARIFPNGDDAVPNEEGLKFYDDVFDECLKYGIEPLVTISHYEPPINLVLNYDGWYSR
EVIDMFVRYCEVIVDRYKDKVKYWLTFNEVDSMIRHPYTTGALIKDRFPGKNFNEVIFQAMHHQFVASALATKIVHEARP
DAKVGCMLTKLTYYPYTCKPEDVLQAQQDMRSTYCYSDTQVFGEYPAYLLSKFKNEGINIKMEPDDLKIMKEYPVDFVSF
SYYSSSCVAKDDNGLKKTAANTNVAIKNPYIPSSDWGWQIDPIGLRISLVDLYDRYRKPLFVVENGLGAKDELVNGTVDD
QYRIDYFDAHFKEMYNAIVEDGVDLMGYTSWGCIDIVSESTKQMSKRYGFIYVDCDDLGNGTYKRYKKKSFDYYKHVIET
NGACLFED
>WP_006505618.1 ParB/RepB/Spo0J family partition protein [Catenibacterium mitsuokai]
MADKKKRLSKGLDAIFDTTSTGGDLQSMISAIESNSNEYSQEKVSIDLIRPNPYQPRKHFDQDKLNELAQSIKEHGILQP
ILLKKSIHGYDIVAGERRFRGANIAGLTEVPAIIVDFTDDQMMEIALLENIQREDLNAIEEAQAYKAMMDKMNLTQEELA
GRIGKSRTHVTNTLRLLNINEKLQQYILEGILSMGHVRPLVGLDDETALKIANRAIKEKLSVRQVEDIVRGYKLAQKRKN
APKKEKNTTYTYAEDLLRKKFRTKVKVEEKTITLKYSDTEDLNRILEIMGVIEDI
>WP_006505619.1 MULTISPECIES: ParA family protein [Catenibacterium]
MGKVIAITNQKGGVGKTTTSINLCAALALMKKKVLLVDMDAQSNATQGIGIDRSSLEKTTYDVLIDEVPIESIIKHSEIP
HLDVAPASIDLAGVEVQLSAVPKGREKRLRKAMDSVRNQYDYIIIDCPPALGLLNTNALTAADSVLIPVQCEYYALEGLT
QLLNTILLTQSVFNRNLTIEGVLLTMLDSRTNLGVEVTQEVRKYFKDKVYKTVIPRNVKLSEAPSAGLSIFDYDSRSEGA
KSYARLAKEVVSRNGR
>WP_006505620.1 phosphatidylserine decarboxylase [Catenibacterium mitsuokai]
MAIYKRNGEKLDYDQSQDLFLEKLYGSLAGRCLLKVLTQPVITELGGAFMNSSLSKGQIKSFVEKNNIDLNLYESQNYHS
YNDFFTRTIKEGVRHIDEDESVLIAPCDSKLTVYPIADSLQLKIKNSFYTIEDLLMSPTLADEYRGGLCLVFRLTVDDYH
HYHFIDDGTAEKDHFIKGIFHTVNPIASDYYPIYKTNSRSYTVLHTKHFGDVVQMEVGAMMVGKITNLHKQSFKRGEEKG
YFEFGGSTVVLFIKKDVVEIDEDILSHSKNEDEVRVLMGERIGTLK
>WP_006505621.1 phosphatidylcholine/phosphatidylserine synthase [Catenibacterium mitsuokai]
MIGFYNYTVILTYCSLISAIVGTHFAFEHNYVLALFCLMLCGFFDSFDGIVARSKKDRTEEEKKFGIQIDSLVDLISFGV
YPAIIAYSMGFKSFPCLIIFIIYILGAVIRLGYFNVMEDMRQQQTTEKRKYYQGLPVTSSCLIFPMIYCLTVCLSVPQVQ
FVYLIGLLVVGILFVANIKVIKPDFKGVLGLIGFGIILLIILIIKGVVLI
>WP_006505622.1 MULTISPECIES: 30S ribosomal protein S10 [Catenibacterium]
MANNKIRIRLKSFDHKILDASAEKIVAAAKKSGAQVVGPVPLPTEKEIYTILRAVHKYKDSREQFEIRTHKRLIDVVNPT
PETVDVLTRLEVPSGVDIEIKL
>WP_006505623.1 50S ribosomal protein L3 [Catenibacterium mitsuokai]
MKGILGRKIGMTQVFATDGKLIPVTVIEATPNVVLQKKTVETDGYNAIQVGFEDKREKLANKPEKGVVAKANTAPKRFIK
EFRFDEMMSYEVGQTVSVDSFVAGEVVDVTGTSKGKGYQGVIKRHGQHIGPKGHGSGAHRIVGSMGPIAPNRIAPGKNLP
GQMGGNTRTVQNLEIVAVDVEKNVLLVSGSVPGPKKGLVVVKSGIKANGKTNEAAELVNYATEAVAE
>WP_006505625.1 MULTISPECIES: 50S ribosomal protein L23 [Coprobacillaceae]
MAHITDVLRKPVLTEKTMKLMQEENKYTFDVALSSNKTEIKQAVEAMFNVKVTSVNTINVRAKTKRVGRYVGKTARRKKA
IVTLAEGNSINLFGEEE
>WP_006505626.1 MULTISPECIES: 50S ribosomal protein L2 [Catenibacterium]
MPIKAYKPTSNGRRNMTALTKEEITTSTPEKSLLAPYKKKGGRNNMGQITTRHHGGGHKRKYRVIDFKRNKDGVPGKVAS
IEYDPNRSANIALINYADGEKRYILAPKGLEVGTVIVSGETTDVKVGNCMEMGNMPEGTTIHNIEMHPGKGGQLARSAGV
SAQILGSEEKYVIVRLQSGEVRKFLKKCRATVGAVGNEDHGLVNYGKAGRMRWKGVRPTVRGSVMNPNDHPHGGGEGKTS
IGRKAPLTPWGKKALGVKTRNSKKHSNRLIVRRRNAK
>WP_006505627.1 MULTISPECIES: 30S ribosomal protein S19 [Coprobacillaceae]
MARSLKKGPFVDEHLMKKVEALNAAGKKEVIKTWSRRSTIFPQFIEHTFAVYNGKEHIPVYVTEDMVGHKLGEFAPTRTF
KGHTANDKAA
>WP_006505628.1 MULTISPECIES: 50S ribosomal protein L22 [Coprobacillaceae]
MEARATAKTIRVSPQKARLVVDLVRGKSVKEALGILEFTNKSATPAIIKVVNSAKANAVNNEGADEDKLYIKKIYVDEGP
TLKRFRARAKGSGTQILKRTCHITCVVEER
>WP_006505629.1 MULTISPECIES: 30S ribosomal protein S3 [Catenibacterium]
MGQKVSPVGFRVGVNREWSSRWYADKKDFANYLLEDVKIREFLMAKLKKAYVAKIDIERSKKRVNIFVHTSRPGVVIGKD
GEAIDALRKELMGLISDKKVFINVVEIKNADTNAQLVADRIAEQLENRASFRTVQKRAIQNAMRNGAKGIKTSVSGRLGG
ADIARSEGYSEGVVPLHTIRADIDYATAEAATTYGKLGVKVWICKGEILPAKKKGDK
>WP_006505630.1 MULTISPECIES: 50S ribosomal protein L16 [Coprobacillaceae]
MLMPKRTKYRRPHRVKYEGKAKGGKTVAFGDFGLVALDGAWITSRQIEAARIAINRHMNRGGKVWIRIFPHLAKTKKPLE
VRMGSGKGAPEQWVAVVKKGRVMFEVGQIDEATAREALRLASHKLPVRCKIIGRGE
>WP_006505631.1 MULTISPECIES: 50S ribosomal protein L29 [Coprobacillaceae]
MKVQDIRSIETKDLLVKVEEFKKELFSLRFQQATGQLENTARIKEVRKSIAKIKTVIRERELEK
>WP_006505633.1 MULTISPECIES: 50S ribosomal protein L14 [Coprobacillaceae]
MIQNESRLKVADNTGAKEVLVIRNLGGSNRKTSSIGDIVVATVKQAAPGGTVKKGEVVKAVIVRTRYGVQRENGSVIRFD
DNACVIIKDDNTPKGTRIFGPVARELRDADFMKIVSLAPEVL
>WP_006505634.1 MULTISPECIES: 50S ribosomal protein L24 [Catenibacterium]
MKLRVGDTVQVIAGSEKGKTGEILAIKGNRVVVEGVKKVTKHVKPSQADPEGGIITVEAPIDASNVAYYDTKAKEIVKLG
YKFEDGKKVRVNKKTGAVIENKKK
>WP_006505635.1 MULTISPECIES: 50S ribosomal protein L5 [Coprobacillaceae]
MNRLQERYTNEITKNLMKKFGYESTMQIPKMEKIVINIGVGDAVNNSKFLEEAVEELTLISGQKPIVTTAKKSIAGFKVR
EGQAIGCKVTLRGERMYEFLDKLVSISLPRVRDFRGVPKNSFDGRGNYTLGVKEQLIFPEIDFDKVAKLRGMDIVFVTTA
KTDEEGRALLTELGMPFAK
>WP_006505636.1 MULTISPECIES: 30S ribosomal protein S8 [Coprobacillaceae]
MVTTDPIADMLTRIRNANQQKHETVSIPYSNLKNDLANILKNEGFVTDFVVNEEGNHKNIVITLKYKGNERVITGLKRVS
KPGLRQYAKVNEIPKVLNGLGIVVLSTSQGLMTDKEARAKNIGGEVLAYIW
>WP_006505637.1 MULTISPECIES: 50S ribosomal protein L6 [Catenibacterium]
MSRIGKKIIIVPEGVNVDVAADNTVTVTGPKGTLTRKFSDLITIEVNGNEIECKRHSEEKTNKQLHGTTRALIANMIEGV
KDGFSKKLEIVGIGYRAQMQGNKLVMNIGYSHPVEVEIEEGVKVECPSATEITVSGISKERVGHVASVIRAWKKPEPYKG
KGIKYSDEHIIRKEGKTAGKK
>WP_006505638.1 MULTISPECIES: 50S ribosomal protein L18 [Catenibacterium]
MAKNESRNVIRLRRHARVRNKISGTPERPRLNVFRSNSHIHAQIIDDTKGVTLVSASSVDMKLENGSNIEAAAAVGAEIA
KRAIAKNIDVVVFDRGGYIYHGRVKALAEAAREAGLKF
>WP_006505639.1 MULTISPECIES: 30S ribosomal protein S5 [Catenibacterium]
MEERKPRENSRENSRRGNNPRRNRKNNRRQRAPKEFETRVVTINRVTKVVKGGRKMRFAALVVIGDRKGRVGFGTGKANE
VPDAIRKAEEAAKRNLITVPNINGTIPHEITGNFKSGSVFLRPAAKGTGIIAGGPVRAVVELAGYSDILSKCLGSRTPIN
MVRATIEGLASLKTAEQVAELRDITVEKIYG
>WP_006505641.1 MULTISPECIES: 50S ribosomal protein L15 [Coprobacillaceae]
MKLHELKYNDGARRNRNRVGRGTSSGNGKTSGRGQKGQGARSGGGKKPGFEGGQTPLFMRLPKRGFTNHNAKEYAIINVE
DLNKFENGAVVDLEAVMEAKLVKKALDGLKVLGRGELNVALTVKASKFSKSAVKAIEAAGGKTEVI
>WP_006505642.1 preprotein translocase subunit SecY [Catenibacterium mitsuokai]
MLNFFKEVFKKGELRRKVVFTLGILFVFRLGAGIVIPYIDTSAITSAATSSGIFGIMNMLGGGTLEKFSLFSLGVSPYIT
SSIIIELLSMDVVPALTQWNKEGNTGKKKKDKVTRVLTLALAIIQGGSLTYAFDKGYSILASSSIWTYVYVVVVMAAGSM
FTMWLGDQITIKGVGNGTSLLIFTGIVANLPNSFISSFKSMVTFGSTYKTATSLAWYILFVLVYLAIVVFVVFEEGAIRK
IPIIYATNTQTVMHTKESTNLPIKINSSSVIPVIFAASVLAAPRTIISFMKSTSTTQMIDNILNYQKPIGFVLYIVMIIL
FTFFYSNLQIDAKKISEDLKKSGGAIPGVRTGDDTKKYIGTVLNRVTVVGSLFLAIIASIPIIAPEIWKMTSNNALSLGG
TGLIIVTGVALETVRAIKSMLTRREYHGYIRK
>WP_006505644.1 type I methionyl aminopeptidase [Catenibacterium mitsuokai]
MITIKDEREIDLMRHAGHVVGLVHQELAKWLKPGLTTEQVSDFCEKIIRKNGCTPSFLNLYNFPGAVCTSVNDVVVHGIP
NGYVLKDGDIISVDVGACWKGYHGDSAWTFAIGNVSPQAKHLMEVCEQSLYAGLEQVKPGNRVSDISHAVQTYLESHGCS
TPRDYTGHGIGTEVHEDPSIPNWGEPGRGPKLRKGMCIAVEPMAHLGKAEVKVMSDDWTVKTADHSLAAHYEHTVAITDD
GYEIMTKVHKELIDFGKEER
>WP_006505645.1 MULTISPECIES: translation initiation factor IF-1 [Coprobacillaceae]
MAKKKDDVIEVQATVVETLPNAMFKVQLDNGVVILAHVSGKIRMNYIRILPGDKVTVEISPYDLTRGRITFRHK
>WP_006505646.1 MULTISPECIES: 50S ribosomal protein L36 [Bacillota]
MKVRPSVKPICDKCRVIKRKGRVMVICENPKHKQRQG
>WP_006505647.1 30S ribosomal protein S13 [Catenibacterium mitsuokai]
MARIAGIDIPRDKRVVVSLTYIYGIGPTTAKKILAAAGVSEDVRVKDLTEEEETKIRKEVEHIKTEGDLRRETQLNIKRL
MEIGCYRGLRHRRGLPVRGQRTKTNARTRKGKATPIAGKKK
>WP_006505648.1 MULTISPECIES: 30S ribosomal protein S11 [Coprobacillaceae]
MAKQVVRGKKRVKKNIAKGIAHVHSTFNNTIVTVADEHGNVISWSSAGALGFKGSRKSTPYAAQMAAEAAAKASMDHGMK
SVEVCVKGPGPGREAAVRALSAAGLEVTAITDVTPIPHNGCRPPKRPRG
>WP_006505649.1 DNA-directed RNA polymerase subunit alpha [Catenibacterium mitsuokai]
MQKFEKANFTVDTYNEDENYGKFIIEPLERGFGTTLGNSLRRVLLSSMPGAAVFAVKINGAIHEFSAVDGVLEDVTAIIL
NIKKLVFELDSDEDVTMVIDVTGPATVTGADIQCPSEVKMISNDLVIAHVAEGQHFYMEMYAHKDRGYMSADQNKKYVNT
IGVIPTDSIFSPVVNVAYLVEPTRVGQSAKYDQLTMEITTDGSIKPHEVLAIAAKVLVEHLNMFVELTDQAMNMDVMSEV
QQDTGNKVLDMTIEELDLSVRSYNCLKRAGIQTVQELASKTEDDMIKVRNLGKKSLKEVKEKLNELGLGFKPMD
>WP_006505650.1 MULTISPECIES: 50S ribosomal protein L17 [Coprobacillaceae]
MANNRKLGRVSSHRKAMLRNLATDVIMHGKIETTATRAKEVRKVVDKLITLGIRGDLHARRQAAAILQNVVDPATGKTAV
QVLFDDVAPKFKGKNGGYTRVIKTYNRKGDNAPMAIIGLF
>WP_006505651.1 hypothetical protein [Catenibacterium mitsuokai]
MNIDVKKILDQAKESYDRYFKDAPKLPENPGQNVVFDKEKMKEIINKKVNQLEGHVNNLNTLKKELEGESAKVLNNTFPK
DKEEYTKKTVNQMLMDYEEERKRIDDLEKKINEIKK
>WP_006505653.1 hypothetical protein [Catenibacterium mitsuokai]
MKSNIKSLQQASYTKSTDLRQVSKKRPKPSANQTPTSDHYNISLHILSTQLKCDDKDELYKKAISRAKDSFNRYFNDQEH
LKDIDKNNDILINVENLEKTYDKKKNQLMGHMENLEAIKKELTERAKNSIGHYFSKEKNQYYMDEVDDLYSNYQEEQRRL
KEFKQKIEDLKKTA
>WP_006505654.1 MurR/RpiR family transcriptional regulator [Catenibacterium mitsuokai]
MIIHQIEQTHFSDSEALIIQFILNRGMDIKNMTTKEIAEATFTSPSLLVRIAKKMGYAGWNQFKKAFLEELEYMYASQDI
DASIPFLISDDISVISNNIFKLHEETIEDTKHLMKHDDLMNALKLLRDAKYIDIYTRPNKQHLAQSFAQKMYSIQKRVDT
VMISGNDMMQASMSGPDHCAIIISYSGETTHILHLAKKLKSKHTPIIAITSISKSTLVNLSDVSLRISSREMLNTKIGDF
ASTESITCILDILYGCYFSLNYKENLNYKLSIAGEIDDQYSEYEYIDETKIK
>WP_006505655.1 energy-coupling factor transporter ATPase [Catenibacterium mitsuokai]
MVNAVDINNLSFEYEEGAKTIDHISFSVPKGSYTVVLGHNGSGKSTIAKLIIGLLEPKTGDITVDGIHLDEEHLYDVREK
VGIVFQNPDNQFIGSTVRDDIAFGLENLCVPTEDMEDIIQTYAKKVNMIEFLDHEPTKLSGGQKQRVAIAGILAMHPSII
ILDEATSMLDPRGKIEINNLVHELNKTQNMTILSITHDIEEAALSDHVVLLDNGHIIDEGTPEKVLTQKEELERIGLDVP
FAYKISKKLHDSGYPIKPIINKEKLVKELCQLNLKK
>WP_006505656.1 energy-coupling factor transporter ATPase [Catenibacterium mitsuokai]
MSIEFKKVNYIYGENTPFSYIALKDVSLKIPQGSFTALIGHTGSGKSTLIQHINALLLPSNGEVDIDEFVIRAGEKPEVL
KPLRKKAGLVFQFPEYQLFEETIEKDIIFGPMNFGMSEEDAKERAHKVLNLVGLDESYLERSPFELSGGQKRRVAIAGIL
AMEPDILVLDEPTAGLDPQGAKEMLELFKKFQESGKTVIMVSHDMNHVLKYCDHVVVMNHGEVERYCGVDELFSERDYLE
SMSIDLPVITDFIQELNMGGFHINPSIKDIDELVNAIGGEYNG
>WP_006505657.1 energy-coupling factor transporter transmembrane protein EcfT [Catenibacterium mitsuokai]
MDSMIIGRYLPLNSFIHKRDPRLKIGLLLLFLIAVFFDAGFIGYGILAAYVILCLILSKISFKDVMKAMKPMIVMMLFLA
LFNLLFLNTGSVVCTLGPVKIYSGALKQTAYILIRLVLIISMTTLLTACTKPLDLTLGLEKLFGPLKKVGFPTHEIAMMI
SIALRFIPTLLEETQRIMKAQASRGVDFQEGTFKEKVSAIVSLIIPLFISAFMRADDLANAMESRNYNPEATRTRYHQVK
WNLGDTLSLVFSLVVISSVIALSFIL
>WP_006505658.1 tRNA pseudouridine(38-40) synthase TruA [Catenibacterium mitsuokai]
MRIKCIVTYDGTHFYGWQIQPDKRTVQEEIQKAIYKITHEEVTIHSSGRTDAGVHAVGQVFHFDINKEIPEKQWIRALNN
FLPDDIYIKDSFIVDESFHARYSAKKKEYRYLVSTKPYNPIERLYVYQHNRSLDIEAMRECAKIFLGEHDFASFCVFNGL
GDTIRVIETIDIQEKDGIVTMRFIGNGFRRYMVRLITGALIQVGSHWRTKEFVEDLLNSKGKKKCLFKAKPEGLYLQEVY
YEEND
>WP_006505659.1 PHP domain-containing protein [Catenibacterium mitsuokai]
MKKMINYHTHTYRCGHALGNEYEMVEAALHEGYQELGMSCHIALPHYRSHLLHSLTSIRSLQGLKSCIGAFLRNGPKMRM
PYNEKQDYLNALDYCQKHFHYIKIYKGFEAEYFEDYLDYYQSLLDSGEVDYLILGHHFHKHSIHDCYYGRKNLKKKDLLH
YAEELEKAMDTGLFSYVAHPDLFLMGYGKIDDVSKEVILRICKKAKATNTPLELNAGGVRKGKVKMNGKDVYPYANAYFF
QIASMIGNDIILGLDAHSPDQLSYEMYHYLEKLAEEYHLHVLNHIEFKKGKQ
>WP_006505660.1 MULTISPECIES: 50S ribosomal protein L13 [Coprobacillaceae]
MRQTTMAKEATIERKWYVVDATGLTLGRLASQVATVLRGKNKPTYTPHVDTGDYVVIINAEKVVMTGKKLDKVKYYHHSG
FLGGLKVKTARQFQEQNPTGFVETAIKGMLPHNTLGRQQAKKLFVYAGSEHPHAAQKPVELKLK
>WP_006505661.1 MULTISPECIES: 30S ribosomal protein S9 [Coprobacillaceae]
MANVQYRGTGRRKSSVARVILTPGTGKCEINGKAAKEYLPSDVLLMIVDQPLELTGTKDKFDVKVNVNGGGISGQAGAIR
HGIARALLEAGSDYRPTLKAAGLLTRDSRVKERKKYGLKKARRAPQFSKR
>WP_006505662.1 TSUP family transporter [Catenibacterium mitsuokai]
MGIYFIVCPLVFLAGFVDSIAGGGGLISLPAYMFAGIPVHAAIATNKLSSSTGTVVSTARLIKNKKVDWGFVPGTVIGAL
IGSVAGANLTLIMSDHILKMVLVVLLPVVAICVLKDKNMDVEVPVGMTKTKQYLIAIACSFVIGCYDGFYGPGTGTFLLL
VFTKFAKMPIDKATGNVKVVNLSSNISALVTFILAGKILWGLGLAASCFSIAGHYVGAGMVVNNGSKIIKPVIPIVLVLL
MIKVVSGI
>WP_006505663.1 N-carbamoylputrescine amidase [Catenibacterium mitsuokai]
MRQVKVAALQFSCSKDVQENINKAEKMVREAADNDANIILLPELFERQYFCQEKRYDYYDYALPLEKNPAVNRFKEVAKE
LGVVIPVSFYERDIDRLFNTVAMIDADGSVLGIYRKTHIPDDHFYQEKFYFTPGDTSFKVFDTRFGCIGVGICWDQWFPE
TARCMAVQGAEMLLYPTAIGSEPILDVNSSGHWRRVMQGHAAANLMPVVAANRIGVETVEPCKENAGQSSSLDFYGCSFI
ADATGDIIVSAKQEETILYGEFDLDVLKEERLSWGLFRDRRPETYIVMTKK
>WP_006505664.1 agmatine deiminase [Catenibacterium mitsuokai]
MKILKTDCLSDGFRMPGEFEKQDGCLMIYPWRPGSWNYNAKYARDVFVEIAHILGAYEDVYMIVRSEDMNEAITRLDHPH
IHIIETSSDDAWARDTGPTFVINDKGERRGINWEFNAWGGSYDGLYSHWENDQLIPNHLCEYLGDDLYEARPFVLEGGSI
HVDGEGTLITTEECLLSPGRNPTMTRDEIEEKLKQYLNVEKIIWLPYGIYNDETNGHVDNFCCFVKPGEVLLAWTDDEED
PQYVRSHMAYEILSSQKDAKGRPLKIHKLPIPHIPVCITEEDLKGYEFEEGEDTREVGERLAASYINFYIGNHCVLVPQF
GDEHDSVAVEILKECFPERDIIPIEARVILTGGGNIHCITQQIPAK
>WP_006505665.1 carboxynorspermidine decarboxylase [Catenibacterium mitsuokai]
MKINELPTPCFVIDETKLIHNLEILKEVEERTGAKILLAQKCFSCFEEYPLIGKYISGTTASGLYEARLGKEKMGLENHV
YSPAYRSQDIEELAEICDHIVFNSKAQLKRYAEVVKDTSIGIRINPECSTQVGHAIYDPCAPGSRMGIRACDFDDEIAEM
VDGLHFHTLCEQNSDDLETTLKAVEEKFSKWLPQMKWLNMGGGHHITRDDYDVERLIQCINHMQETYDLQVYLEPGEAVA
LNAGYNVTEVLDIVENNGKILILDTSAACHMPDVLEMPYRPPLKESGLPNELAYTYRLSCNTCLAGDVIGEYSFDHEIKI
GDKLYFEDMAIYSMVKTNTFNGIPLPSIAVMDQNGECRIIKEFGYEDFKNRLS
>WP_006505666.1 saccharopine dehydrogenase family protein [Catenibacterium mitsuokai]
MSRVLIIGCGGVASVAIHKCCQNSVVFEEIMIASRTVSKCEKLAEELKDKTSTKITTAQVDADNTDEVIALIKEYQPDAV
LNLALPYQDLTIMDACLACKVPYIDTANYEAEDTNDPKWRAIYEKRCEELGFSAYFDYSWQWAYMDRFKEAGITGLLGTG
FDPGVTSVFAAYAKKHYFDEIHTIDILDCNGGDHGYPFATNFNPEVNLREVSAPGSYWEDGKWVEIPAMSIKREYNFDEV
GEKDMYLLHHEEIEALGKNMPEVKRIRFFMTFGESYLTHMKCLENVGMLSTTPVEFNGQQIVPIQFLKELLPDPSTLGPR
TVGKTNIGCIFTGIKDGRERSIYIYNVCDHQECFKEVGSQAVSYTTGVPAMIGTMLVLQGLWNKPGVYTTDEFDPDPYMD
ALNKWGLPWKVVENPTLVD
>WP_006505670.1 MurR/RpiR family transcriptional regulator [Catenibacterium mitsuokai]
MLIRESLEKCPMNPNEKRLGQYLISQGIQLENATVRTVAKEVFLAPSSVVRFVQKLGFEGFNDFKKQYLEEIRYLSTHFQ
EIDSNRPFSQNDKNIVIANKIGLLYDETLQDTISLLNHDTLQEAINRIEKKEHIAIVVSGAQKGIAYTFKEKMMKIGKKV
DIFDSTDEAFYEACYCSSNTLFILISYSGETSKCLFICHKLVERKLSFITITTYGTNSLSSQSDCCLYVSTREKLIDNLG
TFSFNLSLLYLLDVLYAGYFNTNYNEHLENKTVTSMECENIFTDRGRKTDNPIIK
>WP_006505672.1 6-phospho-beta-glucosidase [Catenibacterium mitsuokai]
MNKEGVKIVTIGGGSSYTPELMEGFIKRYDELPIREIWLCDIEDGKEKLEIVGKMAQRMWDASPYDVKVHLTLDRREALP
GADFVTTQFRVGLLNARIKDERIPFSYGMLGQETNGAGGMFKALRTIPVILSIVEDMKELCPDAWLINFTNPSGMVTESV
MKYGKWDKVIGLCNVPVGAMMDEPKTIGKTLDQLTYKFAGLNHFHWHKVYDEHGHEVTKDIINAMYEGKDMGIPANIHDI
PFFKEQLLRMNMIPCGYHRYYYREEEMLAHGLKEYNDPNVGTRGQQVQQTEHELFELYKDPNLDHKPEQLAKRGGAHYSD
AACETIASIYANKLSHIVVTTKNNGAVPDLPVDCAVEVSSYIGSTGARPIAFGPLEPAERGWVQCMKNMELCVEEAAVTG
DYGTLLQAFIINPQIVAGTKAKRIMDELLIAHKKYLPQFADTIARLEEEGVTIKDDVARELTEKGL
>WP_006505673.1 peptide deformylase [Catenibacterium mitsuokai]
MIKEIVKDNFFLSQVAEKATKEDLYIGTDLKDTLQAHLHECVGMAGNMIGYNKAVIIFLEDEKMHVMYNPEIIKTSGNYH
ECEEGCLSHVGQKSVKRYETIKVSYFDESFKKKIKTYTGFTAQIIQHECDHLKGILI
>WP_006505674.1 heavy metal translocating P-type ATPase [Catenibacterium mitsuokai]
MTKKQKNVLNRIIIAIVLLIVITVFKTIVPVPGYVEFILYLIPYFVIGHDILRKSIKNISHGQVFDENFLMAVATIGAMC
LGEYLEGSAVMVFYQIGELFQSIAVGKSRKNIAALMDIRPDYANIMVDGEIEEVDPDDVEIGREIIVNPGEKVPIDGIIV
EGDTTLNTSALTGESVPRNAHCGDEIYSGSINMTARITVKTTKEFGESTVSKILDLVENSSMKKSKTENFITKFAKYYTP
VVCYSALALAIIPPIVLTIMGQPAHVGDWIFRALTFLVISCPCALVISIPLSFFGGIGCASKNGILVKGSNYLETLSDVK
YFVFDKTGTLTKGVFEVTDVVPAEVFDKDHLLEYAAYAESASTHPISVSLKKAYNQKIDNTLVDHIQEIAGHGVEADYNG
HHILAGNAKLMKLKSIDYSAYTKDGTLVYVAVDDKYAGCIVISDIIKDHAKEAISGLKSLGAKETVMLTGDSASTADLVA
NTIGIDTVHSELLPADKVEEVEKLLAKKSDKEKLAFVGDGINDAPVLSRADIGIAMGGLGSDAAIEAADVVLMDDDPLKI
SLATKISTKTLKIVKQNIVFALAVKFICLVLGALGIANMWLAIFADVGVMILAVMNATRALTIHN
>WP_006505676.1 MULTISPECIES: metalloregulator ArsR/SmtB family transcription factor [Catenibacterium]
MEKRNEFLNANEDVVSKVLENQPDDEYLYDLADLFKTFGDSTRIKILYALFEGELCVGDLATILQLSQPAISHQLKVLKD
AKLVKFRREGKVIFYSLDDDHVRSILSIGMNHIEE
>WP_006505677.1 FprA family A-type flavoprotein [Catenibacterium mitsuokai]
MFNVRQISDDFYYVGGNDRRLELFENVYPVPDGVSYNSYLLVDDKTVLLDTADAAIAHQFIENLEHVLDGRTLDYVVVNH
MEPDHCATLCDIVIRYPNVKIVGNTMTFRMMKQFFDFDVDSRAIVVKEGDTLETGHHVLNFVTTPMVHWPEVMMTYDSTT
GILFSADAFGTFGALHGNLFTSEMDLDESFWNEARRYYTNIVGKYGVQVTNALKKASTLDISMLCPLHGPIWDEDINLMV
EHTASWAAYKPEVKGVMIAYGSIYGGTANAAEILASKLSEKGIHNIKVYDVSKTDPSYILSESFKYSHLVFASASYNAGL
FTPMQNLLVEIKEHLLQNRTCVLIENGTWAPSAKKTMKAILEPLSWNYIGEGLTIKSRMKNADYEKIEALADVIVEDMNE
EHQVKEEAPVRKWRCKICGYEYSGEELPENFICPLCKHPASDFEEITE
>WP_006505678.1 flavin reductase [Catenibacterium mitsuokai]
MEKNALFKLSYGLYVLGVNDGNKPNGCIINTAVQLTSNPYRIAVTVNKANYTHDVLMKSKNMTLSVLDITCPFDIFKRFG
FQSGKEINKFDGFDMYDLKDSLPYLTQYANAYMKGHVIETLDELTHTMFIVELDDAVILNDHDSMTYDYYFKNVKPKPEK
KKKGWVCKICGWVYEGDELPEDLICPICKHPASDFEPL
>WP_006505679.1 putative ABC transporter permease [Catenibacterium mitsuokai]
MLDAFANNWTILVISFFIYSFCGWIWESLICPIATGHKIHNSGFLTGPCIPIYGSGAIVVCALFPISKDWSLIFIEGAIV
ACFIEYLTSYFMEKMFHARWWDYSQMRFNLNGRICLEGFFIFGFFSVTAVKNVQPYLTHMLIQYDYIPMVIASTVCITLF
TSDFITTLVEATHLAKKLETVSQDLKKFADELELDIHNEITTDDIFKIARQLKDSHREHLIKKYSHRRLVKAFPDILNKY
HTKTQK
>WP_006505680.1 deoxyribose-phosphate aldolase [Catenibacterium mitsuokai]
MNTNDILKKVDHTLLAQSATWEDIKVILDDGIKYGTASACIPAAYVKQAAEYVDGKLPICTVIGFPNGYSTTAVKVFETK
DAIANGASEIDMVINIGFLKDKRYEEVEDEIRQIHEACDGKILKVIIETCLLTEEEKIKMCELVTNAGAEYIKTSTGFST
AGATFDDVKLMHDHVGEGVKVKAAGGIRSFDDAEKFIELGADRLGTSRLVKIMKNTDTGAGY
>WP_006505681.1 hypothetical protein [Catenibacterium mitsuokai]
MYQKFMDFMSDKLMPIAMKVGTQKHLVALRDSFIATMPVVMTGSIALLINAFLVDFPS
>WP_006505685.1 LytTR family DNA-binding domain-containing protein [Catenibacterium mitsuokai]
MKTRIELISEDQKEEVVIKCYQITDEIQSMISFIENEKRIIGYKRGTAYLLNINDIYYFEIVDQKAFLYCKKEIYESKMK
LYEFEKETEGTSFFRASKSFIINADKIDSIKPSLSGRFEVMLTNKEKLIVSRQYVRVLKQMIGL
>WP_006505686.1 hypothetical protein [Catenibacterium mitsuokai]
MNKKELMHTMLVEYFVIYNLSMMCTILFCYFNQPQIKMLSVSYLGQVAVFSLLACLPTIIYSFKLQNVIVKDILHTIFLE
VILLTAGYQIGMYQDFLGGIFFFITIIIVDILVRLFNYINDCRMAIEINKALKSRKG
>WP_006505687.1 ABC transporter ATP-binding protein [Catenibacterium mitsuokai]
MNSIEIKHLTKTFGDIKAVDDLSFTVEKGTFFSFLGVNGAGKSTTISMICGELTSDTGEIYIEGKDIKTHMDEVRTTIGV
VYQTSALDDVLTVYDNLKYRAALYGITGDSFKKKLEELSLLLDFKDFLKKPLNKLSGGQRRRIDIARALIHEPELLILDE
PTTGLDPQTRKTLWKVIDNLRKEKHMTVFLTTHYMEEAAEADQVVIIDRGRQIASGTPHELKQKYAYDYLNIYHVKEEDI
KSLGHPYIYNKDHYTIRINHPGVVKEMILQKPELFNDFELVKGRMDDVFLNVTGNKLPGGEQV
>WP_006505688.1 ABC transporter permease [Catenibacterium mitsuokai]
MKQLYHLTLRHTVLFFKDKGRFLTALITPIVLIVLYMTFLGTIYHDSLDSIVKYFNVSQNTIDAFVNGYLFSSLLAVSCV
TVSFCSNMIMVQDKADHKIKDLLIAPVSKTTLALSYFISTLLITMIINITALLACFIVLGTSHFVLPLKDVLYCLLDIFL
LTLFGASLSSIINYFLTTQGQISAVSSVVSAGYGFLCGAYMPISQFTPAVRTFIKFLPGTYGTSLIRNHLLRSLFLKLGT
KVPANVMNEIHQSFDTSFTLMGHTVTQSMMYLIMIGSCFILTLIYIFLNQSKINM
>WP_006505692.1 DUF4846 domain-containing protein [Catenibacterium mitsuokai]
MKKIIIILLGVLLTACTPSSTTKNKKYINSEGTTLETRILVPKGYQREQSDVAHFLQIYPLKKNGSPIHLYNGKKKFNQN
SQIAIFKLPLENENLQQSADSVMRVYAEYYWNTKQYDKIQFHLSDGFLLSYNKWREGNRVVIKNDHASYVKSASYDDSYE
CFKKYLRIVFAYSGSASMVSESTPIKLNEIRVGDVFLKGGSPGHVVMIVDVCTNKEGKKAFLLAQGYMPAQEFHLLKNPS
HDDPWYHEDEVKYPFETPDYTFEEGSLRRLCY
>WP_006505693.1 HD domain-containing protein [Catenibacterium mitsuokai]
MLLMNVFSGHRIDPLHIKEDDIHLEDIAHALSLICRGNGHIKYFYSVAQHSLNCAKEAQSRGYNKHVVLSCLFHDASEAY
MSDLITPIKKQMKEYQVIEDKLLETIFQAFHIQLKDEEKIIWKEMDHLLLEAELKEMMPLEENRSSVTLMSTPDLKEYYY
RDIEEEFKVYALQLLEDL
>WP_006505694.1 GNAT family N-acetyltransferase [Catenibacterium mitsuokai]
MKIFVTYTFRSKEERDAFYQSIRDNHIQKLSSVDEGCLKYSYTPIDDTVLYLQEEWVSEELQLKHLKQPHMDLLKELKNQ
YSCQTTVRHGTASLETERLVLREFKIEDADDMYHHWANDEKVTRYLTWPPHQNVEDTKQLLASWIGSYEKGDSYNWGIVV
KDKNTLIGSISVTNIDQKTNTVEIGYCIGQAYWGHGYVAEALREVISYLFKEGYDVVRARHDKNNPHSGRVMQKAGMKYE
GTLRKHGKNNQGVVDDVFYSILPEEL
>WP_006505695.1 GNAT family N-acetyltransferase [Catenibacterium mitsuokai]
MEVREICLAHVKEISQLFNEIFSREPWNDEWNEEDLSIYMHDLVGNRLSLSIGLYDGDKLIGIALGRIKHWYNGREFWID
EFGIMTDEQSKGLGSQFMDLVVDYTKKRGIDRIMLITEREFPAYYFYQKNGFKEQSSQVVFMKEY
>WP_006505697.1 DNA methylase [Catenibacterium mitsuokai]
MAHVPTYLVIDIKSFYASVECLERGLDPLDTNLVVADASRTEKTICLAVSPSLKAYGLPGRARLFEVISKLKQLNHQREP
LDGSSFLASNLNKNKHKAIDYIIAKPRMSLYLEYSTRIYSIYLKYFSPDDIHVYSIDEVFIDATHYLDTYELDAFHLVQN
IIHDIYKEVGITVTAGIGTNLYLAKVAMDIVAKHKEPDEKGARIAYLNTYAYRKLLWSHTPLTDFWRVGKGISKKLNNIG
LYTMGDIARCSLEDEEKLYNLFGVNAELLIDHAWGWEPCTMSAIKAYKAPSKSIGTGQVLSCAYDYKQTEIILKEMIESL
SLDLFEKHLVTNKLVLTIGYDIENMKDYHGELMEDRYGRKLPKHLHGTINLDRYTSSFKLMCDALLRFYHLHINHALTIR
RIQLNATQVRSDDDIPMTYKQLSLFDEEKIEVDLSKEKKLQGVTLDIKKKYGKNALLKGADLQEGATTRERNKMIGGHKA
>WP_006505698.1 hypothetical protein [Catenibacterium mitsuokai]
MNYDDIINMKHPTSPNHPRMSMNNRAAQFAPFAALKTHVDKISEAGRLTTQKRILDEDQRQVLNRVLNNLLINKKEHPSI
TIDYFLEDEYKEGGSYMTVRGQFKDIDEINKRVLLLDKTTILIEDIYHISILKD
>WP_006505700.1 hypothetical protein [Catenibacterium mitsuokai]
MKLFLSALCLCASGLLIFVSYKLIYAYTMIDQFHDASLKWIEALKEKDEDLENIQMILSQYEKPIDFTYKVFHKIHSFVK
>WP_006505701.1 transporter substrate-binding domain-containing protein [Catenibacterium mitsuokai]
MKKLLSVVLVMLLAVGMTGCGSSSNGKTELLIGVSPDYPPYESYNNKKEVVGFDVDMTKELVKIMNKNGGNYSYKFKPLS
FDAISSSITSDQVDLGISGFTYHKEWKNILWSHAYNTSEQIALVKGDSTFSKVSDLEGKKIGAQLGSTGVDAAKDIKGAK
VTTVQNAKILVETLKSGGLDSVVLDGAVAENYVKNAGLKMIDEPLIKEENMIITKKGNDKLMKDVNKAVDEFVKSDKYNE
LKTKWGC
>WP_006505704.1 aminotransferase class I/II-fold pyridoxal phosphate-dependent enzyme [Catenibacterium mitsuokai]
MYLKEFDVETWMTNHEQNCQYNLADTCVSDMSIHELESLIQKDLMGDLMHMRMDYGPITGSDSLKDAILSLYKTGTRDNI
AVAHGAINANEHVMDTLLNKGDHIIALTPSYEQFYSYPASLGCDYDLIELDEDNNWEPVIEDFKKLIKPETKMFILNSPN
NPTGTVIRQSLMEELIELARSHSIYILVDEIYRGMNNTLCDSISDMYELGIATASLSKVYSFAGLRLGWIKGPKELIDEI
NFRRDYTIISTGPWNDYLATVVLENKDLILDRSRHIIAENKRILKEWLEKEDLVECVIPEDGTVCFLHYLFDMPSKEVCE
KLQNDTGVFFVPGMAFNKEYHLRFGFTSDSKIIKEGLETFSSWIHSHIKEAD
>WP_006505706.1 metal ABC transporter substrate-binding protein [Catenibacterium mitsuokai]
MLKRIGLLILSLLLMTGCTTETKKKSFNIVVTNFPCYDFVRAITKNDPDISIKMLIKPGMDSHSYEPTPQDMVAIKESDL
FFYVGGESDDWVDSLLADMDSKRIVKMLDLVSHLQHEEHVEGMEEEKHEEHDEHEEEYDEHVWTSPKNTMEIVEGLNKRM
CALDKNHASKFNKNTENYIEQIASVDYSFKQVVKNAKRKDIVVGDRFPLLYFAKEYGLTYSAAFPGCSEQTEPSAATISY
LIDKVKRDHNPAIFKIELSNGQIARTISEETGTKILTIQSMHNVSAEDFNNGETYVSIMRKNVKAVKEALQ
>WP_006505707.1 metal ABC transporter ATP-binding protein [Catenibacterium mitsuokai]
MKTLIKVEHLHLGYDNQEVINDLSFDIQQGDFITVLGQNGAGKSTLIKGLLGLIKPMAGQITYYMNEREIGYMPQETKVD
RHFPASVYEIVLSGALNRVGYRPFFNNKEKKLAVECLKTLHIENLKNSSFGELSGGQRQKVLLARALCATRECLVLDEPS
NNLDYDSKEEFYAVLKELHQKGLTIIMITHDLASHEVIGNKILHLDKDNYRMEEVK
>WP_006505708.1 metal ABC transporter permease [Catenibacterium mitsuokai]
MSPLLHMFNYTFILRAFIVGLLISLCAAMLGVNLVLRKNAMISDGLSHVSFGSFAIATVLGVAPLYLAVPVAIIAAVAIL
KLNNNHHIHGDGAIAVLSSSSLAIGIMAISLTSGVNTDINNYLFGSILSLNNQDMIISIVLSLVVLILYVFSYHKMFALT
FDEDFAKSTGINVEFYNIIIAILCSLTIVLGMRMMGALLISSLTIFPCLTSMYFCKDFKHVVISSAILSSICFIIGLSIS
YLYAAPTGASIVIVNLGVLCMTQLIHNVSTK
>WP_006505709.1 MULTISPECIES: post-transcriptional regulator [Catenibacterium]
MEIDLSKPLPDEVVFILRSKAYEFQRDGVEKIVAQDIEDYLRNVTWRNKVSLSFCDMIDDIMSLQFSTIFEYLQAKVIKE
AETKNLADFQSLIMK
>WP_006505710.1 single-stranded-DNA-specific exonuclease RecJ [Catenibacterium mitsuokai]
MKYKTIQLSHTEEIMQKYGVNSLMAKVIESKKLDQKQFEAFMDPHLIYHDFSLFEESDETLERIEEAIENKEKICIYGDY
DCDGILATTILVQAFHERGVEVGYHIPNRFTDGYGLNTTRVEQMAEKGYSLIITVDNGIKAFDAVEKAGELGIDVIITDH
HTFDAEVPVAYSIIHTKMSPRYPFKEICGGFIAYKLAAALLKHHDPYLFTLAAITTLSDMMPLLDENRSLVKRGLQFMKQ
YKYPALELLKGSRDYDVTTIGFTIAPRINAFGRLPELVNPVCLVKYFLKGTNPAYLEKVSNYASKVNSKRQSMTTSLYKE
AVTDTTSPCLFYGSEDMHEGLVGLVAGKYAREYEQPAFVMHYDSKKEIYKGSARGIDGFNIYDFFKHHEDLFVQYGGHAM
[truncated: 560,660 more chars]
