# Supplementary material for: Development of a novel multi-epitope mRNA vaccine candidate to combat SFTSV pandemic
Source: PLoS Negl Trop Dis. 2025 Jan 22;19(1):e0012815. doi: 10.1371/journal.pntd.0012815 (PMC12788908; doi:10.1371/journal.pntd.0012815)
Supplement: S2 Data — (ZIP) [file pntd.0012815.s012.zip › protein/Dorea longicatena DSM 13814.faa]

>WP_000241709.1 MULTISPECIES: sigma-70 family RNA polymerase sigma factor [Terrabacteria group]
MVKYAPRKVYIRESGGYVELSYTEFCRCRESDQTYMDKLFIPIQGCLLEVVREQYTDFYRDKERWRYLQKLDTKNRLLSL
DGFTDSEGNPLDFITDEAVDIAETVVNAVMVDRLKAALPLLSDSEQELIQAIFFDGLSEREVGARLGITQSVVNKRKARI
LIKLRKIIEN
>WP_000323895.1 MULTISPECIES: sigma-70 family RNA polymerase sigma factor [Terrabacteria group]
MAYNHGREDRKWRIWKEAEEKLLRECGVDEATIEQIRMADRADFNSNRRFYRWTNDVAEYLEDMAGRERQAEVGTVAELL
EEIESENLYQVLVTVDGRTLKIVLLKMQGYSTKEIAPLVHLTTGAIYARLDHLRKKLRKIL
>WP_000743700.1 MULTISPECIES: ParB/RepB/Spo0J family partition protein [Bacillota]
MKKQDFKVLKTKDLYPFPDNPFHVAEDETLSELAESIKEFGIVTPIITRPKEDGDGYEVIAGQRRVRASELAGINTVPAF
VLPLDRDRAIITLVDSNLQRENILPSERAFAYKMKSEAMKRQGFRTDLTSSQVVTKLRTDDKVAQGFGVGRMTVQRFIRL
TELIPPILQMVDEGKIALTPAVELSFLKKDEQENLFATMESEEATPSLSQAQRMKQLSQSGRLDMDTIFAIMTEEKGNQK
ETLKINTSKLKKYFPKNTTPKQMEETIIKLLERELQRKRNRDSR
>WP_001129922.1 MULTISPECIES: TnpV protein [Bacteria]
MAKSLFEELGGKYERQGDYLIPCLTVPAEEEQAIGIWGQRHLDYLKQYRKVTYTNLLTSGRLNAYLADINRQAQERFERL
IEGMKQAQGITEQLKAENALEWTGCLNNIRACAREIVEKEIIFA
>WP_001170964.1 MULTISPECIES: AAA family ATPase [Terrabacteria group]
MQKLQTVNAETLLYEPLEKPSFVVDSLIPTGLSLFCGSQKIGKSWLMLKLCLCVSQGIPLWDMPTMEGDVLYLCLEDTFC
RIQDRLFRLTDEASGRLHFAVASCKLSDGLIVQLEDYLKDYPDSRLIVIDTLQKVRTASKDNAYASDYGDISLIKDFADR
HSLAVIVVHHIRKQNDSDVFNKVSGTTGLTGSADATFVLEKEKRASDTAKLYVTGRDTPYQEYTLRFRDCRWELVERKTQ
EQLAKETIPDVLFRLVDFMRDKEEWIGTATELLAAMGETETIPTVITKWLNEYRTTFLSENRICYQYSRRKDGRRIALAR
RAGDSGDGGDSDIRIPPCYCH
>WP_001206986.1 MULTISPECIES: YdbC family protein [Bacillota]
MREIQYEIVKEIAVLSTGDSGYTKEINLISWNGKEPKYDIRSFSPNREKCGKGITLNADEAAALLKALQKELNSED
>WP_001820668.1 MULTISPECIES: MobV family relaxase [Terrabacteria group]
MPYAILRFQKRKAGGVAACERHNERKKEAYKSNPDIDMERSKNNYHLIAPPKYTYKKEINRMVAEAGCRTRKDSVMMVET
LITASPEFMNQLPPEEQKAYFQTALDFISERVGKQNILSAVVHMDERTPHMHLCFVPITPDNKLSAKAILGNQKSLSEWQ
TAYHERMSSRWNQLERGQSSMETKRKHVPTWLYKLGGRLDKQYEEIVSALSDINAFNAGKKRDKALDLLSAWLPDVEKFS
KEIGKQQAYIDSLKERIGQESDYAGRMRDEKYEQELKVQKANQKIFELQRTNEQMGRLLSKIPPEVLEELQKNHRSRAKE
R
>WP_001820669.1 MULTISPECIES: hypothetical protein [Bacillota]
MGEDKKADKKRKRIVPKAPVQMIISREYVGTQTVTEAFVPIISEDIRKKIAEGDTFDNEGLSA
>WP_001820670.1 MULTISPECIES: recombinase family protein [Bacillota]
MAGIKEEKKIYLVGIYCRLSKDDGTDNESASIATQKSILTDYVKKQGWHIAKTYVDDGYSGTNFQRPSFQNMIKDIESGL
INCVITKDLSRLGRNYLDCGLYLEVFFPEHNVRYIAVNDGVDTLNKSAMDITPFRNILNEMYAADISVKIKSAYRARFQQ
GKFMGTTAPYGYIKDPADHNHLLIDDKVAHVVKEIFDLALKGNGVAKICRHLNKQHILRPAAYAAERGETGFERHFEGNE
DKRYIWSGNSVRSILRSPIYAGNLVGYKRIAANMKSKKRPSKLPEEWEVIPNTHEGIVTQEEFDIVQQLITSRRLPQNKG
GFVNIFAGVIKCVDCGCALRAMNVHRRKRPEIIDCVQYSCNNYARNGRSECSAHNIEARDLFNAVLADINCFADMAVNDE
KAVRAIEKRLTETDQSRAKALEKERKKLNKRLAELDRLFSSLYEDKVMERITERNFEMMSGKYQKEQLEIEARLKEVTET
LNESYEKSRGIRDFLALIRNYQGLKELDATVINALIDKILVSEREKMADGTVKQEIKIYYKFIGFVDELHIIPTKRWAAM
PAKNCTVCGVEYVPGSGASRYCPACAKKIRREKSNESKRRSREQKRIACMNCPQKMTD
>WP_002334813.1 MULTISPECIES: hypothetical protein [Bacteria]
MAKSESDIFTPRTGQVIQAENGTQYFVCGNNRIKISEHFAAGGKPLGDLIVDVVRHTAEKAAST
>WP_002593326.1 MULTISPECIES: TnpV protein [Bacillota]
MNITYTQNGDYLIPNIIIRKTKPLGHYGRLRKAYLEMHRPILFNELVLSDKLFEHCAEIDETARNRMELIVRSLAEQNGV
TEQLKAENQMEWVRQMNACKAQAEEIVKVELIYD
>WP_002593327.1 MULTISPECIES: DUF1430 domain-containing protein [Bacteria]
MKHIRNILLLITIIFAFVMQAEVYQNMLWNFNGAYYLSSRYTTTNDDMDSFLANAEDTAEKHGVHIFSTFNQRVSNYQTR
LYIYGDDTVVRDSLKSTMDIEEKTYTALIGGITVIEFEDFREAKNTGNGQEIMVSYIGDDDDIIATYQDLAKEYSISQPE
FWQSTETDMMFIVWGLVAILMIVLNMIEVIRRQKEVVVRASLGENAAVIALKAVVADMISYAALFVLAKLLVSQFISGAY
EDHLILAVYCAGAVLSVIPYAAFVRFDVKKAFANASDKKGMFYLLNGLKVFATAMTIFTITTNLSSIQGNLLTNTTLLEN
HYNDYYFGVMQIEPPFEENEEESKESEFWNDLYENEYNTINPVVCIGSRISDTDNYIFVNHNARDMLQGFSDMLTEDDEK
EDIVVFVPKGKNAESYKDIAKEEIDSLTQNAEELRVVYKEYSGREQFYYLNSNREEAIDGLSRATNPIVIYQANEAVALN
GSYIETGTYNGEVIYGCDESTIRNAAKKYAEQLGPHYFMLTNVGEDYTYSHSFLVKLIGFISSLCVLVLLLDIAIIISEV
KMEFRLNAMEISLKKVLGYRFYERHKRFISVNLLENIAVVILICIVSLFISNASVGIALLVGALLTIIEMAIIFTNVMWV
EKTNISKSLKGGCL
>WP_002593329.1 MULTISPECIES: DUF3847 domain-containing protein [Clostridia]
MTKPKTLDQLRAEKERAETQLAQEKHKLERLENRKKYLEKGERTKRTHRLCNLGGTIESLAPEVKDLTRTEMTELMEHIF
SLSEVQRAVRHMAITHTNQANREKELKADGTISSERHAD
>WP_002779755.1 MULTISPECIES: cysteine-rich KTR domain-containing protein [Bacteria]
MMKCEWILCPVCGSKTRNKIRKDTVLENYPLYCPKCRQERLIKVDNLKITVIKEPDA
>WP_004607275.1 MULTISPECIES: translation initiation factor IF-1 [Clostridia]
MSKADVIEIEGTVVEKLPNAMFQVELENGHQVLAHISGKLRMNFIKILPGDKVTLELSPYDLSKGRIIWRDK
>WP_004607294.1 MULTISPECIES: 50S ribosomal protein L22 [Clostridia]
MAKGHRSQIKRERNANKDTRPSAKLSYARVSVQKACFVLDAIRGKDVTTALGILTYNPRYASSLIKKLLESAIANAENNN
GMNAENLYIAEAYANKGPTMKRIRPRAQGRAYRIEKRMSHITLVLDER
>WP_004614003.1 MULTISPECIES: hypothetical protein [Lachnospiraceae]
MQITLTKEQVKEAFGELRFMGADNCYRYDKDSKKKTEEVEALKLHLGSMKLGNSVDIRLEATELPKIEPYAVVELGEPVY
APYVQRGNFPVLVEKITCKGIRPVPNKNM
>WP_004614509.1 MULTISPECIES: hypothetical protein [Bacillota]
MTKYYLKMDNIMKNMFVVALNDELQAQSEQDECLEETKALLKKVSEYDLAQKRLQITAGEQRQIRKALNRLRSKYLAAGR
YSDGIDKIIIQVAKPNTTRHMFW
>WP_004614514.1 MULTISPECIES: hypothetical protein [Lachnospiraceae]
MLRDGVMIMIALMCGGCFGVVVTCCMVTAKRSDQELGDMMKEKREGTVMQCENETM
>WP_004844954.1 MULTISPECIES: excisionase [Bacteria]
MNHTEKTIPVWKKYSLNVSEAAEYYGIGEKRLRQIAGENEGADFILEVGSHIRFKRKLFEDYLDTASTV
>WP_004845304.1 MULTISPECIES: ATP-binding cassette domain-containing protein [Bacteria]
MFMIIIRGLNKAFGEKIIFSNFNLEIPDGSFVVISGDSGSGKSTLLNMIGGIEKPDSGSIIIEGLNITRLKNKNSFFADT
VGFLFQNFALLENKTVKENLSLIKKSSRTKVSLKEALNRVGLSKEVNKKVYQLSGGEQQRVALARLMMKKCSVVLADEPT
GSLDKKNRDIVMRLLHELNEEGKTVIIVTHDQGIIEDEPYVVKI
>WP_004853398.1 MULTISPECIES: lantibiotic immunity ABC transporter MutE/EpiE family permease subunit [Bacteria]
MVNIIKAEHQKAKRTMRKKFIWGFPLLTFVMAFIFTLGMTNAYAESVWNWWYTLLLPGMIALFCYLSVAQEKKIKYYHLM
TIPTDRRKLLLGKIIYIGYMILFSNVIVFAGATLGGFLLTTHVPVGGALIAVLFLTVSELWEIPVALFLSERFGMIVNLF
VCLFITVSGVVISQTRIWYVLVSAIPMRMMCPLLHVLPNGLAAEAGNPLLDTGVIVPGMCLSIIWFVFVTVLFLKWFERR
EVK
>WP_005330087.1 MULTISPECIES: site-specific integrase [Clostridia]
MGKDLKGKELGTGLRQRKDGRYEARAKINGIDINLYDVDLKKLKILFEKAKEEARNNIDMKRQKITLNEWFEEWFANYKI
PNIKETSVFPMRSKYYNTFGKAIGNMKVTDIRNLDIQRVINDMNKQGRASSSMRDALGRVRECLESAKNNRIIDINPCFE
INVPWENKTAERRFLSMAEQTRFLQEVEHNWYKEMFYIMFLTGMRIGEVGGLKWEDIDWNKKCINIQRSLSCQYENGVKT
MRLTKPKTHNSYRSIPFMAETEEILLSQKEKQNRQKKAYGNRWRSSGEFDNLVFTTSLGSPVIRNVAEKEIKKVVKAINF
QEAIEAVKENREPIEFKDLYPHAIRHTFCSRCFEKGMDAKVVQMLMGHQHYSTTIDIYTHVTETKFEEEIAKFGSVSEKQ
KVQKNKNSTQCA
>WP_005330844.1 MULTISPECIES: lantibiotic immunity ABC transporter MutG family permease subunit [Bacteria]
MIGRSLNADLRKMKGTSVILAHLLIPIITSVIFLIYYFFSPWNENMKVIAFYQAIGAGLPVLIGIFTASVMEQEQNAGDF
QNLLSLPDKPAAFLSKLLMLLVLCLCSILLTAIIFGIGFGRIASSDIEIMKGCIFAALLLWGSSVPLYLWQLILAFQFGK
GVSIGAGIISGLISALMLTGLGDYVWKYVFVCWTGRVPYTYLQSVLGETSVGEWLSFIPGCLIFTGISMVYYFWWVNHWE
GNRISE
>WP_005332330.1 MULTISPECIES: 30S ribosomal protein S11 [Lachnospiraceae]
MAKKVTKKVTKKRVKKNVEHGQAHIQSSFNNTIVTLTDAQGNALSWASAGGLGFRGSRKSTPYAAQMAAETAAKAALVHG
LKSVDVMVKGPGSGREAAIRALQACGIDVTSIRDVTPVPHNGCRPPKRRRV
>WP_005332600.1 MULTISPECIES: 50S ribosomal protein L32 [Bacillota]
MSICPKNKSSKARRDKRRANWKMSAPNLVKCSKCGELMMPHRVCKACGSYNKKEIIAQD
>WP_005334864.1 MULTISPECIES: hypothetical protein [Clostridia]
MFILKLAGKILLLPVWLILFVIGLAVKMTVQTYAVVRGILGFIFTLLIIATAYCYHDWVQVAFLFSLSVILYLILFAGVF
VDTVLDMTRERIIDFIIS
>WP_005335687.1 MULTISPECIES: hypothetical protein [Clostridia]
MLEFRYDTQLLIEGENLDEDKINEYFTNNFKGDCLLAVGDEELIKIHFHTNEPWKVLEYCSQIGEIYDIVIEDMDRQARG
LKG
>WP_005335690.1 MULTISPECIES: helix-turn-helix transcriptional regulator [Clostridia]
MKYGHLELHIEELLKEKGISKNTICKELDIPRSNFNRYCRNEFQRLDAQLICKLCSYLECGIEELIEYVKE
>WP_005337952.1 MULTISPECIES: site-specific integrase [Lachnospiraceae]
MHKTFDFKKYVEYKVYSVTTIKKGYGFRVLLTFADESTKTQQHAGFTTKREANAFRDEVIGQLHTGTYIVYGKIRVEEFM
IFWLEDIMRPRITDDTYTTYKSSIKNYIVPQLGKMYMSTLNQGYIRKLYNAVAEKYESVAKNVRTIMKTSLEYAFNKNVL
ATNPAKGINLPKKIKKTEYRVLKIDEKKTLTLPQVLRLIEASKETPIHMQILFAVLMGLRRSEINGLKYSDVDYIHRTLR
VERQLGKKPNSKAEDCAPKMLTKQEIKTKTPAGVRELPIPDYVFEAILEERKTYEKNRRRRPKEFRDWNYICCSTYGNPR
SKGFHQKYYKDLLKSLDLPDIHFHQLRNTYATILLKNSFNSKGVSHLLGHAKEIISVDVYGDTQEIIEDCLDVLEPFIEE
VIPKERKDQYYDYSEVIEIDLILEEYFNAA
>WP_005339020.1 MULTISPECIES: 50S ribosomal protein L36 [Lachnospiraceae]
MKVRSSVKPICEKCKVIKRKGSVRIICENPKHKQRQG
>WP_005339644.1 MULTISPECIES: hypothetical protein [Lachnospiraceae]
MPKYTDEDIRNMSKITCKIAADYLGISPMAVSIGMRNDLLPIGFAIHNEERDRTYSESWSYHIIGERLIAYKYGKTSEVQ
VQNIEKSLNTIIEQFEEMKKDLVFLLSENEDQQN
>WP_005339647.1 MULTISPECIES: helix-turn-helix domain-containing protein [Lachnospiraceae]
MEFMTIKEAAEKWNLSVRRVQTICNEGMIEGAMKFGNTWAIPKNAVKPADKRIKSGKYIKS
>WP_005341369.1 MULTISPECIES: helix-turn-helix domain-containing protein [Bacillota]
MQKIRPDMDIGKNIQAIRYKNNMTQDQVVAKLNLMGISITKSTYAKLETNRMNIKASELVALAKLFHTDINAFFSGLL
>WP_005341391.1 MULTISPECIES: DUF5720 family protein [Bacillota]
MEVSIYELLAAARESAKSDYIKGDSILCEKRFHPDTHYMVEIELLKNDNKLGKKGNYIRKFLTEPEYLPILQKQEKHLIK
IKRQAIVQKGNLRYIPPPDRLDRRRERDLL
>WP_005341731.1 MULTISPECIES: ion channel [Dorea]
MAPVRSYTNWNKRTTDEKTQAEDYKFQKENNEKRYGDRKLKFPKWINAFVINQIIQIFLGIMIALLIVFFPVKFTNSKAI
QVMIVGIKIIVMSIMMIKKIRTEPLASLSIISLVGFGIWLWSLTISQKTLLKMVTGTAWEFQYIFFMFICCMVAIWVWLS
LWGVKKYSNKKKREKIKFVICVCLEYVIIVGVVISVYANLYVAYHNNVYFAFQMNLLEIQGENVSLHRKKIEKKIDGKTW
SVNGNYDEQDKEKLCPLDIMIQDENGKKGIIEPDLNIALNEDNMGSANNEKYIYFSFVSFFSSGYGDIYPISSITRNWAV
QEMIISHMIMVVLIPILLTSVQEFIQKQEPEVK
>WP_005341733.1 MULTISPECIES: hypothetical protein [Dorea]
MNNYAVETRRRSRSLLVVEGKHEKDELFWLIFKCFPEMNIDIDDVWIYGTNIYKLYEDIVKEYGNDWAKDEMDVDLPFVI
SKKEHPETIYYRNDFTNIILVFDYERHDPAFSEEKILEMQHCFEDSTDMGKLYLNYPMIESYLHLKSIPDEEYINRKIPV
SLQPGDKYKGLVKSESIIEKAVELPHRIDDLLAGDRYRVSDVEKRNGCCDAILKISTNELEKKLEEILCIVGDEKKEKTL
KYQLKDWITKIGYTCENRTYWEYMRRVLQEIVCHNIRKAARIQKEDANENDVRKQFEQIDLSEILNVQNEVSRNFEKGFI
WVLSTCVLLIPDYNFQLINKR
>WP_005342758.1 MULTISPECIES: plasmid mobilization relaxosome protein MobC [Lachnospiraceae]
MRKRNVAILFRLNKKEAEALDKKVKRSGLNREAYLRQLISGVVPRDAPPPDYYSMMRELHKIGNNLNQIAQKAHVLNVVD
VQRYDKEVRKFNEAVRKITEAVILPEKNESWQ
>WP_005342823.1 MULTISPECIES: hypothetical protein [Dorea]
MGLLDRLKSNKNNKDFFEWLDLLLKNELSSEIKAIIFNLYEDTDNKWSIELVGTFSFNKDNDDWA
>WP_005347230.1 MULTISPECIES: choloylglycine hydrolase [Bacillota]
MCTAATYKTKDFYFGRTLDYEFSYGDQIVITPRNYAFNFRHVGDMKNHYAIIGMAHVAEDYPLYYDAMNEKGVAMAGLNF
VGNAVYAAIKPDVENIAQFEFIPWILSQCSSLVEVRELLERINIVNTPFSEQLPLAQLHWIISDENESITVESMSDGLHI
YDNPVGVLTNNPPFPQQMFQLNNYMYLSPKQPRNTFCENLALDAYSRGMGGLGLPGDLSSSSRFVRVAFTKVNAISGESE
EESVSQFFHILGSVDQQRGCCEVADGKYEITLYTSCCNVTKGIYYYNTYENHQISAVDMHVENLDSDKMICYPVIQGERI
NYQNK
>WP_005360232.1 MULTISPECIES: GTP pyrophosphokinase family protein [Clostridia]
MTKDEVKKLRMNSPESLQFLNNATKFYNLMMMYRCAIREIQTKLEVLDDEFSVENNRNPISFIKTRIKQPNSIYDKLQKM
GYEFTTENIQTYLNDVAGVRIVCAFIDDIYMISDLITQQDDIKVIEIKDYIKNPKSNGYRSYHMIVEIPVFFAKGKTPMR
VELQIRTNGMDFWATLEHQLRYKKGIEEMPGYDEISEELLHSARAIIEADNEMQRIKDKIGMFHEI
>WP_005601664.1 MULTISPECIES: MptD family putative ECF transporter S component [Terrabacteria group]
MSSQKKSSRLEGKDLITIGIYTVIYVVIVMLVAMLGFIPIFIPLMAVLCPLIGGIPYMLYVTKAKKFGMTAIMGFLIGLI
MVFFGNGYLTMVTGLVGGLLADVILKKADYKSAKSTVLSCGVFSIWVFGNFAPIFLNRESYMVMLTEGYGAEYAATLNTY
MPMWIAPILLVACFVFGLVGGVIGKAICKKHFQRAGIA
>WP_005603101.1 MULTISPECIES: 30S ribosomal protein S21 [Clostridia]
MSNVIVKENESLDSALRRFKRNCAKAGIQQEIRKREHYEKPSVRRKKKSEAARKRKYN
>WP_005609481.1 MULTISPECIES: lantibiotic protection ABC transporter ATP-binding protein [Bacillota]
MEMMLQTQNLCKYFRKQKAVNNVSLNIEKGQIYGLLGPNGAGKSTTLKMLTGMMKPTAGKIYFDGKLLDRKDLSKIGALI
ENPPIYENLSARENLKVRQLLLGTDENRIDEVLQIVSLTNTGKKKAGQFSLGMKQRLGIAMALLGEPELLILDEPTNGLD
PIGIEELRELIRSFPEQGITVILSSHILSEVQLLADKVGIISGGILGYEGALKQGDNLEDLFMNVVRKNQKAGEIHG
>WP_006426013.1 CoA-transferase [Dorea longicatena]
MYEIMSADEAIRLIRDGDCICVNSFVGIENPTELHEAIYRRYQKMQSPTHLTIVSSAGFGVWDEEHNAEGYIREGAVDKL
ICGHFGAMMSTKKLVLEDRFEAYNLPLGCISHAIRAQAGGLPGALSKVGLDIFVDPRREGPGINRISIDDSLVKHVEVDG
DEFLYYKLPKITIALIKGTAADRKGNITFDDMFMSGDALSICQAVKANRGKVIVQVDRLVDTPSRPRNAIIPGCLVDAIV
VAEPEKRNEAYTALTGSFEIPYKDWYTWSEKIENVSTKPKKNSVTGNIIGKRAAQELRVDDIVNIGIGIPEMVSRYARKS
GMLDMVTLTVESGGIGGFPVSGEAFGAMIGAASVYDMANQFDLYDNGGLDICFMGALEVDKYGNINAHRGPGAFAGIGGF
ANITAKTPTVVFCMTFDAKGLEVTQKKGVVTIQKEGEIAKFVEKVNSVSFSAKRAIENGQKVLYVTERCVFRLTPKGLKL
IEVYPGVDMQKDILDRLTFEVEI
>WP_006426016.1 MULTISPECIES: hypothetical protein [Clostridia]
MKKKLLFATIILVLLAGILYYISLPDYLVFNSMSFSNGANRDTELQVIVYQYWNTDEVIAEIEAEHNQINGTPTILTINL
YHSKWSFRNGYEPFYSTTINYN
>WP_006426018.1 translation elongation factor Ts [Dorea longicatena]
MAVTAKMVKELREMTGAGMMDCKKALNETDGDMDAAIEFLRKNGEAKAVKKAGRIAAEGIVMADVKEDKTAAIVEVNSET
DFVAKNAEFQGFVKAVVNQAIASESTDMEGFMAEAWNEDASKTVQDALNEKISVIGEKLSIRRFEKIVTDGCVVDYIHGG
GRIGVLVEADTDVVNDEIKACLKNVAMQVAAMSPKYTSRDEVDASFLEHEKEILLAQAKQENPNKPDNIIEKMIIGRLNK
EMKEICLLDQVYVQDSDLTVAKYVEKVAKENGANMTVKRFVRFETGEGLEKKNEDFAAEVAAQMGN
>WP_006426022.1 glutamate synthase large subunit [Dorea longicatena]
MKEGNVVQHHGLYRSEFEHDNCGIGAIVNIKGQKSHDTVANALKIVENLEHRAGKDAEGKTGDGVGILLQVSHRFFSKVC
KPLGIFLGSERDYGVGMFFFPQDELKKNQAKKIFEVIVKNEGMNFLGWREVPVKADVLGSRAVECMPCIMQGFIERPKKV
EQGIDFDRKLYIVRRVFEQSADDTYVASLSSRTIAYKGMFLVDQLRLFFPDLQDPDYDSAIALVHSRFSTNTNPSWERAH
PNRFIVHNGEINTIRGNTDKMRAREENMESECMKGKLHEVLPAVNTSGSDSAMLDNAIEFMVMSGMDLPLAVMIAIPEPW
ANNRNLSQKKKDFYQYYATMMEPWDGPASILFSDGDCMGAVLDRNGLRPSRYYITDDDTLILSSEVGVLDIPPEKIVVKE
RLHPGKMLLVDIKKGKVIDDEELKETYASRQPYGEWLDNNLIELKDLKIPNQKVPSYTAEECRRLQKAFGYSYEEVKTSI
LNMAKNGAEGTAAMGIDAPLAVLSDMHQNLFGYFKQRFAQVTNPPIDAIREKVVTSTTVYIGEDGNLLEEKAENCKMLKV
NNPILTETDLLKIKNMKEDGFKVAEIPTIYYKNSSLEKAIDYLFIEVDRAIREGANILILSDRGVDEYHVAMPSLLVLSG
LQQHLVRTKKRTSVGIVLETGEPREVHHFATLIGYGACAINPYLAHESIKQLIDTDMLQKDYYAAVDDYNNAVLGGIIKI
ASKMGISTIQSYQGAKIFEAIGLKQEFIDKYFTDTVSRIGGIGIEEIAADYIARHSQAFDPLGLEVDMTLNSVGQHKLKS
GGERHLYNPQTIHMLQESTRRGDYDMFKQYTDMVNAEGEHINIRGQLEFNYPKKGIPIEEVESVDEIVKRFKTGAMSYGS
ISKEAHETLAIAMNQLHGKSNSGEGGEEIERLDTNRCSAIKQVASGRFGVTSRYLVSAQEIQIKMAQGAKPGEGGHLPGG
KVYPWIAKTRHSTPGVSLISPPPHHDIYSIEDLAQLIYDCKNANKDARITVKLVSEAGVGTVAAGVAKAGAGLILISGYD
GGTGAAPRSSIHNAGLPWELGLAETHQTLIQNGLRERVRIETDGKLMSGRDVAIAAILGAEEFGFATAPLVTMGCVMMRV
CNLDTCPVGVATQNPELRKRFRGKPEYVVNFMRFIAQELREYMAKFGVRTLDELVGRTDLLKVKDVPTSERASTLNLEQI
LDNPYEGTKTPMTFNPKKVFDFELEKTLDEKVLVKELLPAVEKKQKRSIEIDVTNTNRTFGTIFGSEITRRYPEGLDEDS
YVVHCKGAGGQSFGAFIPKGLTLELTGDSNDYFGKGLSGGKLVVYPPKGIRYKAEENIIIGNVALYGATSGKVFINGVAG
ERFAVRNSGATAVVEGVGDHGCEYMTGGRVAVLGGTGKNFAAGMSGGVAYVLDMENDLYTRVNKEMVHIEHVTTKMDVGE
LKSMIEEHVANTNSELGKKILDNFTEYLPKFKKIIPIDYERMLTTILQMEEQGMSSEQAKTEAFYAIKEGR
>WP_006426025.1 MULTISPECIES: prolyl-tRNA synthetase associated domain-containing protein [Dorea]
MEDQKQRVYDALNKMGIKYEVVEHEPVHTMEDMDRLGLPEKGTLCKNLFLRDSKGKRHFLITADEKTKVDLKALGRQLGA
GTLSFASEERLEKYLGVKQGSVTPFALMNDTEHAVEFFIDKNLSRCKSMGIHPLENTATVFISFKDLDKFLWNLDVDVVK
IKL
>WP_006426035.1 sulfate/molybdate ABC transporter ATP-binding protein [Dorea longicatena]
MAMEVKIHKKLGEYELDVHWKSTKKRIGILGASGSGKSLTLKSIAGIEHPDQGHIQIGDHVLYDSDSRICLKPQKRNVGY
MFQNYALFPTMTVEQNVGAGLAGNKKKKQEQVQKMIRHFRLEGLEKRLPRELSGGQQQRVALARIMAYEPSVILLDEPFS
ALDVFLKDRLQQEMMELLSDYDGTVILVSHSRDEIYRFSEELLVIDDGKQICYGDTKAIFDCPEQVEAARLTGCKNIVQV
KRLDEHSIEIPDWGTRLHLEQEIDAEITHIGLRAHEFIPVWGEREDNCIPVKEKGKAEFPFEWKYFLKGETEESDDICWY
VQKNLWDELTEKGIPDYLKLPEKEILLLK
>WP_006426036.1 MULTISPECIES: molybdate ABC transporter permease subunit [Dorea]
MDAVVEILKGLDYSPLYVSLKTGIVATIFSFFLGLFAARRVIKAGPKVKAIADGILTLPMVLPPTAAGFFLLLLFSRRRP
FGILLYEQFGIKVVQTWAGCIIAATVIAFPLMYRNARAAFEQIDVNLIHAARTLGMPEYKIFWKVAVPSAGPGLVAGTIL
TFARALGEYGATSMLAGNIPGKTGTISQRIAMVIQDGNYLTAGIWVVIIMLVAFVLIVLMNLVTGQNTKNIRRW
>WP_006426038.1 MOSC domain-containing protein [Dorea longicatena]
MNQKKGVIRGICISPRRGTAKYPVETAKIVPDWGIEEDAHGGKWHRQISLLALEKIEAFREKGADVDFGAFGENLIVEGF
DLRNVPVDSEIRIGDAVRLKVTQIGKECHSHCAIYQRMGDCIMPREGIFAEVLTGGMIRVGDCVEVVMPQEDRPYSVAVI
TLSDKAFAGERDDLSGPAIEKILKDSEEKDHIRFDIKETILLPDGEEGLKKQLIRLADQRQVDLILTTGGTGFAQRDMTP
EATIAVCDRMANGIADAIRNYSMTITDRAMFSRAVSGLRKKTLIINLPGSPKAVTEALEYILPKLPHGLDVLRGNVQECG
RK
>WP_006426039.1 GTP 3',8-cyclase MoaA [Dorea longicatena]
MIDAAGRVIDYMRISITDRCNLRCRYCMPDGITQVSMAEILTYEEIRKVCILAAELGIQKIKITGGEPLVRKGCADLIGM
IKNILGITQVTMTTNGVLLQDNLEALKKAGLDGINISLDTLDREKYQEITGTDACETVRQAVAAAAESGIRTKVNTVLQS
DGDKTEWKALITLAESLPVDVRFIELMPIGYGKENTGVSNLELLDEIRKVYPDIRKDSKIHGNGPAVYYQIPGFTGGIGF
ISAMHGKFCKNCNRIRLTSTGDLKPCLCYGDTYPLKDLLRNGTEEEIRKQIKRAIEQKPAAHCFEEPGAITEAHQMAQIG
G
>WP_006426040.1 MULTISPECIES: cyclic pyranopterin monophosphate synthase MoaC [Dorea]
MGEFTHFNEQGHAVMVDVSEKADTMREATAMGRIRMSKECFEKVKTGGMKKGDVLGTARIAGIMGAKRTSELIPLCHILN
LSKVTVEFEYIEETCEIEARCTTKTVGKTGVEMEALTGVQVALLTIYDMCKAVDKGMCMTGIRLLKKTGGKSGIWEADRE
TEL
>WP_006426042.1 molybdopterin-binding protein [Dorea longicatena]
MKLIRTEDAVGHVLCHDMTQIIPGVIKDARFRKGHIVTEEDIPVLLSIGKEHLYVWEKTEGMLHEDEGAERLRRITQNEN
MYPSVVKEGKIELLADVDGLFQVDVERLYDVNSVDEIMIATRHTNTAVKKGDKLAGMRVIPLIIDEKRLEEAEKKAGPEP
LLKVTPWKLKTAGVITTGSEVYKGLIKDQFTPIVEKKLETFGIQMTKHVLCSDDTKMITDAIAEMKEAGVDLIICTGGMS
VDPDDKTPGAIKASGAEIVTYGATTLPGAMLCLAYFEDDTPIVGLPGCVMYAKATVFDLILPRMAAGIKIERRDIIRMGH
GGLCLGCKECHYPVCPFGKEA
>WP_006426043.1 molybdopterin-guanine dinucleotide biosynthesis protein B [Dorea longicatena]
MKTESDKKKSGISAIILCGGKSTRMGKDKAGLLIGKKTFLQQIEEHVSGADEVLLSVKDRRDYPKIEARHIEDLEQDKGP
LMGLCSALKECSHERVWVISCDMPLVDWDVAQELEDYLIDGIDAVIPVDKTGKKYVLCAWYRKSVWKILEEQLKTGDYKV
QHVLENLRVCYVAVQGITDGAGKFYNINTPEEYRKIIPEKIKEKAQQTPVVSFVAYSGTGKTTFLEKLIPKLKAYGLKIA
IVKHDGHRFDIDHEGKDSDRFTKAGADVTGLISSEKAVLMDNRTVDPEEFLKKIDGVDLILTEGFKHGPWPKIMLHRKEN
GKPMPLRPEECLAVISDVDVEDCENVFPLDDVGKTAVFLLQYIQQNMQHIENL
>WP_006426044.1 GNAT family N-acetyltransferase [Dorea longicatena]
MNTNEKKEITIRIAKEEDAEELLAIYAPYIEHTVITYEYDVPTVEEFRGRIRHVLERYPYLVAEVNGEICGYAYASAFHE
RPAGGWNVETSIYVDQNKKGMGIGTKLYDMLEKILKRQNVLNMNACIACTEHEDEYLTNASIHYHEHLGYRMVGWFTNCG
YKFHRWYNLAWMEKEIGEHVADQPPVIAFTDIVEDISLQNGELRL
>WP_006426045.1 MULTISPECIES: class I adenylate-forming enzyme family protein [Dorea]
MPITDILEKNCRLYGDDVALVEINPEMPETKRTTWKEFDLIEPSRAAYYRREITWNVFNEKANRFANLLIERGIKKGEKV
GILLMNCLEWLPIYFGILKTGALAVPLNFRYSADEIKYCVELAEIDILVFGPEFIGRVEEIADEISKGRLLYFVGDGCPG
FAEDYNAHTANCSSQSPKIDVNDDDEAAIYFSSGTTGFPKAILHNHESLMHAAKAEQNHHGQTKDDVFLCIPPLYHTGAK
MHWFGSLLTGGKAVLLKGTSPKTILQAVSEEHCTIVWLLVPWAQDLLLALDNKELDIADYDLDQWRLMHIGAQPVPPSLI
KHWKEYFPHHQYDTNYGLSESIGPGCVHLGVDNIDKVGAIGKAGYGWEAKIIDEQGETVKQGETGELAVKGPGVMTCYYR
DPKATAEVLHDGWLYTGDMAMEDEDGFIFLVDRKKDVIISGGENIYPVQIEDFLRTNEAILDVAVIGLADHRLGEISAAI
IELKPGVECTEEDIQEFCKKLPRYKRPRKIIFADVPRNPTGKIEKPKLREKYGATHLVAAQNQG
>WP_006426046.1 YoaK family protein [Dorea longicatena]
MNWIYNHKRALLHVNLAFIGGLTGAYAILVRGGNFGAAQTMNLIEMVLNFTEMNLTDAFLRLAIFILYGLAIIAAFLIGE
HFTSVKSYIALAVEAVCIWIAGIIPTSVNPLIALFPVFILNAYQWQAFTTPECYNSSTIFSTNNYKQTLLAWTRYHMIHD
LAQKKRALLFTNTLILFHLGVLVGYFAVEYLGAHGIWVAFVPLVTAVGLVIPVGEEQVVKDVEATLKEGIHRTEEVVVRK
V
>WP_006426048.1 ATP-binding cassette domain-containing protein [Dorea longicatena]
MLQIQHICKEYRTGNLVQKALDDVSLNLRDNEFVAILGPSGSGKTTLLNIIGGLDRYDSGDLIINGISTKKYKDRDWDSY
RNHTIGFVFQSYNLIPHQTVLSNVELALTISGIGKEERRKRAIDALKKVGLGEQLHKRPSQMSGGQMQRVAIARALVNDP
DILLADEPTGALDSDTSIQVMDLLKEVAKDRLVVMVTHNPELAEEYATRIVNLRDGEIRSDTDEYIVDEQTLKEPEHKNM
GKSSMSFLTALALSFNNLKTKKARTLLTSFAGSIGIIGIALILALSNGVNGYIQSIEEETLSEYPLQIQSTGFDITSMMV
GNTGTDDKSKDSSGKKNKDGQVKVMEMVTNMFSKMNTNDLKSLKKHLEKDNDALKSYTNAVEYDYDVDPQIYREDSDGVR
QVHPDKSFSSIGIGADSGANSMMSSMMSTNVFYRMPKNTSLYEKQYDVKAGRWPKKYNECVLVLSQDGGMSDFLLYTLGL
RDQMELDDMIKAFASEEEIKTPSSLGTYTYKDILNKKFKLVNQADYYEYDSQYKVWKDKSDNAEYMKKLVADGEDIKIVG
IVQPAEGSKATALNMGIGYPYSLMTHVAEEAKNSEIVKQQKASPDINVFTGEKFGEDSGDNGLDMNSLFNVDEDALQKAF
GMGDTDLAGSLGNSLDFSKAVNLQDAFKLDGNTLNLSGLVNLDQVDLNLSGLPPAGLGDMLSGLDVKVKPGGMQKMAVSL
MEGYQAYAKTHPEADYSHLGDNFSEYLKTDGAKQIMKKYFSKILKESGKVTITEEKVQKLLTDIMQGFEKYVKDQGIGDI
SADQYGTYFRQYLQTAEAKQIITDWVNDLYKDVDIEISEADLQAMAQELAAGYLSYAQEKGYADVTKMGENFAAYLGTAD
GKQRLSNGLSETLDMKSLESQLSSGMNAYMKQAMRAYAKSFGNALETQISSAMEQIVGQMSSGMGKVMESAMTQIGQNLQ
SVMTDAMKIDTDAFAKAFQFNMTEDDLTELMMSMSGTASATYDSNLQKLGYADFAKPSEIDIYPKDFESKEQVVDYLDRY
NKKMEKAGKDEQVISYTDVVGTLMSSVTDIVNTISYVLIAFVAISLVVSSIMIGVITYISVLERKKEIGILRAIGASKRN
VSQVFNAETFIIGLCAGLIGIGLTLLLLLPGNMIIHAVADNSNVNAVLPVIPALVLIALSVVLTLLGGLIPSKKASKSDP
VTALRTE
>WP_006426049.1 MULTISPECIES: biotin synthase BioB [Dorea]
MISEVHTHEDPILTREEAIEILNTPDDQLDALIERAGILRKKYKGNHVSIHILTNVRSGNCSQDCAYCAQSCRSNADIDT
YKWVEDEKLYNDNDFVNEHHLSRHCIGLSGMGFTDAEIEQLAGRIRKMKETGTHLCCSIGFLTEKQAKMLKDAGLDRINH
NLNSSRNYYSHICTTHTFDQRVENIHMLQRLGFEICSGGIIGMGESKEDVVDMLLELKEINPEALPINFLLPIPGTPLGD
QDISGLTYEYGIKVLCLARLLVPQSDIRCAAGREVYFKGHEKELLSVVDSIFASGYLTAGGQGIKDTIQTITDAGFTYEI
ESA
>WP_006426050.1 MULTISPECIES: DUF6472 family protein [Dorea]
MAQNSCESCTYYTYDEDYESYMCDINMDEDEYMRLISDQHYQCPYYRNGDEYMVVRKQM
>WP_006426051.1 MULTISPECIES: formate/nitrite transporter family protein [Dorea]
MDSMFNTPQEVVQANMNGAVKKATTSKKKVFFMGIMAGVCIALGAQSSNVAMHDIANVGLARLVAGCVFPVGLMMIVFIG
GELFTGDCMMTMACIKKKISVAALIRTLVIVYIGNMVGAVALAYLVYLSGQYNYTSGALGAFTIKVALGKVSLSFLPALI
SGILCNILVCAAVLMASTAKDIAGKSLAIFFPIMAFVVSGFEHCVANMYYIPAGIFASMNPDYVAKAKELYGITGSQIAA
LNWGNFFTVNLLPVTIGNIIGGGFIIGGLFFYLHGKNCK
>WP_006426052.1 potassium channel family protein [Dorea longicatena]
MSTLLTVGYGDIYPITTLGRIMAICIAYLGVGVVAIPTGIINAGFVEQYQRKSNISDLKDMDIKENTFYG
>WP_006426053.1 MULTISPECIES: AAA family ATPase [Dorea]
MIICIGREFGSGGHEIGRKVAEKLGLELYDRDLIDRAAEKIIAMPKDVLEKADEKKRNPWLHEVWYDVPNQELNGMTAND
ALHLAYNSIIRELAEKGDCVFVGRCADYILEQAKIDHISLFIAAPFEWRVKRKMEQLSIDEKSATAMVRKKDKDRKAYYD
YYTGRNWGRPYEYDLCINSSRLGIEATAEKLVEMIRELEK
>WP_006426055.1 MULTISPECIES: 16S rRNA (cytosine(1402)-N(4))-methyltransferase RsmH [Dorea]
MENQENQEKKHKRRVRYSGTHPRNYKEKYKELNPEKYADTISKVIKKGGTPAGMHISICVNEILDFFDIQPGQQGLDATL
GYGGHTSKMLEKLQGEGHIYGLDVDPIESAKTKKRLEEKGFGPNILTVKLENFANIDKVAEEAGKFDFVLADLGVSSMQI
DNPDRGFTFKAEGPLDLRMNPEKGISAAERLRDISKEELTGMLIENSDEPYAEEIAEAITEKIRKGGKIETTTGLHQVIE
ETLAFIPEKERKEAVRKSSQRVFQALRIDVNNEFEVLYDFLDKLPGVLKPGGKVAILTFHSGEDRLVKKSFKQWKKEGLY
SEIAKDVIRPSKEECFRNSRAKCTKMRWAIRAEE
>WP_006426057.1 selenium cofactor biosynthesis protein YqeC [Dorea longicatena]
MIKSYTNGEWKEPGSLCQAVGIYKEDFHKIVSVVGGGGKTTVIRAMLRECMENSDGRIPCAVSTTTHIQKTNAEYFLGEP
SMKMFWKKLSDYEAVWMGREIRKGKLASFQKEFLEEVSREPVLLLLEADGAKHFPVKAPAEHEPVICEKTGIVLNVYGMR
AIGKKIKDVCFRIGEVEKILGKTGEDILRPEDIMTLAVSRSAGRKCVTDEMEYQVILNQADTEEEKQMAMQLAEDIEKKL
SEKYISEKNTKDTEFSRQISKVHVTSDLIPLEERW
>WP_006426067.1 cupin domain-containing protein [Dorea longicatena]
MSMIKNISKAEVLVLKDQVAYQEGQVVSKTLAQNDALSVTLFSFDKGEEISTHESGGDAFVTCLDGVGEITINGEKYELH
EGESIIMPAKHPHAVHGKEQFKMLLVVVF
>WP_006426069.1 radical SAM protein [Dorea longicatena]
MSKKNDTDNHIEIEKRKSMLTDCVLCPRNCHADRINGRWGRCHETAEIVVARAALHMWEEPCISGDAGSGAVFFSGCPMG
CVFCQNHNIAEAKAGKSITVERLSEIFLELQEKGAANINLVTPTHYVLQIIEALDLARKEGLSLPIVYNTSGYEKPETIR
MLDGYVDVYLPDFKYMESELAAAYSGAPDYPKYAKAALKEMLHQTGNIQIDKDTGMIQKGVIVRHLVLPGHVKNSKAVIK
YLLETYQDQILISIMNQYTPMPQVSGDPLLSRKVTKREYEKVIDYALELGMEDGFIQEGEAAKESFIPEFDCEGV
>WP_006426077.1 chloramphenicol acetyltransferase [Dorea longicatena]
MSLPPYRKIDQSTWSRQDHYKYYTEKLKVNYSMTARLDVTRLRAECDRFGVHFYAAFIWCTSNVVNRLPFMKMMTDEEGN
PGVWDVVHPNYTIFHKEDHTFSDCWSEYDADFATFYKRIETDIEAAKKVRGVKAKAGQPVNFYCISCVPWLDYTGYATSI
VSDHVALFPIITFGKYTEDNGKLTLPLTLTIAHAAMDGWHTSEFFREMQEELEAFSI
>WP_006426078.1 phosphopentomutase [Dorea longicatena]
MKRIFWIVLDSAGIGEAPDADKFGDVGSNTWKSCYDSGKLHIPNMEKIGIYQIDGMEYAKSTENPTGSFAKMQELSCGKD
TTTGHWEMAGIVTPDPLPKFPDGFPKVFIEEFSKRTGRKILCNLPYSGTQVIYDYGREQEETGALIVYTSADSVCQIAAH
EEIIPVEQLYEYCKIAREMLTGDLGVGRVIARPFIGTWPNYERTIRRHDFSLAPPRQTVLDALKAEGKDVIGVGKIYDIF
EGQGVTETYPNQGNEKNMEKTIEIQKKEFDGLCYVNLVDGDMIYGHRRDIAGYAGALTRFDEQLGEFLANMRDDDMLMIT
ADHGCDPGYTGTDHTREYVPCLIYGKEIKAGVNLHTRKGFADMAATIAEALGSKYQGDGESFWDEIRN
>WP_006426083.1 serine hydrolase [Dorea longicatena]
MAKEQLAVIEMVTNMILGKTEGISKVDFVPQKTRCPEPENGMHMHDKVPVIQDQDIEKTKNQQQIFPRKTPESQGIGSDH
LRYLIQELADSPNTDMHHFMVLRHGNVICEADFAPYRKGIWHITHSMCKSITGMATGLLIDEGKLDLSENIYKIFHDKGS
TWAKIFRPEVTVENLMTMTSGVTFNESGIVSGNDWLESYLNAPISEKPGTKFQYNSLNSYVLSAIITERTGMPMDEYLKP
RLFEPLGITDYLWEKCPRGITKGGWGLFMHTEDMAKLGQLYLNKGKWNGKQIIPESWAEASVMKKVDSIEGTYGYGYQLW
MEERPGSFEYNGMLGQNVLIYPDVDMVIVTNAGNEELFQDNVMLNIIRKYFPVDWMPKETLPENPIAYAKLQELTERLAG
KRLKNDQYYNSPLIIGKGGWKKNSSKYRVRERQTEIEKVQNQQIHLLTDLLDGTCYEMEQESVGLFPLVMQVMHNNMTDG
ISKINFYKKRTKELQQTLILCFQEGEESIELEMGWNQYIENKLSIHGETYLVAVKGERSSDVDDNPVLKVEIVYLEEAMR
RKLYVTFVKDTSASKLITPEYIEIKWYESPGKALIMEGMESITTEVTKHPIYSRIRENGGIDLLHRLMEQTIEPVIKGRI
IDSSEEAQQDTEVQHPEISGD
>WP_006426084.1 MULTISPECIES: 50S ribosomal protein L25 [Dorea]
MNTLKAEKRSMDIKAKKLRREGYVTGNVFGREMKESVPVKMEKAAVDRLLKACHKGSQVMLDIEGEKMNVLIKDVEFNPL
KGQVDEIDFQALVSNEKVHSVAEIVLVGHEKDAGGVLEQLLEEVQFKAYPSALVDKVEVDVSNMKVGDSIKVKDLTLSSD
KDVDVMTDPETTVVTLQYVHNSEADDDADEEAAEATE
>WP_006426088.1 ATP-dependent helicase [Dorea longicatena]
MDFKEEWNWLNSYQMEAVTDENDACIVNANVGSGKTTVLIAKILYLHYEKKIPLEKMVVLTFTNKAAGEIIERLKKKEPG
LTEEQVQFFGTFHSVAMRMLKNTLLQTKAENGEIAHTVENSSMAPEEWTSEFEIIDPDEEQELALYLIAEYSLKVKYKNR
LKKRLEQEYPNYKAGKVTSRYKDELFRLYPLLKKEKKKENKMSFSDLLEEGTRLLKMGKNSRPEWIIVDEVQDSDRSQLE
FLEALKGPETKIFAVGDPNQVIYSFRGTTQNMFFLLKNRFQAKELSLPVNYRSNASILEAANRFLQFGGKIQGSNECGEK
IQIRNHYDPFQEAMYLADKIWTLHQEGKEYRDIAVFYRLQKQAEILEKMFAEQNIPYEVSVKKSWKDIPVLNWLMYVLRF
ATHPDDIQAGMQVLMDKRFGDKCTKKKAEDIIKNHKTEKSDIYKNMMLFYTEKEVLSGEDIFDSLGLKEALHPTSADYQQ
DAKQVLDFLNQICTYSREKKLNMSDGIREFLNGMALGTIESPEDTQESAEKEEAGGRVKLMTLHASKGLEFDTVFIIGVN
PGLLPIRCSSFDQEEEERRLFFVGITRARNHLELSYYTNPGEPGVLGSYSNYLKMIPEELLEWKEIRSDEEKRTNLKELT
RRAKEEIRKAEAQKAENVQEQKTESEKTENVQEQKAIHPKYGTGIVTSEDDMMVEVEFPNYGKKQFIKAFQEVEMIR
>WP_006426089.1 DEAD/DEAH box helicase [Dorea longicatena]
MKKDEKMSIEDMTAYMRIVPERKASYAEFPDTMNDEIKEYLGKQGINALYMHQTEMFEKAGRGENTVITTSTASGKTLAF
LIPVLQKILEDPLTRAIFVYPTKALASDQYRSLQPVLEYFGEGKIQAGVYDGDTMPAERSRIRKSANIILTNPEMLNSAF
LPNHSKYGFDFIFANLRYIVIDELHSYRGAFGAHLANIFRRMHRICQYYHSSPQFLCSSATIANPVELAKKVCGTAFSLI
EKDGSPSPVREYRIIQPPEIKGHNDKVYGRYAASTVAADMLPDLVKEQRHFIAFGKSRRTVEVILKEARDKLDAAGFLSQ
ADSRKIAGYRGGYTPLERKEIERKMMSGELNGLVSTNALELGIDIGSLDTTVIVGYPGTRASFWQQSGRAGRNGQTCVNY
LILENQPFDQYIAVEPGWLFEGKSENAIVDPDNLLIELAHIRAAAAELPLSLDDAALFPSLGEIIPVLMKAEEVKSMAGR
FAWSGPAFPAGDYSLRNMDKTRFKLILDNENREITEMDESQAYHELHPGAVYMHDGALYEVLKLDLVSRTATAKSFEGNY
YTVPAGTEDIRILQTFQEKTVERTKIHFGDINVDEVISMFKKLQFHNHQNLGYVSLTQPLQKDYDTESTWIDIPEDVVRV
YRSLLLPNGAGELVLNNHFEGLQNAIKNAAMMVTMTERDDINTGMSNNATVQGYMDSGSGESEGHEVVSLFIYDKYEGGL
GYSEKIYELIPEVIDHAIQMVKGCSCEDGCPACVGDYTLSKKMVLWGLRSLKERLEAPEYVKKQVEEERPGVHKQYSFFK
LPEKWNEFCETVIKNGESGGAFLKTAKRVEIEKHNLILIVDSYFYEDWLKIPENAKSIKNILKFHAVCPQDMEIVVRTEE
DMGRKKKTEGKLKRRYEDKF
>WP_006426090.1 MULTISPECIES: histidine phosphatase family protein [Dorea]
MGHFYFARHGQTVWNVENKICGATDIELTELGHQQAEELGQAILEQGIQIDEILYSPLIRAKETARHVSEVTGIPMREEM
RLKEQNFGKYEGTPRNGEEFQKAKANFINSYEGGESMLKLCHRIYDLLDDIKKESDQKTYLLVAHNGISRAIQSYFCDMT
NDEFARFGIKNCEIRKFEYKE
>WP_006426091.1 nitrogenase component 1 [Dorea longicatena]
MRQSYRIIPIYTADVSGVCSALYELGGMTVMHDPSGCNSTYNTHDEIRWYEQDSMIYISGLTEIDAVMGNDEKIICDIEL
AAEELKPKFIALAGSPIPYMNGTDFPAIARMLEQDLGIPAFSIPTNGMHDYVYGAGLALAEIAKRIKGKKEVTSKSVNLL
GVTPLDFGPQEHVDALKRNVEETGWKVLSTWAMGDTLEDLGRAPEAEVNLVVSSVGLWAAKVLQERFGTPYVIGTPIRGF
MKSLLNAIEEKKQVAYLEKGRRISLTGNKSEKSSENQIILIGEPVIMESLAVAIETEYQISVRVICPIREKKGLLADGDI
AVRGEEELEQVLQRSKNVKGIVADPLYRPVCPENVAFYELPHIAFSGRIYKKKLPVLAELI
>WP_006426092.1 nitrogenase component 1 [Dorea longicatena]
MLKKAGESTGLEFNSPAHGNWNIVHTGMLLPESIQIYVCADNCMRGVVLTAAEMNAADRFSFVIVEEEDLLNGNLEDVTI
EGVTDVLRKRKDHPKAVLLFTVCLHHFLGCDLERVYEELEDRFPDIFFVRCYMDPIMQKHGLTPDQKLRKAIYDGLKVRE
ENPKAVTILGSDFALDETSDIRRLLKWKHIEVKELPECNSWKSYQELADSKIFIACYPPGKYGLECQAERLRKKALYLPG
SFDYDEIIRQWKTLEQAVGENVEEVEGIEDTDMYMEKSLERITKREIALCESALEQARKVVGDVPIMIDHTFHPRLLELA
KLLLTHGFSVTRIYLDAVNPEEKDTFEWLKEQYPELEYEPTIRPEMRMKPRNESDVLAIGQKAAWFTGTRHFVNLVEGAG
LYGFDGIRRTAELMTEAWQEEKDPEDLIIRKGWGCESCI
>WP_006426093.1 nitrogenase iron protein NifH [Dorea longicatena]
MIKIAVYGKGGIGKSTTVSNVAVALAEKGLKVMQIGCDPKADSTIALRHGEAVPTVLDLFREKKQDLKLEDMVRTGYQGV
ICVEAGGPTPGLGCAGRGIITALEKLKETGAYEVYQPDVVLYDVLGDVVCGGFSMPMRKGYADKVFIITSGENMAIHAGA
NIAMAVENFKNRGYASLGGIILNRRNVAREEEKVNELADDFQTQVVGTLSHSGLVTEAEEKKETVMECFPDSEMAEEYRK
LAEAIYELSKRPEGSACEKADEKYTADKRPGEGLKC
>WP_006426095.1 hydrogenase expression/formation protein HypE [Dorea longicatena]
MNEYVDNEARKARLVGKTVTMAHGAGGRQTSELIDMIFKAHFDNPDLTADDAAVLAPPAGKMAVSTDGFIVSPAFYPGGN
IGKLSICGTVNDLSCMGAKPLYLTSAFVIEEGFPMEKLEEIAEAMEKTAKEAGVRIVSGDTKVAGKGQVDGVFITTTGIG
EITDGVEVAGNLAKPGDAIIVTGDIGRHGCTILLAREDFGIEADVTSDCAPLWGNVKAVMDATHELHVIRDATRGGVGTV
LYEIAGQSQVGIRLDASKIPVAPEVRGVCGMLGLEPLYLACEGRLVIMAPKEQAQTIVDALKACPYSKNAAIIGEVTEEQ
PGKVVMLTEIGTQALLPQPGGELLPRIC
>WP_006426096.1 MULTISPECIES: hydrogenase formation protein HypD [Dorea]
MSEGKKTAREIIEGYDGPAVRIMEVCGTHTHEIFRLGIRKLLPKQVELISGPGCPVCVTPVSYIDEAVYLALEKSVTICT
FGDLVRVPGSKKSLADARSEGGKIHIVYSPADAEKYAKEHPEEEVVFLSVGFETTTPAGCLSVKKAKEEGITNYSMLIAN
KTMPQAYEALKGSADIFLYPGHVNAITGTKLCEELVQEGVSGVVAGFTAKELLTALAVALTHFQKGKPFFVNCYPRVVTE
EGSKEAQRLVDTLMEACDSEWRGLGIIPGSGLRLRDEWDMYDARKKYQVPKMEGRANPACRCGDVLQGKCKPSDCKVFGK
VCTPQHPVGACMVSGEGACSAYYMYGRE
>WP_006426097.1 HypC/HybG/HupF family hydrogenase formation chaperone [Dorea longicatena]
MCVGLSAKVVRISDGTAVVDAGGAKREVSSELLEDLEPGDYVMVHAGIAIAKITGEDDSETDQLMEELL
>WP_006426099.1 nitrogenase component 1 [Dorea longicatena]
MKGLRKYLTPFAPDQSGAVSVLYELGGMLVICDAGGCTGNVCGFDEPRWFETRSAVFSAGLRDMDAILGRDDRLVAKLAD
AAEKLDVTFAAVIGTPVPAVIGTDYRALERMLAKKTELPVLTVNTDGMELYDRGEEKAYLALFEKFSDKNEESEDMNDKD
RPHIGIIGMTPQDVSDLKAADKIRKVYADQGMRAICYGMGDGLDEVRNASLAAKNVVVSPAALKAAQYLQKKFGTPYEIA
YPLVSELVPEVNYQGKKILIVQQQVIANAVRKEIEKRTGEKEAIITATWFMRKEEILTDLNVDAVDDISLKEEDDFISLV
EKEGYDVIFADPCMERMIPGFEGVFIPLTHFAVSGKLNV
>WP_006426100.1 nitrogenase component 1 [Dorea longicatena]
MRETAYYCTVEELQKRGRDDIPEQFRSNTHLIYSSPATLAFNSPGAEGFGVKRAGLAIPDSIMLIVAPGCCGRNTSMISS
MPQYEDRFFYLTMDETDIVTGRHLKKVPKAVQEICDSLAKKPSVVMICITCVDALLGTDMERICRKSEEKTGLPVRPCYM
YALTREGRKPPMVHVRQSLYSLLEPKKKKGNVVNLLGFFSPLMDDCELYGMLEKAGVKTVHEISRCKNYEEYQTMAEANF
NLVLHPETRFAAEDFHEKLQIPFIELRRLYQIDKITKQYQALGKVLGIPFEDKEAERTALDAVERLKAAKPDAIFAIGEC
MNGDPFELALALVKYGFQVAEIYGTLNAENFVYLKHLSELSPQTKVFSNMEPTMIYYDHKESGVTTTIGKDACYYHPDAE
NVMWNEEVQPYGYAGVKHLCEKLLEV
>WP_006426102.1 MULTISPECIES: P-loop NTPase [Dorea]
MLKVAIYGKGGIGKSTVTSNLAAAFATMGKKVIQIGCDPKADSTMNLLGGEPLRPVMNYMREEDEEPEKLEDIAREGFGN
VLCIETGGPTPGLGCAGRGIIATFQLLEDLKLFETYKPDVVLYDVLGDVVCGGFAAPIREDYAEKVLIVTSGEKMALYAA
DNISKAVKNFEDRSYARVFGIVLNHRNVENETEKVETFAKEHGFDIVGEIPRSDEINRCEDQGKTVIEGNPESDISKCFY
DLAEILWKDEEQV
>WP_006426105.1 MULTISPECIES: MATE family efflux transporter [Dorea]
MDQTYMKEQPVLKLIVSMALPMVISMMVSSLYNIVDSFFIARISEDAMTALSLVYPVQNLINAVMIGFGIGINAVISFYL
GAQDKKMADRAATQGMLLGTIHGVGFMILGIAVMRPFLQMFTGNAQIVDYGVRYSRIAFLFATALSWQLVFEKTFQAVGR
MVESMTCMMSGAIINIILDPVLIFGLGPFPKMGIEGAALATGIGQAAGAVLYLIFYIVNPLPVKYRKKYLKADLKLWKKL
YVIGIPASLNLALPSLLISVLNVILTGYGEVYVFVLGVYYKLQTFLYLPANGIVQGMRPLLGYNYGAGEHKRVHKIFQDG
LILVLVMMAAGMAICLAVPGQLMGLFTANPITMKAGSVALRVISLGFLASSVSVICSGALEGLGKGVHSLIISLCRYVVV
IIPVAFIVSRFMGAVGVWHAFWITEVVTAVIAYVVYRKGVKG
>WP_006426106.1 MULTISPECIES: HD domain-containing protein [Dorea]
MPEVNAYIEQGNRVLGALGFTEHSRGHAVKVAETAGNILEKLGYNQHTIELSRIAGYMHDMGNCVNRVDHAHSSAIMAFQ
ILRDLKAPDEDIAVIVSAIGQHDEATGMAVDAVSAALILADKTDVRRNRVRNTIKESFDKHDRVNYAAVASSLHVNVEKQ
VILLEIELDEGICSILDYFEIFLQRMLMCKRAAEMLGMKFKMKANGNKIC
>WP_006426107.1 MULTISPECIES: PhoH family protein [Dorea]
MIKSYVIDTNILIQAPYACQCFEENRVILPLVVLEELDGLKKAEGEKGANARRAIRFLEKLRLKGDLLKGVQMENGGILR
VEANCVNVELPESLPEDKPDNRILKVCKGIREEEKPVVLVTKDLVLRLKAQILGIEAQDFSTEQVIEEEGQYSGRQICYV
AEDKFKEFKKKGVHLKELYLSDEDGNKIQPELTENEFIILKADQSVKKTHLGRVEGKKVVSLEFRKSQPYGIKPRNAGQY
FLQEALMKSAEKAPLVIVKGMAGTAKTFYSLAVGLEKVLNNPTGEYRRILICRPNAQFDQDIGFLPGDEQEKISPLMRPI
VDNLEQLIDSDEEERYQDEQELQGKIEEIFARGLIQTEAMNFIRGRSFVKTYLIIDEAQNMTPNQVKGIITRAGKGTKII
LLGDPNQIDRPFLDERTNGLSYASEYMKGSPLCYQITMSAEECERSELAMDAIHRL
>WP_006426109.1 IS110 family transposase [Dorea longicatena]
MISVGIDVSKGKSTVCILKPYGEIVSKPFNITHTQKDLSELSSMLFRLNDEVKIVMEATGIYHLPVLTYLQEKGFFVSVI
NPYLMKSYRNESLRKAKTDKIDSRIIANYGIDHWFKMKEFQISGVIYEELKLLGQQYRHYMKLHLLSLAELTHLLDLTMP
GIKNLLASWNETNRKDKRSDFVERFWHYDVITSMSEQEFTEKYILWAKEKKYVPSQEKAKVIYTLAQESIPTLPSETSSV
KMLVTEAVRVLKEVDATLGLILSRMQEIAKTLPEYSVVREMGGVGNTLAPKLIAEIGDVRRFRNGKALVAFAGIDPPPYE
SGQFVGCNRKISKRGSASLRKVGYETMRSLKMRSRPEDPVYRYVVKKESEGKSKKSAKIAGLNKFLRIYYARVTELYKNI
>WP_006426110.1 iron-containing alcohol dehydrogenase [Dorea longicatena]
MAKILCSPSKYVQGAGEMKKLGEYAQKYGKKALVLITESGYKRIGDVVNTGFEGYEITPVYEYFNRECSKNEINRLVDIM
NETC
>WP_006426111.1 MULTISPECIES: peptide deformylase [Dorea]
MIRPIMKDIFFLNQRSEPATEADKQVAVDLLDTLKAHEEGCVGMAANMIGVKKCIIAVNMGFMNVAMFNPKIVKRSGKYE
TEEGCLSLTGVRKCTRYQEIEVEYQDMNFKKQRQKYTGWTAQIIQHEVDHCHGIVI
>WP_006426115.1 type II-A CRISPR-associated protein Csn2 [Dorea longicatena]
MKLVHGDLSGEIVNEQKECVEWIIESPELFSKYVGELYKQANKDEGEFVLSENNKEIDIAKYSEIVINPLSVEINNRKIL
NKLYEELHKLSSNEVLYMKTLELTKLIQEYLLDLEQETNYILEFNNEVEMNALFKAVDLKCEDSGEDFFERLVKYIKVLV
DLLSVKLVVFINARCFLNDERIRRLCEEIKYMEIKGLFIENSEKTCVEGMERYIIDKDKCEIY
>WP_006426116.1 MULTISPECIES: CRISPR-associated endonuclease Cas2 [Bacillota]
MRVLVFFDLPVLTSENRRAYAKFRRFLLKNGFLMLQESVYCKLALNSSAVNAIVDNVHKNKPEEGLIQLLTVTEKQYAKM
DIILGQVKSEVLDTDERLVIL
>WP_006426117.1 MULTISPECIES: type II CRISPR-associated endonuclease Cas1 [Bacillota]
MSWRIVVISKRAKLDLQLGYMVVRSEEVTKIVLSEISTILIESTAVSITTSLIAELAKRKIKVIFCDEKKNPSCELVNYY
GSHDTSNKVRKQIAWKQNTKETVWTEIVTEKIRKQKELLELLGKEESALLDSYLKEIEWNDNTNREGHAAKVYFNAMFGL
DFTRTEDNYINAALNYGYSIILSTFTREVVSNGYITQLGIFHDNMFNQFNLASDLMEPFRVLVDQEVYNMRLEQFEHEEK
MLLVNILNKEIQIDGRIQYVNNAIKIYCKSIFDALNEDDSALIRFYKIEL
>WP_006426118.1 type II CRISPR RNA-guided endonuclease Cas9 [Dorea longicatena]
MEQEYYLGLDMGTGSVGWAVTDSEYHVLRKHGKALWGVRLFESASTAEERRMFRTSRRRLDRRNWRIEILQEIFAEEISK
KDPGFFLRMKESKYYPEDKRDINGNCPELPYALFVDDDFTDKDYHKKFPTIYHLRKMLMNTEETPDIRLVYLAIHHMMKH
RGHFLLSGDINEIKEFGTTFSKLLENIKNEELDWNLELGKEEYAVVESILKDNMLNRSTKKTRLIKALKAKSICEKAVLN
LLAGGTVKLSDIFGLEELNETERPKISFADNGYDDYIGEVENELGEQFYIIETAKAVYDWAVLVEILGKYTSISEAKVAT
YEKHKSDLQFLKKIVRKYLTKEEYKDIFVSTSDKLKNYSAYIGMTKINGKKVDLQSKRCSKEEFYDFIKKNVLKKLEGQP
EYEYLKEELERETFLPKQVNRDNGVIPYQIHLYELKKILGNLRDKIDLIKENEDKLVQLFEFRIPYYVGPLNKIDDGKEG
KFTWAVRKSNEKIYPWNFENVVDIEASAEKFIRRMTNKCTYLMGEDVLPKDSLLYSKYMVLNELNNVKLDGEKLSVELKQ
RLYTDVFCKYRKVTVKKIKNYLKCEGIISGNVEITGIDGDFKASLTAYHDFKEILTGTELAKKDKENIITNIVLFGDDKK
LLKKRLNRLYPQITPNQLKKICALSYTGWGRFSKKFLEEITAPDPETGEVWNIITALWESNNNLMQLLSNEYRFMEEVET
YNMGKQTKTLSYETVENMYVSPSVKRQIWQTLKIVKELEKVMKESPKRVFIEMAREKQESKRTESRKKQLIDLYKACKNE
EKDWVKELGDQEEQKLRSDKLYLYYTQKGRCMYSGEVIELKDLWDNTKYDIDHIYPQSKTMDDSLNNRVLVKKKYNATKS
DKYPLNENIRHERKGFWKSLLDGGFISKEKYERLIRNTELSPEELAGFIERQIVETRQSTKAVAEILKQVFPESEIVYVK
AGTVSRFRKDFELLKVREVNDLHHAKDAYLNIVVGNSYYVKFTKNASWFIKENPGRTYNLKKMFTSGWNIERNGEVAWEV
GKKGTIVTVKQIMNKNNILVTRQVHEAKGGLFDQQIMKKGKGQIAIKETDERLASIEKYGGYNKAAGAYFMLVESKDKKG
KTIRTIEFIPLYLKNKIESDESIALNFLEKGRGLKEPKILLKKIKIDTLFDVDGFKMWLSGRTGDRLLFKCANQLILDEK
IIVTMKKIVKFIQRRQENRELKLSDKDGIDNEVLMEIYNTFVDKLENTVYRIRLSEQAKTLIDKQKEFERLSLEDKSSTL
FEILHIFQCQSSAANLKMIGGPGKAGILVMNNNISKCNKISIINQSPTGIFENEIDLLKI
>WP_006426119.1 MULTISPECIES: dicarboxylate/amino acid:cation symporter [Dorea]
MKEKKKLSLAAQIFIALVLAVIAGLLMQKYANFAETYIKPFGTIFLNLLKFIVVPIVLFSIMCGIISMKDIKKVGSIGAK
TVVYYMCTTAFAITFGLIGANMFKGAFPKIATTDLSYKADQTISLMDTIVNIFPSNFVSPMVEANMLQVIVTALILGFGI
ILLGEGERNTRLVTACNDLNDVFMKCMEMILKLSPIGVFCLLSPVIASNGPAIIGSLAMVLLAAYVCYIIHAVVVYSFAV
KTMGGMSPLKFFKGMLPAIMFAFSSSSSVGTLPINMECVENMGASKEVSSFVLPLGATINMDGTAIYQGVCAIFIASCYG
IHLTLPQMLTMILTATLASIGTAGVPGAGMVMLAMVLASVGLPVDGIALVAGVDRIFDMGRTVVNITGDASCSIIVSNME
RKKDAKREIANGL
>WP_006426120.1 MULTISPECIES: Xaa-Pro peptidase family protein [Dorea]
MDERISRVLEKMKEKGIDQLLVSDPLSIRFLTGIMVNPGERLYALLLRTSGKHTLFLNYLYYVSNTGFEEVWFSDMDDQI
GVLMEHIDTKSTLGIDKTWPARFLIPLQERCPEMKTVWGSDCVDGVRAVKNAEEIEIMKHASVINDTVMERVANFIKEGM
TEKEVADFIDAEYLKEGASGVSFDTIVCFGPNAADQHHTPSETRTLKAGECVLIDMGCVWKGYCSDMTRTFYCKSVDDEQ
AAIHDLVRTAVEKAEAVIKPGMRFCDIDAQARDLIDEAGYSEYWRIRLGHFIGQEDHEYGDVSPINKNVAEPGMIFSIEP
GIYIEGKYGVRVEDLVLVTEDGHELLNAVDKKYRIVG
>WP_006426121.1 MULTISPECIES: MFS transporter [Dorea]
MEAVDKISVGVSKEKAGQNTQEAITENADGMKVSLGEKICYGVGDIGANLVWTTVASFLTIYCTDVAGIAAGVVGTLMLI
ARLFDGVSDLFMGIIIDKTNTRWGKARPWVLWSAPPLVISLIMIFTVPDLGANGKAIYLLLVYIFLAAVCFTASNLSYNT
MLSLVTTEQHDRNVMNTIRFEFTMIAQLVINVITIPLVHFLGNGQRGWTCMSIVYAIVALGMFITTFAGTKERYKPIKKE
TTAKKKTHPLKTIKILCRNKYFILITLAFAVIYTSLGLTGGSRIYYAKYVLGDEMLNSTMTMFNYIPTILTIMLIPVFTK
RFGKIKALFVGFLFYAAGLVLEIAGPVNLPMIYTGLVLQGIGHAALYSCLFAIVGDVVDYSEWKDGIREEGITYSVTSFG
QKIGTGLGTAALGWILAAGHYDGTAAVQSASAIFAIKGLFLYLPLVITVIVLIIWYLFMGIDKIYPTVRKELDERREKAE
>WP_006426122.1 response regulator [Dorea longicatena]
MKIAVIEDEKPIREGLVHILNKISPEYQVVGSAKNGAEGLILLEEEMPDLIMLDIQMPDMDGLQMLKEARARGIYTKVII
LTAYSDFSYAKKAIELGIENYLLKPVNLTELKKTLEKIKEELFVEQRGKNSLSLEKILKDILDGEYEKNERLDAVLADNY
GIIQGHSLYCMYIFLGKYYESEKKEVGLFLEELKEHNPERKLCWLPREKQQAALVCFYGEEDVSKLLKYVKHSVVPACSV
RLHDRGVFTWKECKGLNRLTETELELEKACGWHLILGDRVLIECEKILQMRTYQFIYPAELENRARSAVIHMNAEEFTGC
FQKFMKYGRIEVHSPQELREVCIRFAYAIINTAKECGTLRDEELMVQRVLKTILGAVSWEEIEAVMMELFSRIEISQINQ
TSSEYLVQKALTIMKECYSDGITLEETARRLHVTEQYLGTQLKKETGTSFTETVRKFKIMHVKELLLDTDLKLNQIAAMT
GFSNPKYMSKVFKQEEGMLPNEYRRINA
>WP_006426123.1 sensor histidine kinase [Dorea longicatena]
MKKRKKNLRQILIPAFIITACIPLAIFALISQERLKTSTLENMNNQAEADLQKANQSLNMTLDKYETLLYAITTDEEFLS
FVVNANDSEEIPEADAYNMRRDFSHICNRNEGVDGIQLVLSDKRRIFYDRLSSSSVNSTWMEKVKIPDETKLLSYDVDKD
TDNPERMFHIGRKVVNYWDISEDLGYVILSVNLDELESVLSAGKGSRVYLVKDGVIVGAEDTKMLGRQEKALDSAKVNQK
AIKNARSGWSILLCQSIREYQKAIEEQVIFWIMVALAVLLIFVLLIYRVTKPVMISVNDIVDAMKNLEKDNFREKLEVKE
KDSTEIQEISEGFNEMSERIHNLIGQVKESAMEQKNAEISALEAQIDPHFLYNILDTINWKAIENEQYEISEMLVALADI
LRYAINDAGEFTTIDAEKGWLEKYILLQQEKLGEEIELEFKIQDSYGKCKIHKMLLQPFVENAIKYSFRGYEGAHRLTIE
VSKAEEQMHIIIANNGRHIEEDQLKDLNMGKEIKNHFGISNVRKRLKLYYGEDAVIYFENVSPSGVKVHLFVPLQEEQKD
EDSSY
>WP_006426126.1 MULTISPECIES: DUF1667 domain-containing protein [Dorea]
METVTTRELTCIGCPMGCPLTVTMEAGEVISVTGNTCKRGDIYARKEVTNPTRIVTSTVRVTGGDADMVSVKTKEDIPKG
KIFECVKALKTVEVPAPVHIGDVLLEDVAGTGVDIVATKNVGTKS
>WP_006426127.1 NAD(P)/FAD-dependent oxidoreductase [Dorea longicatena]
MKTYDIVIIGGGPAGLAAAVSARENGIQDILILERDKELGGILNQCIHNGFGLHTFKEELTGPEYAGRFIKQVKDLGIEY
KLHTMVMDISSDKIVTAMNREEGLFEIQAGAVILAMGCRERSRGALNIPGYRPAGIYSAGTAQRLVNMEGYMPGREVVIL
GSGDIGLIMARRMTLEGAKVKVVAELMPYSGGLKRNIVQCLDDYDIPLKLSHTVVDIKGKERVEGITLAEVDSKGKPIPG
TEEEYTCDTLLLSCGLIPENEISRGMGVDMNPVTSGPKVNESLETNIEGVFACGNVLHVHDLVDFVSEEAKTAGRNAAEY
VKNLQSDTDDGEKSSKEDAADITLNPVEGVRYTVPSTINPAHMDENLTVRFRVGGVYKNCYVSAYFDDERVIHKKRPVVA
PGEMEQIKLTKEQLMKYPDLKTITVKIEEA
>WP_006426128.1 NAD(P)/FAD-dependent oxidoreductase [Dorea longicatena]
MYDVMIIGSGVSGSAAARELSRYKAKICVLEKEEDVCCGTSKANSGIVHAGYDAKEGSLMAKLNVRGNAMMEQLSKDLDF
PFKRIGSLVICLREEDMDKLQALYDRGVANGVSGLQILNREEVLEMEPNIADNVYAALYAPTAGIVCPFGLNIAMAENAC
ENGVEFKFDTEVKELKKTEDIWEVHTNQGVFKTKYVVNAAGVYADKFHNMVSEKKIHITPRRGDYCLLDKTAGGHVKRTI
FALPNEFGKGILVSPTAHGNLLLGPTAIDIEEKEGTNTTREGLDQVLTKAGQNVKNIPMRQVITSFAGLRAHEDGHEFII
EELEDAKGFIDCAGIESPGLTSSPAIGEMVAGILKEKLHLEEKENFIATRKGILDPNTLSKEERVKLIKEKPAYGNIICR
CEMITEGEIIDAIHRPLGAKSLDGVKRRTRAGMGRCQAGFCSPRTMEILARELEIPMSEITKSGGKSRIIVGVNKEDI
>WP_006426129.1 MULTISPECIES: MIP/aquaporin family protein [Dorea]
MLPYIAEFLGTMILIILGDGVVANVNLNKSGMKGGGTVQITIAWGLAVMLPACIFGAASGASFNPALTLALAVDGSFAWS
MVPGYIVAQFAGAFVGAAVVYLLFKGQFDATEDQATKLGVFCTAPSIPNLGLNIFSEAVGTFILVFAIKGMANVPELTDG
LGKFIVFGIIVSIGMSLGGLTGYAINPARDLGPRLAHAVLPIKGKGSSNWGYGVVTLVGPVIGAVAAVLLYGAIPW
>WP_006426131.1 MULTISPECIES: glycerol-3-phosphate responsive antiterminator [Dorea]
MNQIFYDAVGNNPIIAAVKNMKDIEVSCTIEEIQVIFILFGDVCSIDRIVKRVKDAGKVAMVHVDLISGLSPKEVSVEYL
KEHTEADGIISTKPSLIKKAKELGMYTILRYFLLDSMAFENIRQQQHIVRPDFIEVLPGVMPRVIKRICSSIKTPIIAGG
LITDKEDVMAALSAGAIAVSSTNHQVWKM
>WP_006426133.1 BlaI/MecI/CopY family transcriptional regulator [Dorea longicatena]
MIRNLSQKQLDVMKILWDAGTPLVASDIVKAKSSMNINTVQASLRVLLKENLVEIADIVYSGTVLSRSYRPLISRDVYFN
AEYKNIIGNSSTSAMIATFIEQEEDISELERIEELIRKRMKELEEAQ
>WP_006426135.1 amino acid ABC transporter ATP-binding protein [Dorea longicatena]
MLEIKNLSKSFGNQQVLDHISLKIEKGKVIAVIGPSGTGKSTLLRCINVLERPEEGTIQLDDQIFDYEKLSKADIQVLRT
RTSMVFQNSNLYRNKTALENITTPLTLVKKMPKEEADKIALDLLEKVGVLEKKDAYPETLSGGEKQRVGIARALAVNPDI
ILFDEPTSALDPELVAGVLDVIKDLAKQHTTMLIVTHEMKFAKNVADEVVFMEGGHIVEMGLAHEVFENPKEERTRQFLS
KNNE
>WP_006426136.1 amino acid ABC transporter permease [Dorea longicatena]
MTYLTETFIPYTKVLTPLLLEGLWITIYVSALAFLLSIILGAILAIIQHFRVKILSQLAKVYVSYFRGTPLLIQLFLFYY
GLPMVFDVMKRCPKTFALVLCLGLNSAAYISESIRGAIESVDKGQYEASIAFGLTHPQMMLKIILPQAAVAAIPPIVNSC
LDIIKMSSLGMTIGIQDIMGEAQLTAATYYKTFETYILAAVFYWILAIVLGVVQKKVEKIISSAYQK
>WP_006426138.1 VOC family protein [Dorea longicatena]
MGKHTAHGYLVEDVYKEAEKFTKLFGFKPARIDETFAGFPMEGKVEFFLWQWKHLEDNLGKEVMAKVKYRDQQAIRCDTP
EEVDEAYEQLKAEGMEFISEPKDYEWNARCVYFLDASGHMWEIYCWTGAVPLGDLDPAKEKNGL
>WP_006426139.1 hypothetical protein [Dorea longicatena]
MTKYSYTLVVEDIEKSVAFYQQYFNWNADRKGKESAWINTKSPLVFSMVEKTYLYAGLGISEEELPEQSFCTWLYGSEEE
LLAEKTELLRKGLVQIGALGHFLRDENGRIWELRKEGDLI
>WP_006426140.1 MalY/PatB family protein [Dorea longicatena]
MKYKFDEIIDRSRTNSFKWKARELKNNGHEMYPMWVADMEFDASPAIQKRLADRVKEGVFGYELLSEDYYKAVQYWLKKR
HGCEIPEGQIVYCANMMSGLSIILQEYTEEQDEVMMNVPTYGNFYHTIEGCGRAVNGSKLREVNGRFTFDLEDMERKVTN
RTKAFLLCNPHNPTGTVWTEQELEGICRFCKAHELLIISDEAHYDFVFHGQHTMLRKIVEKYDVSSVTMISPGKSFNVAG
VQTAALLVDGDTMKKQIMSRMNAMAYPFEHAFAEGVTVGAYMESEEWFEEVYRYIKENKEMTVQYIRENIPHLRVPESEA
TYLLWVDCSAMKMTDEEIIEFWKNECGIIPSGGLEFGEAGSQYVRLNLACPKKILLRVLENMKKGFDGLKS
>WP_006426141.1 TDT family transporter [Dorea longicatena]
MKDVIKKIPIPICGVMLGAASLGNLLQSYSEGIRYVCGVFAAFLLILALLKLIMFPGAVKEDMKNPIMASVSGTFPMALM
ILSTYVKPFIGQAAYYIWLFAIALHIVLIIYFTVKFVFKLQMPKVFASYYIVYVGIVVASVTAPAYEKLAIGSAAFWFGF
VTLILLLILVTYRYVTVKEVPDPAKPLICIYAAPTSLCIAGYVQSVMPKSYGFLMGMFVVATVIYIFALVKAIGYLKMPF
FPSYAAFTFPFVISAIASKQMMACAMNMGHPMPFLKYVVLIETIIAVVLVVYTYIRFMAFIFGGKK
>WP_006426142.1 MULTISPECIES: C-GCAxxG-C-C family protein [Dorea]
MNIGVTEISPRAVQRAAEKNFKSGYYCCEALMCTIRDEFKLDVPKEVIAMSSGMAVGAGKSGCVCGAFNGGLLALGMFFG
RTEQDGPTNPKSVKCMELVHELHDWFKKANGKNAICCRVLTKEFNMGQGEHKEQCIFFTGLCAWKVAQIVCRELGIKNLD
EIDEPAERRAIADI
>WP_006426143.1 LysR family transcriptional regulator [Dorea longicatena]
MDIKDLKVFHTIAKEESIAKASRILYMTPQGISKIVKNLEAEMGCRLFTRNKSGMQLTESGRRFLEYTDKDIEDYYQVKK
DILHIEQRQRKVVDLLSAYGIIRMVTPDCIAEFCKKYPDIEFHYREYPDLQAERLFAENEGNVAFSIGEFDEELYHVVPL
ETFPIKLLVNEQDPLSEQESVTIEDLKNRPLYIESSQFAIYHLIMKKCEEAGFQPDIAFQTSGFSLCHKMVKENKGISVT
VDFVFDDMKEQGLRLIPFSDDVYEWKACMITRKEEAENEAVQCFLQFIQEWIGKIKSGEIIR
>WP_006426144.1 magnesium transporter [Dorea longicatena]
MENKDYTVEILEIIRSNTSPGIMRNRLEDYHANDLAEVFPQLKVSERRKICRILDLDMLSDIFEHIDEQEAAEYLDEMDI
KKAAAILSAMETDAVVDVLQMIPKEKKNLLIELMDDDARKDMAIIASFDEEEIGSRMTTNCIMIRENLTVKQAMSSLVEQ
AAKNDNISTLFMVTEDNTFYGAMDLKDLIIARRESPLEDLIATSYPYVYGNELIDDCIERLKDYSEDSIPVLDNDNKLLG
VITSQSMVDLVDDEMGEDYAKFAGLTAEEDLKEPLRESIKKRLPWLLVLLGLGMVVSSVVGLFEEVVSQLTIIMCFQSLI
LDMAGNVGTQSLAVTIRVLMDESLTGKQKAELVFKEMKIAFSNGSILGILSFVVIGLYIALFKGKTFVFAYAVSGCIGVS
LLLAMVISGAVGTLIPLFFKKIHVDPAVASGPLITTVNDLVAVVSYYGLSWIFLINMVHLVG
>WP_006426147.1 SulP family inorganic anion transporter [Dorea longicatena]
MNSLKPMLLTSLKSYDRTQFVKDVTAGIIVAIIALPLSIALALASGVGPEAGIFTAIVAGFVISALGGSSVQIAGPTAAF
ATIVAGIVAKDGLDGLVISTILAGIFLILMGLCHFGSLIKFIPYTITTGFTSGIAVTIVIGQLKDFFGVTYPDGVKPIET
TEKFKAFIENISTMNTAALIVGIVSLAILIISPVIFKKIPGSLIAVIVGILMVKFLPLKVSTIGNLYTISNSLPAFHLPA
VNLHIIENALPNAFTIAVLAAIESLLSCVVADGMINGKHRSDMELVAQGAGNIASALFGGIPATGAIARTAANIKNGGRT
PVAGMVHSITLVIVLVVLMPFAGMIPMPTIAAILFIVAYNMCQWRTFVHLIRTAPKSDIIVLFATFILTILFDLVVAIEI
GMVLACLLFIKRMSEETHVDGWTYVDDDTPDVDAHLKKLPLQIRVYEITGPLFFGAADAIEHIVVKDFTTCLVLRMRSVP
AIDSTAMNALFNLTKVCENKGITLVFSHVNEQPMKVMEKAGFVELVGRENFCPNISAALAHAEEISI
>WP_006426148.1 MULTISPECIES: helix-turn-helix domain-containing protein [Bacteria]
MFRKSKIEPVEKVKIVERYLAGEIGIQQAGKELGVDHHSIRNWISIYQYDGPTGLLNQPKNKSYSKDLKISAINDYLNGE
GSLQDICTKYGIRSHRQLSDWIKVYNSGGILKTSTGGAYMKKAKNTTLDERLKIVTDCLANDKNYGAMALKYDCSYQQVR
NWVIRYEKMGQAGLEDRRGRRIASLPSRTPEEELRDKIAELERRNLDLQMENDLLKKVRELERRGRYL
>WP_006426150.1 COG1361 S-layer family protein [Dorea longicatena]
MQKRIQKETGNNCLKRIIVAFLAVIMMTTMLHPQMVQAATGTEKGIFIASKNNEAPVFEAGKKKNWNFVITNNSGNELNN
VTITPDLGDKNEDWPFKTEKQSYQKSLGTLKMGQQQEVSFEFIQRDDVPTKRYKLKFTISADGQEETAKWFYMNTTAKPV
QKDTQDNKDNKDTDEGKDTGKGNGAGSGSDTSYQTPDAGGYSNGEAAYSGGAGGSTDGGETSGNGSVPRVIVTGFTTDPA
EVRAGSNFKLTIHLKNTSKMKVSNMLFDLSAPTEGSDEQTTSPAFLPSSGASSIYLDSIAPNGTADISIELNAKSDLLQK
PYNMELSMKYEDPNATQVEGSSSISIPVKQDARFEISDFEISPQSVAVGEEANVMCSLYNLGRIKLYNVKATFEGKNIKK
SEVFIGNIESGATGSIDVMLEGKKISDGPAKVTMTLSYEDESGNISTTTKDLNLEVTEKVDDDEAAASDMPEETQKSFPV
IPVVIAAVVIAVVAAVVILKKRKKKQLAEIEEEELLDELERSSEDEHQ
>WP_006426151.1 MULTISPECIES: ABC transporter ATP-binding protein [Dorea]
MRKVIEVRNLYKLYRVGDEFVRALDGVDFEIYEGEFCAIVGTSGSGKSTLLNMLAGLEKPTKGEVIIAGKHIEKLNEEQL
VTFRRDHVGFIFQSFHLMGTLNAVENVALPLSFRGVPRDVRVRKANEMLDLVKLGKHKKHLPNQMSGGQQQRVGVARALV
VDPDIIFADEPTGNLDSHTSEEVMELMQRVVREQKKTLVMVTHDDHLATYADRVFHIRDGRIIKIEDNRWKKGKEEGGRH
AETNTERDRK
>WP_006426152.1 MULTISPECIES: CidA/LrgA family protein [Dorea]
MKFVRQFMIILAISFVGELLHALLPLPVPASIYGLVLMLIGLQTGILPLNAVNEAGGFLIEIMPMLFIPAGVGLMVSWGA
LKPVIIPISIIIVVTTILVMAVSGRIAQFILKKEDKKHE
>WP_006426153.1 LrgB family protein [Dorea longicatena]
MSKLLQDSTFFCLAISLIGYEIGIILRQKTKLALCNPLLISIVFIIIILKVTNIKYEVYEDGSQLLNYLLTPSTVCLAIP
LYQQMGLLKKNMKAILAGILSGVFTSLAGVWVFSTLFHLDKQIYATLLPKSITTAIGMGISEELGGIVTITVAAIIITGI
IGNMFGDVICRLCGIRHPIATGLAIGTATHAMGTAKAMEIGEIEGAMSSLSIAVAGLITVVGSTIFYQLY
>WP_006426155.1 hypothetical protein [Dorea longicatena]
MIKVIGLNIKVLKKEPFSGSHQGMRFFMRAEDDTLHVWVYPEPWCFEKTSDDMKTAKDFPFTQEGLDDSLEWISQEFENR
KDYWMQMEKDKMKMILQGRGDS
>WP_006426156.1 MerR family transcriptional regulator [Dorea longicatena]
MQAKGEYCITAGEFAKMCQTTRDTLRYYERQGILVPKKNPVNGYHYYSYAQISSYYFIRTFRGLDCSVGDIKEYLLGGEE
IRFDEFVEQQYDKLLLMRQELDRKIRTIAGTRQILDQIRIADQGHPVIREIGVSWYFIFTEVISKPATSSGEIEKDIRRH
LKRCDNPGIQAFPMGASIDKEQFLRENYTYKNVFSFTEEGCRNKEDIVEMEPGEYLAAVCRESDGDIRDTYREIKDLMKK
ESKQFDSDIYSLSIVNVIDPNEEHKYLKYIFAKVKQI
>WP_006426157.1 iron-containing alcohol dehydrogenase [Dorea longicatena]
MNILKKIYCRIFQTCFRIALPVLPYREPELIDGFKHVPEVLKKHHISHILLVTDPGVYKLGLTKPLEKQLLKSEISCTIY
KDTVANPTSANIEEAKNLYLAHGCQALLAFGGGSSMDCAKAVGARLARPNKPLAKMEGILKIWHKLPLLIAVPTTAGTGS
ETTLAAVITDADTHHKYAINDFNLIPDYAVLEPSVTYGLPPQLTATTGMDALTHAIEAYIGRSTTKQTRAASIEAIQLIF
DNLQTAYKNGNNKTARRNMLRASYLAGTAFTKSYVGYVHAVAHSLGGCYGIPHGLANSVLLPIVLEAYGTAAHKKLARLA
RITGISDSKLDAVAAEEFINHIRNMNISMNIPETLDGIRNEDIPKLACYADKEANPLYPVPALWGPEKLEQMYHLVQEVS
EHDRNRNSEHPGKAA
>WP_006426158.1 aldehyde dehydrogenase [Dorea longicatena]
MTETEIQNILEKQHKFFQTGQTLPVNYRIEQLKKLKDSIIRHEPDLNLALKADLGKSETESYMCEVGLTLSELSWMLKHI
KKLTKEKWVPTPLAQFAAKSFRSPSPYGTVLIMSPWNYPVLLTLEPLIDALAAGNTAVVKPSAYAPATSRVMQEIIEECF
SEEYVAVVTGGRAENQALLNQRFDKIFFTGGKTVGREVLRHAAKYLTPVTLELGGKSPCIVDSTAKIPLAARRIVFGKYL
NCGQTCVAPDYILCDKAIRDQLIDAIKSEIRRQFGKHPLENPSYGKIINRKHFQRLQGLIDSSKVIIGGQSDAKILRIAP
TVMKNVTWDDAIMGEEIFGPILPILTYESLDEAIQTVESHPHPLALYFFSEDKAAQKKVLDRCHFGGGCINDTIIHLATS
AMPFGGVGESGMGGYHGQAGFDEFTHYRSIVDKKTWMDLPVRYQRYNKFKRKMLRMFLK
>WP_006426164.1 penicillin-binding transpeptidase domain-containing protein [Dorea longicatena]
MKRRRKKQNIQKSYICKIFGLIVAITVIAVSGGILLKRTITESPENTLMEYMNHIEKKEYEVMYTMIDSDEKVYLTKEEY
IQRNSKIYEGIEVSDIKISHIAVKEKKADTVTLSYETSCNTIAGTIQFDNMAELKKTKQGYKLVWQDSLIFPDLESDDKI
SVTTSKAERGEILDRDGKMLAGKGVATSVGIIPGKLEDRNVSIEKIAELLEIDVETINNKLTAKWVKEDSFVPIETIPKV
EEIDLMKIQPEEKTLEEQDCQNKLLEIPGVMLSDVEVRTYELGEAAAHLIGYVQSVTAEDLENHPGEGYSAESVIGRSGV
EKLYEKQLKGKDGCDIKILDSDGEVKEVLASIFKEDGMDIRLTIDSDLQKSLYEQFKEDPGCSVAMNPYTGEVLALVSTP
SYDNNEFIRGLSSEKWTSLNEDEKKPLYNRFRQVWCPGSTFKPVVAGIGLKTGSIDPKEDFGNEGLAWQKDSSWGSYQVT
TLHEYEPVIMKNAIIYSDNIYFAKAALKIGSENFMNTLNEIGFNQNMPFEIAMQESTYSNTDKIETEIQLADSGYGQGQI
LVNPLHLASIYTSFLNEGNMIKPYLKYKEEASGETWIENAFSKENVEEIMQGVEGVVNDPEGTGYAAHRDDILLAGKTGT
AELKATKEDTSGKEIGWFSVFTADKSVDKPILLISMVDNVKGIGGSGYVVKKDATVLEEYFEK
>WP_006426165.1 lysozyme family protein [Dorea longicatena]
MDRKIKTRQVHKDIKVLDKTVIVTDHIKQSYVRTKENIMQSMEKSSDRENNPVGYAEDATSKYADRIFHETGHQVRRQAE
KLIERKKEKASVSSAGEETVYQPKEQIRPVPPLGEEKAQEQGKELAVKKIKTIERDKRTIKTGRASEQVVKNTGKGTIKT
SGKAVKTAEQTARTSIKTSEQTANASVQAMHYSMKKAEKAVQTARQTARDTTIAVKKTAKAVTHAIKALMEATKALLSGL
TAGGWIAVVILIIVILFGGFLCMTGGDNSSTVSSVSAEVEAYEPLIRQYANQYGIGEYVELIKAIMMQESGGRGLDPMQC
SEGSFNTKYPRQPNGITDPEYSISCGVQEIKSCLERAGVKNSLDMENIKLALQSYNYGNGYLEWAKARGGYTLANAAEFS
DMMAQRMGWSSYGDKQYVPHVLQYYAFGRIPTGIGNQAIVQVAASQEGKGGTTYWSWYGFGSRVEWCACFVSWCADQSGY
IQSGAIPKFSLCSDGVKWFESKGRFRDASYTPAVGDIIFFDWGNNGTIDHVGIVESVSGGTVNTIEGNSGDKVARRSYSI
GSSNIYGYGVPAY
>WP_006426167.1 MULTISPECIES: VirB4-like conjugal transfer ATPase, CD1110 family [Lachnospiraceae]
MIKTLSNIFKQDKEKFVIPRSVQQVIPIETIWSDGIFKIGRNKFARTYKFTDINYAVASKVDKETMFLEYMDLLNSFDCG
GTTKITINNRRLNKVDFEKAILIPMQEDGLDLYRKEYNNMLLDKATSSNSMVQEKYVTVSCYKKTIEEARTYFARVTTEL
NSHFARLGSKCAEVNGEDKLRILHDFYRTGEESGFHFDIQENMRKGHSFKDYICPDTFEFEKDYFRMGDRYGRVLFLREY
ASYIKDDMIAELTDMNRNLMLSIDVIPVPTDEAVQEVEKRLLGVETNITNWQRRQNANNNFSAVIPYDLEQQRKESKEFM
DDLTTRDQRMMFGILTMVHTAESKKQLDADTETLLTIGRKKLCQFSVLKFQQMDGLNTALPIGHRKIPAVRTLTSESVAV
LMPFRVQEIMDAGGIYCGENAISHNLIMCNKEKLLNPNSFLLGVPGSGKSFNAKMQIVFLALATQDDILICDPEREYASL
VEAMGGEVVRIAAGSRDHINAMDMVDGYGDGGDPVIEKSQFILSLFEQLDKKGINAKERSIIDRCVGEVYEEYQHGGAVP
TLRVLREKFLEQEEPEAQDLALVSELFTNGSLDAFAHESNVDVNNRIMVYDILDLGKQLKTMGLLVITDAMLNRVTENWK
QGKRTHIFLDEFHVVFENEYSGAFFNSAWRRFRKRNAFPTAITQNVEYLLDSVLASTMISNSEYIVMLNQAEPDRAKLAT
LLNISTEQMGYITNADAGCGLVKYGSSLVPFVNRFPTNTRLYKLMTTKPGEDSINRGRM
>WP_006426169.1 MULTISPECIES: hypothetical protein [Lachnospiraceae]
MPITVMISLVVTVALFLISLLFRIAARLNLTLPLLYFLAVSTILNPWAASHEKLAFAILYLLTAFSVLSWISALRRKWQE
HQYYKAMKDDMSFQISRARQRGIPLDSVHFDSQGNMRYNDSKDIVE
>WP_006426171.1 MULTISPECIES: hypothetical protein [Clostridia]
MKLDMRKKQEKKETTKSTKKLPMTAKMKRAMAVYIAMVLIMTAGASTVFAADDPLTVINNLSTFIFGLIRAIGMILLGFG
IVQVGLSLKSHDPSQRANGFLTLAGGVIITFAKEILNLITG
>WP_006426172.1 MULTISPECIES: VirD4-like conjugal transfer protein, CD1115 family [Lachnospiraceae]
MKNDDEQSSLMVAVIGIIPVIWFALLVAPYLSSGLMGILDGVPEAMNHPFSIRLCGDSVKTVLIFLLSYGMGIGIYISTK
KHYRRGEEHGSAKWGNVKKINRRYREKRFTKNKLLTMHVRISYNMRKHLRNVLTVVIGGSGSGKTRFFAKPNLMQANTSF
VVLDPKGENLRDTGYLLEEKGYEVRVLDLINMEKSHCYNPFVYLKDDNDVQRLVTNLFKATTPKGSQSNDPFWDTAASML
LLALIFYLRYEAPEEEQNFPMVMEMLRAGEVREDDDQYQSPLDELFERLEMKNPEHIAVKYYKDYHSGSAKTLKSIQITL
AARLEKFNLSSLAALTATDDLDLPSLGERKVALFALIPDNDTSYNFLVSILYTQLFQQLFYLADHKYGGRLPVHVHFLMD
EFANVSLPDDFDKILSVMRSREVSVSIILQNLAQLKALFEKQWESIMGNCDEFLYLGGNEQGTHKYVSELLGKATIDTNT
YGKSTGHSGNYSTNYQNTGRELMTPDEVRMLDNRYAILFIRGERPILDEKFDILKHPNVGLTTDGNGKPYLHGAVDRAVA
SISLGDSLEGEFTDDSLEVEDYELLSDEDLEEIIQKYQ
>WP_006426173.1 MULTISPECIES: hypothetical protein [Clostridia]
MSSDTITLELDKYESGVVFHSLKDKRNQMLKEGKDTELVDDVLMKVIEKIEVPSEKEKRGRRSHEER
>WP_006426174.1 MULTISPECIES: hypothetical protein [Lachnospiraceae]
MDNSFDSLLNASAVPQDEKVQAFIAESKNNRNRCYELSEQVTAQVATDGKMLQKYLDVQSTFDRYTTNNALLILAQRPDA
QKLGDYGYWRDHGFYLKRMERQNPVLILEPGKTYKREDGTVGNYYNAKKLYDISQTTMSDTTIQKSEYEEHDLIRALVST
PPVNIVAAEPEQMPDEKGAFFKPEEGCIYVRKGMSAQEIFKSLVPELVFAGYADGNPHYDKNEDAFHVSCASYMLCKKYG
IDTSRYDFSHAPEFFEKMETQEVRAELSRARDAANAISARMAKVLDQNRNATYRQSETERPEQDSPENEKAKKENPEPEK
KEPKSRGQHRKEAR
>WP_006426175.1 MULTISPECIES: DUF3801 domain-containing protein [Lachnospiraceae]
MNTSGEAADQVVRMSLEVGEAALKISGTGAKHLAVMLYTVLKEKKKTKGRVRLETLVKSGRPLTVFSVKESDLKQFVQEA
KRYGVLYCAVRNPRGSSDGLVDVIVKEEDAPRINRIVDRFQFASVTEAAKIKTEIERTRAEKAKAGKSEKQEKKPEKVQV
QQEKQGQAEPEKDYPQKSKEDQLMDELFRESVKKEGKEQNPSLAKTTKSRLSEPTSKKQEKTAEGTSKLFTPEKPEKPSV
RKELREIQNARKKEAERRENRNDPVRNQGNKDRNQIRHQQPQQKRKPRKGKER
>WP_006426176.1 MULTISPECIES: relaxase/mobilization nuclease domain-containing protein [Lachnospiraceae]
MAVTSIWSIKGWIGKVINYAENPDKTKENNEGRISENQSRSTQGLNDVITYAVNAEKIRRRQFESMEMELVGEAEELMEQ
YVSGVNCAPTTAREEMIAVKKRFGKEDGIVAFHGYQSFAPGECNPAMAHEIGKKLAEELWGSQYQVLIATHLDKANHLHN
HFVVNSVSFIDGKRYHRTNQDYRDMRMVSDRLCKEYQLSVVRQPEQGKGKHYAEWHAEQDGKPSYHSMVKADVDEAIRKA
RTEKQFFFYLREKGYSFKFGKDITVRPEGRERGLKLKRNFGENYSLEAIRVRILEENELPAEKKFPVQRHYRIRVSGNFK
QTRKIGGLRGLYLHYCYLLGILPKNRPSISAKQVHVLFREDLLKLNTISKETKLLCHYHIDTAEQLFSLKESLQKKTEQC
VEERKHLRYKIRADRPEEEIQEMKEQIKVLTEKIGTLRKEAALCDGIAARSKVIEEKFKMMREEKEKKEEQSHEHIRRSR
>WP_006426178.1 MULTISPECIES: DUF5688 family protein [Lachnospiraceae]
MIAKEMIAEKVFAEGVAKDIRNFLPAKYENAEFQVMQMNKNNGVQMVGVQVRLQEENVCPVVYVEPFFNEIRLGEPVEKV
MNEIARCMEEAGNVPFLHSGINPMDYDSVKEHLAVMLVNTQANKRMLQEMPHENMEDLSAICYVDFPVESNDGKATMKVK
NEHLKMWNVDAKEMFQQARANTQPVNTPILQSMDEMLLSIFNEEGHATNLLDENVDFGLRSHDMLYALTNVEKQYGASMI
TQPEVLNKLEQLFPEGFYVLPSSVHEVLIVPDNGEMEPKMLGEMVREVNKNEVERQEVLSDRVYSYDKEKHQIRQEPDSI
QKVKEMER
>WP_006426180.1 MULTISPECIES: hypothetical protein [Lachnospiraceae]
MKIAKYELKVVHKKKLILTMEDDVDSEELLKIFLKTQLKEEKEQSELLGIIAEKVSEESCTEQCESCQKYCPASEECMAT
DENVRCTKCEYLCEACGICELKK
>WP_006426182.1 P-loop NTPase fold protein [Dorea longicatena]
MYCDEIEQVIKEYLDNPKSEYAVMIDGEWGVGKTYFLTHSLMNIMETIDNGKSKRRKYAYVSLYGIKSAEEVSREIIFQY
FGRKGKKKLETADTVMTTASNILTASLGAINIDLSKIKETISKIDINNWIICFDDLERCYLSINEILGYINRLVEHNNCK
VVILANEKEIGKINLNQRLENKYQVVMSGRKLNLENESNEDENLDIKKLQSVTKMLFNEDILYKSIREKVIGLTIKFEPQ
MDRVYDSIINEYNADTQFKQYLNDNKTLILHHFKKSKCCNLRTLNFILETVRKVYREMISKSFNTVKYFNKIMNEFLEYI
VLFAIYYRNGGSVKDLELTTEIGYVHLGNGIFNRIRGFKFLEKYCTTLSFSEGEFVDVVDQLRIEYAEKEAQYDSSKRGE
AYGKLRNWWEKEDDEVNFLVKELKEEIKQNKYLFYEYQGIIGQLMVLQYWKHDVGNIDDFINIMNRNIENSKEVVDVERH
SFSFEKNPELRKEYDKYIDQLKFQAKKKNQTIKAGEISEILKSDNGIEKLADYCEEHYNDFIMRYGFIDLLDIDILIDKM
KKASVMELRLIIDIFKTVYGAKNINDFFTNDKEIICTFKRKVEEMQVNGINKDLAKHALVDYLKDIIERLGDIQ
>WP_006426183.1 ATP/GTP-binding protein [Dorea longicatena]
MLKKFTLKNYKNFKDEITIDFENIAGYQFNTDCLSDGIIGKMLIYGRNATGKTNLGRAILDIGSTMFGGTRYASNGILLN
ADSKEDAAMFQYEFRFEDTELSYKYSRLSNQELREEELSVNGKSIFKCNFGLREYNFDNLDYIDAETANIDRYLQSLEVG
EDDEISEPKLPFLRWLISNVALKNDSALIRLSNYVRRMMMITVGNGMQYRFGRMNQSFYESLENPEHLKNFEDFLNAMGI
ECKLVLKKLPDGQRELYFSHEQLVPFYENASSGTLALAELYRRLVPKVWDASLIYLDEFDAFYHYEMAENVIRFFKQKYP
KCQMIMTSHNTNLMTNRIMRPDCLFILSRKGTLTALCNATQRELREGHNLEKMYISGEFEKYE
>WP_006426185.1 ATP/GTP-binding protein [Dorea longicatena]
MLVKVSVENFKSFDKAAELTMISSNKIRTNANHRLKIKSTQLLKYAVVYGANASGKTNLALFFKFFKDSVCNGIPIEATQ
MFCKNRKENKERESSFEIQITVGDKFYAYGFSAVLSRRKVTGEWLYELYQNGSAKCLFEREGSKRPVLNDGITLTNTEKN
KFETYADDFEGNETSLFLTEMNRGKKYSTRSKLLFFRDVYDWIQNHISIITPDTPLIDLEYYYDDNSLKLINKLIKTFDT
GISQVKIEEITLDELSNALPKSVFDKMMQHVKNRMEEQEEPSFRMTMRSKETFFNIEVEGHSEPKVTTIRLHHNKSFYEF
GFDEESDGTRRLFDLMDMLLNKREDVLYVVDELERSLHPKLTERFLQLFMQLHDEQRMQLLFTTHESSIMDQAIFRRDEI
WFVERNAENASSIYSLDRFKERYDKVLSKAYLEGRYGAIPVFSTFDFARATSQTDVLAQTPDDCRDSAESISVPREEE
>WP_006426187.1 MULTISPECIES: JAB domain-containing protein [Clostridia]
MENELEVVNIRLVKEPSLYSEQTLDSPQAVVELMAKELSQYDREVFCILNMKNNGQVINMNLVSVGTINASLVIPREVFK
SSILANASAIIGLHNHPSGNVKPSKEDMIVTRKLQKCGQLLGIELLDHIIVGGTNGKMLSFREEKMLNVTGRMDWER
>WP_006426193.1 ParB/RepB/Spo0J family partition protein [Dorea longicatena]
MNLPSADDLFTTQEERDQKNQEYVKNISIYEITDFPNHPFKVKMDDKMLETIESVRDHGVLVPALVREKPTGGYEMISGH
RRKMASELAGKETMPCIVRNLSDDQAVIVMVDSNLQREEILPSEKAFAYKMKLEVMKRQGQRTDLTSSPLATKLKGKRSD
ELLGEQVGESKDQIRRYIRLTYLIPEILEMVDDKKISMRPAVELSYLPKEEQEILYDTMESEACTPSHAQAIKIRKFSAE
GRLNEDVLLLIMSEEKPNQVEQWKIPKNRLKKYFPSGTTQQKMEETIIKALELYRKREKSKER
>WP_006426194.1 MULTISPECIES: ParA family protein [Lachnospiraceae]
MTKCKVIALANQKGGTAKTTTTLNLGIGLAHQGRKVLLVDADPQGDLTTALGWTDADNLPITLDTQMKKILQDEPFVYNE
GILHHKEGVDIIPTNIELSGMEISLVNAMSREQTLKLYLSDLKKDYDYILIDCMPSLGMLTINALAAADSVIVPVQAHYL
PLKGMTQLMKTIGKVQRQLNPNLKIDGVLLTLADMRTKLAKTTEDSLRENYGKHIRIFKTVIPVAITAAESSAAGQSIYE
YDKNGTVAKAYAEFTREVIQCGEKQRNKHESAISR
>WP_006426195.1 hypothetical protein [Dorea longicatena]
MVELKAIKRIMNNYRILLERYEEKLESFTVSDYKRLIGEVKMFWYRNRKSIEYFVSHITEDDKVAFLAGAVRLDIVSNGH
YEYILVGRVRLINEPLLKMAILYNGTEDEINFEYTNQYVKECIRDILLLLREYTDDFYILPIEYITVNNGEAYHLALSKA
AENMILSMFSTEYNDIQDFYAKNETYEDIENNLLPQIKNQLIFDGVEDIKMPLRDRCTNYLKSNGHIMPMMKNMSEAQLF
YLLVVQFCMQTIDIVMLMDIYHMIPFIRNDVTFQYFTILSQSNLSSKFTKQKYLNTYIPYVVQKAFDFSDKEYGFVKLHM
GNGKMTDAIINAIEEERIPLPGEIVKCVESYMSSVE
>WP_006426197.1 MULTISPECIES: hypothetical protein [Lachnospiraceae]
MNGILKLAKKYSKQYHLSLLPCEDSNNLLCNLNFLYDEKWENQNSYPYEILTYLFDSYYVLPQRPDLAALFCWQAINHSY
YVQQLGDNSIGFCVDTKGVELVREALLAEWNNRYKAILEPFLLKLPMKTFHYVASYLLKGYAMESAGIAEKYRASSYKSL
KGKIPVLSDILINSYGNVYNQIANPVVVGNKVDLGIDNLNKEKSRAITHSFATKLRKLVKGDEVEITFSDIARTKKRYSF
TEEERLSFVLFGILYASRCNNFHGNVAARMNSINANKETFEMYTDIFLTEYIILAIHMHSQGILSDAALDKVKRNVELMI
>WP_006426199.1 hypothetical protein [Dorea longicatena]
MGHAKEIISVDIYGDTQEIIEDCLDVLEPFIEEVIPKKRKDQYYDYSEVIEIDLILEKYFNAA
>WP_006426201.1 AraC family transcriptional regulator [Dorea longicatena]
MQLKYVDTKEEIIAINRKSKHIEPHLHNALEIVCVTSGALELGVGQELYHMEKGDIGFVFPDVIHHYQVLTPGVNKATYL
IASPFMIAKFADIMQSMAPEYPIIKAEKVEPEVYRVINAILETEQSDITVAQAYLQIVLARCIGKLNLVEKSNVGSNDLI
YQTVSYISANFKKKFSLEEMAKDLGVSKYVLSRLFSKTFHRNFNQYLNDARLNYACHRLENTSDSITNICLDSGFESQRT
FNRVFKERYKISPSDYRSICVKEMLS
>WP_006426202.1 MFS transporter [Dorea longicatena]
MEEKKYLKWYNKIGYGSGDIAGNVVYAFLTSFIMVYLTDSVGLAAGVVGTLIAVSKLFDGFTDIFFGSMIDKTHSKMGKA
KPWMLYGYIGCAITLVSCFAVPVSLGTTAKYAWFFISYTLLNGVFYTANNIAYSALTSLITKNSKERVQMGSYRFIFAFS
TSLLIQAITVGFVDKCGGDAAAWRTVAIIYAIIGLVVNTISALSVKELPEEELNEGEVKNDNEKYGMVQAFKLLVKNKYY
MMICGTYILQQLYGAMIGAGIYYMTWVLKNKNLFGQFAWAVNIPLIIALIFTPTLVGKWKGMYKLNLRGYVLAVIGRALV
VVAGYMGSVPLMMAFTALAALGQGPWQGDMNAVIASCSEYTYLTQGKRIDGTMYSCTSLGVKIGGGIGTAVVGWLLEFSG
YIGTNATQPQSALDMMQFMYLWLPLIFDVLIMFVLSRMNVEDANKKLKAEKGIAADEVTDASDIN
>WP_006426206.1 hypothetical protein [Dorea longicatena]
MNWKAVVGVSMLCITMMIRCEEKKTHSSRSNETVKEKVEMQ
>WP_006426208.1 MULTISPECIES: trans-4-hydroxy-L-proline dehydratase [Dorea]
MAAKRGMNERIQKLRELSVTTPVHIDLERAKIETEFYKENDGKYSIPVMRSMVLKEYFSKKTLYLGEGELIVGEKGKDPQ
ASPTFPELCCHSVEDMTVMSERDLVSFHTTEEDRKLQAEEIIPFWKGRSMREKLLAAMTPEWNDCYSAGMFTEFMEQRGP
GHTCGGEQVFTTGYMDYKEKIKKSMDALDFMNDPEAYDKMEELKAMDISCDAVIILGERYHKLALEMAEKEADPVRKEEL
KQIAANLEVVPAHAPQTYWQAIQLYWFTHLAVTTELNPWDAFSPGRLDQHLIKYYEADTEAGILDDDKAKELLECLWVKF
YNQPAPVKVGITLKESATYVDFANINTGGVTPDGKDGVNAVSYLILDCMDDMKLVQPNSNVTISKKTPARFLKRACEISR
KGWGQPAFYNTEAQTMELVNAGKSLEDARRGGSSGCVETGAWGSEAYILTGYLNIPKVFQLTLYNGFDKESGKQLGLKTG
EAKDFKSYDELWDAFQKQLKYIIDIKIRGNNVIEKLYAENMPAPCLSVVTNDCISNAKDYNAGGARYNTNYIQGVGIGTV
TDCITAVKYNVFDKKNFTMEELLEAMDHNFEGYDAIFRMVHDKTPKYGNDDDYADSIMQDVFNLYHDLITGRPTMRGGKY
GVDMLPTTCHVYFGEVIGATANGRKANIPVSEGISPEKSADVNGPTAVIKSCAKMDHLATAGTLLNQKFTPDVVAGEKGL
ENMASLIRSYFAMDGHHVQFNVIDRQTLIEAQKHPDDYRDLIVRVAGYSDFFRNLSKPLQDEIINRTEQSFE
>WP_006426210.1 hypothetical protein [Dorea longicatena]
MYVLLPVLLIAHGIGVFAGSKNATRINQKMLKRIVAVASIAIACVKLFL
>WP_006426211.1 ribosome biogenesis GTP-binding protein YihA/YsxC [Dorea longicatena]
MIIRNINLETVCGITSKLPENTLPEIAFAGKSNVGKSSLINALMNRKSYARISATPGKTQTINFYNINEELYLVDLPGYG
YAKVSEQEKIKWGQLIERYLHGSKQLKVVFLLIDIRHKPSGNDKMMYEWIVSQGFNPVIIATKLDKIKRSQKDKQIKIVK
EGLGVLPGTIVIPFSSVTKQGRDEIWELVESQFLNV
>WP_006426213.1 MULTISPECIES: ATP-dependent Clp protease ATP-binding subunit ClpX [Dorea]
MVGKNDDQVRCSFCNKTQNQVRKLIAGPNGAYICDECVDVCAEIIEEEFEYENGREWNPFSDINLLKPEEIKAFLDEYVI
GQDEAKKVLSVAVYNHYKRVMSGKELGVELGKSNILMLGPTGCGKTLLAQTLAKILGVPFAIADATALTEAGYVGEDVEN
ILLKIIQAADGDIERAEYGIIYIDEIDKITRKSENPSITRDVSGEGVQQALLKIIEGTVANVPPQGGRKHPHQEMIQIDT
TNILFICGGAFEGIEKIVEKRIDQKSIGFNAEIAEKHEDDVDRLLQQILPQDLVKFGLIPELVGRVPVTVALEMLDKDAL
VKILTEPKNALTKQYQKMLELDGVKLTFDKKALETIAETSLKRKTGARGLRAIMENIMMDIMYKAPSDETLKTCRITEDV
VKGTGEPVCEHAEPDSESA
>WP_006426214.1 MULTISPECIES: ATP-dependent Clp endopeptidase proteolytic subunit ClpP [Dorea]
MSLVPYVIEQTSRGERSYDIYSRLLKDRIIFLGEEVTDVSASVIVAQLLFLEAEDPEKDIHLYINSPGGSVTAGMAIYDT
MQYIKCDIETICIGMAASMGSFLLTGGTKGKRLALPNSEIMIHQPLGGAQGQATEIQIAADHILKTRQKLNQILAENTGQ
PLEVINADTERDNFMTAEEAKAYGLIDEVIKSR
>WP_006426215.1 MULTISPECIES: trigger factor [Dorea]
MSLQVEKLENNMAKLTIEVPANDLEKALQSAYMKQKNKIAMPGFRKGKVPRQMIEKMYGPEIFYDDAANALIPKAYSEAY
DECDLEIVSRPEINIVQIEKGKSFIFTADVATKPEVKLGEYKGLEVDKVSTRVTQKEVDAKIQEEAEKNAREVVVTDRPV
ADGDEVILDFEGFVDGEAFEGGKGENYPLTIGSGSFIPGFEEQLVGAEAEKEVEVKVTFPEDYHAEELKGKEAVFKCTVH
EIKAKELPEIDDEFAAEVSEFDTLEEYKADVKAKIKEQKAADGKRNQEDQAVEQAVKNAEYEIPQPMIDTQTTQMVEDFA
QRIQSQGITLEQYFQFTGLTAEKMMEDMKPQAIKRIETRLVLEAIAKAENIEITDEKVDEELAKMAESYNMEVEKLKEFM
GENEKKQMKEDLAVQEAVTFLVENAVEK
>WP_006426216.1 MULTISPECIES: DJ-1 family glyoxalase III [Dorea]
MKKVCVLLADGFEEIEGLTVVDLLRRAKIYVDTVSIMDDYIVHGAHGINVQTEDLFDEVDFEEFDMVVLPGGMPGTLNLK
EHDGVRYVVKQYAKEGRFVGAICAAPTILKSLGLLEGRRATCYPGVEDEMENVILTETAVVVDDNIITSQGVGTAIDFAL
KLIEVLDGEEKAKEIAESIVF
>WP_006426217.1 MULTISPECIES: CYTH domain-containing protein [Dorea]
MEIERKYLVLHLPGPLESYPCRILEQGYLNTSPVVRIRRDNDRYELTYKSAGLMSRQEYNLPLDDKSYEHLLTKIDGRLI
KKKRYMIPLSSALTAELDIFEGDLAPLMLVEVEFDSEDAANSFSPPDWFGEDVTFSGKYHNSYLSTL
>WP_006426218.1 MULTISPECIES: helix-turn-helix domain-containing protein [Dorea]
MANIQLAKNLLYLRTLYNLKQDDIANLFNITRQACSNYEKSTRTPDLDVLASFAAYFHVTLDQLILHDLKAEGFTADSDP
SSVMMESKTPYMQGIEKNTGNYIYLTEEELNLILAFRSSSDEQRKIVTGFLNSDK
>WP_006426219.1 MULTISPECIES: aspartate kinase [Dorea]
MLIVKKFGGSSVANKERIFNVAKRCIEDYRAGHDVVVVLSAMGDTTDDLIALANTINPNAKKRELDMLLTTGEQVSVSLM
AMAMQALDVPAVSLNAFQVMMHSTSRYGNARFKRVDTERIMHELDSRKIVIVTGFQGVNKYDDITTLGRGGSDTTAVALA
AVLHADKCEIYTDVDGVFTADPRVVKTAKKLDAVTYDEMLELASLGAKVLHNRSVEMAKKYNVELVVRSSLNRSEGTVVK
EGANMEKLLVTGVAADKDTVRISVIGLEDKPGTAFAVFNTLAANNINVDIILQSVGREGTKDISFTVASDDLEHAIEVLN
ANKERLTIQDITWNKKVAKLSIVGAGMMSNPGVAAKMFESLYNSRVNINMISTSEIRITVLVPEEDIEKAMNAVHDGFGL
GA
>WP_006426220.1 homoserine dehydrogenase [Dorea longicatena]
MINIAVMGYGTVGSGVVEVINTNGARINQRIGDELNIKYVLDMKDFPGDPVQEKIVHDFETIVSDEDVQIVVEVMGGIEP
AYTFVKRCLQAGKSVATSNKALVAKHGAELLSIAAEHDINFLFEASVGGGIPIIRPLNSSLTADEIEEITGILNGTTNYM
LSKMFYEGADYDTVLKEAQANGYAERNPEADVEGYDACRKIAILSSLISGQQVDFEDIYCEGITKITVEDMKYAKAMGTT
IKLLASSRRYAGNRLHAIVAPCMLYPEHPLYNVNDVFNAIFVHGNVLGDAMFYGSGAGKLPTASAVVADVVDEAKHLNRN
IMTMWKEEKLQLEDKADSKRRFFVRIKGKEEELVPQLKESYGEIEVVKVPELEGEFGFVTPVMMEGDYETRSKLYKEQIV
YMIRIQD
>WP_006426222.1 preprotein translocase subunit SecA [Dorea longicatena]
MNIIQKIFGTHSQNELKRVYPIADAVMALDEDMQKLSDEELKAKTKEFKERLENGETLDDILPEAYAVVREAASRVLGMK
HYRVQIVGGIILHQGRIAEMRTGEGKTLVATLPSYLNALEGKGVHVVTVNDYLAKRDAEWMGQVHEFLGLTVGVVLNSMD
NDERRAAYECDITYVTNNELGFDYLRDNMVIYKEQLVQRGLNYALIDEVDSVLIDEARTPLIISGQSEKSTKLYEACDIL
ARQLERGEASGEFTKMNAIMGEDIEETGDFIVNEKEKNINLTEDGVKKVEKFFHIENLADSENLEIQHNIILALRAHNLM
FRDKDYVVKDDEVLIVDEFTGRIMPGRRYSDGLHQAIEAKEHVKVKRESKTLATITFQNLFNKYAKKSGMTGTALTEEKE
FREIYGMDVIEIPTNLPVQRKDLEDAVYKTQKEKFRAVCDAIEEAHAKHQPVLVGTITIDNSELLSGMLKRRGIKHNVLN
AKFHELEAEIVAQAGIHDAVTIATNMAGRGTDIKLDDEARAAGGLKIIGTERHESRRIDNQLRGRSGRQGDPGESRFYIS
LEDDLMRLFGSERLMNVFNALGVEDGEQIEHKMLSSAIEKAQEKIESNNFGIRKNLLEYDQVMNEQREIIYEERRHVLDG
DNMRDSIFHMMNDYIENVVDMVVSPDQDYDEWNLTELNLTIRNTIPMEMITEEDVKDISQKELKHMLKERAAKVYEAKES
EFPEPEHMREIERVVLLKVIDAKWMDHIDDMDQLRQGIGLQAYGQRDPKVEYKMIGYEMFDEMTRSIEEDTVRTILHVKL
EQKVEREQVAKVTGTNKDDTGVREPKKRAEKKVYPNDPCPCGSGKKYKQCCGRKN
>WP_006426223.1 phosphoribosylformimino-5-aminoimidazole carboxamide ribotide isomerase [Dorea longicatena]
MKFRPCIDIHNGKVKQIVGGSLLDQGDQAVENFAADQEADYFANLYKKDGLKGGHVILLNPSTSEYYPETKRQALKALQT
YQDGLQIGGGITAENAEEYMKAGASHVIVTSYVFKNGEIYWDNLQNLCDAVGKEHVVLDLSCRKKDEKYYIVTDRWQTFT
NVELNTDILEKLSGYCDEFLVHGVDVEGKASGIEEELIKILEQAEIPVTYAGGIGSLDDLERIREIGNGKIDFTIGSALD
LFGGQIPYDVIKNYR
>WP_006426227.1 fructose-bisphosphatase class III [Dorea longicatena]
MRQLEERYLERLSQLYPTIAKASTEIINLQAILNLPKGTEHFLTDIHGEYEAFAHVLKNGSGSVRRKIDDVFGNTMSSRD
KQTLATLIYYPKEKMDRIKKTEKNMEDWYKITLYRLIEVCKRTASKYTRSKVRKALPPDFAYVIEELITEKNDMTDKESY
YNAIVSTIIRIGRAEKFIIAMSELIQRLTVDHLHIVGDIYDRGPGPHIIMDELMAYHSVDIQWGNHDVLWMGAAAGQRGC
IANVIRICARYGNLDILEEGYGINLLPLATFAMNTYKDDPCECFKLKGNPDYNATEMLMDVKMHKAISVIQFKVESQIIK
KNPGFKLEKRNLLHHINYEKGTIELDGKEYKLLDKNFPTIDPKKPYALTKEEEDIMERLERAFENCEKLQRHMHFLLNKG
GLYKVYNGNLLYHGCVPLKEDGNLKSVRIFGRAYKGKGLYEVLESYVRKGFYAMDPKEKERGKDIMWYIWLSENSPLFGK
DKMATFERYFLAEKETHKEKKNPYYLLLEDEKVVGKILKEFGLENEDAHIINGHVPVKCKDGENPVKCGGKVLVIDGGFS
KAYQKETGIAGYTLIYNSYGLILAAHKPFESTEAAIEKESDIHSDSTVVKRTLERKKVEDTDVGKELKEQISDLEVLLAA
YRSGVIAERM
>WP_006426228.1 4-hydroxy-tetrahydrodipicolinate reductase [Dorea longicatena]
MVKAIMHGCNGHMGRVITDIIKNTEGIELVAGVDKYTKVPNDYPVFESIGACDVEADVIIDFSNAAAADELLDYCVEKQV
PVVLCTTGLSEEQLEKVEESAKKVAVLKSANMSLGINLLMKILKDATKVLSPAGYDIELVEKHHNQKLDAPSGTALALAD
SINEAADNQYHYVYDRSQVRQKRDQKEIGISAVRGGTIVGDHEVIFAGQDEVIEFKHTAYSKAVFGKGAVEAAKFLAGKP
AGRYDMSDVIQL
>WP_006426231.1 MULTISPECIES: translational GTPase TypA [Dorea]
MKTKREDVRNIAIIAHVDHGKTTLVDELLKQSGVFRENQEVAERVMDSNDIERERGITILSKNTAVTYNGVKINIIDTPG
HADFGGEVERVLKMVNGVILVVDAFEGAMPQTKFVLRKAMELKLPVIVCINKIDRPEARAEEVIDEVLELLIDLGASDEQ
LDCPFVYASAKNGVAALEISDEMKDMKPLFETILDYIPAPEGDPEAPTQVLISTIDYNEYVGRIGVGKVDNGTIAVNQDM
VVVNHHDPDKQKKVKISKLYEFDGLQKVEVKEASIGAIVAISGISDISIGDTLCSPENPTPIPFQKISEPTISMDFVVND
SPFAGQEGKYVTSRHLRDRLMRELNTDVSLRVEDTENMDAFKVSGRGELHLSVLIENMRREGYEFAVSKAEVLYHKDENG
KLLEPMEIAYIDVPDEYTGVVIDKLSQRKGELQTMGAANGGYTRLEFRIPSRGLIGYRGDFLTDTKGNGIMNTAFDGYAP
YKGDIQYRKQGSLIAYETGESVTYGLYSAQERGTLFIGAGEKVYSGMVIGENAKTDDIEVNVCKTKHLTNTRSSSADDAL
RLTPPTVLSLEQAIDFIDTDELLEVTPESLRIRKKILDPKMRKRVNR
>WP_006426232.1 MULTISPECIES: hypothetical protein [Dorea]
MKNNGEGKFLVMCAADENKKAAENKIYKLSGFREQKLFYIFYFLPLSCGQL
>WP_006426233.1 MULTISPECIES: hypothetical protein [Dorea]
MKELISHLLKQVAAILEYVIAFMLAIGIILLCLRMVCSLQYIPNLNTYPNYDDLLEVCFNLIIGVELIRMMYSHSPSTVF
EVLLFAIARHIIMDHTSIYSSLIGVCSIAVLFATRKFLFSEFDIADETVFRASTKAKVVNKILSVNIPHEADDTLSNVLL
RHLEEQNITPRVGACYYFHDCGLRVAKLHDGKISRIQVIRAIH
>WP_006426234.1 MULTISPECIES: ribosome hibernation-promoting factor, HPF/YfiA family [Dorea]
MKFIIIGKNIDVTPGLREAVESKLGKLGRYFTPNTEIHVTLSVQKGHQKIEVTIPVKGGLVRSEQESSDMYVSIDLVEEV
IERQLRKYKNKLVAREQEGGNFKQEFFDAEDNIEDDGEIKIVRTKKFGFKPMYPEDACVQMELLGHDFYVFCNAESDEVN
VVYRRKNGTFGLIEPEFS
>WP_006426235.1 YigZ family protein [Dorea longicatena]
MLPEYRTIYRGGEDEIVEKKSRFIATVVPVNTEEEALEFVEKTRKKYWDARHNCFAYIIGERGQLQRCSDDGEPNGTAGK
PMLDVLLGNELRNVAVVVTRYFGGTLLGTGGLVRAYSGAVKAGLDASVVITKILGVKLHIETDYTTFGKIQYILAQRELK
ILDTVYTDKVELEVLIPKTDVDQVMHAITEGTNAQAEMTAGEECYYAEIDGVPTILEENII
>WP_006426236.1 transglycosylase domain-containing protein [Dorea longicatena]
MNYGKKKAAKRQKKITSKSTMQGKRIVVRLFKALLICIVLAAVVGMAGGGLFIKKIIDDTPHVSTSDVKPKGFTTFVYAD
DGSTEIERFVSSGSNRVYKSIDEIPKNLQHAFVAIEDERFYKHNGIDLQGIARAAVVGIARGGFSEGASTLTQQLIKNNV
FPNFTKEKNFYDKLQRKIQEQYLAVQIEKQMNKNEIMESYLNTINLGQNCLGVQSASQRYFGKDVSDLTLSECAVIAGIT
QNPTDYDPVTRPENNKIRRNKVLKNMLEQGYISQKQYDKAMSDDVYARIQATSASSQADNAYSYFVDALAQQVIQDLKDQ
LGYTDTQAYNAVYSGGLSIYSTQNQEMQKICDEEANNDANYPGLKEYGLDYALTVTRADGSVENYGSNNIKNYVEKTYGN
AQGLLYSSEDAAKAMVAEWKSTIAQEGDTYDERITITPQPQSSITIMDQKTGQIKAMVGGRGEKASSLGLNRAYQGSKRQ
PGSTFKILAAYAPALDSCDKTLATTIDDEPYTLKNGNVLRNANKQYGGTTTLRNGIKKSINVVAVKLSDEITQELGYEYC
EKFGISTLVKDKTINGKVFDDSTSQTLALGGITEGVYNYEMCAAYASIANGGVYNKPTLYSKVVDHDGNVLLDGTGESHT
VIKDSTAYLLTSAMEDVVNSGTGTACQLPNMPVAGKTGTTTSNKDLWFCGFTPYYTCAVWGGYDDNKECDYDTSFRFRLW
KGIMSRIHENLESKDFKVPTSVEKKSICTITGKLATNGCPSITEYFAKDTLPSETCSGHGYSSGRKYKSSTEDNDTTKDA
SSYSNNTGNSYNNNTGTTSDNTGGNTGGSTGGNTGGSTGGNTGGGSTGGNTGGGSTGGNTGGGSTGGNTGGSTDGDTSQ
>WP_006426237.1 MULTISPECIES: ROK family glucokinase [Dorea]
MKYCFGVDIGGTTVKLGLFTTEGEIVDKWEIKTRTENQGEAVLPDIAAALNEKLEEKQIPKDEVEGIGVGVPAPVDSEGV
VQNTANLGWGYKEVKREMEELSGMKAEIGNDANVAALGEMWLGAGKGRKNIIMVTLGTGVGGGIIIDGKPLVGAHGAGGE
IGHLCVNYEETDHCGCGNTGCLEQYASATGITRLANIRLAKDDKASVLRGQEVSAKTVFDAVKADDEVAKEIAEEFGKYL
GHAMANLAAVADPSAIVIGGGVSKAGEVLLQYVEKNFKEKAFFANKDTEFVLATLGNDAGICGAAKLIL
>WP_006426238.1 MULTISPECIES: HPr(Ser) kinase/phosphatase [Dorea]
MANKVKLKTLVEKMNLKNLTPDVDLSEKEVEIPDINRPALQLTGFFEHFDSERVQIIGYVEYTFLEKMTDEVKKKKIYET
LLSYKIPCLIFCRNLPPEAMLLEMAEKANIPVFQTEKKTSEFTAEIIRWLNVELAPCISIHGVLVDVYGVGVLIMGESGI
GKSEAALELIKRGHRLVSDDVVEIRRVSDETLVGTAPDITRHFIELRGIGIVDVKALFGVLSVRETQNIDLVITLEEWNK
NKEYDRLGLEEEYTEFLGNKVVCHHLPIRPGRNLAIIVETAAVNHRQKQMGYNAAQELYKRVQQNLIKK
>WP_006426239.1 excinuclease ABC subunit UvrC [Dorea longicatena]
MENFNIQEELKKLPGKPGVYLMHDEKDAIIYVGKAISLKNRVRQYFQSSRNKGAKIEQMVTHISRFEYIVTDSELEALVL
ECNLIKEHRPKYNTMLMDDKTYPFIKVTVNEPFPRVMMARRMKKDKAKYFGPYTSTGAVKDTIELIRKLYHIRSCNRSLP
KDIGKERPCLNYHIHQCYAPCQGYISREEYRKSIDEVVRFLNGNYDPILKELEEKMLDASENLEFEKAIEYRELLASVQK
IAQKQKITDTAGDDRDIIAMASEGEDAVVQVFFIRGGRLIGRDHFYLKIAENDTKSEILSSFIKQFYAGTPYIPAELMLP
EEIEDQEIIEEWLTTRREHKVRLRIPKKGTKEKLVELAQKNAQMVLKNDKERLKREEGRTIGAVKELEKILGLTGIIRME
AYDISNTNGFDSVGSMVVYEHGKPKRNDYRKFKIKSVQGPDDYASMNEVLTRRFEHGLRERQDESETGGFQAFPDLIMMD
GGRGQVNIALEVLEKLNQHIPVCGMVKDDNHRTRGLYFNNVELPIDRNSECFRLITRIQDEAHRFAITFHRQLRSKGQVH
SILDDIPGVGPARRKDLMRSFENIEAIRNATVDDLKELPSMNEKSAQEVYKFFHQDT
>WP_006426240.1 precorrin-2 C(20)-methyltransferase [Dorea longicatena]
MKGRLFGVGVGPGDPELMTYKAVRTIEKCPVIAVPAKGREHAVSYRIAAGMVDNMEEKEYLDLDTPMTKDRQILNQNYEK
AAKRIIEELEKGKDVAYLTLGDPTIYSTYMYIQRIIKEKGYETSIINGIPSFCAAASKLNESLADRADELHVIPSSYDIR
NALRYPGTKILMKSASRLAEVREILEEKNVDVKMIENCGMADEQIYERLEDIPEHASYYSLLIVKESV
>WP_006426242.1 MULTISPECIES: ATP-dependent zinc metalloprotease FtsH [Dorea]
MDNQNNKNNKNNKQGISFILLVTVITSILVIALFQFQGMTSAKEITYNKFLKMVDDGEVRKVQIQSDKIMIVTKKDKDSG
VAQEYYTGVVNDDDLTKRLEKAGVEFKQEIPDTTSAVAMNVILTFLPIAFFVGMIIWMTKRMSKGGGMMGIGKSNAKMYV
EKQTGVTFKDVAGQDEAKESLQEVVDFLHNPGKYTSVGAKLPKGALLVGPPGTGKTLLAKAVAGEAKVPFFSLSGSAFVE
MYVGVGASRVRDLFKQAQQMAPCIIFIDEIDAIGKSRDNQMGGNDEREQTLNQLLAEMDGFESNKGLVLLAATNRPEILD
PALLRPGRFDRRIIVEKPDLKGRVEVLKVHSKDVKMDETVNLEEIALATSGAVGSDLANMINEAAINAVKHGRNAVCQSD
LFEAVEVVLVGKEKKDRIMSQEERRIVSYHEVGHALVSALQKDAEPVQKITIVPRTMGALGYVMQTPEEEKFLNTKKELQ
AMLVGLLAGRAAEEVVFDTVTTGASNDIEKATSVARAMITQYGMSEKFGLIGLESIQNRYLDGRPVSNCGQQTASEIDEE
VMKMLKDAYEEAKQLLRNHRQALDKIAAFLIEKETITGKEFMEIFHEVEGIDPDAPKKEEARIGMNPVEGEGFVMKPADD
IDDAHNADVQEKSEKTEEKTVGTATESVHEE
>WP_006426243.1 MULTISPECIES: DUF1846 domain-containing protein [Dorea]
MKIGFDNEKYLKMQSEHIRERIGQFDNKLYLEFGGKLFDDYHASRVLPGFQPDSKLCMLRELSDQAEIVIVISAEDIEKN
KIRGDLGITYDSDVLRLMQIYQGLGLYVGSVVITKYNAQESAELFKNRLEKLGIKVYRHYLIPGYPTNVPFIVSDDGYGK
NDYIKTSRPLVVVTAPGPGSGKMAVCLSQLYHEHKHGIKAGYAKFETFPIWNIPLKHPVNLAYEAATADLNDINMIDPFH
LEAYGETTINYNRDVEIFPVLNAMFQRIYGESPYKSPTDMGVNMAGNCICDDDACQEASRQEIIRRYYASRRRLLLGACS
EEETYKLEMLMNQANITVHDRPVVDAALAEAERTNGPAAALELPDGSIVTGKTSDLLGACSALLLNALKELAGIEHEIKI
ISPQAIEPIQSLKTKYLGSRNPRLHTDEVLIALSVSAATSKDARLAMDQLPKLKGCQVHVSVMPGSVDIKQFKRLSIQAT
FEAKYEKNSVFFNNKGV
>WP_006426244.1 CTP synthase [Dorea longicatena]
MAVKYVFVTGGVVSGLGKGITAASLGRLLKARGYTVTMQKFDPYINIDPGTMNPVQHGEVFVTDDGAETDLDLGHYERFI
DESLSKNSNVTTGKIYWSVLQKERRGDFGGGTVQVIPHITNEIKSRFYRNPAADNTEIAIIEVGGTVGDIESQPFLEAIR
QFQHEKGRENVILIHVTLIPYLKASQEMKTKPTQASVKDLQGMGIQPDILVCRSEYPLGVGIKDKIALFCNVPANHVLQN
LDVEYLYEAPLAMEKENLAGVVCECLHLDCPEPDLKDWTEMVDYLKNPNTEVTVALVGKYIQLHDAYISVVEALKHGGIF
SRATVNIKWIDSETVTADNVDELLGDVSGILVPGGFGTRGIDGKLEAIKYARTHNVPFLGLCLGMQLSIVEFARDVLGYN
DAHSAELDPNTTHPVIHIMPEQIGIEDIGGTLRLGAYPCVLDKTSKAYEMYGTEQISERHRHRYEVNNDYRDALTSHGMK
LSGLSPDGRIVEMIEIPEHPWFVATQAHPELKSRPNRPHPLFRGFIEAALKYQNDHK
>WP_006426246.1 AAA family ATPase [Dorea longicatena]
MRPVKLIMSAFGSYAGKTEIDFTEIPNGLFLITGDTGAGKTTVFDAITYALYDRTSGGTRDGNMMRSQYAGEETSTYVEY
TFLYQKKEYKIRRNPEYLRLGKRRYADGSPRYVKETPKVELTLPDGSIFKGKKRETDQKISEIIGLDADQFTQISMIAQG
EFLKLLLAESRERKKIFSRIFQTRFYYRIQEELKKQAVQLYVKLEQNLQEMKLEMARVEYPSYKKDGGVWPEEVQLEKCT
EENELIKQWKVIAGQDIPDRERISVILKEIIDQGNRWEKVCKKESSRAQTVLEDKNRLLKEAELLNQLFDSYERVLSRLE
EKMPEKAKYEFLTGRIQTGKKAGRVLQEEKRYLEEEKRLTELEVQERSLQKELQECRKQLQELTDKQKEAGREKTEKETV
LTEKKVRIQDAILQYQSMNAKKEELDKITKEIKNYLNQSETILQKKEILQNNQKEILTFLKKYEKIETCINECRNQKKHI
EEQIRHYEDLDHQEERKEELKEDCERAKKEADREQKNYENAWAEYEMKYHKFLNEQAGILALNLEDGQPCPVCGSREHPQ
IAALSDEAPTQAEVELAKAERDKKEKIRDIKTEAFRKCLAGYQAAQEICLTLQKNIKDEAEDITGIGWKEKIQSLKRTLM
ETEKRLKQLEEIFERCRTLKENQEQIADQIEKLEEKERKTSQSLTESKLMYTKLEAEYQAMEEKLPYKTMEEAEEHLREI
TGKLELVRNNYETVTRSLTEKQNKEKELEGQQKTVSASVVQSQEEVQKKIRSYKQIIKEQGFEDEESYHSQCMTERELEE
AEQWIGAYQKELQELEANRTLLEQQLEGKERKDTEQIAREIKEASGELEEIRKEYMKLHNTNERNREIRDNLKRNFEKNS
GLQKQYEIVGNLSKTANGNLSGSAKLDFETYIQRQYFRQIIRAANKRLVRMTSGEFIMQCRDVEKLGSQGQAGLDLDVYH
MATDTVRDVKTLSGGESFMAALSMALGLSDIVQNTAGAIHLDTMFIDEGFGSLDDVSRDQAIRVLNDLADKDRLIGIISH
VNELKEQIDHKLVVKKNEKGSSVSWSL
>WP_006426248.1 YkgJ family cysteine cluster protein [Dorea longicatena]
MLREINLDEISDGRLYSSNDMAKTDCKGCDGCSACCHDMGNSIVLDPLDVYRLSTNLSKSVNELLTGPLELNVVDGIILP
NLKMAGAEEACSFLDTNGRCTVHAFRPGICRMFPLGRFYENRSFQYFLQIHECPKTDRSKVKIKKWLDTPNLKTYEKYIA
DWHFFLKDLQEYVTNLAFDSSANSDGTARTISMHVLTQFYLTPYPEDGDFYSEFYKRLEKSRLFTQSIGI
>WP_006426250.1 MULTISPECIES: TIGR00730 family Rossman fold protein [Dorea]
MNITVYLGANEGNDPFFKEAVRELGAWIGTNGNTLVYGGSKSGLMGELAESVLQAGGKVIGVEPQFFIDAGFVYDEITEL
ITTKDMSERKAKMIELGDAFIAFPGGTGTLEEITEVMSKVSLKHLDAPCILYNLNGYYDSLKQLLEHMIEMDLSSREKQE
GIYFAENLEKIQKCLAK
>WP_006426252.1 MULTISPECIES: leucine--tRNA ligase [Dorea]
MSKIPYNHKAIEKKWREKWEENPVNVQYDENGNKKEKYYCLDMFPYPSGNGLHVGHWRGYVISDVWSRYKLQQGYYIIHP
MGWDAFGLPAENYAIKMGVHPEISTAANIKNIKRQINEIAALYDWDREVNTTDPNFYKWTQWIFVKMFKEGLAYEKEFPI
NWCPSCKTGLANEEVVGGKCERCGAEVTKKNLRQWMLKITKYADRLLNDLDKLDWPEKVKKMQADWIGKSYGAEVDFPVE
GRDEKITVYTTRPDTLYGATFMVLAPEHELAKSLANDETREAVEQYIYDASMKSNVDRMQDKEKTGVFTGSYAINPINGA
KVPIWLSDYVLADYGTGAIMCVPAHDDRDFEFATKFNIPIIQVIAKDGKEIENMTEAYTDAVGTMINSGEWNGQESSVLK
KEAPHIIEERGIGRATVNFKLRDWVFSRQRYWGEPIPIVHCPKCGNVPVPEEELPLRLPEVESYEPTGTGESPLAAIDEW
VNCKCPQCGADAKRETNTMPQWAGSSWYFLRYVDNHNDKELVSREKADEMLPVDMYIGGVEHAVLHLLYSRFYTKFLYDI
GVVDFDEPFHKLFNQGMITGKNGIKMSKSKGNVVSPDDLVRDYGCDSLRMYELFVGPPELDAEWDDRGIDGVNRFLKRVW
NLVMDSKDADITATKEMIKERHKLVYDVTTRLESFSLNTVISAFMEHNNKLLEIAKKEGGIDKETLSTMAVLLSPFAPHV
AEELWEELGHTESVFKAGWPKYDENAMKDDEIKVPVQINGKTKAVIEISADASKEEALAAGKEAIADKLTGNVIKEIYVP
KKIINIVMK
>WP_006426255.1 MULTISPECIES: hypothetical protein [Dorea]
MVYLLAGPKGTGKTQQMIEQANEAAKKCNGNVVFIKKTHRDTASVTFDIRTICMDDFPAITNIDEYIGFLYGMYSSNHDI
ECVFIDGILKHADISLDNIPAFIDRLKQVSKECEVEFYVSISASKEDLADVNMEGCKYLN
>WP_006426256.1 CapA family protein [Dorea longicatena]
MSGIKDAKKKRARRRRKRQIQRILLIIAMVLILIGFIFLVRAAIRTVVNKFTVPAVTTSANKTAGTKSTAGKHKTKKKSA
SKKKTSTKNTSPKADSSKRAVQLETVTISKKNPDKVSLTISSTGDCTLGTDENFSYSTSLNAYYESYGADYFFQNVRSIF
QKDDLSIVNMEGTLTDETAREAKTFAFKAPAKYAAILSGSSIEAANLANNHSHDYGKKSYTDTISALDDAGIASFGYNRV
KIFKVKGIKVGVTGIYELADHQKRASQVKKNIKALKKAGAQIIIVNFHWGIEKQYTPDENQKALAHLAIDEGADLVIGHH
PHVLEGIEKYNGKYICYSLGNFCFGGNSTPGDTDSMIVQQTFTFHKGKLKKSSKLNIIPCSITSSSGYNDYCPVPLTGDE
KQRVLDKISQYSEEL
>WP_006426257.1 AEC family transporter [Dorea longicatena]
MEISILLAEQILAMFLTMAVGFGVVRAGLFKTEDSRIISNMVVYICNPCVVVHSFQIELTDDKIKGLMIAIGLSVVVHMV
LIIGSEILSFIFHFNSIEKASIIYTNAGYLVIPLVGAVLGEEWVFYTTAFILVQTVLMWTHGVKLIGQEKELNIRKILCN
PNVIAMIIGIALFTLEIRLPTVVDSCVSGFGDMISPASMMVIGMVIGDVDLKWVFRQKRPYLICLLRLIVFPLIAVVAFA
GLERSGIHPDAEYILMIVLIATSAPAAAMITQLAQIYGKDSRYASVINVMSVIFCIITMPVMVLSYEMLIAL
>WP_006426258.1 MULTISPECIES: CvpA family protein [Dorea]
MKGKTKAIITVFVVILAGIYYYAAIPAINIHSSETWFFIMIFLVILAVLYLGRKKLNRYEVRESKVVKGFLGVIVFLGVV
YLLGTLFSSPVINAKKYQKLMTVKEGEFTKDVDELSFDKIPLLDKDTAALLGDRKMGSMVDMVSQFEADDIYSQINYKGN
PVRVTPLKYASLIKWFTNQSEGIPSYIRINMANQSTELVKLKQGMKYTTSDHFNRNIYRHLRFAHPTYIYGELSFEIDEN
GDPYWIAPVKKFNIGLFGGETVGKVVICNAVTGKTKTYDVGNVPQWVDRVYSADLLVNLFDYYGKLKHGFFNSVLSQKDC
LETTDGYNYLALNDDVWMYTGVTSVNGDQSNVGFVLANQRTMETKYYKVEGATESSAMSSAEGQVQNLKYQATFPLLLNI
AGEPTYFVALKDDAGLVKKYAMVNVQKYQIVAIGDSVSQCQENYNELLLKNGVKEKEKDTRKEEEISGKITKIAQAVLDG
NSHYYLMLEDSDAIYDVSVADIIDVIKCELGEQVTVTYKEDKDVNTVTKLDIGEKAKDKTSSDKIEKETGTQE
>WP_006426260.1 MULTISPECIES: Trk system potassium transporter TrkA [Dorea]
MKIVIIGDGKVGHKLTTQLSEENYDVVLIDQNEGKLKEAVNKLDIFCITGNGADVDVQRQADVPHADLVIACASTDELNM
LSCLLAKRLGARHTIARVRNPIYYRQIDLLKEDLHLSMAVNPERTAANEIARVLLFPETSKVETFMKGRVELVEFIVRED
SALAGLSLAEVYRKFQIKILVCAVKRGQKIYIPDGEFILEKGDKMHIVAAHQDLKSFFRALGHRNAKVKKVLICGGGHVC
FYLAMQLLQVGMQVKIIEQNMKRCEELCELLPKATVIHGDAANHDLLMEEGIHEADALIALTGMDEENIIMALFAKLQGV
NKIVAKVNEDSRAQMVEGLGIDSIVSAKSATADAIMSYVRARNESASNVNVESLYQLLGGKVEALEFIIKCECSFTNVPL
RELRTKKNNLIACIGRKRRIIIPNGEDHLEVGDSVVVVTMDHIDKFSDILE
>WP_006426261.1 translation factor GTPase family protein [Dorea longicatena]
MKVYRTDEIRNVVLLGHGGSGKTSLAEAMAYVSGATNRMGKITDGNTISDFDKEEQKREFSISTSLIPIEWEKAKINILD
TPGYFDFVGEVEEAVSAADAAVIVVSGKAGVEVGTEKAWELCDKYKLPRMIYVTEMDVDDASFRQVVQDLTDRYGKVIAP
HFQPIRENEKLVGYVNVIKNAARRYTGVGQREECEIPEYCKPNLEIYRDKLLEAVAETSEAFMERYFDGDEFSVEEIRSA
MRTEVMDGDIVPVAMGSNIQAQGVANLLSDIVRFFPSPDNRSCAGINRKTNEIFEGNYDFAKAKSAYVFKTMVDPFIGKY
SFIKVCSGVLKGDDTLYNGDSDAEAKLGKIYTMVGNKPTEVSELFAGDIGAIAKLANTKTGDTLSTKNTPVMYGKTEYSK
PYTYMKYICNNKGDEDKVSQALQKMMAEDVTLKTVNDSENRQTLLYGMGDQHLEITASKLATRYKCEIKLETPKVAFRET
IKKKSDVDSKYKKQSGGHGQYGHVKMRFEASGDLETPYVFEEEVVGGAVPKNYFPAVEKGLQEAVVKGPLAGYPVVGVKA
VLYDGSYHPVDSSEMAFKTATIQAFKKGFMEASPVLLEPIASLTVTVPDDYTGDVMGDLNKRRGRVLGMNPVSGGKQEIV
ADIPMTGLFGYCTVLRSMTGGRGVYSYEFSRYEQAPSDVQEAEISKRAKEE
>WP_006426262.1 MULTISPECIES: prephenate dehydrogenase [Dorea]
MKHKIGFIGLGLIGGSIAKAIRQYYPDYEIVAFDKNKESLALATQESMIDVAATTIDNNFQNCNYIFLCAPVAYNTAYLK
QLTEYLNDDCILTDVGSVKTNIHEEVQNLGIGKYFIGGHPMAGSEKSGYSNSKAMLIENAYYILTPTPQVAEEKVQTYEK
FVESLKALPVILDYQLHDQITGTISHLPHIIASSLVNFVKTHDTHDEMMKNLAAGGFKDITRIASSSPIMWQNICLKNKD
NIVDILDQYIDSLEDFKEAIEREDDLDLYNRFESSRNYRNSMPSSSAGPIKKAFAVYCDIIDEAGGIAAIATILASNNIS
IKNIGIVHNREFEEGVLRIEFYDEDSSKRAVGLLQKFRYIVYER
>WP_006426265.1 ABC transporter ATP-binding protein [Dorea longicatena]
MTEYYIKMKDLAVGYQGNALISDINLKIKKGEIVTLIGPNGAGKSTILKSITRQLKLIGGEVYIDSEEIRKLSYKEMAVK
AAVMLTERMKPELMTCHDIVATGRYPYTGRLGILSREDERKVDEALEAVHAQELGIRNFQEISDGQRQRVLLARAICQEP
EVMILDEPTSYLDIRHKLELLAILRKMAKENGITVIMSLHEIDLAQKISDQVICVKGDRIAEFGDPEEIFTEATIRDLYE
IDNGYYDPIFGSVELPKPEGEPEVLVLSSGKTGIPVYRKLQKAGIPFAAGILYPGESDYQLARLLASGIISEEPYEPISD
ETYQRTLEVMERCGKVINAGVKVGSMNQKMGELLRIAEERRMLVSI
>WP_006426270.1 LysR family transcriptional regulator [Dorea longicatena]
MSTYDYYRIFYHVAQQHSFTKAAEVLHNNQPNITRCMNNLETELGCHLFVRSNRGVSLTPEGQKLFNHVAIAFEQLELGE
TELKRDQSLTSGLISIGVSENALRIMLLPKLEAFHNHYPHVRLKISNHSTPQAIASLESGLVDFAVVTTPLSVQKQFQKI
SLGSFREILIAGPKYKELASHICSLEELAEYPFVSLENNTSTRDLHIQYFSSHGFPFRPDLEVTSTDQCLALIQHNLGIG
FYPEKLAEEPLKRGEILQIHLKESLPARHICLVQNASKPQSIAAQKLIETLIRI
>WP_006426271.1 YoaK family protein [Dorea longicatena]
MGVMKSLFSGKQMSEAFICSAFLALSGGFQDAYTYNTRNEVFSNAQTGNVVLMSQNFMTGKWEAGLKYLFPLFAFALGVL
IAEQIQHKYKYAKHLHWRQGILGAEIIILFIVGFIPQRGNMIATVLVSFACAMQVQSFRKVNGFSYASTMCIGNLRSGTA
ALSFYLRERRPEQLRQAMYYLGIIVLFAIGAGIGGNLSANYGIHMIWVSCGLLIVSFLLMFLDIEARRSRA
>WP_006426272.1 MULTISPECIES: LysR family transcriptional regulator [Dorea]
MTLQQLRYITMVAEKGTISEAAKELFISQPSLTNAIRELEQEMQVTIFHRTNKGVTITAEGDEFLAYARQILDQVGLMQE
RYLNVNERNPRFSVSCQHYSFAVNAFVDVIRKFDARKYDFTLRETQTYEIIEDVAKLKSEIGILYTSSQNETIIMKLIRQ
NDLKFEELFVAKPHVFISSKHPLADKEALTLEDLEEYPYLSFEQGDYNSFYFSEEILSTLDRNKNIKVRDRATLFNLAVG
LDGYTVSSGVISKELNGENIIGKPLLVDEYMRIGTIVRKDVALSRYGKVYMEALKKYTGGM
>WP_006426275.1 MULTISPECIES: cobyric acid synthase [Dorea]
MAGKIMIQGTMSNAGKSLLCAGLCRIFKQDGYRVAPFKSQNMALNSFITEDGLEMGRAQVVQAEAAGVAPQVEMNPILLK
PTNDVGSQVIVNGEVLKNMSAREYFAYKKQLIPDIMKAFHKLEEENDIIVIEGAGSPAEINLKKDDIVNMGLAKMVDAPV
LLVGDIDRGGVFAQLLGTLMLLEDDEKERVKGLVINKFRGDKTILDPGIVMLEERGGIPVVGVTPYMQVEIEDEDSLTER
FNMTKGGKGAEERIGLVDIAVIRTPRISNFTDFMLLENAPGVNLRYVKNPRELENPDMIILPGTKNTMGDLKWLRQSGME
AKILKAHAGGCVVWGICGGYQMLGQSLSDPEGVEDGGSMKGLGLLPVTTTFTTEKTRTRVNGTLLHVEGNLKALENLKFE
GYEIHMGKTELLEGCPMNQIHDTVKKKDRQIPDMEPENRIENSTDGISHGNVYGTYIHGIFDKEKIVSEIVKSLAEKKGL
SMEEVEGVDLKAFKESQYDLLADTLRKHLDMKAIYQIMGMQK
>WP_006426277.1 MULTISPECIES: ferrous iron transport protein A [Dorea]
MQALSKAAAGKSYTIKWMFGIPEVLDKIRKCKIDEGSEITVIQNSGRDLIIRSGEKRIAMSSDAATRIQV
>WP_006426279.1 MULTISPECIES: histidine phosphatase family protein [Dorea]
MRIYLIRHSMTKGNKEKRYIGTTDESLCLEGIQLLEERKGMYPEVTYVYVSPMKRCVQTAEIIYPEMMKAGAYSCNEKLR
ECDFGLFENHNYIELSGSPEYQAWIDSGGKLPFPEGESREAFIRRTLEGFREVVRDAQAHDRETIAVVAHGGTIMSIMER
YAVKEDGTPAGSYYDYQIKNGEGYELRISENDIYDDRDRGGLCSGSDLRGSKMAVSSGEADRASDIGNRKNYQKLSAGE
>WP_006426280.1 MULTISPECIES: bifunctional adenosylcobinamide kinase/adenosylcobinamide-phosphate guanylyltransferase [Dorea]
MIMIIGGAYQGKLAFAKKIYPDVTWADGAVCTEEELYSCEGIYHFHQYIERKIKEGEPIDDLAEELIRKNPELILITDEI
GYGIVPVDRMEREYREQTGRVCTRLAAYSEKVYRVMCGIGQVIKEV
>WP_006426281.1 MULTISPECIES: adenosylcobinamide-GDP ribazoletransferase [Dorea]
MKSIKRIWNSFKIAFSMYSRIPMPRSEWTDENKSYAMCFFPWIGAVIGLLSYGVFRFSKWFDGNGGGNYSLFFVIFLILI
PVFITGGIHLDGFLDTQDALSSWQTKERRLEILKDSHAGAFAIISCTIYFLMYIGVYSCLSVRSMEVIAYSFMLSRTLSG
LSVVTFPQARKKGMVADFSESASTRITRMVLGIYLIVLCFLIPLTGGICGIGCVISAGVVFGYYYRMAMKNFGGVTGDLC
GYFLQVCELVMALVVVVVDIIVKSGIIK
>WP_006426282.1 MULTISPECIES: bifunctional adenosylcobinamide kinase/adenosylcobinamide-phosphate guanylyltransferase [Dorea]
MIHLVTGGSGSGKSEYAENWLTGRNKKDGTYIYIATMQPYTEETMKKIERHHRLRAGKGFRTLEKYTDLSELEIPKNQGI
LLECISNLVANELYREDGTLNDLKETKEKVLAGVRRLSNSTTRLVIVTNEVNADINSYSEETEKYRECIGMVNQSLAELA
DIVTEVVYGIPVCIRKEQKKYEEYKKNME
>WP_006426283.1 MULTISPECIES: nicotinate-nucleotide--dimethylbenzimidazole phosphoribosyltransferase [Dorea]
MAEQSLEQLEQEFHQIVSGIHPADVVTKGNAQKKWNSIAKPLHSLGKLEDHIMQIAALTGDTDVNLNRKALIVMCADNGV
VEEGVTQTGQEVTAIVAENFLTCNTSAAIMCKKAGVDIFPIDIGMAADTKVPRYKTANGTANMTKGPAMTRMQALQAILT
GIHQVKEKKEAGYKIIATGEMGIGNTTTSSAVASVLLGDEPAEITGRGAGLTNEGLERKIHAIEKAIAVNRPKWDDPVDV
LAKVGGFDLAGITGLYLGGAVYRIPIVVDGFISAVAALAAVRICEWVKDAMIVSHVSKEPGMQKILKELHMDAPLHADMC
LGEGTGAVAYLPVLDLAAEVYGRMSTFSENDIEDYKELGEKE
>WP_006426284.1 MULTISPECIES: cobyrinate a,c-diamide synthase [Dorea]
MKLPRILITAMRSGAGKTMLTCGILKAMKMQEINPASFKCGPDYIDPMFHKTVIGISSYNLDSFLCGENGVREILKKNGA
GADISVMEGVMGYYDGIAGISSEASAYDIARITDTPAVMILDCKGLSVSAVPCIQGFLHYKEDSRIKGVILNRLSPMMYG
RMKEMIEVQTGIKVYGYVPVMKDCALESRYLGLKLPKERKDTEDKLTRLGEQILKSVDIAGLLELAENAPELQEKKTQGY
TSEMVENLAENAQYSTESVRTKDTVRIGLASDDAFCFFYQDNLELLQEMGAELIPFSPLYDKQIPENLSGLLFYGGYPEL
YAEELSKNESMKTSIKKALNGGMPCIAECGGFMYLQEYIRDESGTEFPMVGFLEGKSYPTGSLKRFGYVTLTGGRIFGKE
AGGIPAHEFHYYDSEVCGEAFLAEKPMSNRSWKCMISTDTVLAGYPHIHYYGNEKIPENFLEQCRRCREQEKRARERDRT
>WP_006426285.1 MULTISPECIES: bifunctional cobalt-precorrin-7 (C(5))-methyltransferase/cobalt-precorrin-6B (C(15))-methyltransferase [Dorea]
MKDKKILLYAGTTEGRKLASYLGRRGVRLHVCVATAYGESLLPEEKNITVTHDRMDSGQMGEFMRVFEPDYVIDATHPYA
KEVTKNLKSACEVMQVPYLRLVRGSEETKESICVENMDEAIKYLEKTEGNILVTTGSKELESYTRLTDYESRVYARVLSI
GQVAVNCEELGFSGRHLICMQGPFSTEMNRAMLKEYDIAYMVTKESGLAGGYPQKCQAALEAGVKMVVIGRPEEEEGMNF
EEMSKFLQKELELDNHWKVTLVGIGAGARDQVTLEAKRCCQEAELLIGAGRMIEAVAEVGQTIYEAYRPDEIISYIKENP
EYENVTIALSGDTGFYSGAKKILELTKDDPQIETKVVPGVSSIIYFASKLGVTWEDAALVSLHGRKENLMAVIKENKKVF
ALVSNAEEIRQILTKMTEYGMGEVTVRIGTELSYKNEEIQTGTARSLLHYKGENLAVLYIENESGGESPVIPAIPDDTFV
RGDVPMTKEEVRSISIAKLKIKKDAVVYDVGAGTGSISVEAAMVATQGNVYAIEQKVEAQELIRENARRMHVDNLHVIEG
MAPEALEELPAPDCVFIGGSKGKLYEILDAIRKKNPFVRVVLNAISLETMMQVLKYTEENEIEEAEVIQVAVSRAKKVGS
YHMMNGQNPIYVISFTSRPAKKEADPENEDDFVLEEINLDEVEPEDMTGDIVEDITKVISVGDLTPEKIREEMEESE
>WP_006426287.1 cobalt-precorrin 5A hydrolase [Dorea longicatena]
MKIAMISFTGNGRRLERSLAHELEKEGHQVLQAVKCKELESDKDAVKCSAGEWTGEQFRTRDVLIFIGAVQIAVRLIASF
IGSKTTDPAVLVLDEKGQYCIPILSGHIGGANEMAERIAEMAGALPVITTATDIRGKWAIDVFARKNHLYIEDMQKAKQI
SAKILEGKTVVAAIESGRDSIEGTVPEEVKIVPETYENPDIYIGIYERKLSSHVLRLIPQRITVGIGCRRGTSAEQIEQL
VDKILKESHINKKSIGRIASIDLKKDEEGLLTFCNKYNIEPEFYPAEELKKVEGEFSVSTFVKKVTGVDNVCERSAVYTG
GTLRIRKQAENGVTAAFAWDNWRVKFE
>WP_006426289.1 precorrin-4 C(11)-methyltransferase [Dorea longicatena]
MIHFVGAGPGAEDLITVRGQRYLEQADVVIYAGSLVNPGLLKSTKETCEIYNSAKMTLEEVLEVMEQAEREQKMTVRLHT
GDPCLYGAIREQMDHLDELGIAYDSCPGVSSFCGAAAALNLEYTLPEVSQSVVITRMEGRTPVPAKEKVATFASHNATMV
LFLSTGLLEKLEGQLIEGGYKEDTPAAIVYKATWPEEESYICTVSTLAETAKAHGITKTALIIVGDVVTHHTYERSKLYD
PEFTTEFRQGVK
>WP_006426290.1 cobalt-precorrin-5B (C(1))-methyltransferase CbiD [Dorea longicatena]
MPKKELAKGYTTGTCAQAATRAAMQMLFTGEKVEQVSVELPQGEKLQLDITDIQRKYTDRELPDMVSCAVKKNSGDDPDI
TNGVLVYSQVGLSETGQIHIDGGIGVGRVTRPGLNQPVGEAAINRVPRQMIGKEVEEACEEVGYTGGIDVEISIPEGARL
AKETFNPRLGIEGGLSILGTTGIVNPMSEQALIDTIEVEMKVCLAEKYRYLIIAPGNYGLDFLKEQYSIEENDVVKCSNY
IGQTIDMAVEQDCKGVLLVGHIGKLIKVSGGIMNTHSRWADCRMDLFATAALRAGIAGGKAVEFLDCVTTDDALEKCSEE
ERTRIMEKIMMRMEEYLNYRGKGEIQVGAVTFSNVYGILGKTEKAEELIERFRKERNIQ
>WP_006426291.1 superoxide dismutase family protein [Dorea longicatena]
MIYKAIQGLPQAHARIKGSKEYPDIRGNVYLYEVYNGTVLLGELTGIPEELEKKYGGFFGFHIHEGNACTGDSQDPFADT
KGHYNPEKEEHPRHAGDLPPVLSNDGTAWMEIYTGRFYPMDVVGRTIVLHEMPDDFKTQPSGDSGMKIACGEIKAWEQEC
KNKNGNE
>WP_006426294.1 RDD family protein [Dorea longicatena]
MQNSYDNQEKLARQNSCCASGNLEYAGFWVRMAAYMIDSVVVFAGLLIVRLIFAGISLAGGGAITGTDILFHYSLKDIVL
YALKVLYFIAFTYLTGTTLGKKAMNLRVVSKNPEEKLTLFNVVYRETVGRFLCSLPVNIGYIVAGIDSEKRGFHDLLCDT
RVVYQKKIKAWMAQPGTVVPECEKLNVEEQKPQTSEGELSKTQKNVQMKESGIRELKKTENTQSSVVEKLGKPVYNGYRL
VENKSEKEIASNATVNENISEKDT
>WP_006426295.1 signal peptide peptidase SppA [Dorea longicatena]
MKKKQIIGLVVAAALFVGVSAASVFTNTISKNLLQSSADDIINLGGSYQFNPPSEDYIAIVRVEGTIQEQSGSSILEASS
GYQHDSTMNYIDELMDDSNNKGILLYVDSPGGTVYESEELYQKLKEYKETTKRPIWDYMAHYAASGGYMVSMASDKIYAN
SNTTTGSIGVIMSGYDMSGLYKKLGIRYVSITSGKNKDSSKFTDEQIAIYQDQINEAYEEFVNIVADGRDMSVEDVKKLA
DGRTYTAKQAKNNGLIDEISLYPDMKDAMSKKLGTSTFYEMESDEGLLQSLFSKAESLVPKSEAQVLTETAKSVESGVPM
YYAEQLR
>WP_006426296.1 phenylalanine--tRNA ligase subunit beta [Dorea longicatena]
MNTSLSWIKAYVPDLDVTAQEYTDAMTLSGTKVEGYEKLDADLDKIVIGQIDKIEKHPDADKLIICQVNVGTETIQIVTG
APNVKEGDKVPVVLAGGRVAGGHEPGQRVEGGIKIKKGKLRGVESDGMMCSIEELGSNRDMYPEAPEYGIYIFDDDAVVG
ESAIKSLGLDDVVVEYEITSNRVDCFSVVGIAREAAATFNKAFYPPVVTPTGNDENAADYIKVTVKNPELCPRYCARIVK
NIKIGPSPKWMQRRLASVGIRPINNLVDITNYVMEEYGQPMHAYDLDTIEGKEIVVRTAEKGEKFTTLDGQEREMDESVL
MICDGKKSIGIAGIMGGENSMITDDVQTMLFEAACFDGTNIRKSSKKIGLRTDASGKFEKGLDPNNAEAAIDRACQLIEE
MGAGEVVGGMVDVYSKKKEPVRVPFDAEKINKLLGTDISKEEMIGYFKKIDLEFDEETSEVIAPTFRHDLFRIADLAEEV
ARFYGYDNIPTTLPSGEATTGKLSFKLRVEQVARDIAEFCGFSQGMTYSFESPKVFDKLLIPEDSDLRKAIPIMNPLGED
YSIMRTSSLNGMLTSLATNYNRRNKDVKLYELANIYLPKALPLTELPDERVQFTLGMYGEGDFFTMKGVVEEFFDKVGLH
KKEKYDPNAGKSFLHPGRQANIIYDGVVVGYLGEVHPEVADNYGIGTRAYIAVIDMPEIVARATFDRKYTGIAKFPAVTR
DISMVMPKEILVGQIEDVIESKGGEYLESYSLFDIYEGAQIKTGFKSVAYSIVFRAKDKTLEDADVSAAMDRILKALEGM
GIELRK
>WP_006426298.1 YihY/virulence factor BrkB family protein [Dorea longicatena]
MKKVKFLYDKVMEITGQVGKDHVGAYAAQAAYFFMLSLIPIILLLITLVQYTPVTKADVMTAVLQVFPKSVDSLITSIVN
QVYNQSGGIISLTIIVALWSAGKGVLALTTGLNCVYDCKETRNYIILRIRATFYTVAFIIVIIFLLVLSVFGNTLNLFVT
EHYPLMERFVDQIMQIRGIITPVLLFVFTMMIYKFLPNHIVQLKVQLMGAAFSAVGWMIVSWIFSVYLNIFKGFSSMYGS
LTTIVLIMLWLYFCMYILLLGGEVNVILRDMEQE
>WP_006426301.1 threonine synthase [Dorea longicatena]
MGLYYKSTRNSNLKVTASEAILQGLAPDGGLFVPSELPKLDVSMSDLKGKTYQEIAYLVMKQFLTDFTEEELKSCIDKAY
DSKFDTEEIAPLVKVDDTYYMELFHGATIAFKDMALSILPHLMTTSAKKNDVKNEIVILTATSGDTGKAALAGFADVEGT
RIIVFYPKNGVSKVQELQMVTQRGENVNVVAIHGNFDNAQSGVKAMFEDKELAEELAKKGYQFSSANSINIGRLVPQVVY
YVNAYAKLLENEEIEDGEKINVVVPTGNFGNILAAYYAKQMGVPIDKLVCASNDNKVLFDFFQTGDYDRNREFILTTSPS
MDILISSNLERLLYRISGDDDQKTKDMMEALKSTGKYTITEDMKACLDDFAAGYATEEECAQNIKKVYDKTGYVMDTHTS
VASYVCECYQKNSGDNKKCVIASTASPYKFVKSVMSAIDPKYADQDEFSLLKVLEETSGREMPQAIKDILNANILHDLEC
DADKMKDTVKNILEV
>WP_006426302.1 3-isopropylmalate dehydratase small subunit [Dorea longicatena]
MKALGHVFKYGDNVDTDVIIPARYLNSFDAQELASHAMADIDPEFVNKVQPGDIIVANKNFGCGSSREHAPLCLKTAGVS
CVIAETFARIFYRNAINIGLPIIECPEAAKAIEAGDEVEIDFDSGKICDRTKGTEFQGQPFPEFMQKLIAAGGLVKYTNS
KRK
>WP_006426306.1 3-isopropylmalate dehydratase large subunit [Dorea longicatena]
MGMTMTQKILAAHAGLDSVTAGQLIEAKLDVVMANDITGPMALPIFRQMADKVFDKDKVVLVPDHFTPNKDIKSAENSKS
IREFAKNQGLSWYFEQGKSGVEHAILPEAGVVAAGECIIGADSHTCTYGALGAFSTGVGTTDIATGMAMGELWFKVPSAI
KFVLTGKPGKYVSGKDIIIHIIGKIGVDGALYKSMEFTGDGIKNLSMADRFTMANMAIEAGAKNGIFPVDEKTEEYLKEH
TKKEYKVYEADGDAEYESVVEIDLSEVRPTVAFPHLPGNAKTIDEIEAMEPIKIDQVVIGSCTNGRMEDMRKAAAILQGH
TVHPDVRVMVVPATQKIYKQCIREGLLEIFVDAGCAVNTPSCGPCMGGHMGVMAAGEKCVSTTNRNFVGRMGHVDSLIYL
ASPEVAAASAIAGYIANPEKVGDK
>WP_006426307.1 MULTISPECIES: PHP domain-containing protein [Dorea]
MKIDMHCHVREGSVDSRVSLDEYITTLKEKGFDGMLITDHDTYHGYRHWKYHMKGKVHEDFVVLKGIEYDTLDAGHIICI
MPEGVKMRLLEVKGLPVSVLIDFVHRHGGILGPAHPCGEKYLSFTNTSRFYKSPELIKRFDFIEAFNACESAESNEGARK
LAEKYKKPGIGGSDAHRPDCIGTGYTILPERVTCETELIALIRSKAAIEAGGVLYGKTAKDKMGPAHKILTYSFWFYNKG
GALLKKHKRTLKGKIENPATPIDPIEIPYLHNIKKQK
>WP_006426309.1 DUF6465 family protein [Dorea longicatena]
MATKKVTTATTKDVTAKVTAPETKTSEKAETVKKAETVKVVAAAEPKKIEKETEKKVAAPKAEPVNSIVKEEKAKPEEKK
AEKKAEEKKTEPKAAEKKTAEKKVTAKKAPAKKTTAKKTTTKKTTAKKSTAKKEIKVSAFVEYYGKQVEEKEIIARVKKA
WTSSGNKIGDIKTMDLYIKPEESAVYYVINGTSTGAVAF
>WP_006426310.1 MULTISPECIES: putative manganese transporter [Dorea]
MEMLIDVFTDAAIDCIKMLPFLFLAFLLIEALEHYSSDFTKKLMIKVDKAGPVVGAVVGCVPQCGFSVMAANLYSGGIIT
IGTLIAVFLATSDEAILIIMGNPEHAGKIGILLLAKVIIAIVAGYLVDIFFKKEIAVPHHEGELCHDCGCHNHSSGIVKP
ALRHTGKIFLYLFVFTFILNLCIEVLGIDRISAMMLGDTVFQPVIAALIGLLPNCAASVILTQLYLSGAISFASVIAGLC
TGAGIGLVVLFKVNPDKKENVKIIAVLYGIAVAAGLILEMFGV
>WP_006426311.1 PEP/pyruvate-binding domain-containing protein [Dorea longicatena]
MSTFERIRSGLPGLDSMLDSIRMGDNVVWQVSSMDDYMHFVTPLCNQLHEEGKELLYMHFSGHPALLQTGNGIRVYEFDP
SEGFEAFTMNVRRRIKAEGRDAFYVFDCLSDLQAAWATDLMMGNFFKVTCPYLFELNTVAYFPLLRGQHSFDAVARIQET
TQLLLDVYTDSESLYINPLKVWNRYSPNMFLPHKYMEENGSFLPLKGGYEISRFYTLVDALTNTSENQNLDSWERFITDT
RRTYRREGIFTPAVEDIISHTMMSNDEKILSLLKTYFEPDDYFLVYKRMIGTGCIGGKACGMLLARKIIQKDNPEAFSHM
EPHDSYYLGSDVFYTYIVHNKFWRLHIHQKTKQGYFKLAPQLEQAFLSGSFPEAIRLQFIRMLEYFGQRPIIVRSSSLQE
DAFGNAFAGKYESVFCINTGTMDERLTELENAVRTVYASTMNTSALEYRRQRGLGFKDEQMALLIQRVSGSMYEDFLMPN
AAGVGYSYSAYKWDDSIDASDGMLRLVMGLGTRAVDRTEGDYPRIVNLSAPERSTLTESWAKHQYSQRYVDLMDYTTKSL
SSRPLKDVTPYMDSWYKKLVLEHDSDAERTFRERGQRREILFANCEGLVRNTEFTGCMKSLLHTLQQAYQYPVDIEFTIN
GTDTGEFVFNLLQCRPLQVGTRRDAVTVPSLPEDKTVFSVTGSSMGGSRAEDIDYVVFVDSRAYYEFPYKRKPDIAHIIG
DINHHFRKSNQNLLLFVPGRIGTSSPELGVPVSFAAINHFCAICEMSDSEVGYMPELSYGSHMFQDLVEAEIFYTALFDT
PKTRIFNRTVFHDMPNILTEILPDCKEYEDIVKVCHTEGMHLKLYSDIQNSETVLGFES
>WP_006426313.1 transcription repressor NadR [Dorea longicatena]
MHGSERREQIIRQIQESKAPVSGTKLASLYSVSRQVIVQDIALIRAAGYEIISTNRGYILNQPKTVCRIFKVQHTDEQLE
EELNTIVDLGGCVDNVMIHHRVYGKMEAELALSSRRKVGAFMEDIRSGKSSPLKNITSNYHYHKVSADSEETLDLIEQEL
REKGFLVEERRQAV
>WP_006426315.1 L-aspartate oxidase [Dorea longicatena]
MKLNADTVIVGSGVAGLFSALNLPREQDIILITKSDLESSDSFLAQGGICVLRDESDYDSYFEDTMKAGHYENRKESVDI
MIRNSRDIINDLVKYGVEFEKKDGEFAYTREGAHSRPRILFHEDVTGKEITSKLLAQVKKLENVKMYEYTEMTDVIIEDD
KCVGIKAKNEKGTYEIYAENTILASGGIGGTYQHSTNFPHLTGDAIEIAKKHGIRLEHLDYVQIHPTTLYSKKPGRRFLI
SESVRGEGAVLYNKNKERFVDELLPRDVVTKAIREEMEKEGTDHVWLSMEHIPKETILKHFPNIYEHCLEEGYDVTKECI
PVVPAQHYFMGGIWVDSDSRTSMEHLYAVGETSCNGVHGANRLASNSLLESLVFAKRAAAKIKKEEAKENLSERKVV
>WP_006426321.1 ABC transporter permease [Dorea longicatena]
MKSPLRKRLPRELKSEFGKYLVVFIMMAITIGFVSGFLVADGSMLRAYDDSFQKYNIEDGYFQTKKKLTPAQKEDIEKSD
VKVYENFYIEQKLTNGSTIRFFKNRKEVDKVCLMNGKMPKKSGEIAVDRMYADNNELKVGDTVKNRKKTFRITGLVALSD
YSALFQNNNDTMFDAVKFGVAIVTAKDFEALNQVKVQYNYAWIYDKKPATEKKEKKMAEDLMEDMADVVTIESFVPQYQN
QSIHFTGDDMGSDRAMIVMLLYIVMAILAFVFGITISNTIRKEAGVIGTLRASGYTRRELILHYMALPVVITLIGALVGN
ILGYTVLKQVCAGMYYGSYSLPTYVTVWNAEAFWMTTVVPVIIMLVINYGILHYKLRLSPLKFIRRDLSSRKQKRAVHLS
TKLGIFRRFRLRVIFQNISNYLVLFVGIIFANLLLFFGLLLPSVLNHYQEEIQENMLAKYQYMLEVPTDAISGSKLESLL
SLMQYSNGTKTDNKTAEKFSAYALNTIPGEAKSEEVVLYGVEPDSKYIKADLGDGVYISTAYADKYQVEPGDKITLKEKY
ERKRYTFKVKGVYDYSGAISVFMSRDKLNETFDLGSDYYAGYFANTKIKDIDEKYIGSVVDLEALTKVSRQLDVSMGNMM
GLVNGFAIMIYMIVIYLLSKIIIEKNAQSISMTKILGYTNGEISRLYIMSTMVVVVIELLLSLPIETVVMNVIFRVMMME
SLTGWITLWIDPKIYVEMFLVGFITYVAVALLEYRKIKKVPMDEALKNVE
>WP_006426322.1 MULTISPECIES: ABC transporter ATP-binding protein [Dorea]
MFLEIRGIKKSFGTGDSRVNVLKGLDLDIEKGEFCVLLGPSGSGKSTLLNIIGGIDGADEGSITIEGERLEDMTEKKLSL
YRRKHLGYIFQMYNLIPNLTVRENIEVGAYLSDHPLDVDELLHTLGLYEHQKKLPNQLSGGQQQRTAIGRAIVKNPDILL
CDEPTGALDYHTSKEILKLIETVNQRYGNTIIMVTHNDAIKDMADRVVKLRDGMIRKNYRNEVKIPAINLEW
>WP_006426324.1 MULTISPECIES: response regulator transcription factor [Dorea]
MEAEKILVVDDNKEIVYSISELLKYEGYETLKAYDGMEALDIMERENVDLILLDVMMPRLNGLSALMKLREKSRIPVIIL
SAKTEESDKVSGLTLGADDYIEKPYNPAELIARVKAHLRRYRAWSGGETEKKKDPDQIVNGGLVLDKKQRVIFVEGEEVH
LTATEYKILELLMAHPGQVFPAEQIYENVWQETADYTVENTVMVHIRHIREKVEIDAKKPRYVKVVWGIGYKMEKYGKSN
>WP_006426325.1 DMT family transporter [Dorea longicatena]
MSEKSMSKDTRKNVILLHIAVMCFSCSGVIGQYVQVPAVQVAMGRVICSSLLLLAISLVCKDKLTLDSKKDYGLMILTGV
VMAIHWSSFFQSIQTSSVAIGTITFSTFPLFLTFLEPLLFHEKICGKNILNALILLMGVLITIPEFSVENKVTIGILWGM
LASFTYAVMTLSNRYFSSRYKGRTICLYEQGTAAIALLPALVLVKAEWRPVDFAGVATIGFLCTAIAYSLYVTAQKGVKA
QTAGIISGMETVYGIVFALIFLREIPTVRELVGGAVILGIAFYSSLHSED
>WP_006426329.1 Uma2 family endonuclease [Dorea longicatena]
MKQDDMEKEKKKCSGTYLEDSHPDIYPESVKEESGYYVATKKKQGEYTIEDYRKLPEDERAELIDGTIYDMAAPLSVHQL
LASKIYSSLAGYIEKNQGACIPMFAPVDVQLDQDDKTMVQPDLMIVCDRKKLTRQGVFGAPDFIIEILSESTRKKDSYLK
LMKYQKAGVREYWLVDPDKKKVIVYDLEKVEIPVIYGFTDQVPVRIFDGKCVVDFSLIYENIKFIYEQS
>WP_006426331.1 GNAT family N-acetyltransferase [Dorea longicatena]
MSNTKPFWKITSNQEVTVNEQNPQAVGFYEHLGFQTYKRTECDEEGNPYPLIYMKRNIC
>WP_006426333.1 GNAT family N-acetyltransferase [Dorea longicatena]
MIRKLLNGDVDRVADIWLKTNLKAHYFISNRYWTSNYELVKEMVSQSEVYVFEADKMIQGFVGLNDEYIEGIFVAEEMQS
CGIGKLLLDYIEDKKVRLQLNVYQKNTRAISFYQREGFIIQCEGLDEATGEKEYTMLWKQK
>WP_006426334.1 ABC transporter permease [Dorea longicatena]
MKTISRIAYSNDKRNRTRSILIMMAICLTTMLLVIISTVGNGAIHLQKGQAAGSYGSNYGLFVSADGSQLKEVNRRAEID
ATGTMRTEGIIKGNEKGGFVCMDETARKMLPYNKEYELKEGKYPEKMQEIAAGRAFFRAMGYGDVKIGDTVTLDYRAGMQ
SEYKPEEFVVSGILYDRDEYTIEASYVAFGSQEFYDEHVAENDRQYNIYFTLNDSANVSMNNIDSVIKQIAAACGIEEKN
VIVNDLYLQWVLQPSYETIAVGGVLILAIVLFSVVVIYNIFQVGIANKIQEYGKIKALGATKKQMKQLIFREGMFLTFFS
IPVGLLFGFLIAKCGFNWLVEQGNLVSTGTDSMGVQNQQVSLFSLPVMLLCIFVSFLTVALALRKPMKIVSRISPIEATR
YLENAETQKKGKRNGRKNVTVFSMAMANITGNPKRTIGTILTLGLSCALFVIISNYVGNIDTEHEARLSVNHGQFELQLD
YSSEYDERYPENNLDTILTDNPLNDSLIEEIKSIPGVTDVMTREIVSVNLNGTRFPAAVVSKKDFDFMRQDGDIGSMDYD
QAVKNGDIFFGWSAWMEQDGYTPGESIVFDFENGSGTYTYQGKIAGSFVSADTYLVIPEDVYRSMNPRGTAYGYLWVDCD
KKDVASVEQSLNTLISNTSHIKMNTYHAQLESAESVTRMMKLGCYLFMAVVGLIGFMNMANTMIMNITTKKQEYGVLQAV
GMTNKQLNLCLQLQGLIFTVGTICVALIIGLPLGYALFSYAKHNGIFGMNIYHVPIVPIFIMIFFVGLLQIVLSCVLSSN
LKKETLVERIRYQG
>WP_006426335.1 MULTISPECIES: ABC transporter ATP-binding protein [Bacillota]
MSVILETKQLCKFYGAGENQVKAVNQVDIQIEQGEFVAIVGKSGSGKSTLLHMLGGLDTPTKGSVTLAGKDLYRMKEDAL
AVFRRRKIGFVFQAFNLVSSVNVWENIVLPLGLDGRKVDEAYVNDIIATLGIENRIYNLPNQLSGGQQQRVAIARALVNR
PEIIFADEPTGNLDSKTSDEVIALLKMTAKKYGQTIVMITHDDEIAQVADRILVIEDGQVVDFR
>WP_006426336.1 sensor histidine kinase KdpD [Dorea longicatena]
MESGGKAVTKRYRKKITVALSLVLPVIVLFAILNCFTTYVFYEDYKYKMNLMTEIATKEEFSGLDAVSELLKDKDIETNE
QGRRLLEQYGYWGNKGNAFYMQFRHQVMVTGAVSTVICVLLLTFLLYWKKKEDACHQKILDQLEEILIRFRENKFDALLK
TENPAELEKLNDQLEAIGHHIQLLKEEAREEKESTKEMVSDISHQLKTPVAALDTCFSVLMQNDLSATEQEEFRIRCRSA
LDGLETLLQSLLEISKMETGLIQINKKKLPLMDTVISAVNCTYPKADEKEIEFVFDYAKELETCMVMQDKRWLGEAVINV
LDNAIKYSPDGSKIFIRLQKRNDLVRMEIEDQGIGIPQNEYHKIFQRFYRGSSRKVMEKSGTGIGLFLSREIIEKHGGTI
MVTSGKKKKGSTFVIQLPYVG
>WP_006426337.1 response regulator transcription factor [Dorea longicatena]
MPGILVVEDDENLNRGITFSLKKSGYEVFSAESVKKAKRIASDHNVDVTICDVNLPDGNGLEFVRWMRCNYNTYIICLTA
LDQEMDQVMGYEAGADDYITKPFSLSVLLLKIEAHFRRRQEKTGAGKMISGDIVFIAGEMKVLIKSREISLTKTELKMLT
FFLQNPKQILSKTQILENVFDLEGDFVDENTIAVNIRRLREKIEDNPAAPVYIKNIRGLGYIWNQEVRQ
>WP_006426338.1 MULTISPECIES: hypothetical protein [Clostridia]
MVDNMEWFNVFGLIFIAVIMIPNVVFAIKCKDGFDNKWNNKYVEVTEQVGRLGCFGFMIINIPGTWFGWWSDEAFALYLI
VDTILVMLYCAIWIICFKKNSVFRALALSIIPSMLFLFSGIMSRSVLLIIASVLFAPSHIMISYKNVK
>WP_006426339.1 DUF3784 domain-containing protein [Dorea longicatena]
MKLADLATGSDWIVWIVFAIFAVLSIILLSGHGSWFISGYNTASREEKEKYDEKKLCRTMGIGMSIIAILALTMSLFENI
LPAFYIYIALGIILVDVVVIIILGNTLCRK
>WP_006426341.1 MULTISPECIES: hypothetical protein [Lachnospiraceae]
MKKSNLITGILYVLFGVACLIVALLIETKLEGILWGFAGAGIFPGIMMICKYFYWSSPKNKERYEERLENERIEQHDELK
TKIRDRAGRYTYSLGLLVVCFSILVFGILGALEVIDNARMIVLYLSGYLLFQVIAGIVIFNKLMKKY
>WP_006426343.1 pyruvate, phosphate dikinase [Dorea longicatena]
MAKWVYMFTEGNATMRNLLGGKGANLAEMTNLGLPVPQGFTVTTEACTQYYEDGRQINDEIMGQIMEAIDKMEGITGKKF
GDKKNPLLVSVRSGARASMPGMMDTILNLGLNEEVVETLAEASGNPRWAWDCYRRFIQMFSDVVMEVGKKYFEELIDKMK
ADRGVKQDVELTAEDLKELANQFKAEYKEKIGSDFPSDPKEQLMEAIKAVFRSWDNPRANVYRRDNDIPYSWGTAVNVQM
MAFGNMGDDCGTGVAFTRDPATGENGLFGEFLTNAQGEDVVAGVRTPMHISEMEEKFPEAFVQFKQVCETLEKHYRDMQD
MEFTVEHGKLYMLQTRNGKRTAKAALKIACDLVDEGMRTEEEAVAMIDPRNLDSLLHPQFDAAALKAATPLAKALGASPG
AACGKIVFTADDAVEWAARGEKVVLVRLETSPEDITGMKSAQGILTVRGGMTSHAAVVARGMGTCCVSGCGDIAMDEANK
KFTLAGKEYHEGDCISLDGSTGNIYDGIIPTVDATIAGEFGRIMGWADKYRTMKVRTNADTPHDAVKARELGAEGIGLCR
TEHMFFEGNRIDAFREMICSETEEEREAALAKILPEQQGDFEKLYEALEGNPVTIRFLDPPLHEFVPTEEEDIKKLADAQ
GKTVEQIKTIIDSLHEFNPMMGHRGCRLAVTYPEIAKMQTSAVIRAAINVKKAHPDWNVKPEIMIPLVGDIKELKYVKKF
VVETADAEIAAANSDLEYEVGTMIEIPRAALTADQIASEADFFCFGTNDLTQMTYGFSRDDAGKFLDAYYDAKIFENDPF
AKLDQTGVGKLMEMAIELGKPVNPSLHVGICGEHGGDPSSVEFCNKIGLDYVSCSPFRVPIARLAAAQAAINQK
>WP_006426344.1 aminopeptidase [Dorea longicatena]
MERRNAWKIYTADQLKELDQINSRYKVCLDEGKTERECVRLTVKEIEKKGYRNLKDIKGSLKAGDKVYAVCMGKSIAMFQ
IGKEPLENGMNILGAHIDSPRIDVKQNPLYENEDLAYLDTHYYGGIKKYQWVTLPLALHGVIVKTDGTVQKVNIGEKEDD
PVFVVTDLLIHLAGKQMEKKASTVIEGEKLDLLIGSRPLEKEEGLDEDEKDAVKANVMKILTDYYNMEEEDFLSAELEIV
PAGKARDCGLDRSMILAYGQDDRVCAFTSLFAMLDVEDVERTSCCILVDKEEIGSVGATGMHSRFFENVVAELVALTEGE
SDLKVRRALQNSKMLSSDVSAAYDPMYAEAFEKRSAAFFGRGLVFNKFTGARGKSGSNDANAEYLAEVRRAMNAEDVSYQ
FAELGKVDLGGGGTIAYIMANYGMEVIDSGVAVLSMHAPWEVTSKADVYEAYRGYKSFLRNI
>WP_006426345.1 glycine C-acetyltransferase [Dorea longicatena]
MARKNDILNIYTKEVEGIKEAGLFKGEAPFVSPQGARVKMEDGRELLCMCANNYLGLGDNPRLIEAAKRTYDEKGYGVAS
VRFICGTQDIHKKLEKKISGFLGTDDTILYSSCFDANGGLFETILTADDAVISDELNHASIIDGVRLCKAKRFRYKNNDM
EDLEAKLKEADESGARIKLIATDGVFSMDGIICNLKGVCDLADKYNALVMVDDSHAVGFVGKTGRGTAEYCGVEGRVDII
TGTLGKALGGASGGYTSGRKEIIDLLRQRSRPYLFSNSLAPAIAGASLELFDMLEESTELRDHLEEVTAYYRKKLVDNGF
DIIPGTHPCVPVMLYDEKTAAEFAKRMMEKGVYVVAFSYPVVPKGKARIRTQVCASHTKEDIDFIVKCFIEVREEMGLNK
>WP_006426346.1 L-threonine 3-dehydrogenase [Dorea longicatena]
MQLNNDGLMWALVKEKPEEGLWMKRVPIPEVGSNDVKIKIHKTAICGTDVHIYQWNDWAQHTIPIGLTAGHEYVGEIVEK
GEGVRGFEIGDLVSGEGHITCGKCRNCLEGHKENCKDAKGVGVNRNGAFAEYLVIPSSNVWPCNPNIPEEMYAIFDPFGN
ATHTALSFDSLGEDVLVAGAGPIGCMAAAIVKFAGARNVVVTDMNPYRLELAAKLGATRTVNLKEENLKDVMKQIGMTEG
FDVGLEMSGSQAALDDMIHNMKHGGHIALLGLQRTDAKVDLETVIFNGLHLKGIYGRKVWDTWYKMSTMLQAGLDISDII
THHFDIKDYQKGFEAMISGNSGKVILDWAHVND
>WP_006426348.1 serine/threonine transporter SstT [Dorea longicatena]
MKNLIKKWNNISLIKRIICGLIIGLILGLVVPQASVISILGTMFVGALKGIAPLLVFFLVMSALCHMKTGQKTNLKFIIV
LYMVGNLVSAFVAVIACRLFPVTLTFTDSASSTDITPPSGIAEVLTNLLTNLVKNPVDSLVNANYIGILFWAVIFGITLK
HANQGTKDALENISDATATAVQWIISCAPFGIMGLIFSTISEQGLDALLSYGKLILVLVGSMAVVIFIINPIIVFIFTKQ
NPFPLVFTCLKGSFITAFFTRSSAANIPVNMELCKKLGLDEDTYSISIPLGATINMAGAAITISVMALSTAHTLGIHVDF
LTSIILCVLAALSAAGASGVAGGSLLLIPMACSLFGVPNDVAMQAVGVGFIIGVIQDSCETGLNSSSDVLYTAIADIREK
RLHDQK
>WP_006426349.1 glycine/sarcosine/betaine reductase complex component C subunit alpha [Dorea longicatena]
MADKIERIIADTFLQMAEGLETGNFGKKPKIALTGMGSEHGEENAMEAAKMAAKDGIEVYYIGTLEAEGVTTVKVANDEE
GHKKMEELLASQKIDGAVTMHFPFPIGVSTVGRVVTPAKGKEMFIANTTGTSSADRIEGMIKNTIYGMITAKACGLEHPT
VGILNVDGARQTEIALKELKKNGYDITFAESARADGGCVMRGNDVLQGTPDIMVCDSLTGNIMVKMLSSYTTGGSFEASG
YGYGPGIGEDYEQLVMIVSRASGAPVIAGAIRYAAQLVRSKVFDIAKKEFEMAEKAGLKEILEVRKQSSKPAASDENIKE
PPKEVVTSQIAGIEVMDLEDAVKVLWKQNIYAESGMGCTGPIIRVSDANLSKAEEELKKAGYMN
>WP_006426350.1 glycine/sarcosine/betaine reductase complex component C subunit beta [Dorea longicatena]
MNSVIKGASYVLVHTPDMVLYNGTTQTTERVVNPDSEYLKAVPEHLRSYEEAVSYWPNQTYIGNAHPDELAAVEFPYYDK
KKEGAKRYGKYGEIMPEEEFLLLVQACDMFEVVRLDKAFVAKYKDVFAQDPIISDDIIEKIHEGVELSEIEALINEDHAE
PLYFEHQLVGCVKPAHDIDVNLSSHIMHENLMSKASSVLALLYAVKNAGIEKSDVEYVIDCAEEACGDMNQRGGGNFAKA
AAEVAGLVNATGSDARGFCAAPTHALIEAAALVKSGAYKTVVVTAGGCTAKLGMNGKDHVKKGLPILEDCLGGFAVVVSE
NDGVNPEIDLDMLGRHSVGTGSAPQNVIGSLVADPLDRVGMKITDIDKFSPEMQNPDITKPAGAGDVPLANYKMIGALAV
KSGELERKELVNFTKEHGLTGWAPTQGHIPSGVPYIGFAREDILSGKIKNAMIIGKGSLFLGRMTNLFDGVSFVIHGNMA
AEEKAASGVSEEEVKGLIAKAMKEFAATLMAE
>WP_006426352.1 co-chaperone YbbN [Dorea longicatena]
MIDVDKTTFEEEVLKADGYVFVDFYGDGCVPCQALMPKVHEFAETYGDKLKFTSLNTTKARRLAISQKVLGLPVMAIYKD
GEKVEELVKDDCTAESIEAMIKKYI
>WP_006426353.1 thioredoxin-disulfide reductase [Dorea longicatena]
MSEIYDVIILGAGPAGLAAGLYAGRSRLNVLIIEKGQDGGQIAITDEIENYPGQIVEGESGPSLIARMTEQAEKFGAKRV
SDMIKEVELEEEVKVLKSEKNEYRGKNVIIATGAHARPIGCKGEGQFRGKGVSYCATCDANFFEDFEVYVVGGGDSAVEE
AMYLTKFARKVTIIHRRDELRAAKSIQEKAFKNPKLFFMWDSVVEELEGDDILQAMYVKNVKTGEVTKVEADPEDGMFGL
FGFIGTVPNTKIFEGIIDMDERGYIKTDADMHTNIPGVYAAGDVRVKSLRQVVTAAADGAIAAVQVERSMSDYF
>WP_006426357.1 MULTISPECIES: GrdX family protein [Dorea]
MSKYMVITNNPLVRSRLDDTHEVIYLELSYEELLKVVRDRIYEGHRLLTHPLSGSVKPKETPYKSVLISERKEKVDGESV
RLIENAILVCQKFQDKSKYYKEEVYKDFQLVDWTLLESGLASADVW
>WP_006426360.1 glycine--tRNA ligase [Dorea longicatena]
MAEKTMDKIVSLAKARGFVYPGSEIYGGLANTWDYGNLGVELKNNVKKAWWKKFIQESPFNVGVDCAILMNPQTWIASGH
LGGFSDPLMDCKQCHERFRADKVIEDYCAENNIELDGAVDAWTQEQMKNFIDENQIPCPTCGKHDFTDIRQFNLMFKTFQ
GVTEDAKNTVYLRPETAQGIFVNFKNVQRTSRKKLPFGIGQIGKSFRNEITPGNFTFRTREFEQMELEFFCKPDTDLEWF
DYWKKFCLNWLSSLGLKEDEVRYRDHDKEELSFYSKATTDVEFLFPFGWGELWGIADRTDYDLTQHQKVSGQDLTYFDDE
TKEKYIPYVIEPSLGADRMVLAFLCSAYDEEEIGTEEKPDTRTVLHFHPALAPVKIGVLPLSKKLNEGAEKVFAQLSKKY
NCEYDDRGNIGKRYRRQDEIGTPFCVTYDFDSEEDGAVTVRDRDTMEQERIKIEDLDAYFEKKFEW
>WP_006426361.1 MULTISPECIES: DNA repair protein RecO [Dorea]
MILTAAPIGEYDRRVVILTRERGKISAFARGARRPNSALMGVTSPFSFGEFTVYEGRTSYTLVSASVSNYFQELRTDVEG
AYYGFYFMDLAGYYAREANDETEMLKLLYQTLRALTNIHIPNELIRCIYELKTITVNGEGPQVMECIMCGDKEREKVFSI
RRGGVICTQCAGHISDGIRLLPSTLYTLQYIVCSPVEKLYTFVVKEDVLGELKNLTKAYLDEYLGKRFKSLEILETIVR
>WP_006426362.1 hypothetical protein [Dorea longicatena]
MEKYWDRFVASGKIEDYLYYKGMSICEETINRYKEGDTIGKSDYTDWHDTDSSTDR
>WP_006426363.1 MULTISPECIES: GTPase Era [Dorea]
MKKDYKSGFVTLIGRPNVGKSTLMNQLIGQKIAITSNKPQTTRNRIQTVLTTDDGQIVFVDTPGIHKAKNKLGEYMVNVA
ERTLNEVDVVLWLVEPTTFIGAGEQHIISQLKKVTTPVVLVINKIDSVKKEDVLPAIAAYKDVYDFAEIVPVSARNGDNT
DELVKVIMKYLPYGPQFYDEDTITDQPERQIVAELIREKALHCLQEEIPHGIAVAIDSMKVRNKVMHIDATIICERDSHK
GIIIGKKGSMLKKIGSTARYEIEKMLDQQVNLKLWVKVKKDWRDSEFLMKNFGYREDE
>WP_006426364.1 insulinase family protein [Dorea longicatena]
MSVKDLSAYELVKEEDLKGIKSHGMLLKHKKSGARILLIENDDDNKVFNIGFRTPPSDSTGVPHIMEHSVLCGSKNFPAK
DPFVELVKGSLNTFLNAMTYPDKTVYPVASCNDKDFQNLMHVYMDAVFYPNIYQHEEIFRQEGWSYKMDSLEDDLAYNGV
VYNEMKGAFSSPEGVLDRVVLNTLFPDTSYANESGGDPEVIPELTYEQFLDFHRRYYHPSNSYIYLYGNMDMEEKLNWLD
QEYLSKFNYAPVDSKIRYQEPFDKVIEKEMPYSIASDESEEDNTYISYNKVIGTSLDEKLYLAFEVLDYALLSAPGAPLK
RALTDAGIGKDIMGSYDNGIYQPIFSVIAKNANVEQKEAFVKVIEDTLKDIVENGMDKKALEAGINYNEFRYREADFGGY
PKGLMYGLQIMDSWLYDDEKPFIHIEALDTFEFLKAQVGTGYYEELIRKYLLENTHGAIVLIKPEKGRTARMDKELQEKL
QAYKGSLTEEERKELVERSNALEAYQSAPDAVENLEKIPVLSREDISKEIEPIINEEKRIADVPVVYHEIETNGIGYVDV
LFDMSGVEEADLPYVGILQGVLGVIDTENYKYGELFNEINVHTGGIGTSLELYTDISKVPEKEFKATFEIKGKALYQKLP
VVFRMMEEILTRSKLGDTKRIREILAMQKSRLLMKFQSSGHTTAVLRAMSYASPSSKLKDMTSGIEFYDKIAYIEEHFEE
EKDVLVQKLQMLAHKLFRADNMMISYTAAKEGLNGMEELVEGLKKAMFEDPVEDTRCVLHCEMKNEGFKTASKVQYVARV
GNFIDNGADYTGALQILKVILSYDYLWQNIRVKGGAYGCMSGFSRTGEGYFVSYRDPNLERTMEVYEGIADYLRNFTVSD
RDMNKYIIGTMSNIDQPMTPSAKGDRSFNLYMNKVSAETIKKERLQILEAGQEDIRKLADVVEAVMKAEQVCVIGSEEKI
EEAKDMFKNVTTF
>WP_006426368.1 MULTISPECIES: pyruvate:ferredoxin (flavodoxin) oxidoreductase [Dorea]
MARKMKTMDGNQAAAHASYAYTEVAAIYPITPSSVMPEHVDEWATEGRKNIFGQTVQVTEMQSEAGAAGAVHGSLSAGAL
TTTFTASQGLLLMIPNLYKVAGEQLPGVFNVSARALASHALNIFGDHSDVYACRQTGAAMLCESSVQEVMDLTPVAHCAA
LKGKLPFINFFDGFRTSHEIQKIETWDYEDLKDLVDMDAIDAFRNHALNPNHPCQRGSAQNPDIFFQAREACNPYYDAMP
AIVQEYMDKVNEKIGTDYKLFNYYGAADAEKVIIAMGSVCDTIEETIDYLTAAGEKVGVVKVRLYRPFCAQALIDAIPDT
VKYINVLDRTKEPGAQGEPLFLDVVSALKGSKFDAVPVNGGRYGLGSKDTTPAQIVAVFNNADKERFTIGINDDVTNLSL
EVGAPLVTTPEGTINCKFWGLGADGTVGANKNSIKIIGDNTDMYAQAYFDYDSKKSGGVTMSHLRFGKKPIKSTYLIHKA
NFVACHNPSYVNKYNMVQELVDGGTFLLNCSWDMEGLEKHLPGQVKAFIADHNIKFYTIDGIKIGKEIGLGGRINTVLQS
AFFKLASIIPEEEAIDLMKKAAKATYGRKGDKIVQMNYDAIDAGAKQVVEIEVPESWKSCEDEGLFTPEVKGGKDDVVAF
VKNIQSKVNAQEGNTLPVSTFTDYADGSTPSGSAAYEKRGIAVDIPVWQSENCIQCNRCAYVCPHAVIRPVALTEDELAK
APEGTKAIDMIGMPGMKFTMTVSAYDCTGCGSCVNVCPGKKGEKALVMANMEENAAEQDIFDFGREIEVKPEVVAKFKPE
TVKGSQFKQPLLEFSGACAGCGETPYAKLITQLFGDRMYIANATGCSSIWGNSSPSTPYTMNSKGQGPAWSNSLFEDNAE
FGYGMLLAQKAIRKRLKEEVETVAASEQASAEVKAACQEYLDTFACGITNGDATDKLVAALDGCDCDTCKDIVKNKDFLA
KKSQWIFGGDGWAYDIGFGGVDHVLASGEDINIMVFDTEVYSNTGGQSSKATKTGATAQFAAGGKETKKKDLASMAMSYG
YVYVAQIAMGGDFNQTVKAIAEAEAYPGPSLIIAYAPCINHGIKKGMSKAQTEEQLAVECGYWNNFRFNPAAEKGSKFTL
DSKQPKEEDYQAFLDGEVRYNALKRANPEKAARLFAKNEAEAMERYDYLSKLTDLYKVEE
>WP_006426369.1 AarF/ABC1/UbiB kinase family protein [Dorea longicatena]
MSKGESKEYRTRLKEITSVLHKYGITRGITPQKLRMILEDLGPTYIKIGQIMSLHSDILPKRYCDELMCLRSEVTPMEFP
EVKEVIEQAYGCPWNEIFAFISDTPLGSASIAQVHRAELLSGEQVVIKVQRTGIYEIMARDIGLLRKAVKLMPPISLKGM
ADFDQVLDELWNVTREEMNFLTEASNMEEFARRNADVVYVRTPKLYQEYTTMHVLVMEYIEGPAIDDKEKLLAGGYDLEE
IGIKLIDNYIKQVMEDGFFHADPHPGNVKIQDGKIVWIDMGMMGRLTERDKELIGKAIRGIAGNDIGMIQEAVMALGEFK
EKPDQSVLYEDISELMSKYGSLDMGEIDVAEVMMDLMEVMKENKIRMPHGLTMLARGLTNMEGVLADIAPQINMIEIASR
HISESMWKDLNWKKELKHAGKNLYRSMHKAVEVPGLAADALHGLMKGQTRVNLDLHASNDLAQLLRRLVRNVVMGLWVMA
LLISSSIICTTNMSPKICGIPAIGAIGYLFAFAIVMYVLIKHILSK
>WP_006426370.1 MULTISPECIES: phasin family protein [Dorea]
MEKLGSGLKKVLLAGIGAVAVTGEKSKELLDEMVKKGELTVEQGKALNEELKHNIKSTVKEKVNVKVKTSSPEELDELLD
KMTPEQMALLKQRIDEMEKKQEEFEAAETVEDVADESVCEDAAEKAAEEETAENEDI
>WP_006426372.1 diacylglycerol kinase [Dorea longicatena]
MKKQKKDPLYKSFGYAFAGIFAVVTKERNMKIHCVAMVCVVIAGFVFHITPVEWCICLILFGLVMALEMVNTAVEAVVDL
VTEERKPLAKLAKDAAAGAVLIAAIMAAIAGMIIFIPKLLESLSI
>WP_006426373.1 sodium:alanine symporter family protein [Dorea longicatena]
MGIFGRIDTFITWFDGVVWGLPLIILILVTGIFLTVRLGLLQVRYLGKALKFMVKNEEDGHGEVTSFGALCTALSATIGT
GNIVGVATAISAGGPGALFWMILTAFLGMATKYSEGLLAVKYRTIDEDGHVLGGPFYYIENGMGVKFRWLAKIFAFFGAG
VGLFGIGTFTQVNGISSAVRNFFDPNMAHTVALFGNDYSWATVISCLVLTVCVGMVVLGGIKRIAKVSEIVVPFMAVLYV
VLAVIIMVTNITAIPAAIVTIVKSAFTGSALAGGAMGSMIVAMQKGIARGIFSNESGLGSAPIAAAAAQTKEPARQGLVS
MTGTFIDTIVICTMTGLSIVITGTWNTGLEGVEITTAAFQKGLPFPPVVASFALMICLVFFAFTTILGWDYYGERCLEYL
FNKNMKAVRAYRWLYIICVFIGPYMTVAAVWNIADIFNALMAIPNLIALLALSKVIVKETKAFTEKLNVEEKNQRILKGM
NAENV
>WP_006426375.1 DUF3877 family protein [Dorea longicatena]
MGFKRLEKNLIDIIKEEQAKLGFRKEEIRLYYPLISLNHFFEADDDVDEMQTRLEQFPEEVKKKLGDICVTHKKDRFCLH
IPEQGSVYVHEHTAENEFIKKLVELMMNHGIKKEDILAIFQKEAKDIRVGDMHNGEFDFWVRFPEENEDEYYYCFKDEGG
HMIYHRFLPEDYADFGF
>WP_006426378.1 dihydroorotase [Dorea longicatena]
MIIKHGLVVDPASSLSEHMDILVKNGKIARIAPEISEDSEEILEAGGLVVGPGLIDTHVHFRDPGFTYKEDIHTGAKASA
KGGFTTVICMANTSPTVDNTDTLKDNLARASKEDIRIFQAAAISRSLKGQDEVDMLALKEAGACGFTDDGIPLLNAEFCY
QAMKNAAKLNVPISLHEEDPAFIRNNGINHGKVSDALGIYGSPSIAEEALVARDCLLALRSGADVVIQHISSGVSIDLIR
TYKKLGAKLHAEATPHHFSLTEDAVLEHGTLAKMNPPLRTENDRQQIIAGLADGTIDLIATDHAPHSTEEKSKPITEAPS
GIIGLETSLALGITNLVKPGYLTMIQLLEKMTVNPAKLYHLPYGTIQEGADADFVIFDPDETWIPKEYASKSSNSPFTGE
ELTGKVKYTICGGNIVYSDIK
>WP_006426381.1 MULTISPECIES: GTP-binding protein [Dorea]
MATPMFIVTGFLDSGKTTMIKDTLMEQEWIEPGLTLLLLCEEGEEEYPEEYLKEKNMAVLKIEEFDQLNTVFFKNCERNY
HPAQIIIEYNGMWKLEDLLSIRYPRSFELQGVYSTVNGTTLDMYLMNMRNMLMEQLTESELIVVNRCADGVNRSGFRRAL
KVQNPMAQLIFEDMQGKIIEPSEEDLPYDVKGDKIVLDDVDFGVWYVDAYDHPELYLHKEIDFKGQIFRPKGMPDNMFVP
VREIMTCCAEDVRYYGYPCKAEKKIDVKAKSWMQIRARFEYEAVSSFGNKQPVLYLIDMEPAAEPEDKVVYLG
>WP_006426382.1 CobW family GTP-binding protein [Dorea longicatena]
MTKVDIISGFLGAGKTTFIKKLLSDVWAGEKLVLIENEFGEIGIDGGFLKDAGIEITEMNSGCICCTLVGDFSKALVKVL
DEYHPDRVIIEPSGVGKLSDVARAIEAVEKDADIEIDGRITVVDGKKAKMYMKNFGEFFKDQVEHASTIVVSRTQMMTDE
KVEECVHTLREENAEATIISTPWDELGKEAISHALTKGAEIESLFEDHEDHEDHDHDHDHCDHDHHDHHDHDHDHCDHDH
HDHDHDHCDHDHHDHCNHDHHDHDHHDHDHDCCCGHDHDHHHHHHADDVFTSWGKETVHKYTEEELDYLMKALSETTSYG
TILRSKGIIQMTDGSWKQFDLVPEEYEVREGQPDYTGRICVIGTDLKEDDLLKLFHV
>WP_006426385.1 tRNA pseudouridine(38-40) synthase TruA [Dorea longicatena]
MKRIRIFVAYDGTNYCGWQVQPNGVTIEEKLNKSLARLTGEEIRIIGASRTDSGVHALGNVAVFDTESSIPPERFAYALN
QRLPEDIVVVRSDEVPADWHPRYQENISKTYEYHIYNAAVPNPLKTRYCTFVSFPMDVEAMRAGAKYLVGEHDFVSFCNI
RTNTQDTVRTVYDLIIEKKDDEIVLRITGNGFLYNMVRIIAGVLIRVGRGFYTPEKVKEILDAKVHTSEGATAPPNGLVL
MKIDYN
>WP_006426387.1 energy-coupling factor transporter transmembrane protein EcfT [Dorea longicatena]
MIRDITIGQYYPAKSVLHRLDPRVKLVGTLLYLISLFLFNSIPGYVMTTLFLIIIIKMSRVPFSFIVRGLKPVIMLLMIT
VLFNLFLTRDGAVLFHAWIFTITEGGLRTAVYMAIRLIYLIIGSSLMTFTTTPNELTDGIEELLGPLNKIHVPVHEIAMI
MSIALRFIPILLEETDKIMKAQIARGADLESGNMIQKAKSMIPILVPLFVSAFRRANDLAMAMEARCYHGGEGRTKMKPL
KYHKEDRMAYITVIAYVILVVVIGRCVPVHIWVF
>WP_006426391.1 MULTISPECIES: energy-coupling factor transporter ATPase [Dorea]
MEMIQTEKLVYEYEKRDEEGNVIGTSRAIDEVDIEAKEGQFIAVLGHNGSGKSTLAKHLNAILVPTEGSVWVNGKNTSNP
EELWDVRQSAGMVFQNPDNQIIGTVVEEDVGFGPENLGVPTDEIWQRVEESLKAVGMIEYRHHSPNKLSGGQKQRVAIAG
VVAMEPKCIVMDEPTAMLDPVGRKEVLKTVHKLRKQKNVTVILITHYMEEVVDADKIFVMDHGKVVMEGTPKEIFSRVDE
LKSYRLDVPQVTILADELRKRGLDIPKGILRKEELVEAITHLQQ
>WP_006426392.1 MULTISPECIES: peptidylprolyl isomerase [Dorea]
MTNPIVTIEMENGDIMKAELYPEVAPNTVNNFVSLVKKGYYDGLIFHRVINGFMIQGGCPDGTGMGGPGYTIKGEFAQNG
FANNLAHTEGVLSMARAMHPDSAGSQFFIMHKAAPHLDGAYAAFGKIIEGMDIVNKIAETDTDYSDRPLDEQKMKKVTVD
TMGTEYPEPEKA
>WP_006426394.1 MULTISPECIES: hypothetical protein [Dorea]
MKKELEYFMIDGEFGGNQDWFTNIVMNVGGCGAATACDSCIYLAKYKGMKKLYPFDLEQMDKEAYKKFSQIMKPYIRPRV
QGVKKPEWYIEGLAKYISDVNEKYGTDYQIDMEKFDGTGTAEEAEKIICEQIDKGLPVPYLMLRHLNVEKYKDFIWHWFL
VVGYEKNEQGMWIDVATYGEKVRLDLMELWKTGCEEKGGIVIYELKNTEVQSKNE
>WP_006426395.1 MULTISPECIES: pyrroline-5-carboxylate reductase [Dorea]
MKLGFIGTGNMASAIMGGIIKNNVIPAEEIIGADLFAPGRERVQKEYGINVTADNKEVAQKAETIILSVKPQFYESVIAD
IKDVVTDKQIIITIAPGKTLAWLAEQFGKDVKIVRTMPNTPAMVGEGMTAVCPNEHLTEDEIAYVKSLLESFSRAEIVPE
RLMDVVTAVSGSSPAYVFMLIEAMADAAVSGGMPRKQAYQFAAQAVLGSAKMVLDTGKHPGELKDMVCSPAGTTIEAVRT
LEELGFRSSIIEAMKVCEEMSRSL
>WP_006426396.1 MULTISPECIES: GntR family transcriptional regulator [Dorea]
MAEKSPSLATQAYHTIKENILNLTYPPGMVLTEAMLTKELEMSRSPVRTAIQMLQVEGLIVSDYYKSMTVKEITDKDINE
IYQLRELLEGAAFRQIFTSGRYEEYSYRIEEKVVRMCAAAGDLYEWEIADTAMHMEIISIFDNDRINRIYENNLSELIRI
GQYSIRNGMKIPRTNDNLKKMISYMRKGNYEKAFEILKNDHFGTGRNTALKMH
>WP_006426398.1 MULTISPECIES: acylphosphatase [Dorea]
MSEVRKHMIFHGRVQGVGFRYTAKYLARSMNLTGWVKNEYDGTVVMEVQGRETLIFELMKGLNRNQFIQIDWIDTEEMEP
ELESSFEVKY
>WP_006426399.1 MULTISPECIES: HD domain-containing protein [Dorea]
MINKAIEFATRAHAGQFRKGTRRPYIVHPIEVGDIVSTMTQDEEIISAAVLHDTIEDCEGVSREILAREFSERVAGIVAQ
ESEDKTKTWMERKSATIEHIRNAPREVQMVGLADKLSNMRDIDRDYPVYGEELWNRFRMKDKKIIGWYYIGIRDALKDAF
EGVEAYEEYSRLVHKNFE
>WP_006426400.1 MULTISPECIES: elongation factor P 5-aminopentanone reductase [Dorea]
MEQKTIFITGASRGIGKSIALLFASRGYHTFLNCSSSVDELKKLRAYITEKYHTPCTLVPGNVGNPDHVRAIYNKIYQEC
THLDVLVNNAGISYINLLTDMTDEDWNRIIQTNLSSVFYCCRQAIPPMVSKRSGKIINISSMWGTSGASCEVAYSASKSG
INGFTKALAKELAPSNVQVNAIACGVIDTSMNDQLTSEERKALEEEIPAGRYGTPKEIAQMVWNIVHAPEYMTGQIIGVD
GGFL
>WP_006426401.1 MULTISPECIES: exodeoxyribonuclease III [Dorea]
MKFISWNVNGIRACAQKGFMDIFNEADADIFCIQESKMQAGQLELDTPGYHQYWNYAERKGYSGTAIFTKEEPLSVSYGL
GIEEHDKEGRVITLEFEDFYFITVYTPNSQSELARLDYRMRWEDAFLAYLKKLEEKKPVIFCGDLNVAHKEIDLKNPKTN
RKNAGFTDEERGKFTNLLNAGFIDTFRYFYPDAEGIYSWWSYRFSARKKNAGWRIDYFCVSESLKDRIKDAKILTEIMGS
DHCPVELDFE
>WP_006426402.1 MULTISPECIES: tRNA pseudouridine(38-40) synthase TruA [Dorea]
MRTYKLTISYDGSRYQGWQRQATTDNTIQYILEWSIGKLVGYRVHIDGSGRTDAGVHARGQVASVKLSKLYDTKELKDSL
NRYLPEDIRIVKVELAKNGFHARKSAKGKKYEYYIDCREKPDVFSRRYCYHYPEKLDIEAMRDATKYLIGPKNFTSFTDD
KECKDPIRKITNIKIVSSGEKVRITYYGTGFLYHMVRILTGTLLEIGAGKRDASMLPVVIAAEDRSLAGFLAPARGLFLR
KVYY
>WP_006426403.1 MULTISPECIES: transcriptional regulator NrdR [Dorea]
MKCPYCNNPDTRVIDSRPAEDGSSIRRRRSCDVCGKRFTTYEKVETIPLTVIKKDNTREQYDRRKVENGVVRACYKRPVA
TADIQKVVDRIETKVFSLEEKEIPSSAIGEAVMDELKALDEVAYVRFASVYREFKDVSTFMDELKKILE
>WP_006426404.1 MULTISPECIES: YlmC/YmxH family sporulation protein [Dorea]
MAKVRLSEWKKKEVINCCDCKKLGYIEDLIIDECKGCIEALVVPEGGKWCNFFGDGTEYIIPFSCIKRIGPDLILVEIHE
EK
>WP_006426406.1 ferredoxin [Dorea longicatena]
MEAKVIDGCISCGACIATCPEVFRFDEDGLAEAYAKVTPEHESATIEAKEECPVAVIMIEE
>WP_006426407.1 carbamate kinase [Dorea longicatena]
MKKRVVVALGHRALGTTLPEQKEAVKKTAKVIGDLIEKGYQVAITHSNAPQVGMIHTAMNEFAKEHEDYTAAPMSVCSAM
SQGYIGYDLQNAIREELMNRGIYRTVSTVLTQVIVDPYDEAFYTPTKVLGRYMDAEEASAERKKGNYVVEEPGKGFRRIV
SAPNPVNIVEIDAIKALLDADQVVIACGGGGIPVLEQDHRLKGASAVIEKDLTAGKMAEETDADELIILTSVEKVKINMD
RPEEEELGEISVAQAKEYMEEGHFGKYNMYPKFRAAVEFLEKREGRSALITSFDKFDEALKGKTGTVIR
>WP_006426408.1 HAD family hydrolase [Dorea longicatena]
MKGIIFDVDGTLWDSTEMVAVAWNKVIKDEGIEHKELEEKDLKKEFGKPMEAIGESLFPEMPKDEMMKLMEKMLKYENGL
VASGPCVIFEGVQETIKKLSEKYPLYIVSNCQDGYIEAFLQYSKLGEYFKDFTCPAYTGRLKGENIRIIMERNGLSEAVY
VGDTQGDANSCKEAEIPMIYAAYGFGEVEKADASIQSFDELLDMDFDRL
>WP_006426409.1 helix-turn-helix domain-containing protein [Dorea longicatena]
MTLGEKIYKLRTKRSMTQEQLAEKIGVSRQSVSKWETDSAIPDIEKLKLLAEIFEVSITELLGMECEEDTKRKDEKERIE
HCQKEIKRWKRYAIVLIAISAILLAACIGGSIYVRYFIIEEKSNNTEAQTTQIVQQETDEDSEQIGRPKGIISEFYRSVR
CSEDGKIYLKLKCVLVRDSAETQMTGLVKTDESDGNISVDMVKKENGYEGEAEIPVSYLENPVNISLNIDKSGEKQNVVI
DTDSTEYLLEQIDWLPMADLEADETGNGEYQSGYLNVRASEQKNMKNVEAVKLEMKIGKKKVFKKELSSREWKDLKNHGQ
IGYSYEYKNIGKLYDDYTDGKIIIKIKYYNKELKKNVEIWINPWEGIESREKILLKD
>WP_006426410.1 4-hydroxy-tetrahydrodipicolinate reductase [Dorea longicatena]
MKVIVIGPKGKMGKLITQVAASRDDMELVGAIAPKGRDYIGKDLGTVAMTGFELGVPVTDDLESIIDSCDVIIDFSTKEM
AMEVLDLAIAHKKALVCGSTGFSAEEMKRFEEAGKQIPMLYAANTSKLVNIMNKLLELVTATLKDEIDIEILEMHDQWKK
DAPSGTSKEMGEIMAHALGKELSDIAVYGREGESPREPGTIGYHSLRAGNIPSSHTVYFGGMGERLEITHHSYNWECFAR
GACDCAAYLEGKGPGFYSIKDVLGI
>WP_006426411.1 MULTISPECIES: thioredoxin [Dorea]
MAVIHLSKDNFNEEVLESKVPVMVDFWATWCGPCKTMAPIVEEIAEERTDIKVCKIDVDQEPELARQYRVMSIPTFLVFK
DGEVVKRDMGVMSKDELEGLIV
>WP_006426414.1 MULTISPECIES: RluA family pseudouridine synthase [Dorea]
MNRTIEYLITEKEDGLRIEQFLRRKGYSGQNLAEIKRMPKSILVNGVHYYMRQTLTAGDILKVIICETKCSEKIPPVEIP
LDIIYEDEDIIVINKPAGMPIHPSMNNYYNSLANALAWYYQKQDKPFIFRCCNRLDRDTSGLTVVSKHLVSGSILSTMTK
NREVHREYLAVVKGRVTPSSGTICAPLARKEGTIIERMVDFEHGEEAITHYKLIREANGHSLVSLKLETGRTHQIRIHMK
YLGFPLIGDYLYNPDMEHMTRQALHSHHMEFAHPITGEWMSFTAPLPADMANVLKD
>WP_006426415.1 MULTISPECIES: alanine/glycine:cation symporter family protein [Dorea]
MIVKLIEQVYSFLWGDLLQIPLPGGGSVGISLLIILLIPAGIYFTIRTRVLPIRLFPDMVTVLTGKKEDKNSLSTFQTLI
VSTATRVGMGNLVGVVAAVSAGGAGAIFWMWVTALIGSSTAFIEATLAQIHKEKDPLYGGFRGGPAYYIHDYVEGRTGKK
RKCVLPAVLFAISGLICWCGISQVISNSVAASFKNAFSIPPLYTTIVLVILAAIIVLRKNATVKVLDLMVPFMAVCYFCI
TIFIIITNIGSLPGVFARIFQEAFGIRQVAAGGFGAVLMNGVKRGLFSNEAGSGSAPCAAAAAECDKPVKAGLTQALGVF
VDTIVICSCTAMIMLLVPEKLVAGKEGMDLLQTAMRYHLGEFGVIFIAVTLFLFSFSTFLGILFYARCNVAYLFGDKWCW
QTAYKVLALVMLFIGGIATYTFVWDLGDVGIGLMTIFNIAALYLMGGQALDELKAYEESKK
>WP_006426416.1 hypothetical protein [Dorea longicatena]
MVILNDYLYSGDTVLRILHNYIKDLRKDAKKTGNEIDMIHCNFLLQIQELLEHNDFLTAQSQKMREFYKYMAKEYPFMAF
TFKGRIKSLIRAEEKFNGYVVEFIYDYYEEHGKYPSIAEVKKRLSCFRDLIAYRIIISVPRCHLNSEEDREEQERKYLYQ
IANVLPGFLEEQGFSAEPAMGIKESTSPLLNESVKPYYRDYICSHSSNNYQSLHITFYDNSSRCYMEVQLRTKMMDDIAE
IGSANHIGYEKEQEHERARRDAIPEGECLYFDEAYERGMKLLNLKLAELDVNMFSAINNSLINDGCGLYRGRLILPYEHL
SRFQNDLID
>WP_006426421.1 hypothetical protein [Dorea longicatena]
MKKNEKIRTPLGIISVFKNEIPERYHCAAEPEILRISETHIRIRTIDQAVSWGEEVYSPRLRQNCMNPENITLYPLEIEW
NGDKVTVSDHYGMKRWITGEKLPEIQDWNLKLKKLRCNPCRNCGRC
>WP_006426422.1 Gfo/Idh/MocA family protein [Dorea longicatena]
MKKIKWGVIGTAGIARSCTIPGMIQAYNCELYAIAGRSIDKAEQFKEKFGFEKAYGSYKELLDDPEVEAVYIALPNTLHY
EWAVKAMKSGKHVLCEKPLAPCEKQVKELFDTAKENHVYLMEAFAYQHSPYITAIKKEIEDGTIGEVCYIDSAFITSDYN
KENIRMRRETLGGCTYDLGVYNTSLTLGLLNEEPEKVEASAIFSEEKIDKLTSVVMEFADGKKAAFTCGMTLATDQDRRL
DRLEIDGTKGSITGTKFSFNGDGELSYTIRTAEGQEEVKTVEVPQNYRLEVEQFGRCIDENEKPAVTEEFSLKNVRLVER
ILEEIGY
>WP_006426423.1 S8 family peptidase [Dorea longicatena]
MTSQKLENLLNLALNSAEDEREKSLNLNVGYDPLDREWDLIIKYSVNLDRVRKIASKVTELQNEYAVIRITESRIDILSE
IPEVEYVEKPKRLFFQAAEGRRVSCINAVQDTRLSLYGQGILVAIIDSGIDYANIDFRNADGSTRIRYLWDQSLNPADGE
TAPVGYSIGVEYTKEQIDEALNAQTVSEQRRLVRSQDISGHGTAVAGVAAGNGSNSGGRYAGVAMQSELIVVKLGNPIQE
GFPRTTELMMGIDYIIRKALELRMPVAVNISFGNTYGGHDGTTLLERYIDDVSNIWKSVFCIGTGNEAASAGHTSGRIIS
EGEETIQLAIQSRQSSISIQIWKEYTDQIEISIINPSGVRVGPVPEILGPHRFRIGQTEILLYYGEPSPYSISQEIYIDL
LPVESYLTEGIWRIVLSAGKIVTGQYEMWLPSDNVLNRGTGFLFPTDATTLTIPSSASRAISVGAYDARTFAYADFSGRG
FTRLTNMVKPDLVAPGVEVMTTTVGGGYAAFTGTSFATPFVTGSVALLMEWGIVRKNDPYLYGEKVKAYLRRGAKKVPGF
DEYPNEEVGYGALCTAQSIPKV
>WP_006426424.1 MULTISPECIES: hypothetical protein [Dorea]
MAEIEEQELREAKRACNFIWAAAENYELEPLFLAFASNGTADMYLNLIIGLTYKWYDQEKIDDFFNQLGGKDRELYEGLL
WIGLENALYQKERKIRSVMEELRREYALDNLNRYRNYKEYARIEQIRNAHCREILGQPSELTTEEEELLHAFSYTEEMTT
DEILEQTRENLWKYFSYRPSKAAKKKGVYFLQKVAGAFHSVGKVSATYVRAKHYEDKDVGSEEKTGVIERSKHYLVQFSL
KNDPGEARIYVEACFGKNMYPQTEQERIEREICVDKHKNCHVLFTRGRSGWKEKQKSKTKLKELSEIERKRERQEILEFQ
KESAQQYEKNKQYYEKNRAIYRNSIRKLTEKLRICLETQDETFPEMATHGKINPREVWKAVYLDNPRVFERKEEVEIPGF
SVDMLIDASSSRKQMQEQIAAQAYVLAESLEECGIPAQIYSYCSIRGFTVMRIFKDYEEEQVGNELFGYVAAGNNRDGLA
LRAAGYLMEASKKAKRILLVLTDANPMDDQNIGEGAFYTNKEYTDQPAIEDTAREVQRLKQKGIQVIGIFMGSAKSREAA
REIFDRELVQIQNINDFAGAVGRVLGEVMTP
>WP_006426427.1 DMT family transporter [Dorea longicatena]
MSTKKANLILTTCSMAWGTSYIFMKLGIKGLSPLMLMALRTGIAFLILVLIFFKRLLKVNKRLLLYSAITGFLLFTNLTP
ILYGLNTITASQSGFILSTTVVLVPVIHSVISRRLPEHHVKLGIIIVLIGMVLINGGDIFAVKPGTLLCMLSAFSYSINI
VLNSYFTRQVDPLALGVYQQGFTCLYSIIGLLVFGSPIFPSTALDWISVLGLALLSSAYGFVVQTVVQQYTTPENTGFLF
SLEPIFAAIFSFIFLHEKLTEMGYLGAIFILAGVFTAIDAKSTVMELITGKSVAEVTSKR
>WP_006426428.1 GDSL-type esterase/lipase family protein [Dorea longicatena]
MKQILCFGDSNTWGLDGETGKRFPWEERWTGILQEKLADRDIRIVEEGLCGRTTIFEDPLRLGRRGTELLPILLETHTPD
AVVLMLGTNDCKTIFGASAEIIGKGIARLLEQINQYADKMKVLVISPIYLGEKVWQDGYDQEFSPESVEVSKKLEPVYEK
VSGKYGKRFMRAADYVSPSEADQEHMDGQSHKILADAIYRKLETEIL
>WP_006426429.1 HD family hydrolase [Dorea longicatena]
MDERLKQQLDFILEIDKEKNILRQTHLSGHGRRENDAEHAWHMAIMAYLLKDYANEPVDIAKVMIMCLIHDIVEIDAGDT
YAYDTEGLKTQKAREDAAKERIFSLLPEDQKKELTALFDEFENYQTPESKFAHSLDNLQPLLLNNSNGGGDWREHQVTSE
QVYGRQRKTQLGSETLYKVTDQILKENIEKGNIKES
>WP_006426431.1 MULTISPECIES: sulfite exporter TauE/SafE family protein [Dorea]
MNTILMIIVTFFAGMGAGLGTGFAGMSAAAVISPILITFLGMDPYMAVGIALSSDVLASAVSAYTYGKNKNLDVKNGLIM
MVSVLTFTVVGSYVSSLVPSTTMGNFSVFMTFLLGIKFIVKPVMTTKEAMEKVSPKKRAVQSLICGVMIGFICGFIGAGG
GMMMLLILTSVLDYELKTAVGTSVFIMTFTAFTGAVSHFAIGGMPNIAVWILCIVFTLLWARIAAVFANKATPKTLNRAT
GVILVVLGIVVMAFSILN
>WP_006426432.1 MULTISPECIES: MarR family winged helix-turn-helix transcriptional regulator [Dorea]
MNTGIEFAEKLSKAYSETCKPLCHELNIPQTAFDILLFLANNPEYKTARDIVEIRKIKANLVSVNVDKLVNEGYLERKSV
EGDRRKVNLICTEKSKEIIQEGQKLQQSFVEKLFEGMDEDTRKALQKGMAHMEANIEKMLEEKN
>WP_006426434.1 MULTISPECIES: 2-iminoacetate synthase ThiH [Dorea]
MGTNHEDTHINESILSEEILEDQKKNRIDHMTYLPGMEDIGSEILDQVVAAMEAYDYNTYTAEDVKRALAHAERTPEDFQ
ALLSPAALPFLEEIAQAAQIETRKHFGNSVYMFTPIYIANYCENYCIYCGFNCHNKINRAQLNAEEIEKEMAAIAETGLQ
EILILTGESRNKSTVEYIGEACKIARKYFKVIGLEVYPVNSDEYAYLHECGADYVTVFQETYNSDKYETLHLAGHKRIYP
YRVNAQERALKGGMRGVGFGALLGLDDFRKDAFATGYHAYLLQRKYPHAEIAFSCPRLRPIINNDRINPMDVHEPQLLQV
VCAYRLFMPFASITVSTRECERVRDNLVSIAATKISAGVSTGIGSHVEDIEDKGDDQFEISDGRSVDEVYQALLKHNLQP
VMSDYIYV
>WP_006426435.1 MULTISPECIES: thiazole synthase [Dorea]
MDKKEIKNTDTFTLGGKEFTSRFILGSGKFSLDLVKACVEKAGAQIITLALRRANEGGLANILDYIPEDVTLLPNTSGAR
NAEEAVRIARLSREVGCGNFVKVEVVRDSKYLLPDNYETIKATEILAKEGFVVMPYMYPDLNAARDLANAGAACIMPLGA
PIGSNKGLSTKDFIQILIDEIDLPIIVDAGIGRPSQACEAMEMGAAAVMANTAIATAGDVPAMAEAFKKAIEAGRSAYLS
GLGRTIERGASASSPLTGFLQD
>WP_006426436.1 MULTISPECIES: sulfur carrier protein ThiS adenylyltransferase ThiF [Dorea]
MGEIVSENMTKNANAKVLSKEEIMAALNERHSPEKQKHLSAGRVAIAGLGGLGSNVAYALARIGVGHLHLIDFDVVDITN
LNRQQYFMEHIGMYKTDALKSLLLKINPYLDIYTDCVKVTEENLKTLFRDEPIVCEAFDNPEAKAMLVNGILEHFPEKKL
VSATGMAGYGSSNTIRTQKLMKNFYLCGDRETAPTYGNGLMAPRVAICAAHEANMITRLILGEEDV
>WP_006426437.1 MULTISPECIES: sulfur carrier protein ThiS [Dorea]
MIIVNGKEINLTEDTTVAEYLEQNQYQVKRIAVELNGDILPKYSYSDTMLKDGDRLEVVTFVGGG
>WP_006426440.1 MULTISPECIES: 5-methyltetrahydropteroyltriglutamate--homocysteine S-methyltransferase [Dorea]
MNTPFRYDFVGSFLRPQKLKDARKNFEEGTISQEKLTAVEDECILELVAKIKELGYHVITDGEFRRSTWHLDFMWGFEGI
EHQKTVEGNTTFDAEAAMIDDTYMTGKISVKNHPFVEHFKFIKALEDENTVAKQTIPSPGQFYAYFTGAQLLNTTLEIYG
SEEAFAEDVIKAYGEFVQEIYAAGCRNLQFDDCVWGGMVDAKMAVALTGRTGQRLEDYKKLLLELNNQVVAQAPEDLVIN
THVCRGNYHSTFFSSGAYDSVADLLFGEENVNAYYLEYDDKRSGGFAPLAKVSGDKKVVLGLITTKTPELEDKEKVIARI
HEAAKYVPLDRLYLSPQCGFASCEIGNKLTEEEQWAKLKLVKEIADEVWSDR
>WP_006426442.1 threonine/serine exporter ThrE family protein [Dorea longicatena]
MQTTNSDFIDIMEKNHMEIPWHDYANDDSNVLIAEAGLIEKASVIGRVGLIMLSCGTGAWRVRTSMNRLSKELGVTCTVD
VGLMSIVFNCFDGNDCVSQSLNIANTGVNTSKLYRMEQFVDHFPEEEAHMTGEDIHKRLDEIEEIHALYSPAKLGLAAAL
ACCGFTFLLGGGPVEMALAFIAAGIGNLIRTKLIKHHYTLFLNIAVSVSAACFTYAVFLKLAELVFHIPEFHEAGYICSM
LFIIPGFPFITSGIDLAKLDLRSGLERLTYAIIIVMVATLFAWIMALLLHLEPADFTALHLSAAARLIFRVIASFCGVFG
FSIMFNSSHSMAATAAFIGAIANTLRLELVDFTHMPPAAAAFIGALTAGLLASFIKKSNGYPRISLTVPSIVIMVPGLYL
YRAIYNFGIMSLTDAVSWFTSAIMIIVMLPLGLIFARILTDRTFRYCT
>WP_006426443.1 MULTISPECIES: diaminopimelate dehydrogenase [Dorea]
MGKIRIGIVGYGNIGRGVEQSIKRNDDMELKAVFTRRDPASVKIQTEGAEVKHFDDMEAMKDDIDVMILCGGSATDLPVI
GPKVAASFNTIDSFDTHAKIPEYFANVDKAAKEGKNVSIISVGWDPGMFSLNRLYAESILVQGSTYTFWGKGVSQGHSDA
IRRIEGVKNGIQYTVPIEAAVDQVRSGSEPELTTRQKHLRECYVVAEEGADKAAIEEAIKTMPNYFDEYDTTVTFITEEE
LKENHSKMPHGGFVIRTGETGCEGNKHVIEYSLKLDSNPEFTGSVLVAYARAAHRLSKKGESGARSVFDIAPAMLSQMTP
EELRAHML
>WP_006426444.1 MULTISPECIES: ABC transporter ATP-binding protein [Dorea]
MHTMKKFIRYYAPYKAVFFLDLICAAVISLVDLAFPQILRTLTKTLFAEPADRILQALLPIGAGLLVIYILQALCKYYVS
YQGHMMGANMERDMRQQLFDHYEKLSFSYYDQNNSGQMMSKLVSDLFDISEFAHHGPENLFISLIKIIGSFIFLFLINWR
LAIPLLVLVVFMLFFSYGQNKKMQATFMDNRRKIGDVNSSLQDTLAGIRVVQSFANEEIEREKFRKSNQGFLRSKDANYK
CMGSFMSGNLFFQGMMYLVTLVFGGWLIAHGKMEAADLAMYALYIGIFISPIQILVELTEMMQKGLSGFRRFLDVVETEP
EIVNAPDAESIDEVNGHVSYENVSFHYSDDDTPVLSNVTFDIPAGKSVALVGPSGSGKTTICSLLPRFYDVTGGRVTIDG
KDVRDLTLESLRNQIGLVQQDVYLFCGSIKENIAYGKPGASMEEIEDAARKANIHDFIMELPDGYDTFVGERGTRLSGGQ
KQRISIARVFLKNPSILILDEATSALDNESERWIQKSLEELAKNRTTITIAHRLSTIRNADEILVVADNGIAERGTHEEL
LKQGGIYAHYNEMG
>WP_006426445.1 MULTISPECIES: DUF4317 family protein [Dorea]
MINREDMLALTRRMTVKRTSMTRIAGGYLDMDGYIDGTFNTGFLKLSPDEKEKNLQIAKVIPFADTNQNLKEYAFSSEKM
KGDSMWKLLMGMRVCGLKNDALMETFYEIVGEQYQAMGDYAVYVFHDRYDIPAKGKDHVRQGESEEMFEYLICAICPVSG
DYEPGEPECGFLFPAFMDGAAALNYVDVYQKDQAHPHTELLKMLGVW
>WP_006426449.1 MULTISPECIES: TetR family transcriptional regulator [Dorea]
MPARSEERTNARKEEIINACEMLYQTMNFKDITIKEIGNVTSFSRTSIYNYFETKEEIFLALLKREYDAWILDLHKIVEE
HESMDDEQIASAIAKSLDQRHQLLKILSMNHYDLEENSRIEMLIEFKVSYGNSLRAVMGILAKFRPDMDIEKRQEFVYAF
FPFMFGIYPYTVVTEKQKKAMKEAGVDYTYNSVYELTYTAVKKMLK
>WP_006426452.1 MATE family efflux transporter [Dorea longicatena]
MFSNKDLKNLIVPLFLEQLLMALGGIADVFVSGFVGEASVSGVSLVNSFNTMFINLFTTLASDGAVVISQYIGRKEEKID
YEEKYWSTAGIISGTGNCSRSNSK
>WP_006426455.1 MULTISPECIES: hypothetical protein [Dorea]
MTNKEKYKQTFDTLSASVNFSLEVDKMSILNRKHKLKTLAAAVAACLIVTVGTGTAYASDLGGIQRKVQLWIHGDQTTAT
LTINSDGSYTGTYADKDGKNKEFGGGGIAFNQDGSERSLTQEEIMEELNAPDIEYEKDGSVILYYKNQSIDITHKFNKDN
ICYVKLVDGDDSLYVTVKYNNGYASSPNKYISPWEFN
>WP_006426458.1 MULTISPECIES: SseB family protein [Dorea]
MNDHTHTDKTLQGNNKIESAIAALQQEPSQEMLAHTLTVIRRRMNEHGELIIAIDPSSAASGLQVQAIQTDDGRKWWAAF
TSFDEELKGSGSVMSTFLTDMKQLFNSAITADNIQGIIINPWNRTIMLDKALLRIILGEISI
>WP_006426460.1 exodeoxyribonuclease VII large subunit [Dorea longicatena]
MARNVYTVKQVNSYIKNMFTQDFMLNRIYVKGEVSNCKYHTSGHIYFSLKDESGTIACVMFAGQRGGLSFHMREGQQIIV
LGSVNVYERTGSYQLYAQEIRLDGEGTLYEKYQMLKQELEEMGMFAPEYKKAIPRYAKRIGVVTAPTGAAVRDIMNISAR
RNPYVQLLLYPAQVQGEGAKESIVRGIRMLETKNVDVIIVGRGGGSIEDLWAFNDECVARAIFDCQVPVISAVGHETDVT
IADYVADLRAPTPSAAAELAVWDYRQLQGYLDECRLRMNRSMTGTIRINRLRLKELDVRLSYLHPRHKLQDQQQRLIELE
EELRTLMRDRVKEARHRLAIQIEKLNGLSPVRKLNQGFAYVEEADGGVVKSIRQVEKGDELTVYVTDGLIRTSVKAVQKK
TYKI
>WP_006426461.1 MULTISPECIES: exodeoxyribonuclease VII small subunit [Dorea]
MAEKKEQSLEDQSLEEIFSDLEQTIKEMEDGEISLEESFRLYHQGMDMLKACNSKIDKVEKKMLLLDEEGEEHEF
>WP_006426462.1 MULTISPECIES: polyprenyl synthetase family protein [Dorea]
MNSKEEFTVQMKRKVAEIEEILKEYLPKPEGYQKVIMEAMEYSLMAGGKRLRPMLMRETSRLFGDETEALCPFMAALEMI
HTYSLVHDDLPAMDNDEYRRGRKTTHIVYGEDMGILAGDALLNYAFETAFRAFETAPQESLKIGRALSVLGRKAGVYGMI
GGQVIDVKETGHAVPKDVLDTIYELKTGALIECAMMIGAILGGAEEEDVRKVEKIAHYVGIAFQIQDDILDVTSTEEVLG
KPIHSDEKNQKTTYVTLLGIEQAQKRVEELSNQAIDLLHQLSGENEYLEQLLIQLIHRDR
>WP_006426463.1 1-deoxy-D-xylulose-5-phosphate synthase [Dorea longicatena]
MLERIQKANDIKKLAPEELPELAQEIRQFLIEKISRTGGHLASNLGVVELTMAIHLVFDLPKDKIIWDVGHQSYTHKILT
GRKDGFDDLRKYGGMSGFPKRKESACDAFDTGHSSTSISAGLGYVCARDLQKEDYSVISVIGDGSLTGGMAYEALNNASR
LKKNFIIVLNDNHMSISENVGGMSDYLAKLRTADFYTDLKKGVTNMLHNVPVVGDPMIEHIRKTKSSLKQLIVPGMFFED
MGITYLGPIQGHSIPMLVRALKEARKIEGPVLLHVLTKKGKGYEPAEEQPDKFHGIGPFQVETGEPEKPKKKDSYTDVFG
KVMCDEAARNDKLAAITAAMADGTGLARFRKKYPNRFFDVGIAEEHAVTFAAGLAAGGMKPVFAVYSSFLQRAYDQMIHD
VALQNLPVMFAVDRAGLVGNDGETHQGIFDLSYLSSIPNMVIMSPKHKWELADMVRFGISYEGPIAIRYPRGSACDVCPE
FRSPIEYGKSEILYEESDIAIIFVGHMFEEALKVREDLKEKGYDCSLINARFIKPLDAKMLDRLTKKHRLIVTIEENVKS
GGFGEHVSEYLMRIGADVRVQILALPDDYVEHGNVDVLRKETGLEVESMTAQICKMYETM
>WP_006426464.1 MULTISPECIES: TlyA family RNA methyltransferase [Dorea]
MKERLDVLLVKRNLAASREKAKAIIMSGIVYVDGQKEDKAGTTFPEEATIEVRGHTLPYVSRGGLKLEKAIKNFDVSVEG
KVCTDVGSSTGGFTDCMLQNGAVKVFAIDVGRGQLDWKLRQDPRVVCMEKTNIRYVTPEDIGEPVQFSSIDVSFISLTKV
LLPIRNYLTEDGQIVALIKPQFEAGREKVGKKGVVREKSTHIEVIHKVIDYAMSIGFEVLNLEFSPIKGPEGNIEYLVHL
QKCEATDRISPEIDVEKTVDQSFATLAKG
>WP_006426465.1 MULTISPECIES: NAD(+)/NADH kinase [Dorea]
MLKKFWIVTNDGKDTNHAVTEKVKELLEIAGRSCILCEKDAEKNIIRERIPDMIDCAIVIGGDGSLIEVARTLWKRDVPI
LGINMGTLGYLTEVEVSNLAEDITQMLKGDYLYEERMMLEGMFPNGKKDVALNDIVVSRKGDDLRIIYFKLFVNGELLNS
YEADGIIISTPTGSTAYNMSAGGPIVEPTASLTVITPICSHALNTRSIVLSSDDEIVIEIGEGRRGNIEKVLVTFDGATS
VPLETGDRLTICKAKESTKIMKINKISFLEILRRKMKGN
>WP_006426466.1 MULTISPECIES: arginine repressor [Dorea]
MKVNRHAKIIELINKYHIETQEELAEYLNQEGFKVTQATVSRDIRDLKLTKIPSENGKQRYALHQHNENGMSEKYIRVLR
EGYLSMDMAQNILVIKTVAGMASAVCAALDAMKWNEIVGSIAGDDTIMCAIRSVDDTVKVMDKISKIIL
>WP_006426467.1 DNA repair protein RecN [Dorea longicatena]
MLQYLHVKNLALIDEIEVEFGRGLNILTGETGAGKSIILGSVNLALGGRYTKDILRQGARYGLVELTFSVENERQIRKLK
ELDIYPEDGFITLQRRLMEGRSVSKINGETVQMATLKAVSSILIDIHGQHEHQSLLYKKNHLAIVDAFAGEETKRQKEKV
VEIWRQYKEKQKELSEAGADESERAKELAFLQFEVDEIVQAELKEHEDEELESLYRRMCNGKRIVQSVTESYQYTGGDGE
SASEKLGRALRTLSEVSDADEQLAQLYSQLADVDNLLNDFNHELAEYQKNCEFSDEEFYETEKRLNEINHLKTKYGNSYE
KIMEYCKKQEERIEILENYDAYMQELKASCEQLEQDYLKRAQKLSTLRKKKANMLEKKIQKGLEDLNFEQVQFEIHFAEK
KEYSKDGIDDAEFRISLNQGQQVKPLTEVASGGELSRIMLAIKAVMADKDEIETLIFDEIDVGISGRTAQKVSEKMALIG
KEHQVICITHLAQIAAMADQHFLIEKKTEDAVTRTHIYPLTEEKSVEELARILGGAKITDTVIQSAKEMKNLAGQIK
>WP_006426468.1 MULTISPECIES: SpoIVB peptidase [Dorea]
MRKYWYRKCLIITLVFSVFFYTGYSVKEKMERNEKEEVSAGTVSDNTVIPGGMPIGIYLETEGVMVLGTEKVTGTDGERL
EPARHLVKAGDYIVECNGTKIRDKKELQTILKTTDGTDVILKLRRDSEYLEVKVKPVRSKKNNCMLGIWVRDNAQGLGTV
TFLNSDSRFGALGHGIHDTDTNALMEIRNGRVYETSIRSIQKGIDGNPGGIEGIIVYNRYNVLGKIDKNTDCGIFGTLDR
TENLFQDTDPMEIMQTDEIKKGDAKIRCCVEGKVKEYKIRITKIDKHTREENKGLEIEVTDPKLLEITGGIIQGMSGTPI
IQNGKIAGAVTHVFVSDPTRGYGIFIENMLKYVE
>WP_006426469.1 sporulation transcription factor Spo0A [Dorea longicatena]
MREVNVAIADDNERILDMLGEIIEQDQDLNLIGKADNGEDIYHLIKEKKPDVVLLDLIMPKMDGLSVMEKVNMDEQITKR
PEFIIVTAVGQERITEDAFRKGASYYVMKPFHNDMILSRIKDAGNGERKNSSESESRNVVSKKQEYNLETRVTDMIHEIG
IPAHIKGYHYLRDAIIMAVDDMDVLNAITKVLYPTIAKMHQTTASRVERAIRHAIEVAWSRGKLDTLDELFGYTVSNGKG
KPTNSEFIALIADTIRLENKNR
>WP_006426470.1 MULTISPECIES: glycogen synthase GlgA [Dorea]
MKKILFAASESVPFIKTGGLADVVGSLPKYFDKEKYDVRVMLPKYMCMKDEWKEKLQYHTHFYMDLNWRKQYVGVLEMEY
DGIKFYFIDNEYYFNGYAPYGDMYADIEKFAFFSKAVLSALPLIDFRPDIIHCHDWQTGLVPIYLDNFRYGNEFYRGIKT
VMTIHNLKFQGTWDPKRVRDITGLPQYYFAPDKLEAYKDANYLKGGIVYADRVTTVSNSYAEEIKTPFYGEKLDGLMNAR
ANCLSGIVNGIDYEDYNPLTDNKIERNYDVSNFRKEKIKNKIALQKELGLEENHKTMMIGIVSRLTDQKGFDLVAYVMDE
LCQDAVQIVALGTGEEQYENMFRHFAWKYPGKVSANIYYSEAMSHKIYASCDAFLMPSLFEPCGLSQLMSLRYGTVPIVR
ETGGLKDTVEPYNEYEKTGTGFSFMNYNAHEMLATVRYAEQIYYDKKRDWNKIVERAMNKDFSWKNSAKQYEELYEGM
>WP_006426471.1 MULTISPECIES: methylenetetrahydrofolate reductase [NAD(P)H] [Dorea]
MKISDILVEKTPHLSFEVFPPKTDAAYEGVLKATEAIAELKPSYMSVTYGAGGGTSKNTVKIASHIKDKYNVPSLAHLTC
VSSTKEEVHQVIDQLKAAGIENILALRGDIPQESEFPLPNHYQYAYELIEDIKSQGDFCIGAACYPEGHVESEHKKDDIA
HLKQKVDCGVDFLTTQMFFDNNILYNFLYRAREKGVTVPVIPGIMPVTNANQVKRILSMSGTNLPERFKAIVDRFGDNPK
AMQQAGIAYATDQIIDLFANGINHVHVYSMNKPEVAAAIQANLSEILNK
>WP_006426472.1 MULTISPECIES: vitamin B12 dependent-methionine synthase activation domain-containing protein [Dorea]
MDARTKEAIRYLGYGRHAVDDHTLKLVESCFEELSQAACGRIVYRIFELEFPESGRILLGNLDIHSKNLYKNLTGCKKAV
LLGATLGPKVDLLLRKYSIGDMARVVTLQACAAAMLEEYLDEWQTALEADMKKEGYYIRPRFSPGYGDFDIAHQDMILRM
LDTAKKIGLTLTGGNMLTPSKSVTAVIGLSETETSCHIKGCEACQKKDCAYRRS
>WP_006426473.1 MULTISPECIES: homocysteine S-methyltransferase family protein [Dorea]
MLLERLGKELLYFDGGMGTLLQSKGLQPGELPEVWNLEHAEEIIDIHKAYFEAGSDIVLSNTFGANAIKFHDSKYGLKEI
VTAGIQNAKKAAERGVHDGRKTYVALDVGPTGKLLKPMGDLSFEDAYDAFKETMIYGEQAGADLIHIETMSDSYEVKAAV
LAAKENTSLPVFATMIFDEKGKLLTGGDVPAVVTMLEGLRVDALGINCGMGPEQMLPILEDILKYASVPIIVKPNAGLPK
QRDGEVYYDVEPEQFAGYMAKIVEMGAHVIGGCCGTTPAHIQKMVETTREMSVKPATKKDITMVSSYGHAVILGGKPMII
GERINPTGKKKFKQALKDHDMDYILKEGITQQDKGAHILDVNVGLPDIDEPAMMKEVIMELQSVSSLPLQIDTVDITAME
AAMRIYNGKPMVNSVNGKQENMDAVFPLIKRYGGVVIGLTIDEDGIPATADGRVRVAGKIIEEAKKYGIDKKDIVIDVLA
MTISSEPEGAKVTLEALKKVRETYGVCTVLGVSNISFGLPYRPAVNSNFYTMAMQNGLSAGIINPSSEDMMCSYYSFCAL
MNYDKNCEDYIRVYGSQKAGTPAPAAKAELTLKEAIEKGLKEEAHHATGELLKEQAPLEIINEHLIPALDTVGKGFEKGT
VFLPQLLMSADAAKIAFAVIKDVLAQEGGEVQAKNKVILATVKGDIHDIGKNIVKVLLENYSFDVIDLGKDVPPEVIVDT
AVEQDIRLVGLSALMTTTVVSMEETIKLLRERKPECKVMVGGAVLNQDYADMIGADFYGKDAMQSVYYAQRVFGEE
>WP_006426474.1 MULTISPECIES: aspartate--ammonia ligase [Dorea]
MGLILPEHYDPRLSVRETQEAIKYIRDTFQKEFGKEMNLERISAPLFVEKSSGLNDDLNGVERPVQFDIAGVPGETIEVV
HSLAKWKRMALYKYGFQPGEGLYTNMNAIRRDEELDNLHSCYVDQWDWEKVIKKEERTVETLEATVRNIFKIIKHMEHEV
WYKYPQAVKKLPEDIYFITSQELEDMYPDKTPKERENLITKEHGCVFLMKIGDKLASGEPHDGRAPDYDDWQLNGDILFW
FETLNCALEISSMGIRVDEKALEEQLVKAGCEERKNLPYHKMLLNGELPYTIGGGIGQSRLCMLLLDRAHVGEVQASLWP
EEMRETCREHNIILL
>WP_006426475.1 MULTISPECIES: 4Fe-4S dicluster domain-containing protein [Dorea]
MMRGINTTVRRLRRKVFEEVAALGFKADADTLCDDMEAIPYALVNDETEQYRDSVYRARAVVREQVRLAMGLALRPEDKP
VHLTAGVEASNISDKYYEPPLIQVIPSACMRCEAKGYEVSNMCKGCLAHPCMEVCPKGAISMVNGKSYIDQEKCIKCGKC
KSVCPYDAISKKERPCAKACGVNAIENDKVGRAYVNPDKCVSCGMCMVNCPFGAISDKSQIFQLARALSEGEQIIAEIAP
AFTGQFGDNINARNLKAALEELGFSQVYEVALGADIGAVAEAHHYVEKVTTGELPFLLTSCCPSWAMLAKKYFPDMIDEV
SQELTPMVATARTIKKEHPNAKVVFIGPCAAKKLEAMRRSVRSDVDFVVTFEELQGMFDAKEIDLSEYEAESSFHNATGV
GRGYAVAGGVASAIEKCVNEYYPGVEVKIEHAEGLADCKKILSMAKIGRMNGCLIEGMGCPGGCVAGAGTNIPVPKAQKK
VQEFVKASSKQLPPKELGEIELK
>WP_006426479.1 MULTISPECIES: cation diffusion facilitator family transporter [Dorea]
MHSSRSKQKYEKSALRISITGSTIFVILEIVMAVITRSQAVLLDSVYDGVEILMVFVSLSLVPLMYKPSSESHPFGYQQI
ESLFVVVKGAIMIAVTVGLIINNIQIIFHGGQHVNFSMVAYFEMSATLVSIAVIFLLRRMNSKLTSPIVIMEIQEWQIDS
VASFGMCIAFFLPQIITGEWFQPLIPYLDPILAIILSLFMLPVPIKTVITGLRDLFLLPPEEETVQEIKEIVSPILATYG
DTKLYYDILRTGRKLWISVYITMNRDMISISKFKSVQKEIIQALSKEYQDFYFELLPDIEYTGDTEVPEPVPDEEET
>WP_006426481.1 MULTISPECIES: prolyl-tRNA synthetase associated domain-containing protein [Clostridia]
MYISEIRTKAPADERMPLERKFYDTLEKLKIPYEQVDNDPASSMEECAEVDKAIGTEIRKNVFLCNQKKTTFFLLVMPAD
KAFDTSSFSKKLGVSHMSFAPPEKMLEHLGTTPGSASVAGLLTDEDDYVQVIIDKEVAEAEWFGCNPGINTSHLKFKTKD
LLQKYLPAIHHRARIVDL
>WP_006426482.1 MULTISPECIES: ABC-ATPase domain-containing protein [Dorea]
MKTSEDLKQILERIDHRGYPAYKDTRGAYQFGTYILGIDHVQGDPFAAPSRLHIQVAGRAARIPGNLYDSKCKKMAVADY
LLRNFAKQLERYSFQAHGSGKSGIIQVTRCGQEVLERTACEIEEKTGNIIVRFEVGFPARGRTIQAGELIKILYQYLPAC
VEKALYYKNMDQNAVKQAAELAVDQEYIREQLKKEGLIAFVADGSILPRESGVSQRPMKDAVPFVSPDSMKVTMKLPYKG
VLTGMGIRKGITLVVGGGYHGKSTLLKALESGVYPHIAGDGREYVVTDDTAMKIRAEDGRSIRHTDISMFINDLPNGKDT
YAFDTEDASGSTSQAANVIESMEAGTQVFLIDEDTSATNFMVRDELMQQVIHRDMEPITPFIERVRDLYQEYGISTVLVA
GSSGAYFQIADQIIQMDKYVPREITELAKEAASDYPALKFPEEKPEQPSFDRKVRKNPGIRQKGRVKLKTMGRDAVMIGH
ETIDLRYVEQLVDSEQLNTLGQIVRFLEEEIFDGRKTLGQAIEQVENVLDKKGLAGVCEGNTVPGNLARPRIQEIYACMN
RYRKLGTDRKERG
>WP_006426483.1 MULTISPECIES: 16S rRNA (guanine(966)-N(2))-methyltransferase RsmD [Dorea]
MRVIAGSARRTQLKTLEGMDTRPTTDRIKETLFNMIAPYLYDSIFLDLFAGSGGIGIEALSRGAMEAVFVEKNPKAMACV
KENLQKTHFERKGMTMQMDVMTALYKLEGEKQFDYIFMDPPYNHELEKSVLTYLAESSLLAEEGIIIVEASKETDFDYAE
DLGYNIIKEKEYKTNKHVFLEPAGRKEIC
>WP_006426484.1 MULTISPECIES: pantetheine-phosphate adenylyltransferase [Dorea]
MLTGIYPGSFDPVTYGHLDIIKRSAEMVDELVVGVLNNKAKTPLFSVEERVKMLEEVTKDIPNVKIIPFEGLLVDFAHKL
NAKIVIRGLRAITDFEYELQMAQTNHKLASDVETIFLITNLQYSYLSSTTVKEVAAFGGDISQFVPDYIEQKVWGKMKHK
RRV
>WP_006426485.1 MULTISPECIES: hypothetical protein [Dorea]
MSSRIEQIIEEIEEYIDSCKFQPLSTTKIIVNKDQMDELLRELRMKTPDEIKRYQKIIANKDAILADAQAKADGMIQEAQ
IQTNELVSEHEIMQQAYAQANEIVTAATAQAQQILDNATNDANQIRIGAIHYTDDLLSQAESAIGRTLDTYTSKYDSLVN
SLQECYDMVRNNRAELDVPPETEQSVQSEYPQDEYPAEEYPQNNYEQDAYGQDDYLDDENQYPNDMSVSGYDIQEDDTLD
>WP_006426489.1 aminoacyl-histidine dipeptidase [Dorea longicatena]
MAVLNELEPKEVFRFFEEISAIPRGSRDTKRISDYLVAFAKERDLKVIQDEVNNVIIFQPGTPGYEESEPVILQGHMDMV
CEKTSDSTHDFKNDGLELYVEDGFLKAKDTTLGGDDGVAVAMALALMDSEDIPHPPIEAVFTVDEELGMEGAEAIDLSVL
KGKKLINLDSEEEKTLTVGCAGGVRYQGLIPVEKKTASGEVIKITIQGLLGGHSGEEIHRQRGNANKMMARLLYHIAGEK
NYRLSEIYGGSKDNVIAMEAHASILAEPEDCEEILAMIRDMESIWNAEFMGEEPGLTVKTETEKVENIVVFSKDTTQKVV
GYLTACPNGLKEYSRKVAGATETSLNLGVVSMKENGVEVAFLIRSAVDSRKQQVLEEVEAVTKAFGGSGSLSSEYQAWQY
KPQSELRPVMVEAYKEVYGKEPEICIIHGGLECGIFLGKRPDLDCVSCGPDVLDIHSYNERLDIASTQRSWEFLKLVLKN
CK
>WP_006426490.1 MULTISPECIES: RsmF rRNA methyltransferase first C-terminal domain-containing protein [Dorea]
MNLPAAFEEKMRALLGDEFDEYIACYEEPRYYGMRVNTGKISVEEFEKICPFEIRKIPWIENGFYYDGDKVSPAKHPYYF
AGLYYLQEPSAMTPANRLPVEPGDKVLDVCAAPGGKATELGAKLQGEGVLIANDISSSRAKGLLKNIEVFGIGNVLVLSE
EPGRLENYFTEYFDKILIDAPCSGEGMFRKDKKMVKAWEEHGPEFFSNLQRNIILQAARMLKPGGLMLYSTCTFDPSENE
RIIEHLKKEYPEFHVLPMENYEGFCPGIPEVTEEKDEELKKTVRIFPHKMKGEGHYVALLQKGEPLPAKELKPKKKSGKI
PADLEEFMKQVTWKLDGSRLDIHGERIYYMPEGLPDVRGIRFLRTGLLLGELKKNRFEPSQAFAMCLKKDEYAQIIDLPC
EDERVRRYLKGETLDVDDLTERKAKGWYLVCVDGFPLGWGKVSNGTLKNKYLPGWRLC
>WP_006426491.1 pseudouridine synthase [Dorea longicatena]
MMRLDKYLAEMGVGTRQEVKKQIRQGKVTVNGTVVKAADTKIDETCDEVTIGGRNISYVSYEYYMLNKPGGVVSATEDRR
DTTVIDLIKDKKRKDLFPVGRLDKDTEGLLLITNDGDLAHRLLAPKKHVDKVYYAKIDGMVTEEDVKRFAEGIDIGAEEE
EMTRPAKLDIMKSAEESEIRLTIHEGKFHQVKRMFLAVGKEVTYLKRERMGPLCLDENLKPGEYRLLTEEEIENVRK
>WP_006426492.1 YgiQ family radical SAM protein [Dorea longicatena]
MSENKFLPICKKDMEERGWEQLDFVYISGDAYVDHPSFGHAIITRLLEAHGFKVGIIAQPDWKDKNSITILGEPRLGFLV
SAGNMDSMVNHYSVSKKHRRTDAYTPGGVMGKRPDYAAVVYSNLIRQVYKKTPIILGGIEASLRRLAHYDYWSDKLKRSI
LLDSGADLISYGMGEHSIIEIAEALDSGIAVSDITFIAGTVYKTKSLDSVYDAEILPGYEDMKQDKLEYARSFYTQYCNT
DPFAGKRLVEPYNDHLYVVQNPPALPLSEGEMDDVYGLPYMRTYHPSYEKDGGVPAISEVKFSLISNRGCFGGCSFCALT
FHQGRIMQVRSHDSLLDEAKMITQEKDFKGYIHDVGGPTANFRQPSCEKQLTRGVCKNRQCLFPKPCPNLKVDHRDYIKL
LKELRDIPKVKKVFIRSGIRFDYVVADKSDAFLEELCRYHVSGQLKVAPEHVSDDVLTLMGKPENSVYQEFVKKYNKMNQ
KIHKDQYLVPYLMSSHPGSRMKDAVELAEHIRDLGYMPEQVQDFYPTPSTISTCMYYTGVDPRTMQPVYVPKNPHEKAMQ
RALIQYRDPKNYDLVMEALKKAHRMDLVGFDKHCLIRPRKFEGRSQQKVPGQKTQNQKSSGKPGRNDRGKNKNEHSRRNT
VQSDRQNSRQNTGTDRSRQKKKSIRNVHKKK
>WP_006426494.1 MULTISPECIES: hypothetical protein [Dorea]
MRTEKGQPGYVKARKQKYLLGAVVEFAIVIAIFVTGYIQTGSRLNLLTVVAVVGCLPAAKMLVEFITMAPYKSIEEAKYQ
ELEEKAPLILKAYDMIITSSQKVMPLDAVVVSGHIVCGYASNPKTDEAALARHIKDILKDNHYDKMTVKIFHDYTAFLSR
AEGMNNMAAVEQKESLRREKKIRKIILNISM
>WP_006426495.1 MULTISPECIES: RluA family pseudouridine synthase [Dorea]
MKELIIHDNEAGQRLDKLLRKYLSEAPGSFIYKMLRKKNIVLNGKKATGNEHLKKGDSVKLFLADDTIAKFQAAGKTVEE
SIKNTVKLDVIYEDQNVIFINKPSGMLSQKAKETDVSVVENVTAYLLESGQLTRENLKTFRPSICNRLDRNTSGLIVAGK
SLAGLQQMGELFKKRTLKKYYLCIVKGRITEPAHIRGYLVKDEKTNRVSLSKGGFSKDAKGLPIETEYVPIAWNEEMTLL
KVHLITGRTHQIRAHLASTGHPLLGDYKYGSKKWNDRYKKEWKIEDQVLHAYQLTMPGMKKELENLSGKTFYAKVPEVFW
KLIKETAWEHGTREALEVLH
>WP_006426497.1 MULTISPECIES: ATP phosphoribosyltransferase regulatory subunit [Dorea]
MKKKLHTPEGVRDIYNVECGKKLALESRLKKVFHLYGYHDIQTPTIEYFDVFREEIGTTPANDLYKFFDKDGNTLVLRPD
ITPSIARASATLFKDENLPIRLCYTGNTFVNHSSYQGRLRETTQMGAEFVGDDSVEADAEMLALVIESMLTIGLKEFQLC
VGNVDFFQSLIEDASLDEEAEERVRELIGNRNYFGVEEFLDSIQAKRSSKEAFSALNELIGGIDILEKAENLAPNSKGVM
AIRRLEKIYHILRYYGVEKFVTFDLSMTGTYGYYTGIVFRGYTYGTGDAVVKGGRYDHLIEKFGKKSPSIGFAIVIDELV
SALTRQKIRIVYPRKNTIIIYAEGRQLEAIRLAKDFRRKAKNAELLKKDENSGLEDYIRYGNDYYAGSLVYIEETGEVTM
VNLVTGEQKIVNSTDRS
>WP_006426498.1 MULTISPECIES: ATP phosphoribosyltransferase [Dorea]
MRYLTFALGKGRLAKQTLELFEKIGITCEEMKDKDSRKLIFTNEELKLRFFLAKGPDVPTYVEYGAADIGVVGKDTILEE
GRKVHEVLDLGYGKCKMCVCGYKDAAPLLQHHELIRVATKYPNIAKDYFYNTKHQTVEIIKLNGSIELAPIVGLSEVIVD
IVETGSTLRENGLEVLEEVCPLSARMIVNPVSMRMESARIKDLLTRLREQV
>WP_006426501.1 MULTISPECIES: imidazoleglycerol-phosphate dehydratase HisB [Dorea]
MNRTVTRTRTTKETDITVTLNLDGTGKTEIDTGIGFFDHMLNGFARHGLFDLTVHAKGDLEVDSHHTIEDTGIVLGQAIL
EAIGDKAGIKRYGHFMLPMDETLALCAVDLSGRPYLNYNAEFVSDKMGEMDTEMVREFFYAVSYSAMMNIHLKILDGIND
HHKAEALFKAFGKALDMATMEEPRIKEAWTTKGSL
>WP_006426502.1 MULTISPECIES: bifunctional phosphoribosyl-AMP cyclohydrolase/phosphoribosyl-ATP diphosphatase HisIE [Dorea]
MSYKRLIPCIFIKDGKAVRWIDDPTVVSKDVIELAKYYSDHGADELIVLDLSDSDEEHDETITLMKRINRVIRIPMIAGG
NIRRQEDIKKILYTGAKRAMLNFSKPDSVKLIEDAAKRFGKEKLAVSLNDFDALFKHQHLIQDYSSEIVFMHRLDLNSIM
NVTDVPCVIITDTEEESELFKILKCPGVRGLSGRYVSRTDIDCVAFKDKCTEEGIKMTSFESMMEFSQFKTNDQGLIPVI
VQHYKTQEILMLAYMNEESFYETIKTGKMTYFSRSRQKLWVKGETSGHFQYVKSLTIDCDLDTLLAKVDQIGAACHTGNP
TCFFQPLVGIDYDETNPLRIFESVYDTIADRKENPKEGSYTNYLFDKGIDKILKKIGEEATEVVIAAKNPNPEEVKYEIA
DFLYHAMVLMVEKGLTWEDIVKELADR
>WP_006426505.1 MULTISPECIES: dTDP-4-dehydrorhamnose reductase [Dorea]
MLKLWIVGASGQIGSAINEVLDPLEMEVFNTDKEELDITDTDEVLNFGVINRPDVIINCAAVTDTDLCEKEPELAYRVNA
LGARNLSIVARKTGAKMVQISTDDVFDGIRHTPYTEFDDTNPKTVYGRSKRAGENYVKEFTHKHFILRSNWVYGNGNNFV
NRVLHAADTKDELLIASDQFGSPTSAKDLARIILYLIKTNEYGTYHATCQGVCNRYEFAQEVLKLAGKRITLRPVVTSES
DLSSTRPAYAVLDNFILRIINVYEMPDWRASLKEYMDERMED
>WP_006426508.1 helix-turn-helix domain-containing protein [Dorea longicatena]
MVEPLELGRFISTCRKEKNLTQKQLGEELGVTDRAVSKWENGVSLR
>WP_006426509.1 MULTISPECIES: aminoglycoside 6-adenylyltransferase [Bacillota]
MRSEKEVYDIVLNFAKTDKRIRMVTLEGSRTNTNIPPDDFQDFDITFFVTDMDSFTSDDKWLDIFGERLILQKPEDMELF
PAVEKGFSYLMLFTDDVKIDLTLLPLELIDEYFTWDKLVKLLLDKDNRIVKPPIPTDIDYHLQKPTQRMFDDCCNEFWNT
TTYVVKGLCRKEILFAIDHMNDIVRKELLRMISWLIGIKQGFHFSLGKNYKFMKQYAPEELWERLMSTYNMDSYPHMWES
FEQCMALFREVSSEVACQLDYQYPLYDEKISNYVIRQKKKYGIEDDNK
>WP_006426511.1 MULTISPECIES: helix-turn-helix domain-containing protein [Clostridia]
MALTIQERLKDLRVERGLTLEQLAEQTHLSKSALGSYEGDNLKDISHYALIELAKFYEVTVDYLLGRSQTKNHPNADLAD
LRLSDDMIELLKSGRVDNSLLCELATHPDFPRLMADLEIYVNGVAGKQVQSANAIVDAVSATIMKQHNPGLTDPQLRQLI
AAHIDDDSFCRYVIQQDINKIALDLREAHKDDFFSVPEDSPLEDFLQAAEETAKEDSDPEQAAMMFICKRLKLNYKKLSE
EEKKWLKKIAQKSDLLKNPKPQRGRK
>WP_006426512.1 MULTISPECIES: 5'-methylthioadenosine/adenosylhomocysteine nucleosidase [Clostridia]
MKIGILCAGDEELAPFLPLISNCKITEKAMLKFHAGQIDSVEVVALFSGVCKVNAAIAAQLLIDVFCVDIIINSGTAGGM
EPELEIFDTVISTEVCYHDVAPDILTEFHPWMNSVFFVADPKLIDMSKSAVDKLSTSGKVVWGRMVTGESFITDESRQKI
NDEFAPLTVDMETASIAHVCYANDIPFIAIRCVTDTEKHSGVDNFDKNCAKASSIAKDITVALLREIKKSW
>WP_006426515.1 MULTISPECIES: replication initiator protein A [Clostridia]
MTNTIYIHQPEKAFSFTRLPNFLFEAPTFRPLSNEAKVLYAFILRRTELSRKNGWADDCGRIFLYYPICEVVDLLHCGRQ
KAVNTLRELQYAGLVEIQKQGCGKPNRIFPKSYEAVPNTDFKKSRSGTPED
>WP_006426516.1 MULTISPECIES: MobV family relaxase [Clostridia]
MAQHAILRFEKHKGNPARPLEAHHERQKEQYASNPDIDTSRSKYNFHIVKPEGRYYHFIQSRIEQAGCRTRKDSTRFVDT
LVTASPEFFKGKSPKEIQAFFQRAAAFLIGRVGRENIVSAVVHMDEKTPHLHLTFVPLTKDNRLCAKEIIGNRANLTKWQ
DDFHAYMVEKYPDLERGESASKTGRKHIPTRLFKQAVSLSKQARAIEAALDGINPLNAGKKKEEALSMLKKWFPQMENFS
GQLKKYKVTINDLLAENEKLEARAKASEKGKMKDTMERAKLKSELDNLQRLVDRIPPDILAELKRQQRHTVKER
>WP_006426517.1 recombinase family protein [Dorea longicatena]
MRLSRDDENYGDSVSIETQRTILQQYAKEQGLHVVGEYVDDGWSGTNFERPDFQRMMDDVEAGKVNCIVTKDLSRFGREH
VMMDYYLEFLFPEKRVRYIAVAENEDTEKGLSDFVPFKNLFNEWFAKDTSRKVKAAFKAKFATGQRIGAYAPIGYRKHPE
IKNKLIIDEETRWIVEKIFDLAFHGRGAASITRILIEEKVPTPGFINFQRDGTFANIYAGAPEEKSYAWTIAQVKSIMKD
ETYIGHTIHYRETNISFKNKRRIRKPQSEWVRVEDTQEPIISEQVFRQVQEQIANRRRKCKDGTTQIFSGLVKCADCGWS
LSYGENRQNSKPYGHYHCSKYGQGTRQCSMHYIRYDVLYAYVLSRLQYWSRLVQHDEERLLKRLLNANDKGQAAARKKQA
AELNKAEKRKAEVDTLFARMYEDWAAGRITEYNFSMLSGKYQSEQAELDTKIEQLQSAIATESQNAADAEKWIALMKECV
NPTELTAELLNTLIEKIVVHEAVKGEDGSREQEVEIFYRFIGKID
>WP_006426518.1 hypothetical protein [Dorea longicatena]
MLGKRIEPEHYQEETEKAWIASLDEPLLYKIQMIIYILGIAAVAVLQVPLFSHGPMCVNIICWAVWGALFFAAYYLDKKI
PERKLRYSNPWIEGVFSVIYFLCYMLWFFLRKDEWGTLPMSEQMSLWATIVVGLIVGVCVRVFLARKKRRSAV
>WP_006426520.1 ATP-binding protein [Dorea longicatena]
MKSISIYTITRNQNIEQLQKLERQLSGRDYFLKMREWELESMKALTAELETCMEDVYALRFFYSFQIPRLGKEFDLLQIK
EDQIVNIELKSGVVSDEAICRQLLQNRYYLSVLGRTIHSYTYISSQNRLVRLTNHDHIAEADWDELCRALKRESPDYDGN
IEELFRAELYLISPLREPERFLQKEYFLTAQQRDIERQILKGIRAKYSDYYWFSGLPGTGKTLLLYDLAMKLSVRQRVCM
IHCGESGEDWRILHKRLRRIDFLSDRQLSLQAAKQTMTENVCAEEAFDTFLKPYSAILVDEAHLLSVEQLKILEECKKQI
PIIFSSDTEDMISPKELDREISQRLASLPDVQSFHMTNRIRTNAELSSFIQNMLDLSRRKGQKGYPNIEVVYANDDTEAV
CLMQGYARRGYRYQNSAMRDVNRLVAVLDEQYYYDKDGYLRAGKISEASYEITRITTSEGRKSNVRLLFHQLNQAKEKLA
IVIKDNPSVYDTILDIL
>WP_006426521.1 CocE/NonD family hydrolase [Dorea longicatena]
MEEKNYSKVPVFENGLAQPVFKFTDGKTGEKYDPATSSIVRYCVYVESDYDMDGDGKRDLVKAFIQVPRSAVEGNYKAAT
LYEARPYCAGVQADGYDHMKEVESKEYRKIDFADLDKEVPARIPEGMISAMDLALKADPADWYYPDKGNNNSMVYENLDN
FNYYLVRGFAVVVSAGFGALGSDGFNYVGSEYERDAFKSVVEWLHGDRVAYADREGKIETKADWANGNVAMTGRSYAGTM
PFAVATTGVEGLKTIVPVAGIADWYTQQNMQGAQRYWPKEMLNSFLAYFCSSRYNDETLSEKQLDDIAAFHHELSLQQLK
CGFDYDPEFWGAGNYRLHADQIKCSALIVHGFNDENVSTKQFEMMHTAFEQAGQTVKLILHQGPHITPTMANKNYGILID
GKFYDDIVNEWISHYLYGVENGAEKMPEVLAQTNYDQKKWEVESAWETEHTMKLASKEESKTVIDTDWEKAGVSAENFDD
VMAQKSTNMAQRYVTDPFEEAVTVQGTVCLNLKAALKDGNIETDFDPENRNDVDTLTMQLGNSKVSGKMDDVEIAVLLCD
VCDEEFDSIQTVDPERNIVPVTTVKEGGIINGGDLPAFDEAEFNTVHKKYRVITRAFADLCNPEAGYAPETAQNSIELKK
GEYHDYSVYLNATRYTVEPGHRLAVVVATEDPVNCLIHKTYSVEIDDNSVMVEVPVTKASENMGLNKAE
>WP_006426522.1 LytTR family DNA-binding domain-containing protein [Dorea longicatena]
MFQIAMIEDEEHTRQEVERLISREFEKLKVQDITTEIYKTAEEFLEVKKHYDVVISDIDLPGKSGIDLGRILKAEQKDIC
LVFLTSYAEFAVDSYVLEAYQYILKRDMKERLPAVLQKIYQEKQKESQNFFWIGGVTDQRKLYHKDIICIRKVKGQKYVE
FVMVNGAYKERLALHQIFEDLKSPAFIFAGRSYIINIDHVDRITTDAVYLEDGIKIQAGAETIQDVKTRIMEYWRNVE
>WP_006426523.1 MULTISPECIES: sensor histidine kinase [Dorea]
MKEWTRKRKADVCMGILLQIYFFFPWIRIDGGYHTIHVYLIEIFRKESCIKAYNYIFLSGHPILWKYSGFAAVTFTMIIA
FMIVMQMIELWQLYRHMKGIKTFDIHRYVWVLAIVLFFLYLDASYIYLDDSALFKLRIYMYMVIFIGIIGIWMFLDIEAA
AWDTETAKHKTELKERDEQLLQVKVKALEEKYQEMLKSRKVVHDMKNHLLALKKYDQERDWEGLHQYLNELSDDMLDDSY
QIWTGNRMLDMILNQKTKDAKEKETDMQIETEVFATLPFSDREIISLFGNVLDNALEACERIQDKKRWIKIKIKKKNHLL
YIETSNAIKEMPVQNQKEFVSVKEDEILHGYGMKNIQDIVRKYDGIFRYKIYGEYLVCIISIYDIRGAEEE
>WP_006426525.1 MULTISPECIES: ABC transporter ATP-binding protein [Dorea]
MNEKLEKNENKKTADVLRAENLVRDYVQYGEDGEKKKEIHVLKGLNFSIQRQEFVGIMGRSGCGKTTFLKLLGMIDRQTG
GKLFFEEHDTEDLWKDEFADIRRRKIGFVFQDFYLMDSLSVRENIMLPKILDKKSAKECMEESQKYAEQFGITHLMNKKP
YELSGGEKQRVAISRALINNPDLILADEPTGNLDSKSGDVVIHTLSHINRELGKTIVMVTHDPKMASYCSRLILLKDGMI
LEDMRNGGDQEAFYQEILGKMKEL
>WP_006426526.1 MULTISPECIES: hypothetical protein [Dorea]
MNKRKSLKELNLLDKFLFDEAMDDPENVKTMLDIILSQKTNLKHPPQTEKEQRTSTDNR
>WP_006426528.1 MULTISPECIES: hypothetical protein [Dorea]
MDEDDVIYEVEARKENTHNLPKRSRLYQGIIDSKLLPPGGIPRTDRTFEIYGTQYR
>WP_006426530.1 MULTISPECIES: DUF11 domain-containing protein [Dorea]
MAQFTNQAQLRYGNSVTNSNIAVGEILEVLSISKTAVKNTYHPGGTVTYIISIINSGTAPITGLTLTDDLGAYAFSTTSL
TPLTYLDNTVKYYTNGTLQAAPAVTAGPPLIFSGLTVPANGNLTLVYETAVNQYAPLTNESFITNTVTASGDGITSITAK
ETVNAEALPLLGITKSISPVPVTENGSLTYTFLIQNEGNVPANESTAVIVTDTFNPILSNLTVTFNGSTWTEGEDYTYDK
TTGTFATGAGKVTVPAATFTVNETTGEWSSNPGFSTLTITGTV
>WP_006426533.1 ABC transporter permease [Dorea longicatena]
MKETKKRRYIVSTIMYGMILIFIQLPWVVLKGKNYSIYAAYFRIKAKGIKALSEMAASVWDGNITIIRIQLILLIVFQIV
IVLHIVTQWLHKEYYLNIAALVVLGVYIVVNESGFGMLADNSTKTILIPAIIMIFVMAEVLISKMLDVWKDAKESAEIFA
EKEREEKEEERRRLYFPGNYTKLFYQMVWHNFKYDWKDYGLLLFCGVIVSAFSFAGLGIYQMMAKAHRAENFLLGEGLGR
ILLNAMLPMAVCAIFLMVFVLVFYMKKWTQNYSVFVTLGIRKKALYTIIGIEIAVAFLCSLIAGGLLGNMIMFLFRKVIF
SMLAKGIVLSKVTWLTYVKGTLVVLAVYIIALMATRDIVSDFNLVRASIRNIAKEPMPQRRTKLFITAGIIICMIAIFEY
RQLRNHESMYLLFAFFAGIFLLIRFVGAGYLRRAKKTPAYLPQMLNRNHLYYKSKTTARYVLALTILNVCAVFYFLFQVV
SVTIAEKPESLYPYDFVCIADDGDDAIFDRIKNGYQAKIIEYPMVRVANADKTEQNEGVQQGKRPQGQQIGISESTYKQL
KKYVDPSYKEEAMHLDRNGKKIYLVHQQDCSVKAQPVDWTFGKKKPFLHIGLPCEYYTLYSPSKAYPKRTIEGEEIGSLI
GCFRQGKLENIVVFSDAYFKKAQGMWKYTNILTGDKIEEKALRIDGVTIKQGPTKLVLIQADPKYQKAIEKKMKKLEKNH
TYEAQYDFEVHCWYSKKTAVNDLKTEYMMKLIINTFVLLTMTISGLFLMYIKSLSEMSDKKARADFLKCMGMRKKERVSL
LKRELYYFYWLPELITIVVTSIFTAATFHARMYTHAVRIAWLKHAVWIWLMYLAVQWGFAWILGRFIIRKVEGKDE
>WP_006426534.1 MULTISPECIES: ABC transporter ATP-binding protein [Dorea]
MNKREVMKVENLVRNYKMVYSDRQGEEEIKVLKGLDFTIEEQEFVGIMGKSGCGKTTLLKVLGLIDKPTSGKIFFTGKDA
SELWSDELADIRRREIGFVFQDFYLLNSLSVKENIMLPMVLDKAPVDKCYKNVETYAEKFGLSHLLEKQPYEVSGGEKQR
VAICRALINNPDLILADEPTGNLDSKSGKIVIDALKDINEHMGKTIIMVTHDPQMASYCSRLILLKDGVILEDLKNSGDQ
EAFYQEILEKMKEL
>WP_006426535.1 autorepressor SdpR family transcription factor [Dorea longicatena]
MKGRDEFLGIQDTLKALADPIRREILNLLKKGRLSAGEICEHFSVTGASISRHLAILREADLIRNQREGKFIYYELNTSV
LEDVMLWITDLKGAADDEGNDKKI
>WP_006426536.1 SdpI family protein [Dorea longicatena]
MKEMIRKYRGTLISSALVILAGVLVGFTSIQGKWINLFFVVMQCVFVAIIFYDNRNRQQNRKVIGMTIWIIPVITLLYNG
IVRLVDMGADIENLFMAFIYYGTGLMFMVIGNYLPKVKQNNTIGIRVVWTLQDEENWSATHRFSGKIWVASGILCMLCGL
FAESIAALVLYVVSIMAAVIISVLYSYFFYKKKIETGEKLKIQYKKKAIVRYGIVTILTIIFIIGSLFWGSIDIQFQDNS
FTIKAQGWSDYTVDYTKIDSISYEENLFQNSNDYRTNGLGNFKYAMGNFRNDVYGNYIRYTHSSCHSYVVMNIGGKILVV
NGENDPATKEIYHNISEKK
>WP_006426537.1 TlpA disulfide reductase family protein [Dorea longicatena]
MKTKRTFLSILTLCIALLFTACSGKGTADTEKSQNTKTESGSESADDSNSKLNDLYQQENQIFADHEDVWNKAFGMMSKS
AADQNGNYADYLADTVESNKDSFTDDELKTLTADIEIIRKIEEQIAEIEKKNTGSDNTDQKNSSNDTSPFKNFSGQDYDG
NSVDESLFSKNAVTVINFWFTGCKPCVAELSKLNELNDAIKSMGGEVVGINTETFDGNKTAIKEAKTLLKSQGAKYRNLS
IDSSSDAGKYASDIMAFPTTILVDRNGNIVGDPMLGGIDNQDNYDTLMKQIQSVIDADSTKK
>WP_006426539.1 MULTISPECIES: response regulator transcription factor [Dorea]
MILRLLIVEDEKQICDAVAKSLYDAGYEVDTCYDGEEALEYILTENYDLIVLDLNLPGMDGMEILKELRQSNEETKVLIL
SARGQIADKVEGLDAGANDYMEKPFHLQELEARIRSLTRRKFVQKDVCLESGDIMFDTIKREAYAKETKISLTRKEKGIL
EYLLLNLGRPVSQEELMEHVWDASVDSFSGAIRVHMSSLRRKLKAVLGYDAIMNKVGEGYKIREESD
>WP_006426540.1 HAMP domain-containing sensor histidine kinase [Dorea longicatena]
MKKMSLQWRLTCITTLCIAIICGCLTMFVYKNGVYYMDSLQKAVDAQGDDSGGDSEEIYISIPEDKWDEFSNDFSVQVYN
NKEDYKRNSLIVSALLALLGGVAAYFISGHALKPIREFSDKIEEVQAQNLADSGIEECKIKELNQLSVSYNKMLERLSDA
FEIQRQFTASAAHELRTPLSLMQVQLDLYHSTQHPGSDADTVQMIKMLTEQNDRLGKMVKTLLDMSELQTVGRDEKIILN
DLVDEVLEDLEPLAQEKNIKLIGKYKNITMIGSDILIYRLVYNLVENAIKYNHSDGQVTVNAYKNQKHIYLSVEDTGSGI
PKELRERVFEPFFRVDKSRSRELGGVGLGLALVHEIVRVHDGSISIKSNPAGGTIFEVIFDQKSKE
>WP_006426541.1 TIGR03960 family B12-binding radical SAM protein [Dorea longicatena]
MRKLALNDEILLKIEKPARYIGNEVNSVMKDPEKVSIRFAMCFPDVYEIGMSHLGIQILYDMFNRRDDVWCERVYSPWTD
LDQIMRERKIPLFALESQDPVKEFDFLGITLQYEMCYTNILQVLDLSGIPLAAEERTDEDPIVIGGGPCTYNPEPLAEFF
DLFYMGEGETVYDELLDAYKENKKRGGTRKEFLEMAAEIEGIYVPAFYDVTYKEDGTIESFRPNNPHAKEKIKKQVVMDM
SSATYPEKPVVPFIKATQDRVVLEIQRGCIRGCRFCQAGMLYRPTREKDVEVLKEYAYKMLKNTGHEEISLSSLSSSDYS
HLRELVMFLIENFKSQGINISLPSLRIDAFSLDVMGQVQDIRKSSLTFAPEAGSQRMRNVINKGLTEDDILGGAGQAFDG
GWNKVKLYFMLGLPTETEEDMRAIPELADRIARRYYEIPKDQRNGKCQITTSTSFFIPKPFTPFQWARMYTNEEYISRAA
IVKHAFNEQLNRKSLRYNWHDAEVTVLEGVFARGDRKTAAVIKEAYRLGCLYDSWSDQFDNEKWMQAFENTGIDIAFYNH
RERPLDEVFPWDFIDIGVTKEFLKREWNQAMNAEVTPNCRMKCSGCGVAKWKGGVCVESKN
>WP_006426543.1 MULTISPECIES: Cys-tRNA(Pro) deacylase [Dorea]
MSKKEVKTNAMRMLDRAKVSYTYEEYECDDFTDGIQTADKLGYDHKLVYKTLVTTGKTGNHYVFVIPIEAEIDFKKAAKV
VGEKSLEMLHLKDLTKVTGYVRGGCTAIGMKKQFPTVIQEDAKELEYMHVSGGKLGMQIRLAPLDLQKVAKAEFADVIRP
>WP_006426545.1 CBS domain-containing protein [Dorea longicatena]
MNIMFFLKPKSELAYIYDYHTLRQAMEIMEYHKYSCVPILNKEGKYVGSITEGDVLWALKKLDIFNIKEAEDISIMKIKR
RVDYQCVTAESDIEDLIGRAMEQNFVPVIDDQEHFIGIITRRDIIGYCYDKLKEYGTQDDH
>WP_006426546.1 amidohydrolase family protein [Dorea longicatena]
MIIDFHTHMFPDKIAGRTLDYLSGIFGASPFADGTYTGLCNSMGKGAVDISIALPAVTKISQVAAINRFASAYTEGPVIS
FGGIHPECENYKEILKEIKNLGLKGIKLHPDYQDMYFDNIRYERIIDAASELGLITVVHAGVDPKCPEDVHCTPEMARKV
LDDVKPEKLVLAHMGGNEMWDDVERYLVGQNVYFDTGVILDTMPQEQFLRIVHMHGADRILFGTDSPWADQKNFVALLEH
MPLTEEEKAAIFSENAKKLLGI
>WP_006426547.1 MULTISPECIES: 50S ribosomal protein L21 [Dorea]
MYAIIATGGKQYKVAEGDIIKVEKLGVEAGETFTFDQVLAVSDNGLKVGNPTVAGATVEASVVENGKAKKVIVYKYKRKT
GYHKKNGHRQQYTAVKIEKINA
>WP_006426548.1 MULTISPECIES: ribosomal-processing cysteine protease Prp [Dorea]
MIHVTIFQNKYKECVGFQTEGHAEYADPGQDIVCAAASILVINTINAIEEFTEDDASLISEDEMGMISYHLNHPSKDAQL
LLNTMILGLEQMVDDDNYAEYIDLTFEEV
>WP_006426549.1 MULTISPECIES: 50S ribosomal protein L27 [Dorea]
MMKLNLQFFAHKKGVGSTKNGRDSESKRLGAKRADGQFVKAGNILYRQRGTKIHPGINVGRGGDDTLFALVDGVVRFERK
GKDKKQVSIYPVA
>WP_006426550.1 MULTISPECIES: GTPase ObgE [Dorea]
MFADRARIFIRAGKGGDGHVSFRREKYVANGGPDGGDGGRGGDVIFEVDEGLNTLQDYRHKRKFTAKDGEQGGKRRCHGA
DGEDIVLKVPEGTVIKESESGKVIADMSGDNRRQIILKGGKGGLGNQHFATATMQVPKYAQPGQPAKELYVDLELKVIAD
VGLVGFPNVGKSTFLSRVTNAQPKIANYHFTTLNPNLGVVDLPDANGFVIADIPGLIEGASEGVGLGHQFLRHIERTKLM
IHVVDAAGTEGRDPVDDIYKINNELKAYNADIANRPQVIAANKIDAIFTDDDPVQRLKDEFEPQGVKVFPISGVTGQGIK
ELLYYVSNELQHLEQDTIVFEQEYFPEEEIPMNDLPYTVEKEDDMYVVEGPKIEKMLGYTNLDSERGFAFFQKFLKDSGI
LEQLEEAGIQEGDTVRMYGLQFDYYK
>WP_006426551.1 MULTISPECIES: ribosome assembly RNA-binding protein YhbY [Dorea]
MTTKQRAYLKGLAMNLDPIFQIGKNSMTPEVTKAIQEALDARELIKISVLKNCADDPRALAEVIAERTRSQVVQVIGKKI
VLYKEGKDKHKKIELPK
>WP_006426552.1 MULTISPECIES: nicotinate-nucleotide adenylyltransferase [Dorea]
MKIGIMGGTFDPIHNGHLMLGHAAYETFSLDQIWFMPNGNPPHKKSETIKSTAEDRMKMTSLAIAPFPEFVLQPYEALRE
EVSCSYQTMEYFKEMYPEDEFYFIIGADSLMAIETWVHPERIFPTCTILATYRDEIKTKEEMDQQIHHLSEKYGAQVLLM
ETPLMPVSSHELRASLQAGESVSAYVPDAVCGYIKEHQLYR
>WP_006426555.1 MULTISPECIES: transcriptional repressor LexA [Dorea]
MAQGKISAKQEEILEYIKSQILERGFPPSVRDICEAVHLKSTSSVHSHLETLEKNGYIHRDPTKPRAIEILDDSFNFNRR
EMVNVPVIGHVAAGEPLLAEQNIENYFPIPMEYMPNKQTFMLKVHGESMINAGILDGDLVLVEQSSVADNGDIVVALLDD
SATVKRFYKEEGIFRLQPENDALEPIIVRDLQIMGKVIGVFRFFA
>WP_006426557.1 tyrosine-type recombinase/integrase [Dorea longicatena]
MIDSSTNLANTSSNKPHNYHEQSQIDQTLRLREVLKTLPPFVKDYFRAMEPKSSARTRINYAYDIRVFFHFLMENNPVYK
NYTIDRFTPQDLENLEPVDIEEYLEYLKVYKRDEDGELITNGEKGLARKMSALRSFYGYYFKHRIIQKNPTLLVDMPKLH
DKAIIRLDTDEVALLLDFVESAGEHLTGQALNYYKKTRDRDIAILTLLLGTGIRVSECVGLDIKDVDFKNNGIMVTRKGG
NQMVVYFGDEVAEALKNYMAGDREAATPLPGHEQALFLSTQRKRMGVQAVENMVKKYARQVTPNKKITPHKLRSTYGTSL
YKETGDIYLVADVLGHKDVNTTKKHYAAIDDNRRRKAASAVKLREI
>WP_006426558.1 AAA family ATPase [Dorea longicatena]
MAKTNTIITIGREYGSAGRQIGYKVAEDLGIKLYDKEMLERAAKESGICEELFETHDEKPTNSFLYSLVMDSYSFGYPSS
SYTDMPINHKIFLAQFDTIRKIASEGPCILVGRCADYALEEFDNVLSVFIHADMDARIRRIARIYDLTDAKAKDLIKKTD
KRRSSYYNYYSNKKWGAAESYNICLDSSLLGIDGTAKAIEQLVELKENITDKKL
>WP_006426560.1 MULTISPECIES: signal peptidase II [Dorea]
MKTNTKRITHYIMALVSIVVLVLLDQITKHLVVLHLKDRSAYVLIKDVFQLEYLENRGAAFGVLQNQRIFFYISVLLITI
AVIWFYHKVPIEHKYLPLRICAVLILSGAFGNCIDRIRLNYVVDFLYFKLINFPIFNVADIYVTVAAFLLVILILIYYKE
DDLERIFH
>WP_006426561.1 MULTISPECIES: RNA-binding protein [Dorea]
MNKEESMLQKRLVELSRLAYNRGIVIFSDFLNLNELNILHTTPKDMFLSQYKTYGGYDLSERQMAVFLPDALYYDYEYPI
QIIEVTPSSKRFAEDLTHRDYLGALMNLGIERSKVGDIIVEDQKGLIFVKEELAEYIADNLTVVRHTNVNTSIGKGVKVD
YEPRFEELKGTVSSIRLDSVLALAYPLSRSKITAQIEAGKVFVNGKLITSNGYRLKDNDIISVRKMGRIAYDGILSETKK
GRYLISVRKYI
>WP_006426562.1 MULTISPECIES: cell division protein SepF [Dorea]
MGVLDKFLSIMKLDDGDDEYDEDEFFDDDEYDDDYEEKPKRSLFHKNTKDNDKDFDEDDEDDYTAPVKSKSAFSNNKVTP
MRQPSRRSSVNMEVCVIKPTSVEDSREITETLLSGRTVILNLEGLDLEIAQRIIDFTSGATFAISGNLQKISNYIFLVTP
TNVDISGDLQDLLNTSLDSSSMRSRF
>WP_006426563.1 MULTISPECIES: YggS family pyridoxal phosphate-dependent enzyme [Dorea]
MLKENLEKVEENIQAACDRAGRKRDEVTLIAVSKTKPVEMLQEAYDLGVRINGENKAQELASKYEVLPKDIHWHMIGHMQ
RNKVKYIIDKVDLIHSVDSVRLAETIDKEAEKHGVIANILIEVNVAKEESKFGLMPEEVPEFVEKIAGFPHIRVKGLMTI
APFVENPEENRPIFAHLRKLSVDIAKKNIDNITMSILSMGMTNDYQVAIEEGATMVRVGTGIFGARDYTHQV
>WP_006426567.1 MULTISPECIES: methylglyoxal synthase [Dorea]
MNIGLIAHDSKKALMQNFCIAYRGILSKHSLYATGTTGRLIEEVTNLKVHKYLAGPLGGKQQLGAQIAQNDIDALIFLRE
PSNPKPHDPDLNDVIRMCDTYNIPLATNLATAEIIILAIDRGDLDWREMYR
>WP_006426569.1 MULTISPECIES: cell division topological specificity factor MinE [Dorea]
MLKNSSVSIAKNRLRTLVISDRVQCTPSAYEHICKDLYETLSKYMELTEDDFQVEINRSQIVIKIAGEET
>WP_006426570.1 septum site-determining protein MinD [Dorea longicatena]
MGEVIVITSGKGGVGKTTTTANIGAGLSKLGKKVVIIDTDLGLRNLDVVMGMENLVVYNLVDVVEGSCRLKQALIRDSRY
ENLYLLPSAQTKDKSAVSPGQMKKLTAELKEEFDYILLDCPAGIEQGFQNAIAGADRALVVTTPEVSSIRDADRIIGLLE
QNQIHTIDLIINRIRMDMVKRGDMMSVDDVTEILAVPLIGILPDDEQVVIGTNQGEPVIGLDSKAGKGYLNICKRITGTE
VSFMNLDTGKGLFSRISHAFRKN
>WP_006426573.1 MULTISPECIES: rod shape-determining protein MreD [Dorea]
MKRKLITFFIIIICFLLECTVFHRLAFATIKPNLLIIVTSSFGFMRGKKEGLAVGFLSGFLTDVFWGNTLGFYTLLFSVI
GYMNGSFRRLFYDDDIKLPIALIAISELIYGLVTYFCMYLLQGDFAFEAYLRQIIMPELVYTILVTLILYQIILHINKKL
EAEEQRSASKFV
>WP_006426574.1 rod shape-determining protein MreC [Dorea longicatena]
MKTKNQSSLPSKYWLIIVIVICVILMGVERITGGNGPISFIANYTVIPMQKGIGYVGRYMSDLSDNFETLQDMKKENKKL
QSKVDDLTIDNTRLRQDQYELERLRELYKLDENYSDYKKIGAHVISNSGSNWFSDFTIDKGSKDGIKKNCNVLAGSGLVG
IVTEVGPHYARVRSIIDDESNISAMLLSTSDTCVVRGDLKQMENGRIRFEKLANNDNKIEVGEQVVTSHVSDRFLQGLFI
GYVSDVKVDSNNLTRSGYITPAVDFSKLQEVLVITTTKSELIKQESGNTKGE
>WP_006426575.1 MULTISPECIES: rod shape-determining protein [Dorea]
MARNVYGLDLGSYDIKVYDKKKDTIWKEKNVIAFKDNRDRDIFAVGDDAFSMYGKAPSNIEITFPMEAGVISRFNDMQFL
LQNLLKRGRQFSRGSEYVIAVPTDVTEVEKKAFFDLVIHSTAKAKEVNIVERSIADAVGLNLDIQNTKGIMIANFGGETT
ELSVLAGGGMVLNRLVKVGGLTFDQGIINLVKHSHDFLIGRQTAEVLRRNFNVFTGDSDSILSVAGRDLITGVPMRKPIS
IMLVRAAMKDPLLECVKAIHSLLDRTPPEVRKAIYENGIFLTGGLANMPGLEIYIEQMVGIKSRTALEPDTCAVNGLKRI
IMSKDLRKLTFSMIEDNYRWMR
>WP_006426576.1 MULTISPECIES: DNA repair protein RadC [Dorea]
MNQSNTMREMPKDERPYEKCARLGADSLSDVELLAVLLRTGTQGENAVDLARRVLYHAGENGILGIHQFNVERLKKIKGI
GQVKAIQISCISELAKRLSKASYEETVCFTEPKTIAQYYMEDLRHEKQEHMKLLMLNSKAKLLGETNISKGTVNASLITP
RELFIEALQKNAVSIIILHNHPSGDPTPSREDMLTTKRILDAGALIGIDLLDHIIIGNNCYMSFREEGML
>WP_006426577.1 DUF4321 domain-containing protein [Dorea longicatena]
MKGAGSKNAWALFLLILAGVVLGGFIGMLAKGVPALSWLSYGQSFGIDEPIVLDLGVLVITFGLSIKITMASIIGVILSI
IIYRFL
>WP_006426578.1 NAD(P)/FAD-dependent oxidoreductase [Dorea longicatena]
MIRINQLKLNIAHTQSDLERKILKTLHMKKEYLQGYKIRRQSIDARKKPDLYYVYSVDVLVKDEAKIKKSIKSNQIQFQA
KEDAYNFPANGTREFQHRPVIIGTGPAGLFCGYMLAIHGYRPILLERGADVDQRTKDVETFWKTGTLDPSSNVQFGEGGA
GTFSDGKLNTLVKDKSGRNHEVLRIFARHGAPEAITYQSKPHIGTDILSRVVKEMRECICAHGGEVRFHSQVTDIQTVTT
GNTKVLRKLEVYDLKKQEKYVLDTELAVFAIGHSARDTFAMLHQHEVPMQPKAFAVGVRMEHPQEMINKDQYGEHYPDFL
PAAPYKLTTNLKNGRGVYTFCMCPGGYVVNASSEPHRLAVNGMSYSKRDGQNANTAVIVTVTPEDFGSSHPLAGVEFQRK
LEENAYREGNGKVPVQLFGDFCKNIPSQKLGDIIPQIKGMYQLANVRRIFPEIIADSLQEGVCIFDQKLPGYARKDAVIS
GVESRTSSPVRIIRDDSLQSEIRGIYPCGEGAGYAGGITSAAMDGIKIAEMIAGTYRPLETKK
>WP_006426579.1 NAD(P)/FAD-dependent oxidoreductase [Dorea longicatena]
MKKIAIIGGGASGLVAAIAAARSNQKVQITIYEQKDSVGKKILATGNGRCNLTNKDMKSSYYRSENIPFVEEVLEQFGYE
DTIRFFSSLGLMVKERGNYVYPHSDQASTVLELLKLELHRLGIKILTGVQVTDITPISSGFMIKLNTGKQKADAVILACG
GKASSKLGSDGSGYTLAKGLGHTMVPVVPALVQLKVRKNLFAKAAGVRTDASVTAICDGKAIASDRGELQLTAYGISGIP
VFQISRYVAKALYLKQNAKVKIDFLPEMSENEFLSFLLERKEGREQMTCADYLLGIFHQKLIPRFLEQARIRMHTLVQEL
SETQFKSFVQAVKQNVVLIDTTNGFDNAQVCAGGISTIELSARTMESRYIKGLYLTGELLDADGICGGYNLQWAWATGYL
AGKAAADTQ
>WP_006426580.1 MULTISPECIES: methionine gamma-lyase family protein [Dorea]
MIPMNTIYNEMGIRETVLSFGKNIEKNLKDRFEKIDEIAEYNQLKVIKAMQDNRVSAGCFNYASGYGYDDQGRDTLEKVY
ASIFHTESALVRPQITCGTHALSLALAANLRPGDELLAPAGKPYDTLEEVIGIRPSNGSLAEYGISYSQVDLLADGTFDY
ENIKKAINDKTKMVAIQRSKGYQTRPSFSVKQIGELITFVKGIKPDLVCMVDNCYGEFVETIEPSDVGADMTVGSLIKNP
GGGLAPIGGYIAGREDLIDACGYRLTSPGLGREVGASLGVMKDFYQGLFLAPTVSASALKGAIFAANIYEKLGFPVIPNG
TESRHDIIQAVEFGIPEGVIEFCKGIQAAAPVDSYVTPEPWPMPGYDSDVIMAAGAFVQGSSIELSADGPIKPPYAVYFQ
GGLTWPHAKLGILMSLEYLVRAGIVTL
>WP_006426581.1 hypothetical protein [Dorea longicatena]
MLKKKLRGKSKFLRKMNELMEIYSRNQDTAFAYRELLGLEPLIKYEGERAMFDLNRASLLYDMERYREAENVLRRIPSIN
PMFDAMCESLRFKILDAK
>WP_006426582.1 MULTISPECIES: tRNA (adenosine(37)-N6)-dimethylallyltransferase MiaA [Dorea]
MKKKPLVVLTGPTAVGKTKASIGLAKAIGGEIISADSMQVYEYMDIGSAKIRPEEMQGIPHYLVDELKPWDEFHVVRFQQ
MAKKAMEQIYANGHIPIIVGGTGFYIQALLYDIDFTSTSQDDNYRQDLENLAKEKGAEYLHNMLREIDPKSAEDIHANNI
KRVIRALEYYHQTGQKMSRHNEEERQKESPYEFVYFVLNAPREQLYQRIDRRVDQMMSEGLVEEVKRLKEMGCTKEMVSM
QGLGYKEILAYLDGEYALDEAVYTIKRDTRHFAKRQLTWFRRERQVTWIQKEKYDYDEEKILEAMISHLEGKIC
>WP_006426583.1 DNA mismatch repair endonuclease MutL [Dorea longicatena]
MSKIQVLDPITIDKIAAGEVIERPASVVKELVENAIDAGATAIVVEIKEGGISFMRITDNGCGIERDDVRSAFLRHSTSK
IRSVDDLVHIGSLGFRGEALSSISAVAQVELITKTRDQTFGTLYRIAGGKEEDLEDTGAPDGTTFIIRQLFYNTPARRKF
LKTPMTEASHVGDLMTRLALSHPHISFQFINNGQSKLHTSGNGKLKDVIYHIYGRDIAANLLKAEYDAKGLKVTGFLGKP
IISRGNRNFENYYVNGRYAKNNIISRAIEDAYKDFTMQHKYPFVVLHIEIDGEHVDVNVHPTKMELRFNNQQEVYNAIYS
AVDQGLHEKELIPHVEMPEPKPVVSNTPAYAPKPKTGSVSQTPAAVQTGATSGMTGGVTSASMPQRKKAIVPPPQERDLE
YFMSRMKERVLAEHEEKKRREKIATKQAVHTTENIAENISVKESPSFSSASTPSNVAEEKIPYMQNASSKSKITMSTNTD
ETTKPEPSLTETPKQMELFEDHLLTREAMQKYKVVGQVFETYWLVEYDNSLYIIDQHAAHERVLYEKTLKSMKTREFTSQ
MISPPIVLNLSMQEAELLNTYMDQFTRIGFEIEEFGQDSYAVRAVPDNLFSIAKKELLIQMLDSLSDEITRNQSPDLIDE
KIASMSCKAAVKGNMKLSVQEVDALIGELLSLDNPYHCPHGRPTIIAMTKRELEKKFKRIV
>WP_006426584.1 MULTISPECIES: DNA mismatch repair protein MutS [Dorea]
MMQQYMQTKKEYPDCILFYRLGDFYEMFFDDALTASKELEITLTGKNCGLEERAPMCGVPYHAVDGYLNRLVSKGYKVAI
CEQMEDPATAKGLVKRDVVRIVTPGTNLDTQALDETKNNYIMCIAYASDHYGVSVADVSTGEYMVTEIENSEKLFDEIYK
FMPSELICNEAFYMSGMDFELLKEKLGITVYSLDSWYFDDAICERILKEHFHAGTIEGLGLADYDCGVIAAGALMQYLVE
TQKRDLSHISHLTIYAAGKYMLLDSSTRRNLELCETLRDKQKRGSLLWVLDKTKTAMGARTLRKYIEQPLIDKNAIEKRL
DAVDELMKNAISREEIREYLSPVYDLERLVCKITYQSANPRDLIAFQTSLAMLPHIKCILSDMQTPLLKELYEELDTLED
LCKLVSDSIREDPPIAMKEGGIIKDGYNAEVDKLRNAKSDGKDWLAKLETDEREKTGIKNLRIKYNKVFGYYLEVTNSFK
DLVPDYYTRKQTLANAERYIIPELKELEDTILGAEDKLYALEYQLYSEVRDTIGKEVVRIQKTAKAIAKLDAFASLALVA
EQNNYVRPKMNDKGLIDIKDGRHPVVEKMISNDMFICNDTYLNDKKDRISIITGPNMAGKSTYMRQTALIVLMAQIGSFV
PASSANIGVVDRIFTRVGASDDLASGQSTFMVEMTEVANILRNATSKSLLILDEIGRGTSTFDGLSIAWAVIEYISNSKL
LGAKTLFATHYHELTELEGKIENVNNYCIAVKEKGDDIIFLRKIVKGGADKSYGIQVARLAGVPQSVTDRAKEIVEELVQ
ADVTGRIKDIEVQGQESSKQKTKHFDEVDLAQMSLFDTVKDDDVIKEIKDLDLANLTPIDALNTLYQLQNKLKNRW
>WP_006426585.1 hypothetical protein [Dorea longicatena]
MKKISEYLFLWGIGGWIYYSLEIIFRGFSHWSMFVLGGICMMFFTYQGELVHWQDDFLRQVLRCSIFVTAMEFITGIIVN
KWFALHVWDYSCMPFQLFGQICLPFVILFACLCAVGIYLSANILHLLYGEDKPQFVRKTILLNSKYKCYNEM
>WP_006426586.1 tRNA (N6-isopentenyl adenosine(37)-C2)-methylthiotransferase MiaB [Dorea longicatena]
MLNNVNYDIDITKEPPADDTARQYYFIEKAKAYVQRESEELGRPLTFCVTTFGCQMNARDSEKLCGILEKIGYVEAAEDE
ADFIIFNTCTVRENANMRVYGRLGQLKPRKKKNPHMMIGLCGCMMQEPEVVEKLKTSYRYVDIIFGTHNIFKFAELIVTR
FESQRMVIDIWKDTDKIVENLPNDRKFSFKSGVNIMFGCNNFCSYCIVPYVRGRERSRDPEAIISEIRQLVADGVVEVML
LGQNVNSYGKNLEHPITFAQLLERIEQIEGLERIRFMTSHPKDLSDELIEVMGKSKKICKHLHLPVQSGSSKILKKMNRH
YTKEQYLELVEKIRRSVPDVSLTTDIIVGFPGETEEDFEETMDIVRKVRYDSAFTFIYSKRTGTPAAVMEDQVPEDVVKN
RFDRLLKEVHSIASEVCSVHEGTVQTALIESVSEHDPSMVTGRLSNNLLVHIKGDKGMIGRLADVRLTECKGFYYLGELA
E
>WP_006426587.1 MULTISPECIES: DUF4250 domain-containing protein [Dorea]
MANGLPKDPMLLLSVVNTKLRDYYHNLDALCDDMNVEKEEIVNTLKTIDYEYDENRHQFV
>WP_006426589.1 MULTISPECIES: DUF896 domain-containing protein [Dorea]
MDDKKVARINELYHKSKSEGLTPEELKEQQILRKEYIDSFKRNLRGQLNNISIKEKDGSITNLGEKFGNKKGN
>WP_006426590.1 MULTISPECIES: hypothetical protein [Dorea]
MKNKYGIGFLLFLILVVFGITCAYQLSLNKGKREIQAEINAKEQKEMNNTSVAADGQALKDDCYYLKELNGYVVVYLSDK
KTVYEYTDISLEGLPENLQKEIQNGKYIETSESLYGFLENYSS
>WP_006426591.1 MULTISPECIES: pyridoxamine kinase [Dorea]
MRPVKKIALLHDICGVGKAAMMNMTPILSMMGIEACPIPTVLLSTHTGGYGTPAIYHVPGEYIRTCADHYKKENITFDAI
FVGYLGNVDVIDSVIYFISQFPDTKVILDPIMGDHGKYYSNFDGSYGTSMRRLLPYSDVILPNLTEMYLLAGKEYQITGN
HRNVLHLCEELRKMGAKDIIITSVPKDDCKKGIVLYEDDAFLYIGNGEVLKEFHGAGDAFDGMFLARLLQGNTLLESVQA
SHAFVCACIRESEKYDYPEREGLLIEKTLRKIV
>WP_006426592.1 MULTISPECIES: polysaccharide biosynthesis protein [Dorea]
MSEQRKKNEKNFLVQGSILAIAGVITKLIGAFYRIPLLNIIGTEGNGYYSVAFSIYSVALMLTSYSLPLAVSKLVSARVA
VGEYKNAHKIFRGAITFALLAGGFVALLVFFGADFIATTIMHLDMSAYALRVLAPCILIVALLGVLRGFFQGIGSMVPTA
ISQVIEQIINAVVSIAGAYVLLNAGKAVGKTRGDKSFGPAFAAAGGTLGTVLGAFSALVFVGLVFLAYNKVFKRKMRRDH
SKKRESYKTVYKVLFVTIAPVILSATVYNISDFVDTALFNNVMAAQGFSKKEYASLLGIFQGQYSTMINVPLSISSALAA
SLVPSLVATVQTGSRKQVHNKINTVSRFNMVIAIPCAVGFITLAKPILNMLYFTQDNTTAALMLQMGALSVVFFCLSTVT
NSVLQGLDDMMTPVKNAAISLVIHIVTLFLMLVVLKWNIYAVVLSKIIFSGAICVLNAKALRDRIGYVQEKKKTFVIPAL
ASLIMGVIAVLVHLIFELFAGPYIATIIALLAAVVTYGVAIVVLGGITEEELLGMPKGATLVTLCRRLHLIKGEYR
>WP_006426593.1 MULTISPECIES: rRNA maturation RNase YbeY [Dorea]
MTLYFEEEGDVKLPLECEALAKRVVEEALDYVGCPYEAEVNLLLTENAQIHEMNKEFRGIDRATDVLSFPMIDYPEPGTF
DFLEEQEDCFDPESGELTLGDIVISKEKVLAQAEEYGHSPMREYAFLIAHSVLHLTGYDHMEDEERQVMEQKQREIMERL
DILR
>WP_006426594.1 MULTISPECIES: PhoH family protein [Dorea]
MGLMETVIDIPAEHEANVFGQFDVYAKKIERALHVTLIARGESVKIMGDALKVEKAKKVLDQLVELSKRGNTIQEQNVDY
TLALVMEDSEENVLEIDKDIICHTLQGKPIKPKTLGQKKYVDAIRKQMIVFGLGPAGTGKTYLAMAMAITAFKNNEVGRI
ILTRPAIEAGEKLGFLPGDLQSKIDPYLRPLYDALYQIMGAESFMKNSEKGLIEVAPLAYMRGRTLDNAFIILDEAQNTT
PAQMKMFLTRIGFGSKVVITGDATQKDLPSGQVSGLDVATRVVKDIEDISICHLTSKDVVRHPLVQRIVKAYEDYESKHE
NRRGNDAKYKGKDKRRRS
>WP_006426596.1 MULTISPECIES: YabP/YqfC family sporulation protein [Dorea]
MKRQEWKEKAAEMSGVPKDVAMGLPILTITGTNDLCVENYRGMTEYTDQIIRLQSKSGQIKITGKKLEVIYYTNDEMKIH
GHIRTIEYQL
>WP_006426599.1 endonuclease/exonuclease/phosphatase family protein [Dorea longicatena]
MKKFGKILGGIILGIVLILLVAVAILTALEYRPDQIETLNTTSGKQSISTGDSMTILTYNTGYAGLSKDEDFFMDGGSKV
MPETKDLVKHNMKGIAGILNDADADVCFLQEVDIDSKRSYHINEKAYYEKALGVDGIFACNFKCVYVPYPLPTIGKVESG
LVTYSDCKVSEASRIALPESFKWPVKTCNLKRCMLETRIPIKGSDKELVLINFHLEAYDSGEGKIAQRKVLVKKLKEEYE
KGNYVIAGGDFNQTFDGMDTYPIHDKDSWVPGKVGKEDIPEGFSYAVSDNVPTCRLLNGPYSGNYDDSQVYVLDGFIVSD
NLKIDQVENIDTQFEYTDHQPVKLNVTLK
>WP_006426601.1 hypothetical protein [Dorea longicatena]
MATPLLVLIILAIVIIASIITSVVTYVILSGRNKRIRLAEQYRQLGITEQYLKIQDEIERIIRYKDIKLTTASPVKMSNP
EDGQNEKETESRTFADDLWFIVRGKDRKTSEKLLEYWHFICENSEWKCIERKKKG
>WP_006426602.1 YitT family protein [Dorea longicatena]
MKQVNLKNLCMILLGNTVYALAIVMFILPNDMITGGTTGLGIAIHHYFGLPIHTFVLIFNTLMFLLGAAVLGMKFALTTL
VSTFYYPVILGVLEQIPALQNVTDDKMLSTICGGLMIGMGIGIVIRCGASTGGMDIPPLVLNKKFGLPVSVMLYVFDFII
LISQMLFTNKEEIVYGILLVLIYTVILDKVLLMGSTRTKVEIMTEKYEELNRLIQERLDRGTTLVYTQTGYLRNDQPMIL
TVVSNRELMRLNQLVQEIDPHAFMIIGNVNEVRGRGFSQQKVYKKETIEK
>WP_006426603.1 MULTISPECIES: 23S rRNA (pseudouridine(1915)-N(3))-methyltransferase RlmH [Dorea]
MKITLITVGKIKEKYLKDAIAEYSKRLSRYCKLEIIEVADEKTPDNASETVEDGIRDKEGERILKYVKDDAYVVTLEIKG
KLLTSEELAEKIDKLGIQGTSHIIFIIGGSIGLGKEVLKRSDYALSFSKMTFPHQLMRVILLEQIYRSYRIISHEPYHK
>WP_006426604.1 UvrD-helicase domain-containing protein [Dorea longicatena]
MTELDLTDGKIFLNKVTEKIRTRLAEVDASIEAGQKDIQSMNEYYWENYTEMDEYGYENYDNQQALLHQVNDNQEKLKMQ
HRLRKMLEAPFFGRVDFIYDGEDEPEIFYIGIGNFAERTGMLPLIYDWRAPVSGLFYDYDKGPGSYEAPAGLIEGEIAAK
WQYKVKNGKMVYAFESDTKIDDDILKQELGTNSDVQLKNIVRTIQKEQNAIIRNTHDRILAIQGAAGSGKTSVALHRIAY
LLYHDREHLKSSNVLILSPNSVFSDYISHILPELGEENIQEMSFDLFAYRELKGIVPDCEDRYDQLERTMKLQDPYLTER
FEEKQLEGFVGMMEGFLARLEDELMDFRAIEYKGIQKTKEELINLFYFKFQNAPLLSRVDAIRDYCVDEYETLLGRDLSE
EELLIVQEKFDKMYVTKDIYKIYGWLLEECGYPSLPDVEYEKRKLEYEDVFPVLYLKYRLTGKAVHNHIKHLVIDEMQDY
SYLQYVILNQIFKCRMTILGDKAQTLDEQMRDVLQFLPGVFDQKIRKIVMNKSYRNTMEIARYAEKLTGVKDVELLKRHG
KEVVEEQFQTEDAVLDEILSKAKLGEDEYETAAIITMTEAEASTLYQILKARGEEVHYIDRNSSVFKKGLTVTTFYLAKG
LEFDQVFGVFQDSGNPMLNQAKYICATRALHELYMYQITE
>WP_006426605.1 NADPH-dependent glutamate synthase [Dorea longicatena]
MADVLKKVPVREQEPKVRATNFEEVCYGYNKEEAMEEATRCLNCKNARCIQGCPVSINIPAFIAQIKDGNIEEAYKVIGQ
SSALPAICGRVCPQESQCESKCVRGIKGDAVSIGKLERFVADYALENDIKPEKPEKTNGHKVAVIGSGPSGLTCAGDLAK
LGYEVTVFEALHELGGVLVYGIPEFRLPKQKVVKKEIEKVKELGVKFETNVVIGKSTTIDQLMEEEDFEAIFIGSGAGLP
MFMGIPGETANGVFSANEYLTRSNLMKAFDDSYDTPIAAGKKVAVVGGGNVAMDAARTALRLGAEVHIVYRRSEAELPAR
VEEVHHAKEEGVQFDLLTNPKEILVDENGWVKGMKVIKMELGEPDASGRRRPIEIPGSEYEIELDTVIMSLGTSPNPLIS
STTKGLETNKRKCIVAEEENGQTSKAAVFAGGDAVTGAATVILAMGAGKAGAKGIHEYLSKKNA
>WP_006426607.1 MULTISPECIES: sulfide/dihydroorotate dehydrogenase-like FAD/NAD-binding protein [Dorea]
MYKILKAEQLTANIFLMDVEAPRVARHCEPGQFVIVKMDEKGERIPLTICDYDREAGTITIVFQPVGASTTKMKELKAGD
YFRDFTGPLGNASELVEEDIEELKKKKILFVGGGVGAAPVYPQVKWLHEHGVDADVIIGSKTKDMLILEKEMEAVSGNYY
PCTDDGSYGHAGMVTTMVEELVEKGNKYDVCIAIGPMIMMKFVCLLTKKLGIPTVVSMNPIMVDGTGMCGACRLHVGDEI
KFACVDGPEFDGHLVNFDEAMKRQQMYKTQEGRAMLKLQEGDTHHGGCGQCGGDE
>WP_006426608.1 MULTISPECIES: iron-containing alcohol dehydrogenase [Dorea]
MARFTLPRDVYHGKGCLSELKNLKGKKAVLVVGGGSMKRQGFLDKAVNYLKEGGMEVKLIEGVEPDPSVETVMKGAKVMQ
EFEPDWIVAMGGGSPIDAAKAMWVFYEYPDETFENIITPFSFPELRQKAKFAAIPSTSGTATEVTAFSVITDYNTGIKYP
LADFNITPDVAIVDPELVEGLPQKQVAYTGMDALTHAIEAYVSTLNCPFTDPLALQAIEMVLDYLPASYNLNMEAREQMH
YAQCLAGMAFSNALLGIVHSMAHKTGAAFSTGHIPHGCANAIYLPYVIKYNAKDKVAASRYAEIARRMGLPGTSEKALIN
SLCAKIDEFNAKMNIPKTLKEFGINEEEFKEKLDKIAELAVGDACTGSNPRAIDPATMAKLFTCTYYGTEVDF
>WP_006426609.1 site-specific integrase [Dorea longicatena]
MNKNQKQFIRPPYDSRFDQLNIINWNFPQNPTFQHGKYCIRFTLILGDGSTLNRQKGGFASAKEAMKYRDNLIVKLTKNQ
YMPYRFTLKEFYNFWLYYYIIDGCKYAYNTFKYYATPVKRFCEYFRPDTYMDSITTTDLKNFINKCETFSAYKAMMQMIQ
NSFQYAKNQQIIISNPAPLAIEICKKEKKITKPPTKKNAFTLNELMNLLLTARKMDYTFYLFLLLSASTGARVSETRAIC
FSKIDFQKKQLLIDCQLGRGYDNEGFDDNTLLSQKRTLKTRNSKRYVPLPDFIMDELYLARARYEETLKNDPEFDENLDF
VLFRDHGKAIARPYYYFKKLMKKCNIDCTKHVWHDLRHTYATLLDQNNMNMKVVSEILGHYSEEFTNEVYVIHKPEVIIY
DTSEVMNSFIESLKLDSTEITIPVYDISFIQEYLF
>WP_006426610.1 MULTISPECIES: hypothetical protein [Dorea]
MESGLQELKFSRYNQKVELSGKLFLYNALTGGYASVDEEYRDNFDKCDFKKLDSMKELAELPNAIINQLMEGGFIIPKNF
DEFNVIKSMHYRGRFGANKALTMTLIPTMNCNFRCPYCYEKDKKYPVKKMTTEVMDYSSCKKGRVKL
>WP_006426611.1 MULTISPECIES: ABC transporter ATP-binding protein [Dorea]
MKPVEYQNILAVDHLEKGYNYISSKGEKVSCPVLENISFQIEPKEFVGIMGRSGCGKTTLLKVLGMLDKPEKGTVFYKGK
DTKEIYGTELAKIRRTELSFIFQDFCLMDSLSIKDNILLPRILDEAEIEESKKICENLTKKFNINKLLNKKPYELSGGEK
QRVAICRALINNPQIILADEPTGNLDSNSSEVVMRTLESINGEMGKTILLVTHDPMIASFCKRIIFLKDGQVIENLKRAD
NKEMFYQEILKRMKNL
>WP_006426613.1 MULTISPECIES: helix-turn-helix transcriptional regulator [Dorea]
MIITNIKEFREQNKMSQTELAQLVGVRRETIGHLENGHYNPSLVLAAKIAKVFNVTIEDMFIIIDE
>WP_006426614.1 MULTISPECIES: DUF3796 domain-containing protein [Dorea]
MKKRINPISYLGWLGIVGVIGINTGDFMLQLFLIYFIFFTYRNMPADELFWLNIRKSATRAFILEIILNSVMIILITILE
KYNISSSAIRISIIRGFGIIFLIALLFFIVMLAWYGKQERKSVEDIYDNNKY
>WP_006426618.1 MULTISPECIES: Hsp20/alpha crystallin family protein [Dorea]
MLMPSIFGENLFDDFMSDFPFFDDRDLRKTERKLYGHNAKRLMKTDIKETDSGFELEMDLPGFKKDEIKVSLDNGYMTVS
AAKGLDKDEQEKKSGKYIRRERYAGACERSFYVGENVTEADIKGEFKHGILKLLVPKKDKPAVEEKKYIAIEG
>WP_006426619.1 MULTISPECIES: Hsp20/alpha crystallin family protein [Dorea]
MLMPSIFGENLFDDFFDYPFVKNEAESNGLMKTDVKDTEHGYEITMNLPGVKKEDVKAALKDGYLTISATSDSKKEEKND
KGQYIRRERYTGSCSRSFYVGDAVTEEDIKAKFENGTLKMLVPKKEEQKAVENKKYIAIEG
>WP_006426622.1 MULTISPECIES: helix-turn-helix domain-containing protein [Dorea]
MITFGRKLKHLRQKNQLTQKELGMAVGFPDSCADVRIAQYESDVRTPKEDLMKLFASTLGVPVELFTVPILSEPREYAAA
EYWRYELGAELD
>WP_006426623.1 MULTISPECIES: hypothetical protein [Dorea]
MGSYFAEKSIERKFAEDLDAAEEVCVYAKLPRTFQIPTPVGNYSPDWAIAFYEGKVKHIFFVAETKGTMESLELRPIEQA
KISCAKKLFNEMSTSKVRYHDVDSYQNLLAVINSIK
>WP_006426624.1 MULTISPECIES: flavodoxin family protein [Dorea]
MKVVGYAGSRSAFSKSICLGEKLKTMLREKNIEMELYTARNNVVEECRGCGKCFDEGLCPQDQEDSMEYIRKKILEADLI
VLLSPVYLNNVSGAMKTFLDRIGSWVHTLRKRA
>WP_006426625.1 CPBP family intramembrane glutamic endopeptidase [Dorea longicatena]
METILFSKTDKIKIVTFVAVAFGLPWLLLPQIRVEGILAYNIPASYMMILPTFGIILGRIICERKIHGWFHWIYTIAFIE
STAVMVLCAAKVITGKAADDMLTVSSMALSIVLLLGRMIDEQELYPFKDLKKAIGIYIMFVAIAQISNLPQLIHAGALRT
ADEIVSNLLFTPIDIFVVQSIYFFGEEYAWRGCLQGRLQNIFGKRMGVILLGIIWELWHMPLWFQISEPGQGKLIVLLVL
MRMPYVIALAVFFGWAYMKTNNIWLCVLIHGVNNAAVAAFDSDLVTVADTVESVSVFDGIMTAVAVIVMLLFLFTKEYRK
GERV
>WP_006426626.1 MULTISPECIES: hypothetical protein [Dorea]
MGNFKDFDLDLRNVASGGEAEPNGLSKITTKITIGVSKMSLKNKCKSVDTPTTGRSAICCKRTNAAAEPQCI
>WP_006426627.1 MULTISPECIES: BlaI/MecI/CopY family transcriptional regulator [Dorea]
MKKRFTKKQLDVMKVLWESDTPMVASDIVRKDDTLNINTVQACLRSLIANHSIKVADIVYSGTVLTRSYAPVISRDEYFG
NTCTDILGDGQKSALIASLIDTETDLDELEHLEEMIAQRKHILINGGN
>WP_006426628.1 MULTISPECIES: M56 family metallopeptidase [Dorea]
MALSFGPFFTCFIVTLFLTVYLHIIMHHTSVFHKRTIQFSLIGILVILIRMSIPFNFPFTYSFQSYQVLPRILDFTTQNI
AGCRLRVDTLIFSIWFTVAFILLLRLLVQYIRLHHALSAFFVEKEGAYAYLYEFLQEYLAKPIRIALIPEPISPAITGLL
HPILIMPDGQSFSETELKYICLHEIAHYKEHHLWLGFLMEIICRIHWWNPFVQHLKKEFMLFLELSNDFFLIQSNPKFSV
TDYAELIVKTAKRIQSARLAEPSRMMHFAVNDTSVLSTRIYFILNNQENTSRFKRVHGYLCHTAIFAVVIFSVFCVPEPN
FRELYPVTDGAVELREDNAYIIDHGTKQYTIYYEGRFFADIDHLSEDLKRLPRYKEGEPIHEND
>WP_006426630.1 ABC transporter ATP-binding protein [Dorea longicatena]
MNKENILEIDNLERSYSTVMPDGATKVYSVLRGISFQVKRGEFIGIMGSSGCGKTTLLKTIGMLNKPNGGKVLYNGEDTT
EIYGDHLAEIRRTQLAFVFQDFYLMNSLTVRENIMMPLILNEDDPVESSKTAETMAEKLGIYKLLDKKPYELSGGEKQRT
AICRAMAENPELILADEPTGNLDSNSSKQVIHTLSYINQEFGKTIVMVTHDPQMASYCSRLILLKDGVILEDLKNSGNQD
AFYQEILGKMKEL
>WP_006426634.1 hypothetical protein [Dorea longicatena]
MNDIGKTIIMVTHDLQMASYCSRLILLKDGVILEDLKNSGDQEAFYQEILGKMKEL
>WP_006426635.1 ABC transporter ATP-binding protein [Dorea longicatena]
MTNNTEILRTEGLKRSYLVNETKIDVLKGINLTINNQEFIAIMGKSGSGKTTLLKLLGLLDRPTEGKVFFKGEDSNSLRG
DRLAMIRRREIGFIYQDYYLMDSLSVRENIMLPKILDHSPVKESITEAEKLADIMGVRALLDKKIFELSGGEKQRAAICR
ALMNHSDLILADEPTGNLDSASSETVMEYLQMINKDLKKAVVLVTHDAYVASFCDRVIFVKDGNIEVQLRKKEKQDVFCD
KIMKAQKDILKNK
>WP_006426639.1 ABC transporter ATP-binding protein [Dorea longicatena]
MRNILEVKNLVRSYNTATFRDSKNNVNVLKGISFQVAEGEFVGIMGKSGCGKTTLLKTLGMIDKPTDGTIKFMGEDTSEL
YGDKLADIRNSKIGFIFQDFYLMDSLSVEENIMLPMIISKQNINKMIAEAKKYAEQFQIEHLLKKNPYELSGGEKQRVAI
CRALINNPDLILADEPTGNLDSKSGKIVIDALNKISSEYKKTIVMVTHDSQMASYCSRLILLKDGVILEDLKNSGNQDAF
YQEILGKMKEL
>WP_006426640.1 FtsX-like permease family protein [Dorea longicatena]
MFKVVWKSFKYNRKNFLSFFMSEILSVAVIFMLIYIQEALSQVPGIKTEALQFAYQSELRKQLRIIIPCIILIMILVTGY
SVKAYINTRIWDYKLFQLLGIRKKNLKVMIGLEYVISGMLACGFGILFGLIGTKIIKEILHTRINARFVKGISMSRVYLV
LILSCLIMTIGVYITLQILLDTRTNLGDKIFKIKESRIHSMISVIYFIVGILVISSGYLLVNNDPMMAYMALICILTGLI
ILMIFGTGFFMEKFSESKYYKKHILAWNDCYCYIKKHGFRMLMQILLGIILIFNTFLMLRGTIHDRYMPNDFVCIGNSKE
TTAVNTVVTARFNGLTKQFPFLWFNEMGGDSWVAISLSDYNKIYNKNESLNKNEIIRIWRKEGSRKSDLSDKQHRKIKSI
ALGKCGNMDEEGLEYKYNFQIKKEQIKEMIGFSMTGLVIIPDNIFTQAEKESDYKKMFMIINLPKKNLTVSTRYIEKKLQ
QGKLDEAFCKLTIQGIDKKENVLNQMVVILVAIIILIFTMFITWLMLQNDQEHLKRKYQIGAILGVKRKEGHLSVVKEIS
RDMCWPLSIVAVISGMFCGVFIKSYYYGTMEIVLIQKEVAMLGWILCIYGIIFMIFIIFSTRRLWKEISKIWGDKN
>WP_006426641.1 MULTISPECIES: zf-HC2 domain-containing protein [Bacillota]
MNKITCNVIKDILPLYIDGVVSEDTQKIVDEHLAECSLCRDEMNKLKKTLVIPTNEEIQQETVNVLEKSISSIERTVVKK
FIHYSSYFDLIFNIGMIPFIYWLYVIWIKKETSLLNIYVFIKKYSRISGDLLSFALFFVIFICCDIIHIVLTMKKKQLNI
MDSVVVMSIMVKLFLILILMAFLTAGILM
>WP_006426642.1 MULTISPECIES: RNA polymerase sigma factor [Dorea]
MDFDCIYKSYYLDVYHFLCGLSSNKEIAEDITQETFTKALTAINSYDGRKDIRAWLFTIARNTYFTYCKREKIYVEWEPP
TEQVDIQTEFIDNLINKEQVEKIHNFLKNMKDPYKIVFELRIHGELSFEKIGRIFGKSSGWARVTYYRAKMKILEYMEAE
NNE
>WP_006426643.1 MULTISPECIES: Abi family protein [Dorea]
MTEKALKPIKPFLNYEEQINNLIEQKGMIVNDHKFAVSKLEDISYFALIDGYKNLFYNPMTRKYKEGTTFEDLVALYEFD
EKLRTLIFRYLCHFEQKMRSLISYHFCDTYSEKQEDYLNAVHYNNSGANKKKIAALIAILDREAKKSTDHAYVVYQRKTY
GNVPMWVIMKTLTFGQMSKMYSFLTTSMKTKISRHFDYVSEKELIQYMKVLTLYRNVCAHNERLFSYKSRFDIPDTILHR
KMKLPQNGNKYKCGKNDLFSVVIAFRMLLAKEDFAEFKKSLNQIINQYMKKTGNLNQDLFFKAMGFPENWKNISRYKL
>WP_006426644.1 FtsX-like permease family protein [Dorea longicatena]
MLHKIIYKNFKSNIRKYILFFVSNIIAVAELFIFWGLNDVVVRAVTEPSIMMGIKSDFMIAVGLITVVTILLMVFSMRYY
IKLRAKDYGTFIMLGMKKKMSYMLLFAEYIIGCIGSLLIGILLGNLLLYGILYCLNQYNPQIITLQKVDPVVYKNTILLC
LGVMLGIFIILLVWMDGRNLSSLMMKEEIKEKRPVSSKWLLFTVLGIVFIILAIKQYKPGTWGYYFAHIYFLIGGILIIT
FSGAFILEQAKKEPFYFRYALKINQLDSKYQSNILIILMLFVIHFFVLSYIGTQIVEILPLDKTNSNYPYDIIWMARQND
EKYSEKIAEKYNGTVKHIPMIRATMFYSQEEIGISESTYKELTGKAYGLSGKEIVIGIEDQNYQREEKVTDKVLYDLFGW
LYIGKFNPNKKEFESSNILKDANYQYRIKEIHTQNVFGKFVPEDAGEGCEDTVIFSDEYFDKQWEKQAADDEEVSMLEAF
SFPKTKEQMAWKEIKDHADKEGITVFQPDDSHSPHAICYDKTVFLKEQKASNIFLLFSKLFILITLLISGTFIMVVKNLA
EMSSYQRRYEFFHSMGMKQKEQKKILSFEICSVANIALGTGICLALLYVMTYLHWYDAMGEKISTTFWSYWLKLVGIYII
IQIVVQKLFVRYVNKRI
>WP_006426645.1 ABC transporter ATP-binding protein [Dorea longicatena]
MRRNVLEVKDLVRNYRKSVIKESEEDVKVLKGISFQVAEGEFVGIMGKSGCGKTTLLKTLGMIDKPTDGTIKFMGEDTSE
LYGDKLADIRNSKIGFIFQDFYLMDSLSVEENIMLPMIISKQNINKMIAEAKKYAEQFQIEHLLKKNPYELSGGEKQRVA
ICRALINNPDLILADEPTGNLDSKSGKIVIDALNKISSEYKKTIVMVTHDPQMASYCDRIILLKDGKILEELKKGSNRET
FYQTILSKMAEL
>WP_006426647.1 MULTISPECIES: PadR family transcriptional regulator [Dorea]
MYDKSQLMRGTLEGCILKILSKSTSYGYEIVTTLLGYGFKDIKEGTIYPLLVRLEKKGIITSEMRPSPLGPSRKYYSITP
DGVEYLNEFKTNWKQISQSVNQIFDTEV
>WP_006426648.1 hypothetical protein [Dorea longicatena]
MLNKKDQRIIRQMIRHIRTFPLSDSEIKQLERDLTGMALEAEKRGEDFEDVLDMTPTEFCDELLYSIGGSKAPGGRYLLK
GAGIYYQLTGILGTALFSLILLLALFYTIIIPSELAQTGLLVLFVAAIGLTFFWLSLSFGNIAERNCGATEKSAQLVNNG
KILLVTAVIFDIVVTLYMIFNAGASVGHFNYKLPLLMQVIIFFSCYMPAILYIVGAKRNLPREYVLNEL
>WP_006426650.1 type II toxin-antitoxin system RelE/ParE family toxin [Dorea longicatena]
MVYKLNVTDHADELLDNLVYHLIYRLKNKEAAKHLLDGVESIYDRLVENPYQFPKSRDMYLAKKGYYEAVIPQMNYIVIF
DVRKDIVNIVGIFHQLENYLSKL
>WP_006426651.1 MULTISPECIES: type II toxin-antitoxin system Phd/YefM family antitoxin [Dorea]
MPQIIPIKELKNTSEISEMCHRTEEPIYITKNGYGDMVIMSMENYESTMKQLAMYRDIEISERQIETGQVKDARKALGEM
RAKYGL
>WP_006426655.1 DNA translocase FtsK [Dorea longicatena]
MTAKSTKSKTNRKKTGTTSKKSTSNKKTTKKNTKKTTRSTRTAKSGNSFLMDEILIWITLAVSIILLISNFGVAGFLGDA
VSGVLWEIFGAVAYIIPFVLFGLVSFQVSNKGNRYAYMKTVIAVLLLFLAEILLQLVDELGGKIGKGLASVLTPAIGVAG
TYVVTVILMIICLVIITGKSALKGVKAGSDKAYARAKEDAKRHKEHAEVRKRKRMEQREQREKERAAAAADSGMHRRRDK
HVEGVSFDTSIAKKSPEVRELPIDPKTAKGPEKPEFIIHRADPEPADYGKEDMTNEPEKKTPESENDPKTQEKPARRKNP
KMGAAGMADEVADVAASVAADSLKPKKEYQYPPLSLLQRGKRGGGESDAHLRETAMKLQQTLENFGVKVTITNVSCGPSV
TRYELQPEMGVKVSKIVGLADDIKLNLAAADIRIEAPIPGKAAVGIEVPNKENSAVMLRDLLESPEFKNSSSKISFAVGK
DIGGKTVVADIAKMPHVLIAGATGSGKSVCINTLIMSVLYKADPNEVKLIMIDPKVVELSVYNGIPHLLIPVVTDPKKAA
GALNWAVGEMSRRYQAFAKYNVRDMKGYNEKIKSLGVQTEEGDKLELMPQIIIIVDELADLMMVAPGDVEEAICRLAQLA
RAAGIHLVLATQRPSVNVITGLIKANMPSRIAFSVSSGVDSRTIIDMNGAEKLLGKGDMLFYPSGYQKPARVQGSFVTDK
EVQQVVEYLREHNGDVTYNQDIETHMNTIPTGNPASGSGGSEGNENDAYFADAGRLIIEKEKASIGMLQRAFKIGFNRAA
RIMDQLCEAGAVGPEEGTKPRKVLMSSEEFEQYLNEKNG
>WP_006426657.1 MULTISPECIES: YebC/PmpR family DNA-binding transcriptional regulator [Dorea]
MSGHSKFANIKHKKEKNDAAKGKIFTKIGKEIAVAVKEGGSSDPSNNSRLRDVIAKAKSNNMPNDTIERNIKRASGDMSA
ANYEHITYEGYGPNGTAIIVETLTDNKNRTASNVKNAFTKGSGNVGTPGCVSFMFDKKGQIVIDKEEYEGDADELMMQVL
DAGAEDFVEEEDSFEVLTDPDDFSAVRLAMEEAGIPMVSAEVTMIPQTYVELTDPKDIANIQKTLDMLDDDDDVQDVYHN
WDE
>WP_006426658.1 MULTISPECIES: hemolysin family protein [Dorea]
MEEGSLFQRMKQIFHEDEMDEEMQKEAAALIRNIFRYMDKDAKDIMTHRKNIVAIDGDWSLEEALKFMLDERFSRFPVYQ
EDIDEIIGIIHLRDATSGYLDESKRGCPVKELKEYLRPVTYIPETKSIDTLFKEMQSTKNHMVIVLDEYGQTSGLVAMED
ILEEIVGNILDEYDEEDEMIQKQNDGSMIANGLTELEDLEDLIPVTFDKEDYETLNGFLIDELEHIPGEDEKCVVDYEGY
RFTVLQVDNNIIQTVKIEKLPEA
>WP_006426663.1 ribosomal protection-like ABC-F family protein [Dorea longicatena]
MILACHGIQKSFGEHLIVRDGSFHIEDHEKAALVGPNGAGKSTLLKMIVGESAPDDGNVILTKGKTLGYLAQHQEMQSGN
TIYEEVRTAKADIIAMERRIREIEMELKHLSGDALNDRLETYNRLTAAFERENGYSCESEITGVLKGLGFTENDFTKPVD
TLSGGQKTRVSLGKLLLTKPDILLLDEPTNHLDLNSIAWLETYLLNYQGAVLIVSHDRYFLNKVVTKVLEIELGELRTYM
GNYSDYAAKKQQLRDIRLKEYLNQQQEIKHQEAVIEKLRSFNREKSIKRAESREKMLEKMQTIEKPIEVNTDIHLKLEPS
CVSGNDVLTIEHLSKSFPGQELFTDVNLEIKRGEHVAVIGDNGTGKTTLLKILNRVVSADSGTYTLGSNVKIGYYDQEHH
VLHMEKTIFDEISDDYPTLTNTEIRNVLAAFLFTGDDVFKQISSLSGGERGRVSLAKLMLSEANFLILDEPTNHLDIASK
EILENALNDYTGTVLYVSHDRYFINQTASRILDLVNHTFVNYIGNYDYYLEKKEELTTAYAGEASTPSSVSDNSTDKNVS
ESKLSWQEQKEAQARLRKRQNELKKTEERIGELEDRDSEIDALMIQEDIFTNSVKCQELAKEKAAIAEELEELYMKWEEL
AEDA
>WP_006426665.1 MULTISPECIES: GntR family transcriptional regulator [Dorea]
MEEYQDRSLRGRVFRHLREDILNGVYKNHEELREVTIGEELGVSRTPVREALRQLELEGLVTIIPNKGAYVTAITRKDVK
DIYKIRSQLEGLCANWATKYITDAQIEELEEVILLSEFHLHKKGSGQIEQMSEMDGKFHKILYEASNSRILEHVLTDFHK
YVQLARTMSIEAPERAEKSIEEHREILEAIKAKDAAKAEQLANEHILHVMENLHLEE
>WP_006426666.1 MULTISPECIES: 2-isopropylmalate synthase [Dorea]
MENRKVYLDDHTNLLQLEEHMYPLVDVKTPNVFRNLFHYDEIPKIAFNDRIVPHCMPDEIWITDTTFRDGQQSRAPYSTE
QIVTLYDYFHRLGGPKGKIRQCEFFLYSKKDRDAVYKCMEKDYKFPEITSWIRASKKDFELVKEIGMKETGILVSCSDYH
IFYKLKMTRREAMEHYLSIVRECLETGISPRCHLEDITRSDIYGFVIPFCLELMKLMDEYKIPVKIRVCDTMGYGVNYPG
AVIPRSIPGIIYGLRVHAGVPSELIEFHGHNDFYKAVSNSSTAWLYGACGVNCSLFGIGERTGNTPLEAMVFEYAQLRGT
LDGMDTTVITELADYYEKEIGYHIPSRTPFVGKNFNVTRAGIHADGLLKNEEIYNVFDTGKFLNRPPLVAISNTSGLAGI
AHWINTYFKLPEDKKVDKNSELVSSVKEWVDKQYEEGRVTVLTDDELIRVIDENCKRIGVELI
>WP_006426667.1 MULTISPECIES: threonine ammonia-lyase [Dorea]
MLTLEKFKQASAIVKEVTLPTKLVYSEYLSKQTGADVYLKPENMQYTGAYKVRGAYYKISTMSEEDRKKGLVTASAGNHA
QGVAYAAKKFGCKATVVMPTVTPLIKVNRTKSYGAEVVLHGDVYDDACAYAMKLAEEEGYTFVHPFDDLDVATGQGSIAM
EIFEELPDVDYILAPIGGGGLITGVSTLTKMLNPNVKVIGVEPAAAASMTEALKERHPVTLASANTIADGTAVKRVGEKI
FPYAEKNIDEVITVADDDLIGAFLDVVENHKMIVENSGLLTVAALRQLDLKGKKVVSILSGGNMDVITMSSIVQHGLIQR
DRIFSVSVLLPDKPGELVRVAATIAKANGNVIKLEHNQFVSTNRNAAVELRITLEAFGTEHKHQIMKALEDEGLSPREVN
AKLY
>WP_006426668.1 MULTISPECIES: signal recognition particle-docking protein FtsY [Dorea]
MGFFEKLVAGLGKTRDNIVSGMDSIFHGFSRIDDDFYEELEEVLIMGDLGVQATYDILDDLKAKVKEKHIKEPMECRELL
IESIKEQMDIGETAYEFENRTSVVMVIGVNGVGKTTTIGKLAGKLRAENKKVVIAAADTFRAAAGEQLKEWANRSQAELI
GGQEGSDPASVVFDAVAAAKARHADVLMIDTAGRLHNKKNLMEELRKMNKIIDREFPEAYRETLVVLDATTGQNALQQAK
EFNDVAEITGIVLTKMDGTAKGGIAVAIHAELGVPVKYIGVGETIDDLQKFNADDFVNALFERPKDDEASEEVSENE
>WP_006426669.1 chromosome segregation protein SMC [Dorea longicatena]
MYLKSIEVQGFKSFANKIKFEFHNGITGIVGPNGSGKSNVADAVRWVLGEQRVKQLRGGNMQDVIFSGTENRKPLSYASV
AITLDNSDHKLPVDYEEVTVARKLYRSGESEYLINGRACRLKDVNELFYDTGIGKEGYSIIGQGQIDKILSGKPDERREL
FDEAAGIVKFKRRKSMSVKKLEDERQNLVRVNDILSELEKQVGPLERQSEKAREYLKRKEELKTYDINMFLLEMERIRDQ
IRGLEEKLRITKGELEEATRQYADTKTEYEAIEEQVEVIDASVEKANRQLNETTILKQQLENQIALLKEQIHSARMNDEH
FEQRASVIDSEMDVREGQMKELQTEKDSIVKQMEEKQSEEDQIKNELTELQAKIAQITGSVDEKKNHIMEILNNRASTKA
QIQKFDTMMEQIQVRKSQINREILANDSEIAEENENLNKYQMELKVISDKIIALNNENKEYESNIKTLQAQISRESQKLQ
IGQSAFHREQSRLESLKNITERYDGYGNSIRKVMDNKEREKGLLGVVADIVKVEKDYEIAIETALGGNIQNIVTEDEDTA
KRMINFLKKNKFGRATFLPLTSIRANSGINRPEALKEPGVVGTANKLVQVENKYKTLADYLLGRTLVVDHIDHATMIARK
YHQSIRIVTLEGELINPGGSMTGGAFKNSSNLLSRRREIEEFEKTVQKLKQEMTETEQQICGLKDERAGYYEKTDAISAE
LQKAYVVQNTAKMNADQSSAKIQSFKQQFDNLRNEAAKLDIQINEIMDNQESINIELDTSESLENDLNINIEKEQKELEE
IHAKESFKTRKSEQIHLEYAGLEQKYTFITENIIRIREEMDKFRAELEELTKNKGGNSQEIAEKEKKIQELKTTIDNSGD
LFDEIKLQIERSKREREELNKRHKSFFEKREEISKHMTDLDKEVYRLESQREGYEEASEKQINYMWEEYELTLNHAKELR
NPNLTDLADMKRRIQELKGEIRALGNVNVNAIEEYKSVSERYEFLKGQHDDLVEAAETLEQIIEELDNAMRKQFKEQFAR
IAAEFDQVFKEMFGGGKGTLELMEDEDILEAGIRIIAQPPGKKLQNMMQLSGGEKALTAIALLFAIQNLKPSPFCLLDEI
EAALDDNNVDRFAQYLHKLTKYTQFIVITHRRGTMTAADRLYGITMQEKGVSTLVSVSLLENELDK
>WP_006426671.1 MULTISPECIES: acyl carrier protein [Dorea]
MELEKLKEIIADVLNVEVNDITEDTTFVDDLGADSLDIFQIIMGIEETFDIEIDNDDAEQISTVGDAVEQIKNATNNN
>WP_006426673.1 M20 family metallopeptidase [Dorea longicatena]
MDYYKRALELNDETVKNRRYFHTNAETGLHMPMACAYVMDKLTKYGLTPSRCGEGVTATVGNGGKVLLLRADMDALPMPE
ESGLSFACPTGKEAHACGHDFHAAMLLTAAKMLKENEAELKGTVKFMFQPAEETFEGSKNMIEHGILENPKVDAALAYHV
SPGQMPVGIYMYNSTGTMMYSVDGFHIEIKGKGAHGAYPQNSVDPINIAAHVYFALQSVIARETDPSKACLMTVGKFQAG
TAANIIPDTAVLEGTIRTNDKDSRELLVRRMKETAIRTAETFGGTAKITMISEVPPLICNPEFTEQIVGFMKELDIPKLT
PYPGISASASEDFANIAEQVPSAFMYLSAGYMDDRGKYSAHNPKVQFNEDVCPIGAACLAHCATRYLNRFGI
>WP_006426674.1 sodium-dependent transporter [Dorea longicatena]
MEKEKNNRSSFSGKIGFVLSAAGASVGLGNIWRFPYLAAKYGGGIFLLIYILLALTFGYTMIVAESALGRMTRKSPVGAF
KFFGKKAGWLSFGGWINAIIPVLIVPYYSVIGGWVIKYFVEYLKGNGAKLAEDGYFSKFISNGLSTEICFIVFCMFTLII
IYAGVRNGIERVSKFMMPILVVLSVIIAIYSVTRPGALAGVKYFLVPNPKNFSWMTVVTAMGQMFYSLSIAMGILVTFGS
YMKKDTSIEDSTRNVEVFDTAIAIMAGLMIIPAVFAFSGGDPDTLQAGPSLMFITIPKVFNSMGFGTFAGILFFLLVLFA
AVTSSIALTESAVSTVEDELKWSRKKSTVIVGFIMIILGTLSCLGYGPLSFVKIIGMQFLDFFDFLTNSVMMPIAALMTS
LFVSKVVGVDRMEEEIRHGESKFRRKKIFVVMIKYLCPIFAIIILVSSVANAFGWISM
>WP_006426675.1 MULTISPECIES: proline iminopeptidase [Dorea]
MAKITEGYMPFHGYQTYYRIVGEQKDNGKAPLICLHGGPGSTHNYFEVLDNVADDDDRMIIMYDQLGCGKSYLDGHPEMW
TQDLWLDELDALREHLGLDECHIIGQSWGGMMQIAYAIERGAKGVKSFIISSGHPSSSLWAREGMRRIKMMTEEDQAAIN
DALERNDFTGEAYLKAVDNYMDRYCNYWREDLPECCTRPKKSGGEAYLYGWGPNEFVPSGTLKDFEYIDRLHEIKVPSLI
MSGISDLCSPLVAKTMADEIPDTKWILWERARHTTFVDRHDDYCVELIKWMNEYDK
>WP_006426676.1 MULTISPECIES: aminopeptidase P family N-terminal domain-containing protein [Dorea]
MTEVAKRIEKLRALMAEQNIDAYVVPTADFHQSEYVGEHFKARKFITGFSGSYGTAVIAKDDAGLWTDGRYFTQALTEME
GSGVRLMKMFVDDTPSTTEWLAQKIPEGGKVAFDGRVLSMGEGQEYEEVLGAKNITIEYEVDLIDQIWEDRPSLSKKPCF
FLEDKYTGENVASKLKRVREKMAEYGATVHLIASLDDNAWLLNFRGDDIDFFPLVLDYVIVRKDSVDLYIDDSKLNDRIR
EEMAKNNVNIHPYNDIYEDAKKIGADEVALIDPMKMNYALYKSLPCKVVEGANPTILMKAIKNAVEIENIKNAELKDSIA
LTKFIYWVKKNYDKMEITELSASDKLTALRAEQEGYIRDSFEPLQAFGEHAAMMHYAPSKETDVVLKEGGMLLSDTGGGY
YEGSTDITRTTVLGHITPELKKYYTAVYRAMQHLSAANFLYGNHGWSLDVLARQPIWDMNKDFQCGTGHGFGYLGSIHEP
PTGFRWYIVPSKNEHHQFEPGMVITDEPGIYEEGDFGIRIENNLLTVNGEKNKYGQFMHFETLNFVPIDLDGIDPEELTR
SEKEWLNDYHKACYEKVGPYLTDEEREWLKEYTRAI
>WP_006426678.1 DUF177 domain-containing protein [Dorea longicatena]
MILNLSDVLSEQHKAIHESVPIEMTCFKSEMGDYAITEKTPLELSVEYAGDRKLKVTGKAEITSVAPCDRCLEDVEVKVT
LDFKHKIDTESDAYDQSEDLDENNYIDGYSLDVEQLVYNELLVGWPTKILCSEDCKGICNVCGQNLNKGTCNCEDTGLDP
RMSVIRDVFKNFKEV
>WP_006426679.1 MULTISPECIES: acetate kinase [Lachnospiraceae]
MKVLVMNCGSSSLKYQLIDMENESVLAKGICERIGADGSVLTHKPTGKDKYVVEQAMPDHGVAVQLVLDALQDKEHGVIE
SADEITAIGHRVLHAGTIYSDATLVTEDVKKVVRDCFDLGPLHNPANLIGIEACEKAMPGKPNVAVFDTAFGMNIPKKAA
MYAIPYEYYEKYSIRRYGFHGTSHMFVSGETVKLLGKEDAKVIVCHIGNGASISASIGGKCVDTSMGLTPLEGLVMGTRS
GDVDPAVLQFICNHEDISVDEMLNILNKKSGLLGISGVSSDFRDVRQAAADGNERAQLAMDTYKYRVAKYIGSYTAAMNG
VDAITFTAGVGENAPDLRKDICDYLGYLGVELDEEKNENVHGETTVISTPESKVKVIVLPTNEELAIARETAKLV
>WP_006426680.1 MULTISPECIES: phosphate acetyltransferase [Lachnospiraceae]
MGFIDEIKAKAKSCKKTIVLPESEDIRTYEAAEAILKEGTANLILIGSEEEIAKNKGDFDITGATIVDPATYEKTDEYVA
TLVELRKKKGMTEEQAREILLTNYLYYGVMMVKMKDADGMVSGACHSTADTLRPCLQILKTKPGTKLVSAFFVMVVPDCD
MGENGTFVFADCGLNQNPTSEELAAIAQSSAESFKQLVGADPRVAMLSYSTMGSAKHDDVTKVQEAVKIAKAENPDLMLD
GEMQLDAALVPSVGAAKAPGSQVAGKANTLIFPNLDAGNIGYKLVQRLAKAEAYGPMTQGIAAPVNDLSRGCSAKDIEGV
VAITAVQCQNQ
>WP_006426683.1 MULTISPECIES: PFL family protein [Lachnospiraceae]
MINRYEVYETNQMIAEENLDVRTITLGISLLDCIDADLDKLNENIYNKITTVAKDLVKTGEEIEQEFGIPIVNKRISITP
VALIGGAACKSPEDFVTIAKTLDKAAKEVGVNFIGGYSALVSKSMTKSDENLIRSVPQALACTDRICSSINVGSTKTGIN
MDAVRLCGEIVKETAEATKENDSLGCAKLVVFCNAPDDNPFMAGAFLGVTEGDAVINVGVSGPGVVKHAIEQVRGKGFEE
LCETIKKTAFKVTRVGQLVAGEASKRLGIPFGIIDLSLAPTPAVGDSVAEILEEIGLERVGAPGTTAALAMLNDQVKKGG
VMASSYVGGLSGAFIPVSEDKGMIDAVEMGALTIEKLEAMTCVCSVGLDMIAIPGKTTASTISGIIADEMAIGMVNQKTT
AVRLIPVIGKDVGETAEFGGLLGYAPIIPVNEYDCSAFVNRKGRIPAPVHSFKN
>WP_006426684.1 MULTISPECIES: ACT domain-containing protein [Lachnospiraceae]
MKKCVITVVGKDTVGIIAKVCEYLAGTNINILDISQTIVDGYFNMMMIVDVTNCSKEVAVVSKELEEIGTSIGVTIHCQR
EEIFEKMHRL
>WP_006426685.1 MBL fold metallo-hydrolase [Dorea longicatena]
MRLCSIASGSSGNCIYVGDDQTHLLVDTGISKKRIEEGLSKLEIKGDELEGILITHEHVDHIQGLGVFSRKYEIPIYATP
GTIEGIRNCKSLGKLPEGLLHEIEIEHPFSLGTLNIDPFAISHDANEPSGYRIENGKKSVAVATDLGVYDDYTVEHLSDL
NAVVLEANHDIHMLEVGPYPYPLKRRVMGDKGHLSNELSGKLLCDILHDDLQYVVLGHLSKENNYEELAYETVKLEISIG
DNPYKGDDIPMMVAKRDQVSDIITL
>WP_006426686.1 MULTISPECIES: dephospho-CoA kinase [Lachnospiraceae]
MKIIGITGGVGAGKTQILEYLNNKYGATICMTDEVGKKLQKKGTECFDEIVAHFGNEILDEKGELDRAKLSDIVFADRVE
LSVLNGIVHPRVKEEIQKKITREERKNTNLMLIEGALLIEDHYEEICDELWYVYVEDSIRRKRLKYARGYEDSKVDQIFE
AQLPKDLFMRHCDRVIDNSGQFEETKIQLNKIVEDL
>WP_006426687.1 DNA polymerase I [Dorea longicatena]
MSSKIVLIDGHSILNRAFYGLPDLTNAEGLHTNAIYGFLTIMFKLLEEEKPEYLTVAFDVHAPTFRHKMYAEYKGTRKPM
ADELRQQVPVIKEVLRAMRVKTIECAGLEADDLIGTLSNRCENEGMEVTVISGDRDLLQLATEHVKIRIPKTKQGKTEIE
DYYAKDVEERYQVTPKEFIDLKALMGDTADNIPGVPSIGEKTATKIITQYHSIEEAHEHVDELKPPRASKALSEHWDLAV
LSKELATINVKADFPYELSEAKLGNLYTEEAYIFFQKLEFKNLLSRFDVSAPVNKVEDGFKIITSKSEAEKVFVQAEEAS
TIGAVIFKDLENVLPLFADQAGLGGIGLCFSKEESYCIKVEKDITGEWLLKKLADVAEKAETYAMFHLKESMEQVTIRNQ
ANCFDVSVAAYLLNPLKNNYTWEDVAREHLGLMIDEKIDQDMKACYESYVNYASVEVLRQKLRDTKMDTLFRDIEMPLVF
TLFDMEQNGIRVEADALKQYGDQLAGKIAELEKEIYEEAGETFNINSPKQLGVVLFENMKLPGGRKTKTGYSTAADVLEK
LAPEHPVVAKILEYRQYTKLKSTYADGLANYIQDDGRIHGKFNQTITATGRISSTEPNLQNIPVRMELGRLIRKVFIPEE
GYRFVDADYSQIELRVLAHCSGDEHLIQAYKEQSDIHRITASQVFHIPFDEVTPQQRRNAKAVNFGIVYGISSFGLSQDL
SITRKEAAKYIDDYFATYPGIKTFLDHAVTHAKEEGYVVTLFGRRRPVPELSSSNFMQRSFGERVAMNSPIQGAAADIIK
IAMIRVNQRLKDQKMKSRLVLQVHDELLIEAYEPELDEVQNILKEEMEHAAELKVPLEIDMHTGDNWYEAK
>WP_006426688.1 MULTISPECIES: hypothetical protein [Dorea]
MARVLRKVKEFEFKNGWLGEYVFQDDRGRVYASRISDCAVNNTTTAEFHNKKSIHAIRRTLNSNMKCAGVSGTVAVSLLG
HTEKVNEENYTYDVSSMEEKSKFMECAGRV
>WP_006426689.1 PBECR2 nuclease fold domain-containing protein [Dorea longicatena]
MDEKNDLIKVGKYDLRYNELLSIDIEELDIFRSKGLPAHMVKRKHFNCLKYIDYLPEIIENPDYVGVNPNENDKSIGFIK
KYSKNVLVGVKLEKDGQYLYVSSMYDIQGSKISRRLYSGRIKNANIDNDENE
>WP_006426690.1 hypothetical protein [Dorea longicatena]
MKEIGNKEYKNIKKDTLIGTTGQNRRLEAIRITGKESFYLYRVHQKSIGWSEWANNGEWAGTTGKGLQMEALEIKKSMFS
VEPHVQSKGWVDYGMITKDTIIGTVGEKKRIECLCFEGDFEYRVHIQNSGWTD
>WP_006426691.1 VaFE repeat-containing surface-anchored protein [Dorea longicatena]
MTKMHRGKKAAASLMAGILLCQMFVFGVSKTSADAREVAKKMSFEVVGEGIVTVTDTAERTQEITSGSVIEVPKGMCVRV
QAESPKETDIAVHVLDKDGNYELEDVSEVQGKCFWRDVTAMELEKKVVVTFGKEDKKIRAVRTGQTRGNYNKPEAGDVFT
GNCVITAVDGGNGHTVHSVTIGGFTGILAGVTATGGCADHTAAAPYVGQEYTYRYTVTGVNKVTGEVMGNLYCTSVTGST
DGVTKDSGGRLIGYQRISGSALIYYSGYAKLKKGKTQTVLTNGNPQYSLEDACYGIYKDRSATNEAATFTTDKEGNSNTV
ELEEGTYYVKEKKAPKGYRLDETVYPVTVVSGQTVSVNVKDVPVYSDMELILEKIDQEYKAGKSHGAGSLEGAEFTVCYY
AGIYDQATLPKTPDRTWVLKSKKEKDRYESRLNKDYQISGDDFYYAEDGKIPVLPLGTISIEETKAPEGYSLDGAYIESV
EGKTEGTYYLTKIIQDGNLAKIQGGNTYKIADRIFRGDIEFQKKDEETQESMAGIPFRITSVTTGESHMIMTDANGYFSS
ASNYVKHSENTNTGQAESGIWFGLNSGGEMSEVNDDNGAFPYDTYKMEELRCGQNVDKALYKGTFKISRDNYILDLGTIM
NPDLVISTVAKDEETGTHYSNADESVTVIDTVTYTGLKKGKEYVMKGILMDHKTGEPVLDSKGKKIFGLQKFIPKTAKGS
VEVEFNFDGNTLAGKNITVFEECYLNEELIAVHKDIEDVSQMIHFPELKTSVKDDQTGIHIIKSEKDMQITDTVEYHNLK
KGKKYKITGILMDKDTGKAVKDANGEKITSSVEFVAEDTDGSVDVKFNFDGTNLGGKILVAFEKLYYGEKLYGTHADLED
EEQTMYVPEVETVALNKETETHHALADGTVELLDTVKYRNLLPGRNYTLHGMIVEKETGNPVSEERTLEFVPEKSEGSVE
LRFEISADELCGKTIVVYEEIKADGKSIAEHKDPEAKEQSIYFPEIGTKALDENSKTQEGEAKEKQKIIDQITYKNLLPD
ETYVLKGVLMDKETGKELVDENGKRVTAGISFVPENEEGTIEMTFELDARRLAGKSVVVFERLYDEEEHLIAKEEDIENA
DQTVLYRKQEIPKNTIVEKPGHNSKEVRKSPKTGDENRMDLWLVMLCAFGIAVVTEIVIYKRRNR
>WP_006426694.1 MULTISPECIES: diaminopimelate decarboxylase [Dorea]
MKKEPFVTKAQLDEIIKTYPTPFHLYDEKGMRENMKALKEAFSWNKGYREYFAVKATPNPFLINILREYGCGCDCSSYTE
LMLSDAIGATGEDIMFSSNDTPAEEFVLADKLNAIINLDDITHIDFLEKAIGHIPETISCRYNPGGMFKISNDIMDNPGD
AKYGMTTEQLFEAFKILKAKGAKEFGIHAFLASNTVTNEYYPMLAKVLFEVAVKLQKETGVHIKFINLSGGVGIPYKPDQ
EPNDIRAIGDGVRRVYEEVLVPAGMGDVAIYTEMGRFMMGPYGCLVTTAIHEKHTHKEYIGVDACAVNLMRPAMYGAYHH
ITVMGKEDTPCDHKYDVTGSLCENNDKFAIDRMLPKIDMGDILVIHDTGAHGFSMGYNYNGKLKSAEVLLKEDGSTQLIR
RAETPADYFATFDCFDIGKKLIKE
>WP_006426696.1 MULTISPECIES: pyruvate kinase [Dorea]
MKKTKIICTMGPNTNDESLMRKLVQNGMDIARFNFSHGDHEEQKGRMDMLKKIREEENKPIAILLDTKGPEIRTGVLKDG
KKVQLEAGETFTLTTDEIVGDNKIVSITYKGLVEDVKAGSTILIDDGLIELKVKDKKGNNINCEVVNGGELGEKKGVNVP
NVAIRLPAITDKDRDDLKFGVEQGVDFIAASFVRNAECILEIKSFLRECKAPYIPVIAKIENFEAIKNIDEIIRCADGIM
VARGDLGVEIPAEEVPYLQKTIIQKCNDNFKPVITATQMLDSMMRNPRPTRAEVTDVANAVYDGTDAVMLSGETAQGKYP
LEALQMMVHIVENTEEHLDYDMILRKAGEHRLKSASSALAHATVTTANNLRAKCIVTPTVSGATARVVSKFKPKTGIIGI
SPDEATLRRMQINWGVRPLKSVAVYTTEDICDNAIDLICAKQLAEAGDMVVLTLGIPSTNVSENRTVSNMMRIAMVDDRK
>WP_006426697.1 rhomboid family intramembrane serine protease [Dorea longicatena]
MNNWLDKLERKFSRYAIPNLMTYIIILYAAGFVLNLINPTFYSQFLSLDAGKILQGQIWRIVTFIIQPPSDSLIFIVFVL
YLYYMIGKQLEAAWGAFRFNLYFFSGMLFIVIGAILAFLLTGAVLPMDTWYLNLSLFFAFAALYPDIQLLLFFVIPIKIK
WLAMLDGLYFVYAIVQAFLPAYGGGVYGIYYKANALAAFISILNFIIFFLSSRNMKPYSPGQMKRKNDFKRKMRQAERPV
NVYANGAKHRCAVCGRTEMDDPNLEFRYCSKCNGNYEYCQDHLFTHTHVK
>WP_006426698.1 2-hydroxyacyl-CoA dehydratase [Dorea longicatena]
MNQKELYTLGIDIGSTTVKIAILDENNEVVFSDYERHFANIQETLSDLLGRAIHKLGPVHASPVITGSGGLTLAKHLGVP
FVQEVIAVSTALQDYAPQTDVAIELGGEDAKIIYFEGGNVEQRMNGVCAGGTGSFIDQMASLLQTDASGLNEYAKNYKAL
YTIAARCGVFAKTDIQPLINDGAAKEDLAASIFQAVVNQTISGLACGKPIRGHVAFLGGPLHFLSELREAFIRTLKLDDE
HIIAPTHSHLFAAVGSALNSKKDLDVALIDMQRRLEGKIKMEFEVDRMEPLFATEADFKEFEERHAKHQVPVKDLATYQG
KAFLGIDAGSTTTTAALVGEDGTLLYSFYHNNDGDPLGTTISAIKDIYSKLPEGVEIVHSCSTGYGEALIKAALLLDEGE
VETVSHYYAASFFEPDVDCILDIGGQDMKCIKIKNQTVDSVQLNEACSSGCGSFIETFAKSLNYTVEDFAHEALFAKNPI
DLGTRCTVFMNSKVKQAQKEGAEVADISAGLAYSVIKNALFKVIKVSDASELGKHIVVQGGTFYNNAVLRSFEKIANCEA
IRPDIAGIMGAFGAALIARERYVDCEGTTMLSIEDIEAMEYSTTMTKCKGCTNNCRLTINHFSGGRKFITGNRCERGLGK
QKTTNKLPNLFEYKLKRYFDYEPLAEENAPRGLIGIPRVLNMYENYPFWFTFFNKLGFRVVLSPVSNRKVYELGIDSIPS
ESECYPAKLAHGHVQWLINNGIKTIFYPSIPYERNEFAEANNHYNCPIVTSYPENIKNNIDAIVHGEVDFLHPFISFASE
DTISYRLVEELSEKFHIPADEIKKATHTAWEELAACRKDMQKKGEETIKFLNETGNRGIVLAGRPYHIDPEVNHGIPELI
NSYNIAVLTEDSISHLNPAEHPLNVMDQWMYHSRLYAAANYVKTVDNLDLIQLNSFGCGLDAVTTDQVASILNDSDKIYT
SLKIDEVNNLGAARIRVRSLLAAIRVREKRGDKREIKSSAIKKVAFTKEMRKNYTILCPQMSPIHFELLEPAFNSSGYNL
QVLPNDNKQAVDVGLKYVNNDACYPSLMVVGQIMEAILSGKYDTHKIAVIISQTGGGCRASNYIGFIRRALKKAGYGHIP
VISINLSGLEDNPGFKLTPNLILRGIYGAVFGDIFMKCVYRLRPYEAVPGSVNAMHRKWVKVCQDFVSNGYPSRRKFKRL
CREIIEDFDNNIELLDIKKPRVGVVGEILVKFLPAANNYLVDLLESEGAEAVVPDLLDFLLYCFYNQNFKVEKLGFEKKK
ATTANLGIKALEWFRAPATEAFAASKHFTPPAKIQDLGKMASDIVSLGNQTGEGWFLTGEMLELIHSGAPNIVCTQPFAC
LPNHVVGKGVIKELRRRYPESNIVAIDFDPGASEVNQLNRLKLMLSTANKNLNK
>WP_006426699.1 MULTISPECIES: GGGtGRT protein [Dorea]
MALFESYERRIDKINEVLAGYGISSIEEAQQITKDAGLDVYNQIKGIQPICFENACWAYIVGAAIAIKKGCKTAAEAAAA
IGEGLQAFCIPGSVADQRKVGLGHGNLGKMLLEEDTECFAFLAGHESFAAAEGAIGIAEKANKVRKKPLRVILNGLGKDA
AKIISRINGFTYVQTEYDYYTGELKEVQRISYSDGLRSKVNCYGANDVREGVAIMHKEGVDVSITGNSTNPTRFQHPVAG
TYKKECIEQGKKYFSVASGGGTGRTLHPDNMAAGPASYGMTDTLGRMHSDAQFAGSSSVPAHVEMMGLIGAGNNPMVGMT
VAVAVSVEEAAQAGKF
>WP_006426700.1 MULTISPECIES: iron-sulfur cluster assembly scaffold protein [Dorea]
MIYSQEVEMMCPVAQGANHGPAPIPEEAKWVQAKEIKDISGFTHGVGWCAPQQGACKLTLNVKDGIIQEALVETIGCSGM
THSAAMASEILPGKTILEALNTDLVCDAINTAMRELFLQIVYGRTQSAFSEDGLAIGAGLEDLGKGLRSQVGTMYGTLAK
GPRYLEMAEGYVTGIALDENDEIIGYQFVSLGKFTDFVKAGDTPNEAWEKAKGQYGRVADAVKIIDPRKE
>WP_006426701.1 MULTISPECIES: CDP-diacylglycerol--glycerol-3-phosphate 3-phosphatidyltransferase [Dorea]
MNLPNKLTVLRVIMVPFFVFFMLTGVGGAANKWIALIIFCVASLTDMLDGKIARARNLVTNFGKFMDPLADKLLVCSAMI
CMIPLGKLQAWFVIVIIAREFIISGFRLVAADNDIVIAASYWGKFKTVSQMFMLILLIADLGGAFNMIAQVLIWVSLVLT
IVSLIDYIAKNVQVLTQGGM
>WP_006426702.1 MULTISPECIES: 30S ribosomal protein S12 methylthiotransferase RimO [Dorea]
MNIFFVSLGCDKNLVDSEVMLGLLDAKGYQIVDDETLADVMVINTCCFIHDAKEESIQTILDMARYKEEGRLKALVVTGC
LAQRYKQEIIDEIPEVDVVLGTTSYDKIVEAVEEALEGKSEVELADINALPLPETKRLVTTGGHYAYLKIAEGCDKHCTY
CIIPKVRGNYRSVPMERLIKEAQELADQGVKELILVAQETTVYGQDIYGEKSLHKLLKELCQIKGIRWIRLLYCYPEEID
DNLIQVMKEEPKICHYLDLPIQHASDAILKRMGRRTSKQQLIDTITKLRKEIPDIALRTTLITGFPGETQEQHEEVMEFV
DEMEFERLGVFTYSPEEDTPAATMPDQIDEEVKEDRQADIMELQQEIVFDQAEDMIGKEVLVMIEGKVADENAYVGRTYR
DAPNVDGLIFVNTDEELMTGDFAKVKVTGAAEYDLIGELI
>WP_006426704.1 MULTISPECIES: guanylate kinase [Dorea]
MREKGILIVVSGFSGSGKGTIMKELLKQYDNYALSISATTRNPRPGEEDGREYFFKTVEDFEKMIAKEELIEYARYVDNY
YGTPRAYVEEQLEAGKDVILEIEIQGALKVKEKFPDTLLLFVTPPSAEELKSRLVGRGTETMDVIEFRMNRAKEEALEMD
QYDYLIINDDLQECVEEMHQIIQGEHRRSFRNAEFIEHMKEELKGE
>WP_006426705.1 MULTISPECIES: YicC/YloC family endoribonuclease [Dorea]
MIKSMTGFGRCEAADEERKFTVEMKGVNHRYLDANIRMPKKLNFFESAIRSLLKESVHRGKVDIFITYEDFSESQVSLKY
NETLAAEYLEKFKMMEEKFSLENDIRVSTLSRYPEVLTMEEKMDDEEELWKGLKKALDGAIAQFVQTRTVEGENLKKDLI
AKLDGMLELVGQIEERAPKIIAEYREKLEGKVKELLEDTQIDEGRIASEIVIFADKICTDEEVVRLRSHVEHMKATLQSD
DSGIGRKLDFIAQEMNREANTILSKANDLETSNIGIELKTEIEKVREQIQNIE
>WP_006426706.1 NFACT family protein [Dorea longicatena]
MAFDGITVAAVVQELEHTLVGGRISKIAQPENDELLLTIKGNEGQKRLYISASASLPLIYLTNENKPSPMTAPGFCMLLR
KHIGGGRITAVSQPSLERIIHLDIEHLDEMGDLCRKKLIIEIMGKHSNIIFCDLNGRIIDSIKHVSAQMSSVREVLPGRD
YFIPDTMSKKNPMTATQEEFISAILAKPMPVSKAIYSSMTGISPVIAEEICYLAGVDSSMTAHDLSEDVLTHLYRQFTYY
MEDVRQGNFHPSIYYNGNAPKEFSALPVTHFNEYTKKEFFSISEVLYTYYSTRNTLTRIHQKSADLRHVVQTALERNRKK
YDLQSKQLKGTEKRDKYKVYGELINTYGYNLEPGSKELTALNYYTNEEITIPLDPTQTPGENAQRYFAKYNKQKRTFEAL
TELIQETADDIQYLESISNALDIALSEADLAQIKEELMQSGYIRRKHTKKKVKLTSKPMHYISSDGYDMYVGKNNLQNEE
LTFSFANGNDWWFHAKGAPGSHVIVKSGGDELPDRTFEEAGRLAAYYSKNRGADKVEIDYIQKKHVKKPNGAKPGFVVYY
TNYSLVIDSDISNIKNVQD
>WP_006426708.1 MULTISPECIES: ATP-binding protein [Dorea]
MRTNELMLYKHMEEGQILQDMTFLMENYQNDYYNMEDMKGLLYDAVNEILEMAVSHGFEGDLWHNYLTYLMASHENAYST
SCEIVGPVDGSINQVALHDFEIFKELFDYDFADLENVMGVDCISMLHDYVGTSGHGSVFNQRIRDRICDLSKALAETETA
VEFKDIMTQFYKEFGVGKLGLHKAFRIAHTEEGALIEPITKIAHVHLDDLVGYEIAKKKLIDNTKAFVEGKKANNCLLFG
DAGTGKSSSIKAILNQYYDQGLRMIEVYKHQFKDLNDVIAQIKNRNYKFIIYMDDLSFEEFEIEYKYLKAVIEGGLEKKP
DNVLIYATSNRRHLIRETFKDKEDRDEELHTNDTVQEKLSLVARFGVTIYFGKPDKKQFQEIVRELAKKNGIDMPDDELL
LEANKWELSHGGLSGRTAQQFIDYLAGTR
>WP_006426709.1 MULTISPECIES: prephenate dehydratase [Dorea]
MTSLEELRTQLSDVDDQITDLYEKRMKICEDLGTCKIKNGYKTFDRQREKNKIAEVMGKVSSDFNKKGIGEVYELLLAIS
RKLQYKQLVEAGALGRLPFIGIDSLDKDTARVVFQGTEGAYSQAAMEHYFGKGCNSYHVHTFREAMEAIEEGAADYAVLP
IENSTAGAVNEIYDLLVEFENYIVGETIIPIKNTLSGLPGTDISEIERVYSKAEALMQASHFLGEHGDWQQISVANTALA
AKKILEDQDKHQAAVCSAYAASVYGLSVLADSINDEKNNSTRFIVITNQKVFLKDAKKISICLELPHESSSLYHLLSHFA
YNDLNMTKIESRPMEGKSWEYRFFIDFEGNLADPAVKNAIRGLREEGRNLRILGNY
>WP_006426711.1 MULTISPECIES: aspartate carbamoyltransferase [Dorea]
MRHLLSPLDFSVEELDNLMDLAKDIEANPKKYAHACEGKKLATLFYEPSTRTRLSHEAAMINLGGSVLGFSSADSSSASK
GESVADTIRVISCFADICAMRHPKEGAAMVASQHATIPVINAGDGGHQHPTQTLTDLLTIRSLKGRLDNMTIGLCGDLKF
GRTVHSLIHALVRYPGIRFVLISPEELKLPSYIKNDVLDRQNIPYEEVVRLEDALPDLDILYMTRVQKERFFNEEDYVRM
KDFYILDNKKMELAKDDMYILHPLPRVNEIATEVDNDPRAAYFKQVQYGVYIRMALILTLLGIEV
>WP_006426716.1 MBL fold metallo-hydrolase [Dorea longicatena]
MKITYLDHSGFAVEYKKYVLIFDWYKGKLPEFDSEKEIYVFSSHSHYDHFDRKIFELENIYPNVRYVLSADITEKPVPSK
VWFVIADKEYRIGNLKVQTLHSTDAGVAFLVYVDDRIIYHAGDLNWWHWEEESEYYNEQMRMDYQKEIHKLKNIRIDVAF
VPLDPRQEEQYYWGLDYFMKHTDTELVFPMHMWGHYEVYEKLMNNPQAESYKEHVMHVKVPGQVFELP
>WP_006426721.1 MULTISPECIES: shikimate dehydrogenase [Dorea]
MERHQITGHTELIGLLAYPIRHSQSPATHNAAYEKLGVDIVNLAFEVDAPELEDAIKGLRALKMRGANVSMPNKTIVHQY
LDEISPAAKLCGAVNTIVNKDGYLVGHITDGIGYVQSLKDNDIDPTGKKVTIVGSGGAATAVEIQAALDGVAEMSIFARD
DKFKQNALDTVKKINENTNCKATFYPLEDLDKLKEEMHSSYLFTNATGVGMKPLEGITYIPDPSFFRPDLIVTDVVYAPH
ETAMLKMARHAGCKTMNGQGMMLFQAIAAIELILGKRVDSEYMKEKLGISYVYED
>WP_006426724.1 MFS transporter [Dorea longicatena]
MKAKKYLWSIICVYFCYLTHGIQAIILSQNNVNFAKQWGFNMSDPQSAAYAAGLAAVSTAVAWTGFGKFVSVWIGGEISD
RVGRKKLMIGGAALYIICFLGFLFTKNALVASVCGFASGVATSGFWDASGYPAVQEAYPAAPGSALVGIKFFVSLSGMVY
PLLVVHNANSGNWKLNVMIPVVMSIICLVLAIIAPFVYDDQKKASEGTDGKSKDAVQAEIDAAKAAMLTKPGKFVVFLVM
FYAFLCMAIMYGAQQYTKAFGLSVCGLSEMQAAGMTSIYTIGSICAVLFWAFMMAKLKWSPLKVVLIDSICTAVALAGVL
FIHQVAIIYIAIAMLGFFAAGGALQTGLAVVQLFNPGPKGRNTGIYYTFMGAASYLIPVVAAQLTKASGEANAVYSLMIM
LLVFAILAILSSLYLVAQHKKIFGKSAL
>WP_006426725.1 MULTISPECIES: shikimate dehydrogenase [Dorea]
MEKRISGHTGLMALFGTPVGHSGSPAMYNFSFQHDGLDYAYMAFDVTEEEMPKVFESIRLLNMRGGNFTMPCKNIAAQLV
DKLSPAAEIIGACNVFVNDDGVITGHITDGVGFVKNLELNGVPVKDKKVVVLGAGGAATAIQVQLALDGAKEVNIFNIKD
KFFERAEGTKAKLAEKCPECVVTVDDLDDKAKLEEAIKACDILVNATIMGMKPHQDVTLVDKSLFRKDLVVADTVYSPEK
TKMILEAEEAGCKAIGGVGMLQQQGAVNYGLFVGKEMPLAEYQEFQKAQAK
>WP_006426726.1 FAD-dependent oxidoreductase [Dorea longicatena]
MKFKHMFSPIQIGPMTVKNRFVVPPMGNNFAKTDGTWSDESVAYYAERAKGQFGLITIEATVVHKGAKGGPRKPCLYDDN
SIESLKKITDACHAEGAKISIQLQNAGPEGNAKNAGAPIQAATSIAAADGRDIPEAVPTEQVYELIKGYGDAAVRAMKGG
ADAVEIHMAHGYLVNSFMSPRTNKRVDEFGGNFENRMRFSRLIVEEVKKRTEGKIAVLARINSTEDMFGGLDNHDMCAIA
SYLEDCGVDGLHVSRAVHLKDEYMWAPTGIHGGFSAELVANIKNCVSVPVITVGRYTEPQFAEQMVKLGKADLVAFGRQS
LADPHTPEKAQEERLEDMTPCIACLQGCVANMYAGKPLCCLVNPVLGREVEGLPKAEKAKKVYVIGGGVAGMCAAFTAKR
RGHDVTLFEATDKLGGNMRLAAYPPGKGDITGMIRSYIVKCEKAGVNIKMNTKVTAQMLKEDTPDAVILATGSETLVLPF
IKGIHNPDIVYGVDCLEGTRPVGHKVLVVGGGMVGAETADFLAEQGHEVSVIEMRDAIGPDVIHEHRIFLMEAFEKYGIE
QITSAAVSEIFSDGVSYKNAADKSDETIYEARGFDTVVLSMGFSSRYTHRDGQNVVYDFADELKDIVPEVHVVGDAVRAR
RALDATKEAYDVALKL
>WP_006426727.1 MULTISPECIES: sugar phosphate isomerase/epimerase [Dorea]
MSKKNPITVSSWTLGDQCKFEDRVIAAKEAGYEGIGLRAETYVDALNEGLHDEDILAILDKHDMKVTEVEYIVQWCEEHR
SYEQKYKEQMCFHMCELFGVGHINCGLMENYSVEYTAQKLKELCQRAGKYIIGVEPMPYSGIPNLQKGWEVVKASGCENA
MLILDTWHWVRANQPYDILTPEIAKKVISIQINDAYERPYADSILRDESMHDRLAPGTGAKDTAGFVKMIKDAGVDPKVI
GVEVISDEILGRGLKEAAAYTYENTEKVLKEAWPEMVD
>WP_006426728.1 LysR family transcriptional regulator [Dorea longicatena]
MNLYHLRYFATLAHLEHYTKAAEILAITQPSLSHAIASLEKELGVKLFEKEGRNVALTKCGQAFLIDVEQALDMIDSSVN
KLQMTGRGEGRIDIVELRALSSTVVPNFVKGFLDSTPDKKIDFYFHSSTGLTSDMIQGLKDRKYDIAFCSMMDNEPLIEF
TPVAKQELVLIVPKGHPLEGRSSIDLKDTLAYPHIAFSKRSGLRHVIDKLFKKCGGYPQIAYSMEEDQGVAGLVGAGFGI
AVVPKMPVLSYMPVSIIEIEKPSWERLFYMATLKNVYQAPVIMDFKKYVTEHADL
>WP_006426729.1 MULTISPECIES: NAD(P)H-dependent glycerol-3-phosphate dehydrogenase [Dorea]
MAKVSVIGAGSWGTALALLLYKNGHDVTVWSYQEEEVRMLSEKREHVSKLPGVKIPEGIFFTADIKEAVEEKDVVVLAVP
SIHVRNTAKKINPYVKDGQILVDVAKGIEEDTLMTLSQQIEEEIPQADVAVLSGPSHAEEVGRGLPTTVCIGAHTEATAK
YLQQLFMNEVFRVYISPDILGIELGGSLKNVIALAAGVADGMGYGDNTKAALITRGIAEISRLGVKMGGAAETFGGLAGI
GDLIVTCASVHSRNRKAGYLMGQGKTMKEAMDEVKMVVEGVYSAKAAAKLGKKYNVSLPIIEEVNKVLFEDKSPKEAVNE
LMLRVGKAEHTALPWE
>WP_006426730.1 MULTISPECIES: glycerol-3-phosphate 1-O-acyltransferase PlsY [Dorea]
MERLICVLVGYVFGLIQTGYLYGKKNGVDLRKKGSGNAGTTNALRTMGWKAGGVTLLGDCFKCVAAVVVVHMIYGKTHTD
MMPLLSMYAGMGVVLGHNYPFYLKFKGGKGIAATAGLIISTTNIWIVLICLAAFIAIVATTRYVSLGSMTVVTIYLISVI
VYGQHGGFHVENVAYLHEMYGIATFLMILAFWRHRANIKRLLSGTENKISVGGKDKK
>WP_006426731.1 MULTISPECIES: ribosome biogenesis GTPase Der [Dorea]
MSKPVVAIVGRPNVGKSTLFNVLAGEMISIVKDTPGVTRDRIYADVTWLDKEFTMIDTGGIEPESKDIILSQMREQAQIA
IDTADVIIFITDVRQGLVDADSKVADMLRRSGKPVVLAVNKVDNFDKFMPDVYEFYNLGIGDPVPVSAASRLGIGDMLDA
VIAHFPEHEAEEKEDERPRVAIVGKPNVGKSSIINKLTGKQRVIVSDVAGTTRDAIDTNVKYNGKDYVFIDTAGLRRKSK
IKEELERYSIIRTVTAVERADVVLVVIDATEGVTEQDAKIAGIAHERGKGIIIVVNKWDAIEKNDKTMREYENNVRRVLS
FMPYAEIMYVSAETGQRLNKLYDMIDMVIENQTLRVATGVLNEIMTEAVAMQQPPSDKGKRLKLYYITQVAVKPPSFVIF
VNNKELMHFSYTRYLENKIREAFGFRGTALKFFIRERKEKDQ
>WP_006426732.1 MULTISPECIES: ribose-phosphate pyrophosphokinase [Dorea]
MPNIKLMESGLPVAPLKIGALESCRELGEKVNDYIVQFRKSTMDKNTDSPLYYNYMRDNYLIDCPCPRFGSGEAKGLLTE
SIRGADLFLMVDVCNHSLTYSVNGHLNHMSPDDHFQDLKRIIAAANGKARRVNVVMPFLYESRQHKRTKRESLDSALALQ
ELIDMGVSNIFTFDAHDPRVQNSIPLHGFDSFNPPYQFMKALLKAEPDLKVDKEHLMIISPDEGAMQRAVYFSNVLGVNM
GMFYKRRDYSTVVNGKNPIVAHEFLGEHLDGKDAIIIDDMISSGESMLDVAKQIKDRGANRVFVCTTFGLFTDGFEKFDE
YYEKGYIDRVITTNLTYLPAEAKEKPYFLIADMSKFIALIIDSMNHDISIGKVMDPTEKIHRLLEKHNGTL
>WP_006426734.1 MULTISPECIES: phosphoglycerate dehydrogenase [Dorea]
MYKYHNLNPISQVGLDEFTKDYAPVSTPETADAILVRSAAMHEMEFAPDLKAIARAGAGVNNIPLEKCAEQGIVVFNTPG
ANANGVKELVIAGMLLASRDIIGGINWVQENEEDGNIAKDAEKAKKAFAGQELEGKKLGVIGLGAIGVLVANAATHLGMD
VYGYDPYVSVDSAWRLSRSIHHTTNVDEIYENCDYITVHVPALDSTKGMIGKDALGLMKEGVIVLNFARDVLVDSEAMVD
ALVAGKVKHYVTDFPTPEIAGVKGAIVIPHLGASTEESEDNCAKMAVKEVMDYLENGNIKHSVNYPDCDMGLRGDKTRIL
VLHHNVPNMIGQISAILAKDNMNIADLTNKSKGKYAYTMIDVDSEVPDGVVEELKQIGEVLRVRVIC
>WP_006426735.1 MULTISPECIES: 3-phosphoserine/phosphohydroxythreonine transaminase [Dorea]
MSRVYNFSAGPAVLPEEVLKEAAAEMLDYQGCGMSVMEMSHRSSVFQEIIETAEADIRELMHIPDNYKVLFLQGGASQQF
AMIPMNLMKNKVADYIVTGQWAKKAAKEAEKYGEVHVIASSEDKTFSYIPDCSDLDISEDADYVYICENNTIYGTKFKEL
PNTKGKTLVADVSSCFLSEPVDVSKYGVIYGGVQKNVGPAGVVIAIIREDLITDDVLEGTPTMLKYKTHADAKSLYNTPP
AYGIYICGKVFKWLKKQGGLEAIKERNEKKAKILYDYLDESKLFKGTVVPKDRSLMNVPFVTGDKDLDAKFVKEAKKAGF
ENLKGHRSVGGMRASIYNAMPIEGVEKLVEFMKAFEKENL
>WP_006426737.1 MULTISPECIES: dihydroxy-acid dehydratase [Dorea]
MRSDTVTKGKQQAPHRSLFNALGLTEEEMNRPLVGIVCSYNEIVPGHMNLDKIANAVKQGVAMAGGTPIMFPAIAVCDGI
AMGHIGMKYSLVTRDLIADSTEAMAMAHQFDALVMIPNCDKNVPGLLMAAARINVPTVFVSGGPMLAGHVKGQKRSLSSM
FEAVGANVAGTMSDADLCEFENKVCPTCGSCSGMYTANSMNCLTEVLGMGLRGNGTIPAVYSERIRLAKHAGMKVMELLE
KNIRPRDIMTKEAILNALTVDMALGCSTNSMLHLPAIAHEVGMDFEIDFANGISEKTPNLCHLAPAGPTYMEDLNEAGGV
YAVMAELNKKGLLHTECMTVTGKTVGENIEGVVNKDPEVIRPIDNPYTPTGGLAVLKGNLAPDGSVVKRSAVVDEMLVHE
GPARVFDCEEDAIAAIKGGKIVAGDVVVIRYEGPKGGPGMREMLNPTSAIAGMGLGSSVALITDGRFSGASRGASIGHVS
PEAAVGGPIALVEEGDLIQIDIPNLSIHLDVSDEELAKRKANWTPREPKVTTGYLARYAAMVTSGNRGAILEVPKAK
>WP_006426738.1 3-isopropylmalate dehydrogenase [Dorea longicatena]
MNLKIGVIKGDGIGPEIVTEAMKVLNKVAEVYGHTCDYTQLLMGGASIDVHGVPLTDETIAEAKACDAVLMGSIGGDAKT
SPWYKLEPSKRPEAGLLKIRKALNLFANLRPAVLYDELKGACPLKEEITEGGFDMMIMRELTGGLYFGERKTEEVNGVMT
AQDSLTYNEEEIRRIAKRGFDIAMKRRKKVTSVDKANVLDSSRLWRKVVEEVSKDYPEVTVENMLVDNCAMQLVKDPKQF
DVILTENMFGDILSDEASMVTGSIGMLASASLNETKFGLYEPSGGSAPDIAGKGIANPIATILSAAMMLRFSFDLDKEAD
SIEAAVSKVLKDGYRTIDIMSDGKTQIGTEEMGSLIAANIQ
>WP_006426742.1 formate C-acetyltransferase [Dorea longicatena]
MAHFEQWAGFKGKEWVNSVDVRSFIQENYTPYEGDESFLEGPTEATDTLWGKLQELQKEERAKGGVLDMETEVVSGLTAY
GPGYISEETKDLEKVVGLQTDKPLKRAFMPYGGIKMAEQACTTYGYQPSEELHKIFTKYHKTHNQGVFDIYTPEMKKARH
NKIITGLPDTYGRGRIVGDYRRVALYGIDFLIEKKQYDFERYARHGMKGTDFRLREELADQIKALKEMKEMAAVYGYDIS
QPAKDAHEAVQWLYFGYLAAIKTQNGAAMSVGRISTFLDIYIERDLKAGKITEKEAQELIDHMVMKFRMVKFARIPSYNE
LFSGDPTWATLEVGGLGQDGRSMVTKNDYRFLHTLKNMGPSPEPNLTVLYSSRLPENFKKFAALISVETSSIQYENDDVM
RPVWGDDYSICCCVSATETGKEMQFFGARANLAKCLLYAINGGVDEKNKVQVGPAYRPITSEYLDFDEVMEKYDAMMEWL
SKLYVDTLNMIHYMHDKYYYEAAQMSLIDTDVKRSFATGIAGFSHVVDSLCAIKYAKVKAIRDEDGITKDFEIEGDFPRY
GNDDDRADDMAIWLLKTFMHKLNKCHTYRNSVPTTSILTITSNVVYGKATGSLPDGRKAGEPLSPGANPSYGAEKSGLLA
SLNSVAKLPYELALDGISNTQTISPSALGHTDDERKENLARVMDGYFDQGAHHLNVNVFGTDKLVDAMEHPEKPEYANFT
IRVSGYAVKFIDLTREQQLDVIARTCHDHM
>WP_006426743.1 preprotein translocase subunit YajC [Dorea longicatena]
MFSLAAQSSSGTSWVILIVVYAVIFGGFYMIFMRPQKKEQKRVQAMINEMEVGDTVLTTGGFYGVLIDISDEDVIVEFGS
NKNCRIPMQKAAIAQVEKASAE
>WP_006426744.1 MULTISPECIES: tRNA guanosine(34) transglycosylase Tgt [Dorea]
MYELIKKDGLAKRGRLHTVHGVIETPVFMNVGTAAAIKGAVATTDLQEIKTQVELSNTYHLHVRPGDEVVKKLGGLHKFM
NWDKPILTDSGGFQVFSLAGLRRIKEEGVYFNSHIDGHKIFMGPEESMRIQSNLASTIAMAFDECPSSVADREYIEKSVA
RTTRWLVRCKKEMERLNSLPDTINKHQMLFGINQGGVYEDIRIKHADEISKLDLDGYAVGGLAVGESHEEMYRILDAVVP
HLPDHKPTYLMGVGTPVNILEAVDRGVDFFDCVYPSRNGRHGHVYTNHGKLNLFNAKFELDDRPIEEGCQCPACRNYSRA
YIRHLLKAKEMLGMRLCVLHNLYFYNTMMEEIRDAIDHDCYKEYKERKIAAVTGKNE
>WP_006426746.1 chorismate synthase [Dorea longicatena]
MAGSTFGTLFRITTWGESHGPALGVVVDGCPAGIPLTTDYIQAFLDRRKPGQSKFTTARRESDTVEILSGVFEGYTTGTP
ISLVVRNNDQRSHDYSNIKDCYRPGHADYTFDKKYGLRDYRGGGRTSGRETIGRVAGGAVASRILECLGIKLTTYTKAIG
PVSIPSDAYDYSVINENRLYMPNSEYAQQAAAYLEQCISDQDSSGGLIECIIEGMPAGVGEPVFDKLDASLAKAVMSIGA
VKGVEIGDGFSVTSSKGSINNDSFISENGQVLKQTNHSGGILGGISDGSSIILRAAIKPTPSISQPQKTVNTAGENIEIA
ISGRHDPVIVPRAVVVVESMAAITLTDLLMQNMTSRIEYLKNIYL
>WP_006426749.1 MULTISPECIES: Nif3-like dinuclear metal center hexameric protein [Dorea]
MLCKDVMYEIEKEYPLNYALSWDNVGLLVGRDDKEVKRIYIALDATDEVIDEAVRTGADMLITHHPMIFSPIKRIHNLDF
VGERILKLIQNDISYYAMHTNYDVLGMADLSGDKMNMKNAEILEVTAEGDIGKEDEPEGIGRVSDLETPMTLRECCEDVK
SAFHLGAVKVFGNLEEKVKRIAICPGSGKSVIQAALDKNADVLITGDIGHHEGIDAVAQGLAIIDGGHYGIEHIFIEDMR
QYLEKHLSEVEIVAAPISHPFLIV
>WP_006426750.1 MULTISPECIES: class I SAM-dependent methyltransferase [Dorea]
MELSKRLQAVADLVTEGASVADIGTDHGYIPIYLIEHNIAGKVIALDINRGPLERARMHVVGHGLKGKIETRLSDGLEKV
LPGEVDTMIAAGMGGGLVIKILTEGYPVVEILDTMILQPQSEIGKVRRFLNEHNLQITEENMVEEDGKFYPMMKVIHGKK
EEYTICEYTYGKRLLLEQHPVLKKYLDREMQIKESVFQQLFKHQNSASAAERMEELKQEIILTQEALKYYE
>WP_006426751.1 MULTISPECIES: RNA polymerase sigma factor RpoD [Dorea]
MDENIVKFQEKLRELVSLGKKKKGILEIQEINDFFSDMELDSDQMEKVFDYLEANNVDVLRISNDDDDIPDEIVMSDEDD
IDVEKIDLSVPDGISIEDPVRMYLKEIGKVPLLSAEEEVELAKRMADGDEEAKKRLAEANLRLVVSIAKRYVGRGMLFLD
LIQEGNLGLIKAVEKFDYHKGFKFSTYATWWIRQAITRAIADQARTIRIPVHMVETINKLIRVSRQLLQELGREPTPEEI
AAELDMPVERVREILKISQEPVSLETPIGEEEDSHLGDFIQDDNVPVPAEAAAQTLLKEQLDEVLDTLTEREQKVLRLRF
GMNDGRARTLEEVGKEFDVTRERIRQIEAKALRKLRHPSRSRKLRDYLD
>WP_006426753.1 DUF5662 family protein [Dorea longicatena]
MKALQHLQTINHHKYLVMKECFEVGLYKQGLLHDMSKYSPTEFLVGCRYYQGNRSPNNAEREATGYSWAWLHHKGRNKHH
YEYWIDYSVIPGEGMVGLKMPLRYVVEMFMDRIAASKTYQGEAYRNWHPLEYYEKGAARLGKMIHPDTAKLLHELLEMLA
EEGEEKTFSYIKHVLLKQKKY
>WP_006426755.1 sugar ABC transporter substrate-binding protein [Dorea longicatena]
MMKKRMLGVIAVLLVCIFALSACKKEAGKPVDNAVSEDTTDDSEDTDQTDDAGKYKFGFSVIDMQNPYFITLEEAVQQVV
DKEECTMVVKDPSSDADTQAEQIQEMIDEGINAIFLCPVDWEKITPSLQALQEAGVKIINIDSQVKDTDYIDAYVGSNNS
EAGKLCGNDLIEKYPDGGTVAILEATKQNSINDRITGFEQTIAKAEKGFEVVAREDTNGTFDSALEAAKKILNEQPDITA
IMCGNDQMAVAAKTALNLAGNDQTVVYSIDGSPDIKKELKKADGQIAGTVAQSPVNIGKKAVDIALDILEGKDFEKETSV
DVFMINKENVEMYGADGWQ
>WP_006426757.1 ATP-dependent helicase [Dorea longicatena]
MSLNHAQTEAVAHNKGPCMVLAGPGSGKTLTIAKRIEYLIMKHKVRPEEILVITFTKYAAWEMKNRTRSICGPSSYAVTF
GTFHGIYYGILKWAYRLNQSNLLSDEEKYRILREILPGIDWDQEPEADEEKDYLQELAIEIGNVKNNCMDIEEYEPVKYT
TEKFRKLYRTYEETKKKYRKIDFEDMLIQCRDLFMKRPDILKKWQEKFQYILVDEFQDVNQAQYDVVRMLAAPQDNLFVV
GDDDQSVYGFRGAKPGIMKEFMKDYPKARQILLDVNYRSSGYIVKGALRVIGNNKIRFEKKIEAFRKPDETVHVQEVKDP
VQEAEYVLERIREYREKGVSYTEMAVLYRTNVDARAMSELMTEYQIPFVMKEHLNNIYEHFIALDMISYLRLSQGEYDRK
YFLQIANRPNRYLTRESMKTGNVSYESLRRYYRDKDWMVDRIDQLEWDMKMICDKTPYAAIQYIRKRMGYDEFLKEYAAY
RKISSEDLFAVLEEIWQNSKGYGTIKEWFEHIESYGKMLKEQNKKNGEKEGVNLMTMHAAKGLEFDTVFVIEANEGSCPY
KKATANEEIEEERRLFYVAMTRAKRKLVISYVKEKNGKDLLPSRFVSELLLNV
>WP_006426760.1 MULTISPECIES: threonine/serine exporter family protein [Dorea]
MVIKIVANLACSFIGTIAYAVMFQVPRRFYIGCGITGSVGWMIYKLASVYCSVAVASFIGTVCTVLVARMLTVRLKCPIT
IFLISGIITLVPGAGIYFTAYYLVTNQLAMAAVKGLGAVKVAFAIVLGIVCIVSIPREVFQKEYWIERKLKKQQKGKI
>WP_006426761.1 MULTISPECIES: threonine/serine exporter family protein [Dorea]
MNIRQVTDGKEDYIELLRAGDPDESRIRKLLEKGELFLLEEHGKLRTLCIVIFSEEKKCEIKNIVTIKKDQGKGYGRYMI
HYICEHYCAQYDWVYMKKERCLDIMEFCEKCGFSDEDEKYLKKELMSEIDTKRVINLAMEAGRMLLKNGGEIFRVEETMM
RICHRFGVKYVDLFTLSHGLFICAGTDKEKLYTKVKQVPLSSTHLGIVAEVNDLSREIAAGHVGIEEAWKKLKQINKMPT
KRISYQIAAAGLSAGGLGYLLGGTPMEAFVAIFVGCVVFAWSLFAGKHGISKILVHIVGGIIIASMALAAMQIPAFGNLR
MEGIVTGGIMPLVPGLAFVNAIRDLADSDYLAGTVKMIDAVMVFVYIAIGVGAALTVYHHVLGGVL
>WP_006426766.1 MULTISPECIES: amino acid ABC transporter ATP-binding protein [Dorea]
MSLLEMKNIKKSFNGVEVLKDISLKVEKGEVLGIIGPSGSGKSTLLRCATGLETADAGEIHYEGTFGLVFQNFNLFPHYS
VMKNITDAPIKVQKRKKEEVYKEARELLKKMGLSDKENAYPCQLSGGQQQRVSIARALALNPDILFFDEPTSALDPELTA
EILKVIRELAMEHMTMVIVTHEMNFARNVSDHVIFMDGGVIAVEGTPEEVFDSSNERMKEFLGKFND
>WP_006426767.1 MULTISPECIES: amino acid ABC transporter permease [Dorea]
MEIGTLIRELGGGMWISAEIFILTLLFSLPLGLVVAFGRMSKIAPVRWISKLYISIMRGTPLMLQLMVVYFGPYYLFGMR
ISTGYRMTAVLIGFAINYAAYFAEIYRGGIEAIPVGQYEAAKVLGYSKGQTFFRIVFPQVCKHILPAVTNEIITLVKDTS
LAFVLAVTEMFTMAKQIAAAQTSMVPYIAAGIFYYVFNLLVAMIMEKIEEKLNYYH
>WP_006426768.1 MULTISPECIES: amino acid ABC transporter substrate-binding protein [Dorea]
MKKRLVLLLVTAMAATTVLAGCGSKDSGSSDNGKKSSKEAKIENDDDTLIVGFDASFPPYGYKDDSGEYVGFDLDLAQEV
CDRNNWKLVKQPIDWDSKDAELNSGTIDCIWNGFTMNGREDDYTWSDPYIDNKQVVVVRSDSGIDDFAGLKGKHVEVQTD
SSALAALEGDQKDLAATFADLNQVAEYNTAFMDLESGACDAIAMDIGVANYQVNSRKNPDDYKILDKEISSEQYAVGFKK
GNTELKDKVQKTLDEMAEDGTVDKIAEKYADYGVPGALCIGKNGK
>WP_006426769.1 MULTISPECIES: hypothetical protein [Dorea]
MGSLILCHKKRAKRPFEISRVHMRIYTIEELCYYICNNLYLIDYTIVNERLCRWIGDELELPELSSELRRLLRENGSMEE
FVLTILKESNIYATAEIHKMQSVLEQLQSQRDVEKEKYKADSLQNSKEYESAILVYQSIINRDWDESVDKKFYGRVYASM
GAAYGHQFLYKEAAKAYQEAYKICEQPDMLKAYLYSCYRALPHEEYIKLLSGNPVLLSLDTVIQNEIDQTKKEIGLDIPE
EKLEEWKKEYRRIDKHRRI
>WP_006426774.1 MULTISPECIES: ABC transporter permease [Dorea]
MNNFIYEKLAVTNLKNNRKTYVPYIFTGVLTVMMFYIIDALSKGEGITQNTLKICLQYATGVIIVFAVIFLFYTNSFLIK
RRKKEIGVYNILGMGKRHIARMMAVETILTAGISILGGLVFGIIFGKLMYLLLLKILHNSVDMQFSVNGTAIVQTVILFA
GIFLLTYLYNILQIQLVNPVELLHGGNQGEKEPKSRWLLVIVGVAALGNGYWIALTTEAPLEALLKFFVAVVCVIIGTYA
LFIAGSIVVLKILRKNKAYYYNPKHFTSVSGMIYRMKQNGAGLANICVLSTMVLVMVSTTVSLYAGMEDILDSRFPRDVS
IVCNEADTNNEETLQRLIKEQCEKAGVKITDRVRYRYGSMNAVLKGNNLEKVEQYYPDNHFYYVEMITQEEYNRIEKQNV
SLKEQEILTYTTNGKCGKKQINIAGQNYQVKKELSEMTSQPKSTAEMYKTLYIVFANAEQIERIESFSYADKFNLKGDDG
KQKETLEQIQNEFYEKFPDGTMESRMLSRSSFYELYGGLFFIGIYLGSMFIMATVLIIYYKQISEGYDDRERYQIMQKVG
MSKKEVKRSIRSQVLSVFFLPLVVAVIHVAVAFKVMTKILGVLNLTNVSLFAVCTIITIAVFAVFYIIVYSITAKEYYRI
VN
>WP_006426776.1 MULTISPECIES: HAMP domain-containing sensor histidine kinase [Dorea]
MKLLIAFFKDKTREISLYAGTVGIFIVVAFLYNIRMDALKYALLLVILWLLLYVITEYHRFRKKHLLLERFKKSTQECTK
ELPECRNLLELDYQELLGIFDEKILELKSEARIKGQDLSDYYGMWVHQIKTPIAAMHILLQSVEDENPALPELKEMKMEL
FKMEQYVEMVLTYLRMEDMSGDLQFEKVSLDKILKQSVRKYSQMFILQKIRLDYRPVERIVLTDEKWLEFVTEQILSNAL
KYTKNGGEIRICLEEKRGRECLVIEDNGIGIQAEDLPRVFEKGFTGYNGRADKKSTGIGLYLCKKIMDKMGHKIWIDSEV
GKGTRVYLELTRKEWNPE
>WP_006426778.1 cell wall hydrolase [Dorea longicatena]
MLKAKRLKSMFVLYSACAVMATGFTSQAASEQPEVTTITETKGENTNTHTAVQAISQNIVASAQEMTDASQQVIADNIAK
KEEEERLAREKAEQEAKEKAEREAREAYVRANQELLASIIYCEAGNQPYEGQVAVGAVIMNRVKSGSYPNSIEEVIYQSG
QFGPAATGWLNRVRSSKGYSQTALQAAGDALNGSNPIGNCLYFDQGGAGMKIGAHYFH
>WP_006426780.1 MULTISPECIES: carbamoyl-phosphate synthase large subunit [Dorea]
MPRIKDIKKVLVIGSGPIIIGQAAEFDYAGTQACRSLKEEGLEVVLLNSNPATIMTDKDIADRVYIEPLTVEVVEQLILK
EKPDSVLPTLGGQAALNLAMELDENGFLERNNVRLIGTTSETIKKAEDRLEFKMTMEKIGEPCAASKVVKDVQAGIEFAE
SIGYPVVLRPAYTLGGSGGGIADNRTELVEILENGLRLSRVGEVLVERCIAGWKEIEYEVMRDSNGNCITVCNMENLDPV
GVHTGDSIVVAPSQTLSDKEYQMLRTSALNIISELNITGGCNVQYALNPDSFEYCVIEVNPRVSRSSALASKATGYPIAK
VAAKIALGYTLDEIKNAVTKKTYASFEPMLDYCVVKIPRLPFDKFISAKRTLTTQMKATGEVMSICDNFEGALMKAIRSL
EQHVDSLMSYDFSYLKGEELLEELKVVDDRRIWKIAEAIRQGISYEDIHRITKIDNWFIDKIAILVEMEQKLKTEELTAE
TLKEAKRLEFPDNVIAELTGKTEREIHDLRHDNGITASYKMVDTCAAEFAAETPYYYSVFGSENEVVETSGKKKVLVLGS
GPIRIGQGIEFDFCSVHCTWAFAKEGYETIIVNNNPETVSTDFDIADKLYFEPLTPEDVESIVDLEKPDGAVVQFGGQTA
IKLTESLMKMGVPILGTSAENVDAAEDRELFDEILEQCEIPRPTGGTVFTAEEAKKVANRLGYPVLVRPSYVLGGQGMQI
AINDHDIDEFIGIINRIAQDHPILVDKYLQGKEIEVDAVCDGEDILIPGIMEHIERAGIHSGDSISVYPAQSISQKTKET
IAEYTRRLAKSLHVIGLINIQFIVCGEDVYVIEVNPRSSRTVPYISKVTGIPIVPLATKVIIGHKIKELGYTPGLQPEAD
YFAIKMPVFSFEKIRGADISLGPEMKSTGECLGIAKTFDEALYKAFIGAGVKLPKHKNMIMTVRDEDKEEAVEIGRRFEK
IGYKIFATEGTAKVLTDAGVKAMTVNKIEQESPNLMDLILGHKIDLVIDTPPQGADHSRDGFVIRRNAIETGVNVLTAID
TAKALITSLENTDIQKLTLIDIAKIK
>WP_006426783.1 MULTISPECIES: carboxypeptidase-like regulatory domain-containing protein [Dorea]
MNGTTPTTQDTPDKGRLQINLVSDISAYPIQGAQISIFYTGIPEAQLEQLTTDSSGQTDTIDLAAPPLEYSLNPENEVQP
YSEYTMQITAEGFESVSIAGAEILADVTAIQNVSMKPIDTPEDEETVFVIPAHTLYATYPPKIPEDEIQPTFESGEIVLS
RVVVPEYIVVHDGSPRDSTAKNYYVKYKDYIKNVASSEIYATWPEDTIRANVLAIMSFTLNRVYTEFYRNRGYDFTITSS
TAFDHKWIPERNIYDTISVIVDELFADYLSRPNVKQPILTQYCDGRQVQCPNWMTFLL
>WP_006426784.1 N-acetylmuramoyl-L-alanine amidase [Dorea longicatena]
MAHLFIIAGHGAGDSGAVGYIGKKMYTEAERVRALAKRLSALGGSNVTVGDTSRNWYADKGISTLSIPKSWQIIELHMDG
ASASARGGHVIIKSGYKPDAYDTALAHFIGGFTPGRANTIVGRSNLANVNRAAVRGYSYRLLECGFITNQADLNKFNNNL
DTLARGILGAFEIGTTAQAGWVADKIGWWYRHADGSYTKNGWEQIGGDWYWFDNGGYAVHDTWKEIKGHWYYFKSDCRMV
KGWRKVDGKWYFLNKQVYAEHPEGSMQEGWLLDGRFWYYLNPKTGGPRGAMCTGFVTVNGQTYYCRPKAEAGYPEGSMVT
GKKMIDGKEYYFEADGRMKK
>WP_006426785.1 MW1434 family type I TA system toxin [Dorea longicatena]
MYFSEAFKLMESGLKVKLPSWGGYWYWSKEKKTIIMHTKDGIEMDIRETQVPEYTFKNIASDDWIVADEKNCPELGGENT
FSFGEAIKYLKRGFKVARKGWNGKGIYLEMYSPEVNLETIAEAVHNAWWEEKKKQGVTDHPDMIPYSELSEEVKEYDRVT
ARTTIEAFNYMTHSFIYINTTGLQTENPYAPKNKVPWTPSQTDMLAEDWVFAN
>WP_006426787.1 hypothetical protein [Dorea longicatena]
MPKEVIISLISTVLGTVVGWILNCFSLNTGRIVVEINDFHAAPQEFVHTYSNGQYTEIRGKRIIASFELLVTNKKQTTCG
VNNCKVYLENKNGEKQYFTDLTEQMAVYYDGTDLLNIPGRTTKSKKIEKELMLWRKQSLKGSVICLEYRINGKKKIHRCI
LGEMKE
>WP_006426789.1 DUF433 domain-containing protein [Dorea longicatena]
MKTLNNLKMKIMVRAFRIRIKNGEAFEDIAADYPALTTDDLEAIKEALNTN
>WP_006426790.1 SGNH/GDSL hydrolase family protein [Dorea longicatena]
MAKLFDGHGNEIEIGGGESGKLEVADYKIYEESDGTQSRQGVLTYNGLNLYPVNKPLQRENETKLYSGGLMVTLGDSYTA
YLNSYFDTFAQKHGLIQKNVGLASSKIARPEGEGQDTIKSFVTRLDELIASFPITINGKAYTTTDVKLITFMGGANDWTT
IDTEKGIDRIGDRYSTDKGQIYGATKYCLETLQKTFPSADIIVILQPNNGNNTDFCVMEMKENIVKECAEMYSLPICDCC
FNFYSPSNPTEFSKYWENDKLHLNADGHQKLIDKLEVTLNTLDYYKS
>WP_006426791.1 hypothetical protein [Dorea longicatena]
MTLEEALAASEAEPVNDIFTVNPESRTITVPETEKIFGVFSDGNTERKHFRCPKVVGDGIDLTTLHLYINYQNANGKKYP
YLVEDVQADGDYITFSWLISPDVVSYKGTVKFVLCAKKGTELEWNTTLAEGTVLEGLEATDEVVARNPDIIEQILTRLDN
VTEIPQEKVTEAVSTYMEANPINVPKKLSDLEEDTTHRTVTDEEKQSWNNTSGTGLPDTAKNLLIAILKNAVYTVNQKAN
IEALENALSTQNTPTDAWSIVQNLTYVTSTNTAFNVKKGESYTTTIVPNKNYKINSVTVVMGGVDITNTAYNNGVITINS
VTGNVTITAIAKKNSGALLPSDGLLANFDFRNKEMTSYNLSGWGNVYKCDDETGNYFTFGGSAKTASQGGIGQYLFRDVR
KKDNESKLVDLGTDFTIAMYSTEVPNILNSTKKSNVSTGKIILAPRYINTSATEVTVKEFTPDITRNEYMSLTITVSANV
IKMYVDGTLLKTYNGNEITDFKKWKSTPVQPTTVYNMGTIAAAVMYNKVLNDVEVTDLHAHFKSMEVE
>WP_006426792.1 hypothetical protein [Dorea longicatena]
MRILQFRINGQKLSKDGDFSGLIAGTKGYLYAAYNFDREWDGCKKAAVFSRYDKEYPVPIINSKCAVPDEITGCKRWKIY
LVGERKGYRITTNEVEVRQE
>WP_006426793.1 hypothetical protein [Dorea longicatena]
MKITFNDATELTVQSASTRPDGSLLIKTISETEENLKTIFQDGMKTKKMIIKERESTIGTYENYTELEGIMKYTAGILGV
VLHKVGKSQLERIDALEVTTDDIVLMMADLIAGGEQNENTAVPD
>WP_006426795.1 hypothetical protein [Dorea longicatena]
MVILATRSREIGTNPLLDANCTFDANKDREFSIKIARCNWTEEMIFGNLVYVPDTEFGGIIEDVLTDTTLDYVELKGYTW
RGRMAMKVIEPPVGSDYRVVSGELNAILKKLIEPEFGGLYVVSGTDTGAAVSNYQFDRYCTLLEGITKMLKSVGYRLSIR
HKREKGIPGYILIEAVPIADYSDEIELSKDCGLNYTMEDKRNGVNHLIVTGKGELQDRNVFHLYVWPDGSFKKTQYYTGL
DEIVQVYENTSTETDELESQSTKKLQDLCSKKKFGMDIAKLGIDVDIGDVVGGRDYLTGMYSSKPIENIIYSITNRIESK
EYELEGENDNGDS
>WP_006426796.1 hypothetical protein [Dorea longicatena]
MIKAYYKNSKGEVLWLTRAPFRTIDADWFDSTWEETEDGYEKVITLDVFGKREEFTKNMETLYRIISVDAETGNYGRLYV
NDTFLPCQIYKTKKTGWKGYVYTEVELTFLAPELSWITVLEKRFFPQKEITADSGLDFACDFPFDFMNEKRGTAEFEVDH
IIPSDFEMIIYGPCVNPKVLMNGYPYEVLTTLEKNEYLIINSSEQTIMKYLSNGTTANLFDVRGYDYSVFKKIPSGLISV
NWSGDFGIDLYVFLKRKEAAW
>WP_006426798.1 bacteriophage Gp15 family protein [Dorea longicatena]
MNILFDKFPDTVCVNDEAYQIETDFREWIRFAKLVEDEDIPWQIKCRLLLRWYIDGIPDDLETAVYALGDFLAMKTENAE
EDESITGSAPKQLYSFEQDAECIYSAFREVYGINLQTISYMHWWEFQTLFAGLPEKTEIKQRIMYRSIDLRTIKDKDERK
RIKKIQEIVALKKKNRRIMTDYEIGDMFA
>WP_006426800.1 DUF6673 family protein [Dorea longicatena]
MSLFKFGNLEAEIDFTDVLFLENLEDAKQAMKEEAARVPKTGKTADIIRAQCQCYFNFFDRVIGEGAHEEMFQGKISLNA
CLDAADELLKFENDEATKLNGRYSEYTIQQHGNRQQRRNYNKQHGKKQNKGNVTYYRNGNR
>WP_006426801.1 hypothetical protein [Dorea longicatena]
MAEDTNKKKLVGRHKRVAFMDVTGDGKTYTRMTGFTSLSDGKNSTEYSRQYVDEASERSDVVGYAPSMDYEFDLYTNDAV
QKKLATITDDELLGSDAQVTVVVVDLFETKADDGNTCTARKRDWSVIPDTEGDGTDALIYKGSLKAAGEIIKGTATTTDS
WQTCTFTAE
>WP_006426803.1 MULTISPECIES: hypothetical protein [Dorea]
MAQKKEFRITTPRGSVFTSADANGSVTAKIEWAPGFAQRKAESFSKAQQFVDSECLRYMNPLTPRRTGFLIKSGTLGTVI
GSGSIEYLAPYARRQYYENKSKPRWFETMKASHKEPILKGAERIARE
>WP_006426804.1 DUF6751 family protein [Dorea longicatena]
MLTNATITIYNHRYDSLTRFDTWHRTIIENVHVYVDHKASAGDSGLNSAEVYKIRIPTDVENANQYLPPEEYAKLEDPEE
HWTIQTDDQIVLGEYNQEIEKPADLKDVRLRHCKVLSWSDNRFGGLPHWKIEGE
>WP_006426805.1 hypothetical protein [Dorea longicatena]
MYVDYGYYADQYGGGITEKEFPSAERKAEAYIRKLTYIRGNIFATENMAVKDAVCAVADVYASCEKKRETGTVKSENNDG
YSVSYAVEQMDGQTIEELIGKKAYKAASTYLLPTGWLSRKVGCCCVNECNDNYL
>WP_006426806.1 phage major capsid protein [Dorea longicatena]
MNKNRMNLRLFENDVNIIDRSGAESLIPVQESNEIIQGVIAQSAVLSRGRKLPNMTSKQYKMPVLDMLPIAYFVNGDSGQ
KKTTKQAWDKKFIIAEEIAVIVPIPESVLDDSDYDIWGEVKPRVTEAFGTKIDGAALFGVDKPSTWRDDIVTTATKAGSV
VTLGSADPLYDKIMAEEGVLDKVEKCGYLVNGHMADVSMRAKLRGLKNANGDPLFKSDMQGSTQYALDGSPMNFPINGAW
DKSKALMVSGDFSQLVFSIRQDITFKLFTEGVVQNTDGTIAYNLMQNDMVALRAVMRMGWEVPNPINALAKEKTKRCPFS
ILKAGE
>WP_006426808.1 ribosomal-processing cysteine protease Prp [Dorea longicatena]
MINVEITERSIRLSGHACRKASDGIDRACAAVSALTCSLINSLQDLTHDRVQAMAESGMTVIRWENLSDGGKLLVDSWFL
GLTDVNREYNCIEFQK
>WP_006426809.1 hypothetical protein [Dorea longicatena]
MIEYKKYAKFENLSELTEAIEAGLDIELALSEKRYNISWRDDKPFICECPEGEAEFYSDAQEMLDKHKINNIPLNKLWED
IEILSM
>WP_006426811.1 AP2 domain-containing protein [Dorea longicatena]
MGKAIDLTGQKFGRLTVLKRAENYISPNGGKSAQWLCKCECGKEVVVLGKNLRKGLTQSCGCLHKERTSKINVVHKATGT
RLHNEWRAMKARCNIPSCSNYEYYGGRGIKVCDEWINDFEAFKQWAIKNGYADKLTIDRIDVNGDYCPENCRWISFQENC
WNRDKKPRKTNTSGYPGVMWRKDSEKWRAYITVDKKRINLGTYDRIEEALEARKTAEEKYWK
>WP_006426813.1 hypothetical protein [Dorea longicatena]
MSPRTGRPTDEPKTKRMEVRLSVLDDIKLEYCRETLGLNKTEVVKKGIDMVYQQAVNLTKK
>WP_006426814.1 phage minor capsid protein, partial [Dorea longicatena]
MRDDYKNKMASKIAARYQDLEERIMQDIVRRIVKTGEITSTADWQINRLRILGHSSEDIEREIKKTLNASYPEMFELYDK
VIEKEYVRDKDVYEQINAEYIPYDQNEQLKRITEAIIDQSCEDLENVTNSLGFYLDYGNGRKVLTPLAQVYSGYLDAACY
DIVTGAFDYNSVLRRVVTQLTNSGLRKIDYSSGRADRVDVAARRAVMTGVVKLTHKITEYHMEQLGCEYVEVSWHAGARP
SHSVWQGKVYKWNK
>WP_006426815.1 phage portal protein [Dorea longicatena]
MNIFNYFKKKEIDTVDPSFYRKIAEWISWYEGNVRNFSFYKVYSGRGTYKRCRRKSMGMAKKLSEDIADLLLNERVTITL
DDDQTDEYVQQVLDDNRFLVMGNDYQERKAFTGTVAYIPYLEDVEITEDGEVLSGRICINYVDAPNIYPVTWNNGRVTEC
IFAFPHTISRKKYVQLQSHLLENGEYVISNTVLRCESGSQEGTELTEEEWKLLKPFKTLAKEAKTGSAEPQFVIDRLNIT
NNADQNNPMGVAIFANAIDTLKKLDTEYDSYCNEFELGRKRIFVRPEMLTNEDGSPAFDPDDSVFYALPEDDANGEGLLK
EIDMSLRADQHSKAINDDLNYLSLKCGFGTDRYQFGAIGAKTATEIISENSDMYRMIKKHEILLEDALKQLIRIIIRLGM
VLNEPLNPDAEIVIDFDDSIIEDKETERNRDRQDVSMGVMSHAEYRSKWYGETLEDAAAKLPEQNQVME
>WP_006426818.1 hypothetical protein [Dorea longicatena]
MDSVIPISDRINSSLGKRKITRMEEGKNMDDLLKSYIEKVDRDQSELREDVRESERRTEKKISEFEYKIDNRLNKIEQIL
NSQNDKIDDLKQTVNDKMEEEKKYRHSNNIAIVIGVVSTVVAMIGIYYATISTITSILGIAK
>WP_006426819.1 hypothetical protein [Dorea longicatena]
MAFENGYNMFNYCEELFAKYKEDKLIFYKALQILSVFERRNDYPYCTDELSEVCEKMLGYDLNCVTDFLWKYTLSNQIEW
NARKVLSCKEDKEVNLIEEFTEEEGNKIVTNFKNEMEAFFITLTPLFENLFMGESSAPRIDRIAQKQTYGEDKTIRFIRK
DGETFDFTATPNDIKKIMDVFSHME
>WP_006426820.1 sigma factor-like helix-turn-helix DNA-binding protein [Dorea longicatena]
MNRELLNKYKKNKRDIENLDGIIAKLQERLDAVPVVSGKVTKSSDDFPYIEEHVQVRVEEPKAATALKMRIHEKEKRKDQ
LIRENEKVEKYIAAMPDGTTKDIFEMVFLDGMTQKDAGICLNCTQGRIAQIIKENLQD
>WP_006426821.1 hypothetical protein [Dorea longicatena]
MSEYVECYENLKAAVVKLAADDYRRALIRLRRHPKDTNALHTKIECELFFRKGIEMYSDMDGEVLIKEIQERVRREHNEQ
RTVK
>WP_006426822.1 hypothetical protein [Dorea longicatena]
MNRGRDRRQVKLDDQQHYKELEESHDAKASERFHTPAYQSYSVEDYLRKMGVDIKEVTGDE
>WP_006426823.1 hypothetical protein [Dorea longicatena]
MKIIIFIIIACTLFVAWSLCIVGASADEQLEMIYAKDLERKEQREKLSRVIQCDRCGKTYEKNERYQTRGNVEGSVLSGI
TTITGMGLRDESYDLCDECIGELLDWLRNEQNDEGAEK
>WP_006426824.1 hypothetical protein [Dorea longicatena]
MERLTHKRENGIKRGYWSPNKKQELVDRLAMYEDREENDEFGKWIPYNDRLPELNIPVLTQWGVYYSGEIRIEILYLNEL
GRWYGDSGEPNGKVIAWTPLPDPYREEQ
>WP_006426825.1 hypothetical protein [Dorea longicatena]
MKVKVMAFREVYNLFVDVWELYRKYGARRLDDAECEAVTREADAINEKYQSDLAKDMLVSVIREVSKDARMKDVEE
>WP_006426827.1 hypothetical protein [Dorea longicatena]
MKKLDYKFLECVRKMPPLQHVKSKPFDITQSEVAKWLASQPDIMQKIFDMAANHHVIAYDVKTQTWRGAD
>WP_006426828.1 AAA family ATPase [Dorea longicatena]
MEQHTDLQEIIEYLNPAELDYQDWVNVGMALKHEGYSVDVWDTWSKNDRRYHSGECEKKWNTFHGSNSPVTAGTIVQLAM
ENGWKPSYTAYELGWDDEISAECLVVDRSWVEGKEIHEPRNWDPVNEITRYLETLFDPGENVGYVTGSWEKTDDKGTRWL
PQKGCWDRTAGQLIEALNHCNGDIGAVLGDYNQEAGAWIRFNPLDGNGCKNENVTEFRYALVESDAMDLEQQHAIIRELE
LPVACLVFSGKKSLHAIVHVEAADYNEYRKRVEYLYNICKKNGLIIDTQNKNPSRLSRLPGVMRAGKKQYIIDTNIGKSS
WQEWYEWIESMNDDLPDTESLESVWDDLPALAPPLIENVLRQGHKMLIAGPSKAGKSFALIELCIAIAEGRKWFGWNCSQ
GRVLYVNLELDRASCLHRFKDVYEALGWSAKNLSNIDIWNLRGKSIPMDKLAPKLIRRAAKKNYMAIIIDPIYKVITGDE
NSADQMANFCNQFDKVCNELGCAVIYCHHHSKGSQGGKRSMDRASGSGVFARDPDAMLDLIELDVTDDLRKQEQNKTVCA
TCQTYLDSHFGWEDDLSQDDLCSQVQMMNYCREHLSPMQMRELQKQIDTNLITTNTKTAWRIDGTLREFPKFKPVNLWFD
YPIHHADQSGALDDVQPEDEKPNWKKGQEARKKQGEVQRKNKQAKVDMAIESFRFEHHDTYPTVKELYEQIKSSSEAVGE
KYPAEKTLWNSLKKYGYTTDKETKRIIPLP
>WP_006426829.1 MULTISPECIES: DEAD/DEAH box helicase [Dorea]
MELRPYQQQAKDAIFSEWENGIKKTLLVLPTGCGKTIVFAKVAEECVKGGSRVLILAHRGELLDQAADKIGKSTGLGCAT
EKAEQTCLGSWFRIVVGSVQSMMREKRLNQFPNDYFNTIIIDEAHHCISDSYQKVLRHFPDAEVLGVTATPDRGDMQNLG
TVFESLAYEYTLPKAIKEGYLSPIKAVTIPLKIDMSAVGVQAGDFKSGDIATALDPYLESIAEEMEKYCSNKKTVVFLPL
VKTSQKFRDILNNHGFKAAEVNGDSKDRAEILEAFDKDQYNVLCNSMLLTEGWDCPSVDCIVVLRPTKVRSLYCQMVGRG
TRLSPETNKDHLLLLDFLWHTERHELCHPASLICESAEVAQKMTENMEKDAGCVIDIEEAEKTASEDVVAQREEALAKQL
SEMKRRKKRLVDPLQFEMSIQAEDLSGYVPAFGWEMAPPSEGQKKTLEKLGILPDAIENAGKASKILDRLDKRRREGLTT
PKQIRFLESRGFQHVGTWQFETAKNMIDRIAGNGWRVPSGIIPAEYRG
>WP_006426830.1 hypothetical protein [Dorea longicatena]
MSEELKGRELGWDDEIEKGADYVLLPEGEYDFTIESFERGRFEGSDKAPACPRAELKVKVETSEGVCIMNESLLLYDRMQ
WKLAEFFLSIGAEEVNGKVKMNWNIVPRATGRAIIEQRADRKDSSKKYNHVKKFLPKAKKEYKAGSF
>WP_006426831.1 ATP-binding protein [Dorea longicatena]
MEITRGKIQKAKKVVIYGPEGIGKSTFAARFPGAVFIDTEGSTNDMDVARLPRPTSWNMLFDEIEYIKTHTDECRTLVID
TVDWAELLCVEHICAVHNKKGIEDFGYGNGYVYTKEEFGRFLNKLSDLIEVGINVVLTAHAQLRKFEQPDELGAYDRWEL
KLGKKTQSQTSPLVKEWADMLLFANYKTFSVAVGKDGKKHKGQGGKRTMYTQHHPCWDAKNRFGLPEECEFDYSVIAEII
EGTKKSVPAPKEEKPIEIQKPSVKDNDFMNIPKDTDEKVDFDTGAKVEEPVKSTGTKVEDSVFHIAEYIPKALRDLMYPN
LVSEEELMEAVYQRGFFPKGTPFQNLPQEFIDGCLIGAWPQVLDVIKTMRSHYDIPFDK
>WP_006426832.1 AAA family ATPase [Dorea longicatena]
MADSIKINKLEIENVKRIKAVKIEPTKNGLTIVGGNNNQGKTSVLDSIAWALGGDRYKPSNATRDGSTIPPNLHIVMSNG
LVVERKGKNSSLKVTDPNGNKGGQQLLNDFVEQLALDLPKFMESSGKEKAQTLLKIIGVGDQLTALEQQEKELYNERLYV
GRTADQKVKFAKEQPYYPDAPKDLVSPSDLIKQQQEILARNGKNEEYRRNAVNMKAEYDSLNMEIENLRKMLQKKMERHE
ALSEALEAANKTVSELHDESTAELEASIANIEEINRKVRANLDKDKAEEDARAYQDQYNELTKKIEGVRDQKTELLNAAD
LPLPELSVKEGELIYKGQQWDNMSGSDRLKVSTAIVRKLNPKCGFVLLDKLEQMDLVTLNEFGQWLEQEGLQAIATRVST
GDECSIIIEDGYVVKDLEAGKAEAPAAPTWKAGVF
>WP_006426834.1 DUF3846 domain-containing protein [Dorea longicatena]
MKTLKITTDSKISIIDLNFDHESLREEVGGYVELVRTQKLRDYFKTKVVMIVDEEGLVKNLPVNPMGCYFYDTDKHGNPI
VGDVILGLLVGFDMHVTGLGDRDAEQWMEKMLKDFPILKRGDE
>WP_006426836.1 MULTISPECIES: hypothetical protein [Dorea]
MKRRGPRTKWQRIIRETVLEILIGAAIGLAFDAMLFIWLLVR
>WP_006426840.1 MULTISPECIES: helix-turn-helix domain-containing protein [Dorea]
MKERIKSLCKDYGISMNKLEETLGFGKGYISKLGNSTPNATKIKKIADYFNVSVDYLMTGNESDTEKYYLNDETAQVAQE
IFENKELKALFDVQKDMDPDDLKALHSMALALKRKERGDIDDTGC
>WP_006426842.1 type I restriction endonuclease [Dorea longicatena]
MEFNDVIKQFSERILSLKDTITTEESTKMSLVVPLFQLLGYDVFNPNEFCPEYIADVGIKKGEKVDYAILENGQPNILVE
CKSCSEQLDKHSSQLFRYFGTSPAKFGILTNGIIYRFYTDLEESNKMDLVPFLEIDMANLKDSSINELKKFCKDNFDKDK
IFSTAEELKYSSQIKNILTKQFESPTEDFVRFILADIYDGQKTQRIIEKFTPVVKRAFSSFVNEIVNSKISSALADDYDK
DEESEPAIKEPASKIVTTEDEIESFYIIRGLLAGIVPVEDIVHRDTESYFGILYKDNNRKPICRLNLDARNKQLLIPDAN
KKFERIYIDSLNDLYKYKNRLIEVVKRYM
>WP_006426844.1 recombinase family protein [Dorea longicatena]
MSVKYAYGYIRVSTHDQEEISPDSQEHLLRDYAAKNNIVILKIFTDLGISGRKANKRPGFQEMIGLAKGDDHPVDQILVW
KFSRFARNQEESIVYKSLLKKQHNVDVVSVSEPLSDDPFGSLIERIIEWMDEYYSIRLSGEVYRGMKENALRGAYQARPP
LGYKVVEHSKPPVIIPEEAKIVRTIFEKYTNEGMSFFDIARYLNSLGLKTSHGKPFERRSVEYIIQNPSYCGMIRWNRTE
NSTNRIKDKDEWIVTEGQQPAIISKELFESAQERFKATYKPVGKRPSSTYKHWLSGLLKCPDCGRTLTSTTMKRVNGEKY
SYFSCYGYSKGKCKKPNGISSLVLEKEVLDSIKEVLDTKDIVYELREYQPTEQFDERKAITEQLESLTGKEERIKASYRE
GIDTLEEYKANKAIIQKERESLEQQLKELKKAARKSDQDPADAMLQKVRSVYDILISNNYTYVQKNEALKQIIDKIIYDR
KNDSLKIYFFLYR
>WP_006426846.1 MULTISPECIES: holin [Dorea]
MKAKDWKKWAKCAGIRAIKTVAQTAIATIGTVTVLGQIDTKLVISTSMLAGILSLLTSITGLPECNSENK
>WP_006426848.1 1-deoxy-D-xylulose-5-phosphate reductoisomerase [Dorea longicatena]
MKKIAILGSTGSIGTQTLEVVRENGDIEVLGLAAGSNIKMLEEQIREFHPQIVAVWSEEKADELRVNVADTDTKIVAGMD
GLLEVATMKGTEILVTAVVGMIGIRPTIEAIKAGKDIALANKETLVTAGHIIMPLAKKMGVSILPVDSEHSAIFQSLQGN
DHGALHKILLTASGGPFRGKKSEELMEIKVEDALKHPNWSMGRKITIDSSTMVNKGLEVIEAKWLFNVDVDQVQVVVQPQ
SIIHSMVEYVDGAIIAELGTPDMKLPIQYALYYPERRFLPGDRVDFWTLGKLEFEKPDTDTFYGLELAYEAGRKGGSLPT
VFNAANELAVSQFLNREIKYLEITEIIEDCMKAHKNIKNPTLEQILETEAATYERINSRR
>WP_006426849.1 phosphatidate cytidylyltransferase [Dorea longicatena]
MFKTRLLSGIVLVIILIATVGTGGGLLFGFLALISLIGLSELYKVVDVQNKILGLTGYLGAVVYYGILYTGQMQYMTLLT
IAFLVVLMAVYVFSFPTFKAEQVMTVFFGVFYVAVMLSYVYQTRMLEDGAVAVWLIFLSSWGCDTCAYCAGMLLGKHKMA
PKLSPKKSVEGGIGGIVGAALLGAIFAVAANKITGAGVNPAQYAVICGVGGMISQIGDLAASAIKRNHDIKDYGKLIPGH
GGILDRFDSVIFTAPIIYYLATFLAGRL
>WP_006426850.1 MULTISPECIES: isoprenyl transferase [Dorea]
MNVPQHVAIILDGNGRWAKAKGMPRNYGHAQGSKNVERICEEAWRMGIKYLTVYAFSTENWNRPDDEVNALMKLLRNYMK
TCLKTAAKNDMKVRVIGDITRLDEDIQKRILELEEATKNNGGLNFQIAINYGSRDEMIRAIRKIAKDCVDGKVDPAEIKE
ETFEQYLDTKGIPDPDLMIRTSGELRLSNYLLWQLAYTEFYFTDVPWPDFSKEELEKAIETYNHRDRRYGGVKEEEEQNV
>WP_006426851.1 MULTISPECIES: ribosome recycling factor [Dorea]
MNERLKPFEEKMKKTIGNLDGELSAIRAGRANPNVLNKIMVDYYGTPTPIQQVANVSVPEARMIQIQPWEKKMVREIEKA
IMTSDLGINPTNDGTTVRLLFPELTEDRRKELVKDVKKKGEAAKVAIRNIRRDGIDSVKKLKGSDVSEDEMKDMEDDLQK
LTDKYVKEVDKAVEAKSKEVMTV
>WP_006426852.1 MULTISPECIES: UMP kinase [Dorea]
MKRVLLKLSGEALAGDKKTGFDEATCMGVAKQVKQLVDDGVQVAIVTGGGNFWRGRTSETIDRVKADQIGMLATVMNCIY
VSDIFRYAGMKTEVFTPFVCGAFTTLFSKDAAVEALNEGKVVFFAGGTGHPYFSTDTGAVLRAIEIEADAMLLAKAIDGI
YDSDPKVNPEAKKYDEISIQEIIDKKLMAVDLTASIMCLENKMPMLVFGLNEENSIVETMKGTFTGTKVTV
>WP_006426853.1 MULTISPECIES: xanthine phosphoribosyltransferase [Dorea]
MQLLKDRIRKDGKIKEGNVLKVDSFLNHQMDVKLFQEIGKEFKRRFADEEITKILTIEASGIGIACVAAEVFDVPVVFAK
KTQTKNIAGDVYTTKVESFTHGRVYDIIVSKEFLGKGDKVLLIDDFLANGKALEGLAELVTKSGAELVGAGVVIEKGFQV
GGDIIRSKGIHLESLAIVESMDEKTGEVVFRD
>WP_006426854.1 MULTISPECIES: xanthine dehydrogenase family protein molybdopterin-binding subunit [Dorea]
MKAVGQPIRKKDAMALVTGKPVFMDDLAPKDCLIVKVLRSPHANAIVKSVKTDVAKRVPGIEDIYTWEDVPHERFTTAGQ
TYPELSPYDRLILDQHVRYVGDPVAIVAGENEACVDKALKMLKVEYEVLPAVLDFHTAKDNEVLVHPEDNWKALCQVGAD
NKRNLCACDSTEDGNVEAVLADCDEVVEGTYHVRAAQQAMMETFRTTCFMDAYGRLNILSSTQIVYHVRRIISNALGIPK
SRIRVSKPRIGGGFGAKQSVVAELFPAFVTWKTGKASKMIFTREESQIASSPRHEMEVHVRLGASKEGKIRAIDVYTLSN
TGAYGDHGPTTVGLSGHKSIPLYSSAEAHRFTYDVVYTNHMAAGAYRGYGATQGIFAVESAVNEMAERLHIDPVEFRLKN
MVREGDVMPAYYGETAQSCALDRCLERTAELIGWKDKYPCKDMGNGKVRSVGIAMAMQGSGISGVDVGSATIKMNDDGFY
TLMIAAADMGTGCDTILAQMAAECLDCPMERIEVLGADTDASPYDSGSYASSTTYITGKAVEKACQKLIARILEIASGML
EAPVEELVFASDHVEWPKEQKSVSLEDIGTKSMCGNGCALEVTESNTSPTSPPPFMAGAVEIELDKETGHVEILDYKAVV
DCGTVVNPNLARVQAEGGIVQGIGMTLYENIQYNEKGRMLNNSFMQYKVPSRRDMGNLQVEFESSYEPTGPFGAKSIGEI
VINTPAPALAQAIANATGIWFKDLPITSEQIAMGVLEKELEK
>WP_006426855.1 MULTISPECIES: (2Fe-2S)-binding protein [Dorea]
MKVKILLNGTMREAEISSDQLLIDFVRDHGCYSVKRGCETSNCGLCTVFVDDKPVLSCSMLTARVDGCKVDTLEGLQEEA
KEFGAFVADQGAEQCGFCNPGMIMNAIAMFRENPEPTREEIKAYLAGNLCRCSGYEGQLRAMEAFIEYRKKGERS
>WP_006426856.1 xanthine dehydrogenase family protein subunit M [Dorea longicatena]
MLKIKEYVKAESLEQAYELNQKRTNCILGGMLWLKMSNRNVQKAIDLSGLGLNQIEETEEEFRIGCMTTLRELECHERLN
QWCEGAVKDAVSDIVGVQFRNLATIGGSIFGRYGFSDVLTVFLAMDSYVELYKGGIVPLQEFAQMKRDNDILVRVIVKKD
QRNMIYLAHRNSKTDFPVLTCAVSVNAENGCVCIGARPQKAVRLELTEAVREKVWSGVCTEEEMKKEAECIASQVKTDSN
MRAGKEYRNRLAYVLIRRTLEALNTKGGDQ
>WP_006426857.1 MULTISPECIES: 4Fe-4S dicluster domain-containing protein [Dorea]
MSYRLKFDPDKCVGCYACHIACLDAHHDVEDVDAKSHRTVKKVVKNQFEKNICPGCAHCGICIKACPVQAIYKDPKTGFV
LTDKEKCIGCHACEKVCPKDVIHFDKDGKMEKCDGCIERIREGREPACVRVCFPGAITLE
>WP_006426858.1 molybdopterin-dependent oxidoreductase [Dorea longicatena]
MNQRVIKKVRCNICSAGCPIDAYVEEGTLVSVEGSRDLPGQSGGLCSKGAASRQYVYNKDRILYPMKRIGKKGSGEFERI
SWDEAYRMIAENLLRIKKEYGPQAAAFYAGYPKWYRPALLRLANAYGSPNYCTESSTCFQSAAMAWKSIYGNDICFPDLM
HAQTVLVWSNNLYHSNVGMARPYQSLKARGAKIIAVDPRETVTTQAADIHLKLLPGTDGALALSMAQVIIEEGLYDKEFV
EKYVYGFEEYKAYVNQFPPEKAEKITGVDKKLIREAARMYASNGPAGVMFSASPVVHNINGMQNYRAVMCLIALTGNYDI
PGGNPSRPGPVSPCNEYGKVKRLDTIEAIGEKDFPAWFDLPCEEAQCTRIADYILKEEPYPLKAVVGFGLNHRMWPEPEH
FQKALKALDFYVNVDLFFSDSSKMADLVLPAASSFERDVVLNGRGGMFFLSEKAIEPVGEAKNDIEIMIGMLRAMQLHDE
ALEHGYEKYMEYILEPSGVTLEELRAHPEGVKGRVITPPAFKRYEKEGFHTPSGKVEFVSQILERYKDSHGYSGLPEYRD
FREVSGMDREAYPLILNTGSRKPQLFHARTYRVPWLAGLEEATLVEIHPKDAKKYGIADGDMVRVSSPVGSICGIAAVYL
NSQPGIVHVYHGNAKGEANDLIDRNYLDPISGFPGYKSYFCKIEKEKGEVKA
>WP_006426860.1 MULTISPECIES: signal peptidase I [Dorea]
MKNKKEKKQEEEELTGMAAVWDYLKTFLIIFCVVFAMNKLVYINAVIPSESMQDTIMKGDRVLGNRLAYIKDDPERYDIV
IFKYPDDPSKIFIKRVIGLPGETVTVKDGKIYIDGKEQTQAVSFCPEEMAGSFGPYEVPEDSYFVMGDNRNNSLDSRYWD
NTYVKKEAILAKAGFRYWPLNKVGFVNKSAEK
>WP_006426861.1 DUF1810 domain-containing protein [Dorea longicatena]
MRENNLERFIKAQESEFKTALAEIKSGHKRSCWMWYIFPQIQGLGSSGTAMYYAIEDYEEAKAYIENAVINAHLRESSEA
LLQLESDDATRVMGWPDDLKLRSSMTLFALAAKENEVFRRVLDKFFDGKLDAQTVDILDMRYLVMRIDEPDFGCEGRPDG
VEPMAKVTLLKLKSEEEIQLEIPDAELYQKEINEGNEVAFSPDGVILKLS
>WP_006426866.1 IS256 family transposase [Dorea longicatena]
MARRRKMTPERREFINGLLEHYQPTDAQDVQEMLKDLLGDTLQGMLEAEMDQKLGYSKYDYQNKETDDSRNGYSHKTVTS
SMGDIDLDIPRDRRGEFEPQIVKKHQTDISNIEDQVLSMYAKGMTTRDISTHLSNVYGVDASAEMISHMTDRILPIAKEW
QNRPLEKKYAIVFMDAIHFYVREDNRTVKKAVYVAIGIRLSGQKEVLGMWIGGNESAKYWLGVLNEIKNRGVEDIMIVSV
DGLTGFVDAIHAVFPLAEIQRCIVHQIRYSTKFISYKDIRAFMKDLKLVYKADTEQLALEALDMLEENWGGKYPSSIASW
RNNWPQLSTYFKYPGEIRKLIYTTNSIENFNRQLRKVTKSKTIFPTDDSLFKILYLAMTDITKKWTGKTWDWGQTLDQLC
IYFGDRIQPEDLE
>WP_006426867.1 hypothetical protein [Dorea longicatena]
MKKENIIDIITDEDGRKIVVITDIRFKGKRNIDWEDVENYLKEYVGKCYEVVETADQVFIGNDFPAELKGSEDTKRLCGA
NAKAKANATQKIPTLLKCATNKRWQENFKGKHKVDAKYG
>WP_006426868.1 MULTISPECIES: DNA-binding transcriptional regulator [Dorea]
MNYYFNNAMRLEGDLMSRGKEVKELREKMGMNRREFSDYYGIPYRTVQDWEAEKRELPEYLLRLMKYRAEVEYMMKNKS
>WP_006426869.1 MULTISPECIES: nucleotide pyrophosphohydrolase [Dorea]
MTEETIKEILKFRDDRDWKQFHNPKDLAISISLEAAELLEVFQWSGADISNEGKQEKIREELADVVNYCVLMADACGLDL
DEIVREKIKVNAKKYPVEKAKGKSAKYDKL
>WP_006426870.1 DNA/RNA helicase domain-containing protein [Dorea longicatena]
MFKIIEGDFKNNKYSNEEYLDNWPMLYILENGKKAYIGESNHVKTRMTQHTTNEEKRIFNKVHFIYSRLFNQSVTFDYES
KLIQYIVADELFQVTNKNSGIADKQYYEKGKYDKKFELLWRKLQQEKLVKHSLEEIENSDLFKYSPYKELNDSQRKAVED
ILAQIESGNVNRVVVNGMPGSGKTIVAVYLMKYLADSEEFAGKKIGFVVPQTSLRKTMKFIFRSIYGLTPSQVLSPSDIT
KKKYDILLVDEAHRLHQYKNISYRGAFKKSCERLGMTTDADELDWILEQSKCAVLFYDYNQVVGPSGIDYERFEEKMRNP
YKKHTISYFTLATQMRVQGGNDYIAFIKDLLAGSADRKYHSKKYDLKLYSDFSKFEKDMYAKEEEAGLSRMVAGYAWPWI
SKNDRSKKDIEIQGVKRMWNHCTEGWVHTGEAIDEVGCIHSIQGYDLNYAFVILGNDIGYDKTTGQIIIRPECYFDKNGK
ITASYEELKEYITNVYYVLMTRGIKGTYLYVCDDELREYFSKYIEEEN
>WP_006426871.1 HIRAN domain-containing protein [Dorea longicatena]
MAKIFITLTGTKHYFGNDFLEKGMKIRLEKEPDNEYDKEAIKVTYEGLGKIGYVANSSYTVIGESMSAGRLYDKIGDTAY
AKVVLVTPAGTICKICKKSLKSEQEETAWIML
>WP_006426873.1 MULTISPECIES: dethiobiotin synthase [Dorea]
MAKGIFVTGTGTDVGKTYVTALIVKKLADAGIHAGYYKAALSGAESIEESDAGYVKKIAGITQEDSSLLSYLYQNAVSPH
LAARIEGNPVDPETVKADFDRVKKAFDYVTVEGSGGIVCPIRWDEEHEILLEDIVKMLHLNTLVIADAGLGTINAVVLTV
EYIRNHGMDVKGIILNHYSGGAMQEDNEKMIERLTGVPVIARVRDGDRELEVDLEVLKRVYD
>WP_006426874.1 MULTISPECIES: biotin transporter BioY [Dorea]
MNTKTKKLSTVSMVLCGMFAALVAIGAFIQIPVPYMDYFTLQFFFVLLAGLILGADKGAISVGCYVLLGLVGVPIFAAGG
GIGYIFRPSFGYLVGFIVSAYVTGKVCEKLKASYKNYLLACLAGFVVTYAIGIVYKFIILNFYAHTPATLGVIFLSCFPL
DMPGDFVLCLLAAGVGLRMRKSGFYLS
>WP_006426877.1 MULTISPECIES: DUF2399 domain-containing protein [Dorea]
MLTGNSHAFDNGTAAGNFLYQMIQMDLFAKSGIRVYYAGDLDPEGILIAQKLSQYYKGEFHYWHMETADYEKCRSEEVIS
PKRMKILERITDGRLKPVVDRIEEYGTAVYQEMLVEEM
>WP_006426878.1 MULTISPECIES: DUF2397 family protein [Dorea]
MQVSDKLIKPLTEAKYLNADNVSRYRCIMRIFFEHYEKLKYWLYQEEVYEEMIQDPLFADYRPEQCQ
>WP_006426881.1 aldo/keto reductase [Dorea longicatena]
MVNQILLHISNTPLELVEYCQKKGIAVEAYSPIAHGEILHQPEIASMAEKYGVSVPQLCIRYTLQLGAISLPKTGNPEHM
KTNADVDFEISAEDMEVLKNFKHIESYGESSGFPVYGGKL
>WP_006426884.1 MULTISPECIES: DUF2007 domain-containing protein [Dorea]
MKATGCKKIYNAENIIEAEMLVEMLKENGIAAFTQEPSSSVAAYGVAGFGVYGVDIWAEADEAEKAVQIIEEIEKSLDTE
NAE
>WP_006426887.1 MULTISPECIES: hypothetical protein [Dorea]
MTKEQIIGALKAAAKPYEEYYIDDEVVDAINTYSNPYELVAPILEIIADNPSVDFGMPGELVHFVEQFYKNGYEELLIAS
VSEKPTPHNIWMLHRCYNDINNPQRDKFAEVIRELKNEESISVEIKDAIDEFDWE
>WP_006426888.1 PIN domain-containing protein [Dorea longicatena]
MIIQEIKESGCEFRVIKLKGTGKNALDFYIAAECGIISERGENEIAIISNDKGFQAVIDFFGADQNANRIQIVKAGNIEN
ALTLFHAPEDAERRKKIQNRKLLLDLSAESARIEEGNRIKKELKNILTGTEYECKSAEIIDFVSAKRHQGKKDLYMGALH
QFGRKDGRKIYQLLKRKMSE
>WP_006426890.1 MULTISPECIES: helix-turn-helix domain-containing protein [Dorea]
MDILDKERLKECRLKLGITKQEAAKRIQISQPAYLRYEAGSRNPSIQIISKMAEVFSTSTDYLIGKSADSSPNRLVVEQS
DTPALFSLVETCKTLNAAQLMRLTAYAKALSNVTSDSEK
>WP_006426891.1 MULTISPECIES: 8-oxo-dGTP diphosphatase [Dorea]
MSQKNHKMTDGKLLQTDKKYAQLKLKQKEKIAEWMFQVTRDYYTKNYTFPNDRQIEKVVNIVYEKIEEAEIWVPYGEVLR
HYKSKRSAINRRVRKELNEKEENRNEKVCFMNMCMVQDDKGNVLALDKVNDSYTGTTFPGGHVEQNEIFQKSIIREVWEE
TGLTIESPKLCGLYHWHEDGVHSVIMLYKAEKFIGELKSSEEGQVYWIPLEELKTRELATGMKYVLQILGADQVNECYMH
LESEGYVGDLY
>WP_006426892.1 MULTISPECIES: hypothetical protein [Dorea]
MNPKDEVKFEDIKKLVNASLEKFYKNDRDLIEMSNEEDMISEQCMVFHIGSYMKNKMNTLTKFQWADLDCEYNRNMNDPK
MMRSDRKIIPDLVIHRRRSNRNNLLVIEFKKKNAETYDKENDRNKLMYLTDQKEDFKYNFGLFVELGSHEVYMEVYQEGN
LQTKLNYSITY
>WP_006426893.1 MULTISPECIES: helix-turn-helix transcriptional regulator [Dorea]
MYTLEDLFDRRSPVGTRLEQILMEKKCTKAELSKKTGVSRPTIDKVLSGTITSKKNYETHMSKIMNYLQITPDILLGNNA
CSSNRVREIRSIIRISTEKMASATGISQERLQQIEAGEKATITELREIAMQLRTSTHVITNQYFFEPQFSEMEYYMDMKD
ALDEISGFWGHVGIKLCGIDKYMWYPINSNTRKMIYKGIDEELMVIPCMNNKVLFLNMSNIEDITLSDFDADTPSGKNWD
EHVSCGEIPLVVYEALEDYEENSQVTLYNDTENSTELYKYLMEYVRKNGWTEEDIFQLLNTSVFYYLDGRKKSTIIDFYQ
DSDDIIETIEMVYGYDFTDIEQNFMFYIDAHDETENFVNLKGISMMELPLLKVEEEIFRRNDQ
>WP_006426895.1 MULTISPECIES: MATE family efflux transporter [Lachnospiraceae]
MGKSKKEKRQAYFFDNKALLALILPLVVEQLLAVLVGMADSIMIASVGEAAVSGVSLVDQIMVLLINAFSALATGGAVVA
GQFLGQDRREEACKSATQMVWFITICAIGITVLVYLGKSFILHTVFGKIDQDVMHHADIYLLIVAASIPFMALYNGGAAI
FRTMGNSKVTMQISIIMNVINIGGNAILIYGFHRGTEGVAIPTLVSRMTAAIIIIALLCDEKRTLHIERTWRYRINWEMV
KKILSIGVPNGLENSMFQLGKIIVLSLVSTFGTYAIAANAVSNAIALFQILPGMAITLAITPVISRCVGAGDYEQAKYYN
KKLMLITYVSMTAMVLFIFSLLPFILNAYNLSDLTAKTTADIIHFHGIGAIFIWPVAFSLPATFRAAGDAKACMYISSIS
MWIFRIGFSYVLGKYMGMGVFGIWVAMVIDWVFRAMCFVIRYFKGSWKKNAIV
>WP_006426898.1 MULTISPECIES: HPr family phosphocarrier protein [Lachnospiraceae]
MSTKNVIFSNPGDVIDFVKIVEKYPFDMDMKRGRYIVDAKSLLGLMNLGFDQKIELKVYDEECDDLWKELDKFVAA
>WP_006426905.1 membrane protein [Dorea longicatena]
MGNKRTKKSISLEGFVFLAIFLGIFGGMGMKMGGVNMLNTLMNTGYQLLLETVFYIMAIAVLAGAISGLFSEFGVISMVN
KLLSPLMKPLYNLPGAAALGVITTYLSDNPAILGLAEDKNFRKYFKKFQLPALTNLGTSFGMGLIVSTFMIGLKLKGGHA
GTAVLVGNFSAIIGSIISVRIMLHFTKKEYGTEEYCVQFEEHEDMDAIMNTREIRDGGIGGRAIEALLEGGKNGVDVGLA
IIPGVITICTLVMMLTNGASADGTYTGAAYEGIAFLPWLGKKLEFILSPLFGFTDASGISVPITALGAAGAAIGLVPHMA
EAGTVLANDIAVFTAMCMCWSGYLSTHVAMMSSLKVNKLTGKAILSHTIGGLCAGVAANWIFKLVMLFL
>WP_006426906.1 MULTISPECIES: sporulation transcriptional regulator SpoIIID [Dorea]
MKDYIEERAVEIAYYIIEHKATVRQTAKEFGVSKSTIHKDCTDRLEQINPTLAQSVRKVLDVNKQERHIRGGLATREKYL
HQHRHAG
>WP_006426913.1 MULTISPECIES: DUF1934 domain-containing protein [Dorea]
MTKDVLLSISGLHQDVTGIEAQGDEPGSEPIEVIVPASYYEKNGKHYVIYDELVEGIPGTIKNKVRILDDQKVEIIKSGI
TNTHMVFEKDKINMTQYETPYGEMMIGVFTKDIQFEEQDEKITVHVNYALDINGDPVADCNIDIKITALER
>WP_006426915.1 MULTISPECIES: 6-phosphofructokinase [Dorea]
MADKKVIRTIGVLTSGGDAPGMNAAIRAVVRTALGKGLKVRGIRRGYQGLLNEEIIDLSARDVSDTIERGGTILQTARCA
EMRTEEGQQKAAAICKKYGIDGLVVIGGDGSFAGAQKLANFGINTIGLPGTIDLDIACTEYTIGFDTAVNTAMQAIDKVR
DTSTSHERCSIIEVMGRDAGYLALWCGIANGAEKILMPEEHDYDEDKIIADIQESRKRGKKNYIIINAEGVGDSINMAKR
IEEATGMETRATILGHMQRGGSPTCKDRVYASIMGAKAVDLLLEGKTNRVVGYKHGEYVDFDIDEALGMTKGIPAYQYEI
AKELAL
>WP_006426916.1 MULTISPECIES: DNA polymerase III subunit alpha [Dorea]
MSFAHLHVHTEYSLLDGSNKIKECVARVKELGMNSVAITDHGVMYGVIDFYRAARAAGIKPILGCEVYVAPGSRFDKEAV
GSGDDRYYHLVLLAENDLGYHNLMKIVSRGFTEGYYYKPRVDLEVLQEFHEGIIALSACLAGEVQKNILRGMYEEGKAAA
LRYQDIFGKGNFFLELQDHGMQEQQIVNQSLLRMSQETGIELVATNDVHYTYAEDVKPHDILLCIQTGKKLADEDRMRYE
GGQYYIKSEEEMKQLFPYALQALENTQKIADRCNVEIEFGVTKLPKYDVPEGYTSWEYLNKLCFDGLKERYPDGDDSLKE
RLEYELSVIKSMGYVDYFLIVWDFINYARTQGIKVGPGRGSAAGSIVSYCLGITSIDPIKYQLLFERFLNPERVSMPDID
VDFCFERRQEVIDYVGRKYGADRVVQIVTFGTMAARGVIRDVGRVMDLPYAFVDSIAKMVPTELNITLDKALKMNPEFKK
LYQEDEQVKELIDMSRRLEGLPRHTSMHAAGVVIGQRAIEEFVPLSLGSDGSVTTQFTMTTLEELGLLKMDFLGLRTLTV
IQDAERLASISSGKTIDINKIDYDDKAVLASIGTGKTDGVFQLESAGMKNFMKELKPQNLEDIIAGISLYRPGPMDFIPQ
YIKGKNNPDSITYDCPQLEPILAPTYGCIVYQEQVMQIVRDLAGYTLGRSDLLRRAMSKKKGDVMQKERQNFVYGNPDEG
VPGCIANGIDEKTANKIYDEMIDFAKYAFNKSHAAAYAVVSYQTAWLKYYYPVEFMAALMTSVIDNPGKVSEYIYSCRQM
GIKILPPDINKGEGSFSVDGGNIRYGLAAIKSIGKPVIESIIQERKNGGEFSNLKDFIERLSGKEVNKRTIESFIKSGAF
DSLGGTRKQFMVVYVQILDQVNRERKYSMTGQLSLFDIVSDDQKSEFDIPLPDVGEYEKETKLAFEKEVLGVYLSGHPLE
DYEEKWKKNISRTTLDFQIDDETGRTKVHDGAKEIVGGMITNKTIKYTKTNKVMAFITLEDLVGSVEVVIFPRDFEKNQM
YLNEEAKVFIKGRVSEEDDAPSKLICEQVIPFEQTKKELWLQYPDKATYLQQEGMLQDILKVSEGMDEVIIYCRKEKAVK
RLAKGWNVTADEVLLSRLTNYLGESCVKVIEKPIESVH
>WP_006426917.1 MULTISPECIES: hypothetical protein [Dorea]
MKVQNITDIEGFFKVVDSCEGKVELVTGEGDRLNLKSKLSQYVSMANIFSNGEIPELEIVAHEPEDIDKLVKFMLLGSGK
ED
>WP_006426921.1 MULTISPECIES: GntR family transcriptional regulator [Dorea]
MESNFKVNMNEYLPLRDVVFNTLRQAILRGELKPGERLMEIQLANKLGVSRTPIREAIRKLELEGLVLMIPRKGAEVAEI
TEKNMRDVLEVRKALEELAVQLACDKITKEEIEEMKKAAEDFKKILKSKDITEIAEADVRFHDIIYMATDNQKLIQLLNN
LREQMYRYRVEYLKREEAHPQLIAEHAAIIEYISKGEKKAATDIMCKHIDNQVTTVIDVIRTKQN
>WP_006426922.1 4-(cytidine 5'-diphospho)-2-C-methyl-D-erythritol kinase [Dorea longicatena]
MDKMELKALGKINLGLDVLGRRENGYHDVRMVMQTVYLYDQIRIEKTKKPGIELSTNLFYLPVNENNLAYQAADLLMKEF
DVKEGVKITLDKHIPVAAGMAGGSSNAAAVLFGINRMFSLGLSQKELMERGVTLGADVPYCVMRGTVLAEGIGEILTPLP
ACPKCHVLIAKPPISVSTKLVYEKLDSHEIEDHPDIDGIIDGLKAHDIEKVASSMGNVLEKVTIEEYPVIEQIKNVMKEH
GALNAMMSGSGPTVFGIYDSKEKARKAAAKIREKQLAKQVYVTGIHNARRK
>WP_006426924.1 MULTISPECIES: protease complex subunit PrcB family protein [Dorea]
MKKRRWTAAAVAVMLLFTGCSFGTLKEQKTGEIEYEIVKKEEIPEKLKEEIAEAEKSEMWISYADTGNEGRYLYIVKGYG
RQETTGYSIEVNECYETEHTVVVRTTLLGPQKKEKTHKKKTYPYIVIKIPYTDKQIIYE
>WP_006426925.1 MULTISPECIES: 1-acyl-sn-glycerol-3-phosphate acyltransferase [Dorea]
MIRLIFVALFVVLFLIIGIPVLGIEWLIGKVSKKTMDYSSLRLVQWAFNMIIKLAGIELTVIGEENISEGPVLYIGNHRS
FFDIVITYARCKNLTGYIAKKEMLSIPLLRTWMKRLYCLFLDRENPKEGLKTILQAIDYVKHGISICIFPEGTRNKGEEL
SLLPFHNGSFKIAEKTGCPIIPMSLNNTCDIFEGHFPFIKKTHVILEYGKPIYPKELDKDEKKRIGEYCSNIISETIHKN
QALV
>WP_006426926.1 nicotinate phosphoribosyltransferase [Dorea longicatena]
MSKRNLTLLTDLYELTMMQGYYEKGQNENVIFDVFFRQNPCNNGYSVCAGLDQVIDYIKNLHFTYDDVDYLRGLGIFKED
FLHYLSGFHFSGDIYAIPEGTVVFPKEPLLKVVAPIMEAQLVETAILNIINHQSLIATKTSRIVFAANGDGIMEFGLRRA
QGPDAGLYGARAAMIGGCVGTSNVLAGQMFDVPVMGTHAHSWIMSFPDEYTAFKTYAEMYPDNCTLLVDTYDTLKSGVPN
AIRVFQEFKDAGKPLIKYGIRLDSGDLAYLSKEARKMLDEAGFPEATICASNDLDEFLLHDLKMQGAAIDSWGVGTNLIT
SKDCPSFGGVYKLAAIQNEEGEFVPKIKISENTEKITNPGNKTIYRIYEKASGKIKADLICFADEVIDPKQDLLLFDPMD
TWKKTKLAGGTYNVREILLPIFKNGECLYKSPTLKEIAAYCREEKDTLWDETKRLFYPHRVYVDLSQKLYAVKQSLLDQM
TMTD
>WP_006426927.1 MULTISPECIES: D-alanine--D-alanine ligase [Dorea]
MKIIVLAGGLSPERDVSLLSGAGICKTLREMGHQAFLLDVFFGLPCDSDKLEEVFDRPDGGLEISKGISTSVPDLDALRK
SRPDQSPSEIGPNVIELCQMADITFMALHGSIGENGKLQATFDNLGIKYTGPNSLGCTLSMNKLVTKQIFKTSGVPTPRG
TSLTSKTKDTPLDELGYYLPLVVKPCSNGSSIGVYICHTEEEYYDAIHKSFDVDNTDEVVIEPFIKGREFACGILAGKAL
PLVEIVPKDGLFDYANKYQAGGASEICPPVSLDEETQELIQRAGERAFEALRMDVYSRADFIVSDADGEFYCLEMNALPG
MTAASLLPKAAKAAGYEYSELCEAIIQESIKARY
>WP_006426928.1 UDP-N-acetylmuramoyl-tripeptide--D-alanyl-D-alanine ligase [Dorea longicatena]
MKNLSIENITKACRGTFHGDESILSQEVSGVVIDSRKVQPGYLFVAIDGERVNAHKFIPDTVKAGAMCVVSHEDLGETDF
PYILVESTGQALLDIAKLYRDSFDMKVVGITGSVGKTSTKEMIASVLAQKYHVHKTLGNFNNEWGLPITIFDMPEDTEVA
VLEMGVNHFGEMRRLSSVASPDICVITNIGIAHLEFFKTREGILQEKSQMIQDMKNGGSIILNGDDDLLSKMSPVKGVTP
VFFGMGDNCAFRADNIEPQGLRGTSCTITLKDGSSFDCLVPVPGIHMVSNAVAGAAVGYTLGLTADEIKAGIESLPSIPG
RNHIIETDHMIILDDCYNANPISMKASIDVLNMAIGRKVAVLGNMGELGDTAEALHAEVGTYAAEQNVDLVCGIGDLTRS
LVEEASKGANTEALWFADNESFIQAIPDIIKDGDNVLVKASHGMNFPQIVHALEEL
>WP_006426929.1 MULTISPECIES: Cof-type HAD-IIB family hydrolase [Dorea]
MDYQILVLDLDGTLTNSKKEITQPTLEALIEIQEAGKKVVLASGRPTQGVMPLAEQLHLEDYGSYILSFNGGRITDCRTK
QAIYNKILPADCIQGVYKTVRKYASQGIDVLTYTPEHILSGIKSNQYTELESRINQMPVIDASENFLDCVPDDPNKFLVT
GDPAVLDQIRKELSKQFHSYLSVYCSDPFFVEVMPAGIDKAHSLLKLLTSIGLTTEQMICCGDGYNDLTMIETAGLGVAM
ANAQPAVRETADYITKSNDEDGVLHVINEFMR
>WP_006426930.1 MULTISPECIES: DegV family protein [Dorea]
MRDYIISCCSTADLTEEHFKARDISYICFHFELNGKEYADDLGKSIPFDQFYAAMAAGADTKTSQVNAEEFEEYFEPFLK
AGKDILHITLSSGISGVINSAMIAKENLEERYPDRKILIVDSLGASSGYGLLMDKLADLRDEGKSLDEVFRYAEKHRLNV
HHWFFSTDLTFYVKGGRISKTAGAIGGVLNICPLLNMDNQGRLIPRYKIRTKRKVIRTIVDKMAEYADHQTDYNGKCYIS
HSECYEDARAVADLVESRFPYLNGKVEINNVGTTIGSHTGPGTVALFFWGDTRTE
>WP_006426931.1 MULTISPECIES: DegV family protein [Dorea]
MKTAVMTDTNSGIMKAEADSMGIFLIPMPVIIDDETHYEGIDLTEDSFYGSLTGGQNVSTSQPSPGDLMDLWDDILEQGY
DEIIHIPMSSGLSASCSTAISLSDDYDGKVQVADNHRISVTQRESVMHAKKLAEAGKSAKEIKEVLEAEAYNSSIYIAVD
TLEFLKKGGRVTAAGAALGSVLNIKPILTIQGGKLDAFAKTRGMKKCKQKMVEALKNDRETRFKDADDKHLLVGAAGSNL
TEEEAAEWKQMLVEAFPNSYVYYDPLSFSVGCHIGPKGYGMGISVCSKDYDK
>WP_006426932.1 helix-turn-helix domain-containing protein [Dorea longicatena]
MFRKSKIEPVEKVKIVERYLAGEIGIQQAGKELGVDHHSIRNWISIYQYDGPTGLLNQPKNKSYSKDLKISAINDYLNGE
GSLQDICTKYGIRSHRQLSDWIKVYNSGGILKISTGGAYMKKAKNTTLDERLKIVTDCLANDKNYGAMALKYDCSYQQVR
NWVIRYEKMGQAGLEDRRGRRIASLPSRTPEEELRDKIAELERRNLDLQMENDLLKKVRELERRGRYL
>WP_006426934.1 MULTISPECIES: sodium:alanine symporter family protein [Dorea]
MLNGLNNIVNFLNGYIWGVGMLVLIVGSGLYFTIRLHGFQFVHFKDMWSRIIDKQDSDSGISAFGSFCTTMAMRVGTGNV
AGVAVAIYMGGPGALFWMILAGMTNSAVCFAECTLAVLYKTRIDGQYRGGGAYCAERGLGWKKYGTFMALILMIGTSVFM
PAAATYTICDGFHNAIKIPMWVSALIIALILAVVVIGGVKRISAIASMIVPFMVTVYLIAAVVIIVMNITAVPALIKTVV
TAAFAKNAVFGGTIGVIIQQGVKRGTFSSASGMGEASPTAAAAETSHPVKQGMANAAGVWLDTVIVCTASGLMILLTDCF
NTAGGYVGSGSTELPALAAAGTNGVIFVQLACKTVMGKIAPTFIAIMLALFSFTCLISYYYEAETAAMYLFQGESKAKVR
KVVTWIMRIAMPVLIFIWGNLESDIAWNLSDLALGSCTWVNMLIVLLLSPKVIALYKDYEEQMKAKKDPYYNPDKISWSG
VDKEMWKDINKKYIENDK
>WP_006426935.1 DMT family transporter [Dorea longicatena]
MTKGKPQTTKNNTAQENLTERLERKETVRGTALTIAGGFLWGIAGVFGKYTFEYKGVTATWIVNVRLIIAGIILLTRAYM
VQKDGIFRIWKNKRHVLRMLVYGVIGIAGCQMTYYLAVEDSNAGIATVLQYTAPVMIMVLLALKNWKLPGKNEILALILA
FGGTVLLATHGNLTQLSVSKTTLIFGLSSAVATIFYNLVPGNLMDIYGTFPMVGWGMLISGIGLTPFVRPWTLVEDITWD
WQCIGCIVVVIIFGTVMSFSCYMEGVRLIGGSKASLLASVEPLTATAMSVIFMHVAFSGMDLAGFVGIIAGVIILSLPKK
K
>WP_006426936.1 hypothetical protein [Dorea longicatena]
MKDVQDFQIEWRVLLAVTISGLIYNLGLLAGPWFEGKMTGCLVDILKGTKQSGVMLYLVTDYVAVIAAVAGPAILLLDEI
TANLDAETEQNVLMALKKVSKDRTVISISHRMTASMGRTIFIS
>WP_006426938.1 MULTISPECIES: amino acid ABC transporter permease [Dorea]
MDMKFLDVLLPMMFEGLKLTVLIAVVGIGIGFLIGSLCGYLLQSKYKVGKAIAEVYIWIIRATPLMVQALYGYFVIPKLV
GVDISSTIVGIGVIALNSGAFISEIVKGALMGIDPGQKEAGASLGLTSSQTMLHLIIPPAFKSALPALFNQFITSVKDTA
LLSAIAVNEITHQAQAYAALSFKAIPTYTALAVFYLIILSILIIVQKQIERKMR
>WP_006426939.1 transporter substrate-binding domain-containing protein [Dorea longicatena]
MKKKLVAVMMCAAMVAMLGVGCGSKSSDDSSSKSETKKTLTEDDIKDSMKGVKLKVGTTGLFGPFSYYDEDGKTLIGYDL
DLINDLQDLLGFEIDGGIQAMDYSALTTSLAENKLDMGAAALCATDERKEVMKFSDIYCDSGQVVMVNKSNDEGIKSVDD
LKGKKVAVEKGTASHTYASKNLSDADLEVHDTITTAYESLEQKKVDAVIQDGPGANFYIKTTPDSNLEVVGDEFNQGQAP
YCVAISKECKYYDEINAAVKVLIKNGTTDELYAKWCE
>WP_006426944.1 plasmid mobilization relaxosome protein MobC [Dorea longicatena]
MISKNYKFEKKWRKRKVKEYSKGIYVKFKPEEVEILHNRMKEAGVQNMSAYIRKMALNGYVIIPEWPDLNQVISLHSRIS
NNLNQYARKANETGKLYEEDIAEIKQMHNEQTKFLKKTLEAVMYLYEEDSKKKK
>WP_006426948.1 MULTISPECIES: flavin reductase family protein [Clostridia]
MRKNFGAKPFLYPQPVMILGTYDENGKANAMNAAWGGIVGANEIIVDLSAHKTTDNIIKNKAFTVGVADLEHLVACDYVG
IVSANKEADKMKKAGFTTTKGEFVNAPIINELPLTLECELVKVIDGSKYLAEIKNVSADEKYLGDDGEIDLSKFTPITYD
PVHHGYYRLGERVGNAFKDGAKLK
>WP_006426949.1 MULTISPECIES: flavodoxin [Lachnospiraceae]
MKKMLVVYYSWSNGNTKRIAEQLTNGTGADIARIETAEPYSGSHEDVVEQGKREVEAGFMPQINPISVNLADYDVIAIGT
PTWWYTMAPAVLTFLTTNDFTGKTVIPFMTNGGWPGHVIKDMKENCKGAAFAHEMQIQFDSKGKDHLETSEEVITEWIGQ
INTDINK
>WP_006426951.1 MULTISPECIES: aldo/keto reductase [Clostridia]
MEIRILGRDLEVSEIGFGCMGMSHAYGTVSTQKEAEELIEKAIDEGCTFFDTAEIYGTTEDPHHNEKLLGEVLRPYRNKI
VLASKCGIRFDETATTVNKPLIPDGRPETIKASIEGSLMRLNTDHLDLYYIHRIDMTVPIEETAGAMKELMEQGKITHWG
LSEASEEIIRRAHKVCPVTAIQNRYSMMYRDYEKLFPVLEELKIGFVAFSPLANGLLTAAYHSHGEFEKPGDYRSAMPQF
TEEGLKENNEFMSWMKVIAEEKNATPAQISLAWMLAKKPYIVPIPGTRKVNRLEENMESADIKLTQDEVKSIDEMLAHMP
MSQVFGGSKIQKK
>WP_006426953.1 MULTISPECIES: hypothetical protein [Bacillota]
MTEIQIKNLIKEYEKEYIEFMEIEKLPQYKIDFFEINVEESDAAGFASAAQAYYNTKTDEHILRICKSSEIPRYIVFHEF
THILDTEMYAKQDSWKYMALSGYTEYHAAQVELMIMLGADSIQTQDFSFTVDVEIGNSTVRNYLNSRHQLVVNMMNRTDF
PRDIEALKTTVGVLYNYFGVRSICKMYAKDYTEEVDNTIIIQKLSKVLFEEINSFMVGWFNEAQVELSFVSYMKIMWPML
QSYFGKE
>WP_006426957.1 MULTISPECIES: tyrosine-type recombinase/integrase [Bacillota]
MIYKVETIKDGTEKYFFIRNLETMSIEELPSKYLMHKIKCKRSPNTVKRTAFSICYYMKYMAEKEMELTEVYQLDYEKQT
EHFVEFLYWLKAGNHTEQTAGEKKCPNEGTCNAYLKDVFRFYLFIEAEYEQYGSLKTLSYNQIIAVNQVGVKKVLRNHSF
KAYLKEEEHRGRTAKENQIITILQACTNRRDQLLLLMLAETGYRIGELLGVKYVKDIDYRNHMIRVCFREDNENEARAKN
AEYRSAKISNDTFEFLMDYLAKYRKILQHQDYLFVNIMGENIGKPLRVDSVYDMLDRMEKKTGVKITPHMLRHYFANMRK
QAGWELEMISQALGHKHLDTTIKYLDWLDDELIEASNEFYAQHTAIYGAERLLE
>WP_006426958.1 ATP-dependent DNA helicase [Dorea longicatena]
MYYTREYLNRAHREIDTIFRVLFPEHGMAVREEQIMLCHEMLDNLLGRNIALCDAGVGIGKTYAYLVACVLMRKYSLLAE
GCSPYEQRPVVISTSSIALQKAILTEYIPFLSRILQENGTIQSPIKAVIRKGKEHFVCDERLAQRIVAIEEKNKNALQKE
ALLSLKEHYDMDEVSNLSGFDRRMVSVPKFCSGDCPKRGSCRYQQYLERSRDNEMFIQICNHNYLLADGYHRLQDYRPLL
KDYRALIIDEAHKLPDAAKQMFGKSLCYDDIREICFYLGKEYQGPEIRKLSGTIRMVLNIIGENHRTRYGIKEEFHMTEE
CAMYLYEGIQTMNKIIEKLEKKIPKWIRNKLEETRSVLECFFHQDKKYVLHLKQDHDHRIILCASSRRIPQYLDQMLWSR
GMGAILTSGTLKTGQGFSHIRKMTGLQRVRRVREYVADSPFEYQKNCLLYLPKNLKKCRRGSQEEAEMIAGHIHSLICST
YGHTLVLFTSYHLMGNVYQMLRDEIPFPMIEVWRHSPEEITRFKQMDNAVLFAAGSCWEGVDFPGDMVSSLIIVKLPFAV
PDPISEAQKKEYANLKDYIQAVIVPDMQKKLRQGFGRALRTETDTCVVSILDERAGEGGRYHEEVMCALPSCKMAKDIKD
VQHFIRNRKGVEYYL
>WP_006426959.1 MULTISPECIES: LuxR C-terminal-related transcriptional regulator [Lachnospiraceae]
MAYNKTSEERKWNYWKKQEEKELRELGMEEEKIRKLRQMDREDFLEERRYREHLDEMMQDMDSIKQRDRGRFAQDIRELL
DNIGDRRIYELLKGTEHQILEILLLSTWGYSGREIAQIMGMAEQTVYTKRNRLRKKLNNLLKIE
>WP_006426961.1 MULTISPECIES: hypothetical protein [Lachnospiraceae]
MQKKNCVLCISIGIIVCILLSACSKQPDFDAKSYVQSSLDAYYHGEYKDYANLLEISEKDAKKEIEEDFNESIQQQFDDS
DNITDKGIADYAEKLTEVKKLAKYKVQDVKEEDGVYTVSVQVEPSNVFQTLQQSSTEVSNEKIKQGLDGNDPEVFAAVLT
ESVQKSLEKNSYGKAVTVNVSVEKDNSGKYGLLNTEMNKLEAAMFPTE
>WP_006426962.1 DUF4299 family protein [Dorea longicatena]
MFLRGLNKNWENAYRAEAKFYSGNNNIFGVFPLTENTDTIFHSKPRAKVDDQEVKVWRILLVPIQGEPLGDVDFYKALEY
FKKIKCDMKGEEILVKGFSKQELEKILQFCN
>WP_006426963.1 MULTISPECIES: hypothetical protein [Lachnospiraceae]
MIKGAKSFQQKYEKIMGESSADKLWNDVKNGINEFTKKIELGQADGYFWNMYFNLLRENRILFEGVNKAIVTGDMNYMLK
GIYQENRFNCIYQNRSNSGGAQTINFIEVVIAYSCNDYSLLEKIMPFKEGPATCGYSAPFYNMLYAVTYHDNEVGNKAQA
ELSAFMGKKRTQFDLKLAKFFYDLYQKDVDGINCGLQELCESMGKCNWINEHIYGMDKNIRSLGNTVAIFIHGLYHIVMK
FLKDTPLSEKIKTPEHKSFIKEYEEFNKEHDFPEPQILVDFDQLAKFINLSIRTEFIPEVSFYKSGRNYVNDGKKFEKIL
FDNLQKSEVLLVEMEEEKYVFKRIK
>WP_006426964.1 MULTISPECIES: DUF6531 domain-containing protein [Lachnospiraceae]
MKRFRKSAIALVLALLMALQGTEPIFVQAKEAIEDVQKNADFSRPEALTEEEAGITDSTSGEQDKSQQSDADVQNETTPS
ENTETQEEQTTPAEETEENPQEKEVELKEPQDYYPIPEEPEGELIDYDAISKTYKTGEKQYTTVYGGYVGTYKNEDGDTE
LVDNTLVKPEEADTPASEEAQEASSVSPDEEKEEKTEVYQNKANDYAILLPEQMSEDNGVTIENGKTRIGIIPVDGDYTH
SVIKDNAILYNEVYEGADVQYTVLDSSIKEDIVLQQPTDRESYEYELQIPGYQAEVKDNQVYIYPEGKTIKDAKYLLEAP
SMEDAAGEISFLITLELREEDGKTILTVKPDMDWLSAEERQYPVRIDPTPVEIQKSSFNMIGVEEGSPTSQIGDNNYPYV
GFDDGIKSGNLAGFGTAHQNCRTYIKVNSNFSQIPKDSKIDSATFAVSQKTAYSGGASQFGLYRVDQSWNTSITWKTKPV
NLTFQDVQNASTSRNSYINYDVKDLVNDWVQGTHANNGFALVAIAEANNLGASMQCEVLNNRASVYGPKLSIQWSPAEDP
YLRDMSLDETTILLRPMTEKNTNGKLKFDAVFADGIAKSKSTVEYYLLPDEENEEHHETDAKPLYSYPDSTEYNKQFPEA
NKYYSKDSNWQSALYSGLTKDKLYKIKAKASKEIDGKLETGKEVTSDSFVIYEVKQFDTFPKIAKYYGVPLKNIMKDNQV
MDALVVANNTIFIRNPQTNVPYSPAPLTDQDKMRIDGALMGRGLHCEFGFEPVNLNTGNFYMDQSDATMNELNGEFSITR
SYNSKGTDQHSMFGRGWSFNYDQSLSQMEDGSLLYMRGDGSYLIFDKNEDGSYTAPDGYVYDLKAVSYKDTDHDYIGWEL
TDADQSIWSFDKYGILRYVTDVNGFKTVLDYDDDYNLSKITTPSGKTFGVKQDKFGHIKELSLPDGGKVSYKYDEQGNLI
SVTDPNGTTKEYKYDDDSRMTSWKDENGNTVVKNTYDKEGRVVEQTDAEKGTATFKYGKSSTTTTDNEGNKTVYHYDDQY
RTTSIEYPDGTTCEKTYNAENQLASETTAAGTKTYTYDAFGNVATETREDGKTASYTYNEQNKLTSATGYNGATVTYSYD
GNGNMVTSTKPDGTAITYTYDDKHRMVSQTDGRGVTTTYSYDGPNMTGYVDGNGAAWGFTYDAMNRAVTMTDPLGNVTSN
SYDANGNLISKTAADGGVTAYTLDGVGNITASTDALGNTTTYTYDKMYNMTSGTDPKGNQISYAYDKNYQQVKATDAKGN
TITYKYDSMGRVIEESNKDFGTKLYEYDKAGNLKKYTDGNGNATVSKFDSLGQVLQSKDAVGNITKYEYDALGNETKITY
GDGSSHSKEYDNCGRLAKETDELGAVTTYTYDAADNLVSKSDDSGRTWTYTYDNTGNRLSETNPEGGTTTYTYDKAGNLV
SSTDEEGRTDTYAYDKAGNLTTSKDALGYTVSMKYDLNGNLVSSTDENGNTSTMTYDGNGNMTSATDAKGNITAMKYDST
DNLEQTVDALKGKTTYEYDSQGNSTKMTDALGNAYSYVYDKEGNNTSIILPTGDKVLMEYDAIGQLVKCTDAQGLVITYQ
YDGAGNLIHSSDNGGNSMDYTYDGAGNVLTQTDELGRTATYKYDQYGRLLKLTEADGSTTSYEYDVMDRITAVTDAEGHK
TTFTYDKVGNQLSMTEEEEATYKYAYDKKDRVISQTNPLGASSTFKYDGNDNVTESVDENGTVTKYTYDKNDNLVSQTDG
NGNTTTYQYDELDRKIGETSPLKETNEYRYDAIGNLTKSKDPMGLITEYKYDSLSNMTEQISPKGAVTKYDYDKHGNVIS
VTDAKGNETQYSVDLNDNVTKMTQANGGEYTYSYDKAGRLKSMTSPLGYTKNFSYDKVDNVVKESDSLKSTTTYTYDKLH
NMKSSTNALDGTTSFSYDKYGNLVKETDPLGRSNTYSYDLAGQMTSAADPLGKITAYTYDPAGNITEITKPGGRKTSYGY
DKNYNVTSVTDPMGYVAKTVYDKDNRVTEETDALGQKESYTYDKDSRVTSITDKRGFTTGFDYDAHGNIQVVTDKTGLKS
RLEYDKNDNLTKVTDALGGVTTYGYDNMDNLVTFTNAANKTTNYTYDLEGNLTSIKDPAGRTEKFDYDEKGRLTGHTQAS
GKKTTYDYDKLNDLLEKSYQDAKGETSEKDVTYAYNSAGERVSMKDQTGKSSYEYDALGRITKVTSGSKKDVSYVYDDAD
NLQAIVYPDGTKVSYEYDLNDNLVKLTDRNGKVTTYKYDALNRVTEVTRSNGTKTEVSYDAEDHITKIVNTCGSCGKVIS
TYEYKYNDQGYVVGETATELEAGTRKTPSWEDWYNWGDTQKETDKADCEHQEKEIQTTRTYEYDDNWELTRCTEKAEGGK
KTVHNYTYDKIGNRTSYEKIEDGVSKAKYNYKYNDSNQLIKRTNAKIWGDPGTTYSYDKDGNLIQECDKTNSADPVTYEY
TAENRLAVVKQGGTVLMAAMYDGDNNRVFELDNTYKWEDCYGDEVLIPENQRTEDGNSPKEQLASLVKGGSNAKGYTLTE
YINDINRENTEVLAEYGADEKVRQAYTYGESGIGERVSVDKSEESSYYLYDGRNSVTGILTENANLTNSYQYDSYGNLTS
GTADGVNYYGYNGESTNVKTGLQYLRARYYNAENGTFTTEDSDLGTTENPLTRNRYDYTTNNPLNYSDPTGHSLWSRIKS
TAKKAAKAVKSVGKKIVNTAKKVVKTVVNTAKKAAKTIVNAVKGAAKTAKNAAKHAKQTYQSVKNRVTSSSTYQKITSRG
SQFIRSVSNGVQKIGKTYTSFKSYVSERTAEIRSEVVRHMCTTTNRITDQLGKVNWKNVAIGVTAMVVSGVVVAATGGLA
AGAVLAALPAMGGLGTAMVSGAVAGAIGGASYGAISSGLSGNSLKQIAKDTITGGLTGAISGGILGGLTYGAGKAIGAVK
DLVKGSSSATKPGHITEMATKDLSQNNQLLEDNKAYNSFSELMDADEAARYNKHWDTIKAQEMQKQEITKFENGIKDGVQ
YTNQQKGNYAEMKMDQYYDSIGFERISQDRVTGLNDAGHQGLDGVYQNKGTNEYIVGEAKYNTSKLSTLKDGTKQMSKKW
IGGKRLEEAVGTEKANLIGNNYERNLYNIKKNGSLNFKVLNN
>WP_006426965.1 MULTISPECIES: sensor histidine kinase [Lachnospiraceae]
MNIHLITYLTSKLFWIYTVFRYNTILYPKDEDTQKLFAYFCAYLLSCWGSMQWGTMYGDLLFELIALLIITVAYQADWQH
HVWNTLMVYIMGILCDGIPIVFFQRYAVARNPVHHHMGPGTIVMGNFIFFLLEVIIERKVDVKRSYYIKNSHWLAMLSVP
VISIIVCIRILLPDRRGVRSTIVLFLLFINVFIFYLHDEVQKSYVETAKQEEMKLQMSQYAKELEMMMKSQDRLNKIHHD
YKHHLITIGAMAKTGGNEEILSYLKQMENIARTALCHHLYTENRNMNNLLNYILEDVKSVIEKPEISVEIPNHIGKELFD
LSIVVGNLMDNAIRGAAASDERRLSFQMYYGKGIMNIQIENSIKDTPKVQNGIYLTTKSRKEGHGIGLQNVKLVVEKYHG
QMEICHTEKSFQVKILLYMKLDEK
>WP_006426966.1 MULTISPECIES: LytTR family DNA-binding domain-containing protein [Lachnospiraceae]
MLELAICDDDIILCNWLEQKLLHYGKANDCQISVEIYYSAEQLLNRLEEESYDMLFLDICLGHENGIDIGTEIRKKNYGK
ELRITYISTYQEYAMKLFRIHPFDFLVKPIREEELFRVIGELRELLKERKKIFEYTDTKGIHKISYDKILYFYSLGKRVH
IVTSEKEYEYRGKLKDVADITEEYFLLIHKSYLINMEHVEHYEYDNVVMKDKTRLSISKANRKKVRERLLQTEKKRL
>WP_006426967.1 MULTISPECIES: hypothetical protein [Bacillota]
MHIKSIVSDEDREELERMLSLGFIIPNQLFKTRQKSRMIIYIFTPVEFLLSINCYLSESYLMFGIGIGTCVACVAWIIWY
QMIGKNFEKNVHEFVWGRSGYETVDIDENAIKIDEDQIYEFKNIDRMFLYKNFFFFITNEKKIFIFKTTDMESDELIKII
KTTGILFEKKEKPFNIYKYCKKGKSF
>WP_006426968.1 glycoside hydrolase domain-containing protein [Dorea longicatena]
MSDQNVKAAQKYLNAMFGGHKDWVKLDEDGKTGTAVMQGIIRAFQIQNGISTITGTVGPLTINTMKKLAIITKMDPNDTP
QVNICLVQCALFCKGYAAGGITGIYYTSGVNAVKKMQENAGLEVTGKIDWKVWSGLLSLNWFTKVSGGDSNIVLIQQQLN
SDWSDVIGVGPCDGIASRQTILSLVGALQAAEGVTTELITDLNSVNFGDATTNAFPGTLQNGQNSTKYVPFNKIAQYGLY
FNGYNPGRFDGVFDSTTESKVSEFQEFYGLTGIGLVTKGKVNVSTMKSLLTSKGDTNRAAKACDCATVLNKQQALDIKNA
GYTHVGRYLTGSVGKEHTPKYLTSTEVKNIENAGLSVFPIYQDGGYELNYFKDPSQGSVDAQTAILAAERIGIPSGTTIY
FAVDFDCYSYQIDTFIIPYFEQIHMIFFSSTNDKNYKVGIYAPRYVCTKVYEAGLASKSFVADMSTGFSCNLGYSMPKNW
AFDQFCELNSFSSSPSFPLDKDAYSGRDTGFKKFDAVSTKTDEEIAQENLRAKVKIARNQYVYNVMEPLGYLNKIMDVGV
EYDKEISLGTMMSPQGAIDISTKISTSLESSTGKIYNIKVDIGNDGELTQTCKNQIMEISSNLSDTGIEGADNFGNTIEK
IALSVKSGNIAFEINNVFANSVEFSIVFSTSDLLPEEEKEWTISVALIFTMTLNSNSGLEFNVVEFTKEHSNILAGAVIL
VLAGALVVNAIPSIIALFSAGAGTVFGLLIQAL
>WP_006426969.1 MULTISPECIES: lysozyme family protein [Bacillota]
MKDIKERVRDKNPKIRNPAARLPKELVRSAVLEAKEKPRELHEKSSGQSESPTQYGTEKIESVQYRAASVAGKSIGKTTY
QGGKKLAGVTYRKIKERKSRQEEAKAAEEAMEQGAESGKKLIKLKPEQAALAKENGKRQVKAAPRVVKVSGLSQEKIKTQ
ASMQKQQMEKSLQAMQKARAAQMARKSAQASAESGKAVLQVTGKGSKLSVQGITAAIQKGVVALEKMGKWIAAGGSAFLL
VFILIVGIIAGAAFSSNSESSESLSEEVLAYTSVIQQYASQYGIPEYVSAIQAIMMQESGGRGTDPMQCSESPYNTRFPH
TPGSITDPDYSIEVGVQTFADCIRQAGCSSPQDLDKLKLAWQGYNYGNGYIGWALQRGGYTEANALQFSQEQAASHGWSS
YGDPQYVPHVMRYYSGGSLFAGLFGNQQIVSVAMGQLGNSGGQKFWSWYGFDSRVEWCACFVSWCADQSGLIASGNVPKF
SLCSDGVSWFQGKNKWQSGGTTPTAGMIIFFDWDHDGTSDHVGIVEKCEGGRVYTIEGNSSDQVRQRNYAVDYSSIMGYG
VIN
>WP_006426970.1 MULTISPECIES: hypothetical protein [Bacillota]
MKKKEEVTITFYAAECGEFHDLGEYTKCRTLEEAYKKYQKYCRTSANMCPAIEFSIHDPESIYSDMEYPLPLSSKDRGDL
ELVPYYNEHPLVNEAIRQVEQLQKQQEKKKHRDVAR
>WP_006426971.1 MULTISPECIES: VirB4-like conjugal transfer ATPase, CD1110 family [Clostridia]
MPLIKTLSQALRMDKERFKVPKSVQQAIPIQRIWPDGIFQQGTKFSKTYRFTDINYYIASKDNKTEMFLDYSELLNSLDS
GISAKITINNRRINKEEFEKSILLPMKEDGLDHYREEYNEMLLSKITGTNNSIYQERYLTVSVHKRSIDDARTYFARIGT
DIVTHLAKLSSTAEGLDAESRLQIFRDFFKGDVPQAFPFDLKQFAKKGTSFKDWMCPDSMEFERDHFKIGDRYGRVLYMQ
DYASYVKDDMISELCDFSRNLMLSIDILPVPTDEAVREIQNRLLGVETNVTNWQRRQNANNNFSAIVPYDMELQRKETKE
MLDDLTTRDQRMMFGILTMVHLADSKKQLDSDTELILSIARKHLCQMATLKWQQVDGLNTVLPYGLRKINALRTLTTEST
AVLIPFHTQEILQPGGIYYGQNAVSKNLLVADRKKLMNGNSFRLGVSGSGKSFSAKEEIVHLALSTDDDILILDPESEFT
KLVEALGGQVVKVSATSDNHLNAMDMDAAYGNEKNPLIEKSEFILSVFEQLVGAGNLSAKEKSILDRCAADVYRDYIRSG
YTGEVPTLKDMYRQLMLQPEEEARGLALSSELFINGSLNTFAQPTNVNKKNRIMDYDIRELGEQLMPLGMLVTLDSIFNR
VIQNWKEGKTTWIFADEFYLLFRYEYSANFFYRLYKRIRKYNGFVTGLTQNVEELLKSDTARLMLANSEFLILLNQASTD
REELAALLNISENQLSYITNVSVGSGLIRCSGNIVPFENTFPKNTDLYKLMTTKPGES
>WP_006426972.1 PrgI family protein [Dorea longicatena]
MEVKMNKEIRDYQESMFMGLDLRQCVCSVLAILTAVGIYFGMRDITGQEITGWLCVLGAAPFAACGFFEYHGMTAEQFLR
AVIKSELLYPKKLVFQSEDIYYSCMQKTISLGEKNQKDGAEIIKEREQKAEAKQRKKRKGRSDAFD
>WP_006426973.1 MULTISPECIES: DUF4313 domain-containing protein [Lachnospiraceae]
MDTKKTLRYNWEFGRETVAIRVSSYRNNGNLYVGLCHKEGREWEDFGDVTINLPYQFLEPNEAFITGDFTKDMLHFIKEH
KLGKVLNETGRSGYATYQKVAFDLARLAEFDPEGVAEHCRFAGIEVPKEKPQKTKKQNRGEER
>WP_006426976.1 MULTISPECIES: hypothetical protein [Bacteria]
MTTPMPMGRKQKKWMSLYMALVLTVTVGATTAFAAGDPLSVINNLSTFIFSLIRAIGLILLGFGVVQVGLSLKSHDPSQR
ANGFLTLAGGVIITFAKEILDLIMA
>WP_006426979.1 MULTISPECIES: PcfB family protein [Clostridia]
MNYGAEPADQVVRYSLEGMEYSLKITGNVAKHVAVFIAAALKDQKKTRGKTRLTRMLKEQRPMKFFTVPGDRLKEFAKEA
KARGILYVVIKDKVNPDQTEVMVFADDAAKMNRVLDRMNLDFVKAESGSMVTEAVEKENAPEKAENQMEKETGENVRTET
VVLPEGKIEFELDDAEEMFQIGDEAFPEGNFTHAQEGKAKNPSEPFSRNKNISSGRETSWEEKNEKPSVRKELGDIRKEQ
EEKRKRPDRRKNARESRKKRKNMKTKGR
>WP_006426980.1 relaxase/mobilization nuclease domain-containing protein [Dorea longicatena]
MAYTSVIPVHRLDRSIEYVKDKEKTTQKADSLEAAIDYAMNRTKTEQAVFEDTIGCTNENAYADMVATKKRFHKMGGVEG
YHLVQSFAEGEVTPELAHLIGQELADRLLKGQYEVVITTHLNTRHYHNHIVWNSVSMVDGHKYHSNAKSYYTEIRKISDE
LCRKYGLSIIESDQKKSIPYVQWKAEQEGKPTWRSAIRLDIRESVQESYSWSQFLKEMEKRGYTWKLNRKYVALKAPGME
RYIRLRSLGKNYSEEEIRGQILQPKVKRIYQKTVQIPPKRKLTGIQALYYSYLYQMGVLPKRPRRSPYAIREDIRKLDQR
IEQIEFLMKHDITTREQLATYREPLQKQISELMKERRKLYRNGREDSGKVRLSEINEELKKLRKEVRMTVRIEKHSLEIE
ERLRKAEEQNQNEKRVEHKESQEVR
>WP_006426981.1 MULTISPECIES: plasmid mobilization relaxosome protein MobC [Lachnospiraceae]
MRKRNHVIPVRLNARELRELEEQVEKSGLSREEFMRSLILGAQVHAKPCEHHPELLRKIAGLCNNANQLAHVANASGMAS
EQSVQEMLRLTKEIWHLVKEEW
>WP_006426983.1 MULTISPECIES: site-specific DNA-methyltransferase [Lachnospiraceae]
MMPMTNGLSLEELMKEGTYPEEYAEGENWRILHGDTLKLVKAFQPGIFDAVITDPPYASGGTKQNERNRTTNQKYSSMSA
ANALPDFDGDNKDQRSWTHWMAEWLYDVRKACKKGAPICLFIDWRQYPSITDALQWAGWIWRGTAVWDKGNSRPQKGRFR
QQAEYIVWGSNGPMPINRPVSCLPGVFRYGNPQNRIHVTEKPLQLMKDVIQICEPGGLILDPFAGAGTTVLAAVMTGYRA
VGIEVTDAYYKLGSDRVRIALEAEQKEDEK
>WP_006426984.1 hypothetical protein [Dorea longicatena]
MEEKGTMHVHLLTELTGNLYSEESEWEEEWSESDEYGMPLDGTELADYEEVIREELKRYGEDDLMQYFDGSESIQGKIQS
AVVTIENKDGILYGCTKLELNELLSQEELQEFTEYITGQYSDGWGEGFEQRDIKVDGGTLNVHFWHPDIEQPKMYEKKTE
QIPTKPEKQRPKLQLLGHNGNIFSIMGDASTILKKNKQTAEAKEMCKRVLESGDYYKALLIISEYVETELSPPPKENKKT
KKKNQPER
>WP_006426986.1 MULTISPECIES: DUF3991 and TOPRIM domain-containing protein [Bacillota]
MPWVTEEEIQAAKNMTAYEYLRTHQAQRLQKTRTRNEWQLTDHDSFKINELSSKWHWKSRDIGGVSALRFLIEVDGMKFT
DAVKLLCEESPSFIPTQSAKKEKPPFKLPERYCNCRRIRAYLNHRGISDEVITYCISHEILYESVPYHNAVFVGKDESGK
ARYAFLRGIYEKNGKGFKMEQTGSEKKYSFCIPPERETKRVVVYEACIDALAHMTLEEGKRDKYRLSLGGIAAPKENTQI
QSERFKKLPDALEEFLKNHPEIKEIEICTDNDFAGRWAKEQMKKHYEGTYQIICNLPEKEGADYADLAKEKKQTNKCRDR
PLERR
>WP_006426989.1 MULTISPECIES: gamma-glutamylcyclotransferase family protein [Bacillota]
MKDRYYFAYGSNMNLEQMKYRCPAAEVVENVRLENYRLAFRGRAPGNGVATVLPEKGSYVEGVLWKITEACEKSLDFYEG
FPSFYGKESIRVKNQDGVEKEVFVYMMNAPHKDVPAKPSKFYLDGILEGCKDNQIPTESVMEAVKRTRQEVKKEKNRYAR
>WP_006426990.1 MULTISPECIES: amidoligase family protein [Bacillota]
MIGIKDQYFGTEIEMTGITRQRAAEVVAEMFGTEAYYDGTTYGVWSVIDLEGKKWKFMSDGSIYTQRKVYGRIVDAGGEY
STEMVSPKLSYDEMGKLQEVVRCLRQHGGFVNESCGQHVHVDASNHTPQSLKNALTIMYAKEDILFKALKVQERRANSYC
QRVRPEVLEKIRKIPNKSITMDRVRNVWYGGRDGSHTHYDHTRYYALNLHAVFSKGTLEWRCFESTLHAGKVRANITLAL
AISAQAINQRSTQMKKTLISENPAFTFRTFLLRLGLIGDEYKNVRKHLLANLDGDLAWRYDKSTYECLKKNQRTEGVR
>WP_006426993.1 MULTISPECIES: hypothetical protein [Bacillota]
MTRPVYSFRPNLKNPEHQRAWEKFQSVPEGQKSQYLVQAILEKEDRKWMEEVIQKTIKESVRELGICGTTEQLKTKPSSE
EIPDQMMDFLSQMENL
>WP_006426999.1 flavodoxin [Dorea longicatena]
MKTKKIAAVLLTCIMAIGLMAGCGASNTNQSASNTENTSTGNGKTLVVYYSASGNTKDVAEKIAKITEADLFEIEPVEPY
TDDDLDWTDDDSRVSREHDDESLRDVELVSTTVDNWDSYDTVYIGYPKMEYSL
>WP_006427000.1 MULTISPECIES: flavodoxin family protein [Clostridia]
MKVLLVNGSPHKNGCTYTALCEVSSALNENGISTDIFWIGNKPISGCIACRKCQEKNKCILDDIVNEFLEIAGDYDGFVF
GTPVHWGGAGGAITSFMDRVFYADLNGGGDRFRLKPAAVVISARRAGTTATWDQVNKYFGLMQMPIITSRYWNMVHGTNP
DEVKQDLEGMQVMQILGNNMAYFINCKNVATKMGIEMPKAPDFVFTNFIR
>WP_006427002.1 hypothetical protein [Dorea longicatena]
MQIKRIALGGIIMTVILFSGCSTTVQNLEIGEEKTLETGKTEQESVTEKDINMNEKESFNAESNIKNVIHTGHLSAWRWL
SVLS
>WP_006427004.1 recombinase family protein [Dorea longicatena]
MYLQGNGCGTIAKRLVELGIKNKRGIVEWHDHGVMGMIKNEKYKGDVLLGKTFTVDSISKRRLANMGEENQYYIRDHHEA
IVSREIWDKAEEIRLKRAKPKLMQTTGNRERYTRQFTFSSMLECGYCGHKLSRRTRHQTTTTKKPVWQCMNATKNGIDNC
PN
>WP_006427007.1 MULTISPECIES: response regulator [Lachnospiraceae]
MNKSLILVVEDDTSVRNLITTTLKAHEYRYLTAPDGQSAILETSSHNPDIVLLDLGLPDIDGVEIIKKIRTWSNMPIIVI
SARSEDTDKIDALDAGADDYLTKPFSVEELLARLRVTQRRLSMMQKVSPAEAVVFVNGKLRVDYAAGCAYLNEEELHLTP
IEYKLLCLLTRNIGKVLTHTFLTQSIWGSSWDNDIASLRVFMATLRKKIEKEPNSPQYIQTHIGVGYRMLKVD
>WP_006427008.1 sensor histidine kinase KdpD [Dorea longicatena]
MSESRHNPDQLLKEIQADEENRNKGHLKIFFGYAAGVGKTYAMLEAAHMEKQQGIDVVAGYVEPHARPKTAALLNGLEVL
PTREVFYNGMILDEFDIGMALKRKPQLILVDELAHTNAEGCRHAKRYQDIKELLNAGIDVYTTVNVQHIESLCDTVASIT
EIVVRERIPDSIFDNADQVELIDIEPQDLINRLNTGNVYRQTQEKQAVENFFTIENLTALREISLRRCADRVNILTENTR
IKNHGDYHTGEHILVCLSSSPSNAKIIRTAAKMASAFKGEFTALFVETPDFSVMSEENVKRLRSNICLAEQLGAKIETVY
GEDVPFQIAEFTRLSGVSKIVIGRSSATKRHLLSKPTLTEKLIDYAPNLDVHIIPDAVSNAAVYQLRGGRKKNHIVFSVT
DTLKSTAILILSSLVGMIFRKFGFDEANIITVFVLGILVIAVITKHQIYSLIFSIVSVLVFNFLFTEPQFTLQAYDQGYP
VTFIIMFLAAFLTGSLAIRIKNQAKQAAQSAYRTKVLFDTNQLLQQAKDKNEIVSATSNQLIKLLGKDIVFYLADGEVLD
TPHIFSVTEENLESCISENEKAVAGWVLKNNKRAGATTGTLSNAKCLYLAVRSSSMVYGVIGIVMGEIPLDPFENSILLS
ILGECALALENEKNAREKQEAAILAKNEQLRANLLRAISHDLRTPLTSISGNASNLLSNSDSFDNDTKKQLYMDIYDDSM
WLINLVENLLAVTRIEEGRLNLRITEDLMDDVITEALHHINRKSEEHHISVESKEEFLLAKMDAKLIVQVIINIVDNAIK
YTPKNSHIVIRTEKRGKQAIVSISDDGNGIADEIKPRIFDMFYSGANQIADSRRSLGLGLSLCKSIINAHGGELTVSDNL
PHGTVFTFTLPAGEVKVYE
>WP_006427009.1 LysR substrate-binding domain-containing protein [Dorea longicatena]
MKDFVLLIVVLAAFIYGYFLMEKLDKFLKENQSQKLISDSKLRIGFETPAIIDSIADLLEQFSSEYPNYELDLFYGSVSE
IINGLGNNKLDFGFIIENSNDILKDEYCSLSLQIKQSVITPGSIDIAVHPINTIEKPARVIWQNDINCMKGLFVEKLRDF
SERFLLSATRPNGKKEEKVV
>WP_006427010.1 MULTISPECIES: TrkA family potassium uptake protein [Lachnospiraceae]
MKSILLIGLGRFGRHIAMKLDELHHHVMAVDKEDTRVDAVLPFVTNAQIGDATNEDFLSSLGVGNFDVCIVAIGDNFQNS
LEVTSLLKELGAKMVVSRAARDVHAKFLLRNGADEIVYPERQLADWVAIRYSADHIFDYIELDEEHAIFEISIPGEWIGK
TIGQLDIRKKYNVNIMALKTNDIMNLKISSDTQLLKDSTMLVLGETKHIQKCFHI
>WP_006427014.1 MULTISPECIES: 23S rRNA (uracil(1939)-C(5))-methyltransferase RlmD [Dorea]
MMQKNEIVKVKIEDIGVGGEGIGKVDGYTLFIKDAIIGDVVEAKVMKAKKNYGYARLMNVLTPSKDRVEEPVCPMARKCG
GCQIQEMKYPAQLAFKEAKVRGNLERIGEVPTELLDQIMHPAVGMDGEGMQPFRYRNKAQFPIGTDKDGRVIAGFYAGRT
HSIIENTDCALGVEVNEEILNCILDFMEEFKIPAYDEVKHKGLVRHVLLRYGFKTDEIMVCLVINGKTIPHCHDLVGRLR
QIPGMTSITLSTNTAKTNVIMGDTIRLLWGQEFITDYIGEIKYQISPLSFYQVNPVQTEKLYGLALDYAGLTGNEAVWDL
YCGIGTISLFLAKKAKQVYGVEIVPQAIDDAKNNAKINDITNAEFYVGKAEEVLPEYYKEYEKTHNGETAHADVIVVDPP
RKGCEESLLQTIVDMQPEKVVYVSCDSATLARDVKFLRANGYELKDVTPVDQFPHTVHVEVVCCLHRVNS
>WP_006427015.1 3'-5' exoribonuclease YhaM family protein [Dorea longicatena]
MRYINTLHEGETIRNVYLCKGKRSAETRNGRPYDNLILQDKTGTLDGKVWDPNSGGIADYDEMDFIEVYGEIISYNNNLQ
LNIKQIRKAQEGEYIAADYMPTTEKSTDGMYEELLGYIKKVENQYLRQVLEYYFVKDETFIRNFKGHSAAKTVHHGFAGG
LLEHTLSVVKFCDYMVGAYPILNKDLLFTAAICHDIGKTKELSSFPENDYTDEGQLLGHIVIGVEMIGDAARNIPDFPEK
LANELKHCIVAHHGELEYGSPKKPALAEAMALNLADNADAKMQTLTELFKDKKGNDWLGYNRLFESNIRKTVI
>WP_006427018.1 endonuclease MutS2 [Dorea longicatena]
MNKKTLTKLEYHKIIDILIEQATSFGGKERCKRLKPMTSITDIEAAQEQTAAAFTRIIKKGRPSFGSCNPVGESLKRLEV
GAALGSGELLRICKLLENAGQIKAYGRHEAVDDAEDCLDAFFQQIEPLTLVSTEIRRCIIDEDEISDDASSTLKQIRRSM
NQINDKVHSTLSSLVNGSLRTYLQDAIITMRGDRYCIPVKAEYRSQVSGLIHDQSATGSTLFIEPMSVVKLNNDLKELYG
KEQEEIQVILARLSADVAEYIDSIRTDYKVMTELDFIFARGNLAINMNASKPIFNTEGRIHIREGRHPLLDKKKVVPITV
TLGDTFDLLIVTGPNTGGKTVSLKTVGLFTLMGQAGLHIPALDRSELAIFENVYADIGDEQSIEQSLSTFSSHMTNIVSF
LKHVDEHSLVLFDELNAGTDPTEGAALAIAILSYLHQRGIRTMATTHYSELKVFALSTPGVENACCEFDVETLSPTYRLL
IGIPGKSNAFAIAGKLGLPDYIIEDAKTHLTEQDESFEDLLTDLETSKRTIRKEQEEIEHYKRELARLEEETRQKRDKLE
EQRDRIIREANEKAHEILADAKETADETMRNFHKFGKANISVAEMEKERERLRKKMNATQNSMKTDTKKPKKAYKPSDFK
LGESVKVLSMNLTGSVTSLPDSKGNVTVQMGILRSTVNISDLEIIDEAPAYSFAKRTRQTGKGKVKMGKSLAISPEINLL
GKTVDEAIAELDKYLDDASLAHLSSVRIVHGKGTGALRAGIHKYLKRQKHVKSFRLGAFGEGDAGVTIAELK
>WP_006427019.1 MULTISPECIES: response regulator transcription factor [Dorea]
MNKQKILIVDDDENIAELVSLYLTKECFDTMMVHDGERALVAFDTYKPNLILLDLMLPGIDGYQVCREIRTRSNTPIIML
SAKGEVFDKVLGLELGADDYIMKPFDAKELVARVKAVLRRYQVGSKPETPQADKGKCVEYPGIEINLTNYSVIVDGHTVE
MPPKELELLYFLASSPNQVFTREQLLDQIWGYEYIGDTRTVDVHIKRLREKIKDHNGWSLSTVWGIGYKFEVK
>WP_006427020.1 cell wall metabolism sensor histidine kinase WalK [Dorea longicatena]
MKSTLYLKFIFIYIVFGFLSLFTAATLTENLVSTPIFNRVSNSMYREATMVANDYLPGYFSGGLTESDAQMILSGIETQL
DAAVWFVSKDGKVILSAQSGNYPSAPDSIKDFDPAESGSDRSQTGDYHGYFDNDVITVTVPVTYGYSPKGYLMIHQYISV
VDTMTDTLMRGVYITFIVIFLLSFIILLAFHFLVYRPLHKITEAATQYASGNLEYEIPVTTEDEMGYLSASLNYMSSQLR
DMEDYQKKFVANVSHDFRSPLTSIKGYVEAMTDGTIPPELHEKYLKIILFETERLTDLTQDLLTLNEFDTNHLLLNREVF
DIHEMIKHVAASFEGVCTQKKISIELVFATKHLNVNADKRKIQQVLYNLLDNAIKFSDPNSIVTIETTDRGEKVYTSVKD
NGMGIPRSALGKIWERFYKSDLSRGKDKKGTGLGLAIVKEAIQAHGENITVVSTEGVGTEFSFSLPKVAG
>WP_006427022.1 MULTISPECIES: DUF362 domain-containing protein [Dorea]
MAHVIGDECVSCGSCEAECPVGAIAQGADHYEIDADACVDCGACAAQCPVGAISEG
>WP_006427023.1 MULTISPECIES: hypothetical protein [Dorea]
MGNHMNTLEQIKRETRDDARLYACIRDLYDQGVSLSDLKALIPDIRRTREQLQLKRMLQNNNEVLMAMFSQEMSFLLDAK
ERHEELEFKKLDQLIRQQQSFRKASAETGPVKKLKRIFLSA
>WP_006427025.1 MULTISPECIES: 50S ribosomal protein L9 [Dorea]
MKVILTEDVKSLGKKGEIVNVSDGYARNFILKKNKGVEANGKNLNDLKLKKANDDKIAQQQYEDAQELGKKIEAGKIEVA
IKMGEGGKAFGSVSSKEIAEEVKKQMNLTIDKKKVQLKEAIRTLGTHNVPVKLHPKVTAELKVVVKEEA
>WP_006427026.1 DHH family phosphoesterase [Dorea longicatena]
MEKKNEKGKVQLKGQLKLYIQWPAIMSLLLIAMDLWVYKLDHRAGILMAVFVVVYIIMVGGLYFYSKNIIMKDLVEFAAQ
YGIVQNTLLRELSIPYAILLDDGKAIWMNDEFEAILGGKPKGEAYISKYIPELNRSIFPKEDQQTVTMEVYYDDKEYQAE
IRRVSVEGFSDTEQLMELPKEKEYFIAVYLQDVTEFNRIIRENEEQRMVAGLVYIDNYDEVIDSVEEVRQSLLMALVDRK
INQYIAKVDGIVKKLENDKYFIIIRKSYFKQLEEDKFSLLDDVKSVNIGNGIPATLSIGLGLSSDSYAQSYNYARVAIDL
ALARGGDQAVIKDCNGVTYYGGKREQTAKNTRVKARVKAEALREFITVKDKIFVMGHKLTDVDAFGAAMGIYRAALALEK
RAYIVINEVSASLRPLYELFEQDSNYPDDLFLTSSQAMNMADENSMVVVVDTNRPMMTECEELLKTTKTIVVLDHHRQSS
DNIDNALLSYIEPYASSACEMVSEVLQYIVDGIKIPKIEASSLYAGIMIDTNNFVNSTGVRTFEAAAFLRRCGADITLVR
KLFRDDMESYRAKAEIISSAEVYHNKFAIARGVDLHIESPTIIGAQAANELLDISEIKASFVLTEYNGRIYVSARSIDEV
NVQIIMERLGGGGHMNASGAQFNHTDMDEAVACLKQVIDEMIEGGDL
>WP_006427028.1 MULTISPECIES: aminoacyl-histidine dipeptidase [Dorea]
MGILSNIEPKEVFQYFEELSMVPRSTFHTKKISDFCVEFAKAHNLEYIQDEMNNVIIKKPGTAGYEDSDPVIIQGHLDMV
ATKTTDSDHDFENDPLDLFVDGDLIGAKNTTLGGDDGIAVAYAMAILASTDIPHPPIEAVFTVDEEIGMGGAHHLDTSVL
KGKICLNIDSEIEGVMTVGCAGGYIYDTFIPIEWSEESGTKMTISLSNLQGGHSGAEIQKQLGNAHKIMGRVLYALAKDY
DFNIVSTNGGNAANVIAQYNTTEIIADPAQAQDIIDAVAGLEQTIYAEFAGQEPTLSLKAVSDGETTLKAFDADTTSHVI
GFLYGAIDGVQCYDRAFPTAVESSLNTGIVETTEDTVKIKFQVRSSVATKLDDMQNKLDLATDLASASREISGEYPAWSY
NADSVIRPKAIELYKEMFGKEPTVETTHGGLECGILYGKKNDLDIISFGPDLTGVHTYNERVHIASTQRMWNYLKELLKA
CK
>WP_006427029.1 MYG1 family protein [Dorea longicatena]
MNQENLLNKIRQKDAKAFTHGGKFHADDIFSSALLLYLNPEIQITRGNQVPEEYDGIVFDIGRGAYDHHQKDSRVRENGI
PYAAFGLLWEELGTEILGEELAEKFDESFVQPLDQNDNTGEKNELASLIGSFNPAWDAKGNHDDAFFHAVSMAGMILESK
FERFRGNERADRKIEEILEAHDDAVEEGKCDERILILPEFVPCQKRLSETEIAFVIFPSNRGGYCIQPQKKEFSMNYKCA
FPEAWLGLEGEALQKATGLSGAGFCHKGGFLMSTENLEDAVKACEISLKEYVEAPCIVCYGTCDEEVKELLHMLPEMKNV
TVHEMPLSEPPEMETDGIYGEVLMEKQEWKKRIKVQVKEILKYKPEAVCVNGNVFSTYPVVHALRKKHVPVLTIMENDEE
KLIVRIPSGS
>WP_006427031.1 MULTISPECIES: serine hydroxymethyltransferase [Dorea]
MYAFDEIKKADSEIADAIQAEMERQNSHLELIASENWVSKAVMAAMGSPLTNKYAEGYPGKRYYGGCQCVDVVEDLARER
AKKLFGCDYANVQPHSGAQANLAVFFAMLEPGDKVMGMNLDHGGHLTHGSPVNISGKYFNVVSYGVNDEGVIDYDKVREI
AVKEKPKMIIAGASAYARIIDFKKFREIADEVGAYLMVDMAHIAGLVAAGLHPSPIPYADVTTTTTHKTLRGPRGGLILC
NQEAADKFNFNKAVFPGIQGGPLEHVIAGKAVCFKEALEPEFAEYQKQIIKNAQALSKGLMDRGVKIVSGGTDNHLMLID
LRGEDVTGKELEKRLDAAHITCNKNTVPNDPRSPFVTSGVRLGTPAVTTRGLKEDDMDMIAECIALVLQSEDNIEKVKGM
VAELTAKYPLDM
>WP_006427032.1 MULTISPECIES: molecular chaperone DnaJ [Dorea]
MAESKRDYYEVLGVSKDADEATLKKAYRQVAKKYHPDMNPGDAEAEKKFKEASEAYAVLSDPEKRRQYDQFGHAAFDGSA
GAGGGYGGFDFNGADFGDIFGDIFGDLFGGGRRGGRANQGPMKGMNIRKSVRITFEEAVFGCEKELDVVLKDPCPKCNGT
GAKPGTSPETCPKCGGKGQVVYTQQSFFGTVQNVQTCPDCQGTGKIIKEKCPDCGGTGYVASKKKISVSIPAGIDNGQSV
RIREKGEPGVNGGPRGDLLVEVVVSRHPIFQRQDMHIFSTVPITFAQAALGADIRIKTVDGEVIYTVKPGTKTDTKVRLK
GKGVPSLRNAQVRGDHYVTLVVQTPEHLSAEAKEALRKFDELTGNSLGAEKSEKAEEHEHKGKKKKGFMDKLKETFDD
>WP_006427033.1 MULTISPECIES: molecular chaperone DnaK [Dorea]
MGKIIGIDLGTTNSCVAVMEGGQPTVIANTEGARTTPSVVAFTKTGERLVGEPAKRQAVTNAERTISSIKREMGTDYKVT
IEDKKYSPQEISAMILQKLKADAEGYLGEKVTEAVITVPAYFNDAQRQATKDAGKIAGLDVKRIINEPTAAALAYGLDNE
KEQKIMVYDLGGGTFDVSVIEIGDGVIEVLSTAGNNRLGGDDFDQKITDYMIAEFKKQEGVDLSADKMALQRLKEAAEKA
KKELSSATTTNINLPFITATAEGPKHFDMNLTRAKFDELTHDLVLKTSEPVQRALSDAGITASELGQVLLVGGSTRIPAV
QEEVKRLTGKEPSKSLNPDECVALGASVQGGKLAGDTGAGDILLLDVTPLSLSIETMGGVATRLIERNTTIPTKKSQIFS
TAADNQTAVDINVVQGERQFARDNKSLGQFRLDGIAPAPRGIPQIEVTFDIDANGIVNVSAKDLGTGKEQHITITAGSNM
SDEDIDKAVKEAAEFEAQDKKRKEGIDAKNEADAMVFQTEKALQEVGDKLDGADKAAVEADCKALKELLEKANTDTLTDE
QVAEIKAGKEKLTESAQKLFTKMYEQAGAAAGAQGAGPQPGANAGAGPAPEGFQGDDVVDGDYKEV
>WP_006427036.1 glycoside hydrolase family 3 C-terminal domain-containing protein [Dorea longicatena]
MAQIYASKTNEIQKYETEHENEVRHLAGECMVLLENDGVLPFSDKIKKIALYGTGARHTVKGGTGSGDVNVRKTVSIARG
LEEAGFEIVTEDWLDRYDRDLEEAQKTYLKKLKDMSDETGEPSVILGFKHPFQEPEQPIVEETDIKEADAAIYVLARNSG
EGKDRRAEKGDYYLSDRELQNIRFMTENYSNCVVLLNTGGVIDLTELRKISGVQAILLTGQTGNMGGHAVADVLMAKTVP
SGKLTDTWARSYDDYPSSRTFSYRDDNLDDEYYSDGIYVGYRYFDTFGIMPLYCFGYGKGYTDFSLVTKEVTADEKLVKV
EVEVTNIGKVYPGREVVQVYYSAPDGVMEKPTQELAGFAKTKLLMPGEKEVVTVTFATEDMASYDSYDAAWVMEEGEYTI
RVGNSSRTTEVAAIIDLDETVQTVLLKNVMKDKEFVKEIHHMVPIFDLELDDTPFMRPILIYAENFKKKIMEYEVIRTTL
EDKRPDEILTLEDVKKGAASLEELVAQLTVEEMADLCVGTERLEEGGNVIGSSSACVPGAAGDTTSALIEKRKIPNLILA
DGPAGLRLQTHFKTDKEGNKLPGGEQFGMEIAPFAKEQPEGAQDYYQYCTAIPIATTLAQSWDVDLIKRMGEIVGEEMEQ
FHIHLWLAPGMNIHRNPLCGRNFEYYSEDPLLTGLCAAADTKGVQSYKGHGTTIKHFAANNQEDNRMFTNAHISERALRE
IYLKGFEIVVKTAQPYAIMTSYNLINGTHAANHYDMLQNVARDEWGFEGFIMTDWYTSQDTTALGMVSESGKYSYSDGVQ
CIKAGNDLQMPGCRKNVEDIVDGVKNGRITKADLQRCAKHILGIALKTI
>WP_006427039.1 ATP-binding protein [Dorea longicatena]
MIRKIIHINEEKCNGCGACANACHEGAIQMVDGKARLMRDDFCDGLGDCLPACPTNAITFEEREADAYDDDAVKAHLAAK
GPEALKKHLDAKKAHAHDNDAPAPHHGGCPGSMAREIQHTAPHGGCPGSMARSVEHTHNNDASASNNMSGSTPTAYSMES
QLRQWPVQIKLAPLSAPYFQNANLLIAADCTAYAYGNFHNQFIKNHVVLIGCPKLDAVDYTEKLTEIIKHNDFKSLTIVR
MEVPCCGGLEHAATEALKASGKFIPWQVVTIGIDGTIKDI
>WP_006427040.1 MULTISPECIES: replication-associated recombination protein A [Dorea]
MDLFDYMREQNMEKEAPLASRLRPTTLEEVVGQQHIIGKDKLLYRAIKADKLSSVIFYGPPGTGKTTLAKVIANTTSAEF
TQINATTAGKKDMEEVINKAKEMQGMYRKKTILFVDEIHRFNKGQQDYLLPFVEDGTIILIGATTENPYFEVNGALLSRS
SIFELQPLAKEDIKTLITRAVYDTVKGMGSYQAVIDEDALEFLADISGGDARSALNAVELGILTTERSADGKIRITLDVA
SECIQKRVVKYDKTGDNHYDTISAFIKSMRGSDPDAAVYYLAKMLYAGEDIKFIARRIMICASEDVGNADPMALTVAVSA
SQAVERIGMPEAQIILSQAVTYVATAPKSNAACNAIFDAMASVKRTKTTVPSHLQDAHYKGAQKLGHGIGYKYAHNYPHH
YVEQQYLPDEIVGEKFYVPSENGHEKEIKEWMRYIREDQ
>WP_006427042.1 MULTISPECIES: flavin reductase family protein [Dorea]
MAKQIWKPGNMLYPLPAVMVSTADKSGKSNIITVAWTGTVCTNPAMLYISVRPERYSYDLLKDSGEFVVNLTTEKLKKAT
DWCGVRSGRDVDKWKEMHLTAGRASKLDYAPIIEECPVNIECKVTEIKELGSHHMFLAKVEAVQVGEEYLDEKGRLQLGK
AGLLAYSHGEYLTLGDSLGTFGWSVRKASVSRKNKKNAEKKPVSKKNKKSTGKKAVPGKRKK
>WP_006427043.1 MULTISPECIES: putative manganese-dependent inorganic diphosphatase [Dorea]
MAKKAGKIYVVGHKNPDTDSICSAIAYANLKREITGNDYIAKRAGQINEETHYVLQKFGVKVPNLLENVKLQVKDMDIHQ
IDGVGPNVSLKDTWTKMKENNIKTLPILRDEELLGVISTGDIATSYMDVYDNMILSKARTQYRNIMNTLDGEMVTGNEHG
YFTKGKVAIGASSPELMQEFIEKDDLVILGNRVESQMCALDIDVSCMVVCQNAEVSEEVIKRADEQSTVIISTPHDTFTA
ARLINQSVPVKRFMTKTPLTCFHMSDYVEDIKEVMAKKKYRDFPIIDRHGKFKGFVSRRRFLNVSKKKVILVDHNEKNQA
VDGIEEAEIVEIIDHHRLGNIETMGPVFFRNQPVGCTATIVYQMYKENDVEITPTIAGLLCSAIISDTLLFRSPTCTSLD
EKVAKKLGKIAGINLEEQAQAMFKAGSSLAGKTAEDICFQDFKQFTVNDMVFGVGQLNSMSKEELQEVKEMLTPYLPEVL
EKNGVQMVFFMLTDILDESTELLCCGAKAKEYIIDAFDLKEDSEKMILKGVVSRKKQLIPTLVSELQQ
>WP_006427045.1 NAD(+) synthase [Dorea longicatena]
MKDGFVKAAAATPDIRVADVAYNTENICKMIDETVANGAKVIVFPELCVTGYTCSDLFMQDILLKEAKEALFKIADYTKE
KDALIFIGVPLAVDGELYNVAAALNRGNILGLTTKTFLPNYGEFYEMRQFRPGPDMARWITLDGKKIPFGPQLLFVAEQM
EELVVSAEICEDVWSPIPPSTLAAREGATVIVNCSASDETIGKAAYRESLIEGQSARLICGYIYANAGEGESTTDLVFGG
HNIIAENGTTLASSNRFSNEVIYTEIDVKRLLSERRKNTTFQTEKERTLIRIPFEIHVEETELTRRFASRPFVPSVMAER
NLRCEEILTIQAMGLKKRLAHAHAKSAVVGISGGLDSTLALLVSAKAFDALGMDRSGIVAVTMPCFGTTDRTYQNACKMS
VKLGATLREIPVGAAVEQHFKDIGHDPEDHSVTYENSQARERTQVLMDVANQTGGIVIGTGDMSELALGWATYNGDHMSM
YGVNASVPKTLVRHLVHYYADTCEDQELKEVLYDVLDTPVSPELLPPKDGEIAQKTEDLVGPYELHDFFLYYLLRFSYEP
SKIYRIARYAFEGEYDDATIYKWLYTFCRRFFIQQFKRSCLPDGPKVGTVALSPRGDWRMPSDACSEVWLRDLEKVNPEV
YRSTGKSRLIL
>WP_006427046.1 MULTISPECIES: Hsp33 family molecular chaperone HslO [Dorea]
MKDYIVRATAAEGQVRAFAATTKELVETAREHHNTSPVATAALGRLLTAGAMMGSMMKNETDMLTLQVRGDGPLGGITVT
ADSKGDVKGYVNNPDVMLPPKNGKLDVGGAVGIGLLQVIKDMGLKEPYSGQTILVSSEIAEDLTYYFANSEQVPSSVGLG
VLMEKDNTVECAGGFIIQMMPFAKEETISQIEENLKNITSVTDHLKKGETPEQILEILLGNLGLEITDTMPTKFYCNCSK
ERVEKAVISVGKKEIQDMIDEGKDIEVKCHFCNTAYKYTVDELKDILKRCKR
>WP_006427047.1 MULTISPECIES: class I SAM-dependent methyltransferase [Dorea]
MEAYTSFAEVYDTFMDNVPYEEWADYLEDRLKEYGVKDGLVLELGCGTGSMTELLAEKGYDMIGVDNSEDMLEIAMEKRI
ESGHDILYLLQNMQEFELYGTVRAIVSVCDCVNYVTEKNELQEVFRLVNNYLDPQGIFIFDFNTEYKYREVLGNQVIAED
RDECSFIWENYYNHTSMINEYELTLFVREDEEASLYRKYQESHFQKAYTLREMRGLLEKAGLKFVAAYDAYTKKAPMYTS
ERITVIAREYGK
>WP_006427048.1 TetR/AcrR family transcriptional regulator [Dorea longicatena]
MGRVEENKKKKKEALFRTAYELFTTKGINSTAISDIVEKAGVAKGTFYLYFKDKYDIKNKLIAHKTKELFDHAAIALEHS
GITGLEDQLIFIIDDIINILVNNKPLLNFISKNLVMGALKSAFWAEDEGDKIFYERYLELVEADEHEYQDIDIMLFTILE
LAGSTGYNSILFEEPVSIEKYKPFLYRTVRLIIQSHRK
>WP_006427049.1 alanine--tRNA ligase-related protein [Dorea longicatena]
MTEKLFYEDSHRTEFTAKVISCEEAKDGYRVVLDQTVFFPEGGGQYADTGVLGTVNVTDVHEKDDVIYHYTTAPLEVGSI
VTGKINWEERFEKMQQHTGEHIVSGIVHERFGYNNVGFHLGADYCTMDFDGTISKEQLKEIEAAANEAVYQDLEIEILYP
SKDELKDMDYRSKIEIEGQVRIVKIPGYDVCACCAPHVKTTGEIGAVKLVSMANYKGGERITMLCGRRAMRDYEKKDAMT
KEISALLCAKEYEVADAVGKLKDEQTRMKSQIAELQQKLLEFRVAEIPVEEKIVTVFDSALSGNLPREMMNRLLDKGAVI
CAVFAGTDTDGYRYVIGSRSEDVRPISKALNVAFEGRGGGKPEMVQGSVKGTGKAMKELLMQYK
>WP_006427051.1 hypothetical protein [Dorea longicatena]
MKVKIHEVLTRKNRYKRLVFILVLFSLVLLVGILGFGLTKEKEKKVQKTEQFVSSQKVVLVNGGCENMQTNPLKEETDEQ
MIKAVKDYYTEKKADTEFVEMYDHFKIYTKSGKYKDTYVAFVRYDMKIKDIYTEVPGLGTLYVKKDSQGNYQITQQVKKK
EIREYINRIAEHEDVQALMNQTQESYQKAVGSDALLKEALDELKDAYENSIGN
>WP_006427053.1 MULTISPECIES: DUF5688 family protein [Dorea]
MTYYQFIHAVEEKIKKEVKEERKISVHTNIKNNGVKRTGIMISENGINISPTIYLEEYFQQFKRGYPLELIVKDILSLYE
KIRFQNSWKEGEKVKSYDFVKGRIIYRLVNRERNRKLLEDVPYKEYLDLAIVYYVLLEMDEYGMASMLVRREHLKMWKVS
EEDIYYRACKNTQKLLPYDFSTMRSVIMELLEIGREIEEQTGKMYILSNVMRSYGACAMMYPDLLRKIGEELEENYYILP
SSVHETIIVAESEAPGKEELCEMIEEINETQVEEEEVLSNRAYYYECDTGKLLF
>WP_006427054.1 MULTISPECIES: elongation factor P [Dorea]
MAKVSAGDIRNGVTIEVDGKVCQVIDFMHVKPGKGAAFVRVKMKNIIDGGVVETTFRPTETFEQAHIERKKMQYLYNDGE
FYNYMDNETFEQIMISAEDAADSMKFVKENEEVTISFYQGNAFAIDPPLSVELVVTETEPGVKGNTATGATKPAIVETGA
KVNVPLFVDQGETIKIDTRTGAYLSRA
>WP_006427055.1 MULTISPECIES: YqeG family HAD IIIA-type phosphatase [Dorea]
MFDKFFPDRYVASTYVIDFEGLYKEGVRGLIFDIDNTLVPHGAPADERARALFKRLKSIGFRCCLISNNQKPRVEMFNKD
IQVDYVYNAHKPSIRNYLKAMEIMGTDRDSTVFIGDQLFTDVWGAKRAGIPNILVKPIHPKEEIQIVLKRYLEKIVLHFY
KKSLQCEKKVEK
>WP_006427056.1 MULTISPECIES: shikimate kinase [Dorea]
MNDLEMYREQLALCDDKIIDALVERNSIIEKIMAYKEEYGMPILQPQQEEKQKKRLEEKLSDNRYKEEIFDVFGCILRNS
KRIQARKLFDYNIVLIGFMGAGKTTISDYLSTMFDMDIVEMDQVIAEREEMSISDIFATYGEEYFRDLETNLLIEMQSHK
NAVISCGGGAALRERNVAEMKKNGRVVLLTATPETIYERVKDSNDRPVLNGRKNVKGISELMEQRREKYEAAADIVINTD
DKTVLQICEELVQRLQESEE
>WP_006427057.1 FAD-dependent oxidoreductase [Dorea longicatena]
MKNNFPHVFSPLTVRGMTLKNRVVMMPMGSDFAGHDGELSDEHIKYYELRARGGTGLIMVENVCVKYPEGSNGTTQLRLD
KDCYIPRLFTLTEACHRQGALMGIQINHAGASAMSSRIGMQPVSASRFPSKAGGEIPRGLSKEEIESIAKDYGTAAKRAV
NAGFDVVEIHAGHSYLISQFLSPTTNDRTDEFGGSAKNRARFCRMIIDEVRKAVGPRVPISLRLSVDELVEGGNTVEDCL
EYLEYLNDEVDIYDTSAGLNASIQYQIDANYLEDGWRSYMAKAVRDKFGKPTIAIGNIRDPKIADDILARGDADLIGIGR
GLIADPDWCNKAQYGDVCDIRKCISCNVGCVGNRIGGNKPLRCTINPDLINGEAYKKQKVNKPCNVVVVGAGTAGLEAAC
TAAEVGCNVTLLEKGKEVGGLSVEISKIPAKKRLADFPTYLKHRASKLSNLTIKTGVDATVAEIKKYKPDLVVNSTGSVP
LLPPIEGLHDNLGKKDASVYSIKDMIANLKNYPEDMTGKKVVVVGGGAVGLDVVEFFAPRGAETTIIEMMPIIGNGLDAS
STSSMKECMEKHHVRQMTNTSLQKVNAHSFLVKYDGKEEELPFDYGFVCLGMRANAPIWNDIQEAFVGEDVEVLNIGDSV
RARRIIDGTDAGRHMVLNTLERLNYL
>WP_006427059.1 MULTISPECIES: APC family permease [Dorea]
MNKKKSDFDKVFSAWDILVIAFGAMIGWGWVVSTGGWIEKGGVVGAALGFAIGGVMIFFVGLTYAELTAAMPQCGGEHVF
SHRAMGPVGSFVCTWAIILGYVGVTCFEACAFPTIITYLCPGFLKGYLYTVAGFDIYASWLIVAIVVAFLIMVINIMGAK
TAAILQTILTVIIGGAGILLIIASVLNGTVDNLDGQIFAGTTGVSNVKAVLGVAVLSPFYFIGFDVIPQASEEINVPPKK
IGKMLILSVILAVIFYSFVILAVGMVLDSGAIAASQKGTGLVTADAMAVAFRTSVMAKVIIVGGMCGIITSWNSFMIGGS
RAMYSMAESYMIPKMFSKLHPKHKTPINALILIGVLTMLAPFAGRVMMVWICDAGNFGCCMAYCMVSLSFLILRKKEPDM
PRPYKVKHYKFVGTMAVLMSGFMVCMYCIPGSGGNLILPEWGMVVAWSLLGVVFYAICKSKYKEDFGSLVELISDEDSAT
LMPEADEEKLDEVIDHAIDVVLGV
>WP_006427060.1 MULTISPECIES: cytidylate kinase-like family protein [Dorea]
MSHLVITIGCEYGAKGNQIGRKIAEDLGFQFYDRNIVDAIIHEVGIPGEIMEKVEEGVTIVGKGAEGEERGEFSQYADLT
KRAIHVQKTIIRKLSDRESCVIIGRSADYILKEHKPILRVFIYSPDEVRIKNVMESHKVSEKEAKQIILETDKRYHKRHM
ALTGSNRGDRHNRDILIDSSLLGVDGTARLIETLAKQVEKQ
>WP_006427061.1 MULTISPECIES: SulP family inorganic anion transporter [Dorea]
MKDLLFSTLKDYKKEYLPKDIFSGIIMAAVSIPISMGYAQIAGLPAVYGLYGSVFPILFFALFSTSRQFIFGVDAAPAAI
VGAALVSLGIENGSKEAIQYVPVIALLTGIWLLLFYFLKAGRIVDFISTPVMGGFISGIALTIILMQIPKILGGKAGSGE
LPELIRHIAQTGKEINWLSVILGAGALILLRVAGKMIPKFPMAIVIMAAGVAATRIFHVDEYGVVLLDAVGKGLPKLVHF
RFVGIDLRQALGRSLMIAAVVMAETLLSENNFAMKNGYKIDENQEILACAMGNIAAACVGCCPVNGSISRTSMNEQYEGK
TQAVSVVAAITMALVLLGATGFIGYLPVPVLTAIVISALMNVVELHLAVRLFRVSRNEFYIFVAACVSVLVFGTIYGVVI
GLLLSFVAVVLRATNPPRSLRGMIPGKEAYYDLKRNRNAYPIRHTVIYRFSENLFFANIKVFQTDIENSIKEDTKVVIVD
AAAINSIDITAADRLEMMAENFERKGIKFYITEHSENVNEQMRKLGIGHLIEEGKVRRTILAALQDAGIPSMGTTAGADK
ARDPLVWMPWQLEIPAAVHAVHEAMVPAEEENTLEEFAWAFGDDAVEEMEKKVHQVMEQIHKLPDLERLADVGFEEKLKN
WHSLGVLDEDEILRRMEMHLDELPENLRGDRKVILQLIEKRRRKIEQQLLLHHPEIVEHLKKSRERLEKRLEKQNPEAAR
KLHEWEVQIREKEEE
>WP_006427062.1 branched-chain amino acid aminotransferase [Dorea longicatena]
MEKKNIDWSNIGFGYMKTDKRYVSNFKNGAWDEGTLTSDDQITISECAGVLQYAQTCFEGMKAYTTEDGHIVTFRPDLNA
ARMANSAARLEMPVFPEDRFVDAIKQVVKANAAYVPPYGSGATLYVRPYMFGSSAVIGVKPAEEYQFRVFATPVGPYFKG
GAKPITIKVSDFDRAAPHGTGHVKAGLNYAMSLHAIVTAHEEGYDENMYLDAATRTKVEETGGANFIFVTKDNKVVTPKS
STILPSITRRSLMYVAEHYLGLEVEEREVYLDELGDFAECGLCGTAAVISPVGKIVDHGKEICFPSGMEEMGPVTKKLYE
TLTGIQMGHIEAPEGWICKIC
>WP_006427063.1 MULTISPECIES: acetolactate synthase small subunit [Dorea]
MNNNGMKKRWISLYVENQVGVLSKISGLFSGKSYNLDSLTVGTTEDPTVSRMTIATVSDDETFEQIKKQLNRLVEVIKVI
DFTDVFVRMKEILYVKVRKCTKDDKVECFQIAETFKAKVIDYGKDSVLMEFVQTATKNDAVIKLMKEEFESIEVVRGGSV
GIESISMMER
>WP_006427064.1 MULTISPECIES: biosynthetic-type acetolactate synthase large subunit [Dorea]
MKKISGNKLLVKALSEEQVDTIFGYPGACTIDISDELYKQDYTKVILPRQEVALVHEADAYARSTGKVGVCLVTSGPGAT
NLVTGLATAYYDSVPLVCFTGQVSRHLIGNDAFQEVDIVGITRSITKYGVTVRNREDLGRIIKEAFYIARTGRPGPVLID
LPKDVMGELGNAEYPKEVNIRGYKPNTHVHVGQLKRAIKMLSKAKKPLFLAGGGVNIAHANEEFTKLVDMTNVPVVTTVM
GRGAIPTTHPLYIGNLGMHGAYACNMAVNECDLLFSIGTRFNDRITGKLHSFAPNAQIVHIDIDTAAISKNVQVDVPIVA
DAKEAVSKMLEYVSECETKKWLATIKEWKEEHPLMMKKKPIMTPQDVIETINRIFDEAIIVTDVGQHQMFTAQFIEITEK
KKLLMSGGLGTMGYGMPGAIGAKIGNPDVPVISISGDGGFQMNSQELATAVLEELPIISCIFNNNNLGMVRQWQKLFYGK
RYSMTCLRSGAACRGKCGEVECPTYTPDFMKLADSYGAKGIHITKKEDIEPAFREAMKSTKTPYILEFDIDPEDLVYPMV
KPGGTLEDLIMDC
>WP_006427065.1 glucose-1-phosphate adenylyltransferase [Dorea longicatena]
MKQNNMLAMILAGGRGSRLHELTNKVAKPAVSYGGKYRIIDFPLSNCANSGINVVGVLTQYESILLNSYVAAGRRWGLDA
KESGVFVLPPREKADANLDVYRGTADAISQNIDFIDTYSPEYLLVLSGDHIYKMNYDKMLQEHKDNGADATIAVIEVPMK
EASRFGIMNTDDENRIIEFEEKPEHPKSNLASMGIYIFNWKLLRKKLVADMKDPDSNHDFGKDIIPTLLNDGKKLYAYKF
KGYWKDVGTIDSLWEANMDLLSKNNELDLNDPTWKIYTEDATALPQYIGPDAEINHAFVNQGCVIEGEITNSVLFTGAKV
GKGAKIINSVLMPGVVVDENAVVTRALVADNVKIGAGAVVGDAKSEHIELISKRVKGVE
>WP_006427066.1 glucose-1-phosphate adenylyltransferase subunit GlgD [Dorea longicatena]
MAKAFGIVNFAGNHIRVEGMQEYRPVGAFSFLGRYRVIDFPISNMSNSGIDHIQVYIRRNPQSLTAHLGTGRHYNINSKS
GNLQILYSGLGMNMSLYNNDIASYIENLEYIEQELAEYVVIAPSYMVYTQDYKKLLNDHIESGADITLLYHSVDTAKEYF
LNCYALNLNKQKGVLSLEQNHGNAKNKNIFMDTYVMKKDLFIELIHKAKKTSSVYTLLDIVNASCDELDIRGVSHKGYFA
AISDFKSYYDSNLSLTDIKTAQNLFDPNWPIYTRTNDSCPTQYFETGNVKNSVVSNGCLIEGSLEHSVVGRGCIIKKGAV
IKNCVVLSGAYIGENVHIENQVVDKHAKITHVKELTSSEDRPGYVRRNDTL
>WP_006427067.1 MULTISPECIES: glycosyltransferase family 4 protein [Dorea]
MRVLSVTAQKPCSTGSGVYLTEVVRSLAKMGVSQAVVAGVTREDRVDMPEGVTVYPVYFSSEKLPYPVVGMSDEMPYTST
RYRDMTEEMAGQFKAAFLEVLDEAIEKENPDIILCHHLYYLTALIRAHYPAKKVYGFCHNTDLRQMESILFERNFIRQEI
PKLDRIFALQEAQKEKIKKIYPVSEKQMTVIGTGYNSEVFKKTGIKLSRKDGKIRMIFAGKITQKKGVKSLLRALNLLDY
EKEKIQLILAGGAGNLVEYEEIKELADGCRYPVVFAGCVTQSRLAELYNDCDIFVLPSMYEGLPLTVIESLACGDRVVMT
KLEGIAEWLADMVPDADIRYVLPPGMKGTDEPLEEELPAFESRLAEALREAIEEKDTKECDVSRISWQKIAREVIR
>WP_006427068.1 MULTISPECIES: dihydrofolate reductase [Dorea]
MNLIVAVDSNWAIGKENKLLVSIPQDMKFFRETTKGKVVAMGRKTLESFPGGQPLKNRVNVVLTTDKNYKVKDTVIVHTI
EEMVDELKKYDSEDIFVIGGESIYRQLLPYCTKAYITKIDHAYDADTYFPNLDEDPEWEMTKISDEQTYFDLEYVFTIYE
RR
>WP_006427069.1 MULTISPECIES: thymidylate synthase [Dorea]
MSYADKVFINMCRDIIDNGTDTRGEKVRPVWEDGTPAYTIKKFGVVNRYDLSKEFPALTLRRTAIKSCTDELLWIWQQKS
NNINDLHSHIWDSWADENGSIGKAYGYQMGVKHQYKEGMFDQVDRVIYDLKNNPYSRRIMTNIYVHEDLHEMNLYPCAYS
MTFNVTKKPGHDKLTLNAILNQRSNDVLAANNWNVCQYAVLIHMLAQVCDMEVGEFVHVIADAHIYDRHVPMIEELISRK
PLPAPKFWLNPEVKDFYQFTRDDVKLIDYQTHDQIKNIPVAV
>WP_006427073.1 homoserine dehydrogenase [Dorea longicatena]
MNQERVVKAGLLGLGTVGSGVYKLVERQKDEMALKAGAGLEIQKILVHNMNKKREGVDQSLLTDKWEDIMNDDEIEIVIE
VMGGIEPARTMILEALHAGKNVVTANKDLVATHGHELLEAAEESGVDFLFEAAVAGAIPIIRPLKQCLAANEIQEVIGIV
NGTTNFILTKMIEEGMDFDDALALATELGYAEADPTADIEGLDAGRKVAIMASIAFHSRVTFDDVYTEGITKITAKDVEY
AEEFGDVIKLLGVAHNTEEGIEVAVHPMMIPKEHPLASVRDSFNAVFVRSDAAGDTMFYGRGAGELPTASAIMGDVIDVI
RDIQYHCTGRISCTCYRETPVKNFKEVKNKFYIRMLVDNKPGVLAAIASVFGVHKVSIARVIQNTKEDDAAELVIVTEAV
KEKHLEDALAHLVDMDTTREIGTVIREY
>WP_006427075.1 aspartate--tRNA ligase [Dorea longicatena]
MAESMKGLKRTHRCAELSAANVGEKVTIMGWVQKNRNKGGLVFVDVRDRSGIIQVVFEEGKCEAALIEKAAKLRAEYVVA
IVGTVAKRSGAVNDHLATGEIEVIPEELRILSESETPPFHIEENSKTKEEVRLKYRYLDLRRPDLQRNLMMRSKVATLTR
QFLAEEGFLEIETPVLIKSTPEGARDYLVPSRIQQGQFYALPQSPQLFKQLLMCSGYDRYFQIAKCFRDEDLRADRQPEF
TQIDMELSFVDVDDVIEVNERLLAKLFKEVLGVEVSLPIQRMTWQEAMDRFGSDKPDIRFGMELTNVTDVVKDCEFVVFK
NAIENGGTVRGINAKGQGGMARKKIDKLVDFAKDYGAKGLAYIAIHEDGTVKSSFAKFMTDDEMKALIEAMGGENGDLLL
FAADKNKVVWDTLGALRLELARQMELLDKNEYKFLWVTEFPLLEWSEEQNRYTAMHHPFTMPMEEDLQYIDSDPGRVRAK
AYDIVLNGNEIGGGSVRIFDQDIQSKMFEVLGFTEEQAQEQFGFLLTAFKYGVPPHAGLAYGLDRLVMLMAKQDSIRDVI
AFPKVKDASDLMTEAPGHVDAKQLEELGIAVIAKEEKKAEDKE
>WP_006427076.1 histidine--tRNA ligase [Dorea longicatena]
MVMALKKKPVTGMKDMLPREMEIRDYLIGLIKETYKTYGFCSIETPCVEHIENLCSKQGGDNEKLIFKILKRGEKLKIDT
AKEENDLVDGGLRYDLTVPLARYYANHSNELPAPFKALQIGNVWRADRPQKGRFRQFMQCDIDILGEPGNLAEIELILAT
TAMLGKLSFQNFTVCINDRNILKAMAAYSGFREDDYDEVFIILDKMDKIGAEGVAKELEEMGYLKENVETYLQLFKDVAP
DVTGIRFLKEKLGDCLSEETADSMEMIISSVETAKECEFNIKFDPTLVRGQSYYTGTIFEVTMDDFGGSVAGGGRYDKMI
GKFTGQDTPACGFSIGFERIVMLLLENGYEVPTIKEKKAYLLEKKMTKEGLLKVMSLAKADRQAGKQVLIVNMKKNKKFQ
KEQLTEDGYTEIVDCYADSVENL
>WP_006427077.1 MULTISPECIES: coproporphyrinogen dehydrogenase HemZ [Dorea]
MIQIICKSESYTYNAYHILKAFYPSQEVSCKTDEKASNYVMVHLPDDREISVGFENTVEITDTAGRDESTGKIQEDSEKE
SQKKERKRQIDLSLYDQLERITGEPLAWGVLTGVRPTKLAMQKLEAGWKKEDYINWAWKSARVRGEKAALAWEIAEREQK
ILKELDYENGYSLYVGIPFCPSVCSYCSFSSGPLDRWKEKVDAYVDALCKELEFIAERSKNKKLNTIYIGGGTPTTLTAE
QLERLMSWIDEKFSREYLLEYTVEAGRPDSITEEKLKVIKNHDITRISINPQSMQQKTLDVIGRKHTVEEIKEAYALARK
TGFDNINMDIIAGLPGEDISDMEDTLAQIAQMHPDSLTVHSLAIKRAARMEMEDLNRDAKETHEILSGMIERAAKAAKEM
DLFPYYLYRQKNIAGNFENVGYAKVDKAGIYNILIMEEKQSIIAAGAGASTKIVLKDPIPMPGSKKKKMTRLIRQENVKA
VDAYIDRIDEMIERKGEWLWH
>WP_006427078.1 MULTISPECIES: MBL fold metallo-hydrolase [Dorea]
MKIEKYVVGMIGTNCYLVINEETKDTVMVDPGAYPAKLKNAVKEQGLKLKAVLLTHAHFDHIMGLSDVMEDIKVPVYVEE
ADLPMMMDGESNLSSGYMRGGYQFADAVPVRDGQQLQIAGFQFRVIHTPGHTPGGCCYYMEQEDVLFSGDTLFRTSVGRS
DFPGGSASALVRSVKEKLLILPEETHVYPGHMEETTIGYEKRHNPFV
>WP_006427079.1 MULTISPECIES: bifunctional (p)ppGpp synthetase/guanosine-3',5'-bis(diphosphate) 3'-pyrophosphohydrolase [Dorea]
MSDKTTYESLDNRIAPEALTEDHTKGLAVVDGHAVKSQEDYEDPNRLYDMLIARIRKYHPSTDVSMIEKAYKLAVKAHGD
QRRKSGEPYIIHPLWVAIILADLEMDKETIAAGMLHDVVEDTKFTEEDIRREFGDEVALLVDGVTKLGRLSYSSDKLEVQ
AENLRKMFLAMAKDIRVIIIKLADRLHNMRTLQFMTPAKQKEKAKETMDIYAPIAQRLGISKIKTELDDLALKYSQPEVF
YDLVNQINARKTEREEFVEQIVEEVSTHMKNANIKAEVNGRVKHFFSIYKKMVNQDKTVDQIYDLFAVRIIVESVKDCYA
ALGVIHEMYTPIPGRFKDYIAMPKPNMYQSLHTTLMSSVGQPFEIQIRTEEMHKTAEYGIAAHWKYKESNDGKKSVEAQE
EEKLSWLRQILEWQRDMSDNREFLNLIKGDLDLFAEDVYCFTPQGDVKNLPNGSTPIDFAYAIHSAVGNKMVGARVNGKL
VNIDYKIQNGDRIEILTSQNSKGPSRDWLNIVKSTQAKNKINQWFKKEFKESNIIRGKDMIATYCRAKSINVANIIQPKY
QEIVQKKYGFKDWDSVLAAIGHGGLKEGQVVNRLAEEYGKDHRQAITDEVVLERVAEAAKNKVHIAKSKSGIVVKGIDDM
AVRFSRCCNPVPGDEIVGFVTRGRGLSIHRTDCINMIHLSESERARLIPAEWETEVTEKSGGQYLAEIKMYANDQQGLLM
EISRIFTEGNVDVKSMNVRTSKKGTATIEMGFIVHGREELERIVKKLQQLSGIIDIERATG
>WP_006427080.1 adenine phosphoribosyltransferase [Dorea longicatena]
MKPIEEYVRSIPDFPESGIIFRDVTSILQDADGLHLAIDLMQEKLKDVDFDVVVGPESRGFIFGVPIAYNLHKPFIPIRK
KGKLPCETVSVEYELEYGTATIEMHKDAIKPGQKVVIIDDLIATGGTNEAMVKMIESLGGEVVKAVFLMELAGLKGRERL
EGYDVDAVITYPGK
>WP_006427081.1 MULTISPECIES: single-stranded-DNA-specific exonuclease RecJ [Dorea]
MERWVLLRKGADFEAIGKKYQISPRLACLIRNRDVIGEEAIERYLNGTISDLYDGMLMKDADKAIDILKEKIAEEKKIRV
IGDYDIDGVNATYILLEGLERLGAYVDSDIPDRIGDGYGLNRHLIDRAYDAGIDTIITCDNGIAAANEIAYGKELGMTII
VTDHHEIPFDEIDGEKIYRLPPADAVIDPKQKDCVYPFKGLCGAAVAYKLMEALWESMGKDSTDLDDLIENVAIATVGDV
MDLEDENRIFVKEGLQMLKRTKNPGLKALIECTGIDKESLNSYHIGFVLGPCINASGRLDTAKRALKLLRVRTQKEADIL
AGDLKALNDSRKDMTEEAVKLAKEQVETTDLSDDRVLVIYLPDCHESLAGIVAGRIRECYYKPVFVLTDAEDGAKGSGRS
IDGYHMYEELNKCKDILTKFGGHRLAAGLSLEKENIAEFRRRLNENCTLTEEEMKEKVTIDMEMPFLCVTEELVKELELL
EPFGKGNTKPIFAARGVTLLGARILGKNRNVLKIKAQDANGSVIEAMLFQNVEGFLKNMEETYGRMEVDALLQGRGGHIK
IAVTYYPDINEYMGKRTPQIVITHYR
>WP_006427082.1 protein translocase subunit SecDF [Dorea longicatena]
MKKSKSILSLLLAVILIVGLGFTVITGIGKSKSGAMKNIKLGLDLAGGVSITYQVKDKNPTKEEMSDTIYKLQKRVEQYS
TEASVYQEGNDRINIEIPGVTDANKILDELGKPGSLSFQTADGETVLTGTDVKSASAKTGQDDMGNKEYSVELNLTKSGT
SKFATATKENIGKQIAIIYDGETISSPVVRSEITGGQAYITGDFTYEEADNLASTIRIGGLKLQLEELRSNVVGAQLGEQ
ALNTSLKAGIIGLILVFLFMIFVYRLPGLASSLALVIYTEIVLVILNAFDVTLTLPGIAGIILSIGMAVDANVIIFARVR
EEMARGRSVKVSLKSGFQKAMSAIVDGNVTTLIAAAVLWFKGSGTVKGFAQTLAIGIVVSMFTALVITRMIVFAFYGIGI
RKESLYYHKMKERKPINFLGKKKVFFSISIAMILAGFVVMGVHSAQGNGALAYSLDFKGGTSMNVKFDKDYSIDEIDKEI
VPVVEKVTGDYNIQTQKVSGTKQVVIKTVTLSLSEREKVNKALEDNFGVKESDITAENISSTISNEMRQDAVIAVIVATI
FMLLYIWFRFKDVRFATSAVLALLHDVLVVLAFYAVSRISVGGTFIACMLTIVGYSINATIVIFDRIREELPLMKRNTDL
SELVNKCITQTLTRSIYTSLTTFIMVAVLFIMGVSSIREFAAPLMVGIVCGGYSSVCVTGALWYVMKTKVGKKAQPKKKK
K
>WP_006427083.1 thioether cross-link-forming SCIFF peptide maturase [Dorea longicatena]
MIHQYRNNGYNIVMDVYSGSVHVVDDVCYDVIAEVNKSETEPTAGSLKEADVKEKLLQTLGNKYETSDIEDALSDVIELT
EGGQLFVKDTYECMIEEVKKRKTVVKALCLHIAHDCNLACKYCFAEEGEYHGRRALMSYEVGKKALDFLIKNSGNRRNLE
VDFFGGEPLMNWQVVKDLVAYGREQEKIHNKHFRFTITTNGVLLNDEIQEFVNKEMDNVVLSLDGRKEINDQMRPFRNGK
GSYDLIVPKFQKLAESRNQEKYYIRGTFTRNNLDFSNDIMHFADLGFKQMSIEPVVGDESDPYAIREEDIPKIMEEYDKL
AKMMIEREKEGKGFNFFHFMIDLNGGPCVAKRLSGCGSGTEYLAVTPWGDLYPCHQFVGQDDFLMGNVDDGIVKPEIADD
FRSCNVYSKDKCRNCFAKFYCSGGCMANSYNFHGTIHDTYEIGCEMQRKRVECAIMMKAALADEE
>WP_006427085.1 MULTISPECIES: stage V sporulation T C-terminal domain-containing protein [Dorea]
MKATGIVRRIDDLGRVVVPKEIRRTLRIREGDPLEIFTDREGEIILKKYSPIGELSAFAKQYAESLSQVLECLVGICDMD
QVVAAAGNGKKEIQDEDITGELGEFLKERKTRNAKAGEKRYVPIVSVSEPYKQEVISPILCAGDVIGAVFLLNQERTDRF
KDTELCLAEYTAKVLGKQMEQ
>WP_006427086.1 MULTISPECIES: GatB/YqeY domain-containing protein [Dorea]
MSKIDEVRADMVKAMKAKDKDTKETLSMLLAALKNKAIDKREDLTPEEETQVILKEIKQTKETLDMTPADRTEIIEECNK
RLAVLEQYAPKMMDEAEIKEVVASVLAEMGLDAPTAKDKGKIMKNLMPKVKGKADGKLVNEIVSTFMK
>WP_006427087.1 peptidylprolyl isomerase [Dorea longicatena]
MKKRALILALAGIMAASLIGCGSRKDDAVVVKAGDEEITAGVANFYARYTQAQYETYFASYLGGDDMWSRNASDGKTYEE
SIKETLLDDLKNMALLEEHMKDYDVKLTKADKKAINDAAKEFDKANSQKKKDKVSGSKENVKRVMTLMAIEQKMRAAIVA
DANVKVTDEEATQKHMQYVEFDYSITSDSSSSSDTTVSEAEKKKNKETAEAFAKGAKTAEDFAAYATEQGTEAKDATFDS
DSVSPSKEVVKAADKLGEGETTDVIEGDTACYVAKVTSLNDKTATETKKQSMITDKQDKYYKKVLKKWKKEEKITVHKGS
WNEISFTKLSVKAKDTSTTGTGSTSGN
>WP_006427088.1 MULTISPECIES: transcription-repair coupling factor [Dorea]
MQGLIGPLKELAEFEELCKNKKKDVGMIRVCGCVNSQKSHMMYALGDGCKYKVIACSSETKAKQIYEEYRFLDSNTYLYP
AKDFLFYQADIRSKELVKQRMEGIQAVLSGEPVTVVTSLDGFMDHLAPKESIAEKVLKVQNDSVLKLDEMAEKLSVIGYD
REVQVEGPGQFAVRGGILDIYPLTEELPVRIELWGDEVDSIRTFDVESQRSIENLMDIVIYPAVEFPQNGEKGVSFLDYF
PPEDTILFLDEPVRLVERGQNIEDEFMEAQKKRLESGYDLEEEEAKIFPVTEILKKINCYSSIGFYALGMKCKGLEVRES
YEIQAKSVNPYNNSFEMLTQDLKRLKRNGYRVILLSGSRTRAKRLAEDLRDYNLSSYYSEDLDREVKPGEIMTAYGYIAE
GYEYPMLKFTVIAESDIFGKRKKKKKRKTYEGRKIQSFSELKPGDYVVHENHGVGVYQGIEKIVVDKISKDYMKISYAQG
GNLYIPATQLDLIQKYASADAKKPKLNKLGTQEWNRTKTKVRGAVKEIARDLVKLYAARQEQDGYVYGEDTVWQREFEEM
FPFEETEDQMMAIEAVKKDMESHKIMDRLVCGDVGFGKTEVAIRAAFKAVQESKQVVYLVPTTILAQQHYRTFVQRMKDF
PVRIDLMCRFRTPAQQKKTVEDAKKGLVDIIIGTHRVLSEDMKFKDLGLLIIDEEQRFGVQHKEKIKKLKENVDVLTLTA
TPIPRTLHMSLIGIRDMSVLEEAPNDRMPIQTYVMEYNDEMVREAIERECARQGQVYYVYNRVEDIDEVAGHVQKLVPDL
TVAYAHGQMREHELERIMYDFINGEIDVLVSTTIIETGLDISNANTMIIHDADRLGLSQLYQLRGRVGRSNRMAYAFLLY
RRDKMLKEVAEKRLAAIREFTDLGSGFKIAMRDLEIRGAGNLLGAEQHGHMEAVGYDLYCKMLNEAVKQLKGEMEEEETF
TTTMDLNVDAFIPASYIPNEYQKLDVYKRIAAIENREEMEDMTEELIDRFGDIPKKVEKLLEVAALKAQAHQLYVTAVEQ
KGEVYTFTMYEKAKVHPERIPKLIEDFRGELTFKADGVQPCFIYEKKRRNLKEKQTDALESTKNVLNGLKRLIGEEKSGI
IDPLSK
>WP_006427089.1 MULTISPECIES: aminoacyl-tRNA hydrolase [Dorea]
MFIIAGLGNPTLQYEGTRHNVGFDVIDMLADRYNISVDGRKGRALVGKGIIEGQKVLLVKPQTYMNLSGESLRELVNYYK
IDEEHELLVIYDDISLDVGQLRIRKKGSAGGHNGIKNIIANLGTDVFPRIKIGVGEKPKKYDLADYVLGHFSKEDRELME
EGYDRADHAVGMILNGEIEAAMNQYNRKVKPKEA
>WP_006427091.1 MULTISPECIES: hypothetical protein [Dorea]
MSSKTKIVVLHMKEIIYTVIFAVLAIVLILLLIFMFRPGHHSGSNDKKIYTPGIYTSDITLNNTALEVEVTVDETHINSI
RFTNLNDSITTMYPFIEPAIEDIAEQVYKKQSLENIQYSSDTPYTSQLIVQAIENALKKAETTK
>WP_006427092.1 MULTISPECIES: hypothetical protein [Dorea]
MYEYDEECLKTFILNQGQLFDEPVAETLEEAEAFLEDCMASIVDSIEEVKEFLDQEGMDISGMSDEEIEEASEVFALPDG
RYLIVEG
>WP_006427094.1 MULTISPECIES: RNA polymerase sporulation sigma factor SigG [Dorea]
MAQGKVEICGVNTAKLPILNEKEKEALFVRIKAGDQEAKEEYIKGNLRLVLSVIRRFGASGENPDDLFQIGCIGLIKAIN
NFNTELEVKFSTYAVPMIIGEIRRYMRDNNSIRVSRSLRDTAYKAIYAKENYMKKNQKEPTVQEIAEEIGISKEDIVFAL
DAIQVPMSLQEPVYNDGGDALYVMDQLSDQTNKEEKWIEDLSLEEAMKHLGERERYIIKLRFFQGKTQMEVADEIQISQA
QVSRLEKNALKTMRQYLI
>WP_006427095.1 MULTISPECIES: MBL fold metallo-hydrolase RNA specificity domain-containing protein [Dorea]
MRLSFFGAAHEVTGSCHLLEACGKNILIDCGMEQGPDLYENQELPVTPGEVDYILLTHAHIDHSGNIPLLVKKGFSGEII
TTFATADLCDIMLRDSAHIQEFEAEWRNRKARRSGEPEYEPIYTVADADAATKLLAPVDYGQKITLCDGIEVRFNDVGHL
LGSASIEVWVTEGEVSKKIVFSGDVGNKNQPIIKDPQLVKEADYVVIESTYGDRTHGEDIPDYVGEFTRILRETFQKGGN
VVIPSFAVGRTQEILYFIREIKEKNLLPEFPGFEVYVDSPLAIEATNVFNKNVKGCFDEDAMALVNQGINPLLFQGLKTT
ITSDESRQINFDTKPKVILSASGMCEAGRIRHHLKHNLWRPECTICFVGYQAVGTLGRKLIEGAQSVKLFGENITVNAKI
EVLRGISGHADMNGLLDWLAGFEKVPDRVMVVHGEDTVTDHFAALVEEQFGCPAFAPYSGGSVDLATNEIITIGQKIPKK
AEEKPNKIKSASAFNRLVAAAKRLLNVVYKNEGIANKDMAKFETQIQNLADKWDR
>WP_006427096.1 MULTISPECIES: RNA polymerase sporulation sigma factor SigE [Dorea]
MVIKVAVPHQFKLKVIPDLKTLFFVDRKDIHYIGGSDILPAPLEAAAEKKAIKDLGTEKDENARKILIEHNLRLVVYIAK
KFDNTGVGVEDLISIGTIGLIKAINTFNPDKNIKLATYASRCIENEILMYLRRNNKTRMEVSIDEPLNVDWDGNELLLSD
ILGTEEDAIYKDLENEAEKKVLIRAIGRLSGREQMIIRMRFGLGTEDGEEKTQKEVADMLGISQSYISRLEKKIMQRLRR
EMVKYS
>WP_006427102.1 UDP-N-acetylmuramoyl-L-alanine--D-glutamate ligase [Dorea longicatena]
MEVKGKKVLVFGLGISGIGAGQILERHGAEVIMYDGNQKLTEEKIKKQLGEDSSAKIVIGDFPEEVLENLDMTVLSPGVP
TDLPVIEKMREQGITVIGEVELAYQFGKGDVLAITGTNGKTTTTTLLGEIMKNYQEDVFVVGNIGTPYTTAVEKMTDNTI
TVAEMSSFQLESIVDFRPRVSAILNFTPDHLNRHHTMEAYVNAKKNIAKNQTEDDYCILNYEDRLTREFGEEIKANVLYF
SSQRKLEEGIYLEEGNIIYNYGGVKETICHVDELQILGTHNHENVMAACAMAAVYGVPVDVIRESVKAFKGVEHRIEYVT
EKKGVTYYNDSKGTNPDAAIKGIQAMKRPTVLIGGGYDKGSEYTEWINSFDGKVKKLILLGDTKEKIAADAEKCGFKDYM
FVDSFEEAVLTAAKIAESGEAVLLSPACASWDMFPSYEVRGEKFKEIVNSL
>WP_006427103.1 MULTISPECIES: phospho-N-acetylmuramoyl-pentapeptide-transferase [Dorea]
MDYKVFIPVLISFVLSVILGPLVIPVLRRLKMDQTEREDGVQSHLKKTGTPTMGGVMILLAVVITSVIYIGRYPKIIPIL
FLTLGFGLIGFLDDYLKVVMKRSDGLYPKQKMALQIVVTAIFAFYMVKFAGVSLTMLIPFTGGKYLDIGWVAIPLMFFVV
IGTVNGVNFTDGLDGLASSVTVLVATFFTVVAIGTKSGIEPITCAVVGALLGFLLFNVYPASVFMGDTGSLALGGFVASA
AYMLQMPIFIIIVGFIYLIEVLSVMIQVTYFKKTGGKRIFKMAPIHHHFELCGWSETRVVAVFSIITAILCLIALMAM
>WP_006427105.1 penicillin-binding protein 2 [Dorea longicatena]
MARKKTNFFKKKISGLMQKKLVMLFGAIILAFVFLIGWITYINASKGEKYTKVVLDQQQYNNRTIPFKRGDIVDRNGTKL
ATSERVYNVVVDAKTITSNKKYINPTIKALSKCFDLKKKDVRKQIKKNPNSRYLVLKKGVNYEAYQKFEKITSDTDKNPN
VQGVWMEEDYTRKYPYKTLASDVIGFTTNGNVGSNGIEASYNSILNGTDGREYGYLDEDSGYERTVKEPDNGSTVVSTID
LQLQSIVEQHILEFNEEHKNEATQGEGSKNTGVIVMNPQNGEILAEASYPNYDLNNPRDLTKYYTEEQLKKMTDQEKLDT
LNDLWNNYCVSNTYEPGSTFKPFTISAGLETGVLTGNENYVCGGVMHVGDHDIHCSNRSGHGPETLKQALENSCNVALMQ
IGASIGTEEFCRYQRLFGFGEYTGIDLPGEGETSGLLYTPATMDPASLATNAFGQNFNVTMTQMAASFSSLINGGNYYEP
HVVKQIQDDNGNVTENKDPVLVKKTISKETSDIIKDYMLGVVEEGTGASAAVEGYAVGGKTGTAEKLPRGNGKYLVSFIG
YAPQENPQVMVYVVIDEPNSAVQANSGYATQLASQIMTDIFPYLGIEKKTDSASNTDTQTTQTAQQ
>WP_006427106.1 MULTISPECIES: hypothetical protein [Dorea]
MAARESYASDRRQSGGYSSARSKAGQAYMYGNVVAKPEYEPKKNRSSVKRRKKVSRQVQKNRNRALHMNAAYVVFLTIAA
TIVLLLCVNYVRLQSELTKHSKNVTALQEELADLKEENTTKYNAVVDSVNLDEIREKAINQLGMTYATPDQIVEYDNPAS
DYVKQYENIPENGVLAQSDKNKK
>WP_006427107.1 MULTISPECIES: 16S rRNA (cytosine(1402)-N(4))-methyltransferase RsmH [Dorea]
MGFEHKSVLLNETIEGLNIKPDGIYVDGTLGGGGHAYEVCRRLGEKGSIIGIDQDEAAIEAASVRLKDFGEKVTIIRSNY
CDMKSKLHELGIDKVDGIVLDLGVSSYQLDTAERGFSYREDAPLDMRMDRRQKMTARDIVNDYSEMDLYRVIRDYGEDKF
AKNIAKHIVAARGTNPIETTGQLTEIIRASIPMKYQKKSGHPAKRTFQAIRIELNRELDVLKNSLDDMIEILNPGGRLCI
ITFHSLEDRIVKSAFKKNENPCTCPPDFPVCVCGKVSKGCVVTRKPILPSEEELEYNSRSKSAKLRIFERR
>WP_006427108.1 MULTISPECIES: division/cell wall cluster transcriptional repressor MraZ [Dorea]
MLKGEYSHNIDAKGRLIIPAKFRDDLGEHFVITKGMENCLYVYPEAEWTAFEEKLNALPTTTDKKARAFAYFFQGSAADG
DLDKQGRTLIPSVLRTFAHLDKEVVFIGMGKRAEIWDKARWDEKNAEVELNIEDIASDMEESGFSI
>WP_006427110.1 MULTISPECIES: hypothetical protein [Dorea]
MSQAKVDRYKDEKKNRKKNMKKEKVQNIIRRCAVCVIAVALIGCAGYSVHNIYESKKPTEKVTVDYSAMTTLSQSLAGNS
DTTAE
>WP_006427111.1 DegV family protein [Dorea longicatena]
MSYKVIIDSCGELTEEMKKSGHFETASLQIDVDGHHIVDDESFDQADFLRRVKASGECPKSSCPSPERYMEEYHCDAEHV
YAVTLSAELSGSYNSAVLGKNLYEEEYGEKDIYVFNSRSASVGETLIGLKIAECEEKGMSFQEVIETVESYIEEQHTYFV
LETLDTLKKNGRLKGLKAVVATALNIKPVMGSTPEGSIQQLSQARGIKKGLAKMVDEVAANMKNTQEKILAISHCNCEER
AKAVRDMLLERASFKDVIILDTAGISSMYAADGGVIVVV
>WP_006427112.1 FtsW/RodA/SpoVE family cell cycle protein [Dorea longicatena]
MVKEVNKEHKNVKMTRKKKRSGIVYFDYSLLAILICLVCFGLVMLYSTSSYSAMMKQNGDSLFYFKRQLLFCIVGFIGMW
LVSKIDYHWYINKSKLFYFFSIFMMFLVKTPLGKEVNGAKRWIKLPFGQQLQPAEIAKIAVILFIPALICTMGKEIKPWR
GVIRVLAWGGFSAAVVYLITDNLSTAIIVMGITCITIFVVHPKTKIFVGIAGVGIVLAIAGARILGTMMETSGSFRLRRI
LVWLNPEKYASEGGYQIMQALYAIGSGGFFGKGLGNSAQKMIIPEVQNDMILSIICEELGVFGAIMVLILFGMLLYRLLF
IAQNAPDLYGSLIVTGIFAHIALQVILNVMVVINCIPTTGITLPFISYGGTSVLFLMAEMGLALGVSARIKIAE
>WP_006427114.1 manganese catalase family protein [Dorea longicatena]
MWNYEKRLQYPVKITQTNPKIAQIILTQFGGPDGELAASMRYLAQRYTMPYKEVTGILTDIGTEELAHLEIICAIVHQLT
RNLTPEQIEKSGFDKYYVDHTLALWPQAASGTPWSATTFQSKGDPITDLHEDMAAEQKARTTYDNILRLVKDPEVCDPIR
FLREREIVHYQRFGESLRIVQDKLDSKNFYAFNPEFDRKPCCN
>WP_006427116.1 lysophospholipid acyltransferase family protein [Dorea longicatena]
MRRILLMVIRNILFVPVYWYKLCYHARHVEKYTEEEHYELLRYIDHRANTSGNINIKVYGQENIPDDNGFMFYPNHQGLY
DVLAIMEACPRPFSVVAKKEVANVPFLKQVFECMKAYMIDREDVRQSLQVIVNVSNDVKAGKNFLIFPEGTRSKKGNQVQ
EFKGGSFKAATRAKCPIVPVALVNCFVPFDSKTTEQVDVQVHFLKPLLYDEYKDMKTTEIAAIVKERIQCTINSSL
>WP_006427117.1 MULTISPECIES: Fe-S-containing hydro-lyase [Dorea]
MEKHITAPITKETAKSLHAGDYVYVTGTIYTARDAAHKRMDEALDRGEELPIDIKNQAIYYMGPSPAREGRPIGSAGPTT
ASRMDKYAPRLLDLGQTAMIGKGKRSQAVIDAVVRNGCVYLAAIGGAGALLSKCIKSSEVVAYEDLGTEAIRKLQVENLP
VIVVIDSEGNNLYETAIREYKKI
>WP_006427118.1 MULTISPECIES: fumarate hydratase [Dorea]
MRIINVNTITQNIKDMCIKANHFLAEDMDQAMKHALDTEQSPLGRQILDQLQDNLKIAAEDMIPICQDTGMAVVFLKVGQ
DVHFEGGSLEDAVNEGVRQGYVEGFLRKSVVGDPIIRENTKDNTPAVIHYSIVPGDKVEIKVAPKGFGSENMSRVFMLKP
ADGIEGVKNAILTAVRDAGPNACPPMVVGVGIGGTFEKCALMAKEALTREAGSHSEIPWVKDLEEEMLDTVNKLGIGPGG
LGGTTTALAVNVNTYPTHIAGLPVAVNICCHVNRHIIREV
>WP_006427120.1 MULTISPECIES: DNA gyrase subunit A [Dorea]
MEDNIFDKVHEVDLKQTMETSYIDYAMSVIASRALPDVRDGLKPVQRRIMYSMIELNNGPDKPHRKCARIVGDTMGKYHP
HGDSSIYGALVNMAQEWSTRYPLVDGHGNFGSVDGDGAAAMRYTEARLSKISMELTADINKNTVDFIPNFDETEKEPTVL
PSRFPNLLVNGTSGIAVGMATNIPPHNLREVINAVVQIIDDQIEDKEETTIEEILKIIKGPDFPTGGMILGTRGIEEAYR
TGRGKIRVRAVTDIETMPNGKSRIIVSELPYMVNKARLIEKIAELVRDKKIDGITDLSDQSSREGMRVVIELRRDANANV
ILNQLYKHTQLQDTFGVIMLALVGNEPKVMNLMEMLNYYLKHQEEVVTRRTQYELNKAEERAHILKGLLIALDNIDEVIK
IIRGSQTVQIAKSELMERFGLTDVQSQAIVDMRLRALTGLEREKLEAEYKALMEQIEHLRAILADRKLLLGVIKEEILVI
RDKYGDERRTSIGFDEFDISMEDLIPREDVVITMTKLGYIKRMSHDTFKAQNRGGKGIKGMQKLDEDYVEELFMTNTHHY
LMFFTNTGRVYRMKAYEIPEASRTSRGTAIVNLLQLMPGEKISAVIPIEKYNDDEYLLMATKKGLIKKTPIKEYANVRKT
GLAAITLREEDELIEVKYTDSDHDVFMVTKYGQCIRFNESDVRPTGRTSMGVRGMNLVDRDEVIGMQIDSQGTELLIVSE
YGMGKRTSIDEFTAQNRGGKGVKCYKITEKTGNVVGVKAVDEDNEIMIINTEGIIIRMKCDGISELGRVTSGVKLINLPE
GDKVACIAKVRRGDESEDDLVEPEESTEDAENVETEE
>WP_006427121.1 DNA topoisomerase (ATP-hydrolyzing) subunit B [Dorea longicatena]
MGTEKVQHEYGADEIQILEGLEAVRKRPGMYIGSTSARGLHHLVYEIVDNAVDEALAGFCDTIYVTINKDNSVTVIDNGR
GIPVGINHKAGLPAVEVVFTVLHAGGKFGGGGYKVSGGLHGVGASVVNALSNWLEVEIYHEGKVYQQRYERGKVMEKLTV
IGDCEEEKTGTKVTFLPDDTIFETTIFDFNVLKQRFREMAFLTKGLKIVLKDDREEEPKERTFHYEGGIKEFVTYLNRSA
TPLYEQIIYCEGMVNNVSVEVAMQHNDSYSDNTYGFVNNITTPEGGTHVVGFRNAITKTFNDYARKNKLLRDNEPNLSGE
DIREGLTAIISVKIEDPQFEGQTKQKLGNSEARGAVDNVVSKQLEIFLEQNPAVGKIIVEKSVMSQRAREAARKARDLTR
RKSALDNMALPGKLADCSDKNPENCEIYIVEGDSAGGSAKTARDRATQAILPLRGKILNVEKARLDKIYGNAEIKAMITA
FGTGIHEDFDISKLRYHKIIIMTDADVDGAHISTLLLTFIYRFMPELIKQGYVYLAQPPLYKLEKNKKVWYAYSDEELSN
IINEVGRDGNNKIQRYKGLGEMDAEQLWETTMDPEHRILLRVTMDDETTSELDLTFTTLMGDKVEPRREFIVENAKYVKN
LDV
>WP_006427129.1 MULTISPECIES: ribonuclease P protein component [Dorea]
MKYSESLKKNKDFQYIYRKGKSYANKYLVMYVLENGTSQNRLGISVSKKVGNSIVRHRLTRLIRESYRLQEERFRCGLDI
IVIARIGAKGKDYKDIVGAMLHLGHLHKIIDEG
>WP_006427130.1 MULTISPECIES: membrane protein insertion efficiency factor YidD [Dorea]
MKKILLTGIRFYQRYLSPIKGGSTCKFYPTCSQYAKEAIEKYGALKGGRLAVWRILRCNPFTRGGYDPVP
>WP_006427132.1 RNA-binding cell elongation regulator Jag/EloR [Dorea longicatena]
MEDYITVSAKTLDDAITEALVQLGVTSDRLDYIVVEKGSEGFLGIGRKQAVIKARRKREEKPVEETVEESKVETPVKEEV
KPEKKTEKKTEKKTEKKPAKEHSHTKKNVREEKPEVKSEPKKEVELAKVEPQTIETCEKFIYDVMNAMGMDDVKVTSVVD
EEGALSINMEGSNMGILIGKRGQTLDSLQYLTNRVANKMQDGYVRVKLDTEDYRRRRKETLENLAKNIASKVKRTRKTVS
LEPMNPYERRIIHSALQSDPAVSTHSEGEEPYRRVVVTLVRNRNNR
>WP_006427133.1 MULTISPECIES: tRNA uridine-5-carboxymethylaminomethyl(34) synthesis GTPase MnmE [Dorea]
MEQLYNSTIAAISTAMSNSGIGIVRMSGPEAFQIADRVYKGKKEKKLCDQKSHTIHYGYIVDGEQVIDEVLVMLMRGPHS
YTGEDTVEINCHGGVYVVKRILEVLIKNGARPAEPGEYTKRAFLNGRLDLSQAEAVGDLIASQNEYALQSSVSQLKGNIK
DKISEMREKILYHTAFIETALDDPEHISVDGYGETLKKVVDEIMEAMKRLLDSCDDGRIIKEGVRTVILGKPNAGKSSLL
NVLLGEDRAIVTDIAGTTRDVLEEHLNLKGISLNIMDTAGIRDTEDVVEKIGVDRAKEYADKADLILYVIDASRPLDEND
AEILHLIKGKRAIILLNKSDLDMQVTKEQEELPEEFPVIEISAKNVQGIEELEDTLKEMFFQGELTFNDEIYITNVRQKT
ALQDAYAALERVNDSIAADMPEDFYSIDLMDAYEALGNITGETIGEDLVNEIFSKFCMGK
>WP_006427134.1 tRNA uridine-5-carboxymethylaminomethyl(34) synthesis enzyme MnmG [Dorea longicatena]
MRYSANSVWENKDKYDVVVIGAGHAGCEAALATARLGFQTLVFTVSVDSIAMMPCNPNIGGSSKGHLVRELDALGGEMGK
VIDRTFIQSKMLNKSKGPAVHSLRAQADKAVYSRTMRRVLEAQENLEIKQGEVANLLVEDGKITGVQTFSGATYHCKAVI
ICSGTYLKARCIYGDVSQYTGPNGLQAANHLTDCLKELGIKMYRFKTGTPARVDRKTVDFSKMEEQFGDERVVPFSFTTN
PDDVQIDQASCWLTYTNETTHEIIRANLDRSPLYSGMIEGTGPRYCPSIEDKVVKFADKKRHQVFLEPEGLETDEMYIGG
MSSSLPEDVQYAMYRSVPGLEHVKIVRNAYAIEYDCIDARQLKPSLEFRNISGLFSAGQFNGSSGYEEAAAQGLIAGINA
ARKLQGKESLVLDRSEAYIGVLIDDLVTKESHEPYRMMTSRAEYRLLLRQDNADQRLTEKGYEVGLISQERYDRLKEKER
LIESEIERLKNAYVGTSEKVQELLESYESTPLNSGSSLAELIRRPELSYEAVTAIDVTRPELPKDLAAEVIEQVDISLKY
DGYIQRQKRQVEQFKKMENKKIPEDMDYDAVNSLRIEAVQKLKEYRPVSIGQASRISGVSPADISVLLVYLSGNHR
>WP_006427136.1 16S rRNA (guanine(527)-N(7))-methyltransferase RsmG [Dorea longicatena]
MDQILKKSLEKIGIEITDEQKEQFDIYHKLLEEWNKVMNLTGITEYEEVVEKHYVDSLSIVKVMNMNHVDTVIDVGTGAG
FPGLPLKIAFPHLKVTLLDSLNKRIKFLNTVIEELGLEDIHTIHGRAEDYAKDAAYREKYDLCVSRAVANLATLSEYCLP
YVKVGGMFIPYKSGEIDEEVKGSKKAVKVLGGEIEDVVKFELPGTDIGRSFVKIHKVKNTAKKYPRKAGMPSREPIV
>WP_006427137.1 alpha/beta fold hydrolase [Dorea longicatena]
MNWKKTLLFISTAIGTTTLAFHVINKFIFNASDEHSEEDESNYYNWKFGNIYYKKEGTGSPVLLIHDLNHYSSSMEWDKV
IGTLSKEHTVYTIDLLGCGKSDKPAITYTCYLYVQLLTDFIRDIIGEKTDIVATGASASFVTAACQNIADQIDHIILVCP
ESTHALAKAPNHKSKLLAKIINIPIYGTFIYNVGARNTALSDSAECKYLYASILGHYTTVNVAHCLEGLTTSIAVITGKN
APETSQKATEYCHILPSIEHLEVPGSGLLPQRENVNAFLEQLDLLLSDNC
>WP_006427138.1 MULTISPECIES: ParA family protein [Dorea]
MGRVIAVANQKGGVGKTTTAINLSACLAEKGQKVLAIDMDPQGNMTSGLGIDKDEVEKNIYDLMIGQAGVDEVLQKEAIE
NLDVIPTSIDLSAAEIELIGVDDKEFIIRNAVQPIKDDYDYIIIDCPPSLSMLTINAMTTADSVLVPIQCEYYALEGLSQ
LIHTVELVKERLNPVLEIEGVVFTMYDARTNLSLQVVENVKENLQQNIYKTIIPRNIRLAEAPSYGMPINLYDPKSTGAS
AYQRLADEVMNRE
>WP_006427139.1 MULTISPECIES: ParB/RepB/Spo0J family partition protein [Dorea]
MPIKKKGLGKGLDSLIPDNKSMKSVTSEKTVESKEDAAAKSGVQVMKINEVEPNRDQPRKNFDEDALLELSDSIKQFGVL
QPLLVRKRKDYYEIIAGERRWRAAKLAGVKEVPVIEKEYTDQEILEIGLIENIQRENLNPIEEAIAYKRLLEEFNLKQDE
VAERVSKSRTAVTNSMRLLKLSDKVQQMIIDDMISTGHARALLAIDDPELQYTLANKIFDEKLSVRETEKLVKEIKNPKK
PKEKKPVANSFIYQDLEEKMKSVFGTKVSIASKGKGKGKIEIEYYSDDELEHLFDMMMSIKRGE
>WP_006427141.1 MULTISPECIES: serine--tRNA ligase [Dorea]
MLDIKFVRNNPDVVKQNIKNKFQDEKLPLVDEVIELDQKNRDIKGEVEALRAEKNKISKQIGACMAQGKKEEAEELKRKV
AESAARIEELSKEEKEVEEKLKQNMMIIPNIIDPSVPIGKDDSQNVEIEKFGEPFVPDFEIPYHTEIMEAFDGIDLESAG
RVAGNGFYYLMGDIARIHSSVLAYARDFMINRGFTYCVPPFMIRSNVVTGVMSFAEMDSMMYKIEGEDLYLIGTSEHSMI
GKFIDTMLEEKQLPQTLTSYSPCFRKEKGAHGIEERGVYRIHQFEKQEMIVVCKPEESKIWYDKLWQNTVDLFRSLDIPV
RTLECCSGDLADLKVKSCDVEAWSPRQKKYFEVGSCSNLGDAQARRLGIRVKGEDGTKYFAHTLNNTVVAPPRMLIAFLE
NNLQEDGSVKIPKALQPYMGGTEKLVPKK
>WP_006427144.1 MULTISPECIES: ParB/RepB/Spo0J family partition protein [Lachnospiraceae]
MVKQQCLFGTLLSIKVPGRHFLFPESWRKGVKMTEPNRQSEENEERIIEIEIERLRPFKEHPFQVKDDKEMFLLQESIEK
YGILNPLIVRPVPDGYYEIISGHRRKHAAEKLGYRKVPVIIRVLSEDDSILSMVDSNLHRERISYSEKAFAYKLKNDVLK
RKSGRKKSQVDHKTPRKRAIEIISEDCGDSPKQVQRYISLTKLIPEMLQKLDDEIISFCPAVEIAALSEKEQRELLVAME
YAQAIPSLSQAQRIRQLSKEKQLSLEKMEEIMCEVKKGEITRVAFTNEQLHKYFPNSYTPAMMKREILALLKLWKKESWE
S
>WP_006427146.1 MULTISPECIES: DUF6017 domain-containing protein [Lachnospiraceae]
MEKKMTFNYFYGTEADQFSFYRIPKALFTDSYFKDLSSDAKILYGLMLDRMSLSIKNQWFDDKNRAYIYFSIEDIMELLN
CGRNKAIKSMRELDDETGIGLIEKRRQGFGKVNVIYVKTFMPEKTDEKKFEEELKKFKKQTSVENEESTEVYISNFMKSQ
NQTSRSPENKLQEVYISNPNNTNLSDTEMNDNKSNQIVSADENRSDGDNRSEDYQAYENLVKETIDYESLEVTHHDDMRQ
VDEIVNLIVETVMCKNDKILIASNWYPASLVKKKFLMLTYSHIEYVLHCMSGNTTKVKNIKKYLLAALFNAPSTMNGYYQ
AEVNHDMPGLVR
>WP_006427147.1 MULTISPECIES: hypothetical protein [Lachnospiraceae]
MKMSENNDYIQLPPLKKDTPSDVVAFIWEYMKVPENSREKVKNLLKDANENGVKLSHQAPTLYDVVPKEEIAEFEELMRK
TIADIVSEASSVACWVYVQKYVKHKTLNEMLQELPDVGQFILAMDTWFEKLMEK
>WP_006427148.1 MULTISPECIES: cardiolipin synthase [Lachnospiraceae]
MKQDTLEGKAKTKNGVKRLCFSIICILLEVIFIITIVTRLNEYAEIINLFTRILSGILVLGLYASNKTSSMKMPWVILIL
IFPIMGVGLYLLIGLNGGTHKMRERYAEIDSKLLPMLPDSQECLSKIKEKIPKAGNIASYIQRNSQYPIYQNTDIVYFDE
AVKGLEAQLKDLEKAQKFIFMEYHAIEDAEAWHKIQDVLEERVKAGVEVRVFYDDMGSIGFINTDFVKKMEAIGIHCRVF
NPFMPGLNLFLNNRDHRKITVIDGKVGFTGGYNLANEYFNYTHPYGQWKDTGIRLEGDAVQSLTVTFLEMWNAVSDKDAN
DSDFSKYLFHYDYAAQQTGFVQPYADSPMDNEQVGEEVYISMINKAEKYCWFMTPYLIITDEMTHALCLAAKRGVDVRII
TPGIPDKKFIYNITRSFYHGLVKHGVRVYEWTPGFCHAKMSVADDCMATCGTINLDYRSLYHHFENGCFMADCQAVVEIK
NDLIRTMGECRDVTDQYQTGRSAYLRLGQLFMRLFAGLL
>WP_006427149.1 MULTISPECIES: phospholipase D family protein [Clostridia]
MKKHKICKILLVILAIFLCVAFYELLGICVAYKKQPEVSNTTKKETKNGSWNECSENTERAVIIEKNPEALLQRVRLIKN
AKKEIILSTFAFQSDESGKLILGALHDAADRGVHIRLLVDGMESWIDMEGNPYFYGLSSHENVEIKLYNKANPLKPWKMM
GRMHDKYLIADGKRYILGGRNTYNYFLGDFPGHKNYDRDVLVVCDEPEKENSVNQLSEYFETIWNQEDSGYFHNNKKLAN
RKSVKNAVLELQNSYQKYFEENKERICETDYTDETFETEKITLVSNPIHTGSKEPVVWYQLGELMKNAKDRVKIHTPYII
CNDMMYNTWEEIAENVSDFSIMTNSVANNGNPFGAADYAKNRNRILSTGINIWEYEGGYSYHGKSILIDDDLSVIGSFNM
DMRSAYLDTELMLVIRSKDINKQLEEGMMEYEKVSRQILEGGTYNDPYHVEPIELTKKRQRKIFLVQHLLGWARYLF
>WP_006427150.1 response regulator transcription factor [Dorea longicatena]
MGKVSVLIRRKKNVFQILIVEDDKELSQLFQKVLEKNGYQVKSASDGAQALEVLDKEYIDLIISDIMMPVMDGYELVSEL
RSAGYQIPVLMITAKGSFDDMRQGFLSGSDDYMVKPVNVNEMVLRVGALLRRAQILNEHKIVIGSTEFDYDAMTVTTDKE
SLVLPKKEFLLLYKLAASPGRTFTKQQLMDEVWGYETEADPHTIEVHIGRIRERFKDNPDFEIVTMRGIGYKVVKK
>WP_006427151.1 HAMP domain-containing sensor histidine kinase [Dorea longicatena]
MEQKKEKGLRIRSCLTGAIWLALVFSTVISALLFAFLNHFFNLPGSIPVLGWLLIFNTLIAGLITSFINAKLLEPITRLS
KAMKEVSQGDFEQHLETNSRIAEVGESYQSFNVMTKELRATEVLQMDFVSNVSHEFKTPINAIEGYTMLLQGEELSPDQE
EYVEKILFNTQRLSGLVGNILLLSKLENQNIPMKKTEYRLDEQIRQAFLSLETKWTEKEIGFQVELEEVKYTGNEGLFMH
IWINLLDNAIKFSPSKGTITMFLKQEQDSVKFILEDEGPGIEDDVKSRIFDKFYQVDGSHKAEGNGLGLALVKRIVDSAG
GTIKAENREYGGCRFVIELPKQKDEAI
>WP_006427152.1 FUSC family protein [Dorea longicatena]
MTFYQELQLNQAGSKNLLKKSETVKEKSYHILVYLVKIAVTMAFCFLFVTIFSILFGNENSIVGVVVLLCLMVFRNADLG
IHTGQSTMLLALFFVIMTVCPHLANQFSPVLGMLLNIATLAVLILFGCHNPFMFNQSTLVLGYLLLYGYDVTGKSYQMRL
VGMALGAALTCFVFYRNHKNRTYKRNLKDLIQEFDITSSRTKWQICQILCVPIVLCIAELCNMPRAMWAGIAAMSAILPF
MEDMHYRVRKRIVGNIAGVICFTVLYFLLPSSIYAYIGILGGIGVGLSAQYGWQAVFNTFGALAIAAETYGLQGAVSLRV
IQNVFGVVFALAFCVIFYWFMSKKKESEATVHAE
>WP_006427153.1 MULTISPECIES: CDP-alcohol phosphatidyltransferase family protein [Lachnospiraceae]
MQSEVNQEENLNRIITVPNLLSFFRLCLIPVIIWSYCVKKNPLLAGEILLLSGLTDLADGYIARRFHMISNLGKILDPVA
DKLTQAAMLICLFTRFPHMLLLIVIMAGKELYMAVSGCLVIRKTGKVHGADWHGKIVTFLLYGTAAVHIIWFHITPMVSD
LLIGLCAIMMVISVALYIIQNTRTLKGETV
>WP_006427154.1 MULTISPECIES: ImmA/IrrE family metallo-endopeptidase, partial [Lachnospiraceae]
MQDDTLYNMTDNTEYQANLFAADLLIEDEEIEDMVQNEDLDYFGLCSSLNATPELMSFKLYSLTKRGQAYHMPMEIQSNF
LAK
>WP_006427156.1 MULTISPECIES: hypothetical protein [Bacteria]
MESVNYEYFDSENDYSKNPNATKHRSFNVSRGDFSKYAILNGFYGKKLISRDARKFYSSMCRMAVKKEKGFYVISDEYEF
AETSYKNVISFAMGMLATRIIANEIYNINKLYHFTDKSFKGTLVNGKMAPDWIGVDGQKKVFLFESKGTCNKNVRKKTIE
HAKVQLNNVGSIKDTSTNQMYYPQKDSKHVICSCFDAYSGIDKVWNIHDVDPEGKGEVNLEINFDKECFMYYQAFVSYVD
SLNQVYQCESVKNQKYYCWVYEDEKYCILEEIYNSMKSGQFNEQNRYRNFNNYVNEKLSDIEYPEQFSHDGISSYEDGIV
VCSSVSWRDKLH
>WP_006427157.1 MULTISPECIES: hypothetical protein [Dorea]
MANDITVKHGWILPLFVSLYITKRSEAVLQWGKRKNIKKLIINGELVIEWKKEKSIKDVVVENICYD
>WP_006427161.1 MULTISPECIES: hypothetical protein [Bacteria]
MMNIYDIVKTYSENTLGKFSKHDALVACPSLGSSSVESALKKLVDEGTVIRTGAGRKKMYMMKKE
>WP_006427163.1 MULTISPECIES: YitT family protein [Dorea]
MNKQKKKGFTSDTLKETAVMTIAVGIIAAAVYFFLIPSQTSISSISALAIIIAHYVPLHVSTVTMILNVVLLLIGFVTCG
KEFGAKTVYTSILLPVYLAVFEHVFPDFESLTNSNELDVLCYILVVSIGLSILFNMNASSGGLDIVAKIMNKYLHIELGK
AMSISGMCVALSSALIYDKKAVVLSVLGTYFNGIVLDHFIFGQNVKRRVCIITKYEEEVRQFILHELHSGATFYEAMGAY
NMQKYREIITIVDKSEYQKLMNYIVQKDPEAFVTVYTVSDMRYRPKVRSF
>WP_006427164.1 MULTISPECIES: YaiI/YqxD family protein [Dorea]
MKIYVDADACPVVAIVEQIAKEYEIPVTLLCDTNHVLYSDYSEVVTVGAGADAVDFKLVSLCHKGDIVVTQDYGVAAMIL
GKGAYGIHQNGKWYTNENIDRMLMERHLAKKARNAKKKHHLKGPSKRTDEDDRRFAESFTRLVEKRLKTEDEA
>WP_006427165.1 cyclopropane-fatty-acyl-phospholipid synthase family protein [Dorea longicatena]
MKEDKNESRWDKLLNIRTMGRDDTHADQYRYPYEPTPYSVLERLANAGYIRKGNILLDYGCGKGRVDFFLSYQTRCKSIG
IEYDERIYEKAAENKKDAVSSGRVEIELANAEEFAVPETADCMYFFNPFSVEILRKVMARILESYYAEPRRIQLFFYYPS
DEYISYLMTVEELMFTDEIVCMDLFPGEDPREKIAIFKLDYIE
>WP_006427166.1 MULTISPECIES: DUF4230 domain-containing protein [Dorea]
MKTKWKVIIAVILAVVISVGSISAYKYITSPKEESIPLETTLEDAAELTTQKMIISDVFKSTKGNIPLINKNKFLVQYKT
TVTAGLDVKKAKIKETDDEIRITIPHCTINEDSIKIKSSDLKIYDTNFAIMSIDKEAVIEVVAEAEEKAKKKAESDEYGF
LDNADENAKKVIKGMFENVAGERKVVVEFK
>WP_006427168.1 MATE family efflux transporter [Dorea longicatena]
MSKDEYLITDAPLKALTVFAMPMILGSFFQQVYNMADSIIVGQFVGSSALAAVGACAALTNVFICVALGAGVGAGVLVSR
YFGARDYSKMKTIVSTSLISFLILSILLGLFGFCFSHSMMSLLQTPADILDEAVLYLRVYFVGFPFLFMYNILSTMFTSI
GESKIPLGLLIFSSVLNIFMDLWMVAGLGLGVFGAALATLIAQGISAVFSILIFFSRMRRYKSHFSWFDGQELRSMLRIA
VPSVLQQSTVSIGMMIVQAVVNPFGTQALAGYSATMRVENVFSLIFISIGNAVSPYVSQNLGAKKNERIKKGYHAALVLD
LCFAVLAFIVIETLHTQISSLFLGKDGTALAYQVSGDYMRWLGYFFIFMGVKMATDGVLRGLGIMWPFLIANMVNLAIRL
SVALICAPRFGIAFVWLGVPAGWLANFLISYAALRKLWPIDKVDSI
>WP_006427170.1 MULTISPECIES: MurR/RpiR family transcriptional regulator [Dorea]
MFTHEMIKSFNQLEMDVYNYIISNEEKVVYMKVRELAEEVHVSTTTILRFCKKVGCEGYSEFRLKLKQEVSSKEQKKINM
DLTAVKDFFERVQTQAFAENIQEAVKLLTKASSIIFVGVGNSSFIGKYGARYFNNVGWFSFAIDDPFTPVFRGKGERTAT
IALSVSGETEQTLMLAEKLKRRGSSLISITNKANCSLAKMSDCNINYYVSEYKYKEDENYDLTSQMAVVFILELIGRELK
GVHNDTDDLFQNDMEDLFH
>WP_006427172.1 MULTISPECIES: PTS sugar transporter subunit IIC [Dorea]
MKEKFNEKVIPIILKFINTKGIQSIKNGMVTSMSPLIIGSIFLILSNFPVKAVVDVLESTGIKAVLDQACGATFSISAMI
AVIGISYSYAKLENQEPLNCAIISLASFLILMPSSITTESGEVVTGIINKTWTAGQGMIGAIIVGLIVPLVYCWFLKKNI
RIKMPAGVPEGVTNAFSALIPAFVILTGTAVIHGICSIGFNTTGMEIIYKVVQTPLQKMTDSLGGAVLMCFTGPFLWFFG
VHGSTVVGGIMTGLLQANSLANQAIIDSGVELTIANGGHIVTQQFYDQFINITGAGITIGLVMYMFFFAKSKQLKALGKL
GIIPAIFGINEPILFGAPVVMNPMLAIPFIGMPVIACLIQYFALYTGICPLYGATQIPWTCPPIISGFLLAGWKSALLQL
VILCVSFFVYLPFIKKIDKMNLVQEKNQPVEDEDEDW
>WP_006427173.1 MULTISPECIES: PTS lactose/cellobiose transporter subunit IIA [Dorea]
MDEKFETACFQIITYVGTARTHFINAIQCAKEGKYDEAAELIKQGDEAFSLGHNAHADLLTMDANGEISNGYMLLMHAED
QLMSAEGFRILADEFIALYKRIDEK
>WP_006427174.1 6-phospho-beta-glucosidase [Dorea longicatena]
MGFRKDFLWGGAVAAHQLEGAYDRDGKGLSIMDVVTSGDVNTRRRITGEILKGENYPNHEAIDFYDYYKEDIRLFAEMGF
KCFRTSIAWTRIFPNGDEEQPNEAGLKFYDDMFDECLKYGIEPVITLSHFEMPLHLVQEYGGWRNRKLIDFFVKFAVTCF
ERYKDKVKYWMTFNEINNQADIGDGFMLYANSGVVVKPEENVEELMYQASHYELVASAEAIKAGHKINPEFQIGCMIAMC
PIYPATCRPEDILQAEKAMQKRYYYADVHVKGEYPVNILKYWERKDLKIDVTEEDLSVLKQGCVDYIGFSYYMSFCTKAE
PDNPEYDYRGEKDRIKNQYVKASEWGWQIDPIGLRYSLNWFTDRYKVPLFIVENGFGAYDTLEADGSIHDPYRVEYLQHH
ISEMKKAVEEDGVDLMGYTPWGCIDLVSAGTGEMDKRYGFIYVDKHNDGTGDLSRRKKDSFEWYKEVISTNGENIN
>WP_006427175.1 MULTISPECIES: hypothetical protein [Dorea]
MRTKLKITEGIFPMPVLMVATYNEDGSVNVTAAENVMVDGKIDMSKVNAIALS
>WP_006427177.1 DUF5714 domain-containing protein [Dorea longicatena]
MKEECIICKAPLIYLEKDEMMECVLCHKKELSKTRCEQGHYVCNECHTKGMGVIIDICLSETSKNPIEIIRRMMAQPFCH
MHGPEHHVMVGSALLTAYKNAGGEIDLPEALLEMMNRGKAVPGGVCGFWGACGAGISTGMFISIISGATPLKNEPWGLAN
KMTSKALEAIGSIGGPRCCKRDSYIAIISAIDYVAENFNIQMEKPVIKCIHSDKNNQCIKERCPFHE
>WP_006427178.1 MULTISPECIES: hypothetical protein [Lachnospiraceae]
MKKILVVLLSLTLIFAFTGCTSSNNGAAEDVEIKTQEVVTSNTDDDDDNISNTENAVENVNEKDYDFSSYENDVRNITKS
VNNAKRSTNASENHEQFYALKKQVDAVDDELDKLDDEFEYAYQMKEISFETYKARERAIEKLEDELELAEEALENKYGID
D
>WP_006427180.1 MULTISPECIES: cell wall metabolism sensor histidine kinase WalK [Lachnospiraceae]
MKQLTIKKKITLWYTGIIAVVLGTILVLVLLFVDKVGISATEEEISAAVTGFSSNINFQDDSFYLDGDTEFYDDGIMFCI
YDKNGRLLYGTIPTQFPEETILKSNTPRMISGSNRKWMIYDSVYTYGDDEEMWVRGITSVHSIELFMQTSEKMLLIVFPL
LIILIGAIGYFMIKRALRQVDLICDEVENISNGKDLSKRLSLPKAKDELYELSEKFNEMFERLEFSFEKERQFTSDVSHE
LRTPVAVIISQCEYLLENENLSAEDKEEIAVILKQAKRMSKLTNEMLMIARNEQGEQHLMEKLDFGLLSELVIEELQTKA
QEKNIEITLQKQDDLFMNGDQTLILRMMMNLITNAINYGKTNGHIHVILKVENDQIVGEVKDDGIGISEEHLDRIWERFY
RIDKSRSRENGGTGLGLSMVRWIVNLHNGTIHVESIEGIGTSFIFRFPKI
>WP_006427183.1 sugar transferase [Dorea longicatena]
MFKEDHLSFRQRKYMKVKNIIGRALGGIGLVVLSPVYLAIIVAIKKEDGITAPVFFSQKRVGIHKEYFNLYKFRSMRTDT
PHDKPTHLLENPDQYITKVGRFLRKSSLDELPQLWNIARGDMAVIGPRPALWNQDDLIAERDKYGANDVKPGLTGWAQIN
GRDELEIPVKARLDGEYVKKMGPLMDIRCFIGTVFSVLRSDGVVEGGTGAKKKLMVITNHSYMLWQFRRELIGKLMEDYD
VIISTPFVGHEDDFKAMGCTMIETDVDRRGINPKTDMKLYLTYRRLLKEHHPDMVVTYSIKPNVYAGYACRQMRIPYCVN
VQGLGTAFQKKGLREIVIRMYKIALKKAKTVYFENKGNAKVFLQEQIIRREQMCLLKGAGVNLKYYTYQKYPENDKVHFL
YLGRIMKEKGMDELFYAAKELQRKEVPFVLDLVGFFEDEYKEKIDKLVDAGIAVFHGFQEDPRPYYAMADCVVLPSYHEG
MSNVLLEAAATGRPVITSNIPGCKEAVDDDKSGLLCEAEDWNDLYRKMSKIARMSRIEREAMGVCGRDKMAREFDKDKVV
KKTIQGIERV
>WP_006427184.1 M64 family metallopeptidase [Dorea longicatena]
MFRKSYWKKRFAPVLAGALVISSLLVPPGHAFAADPVTSEEQTVSPETPEVKDVTDSTDAATTDANLTTPDSVSDSVSDS
VAGTSATDASSAKEAAKQDVKETKEAKAADDAVTDPIPDKTPHLVYGDKSLADEDAFVLLIFGDGFTASEQDSFYTNAQN
TADYLMDTSPWNEFKDTIKIYALGVVSNESGAKADTAINQEQANADTRDTYFGSSFWSGGMQRLLTISSDGSKKAKQLSD
QYLPAADFNVVIVNATTYGGSGGDVCVASLNNESLEMMLHELGHTTAKLSDEYFAGASYAAEMPNMTAESDPAKVRWSRF
IGKNGVGVYEYDNGGNGWYRPHQNCKMRFLGKQYAFCEVCKEQIRKTFCQDSNVTKLFFQPYADMFYESDTGKDMREYFI
LRRGKNEITGDKLGDALTLTYKDADGNVVSGIPDKAGTYTIEATFSGDSTYEKCSQTASYTIELPDLITLDVPSKVYDGK
PADLNYTVNYDKDYTVKAHYKGTVPYAAEITYDYDSDEAPVTPGRYSVTLTAYDKATGTAISSKTKDYEITFKSTTLQNN
DTADYPGAMPYYNNKTIVFSGEGYTAGDQSRFEDVAKDFVKYFRSTEPFKEADTYFNYHTVETVSNESGIGQKAKDTYYK
LTYDKNGKIVPTDESTAGAMYIGNNVITSYYKANIVIVNDKNVKTGTTFKNKRFTIYTTADEAGMQFAANELRNYFTNHE
EGYTPSTDAEKDAERIEFLKALYYTWYGSDYAPVLSRAYDETFTENGSPIDLAPYFHTYVLGKDVEGVAYKMTYYADDNG
AVGEKLSEVPSKAGTYHAKAELVMDDVSAYGEPCKKVTLDGETYSLPLARGWTTYTIQAKDDPENPKPENPDPENPDKPD
PGTPDDPKNPGSDNPGQNLKPNQNLNNNKNTTKNININKSTNGKTSNKAAARTGDQSPVWMYTLLSLAALAVIAAVIRKR
RFRR
>WP_006427185.1 EpsG family protein [Dorea longicatena]
MDKNYILIIGWVAVMAMLSVLTSVKQEETVCGKKEYRWRPVWAVVTVLPLIIWCGYRENIGDTWAYKKSFSEMPVSLGGM
ASYMATVKKDKGFYFVSAVIKCIVGNHVNIYFIVLAAIQAGVLIYVYRKYSSRYLVSFFLFIASTDYISWMFNGIRQFLA
VTITFIGIKFILDKKYAKAIILILIASLMHQSALLVIPFIFIAQGKAWNKKTLLFMVAVIAIVAGIGQFTNVLDSMLAET
QYKNVVSDWQSWNDNGTNALRVLVYAVPSVLSLIGLRFIRNEDDKVINLCTNMSIVSVGFYIVSMFTSGIFIGRLPIYFS
LYSYILLPWEIDHMFTKRSARLIYVVMVVGYLGFYLYSVNNLLG
>WP_006427187.1 glycosyltransferase family A protein [Dorea longicatena]
MVFLTVFTPAYNRASTLPRTYESLCDQECKEFIWLIVDDGSTDETASLVKEWQKKENGFEIQYIYKKNGGMHTAHNVAYE
NIHTELNVCIDSDDRMAKGAVKKIKTAWLKVRNKNYAGLIGLDADMNTGRIIGKGFPDGLKETTLGGYYASGGEGDKKLV
YRTDVINSVPQYPVFEGEKYVGLVYKYTLIDQKYKLFVMNDVLCDVEYQTDGSSNTMFRQYLKNPKGFAFLRKVAMTYPT
SKKRLIRDCIHYCSSSLIAGNKKYIVESPRKLLTVLCTPLGCILTSIIRKKAINN
>WP_006427189.1 glycosyltransferase family 2 protein [Dorea longicatena]
MNEKISIIIPVYNLEKYIKRTAESVLKQTYTNIEVIIVDDGSSDESWKIIQKIADKDNRVIPIHQENGGVTSARLKGVRR
STGEWIGFVDGDDEIESDMYEILLNNAKRYNADISHCGYQMIFEDGRVNYFHNTGCLVQQDRTTGLKDLLDGSLVEPGLC
NKLFHKNLFHSLLHSTVMNEDIKINEDLLMNYLLFLNAKVSIFEDRCLYHYIVRSTSASREKLNEHRIFDPIRVKKIILT
LAKEEMFLPTQKAYIRTCINVYNSIVLEKKNKYKSEKNEIRKLICEKKEWFYLLSRKQQLLAHLICEVPIMYPILYRIYA
KILLKNKYV
>WP_006427191.1 glycosyltransferase [Dorea longicatena]
MNTMISIIIPVYKVEKYLDKCIKSIVSQTYSNLEIILVDDGSPDKSGLICDKWATLDSRIRVVHQKNAGAGAARNVALKL
AQGEFISFVDSDDYLSVNMFKNLLSYFEEDIDIVECEFISVEEDDVLFIDEKSVQARVFSSEEAMREHIADHYFRQLIWN
KLYRRSCIKNVYFPEGKKIDDEFWMYKVIGRAKQLVHCNEKLYAYRQQDNSVMHMLKPENRIQAIEAKGYRHQYIKEKFP
RLTLMSYDCLVMSCIYQIQRVYRTGTKDDVQKVLEYSKKVLRENEFKKRKFRGIHEKQEIWVSMAEISLAFTCRIRNLLK
IGL
>WP_006427192.1 glycosyltransferase family 2 protein [Dorea longicatena]
MKANKISVIVPVFNVENYLEKCVKSIIEQTYKNLEVILVDDGSTDKSGFLCDELKKQDYRIKVIHKTNGGLSDARNAGIQ
VSTGKYLSFIDSDDYLERTALEQMMQAILISHSEIAICNIMRFYDDGCTEEFYNPTDNQEVLEGIRRFDTLNQPSVCNKL
FDAKLFANISFPYGKFYEDTYVYHELLYKADKVVLTGKTGYWYLSRKGSILGRSQFSNRYFDFIEAVYMRADFLIKRDIQ
PYGDEAFLSLYAALANAEKNIDHKLNKDDFHKVREYYRQVYNQIDYKKARFNIKQIVRIVLLRYFPGIHSKLY
>WP_006427193.1 DUF1919 domain-containing protein [Dorea longicatena]
MNLLQRIEWRIYKELKKRRLKNKMPTIIASNCNGEFIYYDMGLQFRTPTINLSFEMNDYVKMLENLKWYMEQPILPYNDE
KFDFPTGKLGDIEIRFNHYKTFDEAVAKWDERKKRINWDNLFILGIDGDNCTYESMQQFDKLPYKNKVIFTHKQYPEIKS
AYYIPGFENKDGVGVLLYFKKQFLVRRYLDEFDYIAFLNGEGIKRKGKI
>WP_006427194.1 polysaccharide pyruvyl transferase family protein [Dorea longicatena]
MIPKIIHYCWVGNAPKPKSVLYCIESWKKFCPDYEIREWNESNYDFTKNKYMKQAYEAKKWGFVPDYARLDIIYEYGGIY
LDTDVEIIRSFDELLDQEAFMGFEETGEKTYYVNCGQGFGAVPHHEIIKKARDLYEHISFYKEDGTLNMLASPHYTTQIL
KEYGLLQENKDQNLRSMKIYASDVLCPKNFRTGKIHESNRTVSIHHFTASWLDEKIKKEIKRRQKLERVMGKGGTNKFLY
IESVLQKYAGLKMFTKLPLRAKEKLKKRIIKIVEVVPDYKELILASFFKSDKKKIVLLDPSYDGDNTGDQIIVENCKKYF
PLTKKENIIYVPTHRKLMNKEIRELSGATIKVLCGTNALSGHMRTYGLWRMEKKVRIYNNTILMGVGFECNNQEYDYYTK
MLLHTILHKKYIHSVRDSFSEQMLNSMGITNVINTGCPTMWGITKELCQDIPKRKAQEVICTLTDYDRDLENDQKLLDIL
LLCYKKIYLWPQGIEDEEYYKELRIDSKIVKIPFGLENYDSLLEHKEIDYVGTRLHAGIRAIGKRHRTIVIAIDNRAKNI
ANDTGLPIVLRENIGNLLKEKIESNFETDIQMPWDEIEKWKNQFKGGKF
>WP_006427196.1 lipopolysaccharide biosynthesis protein [Dorea longicatena]
MDSRSRTEYSILNIIAGVGGYIVNTILGFICRMVFVKCLAADYLGVNGLFTNILTMLSLAELGIGGAIVYALYKPLAEND
ERKIASLVKVYGTAYKVIGCVIGIIGICLMPFLNIIITEQPNISESIYLLYIFNLFNTVITYFYSYRSSLLIAAQQNYIV
VATNYIVTILQSILQMVALLATHNYLVYLTIQTIGTLAYNFGVSHIATKRFPCIMSKDIEPLPVDEKKALFKNIKDLTYY
KISGLLVNSTDNILITFFKGLATTGVASNYTLLTNTINSLLGQIFNSLTASIGNHNATETEKKKYEMFSFMNLMNFWIFG
WATLGIIFCSSDVVRLCFGEKYVLSKEIPFVLALNFYTVGMMNAVWTYKHTMGLFRYGRFLQIITGVLNIIFSIVLGHYW
GLFGILFATFIARAMTNLWYDPYAIFIHGFHKSPLQYLKKYIYFIIVLLISAGGCWLSFKLIKGGILARVMEEIVLCSVV
TNLVFYIFFRKSEEFITLRKIIKNIINLIIKKS
>WP_006427200.1 hypothetical protein [Dorea longicatena]
MKKRFFQLVLTAVLSVSCVATGVNVSAAPLSSEGYSIEKVSHPERGAGETDGILSFDAMGEESNRNQSYVWSCVEHGNYI
YLGTCWNPISGIYYRNLKNNLTKLFQNRGDENPAQKAGTVATNILNVVYNGNFPDGATSTNGTPCIMRVNKYTYETEVVY
IEKESSAFVNWNGYRMAVEYNGKLYFACAGFPTSRLLQIDPETNETKVVMQKTAENSGFANGIRGLTVMDGKLLVSLATD
GADPDNMFASGSQLPQAYQNAIKAMAKKDVRYKDANPRMQGVRLLSTTNPEDVDSWSVIANQETFDNLPACWIRDSINGG
GLWDLVPFNGSLYVSMVTGKTDATTGVNHKQGFAVYRGDPKEDGTWNWTPIIGDTSKGAKYEFGLGKKESCAGNLFAYGD
HLYIGGYNDPMLDLAEIGNAGDFQSLYEDLKNPACLNRMDKNENIELINDDGFGAASTQYLWRFSEYHGKLLIGTFDIAT
LASGFTQLTDGSLLEMTPEEFSQKMTYVKELLQSLKKTPSGAALTAEEGTTEEAVTEDTAEDAQENIQENTDADNTADQA
ATEAAKDQEAVVTDNTNAELTDTEADAIDQMLDQLDEIETLSSDDSQTAAYTQRNKPSDIVDVYMDMVNNYNKYVKPILN
RLNPDLAQKIENNVFNTAFHHFVYYLGCSNIIHTQEKGCDVLISSDGVNFTTLTRNGFGDIYNHGGRAFIPTDNGLFLGM
ANPFWGTQLWRVTDGSENPTPDKPGTDKPGTDKPGTDKPGTDKPGTDKPDTDKPSTPGTTDPSGTNNGTTSGSTGNNTSN
GQNGATTTASPKTTNANHANKKSTNGKVKTGDNNHMILYTVSLVLSLMIAAGCIYTIISKRRKNR
>WP_006427201.1 DUF5050 domain-containing protein [Dorea longicatena]
MTIRKFIKKLFVTIIMIGIVLAAVLKVGYILICKVIVMIIFAVLAIRYWVGEDIRKAEEEKRGTWLFTLGFIGLTVLTML
AANIPGQVQRDQYLYLTKEHTEQLEKVLLREATADSERCIQWYEKQMLGIRNNKALGNPAMQTEDERRYKNRIDGKEVYR
DPDTCTLRVKELKDGSTKDSVLINGPVGEIIAMRERIFYIDMEDHNVLKSVTYDGRKRKTWTKDPVKQFAVIGGYVICCT
EDEKLIRCDMSTGKRKELADHIQYFFAGVKLYAQKGSKIVSVSYDGKEVRVFKKDVVMMDKKEDKVYYRRMDQKKEQMYV
CDVDGGMEKTVGNEAGKD
>WP_006427202.1 hypothetical protein [Dorea longicatena]
MQNHITRRRLIGPSNNVIETTGQDTATGTELASFTDNGTVTYTAKPVIGSKGQNLEPGVNYTGTMTFGIGLVE
>WP_006427203.1 nucleotidyltransferase family protein [Dorea longicatena]
MQHTQQLFLEALKAALKNEQVEWNNKLEAQEWMDLFRMAEVHQILPMIYEAVYRSPAAGQADPQILAPAKAQMVRTVIMQ
TQKTGEFEPLYRYLRESGICPLVVKGIVCRNIYPNPDYRISGDEDLLIRPEDFRKCHDLLREYGMQTSEQDMDAEELESV
YEVPYGKKGSLIYIELHKSLFPPESEAYGDLNRFFANVHEDAIDIRIDGTDIRTMGYTDHLFYLICHSFKHFLHSGFGIR
QVCDIILFANEYGDAIDWEKVLRQCREIHADLFAAALFAIGEKYLTFDPEKAHYPKVWQGICVDETDMLMDLLDSGIYGN
ANMSRKHSSNMTLDAVAADKNGKKAGNTVLKSLFPSAKKLEGRYPYLKKHPILLPIAWTDRILKYRKETVAGGDNAAADS
VKIGNQRIELMKKYGIIKK
>WP_006427204.1 hypothetical protein [Dorea longicatena]
MKRKKSTQLLAVALTAAMLAQPVGAQMVFAEGNADAVQQEQAVSPAAETTGAVLKSGTAVIPANADLNQVKDILGKTLVE
NADQVDLRSLDWEYKCEGKTGLGVPGNKSWGSIGGFTSKKIVTFTHPSLAANTDGDYQVRLKGTTTEVTLTKTQKLTSAI
SIKDNTNVNLVYNEDGSINYDEVRKNIFNTVVESTTPELTVNDVTIEYYATATTGAAVGFGKEWMPLEGGTSGTLIPLTY
PAMGDGTQKIKISYAGTDAYSGASAEATVNIDIGREKSVIEFKKNPTIKLVYNDDLTVDYAAAKEAIMNDVIDVEKSSPE
GLSLDNLTIEYYATATTGAAMGFGNAWAPIEGGKINGLTYPGIPEGTQKIRVTYAGDKENAAVTAETDITVIDREQSAFN
LNEPAEGAASYEVPMAFNEDQTYDYDATAKAIYNAVVASTVPENLTADDVTIRYNAGIDKIKNWQPLNTTDWTSTFTKFG
PGEWTIQFSWAGNKEYKGVTTEVKVNVTDNRLASAIVCKEGVSFTYNMDAAVMKQAIFDNVIDWENSTLPAKDTLTVDNF
TMEYFGSNTLAGDIDGGVKQWAPIEGGTVTLLTYARMGAGEQKIRITYKGNAQYRPSAQTESTVTVNKAKVKVKVKSTSI
YADATLPEDFVTMNPADKFDVYTVYGGLTSNANLSLYLDLPDKYTNSAVLKLLDPIVEKLYGKTFTQMMNDGMTVGELRQ
LLSTQELLDLLEKLHIDTGTFGQILTIINKMPSVADSVRVSFGTPNHAGLYTVTAVTDSKNYETGVGIGTLLVKMRSKGV
KLNWNERFVNGKITAEEAKNFDFKATLSADGDVTIAQDNVHYLYSGFTSKWKIYSSTTTPPTEPGSYVMTVVTLGGDYQA
APIKRGFKITK
>WP_006427206.1 metallophosphoesterase [Dorea longicatena]
MKETGESGSTKNKTVILLLIILLTLLWFVGEILVSYHWMKVNRYPVQVRNLRYADTVTDAGFKMVVISDLHDHEFGKDNE
KLIRCVKEQDPEMIILDGDMLNEDSKSDEVPVRLVKGLAEIAPVYYALGNHELDYIGTAEGKKMQKHPENSELVKDLTDA
GACVLEEGYRDVEIGGCKVRIGGMYEYAFALDGDNSAENLTGNVRDFLEEFQNTDRYKIMLCHRPDSFVFGDASDYWKID
LVISGHDHGGQVVIPFKGGLYGGDQGWFPPYVHGLYRTGRIRLFVTSGLSSEKQKLPRWNNRPEIAVLNVH
>WP_006427208.1 LytTR family DNA-binding domain-containing protein [Dorea longicatena]
MNIAICDRYDTDITRISEFLDANIKNHMLNHALLEVDTFTSTDELLASPKEYSLIFLGILMPGTDGIEAARQLKDGPNPP
IIIFTTKSTEHCLASYNLGVEGYILKPIREDDFEKVFTRLLLPIFPSTHTLNVYSNRLLYHIPVSEIFFIESIGRKCMIH
TSRKTYETNMALNHIESTLNDNSFIRCYRSYLVNMNYIQDILDTEIQLTNDDCIPLTLRKRSQIVKLFNKFLISHSASE
>WP_006427211.1 hypothetical protein [Dorea longicatena]
MILVDKSIKERSGEIFCEGYAEKYVNAISYDLHIKGVICDDALKDSYTLHPGEFIFVQTREMIHMPKDLIGRIGEKNSRI
RQGLSVAGPHYYPGHKTYIYLRIQNITCANITIRENDSIAQIIFEQLESVPEKAYDEQEDASFNDEYQYRGLANYRDEYE
ARTEELKKANESLEEKENHIYANILTFMGIFVSIFSLIMVNFSNITKGTLTKGFIVPMNLSLGVVIALFMGLILIFLNKA
KSKGFLIAYIVILIILIIMLLVAL
>WP_006427212.1 MULTISPECIES: PqqD family protein [Dorea]
MKIVKEFILREIAGECVLVPTGATSQEFNGMITISDTAKFIWENIEKVDSLEEMIQMVLDTYEIDEETARRDTIAFVGAL
VENGFIECTREDGTW
>WP_006427213.1 hypothetical protein [Dorea longicatena]
MVEQNESITRLYRIGHTEIEITAPLSMKSPRNLEKFRTGQAKRPDDEVIHYQVEMTENLDEIKEDLFGKKTGRVIYRDNL
TVFQTSGGECRFINFLGMDWHYAVSSQEGVNQYHVWFVPEVAEMLDQDTVYLAAFSLEKQAIKDHSMILHSAYMCYEDTA
VLFSAPSETGKSTQAGLWEKYRGTWTVNGDRSLLIREEDGWYANGWPVCGSSEICNNKSYPVRAIVMLSQAKENRISCLK
GLEALRKVMEQITINAWNSEFQIQAMDELEILLKEVPVYHLECDISEDAVRCLEDVLAGGRGEE
>WP_006427214.1 ABC transporter ATP-binding protein [Dorea longicatena]
MQENNDKNQGKNGLSFESLDILIAKWKDGTFSEIIDDWKWIFSYSVRYKWAIVFYTILGIFSTSMGLVSSVASKYLIDII
TGYKTNKLMILIIIMVGSSLFSLLFSSIISRISTKLSIYINNDIQADIFDKIVDADWLEINKYSNGDVLNRFNGDIGTVS
SNAISWLPTIVIAIYNFIATFLVILHYNAVMAILALASAPFMLLMSRFMIKKQREYSQKTREMSSKLMTFEVEAFYNFDT
IKSFGIAPHYSRLMRWWQGKFKDVSLEYNMFSIKTNILLSVMGTGVEFIAFGYCLFLLWTHTITYGTMTLFLQQRSNLSG
AFNNVVSIIPSFLNSSVSAHRIRELVELPKEMHISESEELDPFAEDGFEVLMKDVNFSYVEGTRVITDSYFKACPGEIVA
LVGPSGEGKTTMIRLILGLIRPQEGEAVIVASNGRKIVLNAETRHFFAYVPQGNTILSGTIAENMRMVKEDATDEEIIEA
LKIACAWEFVEKLPDTISSALGERGRGLSEGQAQRISIARAVLRNAPILLLDEATSALDVTTERKVLRNIIEQKPNKTCI
VTTHRPSVLNMCQRVYRVMETKVTELDEEESSRMAMDF
>WP_006427215.1 hypothetical protein [Dorea longicatena]
MKRAYVRPTMVGERFVANEYVAACGDKGTVYKFKCDAGGGKSGDVYLETNGRKGFQPLGDTYLSGYHACGTTHDANTADV
FLDGYYVRRLTVTPVKVWRGEDGKNTHCTTNIHMENWEKAKS
>WP_006427216.1 radical SAM/SPASM domain-containing protein [Dorea longicatena]
MELMEDGTTIEQQMFAMAAEKKVPLYGVLELLPLCNLNCDMCYVRMSREEMEEVGRLRTMEEWTKTAEDMMRAGTLFVLL
TGGEPLLYPHFRELYQKLRELGMIITINTNGTLIDEAWADFFAENKPRRINITLYGASNETYERLCHYPGGFDKAVNGIR
LLRERNIDVKVNGSLAKANVDDRMKIIELGESLDAPVRIDTYMYPSVRERNHAYNNQARLDPEMAAKARVEVLQREMGEE
VFAQYRKIRLDEAENTPEGEAVPGQMACRAGKSSFVVNWQGEMRSCVVLDKPSIPLRDVEFEEAWKFTKKETESLRISAR
CSSCKLRKVCNTCVAAAIAETGKADGVPEYLCRYTEATVRYLKETSKK
>WP_006427217.1 tyrosine-protein phosphatase [Dorea longicatena]
MIDIHAHILPGIDDGAEDVYDTLEMARMAADSGVDKIIATPHCNIPGMYGNYFGREYIDRYESVVRAVRKEKIPIEILPG
MEVFSTEDLPELIVNHKIMPLNQSRYILMEFAFDEDPEFADSILKRVEEVGARPVIAHAERYEFIQDYPQIAYRWFRKGY
VIQANKGSFLGRFGGGPKRAADSLLRHNLISVIASDAHSPLQRTPYMMDVYEELSREYSENHLDVLFQYNPARICDNREI
LRLEPVPYSGRQQLY
>WP_006427218.1 immunoglobulin-like domain-containing protein [Dorea longicatena]
MRRLKIAVCLIFVASCVIFAGYTVKSKMLEDHTPPVITCKDKTVTLSVQTDQKKQKKALLKGVKAEDNRDGDLTSSVRIA
SMSHFIAPGKRTITYVVFDKANQAGTLERTVQYEDYTPPKIHLTAPLRYSTTELSKANLTENMTAEDCLDGDLTSQIRTS
LDDGMYNAAAGIYKVTVQVSNSAGDVCSVPLEVTVTESGDRQEQMKEYPVLSDYIAYTTVGHEIDPMSYVKGMEMNGATY
TYADDGEALAGTREAISVKSEVDYSKAGVYPVEYFYTAEGAPTAVTKLFVVVQDQEGAQDGE
>WP_006427219.1 polysaccharide biosynthesis tyrosine autokinase [Dorea longicatena]
MESSNRNDMPVFMDNDLDPYTLVHDIVSNWWVIILGAIAGALLTYVVVSSRYVPEYTTQATFVVSSRGDANAYSNLSSAN
TMAKTFEKILKSNIMEKKICEKLKVEELDADIHAKVLEGTNMLVLSVTADTPKESIDIIRTVMDNYSSVSLYTVGSAVMD
VLEEPKIPYTPDNPLDAGRQAKKGGLVAGALVLILLGMFSYMKNTIKQENEIEKKLDARSLGAISYEWKYKTIRDIFRRK
KKAILVDDPVASFRFVESYKKLAAKVEYRMAKNEQKVLVVTSVSENEGKSTVAANLAITLAEQSKRVLLVDGDIRRPSQF
LIFGMEPKEENELGEYLRGNGSLADVMVPCTRKHMLFMGGKNCYSSSTEMLNSDSFYKLMTACRKFVDYVIIDTPPAGII
GDAQIFAHCADAVMIVAKQNYMLAEDINEVMDAFRDKEGKVLGVVLNGVRSFSGLVDSPVGHYYGKYSKYGRYGNYGRSK
GM
>WP_006427220.1 polysaccharide biosynthesis tyrosine autokinase [Dorea longicatena]
MGDYRDKSGSERVDAPEKIDLTNIMLDVYHGVKRLWWLFIGLIIICAVQSYFSVSTSYQSKYVASATVSVTSVGGMDYVN
AQSAQQMAEVFPYILTSGVLKDVVAEDMGLDSMPGSIDVKADDGTNLLTISVSGNDPQMAYKTLKSVIKNYPKVAEFVLG
ETKLTILDETGIPTDTKRVEVIRGSYKRGALKGAIIGCVILLLYVLSRRTVKSRKDLKKNINLQDLGSIPYVRTKKRKKE
TFYNSVSLLNERISMSYLEAIRKLRIRIMKDVEKKEYQTLLVTSSIPGEGKTTLSANLAISIAQQGKKVLLVDCDLRNPS
IAGVMNEQEPHPGLGSVLKKEVPLSEAITNVKLPKERTNENGSLHVIFGGAPDRENSLLIGSGRMRALIKDLKSKYDIII
LDTAPSELLADAPLLGKYVDAALYVIRYDYTKLREIREGVESLALSGIDMLGYVFNGDNSSGGQGYGYGYRRYGNYGSYG
SHYGSYGKYGAYGHYGKMEKGSTDKFGRVIKD
>WP_006427221.1 LCP family protein [Dorea longicatena]
MKFFRKHKKRKIAGIIILLIVLLIGGIYGSIWWKFYGDSVGVVSADKVDPNAKKVKIAKEKRKDKDVYNVLLVGTDSRDP
DADRGRSDSMMMVSFNKKEGKSTAISFLRDSLVDIDGHGKSRLGHTYAYGGVGLTINTINKTYDLDIQNYITISFDDLVN
VIDEIGGVTVFISEEEAAYYRENGMPDIQAGDVTLTGSQALAHARNRTLGNDFERTRRQRSVMYGIYRKIMEKKDPSALL
PLINYAVNHVKTNMSVSEMYSMAKDVLSVDDLKMQQTCIPQDGTYTDITYEGMQVLKVDFDANKKKIEQLLY
>WP_006427222.1 D-alanyl-D-alanine carboxypeptidase family protein [Dorea longicatena]
MKQSKKVVARIIILILALFTVIPGTVSQKVYAEPGGSESNQAADASKDDSNKKEEKKEEDMTPEEREKKAEEDAYKMEIQ
SNGWKNWPKGPGTYGEAAIVMDAGTGSILYAKNIDEHEYPASITKVLTSLIALKYGNLSDKVTFSNDCISFMQPGDSSVG
LKEGNVISLEQALYATLLASANEAAYAVAENVGKNAGHDYDWFIQQMNEECKSLGGKNSNFVNANGLHDDNHYTCARDMA
LIGREIWRYPEFLKICQEQSYKIPASDTTEEHVFPQHHKMLIKENKNYYQYVVAGKTGYTSNALSTLITLADNGNMKLVC
VVLRTHGVNIYPDTKNLFEYAFNNFQKIQVADEKKPDEVEKFISAADSQSAVSAQSDGSEDTESVQTGGNEYQPLEDGYV
ILPKDVSYKDIDYEITDVDEDTGEGTIRYIYDGHQVGSATAEFTDKYLQKVSTRKERVDSKPKDVDNSGDSKKNGGKSSA
KSIWKNFLQKVEAVWDFGQKKFAGKSSTEKYMIAGGCVALVILIFSLIVLLIRRRR
>WP_006427224.1 glycogen/starch/alpha-glucan phosphorylase [Dorea longicatena]
MYNPRFEKDVFKRDVRNNVKTLFRKEVEEATPQQLFQAVSYAVKEAIIDDWLATQKQYEKDDPKTVYYMSMEFLLGRALG
NNLINMTAYKEVKEALEEMGIDLNVIEDQEPDPALGNGGLGRLAACFLDSLATLGYASYGCGIRYRYGMFKQKIRDGYQV
EAPDNWLKDGNPFELRRPEYAKEVRFGGNIRVEYDETGKTHFVQENYESVMAIPYDYPIVGYGNHIVNTLRIWDAEAIVD
FQLDSFDRGDYHKAVEQENLAKNIVEVLYPNDNHIAGKELRLKQQYFFVSASIQAAITKFKKKHGDISKLPEKVTFQMND
THPTVAVAELMRILLDEENLGWNEAWDITTKCCAYTNHTIMAEALEKWPIDLFSRLLPRIYQIIQEIDRRFIAQVRAKYP
GNEEKVKKMAILMDGQVKMAHLAIVAGYSVNGVAKLHTEILKNQELKDFYQMMPEKFNNKTNGITQRRFLMHANPLLADW
VTEKLGTKEWITDLSKMSGLKEWLDDEEALKEFMTIKFKNKERLAAYIKEHNGVEVDPRSIFDVQVKRLHEYKRQLLNIL
HVMYLYNQIKEHPEMSFYPKTYIFGAKASAGYIRAKEIIKLINSVADVINNDRSINGKLKVVFIEDYRVSNAELIFAAAD
ISEQISTASKEASGTGNMKFMMNGAPTLGTMDGANVEIVDEVGIDNAFIFGLSADEVINYEQNGGYNPYDIYNNDPDIHR
VVDQMVDGTYSNGDTEMYRDLYNSLLNNQGGSRADMYFILKDFRSYADAQARAMEAYKDKEKWAKMALKNTACCGKFSAD
RTIQEYVDDIWHLDHVVIDEDELEY
>WP_006427225.1 MULTISPECIES: SpoIID/LytB domain-containing protein [Dorea]
MWNRRYYYREKIKKAACWALIIILLPYIVTVFVNGPKIVTASKVDEMTIDVKGGGKMPVEKYCIGILARDMPAEYEEEAL
KAQAILVRTEVYRAIRDAGEGQKLEKEFWTEKQMKSAWGMRYAENYRKLKNALESTAGQVLFYEDGLAMTPFFNLSNGYT
RDAKEVLGKEEYPYLKIVECPEDVNAEDEIQTVVLGEKDIGTMDVEVVETDSVGYVLKIRVGDNTISGEEFRNKYNLASS
CFTLQRYNGKLRVTTRGTGHGIGMSQYTANEMAKKKKSYKNILKYFFNGTEIKEVTEIVKGV
>WP_006427229.1 MULTISPECIES: ECF transporter S component [Dorea]
MSTNITAGRTMNDNKVKNLVITAFFTAITFLGIQSFRIPLPAAVGTPFLHFGHIFVVMGLLLQGGKRGAVSGTLGLTIFD
MLNGYMQDAPKTFVETAVKCLIVGALFMMLKKKADGDKKKEYGAAVVCAFIYGCINVIMEFTMSTIAMMMVGSGFAAAAV
AAFTSLPATVINAVFMVIAIAILYQPVKKIYVRMA
>WP_006427230.1 MULTISPECIES: NADH peroxidase [Dorea]
MKKFVCTVCGYVYEGEAAPEKCPVCGVGADKFKEQTGEREWAAEHVVGVAKGVSEDILADLRANFEGECSEVGMYLAMAR
VAHREGYPEVGLYYEKAAWEEAEHAAKFAELLGEVVTDSTKKNLEMRVDAENGATAGKFDLAKRAKAANLDAIHDTVHEM
ARDEARHGRAFEGLLKRYFG
>WP_006427231.1 transcriptional repressor [Dorea longicatena]
MAGLKYSKQRASIKDYLMHTTSHPTADTVYLHIKEEFPNISLGTVYRNLNLLADIGEALRIPTPDGGDRFDGRCEPHYHV
VCTNCGNVFDLEMDDSYIQKINEDANKYFDGIIESHTTLFHGLCGECAKKLNENK
>WP_006427232.1 MULTISPECIES: C40 family peptidase [Dorea]
MDSILKKGLFLVTVTGAITAFPIMAQAADIDDTQDMPTAGIEQVLGECYTSEKTISVKDYLVPTQKGEYLDMAFANVQSF
LYIRSEPTTESEWVGKLYPDYAAKIIGPVGEWTKVQSGNVTGYVYSEYITVGNEAQKKAEELVQKKDTENAKEAFTYAES
KEEEAARLQKEAEQKAEEEKKAAEEAAKQQEEQQTQAAQTGQAIVDYACQFIGNPYVWGGTSLTNGADCSGFVQSVFAHF
GISLPRTTWDMENVGTAVSYDQAVAGDIILYDGHVGIYMGNGQIVNAINSAKGIGILPATYTNIVTVRRLV
>WP_006427234.1 MULTISPECIES: DUF1858 domain-containing protein [Dorea]
MAQITKDMTFGELLSKYYSTCPKLVDDLMEAGMGCIGCPHSQMESIEEGAMGHGIDPDLLVAKLNATLEASQA
>WP_006427247.1 MULTISPECIES: cation diffusion facilitator family transporter [Dorea]
MKESSRQERIIRTSLIGILVNLLIAAVKIVIGTLASSIAIVSEGINNATDAGSSFLTYVGTKLSGKHPDEKHPFGYGRIE
YLTGMVVGILILYAGISMLKESIDGILHPSDMKVSMLMVLIVAGTAVTKFCLGMYTIKIGKSVESEVLLAVGEDGRNDSF
FSGLTILSSVIFLFTGFSLDAYAGIVFSFVVIKSGVDALKNTASDLIGRSGKEELARQLYKEIRATDGVISAIDMMLHDY
GPDRYSGSVNIEIDHKRSIGEVYEEIHRLQLRIMEEYHVTMVFGIYAVDEDTSSVVDIRRYIGKFVRVNEHVKSFHALYL
SKGTNTLYCDFIVDYALRDWEGLRKSFTDYMKKQYPEYEISLTIETEFV
>WP_006427248.1 DeoR/GlpR family DNA-binding transcription regulator [Dorea longicatena]
MLAAERQAMIVELIKENGSVQVDELAKELNVSSMTIRRDLMKLESGNMIERCHGGAVAKQEVAYETKQTSNKNSKEAIAR
KCVEFVHPQDSVFLDAGTTTCEIAKLIRDIPDIIIVTNDLEIAQVLKNSDAKVYICGGMVQKETGSLFGRYATEMLKDFR
FDVGFFGAASINEEFQVTTPTHEKMWLKRQVPKQCARSYLAVDQSKFGKQSMTWINQLEDYTGVVTDREFLPEEVEVLKA
RRVRIIVV
>WP_006427249.1 MULTISPECIES: tRNA pseudouridine(38-40) synthase TruA [Dorea]
MRNIKLTIEYDGSRYQGWTRLGKDESGNTISNKITEVLKKMTEEDDLELFCGCRTEVGVHAYAQIANFKTSSSTTTQNIK
HYLNRYLPMDIAIIDVKEVPERFHAQLNATSKTYVYRMTIDDVPSVFDRKYTYHCYRIPDKRLMQQAAEKLTGRHDFRNF
SSAKKTKSTVREIFDIDIYGDIEEMQILIHADDFLHNMARIIVGTLMDIGLGNRSVQDIDDIFAGILEASAPCDPKGLYL
QEITY
>WP_006427251.1 MULTISPECIES: hypothetical protein [Dorea]
MDHPAMKGMDPVKLELIRLAAKQTAGKSGRSLAPVMMALITSANKKGIQFTPQEMSLILDILKEGRSREEQNQIDQMVQM
VRTHMKNNT
>WP_006427253.1 MULTISPECIES: DnaJ domain-containing protein [Dorea]
MAKKNYYKILGVSRTASPEEISAAKNRLAKKYHPDANMKDGIDTTKKMQRILEAYRILSDPKKRASYDRKVFGKPSSDSD
RNFDLFNLHNNIEETDPVIGTPFVNYWRAADSLYDITLESEQLFKDKNKENTRSARLSDLAAQALSYAVTLREAEIPEKY
WLPAIMDWLLFTWYKNRNLPVSYLLKLYDEYSKKELNGFKRVKIQKEQLHFQHSLKRLVNYG
>WP_006427255.1 MULTISPECIES: signal recognition particle protein [Dorea]
MAFDSLTEKLQNVFKNLRSKGRLTEDDVKEALKEIKRALLAADVNFKVVKDFIKSVQERAIGQDVMNGLNPGQMVIKIVN
EELINLMGSETTEIKLQPGKAITVIMMAGLQGAGKTTTTAKLAGKFKLKGKKPLLVACDVYRPAAIKQLQVNGEKQGVEV
FSMGENHKPANIAKAAIEHAQKNGNDLVILDTAGRLHIDEDMMAELEEIKEEVEVHQTILVIDAMTGQDAVNVAKEFNEK
VGIDGVIVTKLDGDTRGGAALSVKAVTGKPILYVGMGEKLSDLEQFYPDRMASRILGMGDVLSLIEKAEAEIDEEKAREM
TQKLKKNQFDFDDYLESIKQMKNMGGLGNIMNMLPGLGGMGGKMKGLDDEQTAEAERKMGRMEAIIHSMTPAERANPDIL
SPSRKHRIAKGAGVDISEVNRMIKQFNEMKKLMKQFGKPGKKKKFGFPF
>WP_006427256.1 30S ribosomal protein S16 [Dorea longicatena]
MAVKMRLRRMGQKKAPFYRIIVADSRSPRDGRFIDEIGTYDPNCDPSVIKVDEEAAKKWLANGAQPTEAVAKILKAAGIE
K
>WP_006427257.1 MULTISPECIES: KH domain-containing protein [Lachnospiraceae]
MKELVEVIAKALVDDPESVVVNEREEKKTTVLEVRVAESDMGKVIGKQGRIAKAIRSVVKAAAAKEDKKVIVDIMD
>WP_006427259.1 MULTISPECIES: tRNA (guanosine(37)-N1)-methyltransferase TrmD [Dorea]
MNFYIMTLFPEMVMDGLNTSIIGRAVNKGLLSIEALNIRDYAFNKHHSVDDYPYGGGAGMLMQAEPVYQCYDALARQITE
RKAKATEEKLASGEKKEMSGEQKRTRVIYLSPQGKTFNQSMAEEFAQEEDLVFLCGHYEGIDERVLEEIVTDYVSIGDYV
LTGGELPAMIMIDAISRLVPGVLHNDVSAEFESFQDNLLEYPQYSRPEVWHDRKVPEILMSGHHANIEKWRREQSVIRTA
KNRPDLLEKAELTEKEKKLAEEVQKEVKKSL
>WP_006427260.1 MULTISPECIES: 50S ribosomal protein L19 [Dorea]
MNDIIKNIEAAQLKEVAPEFHVGDTVKVYGKIKEGNRERVQVFEGTVLKRQGGGARETFTVRKFSNGIGVEKTWPVHSPN
VEKIEVVRRGKVRRAKLNYLRDRVGKKAKVKELVK
>WP_006427262.1 MULTISPECIES: ribosome biogenesis GTPase YlqF [Dorea]
MHFQWYPGHMTKAKRMMQENIKLIDLVIELVDARVPISSRNPDIDELGKNKARLILLNKSDLAEDKWNDAWSEYFREKGF
SVVKVNSKKGGGIKSINGVIQEACKEKIERDRKRGILNRPVRAMVVGIPNVGKSTFINALAGKACAKTGNKPGVTKGKQW
IRLNKNVELLDTPGILWPRFEDQAVGLKLAFIGSIKDEILQTEELAAELVKFMNENYPGVLENKYNVEEDTDPYGMLEKI
AESRHCLVRGNELDTEKASVLLMDDFRNGRLGKLTLEYPDAY
>WP_006427263.1 MULTISPECIES: signal peptidase I [Dorea]
MARRSREDAEESILRELGGWIVYILLIIGLTYFIITFVGQRTRVSGSSMETTLQNGDNLIVDKISYRFRDPKRYDIIVFP
YKYEENTYYIKRIIGMPGETVQIKDGYVYIDGERLLSDIYGNELIKDPQTAADPITLKENEYFVMGDNRNHSMDSRDPSV
GVLTKEDLIGRAWVRIYPFDNIGVIRHE
>WP_006427267.1 peptidoglycan editing factor PgeF [Dorea longicatena]
MSLGLQYKNQEHIFDEKTVDGVPFLSYPMLEETGIVHHGFSTKLGGVSKGCWATMNISTTRGDDPEDVEENQRRIARAIG
VKPEDMTFTNQTHTTNVAVVRAEDKGRRFMETDGMITNVPGICLVTFYADCVPLYFVDPVKKAIGLSHSGWRGTVGKIGK
VTVELMQKTYGSDPKDILAAIGPSICQDCYEVSEDVIVKFQKSFEEKYWPELFYQKENGKYQLNLWKANELVFEEAGILK
KHIAVTNVCTHCNPDILFSHRTTGNKRGNLSAFLALK
>WP_006427268.1 MULTISPECIES: mechanosensitive ion channel family protein [Dorea]
MTDTTTITDTTQEVTEATQQAVKQVNQITQYLQDSIPGLITFGLEVLAALVAFFIGRLVIKWIRKIVRRSFERSEADKGV
EQFVDSLLKYGLYGILIFCLISSLGFDTTSVAALLASSGVAIGLALQGSLSNFAGGVLILLLKPFVVGDYIIEDTNGKEG
TVKEIQIFYTKLSTIDNKTIVIPNGMLTNNSITNATAKDERQLDLRVGISYNADIKKAKSMIEKLLSEDASILKEEQMNV
FVNDLADSAVVLGIRAWVKNEEYWATRWRLLEEIKVELDENGIEIPYPQVTVHMKEDK
>WP_006427269.1 hypothetical protein [Dorea longicatena]
MKICKARQICRDVHGRENPKRPWQNFWFAYENLLKSFSEKNV
>WP_006427270.1 MULTISPECIES: ComEC/Rec2 family competence protein [Dorea]
MKKIWRQRLLSALLSIFMALAMTGVSVSVRTQAAENNSTVPSGTVKVHFLDVGQGLSILVQSDGKNLIYDGGDRKTSRFV
VAYLKEQGVTKIDYLISSHYDADHMAGLIGCLKSFKVKNVISSNYVHTSKLYRSFVKAVKEDGLKMKHPPVGKSYRLGSA
SFQILAPETIEAKGSNNNSVAIKLTNKENSFIFTGDAEHESEKAMCNSGIDLNCDVLVPGHHGSATATSWDFLQKTVPEY
AVISCGKDNKYGHPDKDTMDKLQSMEIQVYRTDKQGTVTVTSDGKNLNWSAAPCNDYTPGDESDKGTVTEQTVTKQTTQK
VTEDQVWVSATGSKYHKTNHCGNMNPDTAKKETKEEAEAQGLKPCGKCY
>WP_006427271.1 A24 family peptidase [Dorea longicatena]
MNQEMVEVRTIADGFLNYTKATAISLNGIRLLCYLGILCRVALTDHSTRKIPGRYHIYILLIAAADMVLTGNSDLYNRIP
GAAAVAGPMLVLSILIPGAFGGGDIKFMAVSGFLLGKEKIICSMACAIMLAGGYCLIMLKCGKLTRKDEFAFGPFLVLGI
MMTLFAGDQLILWFWQGI
>WP_006427272.1 ABC transporter permease [Dorea longicatena]
MKNLHKSLGTGAPAALSTGHRHYLRHYHFHRLLVIFFRIFLLTGFLFLWEFCASHQIIDSFIFSSPSKIMNVLLLMISDH
SIFLHLGVTLYETFVSFFLVIFVSILFAILLWYSNNLSEILEPYLVVLNSLPKSALAPLLIVWLGATKTTIIVTGMSVAI
FGSILNLYTSFRSTDPGKIKLIYTLRGNHLHVLTKVILPYSIPAIISNMKVNIGLCLVGVIIGEFLAAKEGLGYLIIYSS
QVFKMDWLLMSICILCVFAIFLYALIDFGEKLYFKHF
>WP_006427273.1 MULTISPECIES: ABC transporter ATP-binding protein [Dorea]
MEQILNLQHISYTYHTLEGETPALSDISFSLNKGEFAAIVGPSGCGKSTLLSLICGLLPCSDGQITINGRHLKESTTNVG
YMLQHDELFEWRTIYNNVILGLEIQHALTARTKKRAHELLNIYGLSDFENSRPSELSGGMRQRAALIRTLVLEPELLLLD
EPFSALDYQTRLQVGDDIGQIIRNEKKSALLVTHDLSEAISLADRVIVLSRRPAAIIQTIPLIFHLEEDTPMNRRNAPEF
KSYFNLIWKELNQDEKSS
>WP_006427274.1 epoxyqueuosine reductase QueH [Dorea longicatena]
MLTKINYQKELDKLIDHLQKEEKVPTLLLHSCCAPCSSYVLEYLSNYFRITVLYYNPNIYPESEYSKRIIEQQTLIGAMH
TKYPVQFIAGSYEKEKFYAMAKGLEEVKEGGVRCFKCYELRLREAAEIAKAGGYEYFTTTLSISPLKNAAKLNEIGLKLA
EEYGVAYLTSDFKKKNGYKRSVELSAQYGLYRQDYCGCEFSMRQRLEEQQARKNSENA
>WP_006427275.1 argininosuccinate lyase [Dorea longicatena]
MAQLWGGRFTKETDQLVYNFNASITFDKRFYKQDIKGSLAHVAMLAKQGILTEEEKEQITDGLNGILADVESGKLEISDK
YEDIHSFVEATLIDRIGDPGKKLHTGRSRNDQVALDMKLFTRDEIHEIDAQLKELLEVILHVMEENVETYMPGFTHLQKA
QPITLAHHMGAYFEMFRRDHERLQDIAKRMNTCPLGSGALAGTTYPLDREYTAELLGFDGPTLNSMDGVSDRDYLLELLS
ALSIIMMHLSRFCEEVIIWNSNEYQFVEIDDAYSTGSSIMPQKKNPDIAELVRGKTGRVYGALNALLTTMKGIPLAYNKD
MQEDKEWAFDAMDTAKGCITLFAGMLKTMQFNKDRMEESAKHGFTNATDAADYLVNHGVPFRDAHGIVGKLVLTCIEKKI
PLDELPLEEYRKTSPVFEEDIYKAIDLETCVNKRVTIGAPGKDAMAKSIAAYQKYMEEY
>WP_006427276.1 MULTISPECIES: aspartate-semialdehyde dehydrogenase [Dorea]
MDKKLRVGILGATGMVGQRFISLLENHPWFEVVTVAASPRSAGKTYEEAVGGRWKMDTPMPEGVKNLIVKNVNEVEEVAS
TVDFVFSAVDMTKDEIRAIEEEYAKTETPVVSNNSAHRWTKDVPMVVPEINAAHFDLIKTQKERLGTTRGFIAVKPNCSI
QSYTPALAAWKEFGPKEVVVTTYQAISGAGKTFKDWPEMIENIIPYIGGEEEKSEKEPLRVLGTLENGEIKLAEEPKITC
QCLRVPVLNGHTAAVFINFEKKPTKEQLIEKLESFKGFPQEAELPSAPKQFIQYLSEDDRPQVKADVNYENGMGVSIGRL
REDSMYDYKFIGLSHNTVRGAAGGAVLCAEALTAKGYIQAK
>WP_006427277.1 polyphosphate kinase 1 [Dorea longicatena]
MDRELLNYTQNRELSWLRFDQRVLEEARDKSVPLLERMKFVAIFTSNLDEFFMIRVGSLYDMVQTDDRHRDSRSGMTPQE
QLDAIYAAVAPLYKERDKTYAGIKKELSPYGVCGLDFKELETDEKKYVKKCFKEQILPVLSPQIVDSSHPFPHLMNKDIY
VTANLKHINSRKNKDDKEKEQILGIVPVPTYVSDILMLPGHDIRYIRMEKVIMEYLDLVFDQYEVSDPNYICVTRNADVS
PDDEALEVTDDFRKLMQSTLHKRRRMAVVRLETAEKLTPEMQEYFCKKFKITPEQIFRTKMPMKLDYMFSIAGNLPESMK
KALVYEPFSPQKSAHVQDGNMLKQVKKNDILLFYPYESMDPFLKLIKDAAADPNVMTIKITIYRLAKKARLVEYLCAAAE
NGKEVTVLIELRARFDEQNNIDWSERLEEAGCRVIYGFDGYKVHSKICLITYRNRNDIQYITQVGTGNYNEKTAAMYTDL
SLMTADPRIGQDAAEFFKNMSIGNLQGSYQYLIVSPVSLKSRILQMMDEEIIKGSEGRIIMKMNSVTDVDFIKKVSEASC
AGVRVDLIVRGICCILPGVPGFTENVRVMSVVGRYLEHPRIFSFGIGKEQKIYIGSADMMTRNTEKRVEVACPVLDGQIR
RQINHDLKIMLSDNVKARIMQKDGTYMKRTGGIKAVDSQAAFMEEALKAAEEVDKSQQRARENCGGGRVITFFRSLWHRK
R
>WP_006427278.1 DNA topoisomerase [Dorea longicatena]
MGKSLYIAEKPSVAQEFAKALHINTQRKDGYLESAEAIVTWCVGHLVTMSYPEEYDSALKRWSLETLPFIPQEFKYEVIP
AVSKQFRIVSGLLNRTDVDTIYVCTDSGREGEYIYRLVEQQAGVKDKNRRRVWIDSQTEEEILRGIKEAKDLKEYDNLAA
SAYLRAKEDYLMGINFSRLLTLKYGNSISNYLNTKYSVVSVGRVMTCVLGMVVRREREIREFVETPFYRVLSTIGEKGAT
FEGEWRAVKGSKWFESFDLYKENGFKEKEKAEELIRFLSNSESDASQPLTCQIVSIEKKKEKKNPPLLFNLAEIQNECSK
RFKISPDETLRIIQELYEKKLVTYPRTDARVLSTAVAKEIHKNLNGLMQYEPAKPYLQDIVKFGSHKGLEKTRYVNDKQI
TDHYAIIPTGQGMGALKGLPNLSQRVYDVIVRRFLSIFYPPAVYQKVSIVTKIKEESFFSSFKVLAEEGYLKVTGVPGRK
NDNTDSSADSTEDKDTDAAFFARIQSLKKGMTLPVQSLDIKEGKTSPPKRYNSGSLILAMENAGQLIEDEELRAQIKGSG
IGTSATRGEILKKLFNNKYLALNKKTQIVTPTMLGEMIYDVVDHSIRPLLNPELTASWEKGLTYVADGDITSDEYMKKLD
DFVSRRTLAVKGLNNQYQMRACYDKAAQFYKKPVRKTGKTKK
>WP_006427279.1 UDP-N-acetylglucosamine pyrophosphorylase [Dorea longicatena]
MSEQLTIKNLYNHMDETIAKDIFEGATYPWEILPKISGFIKELGKTLPADEYDQVGEDVWIAKSATVFQTAYIHGPAIIG
KNAEVRQCAFIRGNAIVGEGAVVGNSTELKNVILFNKVQVPHYNYVGDSILGYKSHMGAGSITSNVKSDKKLVVVKAGDE
RIETGLKKFGAMLGDEVEVGCGSVLNPGTVIGSHSNIYPLSSVRGFVPGNSIYKKQGEVVEKVEEKALW
>WP_006427280.1 PD-(D/E)XK nuclease domain-containing protein [Dorea longicatena]
MVRKIIEIKYAEDENLQKACEKALGQIENSHYDEELKDEGINEVLRYGIAFYKKRCNVMKSLS
>WP_006427283.1 hypothetical protein [Dorea longicatena]
MIMFDGLKVAKNNKMLCEKWMNQCPVIFLSFKDVDGRTFENAFELLKFTIAQFCDAHAWLENSEKVTDAQKEIFKRLKNG
TASMIDVQTLL
>WP_006427285.1 glycosyltransferase family 1 protein [Dorea longicatena]
MRILQVVNDMHRAGLETMLMNYYRNIDRTKIQFDFLTHRPYKSDYDDEILSLGGRMYYAPRLYPQNYIQYFRWMDKFFEE
HLEYQIMHSHIDSMSYLPLLAAKRANVPVRIAHSHNTSIDRDLKYPLKQLFRTRITKVANEYCACGEEAGKFLFGNRDFK
VIPNAIETERFIYKEEVRKRVRKELHFTDEFVVGHVGRLSYQKNHEFLLEIFAQLYTIYLGARLLLVGIGEKEQELRNKV
QKLGLEDVVIFLGNRNDVNELYQAMDVFVMPSFFEGIPVTGIEAQFSGLTCVFSDRVPQEVDFSGNCEFLSLKTDAKSWA
QRIWQEYGSNKRSEKSRSVQGSNYNIQNAHGILEDYYKTLGSQI
>WP_006427286.1 glycosyltransferase [Dorea longicatena]
MKQCSKSENVLIIDSDYEEADGFIKGVREVTGEEWQVALHENNKIYGWRRYVRFFTVALQTVLSGKKYEGKTVLCWQQFY
GIAIAFFQRMFHMKKRYKLVIMTFIYKEKRGLAGKLFYRFVRYAVTSRYVDKIILTTQSEKPMYQEIFGVEDDLFDFARC
GAIAYEPEIYDDEQLREKNYIFSTGRSNRDYGFLIDCIQNTSYQLVIACDTLKTRSGDNIQILDNVFGDDMLRYMRNARA
IVITLADDTIASGQLVLLHAMNMGVPVIITRSHGVTDDYVTDHYNGLVIDKTKESLLKALDIIFDDDKLHDRLSANGQKE
FEKNYTYYAMGKTIGGILKDM
>WP_006427290.1 CpsB/CapC family capsule biosynthesis tyrosine phosphatase [Dorea longicatena]
MILTDIHCHILPGVDDGAPDMTVTKDMLDKMYDEGVRRIIATPHYRVGMFEPSIRSIQSSYLEVKNYARTIGKYGMMVKL
GCEYHRDDNMVGNLQAHRRPTMAGSQYVLVEFSSMDSYLKIRSVVYEVVVGGFIPIIAHIERYPSIVEDPGVVADLIGLG
ALIQINADSMLGMDGRKCHKFCKYLMKREQVHFIGSDAHDLTERPSRLKECAVYVEKKWGWDTARRIFVKNPEKILNIEG
EDDQI
>WP_006427291.1 AAA family ATPase [Dorea longicatena]
MRKTTVQLEPMSYAMTEEMKTLRTNILFCGNDKKVITVTSCVMGEGKTKISIRLATSLVELKKRVLLIDADLRKSVMASR
LKATGADKGLTHKKIDTANSEYGNVFEAELGR
>WP_006427292.1 YveK family protein [Dorea longicatena]
MSQDNNIIVLNQEADEEEISVNIAELIHVLCSKIHIIVLSAILTALVAFLATKLFMTPVYTSVTKLYVMTKNGENSSSAT
YTELQSGSMLTKDYMEMVKSRPVLEKVISELNLDMEPEDLEEMITTETPTETRIMSIYVQSTSPKQAKQIADAVRNAVSV
QIKQIMNVDSVNTVEEANLPMYPSSPSTKKNMLIGGLLGILASVGIVLFVYLSDDTLKTPADIERYLGLNVLTSIPIQTE
EKKVKKRKKR
>WP_006427294.1 immunoglobulin-like domain-containing protein [Dorea longicatena]
MKEQVIVAFLAGGCIVLTAVSGLMYLKQDRTPPQIVVDTKEEVSYKDGDSYEALFKGVTAKDNRDGDLTDQIFIDRIISL
NEKKAVVYYGVTDKANNVGTAKRRITYSEADSSDTEEADETGVEASETPVTSKNTDGVSPILTLATQSKNIQTGSEFDPT
SMVEDVSDDKDDKNTLYRHLYIDGTYDVSTAGRYELNYYVSDSDGNTSEPIVFTLVVQ
>WP_006427295.1 LCP family protein [Dorea longicatena]
MKKKNKNIAGKIITVLQLIVSVICIVVAKNSGLFPRKYLTLFIVGLGFLFVLTHVFQYPKSKILRYVGMLTSLVIIIVLA
GISVELMKADDFIKKVGGASYKTDNMIVVVKKEDTAKDIMDAQDYRFGYQTIVDVDNTEKMLKDIRSTVGRNIKTEEYST
LIDEANALLNGNIDAAVFNEGYLSIIDDSVEGFSDQVKILYQYGIKTKVENDTVADVNKPFNIYISGIDVSGPISTNSRS
DVNLIMTVNPQNKKILLTTTPRDYYVTIPNVSGEKKDKLTHAGIYGVDASMDTLEQLYGININYYARINFTSLVKIVDAL
GGIDVNSDYEFKTTHGEYDIQKGMNHLDGKMALGFVRERYSFEDGDNQRGKNQEKVLTAIIQKACTPAILKNAGEVITGV
SDSVQTNMSSEEIAKFINAQIEEPSGWNIESQAVSGTGDTQTCFSSGNELLYIMLPDEASVENAALKIQKLLEK
>WP_006427296.1 sugar transferase [Dorea longicatena]
MYKEVIIGWFKHFDFLLLDAGLLEVSLIIAYWLRHGFGGVPPLYQNAMWAILVIHICAVFFLSSYKGIIRRGYLVELKKV
IEHCTFVTVGMIVWMFTVQESESYSRVVVFFLYPASIFLIWLGRLFWKRIIRIQLINRKICRKLLVITTRDNVNTTLNNL
QQPYRDYMISGIIFCDDAKIGQRKIKGVPVVANNESMLDYIQASVVDEIFLDINENPEKEKQLTDFFISMGLTVHVNLMS
YNYKMEERRVQSFGKCLVMTTSMKFAEPWQILAKRCMDIVGGIIGLIVCGIFIVIFGPIIKLESPGPILFSQRRVGRNGR
IFRIYKIRTMYPDAEERKKELMEKNQMQGLMFKMENDPRIIPIGHFLRKTSIDEFPQFWNVLKGDMSLVGTRPPTVDEYE
QYEFVHRKRLAVKPGITGMWQVSGRSRITDFDKVVALDAAYIEQWDITLDIKILWKTVVQVFTGDGAM
>WP_006427297.1 glycosyltransferase family 4 protein [Dorea longicatena]
MKIAMFGHKRIPSREGGVEIVVEELASRMVKTGNEVTCFNRNGKGCVSQKYGKRYNFNGIEVKTVPTIDKKGMAAVTAAF
FSSVMAAFGKYDIVHIHAEGPAFFSWIPKLFHKKIVVTVHGLDWQREKWKGGFGAKFIRKGEENAVKYADEIIVLSKNVE
QYFKTRYNRITRFIPNGVNRPTIRKADRIRSVYGLEKNGYILFLGRLVPEKGIMYLIEAFSKVNTDLKLVIAGGSSDTDE
YEKELRMKAEKDSRILFTGFVEGDLLEELYSNAYVYTLPSDLEGMPLSLLEAMSYENCCLVSDIKELTEVVEDKAVVFPH
SNTEALAEKLQYLCNHPAVVTEYQEIAADFICKKYDWDTVTDKTLRLYEDIRKI
>WP_006427298.1 hypothetical protein [Dorea longicatena]
MKDSLVIQVPSKKKIWIFIQIIFVYMMLWFRDVIGLPSVIVYLTDIIVVLIIILQFRSIKQGIKLSPVKPQLYIVGAIVL
CMILGAVVNLANPILFLWGFRNNIRFFVFFFLCVALLSKKDIKRFISIFKVFFVMNVVMISFQYFVQGYRDDFLGGFFGV
ASGCNAYVCVTLCIITAIVMAEFNSSEMTLGKVFIYCVACMYVATVCELKIYFLEFVLIVVIQLLYTKPSKKTIGICIAI
GLILVIGFNFIKRYNPAILKIFVDNDAMEYYLSGNGYTNSGDLNRLTAVQKIYSMFFRGDRVHSLFGFGLGSCDYSNFSF
LQSAFYKKYEYLHYRWFSHSWVYLEQGSVGLILLISFFVSIAVYIIGKRKQNRNIYDLMVFSFLPTCLIGLIYNNALEME
TAYIIALMCALPFIAQKQVIYKVSSETFQKIQGMMGKV
>WP_006427299.1 hypothetical protein [Dorea longicatena]
MLDTREKLKDCLKKEKEFYITRKSRHDQMVEWVVKDPCVRIWQYQKVLRYTEYYYCQKGLKKLILYPLYRRRRNRLGLRL
GIEMVEGSFAPGLIIHHTGNIVVNGFARIGEMCQLHGDNCIGNNGITLAAPRIGNRVDIGVGAKIIGNIEIADDIVIGAG
AVVNKSFKEPGITIGGVPARELKKGVGHADEQ
>WP_006427300.1 glycosyltransferase [Dorea longicatena]
MQMNNNKRQDTVLSIIVPVYNVEKYLKTCINSLLEQKLDAYEIILVDDGSTDSSGGICDEYAKKHEKIQVIHKKNGGLSS
ARNTGIENAVGKYIGFVDSDDYIMPEMYKNLIEVAKMCNAQMVMSRYFCFENQSDLEKISINLKEVKNKIRVYNTEDVLK
EFFTRNIPESVCSNLYSSELWSKLRFVEGEINEDTNVIYKLLVGSKKTVVMDAQFYGYRKRYGSITNSGYSEKFKVVTEH
MSYLENDVKRKHPDVMPYLYHFVGTHYFCLLNSILDSENFELYKSEYELYRKEFKRLVYYFIRWEKFQWKEYVIALLLIL
PFGEKIRRIFK
>WP_006427301.1 glycosyltransferase family 2 protein [Dorea longicatena]
MKYSSPYISIIVPAYNAEKSLKKSIESIVEQEYKSYEIIIVNDGSKDGTKEVCQELVDLYPTIKIIDSENRGVSSARNLG
LEVANGDWIGFLDSDDCMLPRSLEVLADQTRQTDIKWIIGNFISQNEKSGEKILNRQYFNEKVHTGTLNELPVFCASRNF
HCVWGKLYAKSVIKTHQIRFDESREYGEDLLFNLKYISYVDRFVVLNTAVYFYCYQWGTGLGCSTQKDEWSLQKELCKTV
KKELAVNQYIDDNTLKEMNHFYFSQCIASLERTVIEKDQTNKNRILSDPYFMKVLQVEKEEQRIHKIDYWLLKRKWIDLY
YGLHKRYAKLKKYK
>WP_006427303.1 polysaccharide pyruvyl transferase family protein [Dorea longicatena]
MKAGIVTITNGYNYGNRLQNYAVQEALESRKIQAETIWKTTNVFDTEAPAYIRKLYIKRFLHYHLTKEENRILNFHRFNK
TYIKRSSYMIDEQIPEGLDSAYDYFIAGSDQVWNPYLEYCTAANFLSFTEREKKVALSPSIAIEQIPEKDKENFAKWLKD
FRLLSVREEKGAELIRELTGRNVEVLCDPTMYLSAEKWRNVEKEPKSRLKNSPYILTYFLGDCEASYKIWIENLAEKNHM
KIFELQNEENFGIAPDEFLYLIDHAACVCTDSFHGTVFSLIFHTPFVVFERRDNFKTMSSRLSTLLTLFNCLERTPEGVE
EQDVFQVNFDYTDMVLEQERKRFKNFLDRI
>WP_006427304.1 lipopolysaccharide biosynthesis protein [Dorea longicatena]
MQKKVNQLKMGAILSYLSIVIQSLCAIIYTPVMLRLLGQNEYGLYQLGSSAVSYLSLLSFGFNSSYVKFYFEYKVKGEEE
KIRRLNSIFLLVFCCLAIVSCIVGGVMIASANLIFNSSLSPADVHQVRILMFVLVLSTALTFPNIIFDCYITAHEKYIFQ
RLILIGATVLLPILTLPLLYMGYKSTALVAVNLFISVFRTVMNVYYCIVKLEMKFQFHGMQLKVLKNVGSFSIFIFLNEI
ASQINWNVDKVILGAVQGASVVAVYSVGSQFNQYFINMSTAVSNVFIPRVNKMVAERQGDDALTALFIKIGRVQYVVLSA
ILGGYLLYGKFFIMKWAGEGYDAAYYVGALVMIPAIIPLIQNIGIEIQKAKNMHKFRSIVYFIIAFANLGISVPLGKYYG
AIGAAFGTTLATVVGNIILMNWYYQTKIGLNIKAFFKSMIRPTIVLIIAYMEGLLVKSFFAVDSWFDFISQGAIFICVYG
ILLYRWGFNQEEKENVRRMFKRN
>WP_006427306.1 hypothetical protein [Dorea longicatena]
MSLKDIYNQKIYPNLYFAGQRLERIPYHIYAGKHAEDTESFNRDLIKIMQIKEGEYEYEYFNFCYLHNMLALIIYAKYHK
MYPQICVNENKKENIHWEWYFQPLDDSLRSKRNVTFVECKKKTNAYLPKFDDIFNKKEVHIWCQWYKKYIRLNSKTREYI
EAEYKQLFEGKRKVLGVICRGTDYLALKPSGHPVQPEIKDVIAYCKKYMEKNKYDAIYLATEERKTRDLFKKEFPGKILE
NKRRYYDDIYDKDSSISYIKDVHFERENDNYWSGLEYLSSIILLSRCDALVGGNCGGTLGAIFFNDEKYEFTHVFDLGLY
P
>WP_006427307.1 acyltransferase [Dorea longicatena]
MEESKKKKIRFGYIDLLETIAIICIVFYHGAIGNANILSGKMTGYVNYFIQTLVAVAVPLFFVVNGFLLFGRGFNLKKHI
RKTIRVAAIAIIWGVITIIFLMFIRGEYLSAKEFLLTFWQTRPNWTSHLWFLGELVCIYLLFPVLYYIHRDQRKIFIYFV
VIGIAMIFGNTFLNEMGMLATVVIRHPKNISGINFFNMFNPFTGNNPCDIIYFCIGGLIYTYKNILEKVHIMKCKVLMVL
GFLLNNICLFIIGILYSKITNTFWDTVWEGRSTIFVLLNAIYVFLFFMDFNKNNRLQKQSEITLKDRFCKCIEVISKNTM
GIYLVHVLVLRTIEKFSIQASFTSNITVGIIYSIVVTLISLIITLCVKRIPVVGKFI
>WP_006427309.1 thiamine pyrophosphate-binding protein [Dorea longicatena]
MKKIEYLIYTKEVEPSMVVQQFKKDNIKCILALDVRSAVYYATGISAQCGEIVAVCVDGSNASRSAFSGMTEAFYRQLPV
ILITLGNSLDYTMELKDVVLGHYLVKDAKEILNFANYKLPAHIELGEEIIIDTEVESLKLQEALMEAVSEKDYLYFSPRF
QTKEKDFMCKCISGGMSRCKDGTLSNVLGASLAQKRRRYIGVVTEEEFLHDMNTLGNIHANKDLFFIVISQKFEKMIGDY
ARTLNYEVICEAEDNICGTSLKRLFENGKQTIFIMLKK
>WP_006427310.1 hypothetical protein [Dorea longicatena]
MSVKVLRSNDTWYGMTYKEDVVTVKESFEEMLKTEVYKEDLFSDL
>WP_006427311.1 MULTISPECIES: hypothetical protein [Dorea]
MHNFILLIIIVFAIACLIVVCCLCIASTNWRDDRHDYELDDIRDKSDENK
>WP_006427312.1 RICIN domain-containing protein [Dorea longicatena]
MLQIIKIALEKYKISRDNKNYVILKNKNSGKVLSINGGSAKNSANIEQRDYKDEKSQKWIAVKQTNGRIVFLSALDADYC
VDLQAAIAANVSNIQLYSMNNTLAQQWKAVEYFVS
>WP_006427314.1 CpsB/CapC family capsule biosynthesis tyrosine phosphatase [Dorea longicatena]
MQNDIQPVHYLNENSTLRKDISDTFQRILKEDDKEETETQIMLKDYLLHELMFYKPYQRNFVNRNTNEKSRKCFCDECEW
RYVPNVRGIGLQQAIPEYEIPNTGLLTTYYDMGVYIQVNADSITGGAGRKIKKFIGALLDEELIYCVGTDAHDKKHRPPK
MKKAAMLFPFVQVVTAC
>WP_006427315.1 DUF2971 domain-containing protein [Dorea longicatena]
MWSEYSDFMGYCMEVEYGKLKETFQEHCGNDSTLFDGKVIYDHDEQTELLEDTIERLLLSDGEDYKTIHGWDDLDSAEEE
DVKLFVDHISVICLLYNMFFKKECFAQEQEYRMVFLCVHKREHQVPENSIPVEYRIKDEVFIPFIKMKLGDISCLKSVCV
GTKNTSDLAVKGLRHYFGSRNLEVRVKKSEIPLRY
>WP_006427317.1 putative hydroxymethylpyrimidine transporter CytX [Dorea longicatena]
MEEKRTGLFENGLIWFGAGVSIAEILTGTYLAPLGMGKGLAAIIVGHIIGCLMLFLAGVIGGKVRKSAMETVKMSFGQKG
SVLFAVLNVLQLVGWTAIMIYDGALAADGVMHTGRWIWCLVIGALIILWIVIGITNLGKINTVAMAALFILTLILCKVIF
TGSGAGTPSDDSMTFGAAVELAVAMPLSWLPLISDYTREAKEPVKATAVSAVTYGIVSCWMYVIGMGAAIITGEYDIAQI
MLKAGLGILGLLIIVFSTVTTTFLDAYSAGISSETVVSRWNGKHVAIVVTVIGTAAAIVYPMDNITDFLYLIGSVFAPMI
AIQIADFFLLKQDKSSRAVYVPNMIIWVIGFVVYRILMNVDMPVGNTLPDMVITIVLCLIAGKLIPEKNQKK
>WP_006427318.1 hypothetical protein [Dorea longicatena]
MTLKNRVVMMPMGSDFAGHDGELSDEHIKYYELRARGGTGLLYVRDVSLTERMPDAIWY
>WP_006427319.1 phosphotransferase [Dorea longicatena]
MKSLLILGAGGFGRMVAETAQALGYEKVVFLDDAVKDEPVIGMCCDYEIRHKEYPVAVAAFGNNKMRLYWTDKLLEAGYE
VPAIVHPSAVVSPSAVLEPGCFVMQRAVVNTNTRIGRAVLVNSGAIVDHNSVVCAGAHVGLGSVVKSDCTIESGCKVEAG
EVIFSTRRKIEGVDSRSLEDAVYAFGFGQQCSYVKPFGEGHINETYAVYMPGADGKDTPLYVLQRININVFKNPDQVMAN
IFGVTEYLRSMIREEGGDLDREALSYIKTKSGESYFEDADGQPWRCLHYVPDSVCYQMVERPEQFYQSALSFGHFLKQLG
DYPAESLYETIPKFHDTVKRFRDFKDALRKDVKNRARLCREEIEFVLAREDDCGVLMKQLEEGILPLRVTHNDTKLNNIL
FDKNTGEGLCIIDLDTIMPGLAANDFGDSIRFGASTAEEDEKDLNKVHFDIELYRIYVKGYLEMAKDVLTPAENASLPWG
ARLMTLECGMRFLADFLQGDVYFKTTYPEHNLVRARTQFRLVKEMEEQFDQMQEIVETF
>WP_006427320.1 MULTISPECIES: methylglyoxal synthase [Dorea]
MLNDNFVTFEIGKAKHIALVAHDGKKKELIEWCDKNKEILKGHFLCGTGTTARLIAEKTGLPVKGYNSGPLGGDQQVGAK
IVEGQIDFMIFLWDPLEAQPHDPDVRALSRIAVLYDIPTANNLATADFMLKSEFMNSTYERKVENFNKTIQDRVEKMK
>WP_006427322.1 sodium:solute symporter [Dorea longicatena]
MAMKLLMLVIFFAIMVSVGIYARKHATSVDGYVLGGRSVGPWLTAFAYGTSYFSAVVFVGYAGQFGWKYGLASTWIGLGN
AIIGSLLAWVVLGRRTKVMTQHLNSKTMPDFFGERYESKALKITASAIVFIFLVPYTASVYNGLSRLFGMAFNIPYKYCV
IGMAVFTGIYVILGGYMATAINDFIQGIIMLGGIVAVILAVLNGQGGFIQAIKTMAEIPSDVPVTMGQPGAFTSFFGPDP
LNLLGVVILTSLGTWGLPQMVGKFYAIKDEKSINTGTVISTLFASVISGGCYFLGGFGRLFDAPELHDEAGNMIFDGIIP
HMLSTLPDILIGIVVVLVLSASMSTLASLVLTSSSTLTLDFLKDNVMKDMSEKKQVRTMQVMVVFFIVLSVVIAMDPPTF
IAQLMGISWGALAGAFLAPFMYGLYWKGVTRAAVWASFAAGVGITVLNLFFHFIASPINAGAIAMVAGLIVVPVVSVLTP
KLKKDRVDEIFACYDEKVTITKKRSLEQN
>WP_006427323.1 2-isopropylmalate synthase [Dorea longicatena]
MKNYQKYEKSYFMPPEVTYDWAKKDAVEQPPKWCSVDLRDGNQALIEPMSLDEKLEFFQMLVDIGFKEIEVGFPAASETE
YQFMRTLIEKDMIPDDVTVQVLTQAREHIIKRTFEAVKGAPHAVIHLYNSTSVAQREQVFRKDKEQVKQLAIDGAKLLLK
LANETDGNFTFEYSPESFHGTEVDYAVEVCNAVLDVWQPTADNKAIINIPTTVENAMPHTFACQLEYVHKHLKHRENVVL
SLHPHNDRGCGVATAELGILAGADRIEGTLFGNGERTGNVDIITLGMNMYSQGVDPGLDFSNMRKIRATYERLTRMQVYD
RQPYSGDLVFTAFSGSHQDAIAKGMAWRDEKKCDKWTVPYLPIDPKDVGREYDSDVIRINSQSGKGGVNYILMHSHGINL
PKAMREEVGYMVKDVSDKAHKELTPDWVYQIFSDHYINTKSIFHIDECHFKQVDGITAEVTINHAGESKVITSNGNGRLD
AVSNAIKQYFNISYELSFYEEHSLTKGSSSKAVAYVGIICNGKTFWGVGIDPDIIRASIEALIVAVNKIEELGSADACTD
ARMIEIMNYVQANYIDITLDDLAEKFFLSKPYLSKYIKEKSGMTFGDLVKKIRMKKAKALLKSSNMTVENIAMSVGYQNV
EHFNRLFKKAYDMTPMQFRNQK
>WP_006427324.1 hypothetical protein [Dorea longicatena]
MLKYILMILGGVIFIAGYYFMQQNEGRGKTMMFYSLFTYAGLTLVILSGARVLDPFFESIGDNGEMVQLAVEVACFVIGA
ELLLKPAFEDQKEIGTKKNITPRGSGDSFSAKANKKENTKKKTKNNNQIKRSYSTGNKKYRKK
>WP_006427325.1 peptide MFS transporter [Dorea longicatena]
MENTKKKLPFGFYVCCLTFSFERLAYYAAKWGLSIFIVATAAHGGLGLDKSVGAAMSSNLVAFTYITPIIGGYIADRWIS
PRILVPVGEILMGLGYLCAWRATEANGIAMMWAMIILVSIGTGFFKGNVSGINGRLFPLADQDELDTVFNLQYMFVNIGS
FCGTTFLSLIGTNAGYRTMFLVCGIFLFIDCVWWFVGMKSFGDAGKKPFLVDNRSENVEKADKEKDNAPLTKLEKNRVIA
ILIVTVFSGIFWLIWYMAYMPVYYEFGPVSQGGSGWANWNIGSFEMPTAWFDSMNGLLCIILCPIFAGIWAKMRQRPQGD
WGMFTKTAIGIIILGLCTGSMVLAAALSGQGTKDPVGIWVIILASVCMSLGEVIFSPLGNAFISKYAPKKLLGTMLGVWP
LIIFFSGKAYGPLYNWLGNFDFVKAYGVVTIIIVACGVIMLAFTKKFDKMVEGK
>WP_006427326.1 hypothetical protein [Dorea longicatena]
MANYYRVAYKESQNTLKQICELFRVDSSDITIKFVVTVMGPLVFYYMWKYGSHGGNTPGGMTFFIIKFIAGWALAFVVAI
LVNRTIWRKVLATTAVGDAKDQFDRRCKLNGGPVSSEIHFLDDHFDSVTAKKTRSFSYEDVTKILETKEAFGVVVKADPE
TMGSARAMIGFPKTALEGNNTDELAEFLLTRCKNMKRKKVKKF
>WP_006427328.1 MULTISPECIES: acyl-CoA carboxylase subunit beta [Dorea]
MGNMAADNAAGKRINSLLDAGSFVEIGGAVTARTTDFNMQEKETPADGVITGYGVIDGNLVYVYSQDATVLNGAIGEMHA
KKISNIYDMAMKMGAPVIGLVDCAGFRLQEATDALEAFGKLYQKQSMASGVIPQITAIFGTCGGGLSIVPALTDFTFMET
KNGKLFTNTPNAIPGNDISKCDTSSAKFQSETTGLVDGIGSEEEILADIRSLVCMLPSNNEEDSSYEECNDDLNRVCADL
ANAKEDTAIALTMISDDNIFCEVKKAYAKDMVAGFIKLNGMTVGAVANRSKVYNEEAEVEAEFDGSLSADGAEKAAEFVQ
FCDAFNIPVLTLTNVSGFTASEYDEKRIAKSAAKLTYAFADATVPKVNVVIGKAFGSAYVTMNSKAVGADMVYAWPEAEI
GMMDANQAAKIMYADADAATIREKAAEYKNLQSSPLSAAKRGYVDTIIEAADTRKYVIGAFEMLFTKREDRPVKKHGTV
>WP_006427330.1 MULTISPECIES: biotin/lipoyl-containing protein [Dorea]
MKNYTITVNGNVYDVTVEENGAGAAPVARPAAAPKAAPAAAPAAPKAAPAGGAGSIEVKAGAAGKVFKIEANVGQAVKKG
DAVVIIEAMKMEIPVVAPEDGTVASIDVAVGDAIDSGAVLATLN
>WP_006427331.1 MULTISPECIES: sodium ion-translocating decarboxylase subunit beta [Dorea]
MEYITTTLGNLVHQTAFFSLTWGNVVMIAVACVFLYLAIRHGFEPLLLVPIAFGMLLVNIYPDIMLHAEDAANGTGGLLY
YFYKLDEWSILPSLIFMGVGAMTDFGPLIANPKSFLLGASAQFGIFAAYLGAMAMGFSDKAAAAISIIGGADGPTSIFLA
GKLQQTALLGPIAVAAYSYMSLVPIIQPPIMKLLTTEKERKIKMEQLRPVSRLEKILFPIIVTIVVCVILPTTAPLVGML
MLGNLFRESGVVRQLTETASNAMMYIVVILLGTSVGATTSAEAFLNMDTIKIVILGLIAFAFGTAAGVLFGKLMCVATHG
KVNPLIGSAGVSAVPMAARVSQKVGAEADPTNFLLMHAMGPNVAGVIGTAVAAGTFMAIFGVGI
>WP_006427332.1 MULTISPECIES: oxaloacetate decarboxylase subunit alpha [Dorea]
MADIVKKPVEITETILRDAHQSLIATRMTTEQMLPIVDKMDKVGYHSVECWGGATFDASLRFLKEDPWERLRKFRDGFKN
TKLQMLFRGQNILGYRPYADDVVEYFVQKSAANGIDIIRIFDCLNDLRNLKTAVKAANKEKVEAQIALSYTLGDAYTLDY
WVDIAKKIEEMGANSICIKDMAGLLTPYKATELIGAMKEAVDLPIQLHTHYTSGVASMTYMKAVEAGVDVIDTAISPFAL
GTSQPATEVMVETFKGTPYDTGLDQKLLAEIADYFRPIRDEALDSGLLNPKNLGVNIKTLLYQVPGGMLSNLTSQLKEQG
AEDKFYDVLEEVPRVRKDLGEPPLVTPSSQIVGTQAVFNVLMGERYKVATKETKDLLSGKYGQTVKPMNPDVIKKVLGDD
PEIITCRPADLIPDELDTLRKECEQWIQQDEDVLSYALFPQVAVEFFKYREAQQTKVDATVADTENGSYPV
>WP_006427336.1 MULTISPECIES: NAD(P)/FAD-dependent oxidoreductase [Dorea]
MSKVVVIGGGAAGMFASIAAAGCGHQVVVYEKNEKLGKKLYITGKGRCNITNACDMEGLFDAVRTNAKFLYSSFYGYTNQ
QVIDFFERIGVPTKIERGDRVFPVSDHSSDVIRGLEREMDRLGVKVHLRTAVKKVVAKDGHFEKIILGDQRQIHADACIV
ATGGLSYQSTGSTGDGFRFAESLGHTVTDCMPALVPMECKEEWVPELQGLSLRNVNVTILDGKKKLYDDFGEMLFTHYGV
SGPLILSASSYVGKKLKAKELTLKIDLKPALSEEQLDHRVLREFEENQNRQFKNAVHKLFPSKLIPVMIELSGIDPEKKV
NVITKEERLGFVRLIKGLTCTLTDLRDYNEAIITKGGIKIKEVDPGTMESKLVKGLHFAGEVLDLDAVTGGFNLQIAWST
AYAAGTGIQI
>WP_006427337.1 MULTISPECIES: (d)CMP kinase [Dorea]
MGYNVAIDGPAGAGKSTIAKLVAKEKGYIYVDTGAMYRGLAIHFLNKGIEPGETDKVIEACKDAEVTIAYEDGVQHVYLN
GNDISSRLRNEEVGNMASVTSAIPEVRKKLLELQQNLAKTQDVIMDGRDIGTCVLPGADVKIYLTASVETRAKRRYDELK
EKGEDCNLEEIAHDIEERDHRDMTREIAPLKQAEDAVLVDSSHMTIEEVVKAIVDLCK
>WP_006427338.1 4-hydroxy-3-methylbut-2-enyl diphosphate reductase [Dorea longicatena]
MNVELAKTAGFCFGVKRAVDTVYKQIEKHQSEKIFTYGPIIHNEEVIKDLRSHGVEVLNGEEELKTVDADVVVIRSHGVA
KYIYDIMDERGITCVDATCPFVKKIHKIVAEESAKGSYIVIIGNGEHPEVEGIRGWAGEQVTVIQTPEDAERFELPEKEQ
KVCIVAQTTFNYNKFKELVEIISKKRYDIVVLNTICNATKERQTEARQIAARVDAMVVIGDKRSSNTQKLFEICKEECLN
TYYIQTLDDLDINQLRSVESVGITAGASTPNKIIEEVQNNVRINF
>WP_006427339.1 MULTISPECIES: 30S ribosomal protein S1 [Dorea]
MSELTFEQMLEESFKTIRNGEVVDGTVIDVKPDEIILNIGYKADGIITRNEYTNEANVDLTTVVSVGDKMSAKVLKVNDG
EGQVLLTYKRLAAEKGNERLKEAFENHEVLKAPVTQILGGGLSVVVDEARVFIPASLVSDTYEKDLSKYQGQEIEFVISE
FNPRRNRVIGDRRQLLVAERAEKQKELFAKINVGDRMEGTVKNVTDFGAFIDLGGVDGLLHISEMSWGRVENPKKVFQVG
DKVEVMIKDIHDTKIALSLKFPETNPWANAAEDYAVGTVITGKVARMTDFGAFVELAPGVDALLHVSQISRAHVDKPSDV
LSVGQEITAKIVDLNEAEKKISLSMKALEQPEEAAEETDAE
>WP_006427340.1 MULTISPECIES: electron transport complex subunit RsxC [Dorea]
MALLTFKGGIHPDDGKSLAKDKAIVDVKPKGDLVYPVSQHIGAPANPVVAVGDHVLKGQMIAEAGGFVSAPIYASVSGTV
KAIAPHLNPTGGRVNSIVIENDGEYKEVEYPAVTPLEDMSKEDILNAIGTAGVVGMGGAGFPTRVKLSPKEPEKIDYIIA
NCAECEPYITADYRTMIETPEKLVGGMKIILRLFDNAKGIFGVEDNKPDCIEKLRELTKDEPRMEVLALKTKYPQGGERQ
LIYATTGRAINSAMLPADAGCVVDNVATMVSVYQAVVEGKPSMERVVTVSGDAVAEPGNFRVPFGINQQELVEAAGGFKT
EPEKLISGGPMMGFSMFSLDVPVTKTSSSILGFTKDEVAKMEPSACINCGRCVEACPSRLIPSRLADYAEHHDEEKFTKH
EGLECMECGSCSFVCPAKRPLKQAIGSMRKIALANRRKKK
>WP_006427342.1 MULTISPECIES: RnfABCDGE type electron transport complex subunit G [Dorea]
MNKIVKNTLILTLITVIAGFLLGAVYEITKDPIAQSQEKTKKEAWQAVFSDVKLDDFKAEDVDQKAASKAVKDMGTNATV
DEVCTAGDEGYVITTTDKDGFGGNIQITVGIKKDGTINGVSILSISETAGLGMKATEPSFYNQYVNKKADKFVVSKDGGD
GEQIDALSGATITSRAVTGAVNTALGYYQNAFK
>WP_006427343.1 MULTISPECIES: electron transport complex subunit RsxE [Dorea]
MNKCTERVYNGLIKENPTFVLMLGMCPTLAVTTSAINGLGMGLSTTVVLVLSNMLISMLRKVIPDSVRMPAFIVVVASFV
TIVQFLLEGFVPSLYDSLGLYIPLIVVNCIILGRAESYASKNPVLPSIFDGIGMGLGFTFGLTCIAIVREFIGTGAIFGV
QILPLADAAAGKGGYVPVTIFILPAGAFLVLAFLVAGMNKLKKRAAQKGKKIAEPQGCGTDCASCGGCGSKVFPTGNEE
>WP_006427344.1 electron transport complex protein RnfA [Dorea longicatena]
MKELLIIAIGSAIVNNVVLSQFLGICPFLGVSKKVETATGMGGAVVFVITLSSFFTGLIYKFILVPLGFEYLQTIVFILF
IAALVQFVEMFLKKSMPSLYKALGVYLPLITTNCAVLGVALTNVQKEYSIIEGVVNGIGTSVGFLIAIVIMAGIREKIEY
NDISESFQGTPIVLITACLMAIAFCGFSGLI
>WP_006427345.1 MULTISPECIES: RnfABCDGE type electron transport complex subunit B [Dorea]
MSVTGIILAAVIVGGTGLFIGVFLGVAGKKFAVEVDEREEAILGVLPGNNCGGCGYAGCSGLAAAIVKGEAEVGGCPVGG
APVAAKVGEIMGVAAGAQVHEVAFVKCGGDCEKAKQEYEYHGLSDCTMVNMMQDGGPKACSYGCLGDGSCVQACPFDAIH
IVNGVAVVDKEACKACGKCVAVCPKHLIEIVPYDQKHLVKCNSQDKGKAVMQACTAGCIGCKMCEKACKFEAVTVENNIA
HIDYEKCKDCGACAVKCPKKVIS
>WP_006427347.1 hypothetical protein [Dorea longicatena]
MDEENKQVTAEEVYSYGESTEEPAGEPEEKAEPEPEATGSEDSQDNKFVYQDNQYDYSQQYSRNRNEQSDNSPMDLKDWI
LTLIVLLIPCVGIVMYFVWAFESNGNINRRNFCRAQLIIFAVLLGIYLVLFMLFGVVAFSQVVGY
>WP_006427348.1 MULTISPECIES: hypothetical protein [Dorea]
MFRLWGKEFKDNHMLRDTVICDETDDTRTHKIFNALDSICYEFDLSKPIWLDHNIDEFKRHDKTRFYQDNFVDSIDFDYL
EIHIIEE
>WP_006427349.1 PTS transporter subunit IIC [Dorea longicatena]
MEKVKKVLDRIFIEGLSAMAHGLFATLIIGTIIQQIGTFMGGNIGEMIFIAGKLAAALTGAGIGVAVAYKFKEAPLVVVS
AATAGMAGAFASSILAGKVFVDGAMVFAGPGEPLGAFIAAYVGIFFGHMVSGKTKVDILVTPVVTIGSGCLVGFLIGPPI
SGFMSWLGSLINWGTEQQPFLMGIIVSVLMGMILTLPISSAALGVILNLSGLAAGAATVGCCCNMVGFAVASYRENKVGG
LLAQGIGTSMLQVPNIVKKPVIWLPAIISSAILGPVGTLVLHMTNNATGSGMGTAGLVGQIMTWQTMIQTESAQMVLIKI
LLIQIVLPAVVTLGVSEFMRKKDWIKMGDMKLEF
>WP_006427351.1 GTP pyrophosphokinase family protein [Dorea longicatena]
MENTMKNYEDVDSWKTIMFLYNSALKEVGTKLEILNDEFQHVHKYNPIEHIKTRIKTPESIVKKLRRYGYEISIENMVKY
INDIAGVRLICSFTSDIYRLAEMIGNQSDLKVLSIKDYIKNPKESGYKSYHMLVSVPIFLSDSVVDTKVEIQIRTIAMDF
WASLEHKIYYKFEGDAPDYISRDLRECAEMVSTLDEKMLSLNEAIQECLEKQEELNMSTKTKESNRQDQRVLQGLD
>WP_006427352.1 PHP domain-containing protein [Dorea longicatena]
MFVDTHMHEMTCSKDSFLKLEEMVEIAREKGLGAICITDHDDMGLKEYAAEYSKKTGFPIFVGIEFFSLQGDIIAFGIEE
YPDERISAQDFIDLVKAQGGFCFAAHPFRNNNRGLEENLRTVKGLDGLEVLNGSTSVEACQKAARYAQELGLCTMGSSDC
HVPEKVGACATWFPEEVKTMEEFMQALKKGGMKPAYYEDGAYHILEVQEYGNGYPKVGF
>WP_006427353.1 MULTISPECIES: sulfurtransferase-like selenium metabolism protein YedF [Dorea]
MITVNAMGDNCPIPVIKTKKAMAALTGPETIEVLVDNEIAVQNVTKMASSSGGKVTSEKLGDAEYKVTIEMEGAPAADGA
EAVCAPDARDNTVVVVSSDRMGSGNDELGKVLIKGFIFAVTQLDTLPKTMLFYNGGATLTTEGSDSLEDLKSLEAQGVEI
MTCGTCLDYYGLKDKLAVGTVTNMYSIVETMAKAGRIVRPS
>WP_006427356.1 MULTISPECIES: selenocysteine-specific translation elongation factor [Dorea]
MKNIIIGTAGHIDHGKTTLIKALTGRNTDRWEEEQRRGITIDLGFTYFDLPGGDRAGIVDVPGHEKFINNMVAGVVGMDL
VLLVIAADEGIMPQTREHMDILNLLGIEKSIIVLNKCDLVDEEWLEMMEEDVREELSGTFLEHAPLVKVSAATGAGLDDL
VKEIEHQTRDEVVQKDIHTIPRLPIDRVFTLSGFGTIITGTLVSGTITKEDTLQMYPVGKECKIRSIQVHGEDKKECYAG
QRVAINLSNVKKKEIKRGCVLAPPNSMKNTDLLDVKLNVLDSSVRILTNHTRLHFFTGTSEVLCRAVLLDKEEIGPGESG
YVQLRMEEEVAVRRGDKFVVRFYSPMETIGGGVVLEPNPKIKRRFQPEVIEELKRKEEGSSADVIEMHVKSHAETLITVT
ELAKLTALSPEEVEQDVKELEEQGSIYAFPMRKDTYVWHSDSAREAERILLKALKEYEETYPYRYGIKKAQVQTTYFKKV
KPNVYDKILTLFEEQGVLKRVDEFLCTPEYEVRKDKIYDKVSKIMLDTFEKAGFDFARYSEVTCKDVPQDIMDDILNILL
EEKQIVKINDEMYTLTSYMETAKEKIKEHLKEDPLITIAQVRDMFETSRKSAKPILEYMDSIKVTKKTGAESERVAY
>WP_006427357.1 selenium metabolism-associated LysR family transcriptional regulator [Dorea longicatena]
MNLKQLEAFVQVAEGGSFSKAAKQLFLTQPTISAHISSLEKELNARFFVRNTKEVKLSDDGKELYRYARQMIDLQKKIEE
RFETGKSESKHLITIAASTIPAQYLLPEILMKFNERYPKEQVKLLETDSSQVVTKIIDHMVDVGFTGTVLEKKHCKYIPF
YKDELIVITPNTEKYQVLHQNIEDISWISGECLIMREEGSGTRKEAGKQLRNAGINLDKLKIIASIENQETIKKSVKQGM
GISIISRLAAEEEAKSGDLLTFPIPKADQGRDINLVYNKNYQMSKSAERFIKVVKEVYGIEE
>WP_006427358.1 MULTISPECIES: aminotransferase class V-fold PLP-dependent enzyme [Dorea]
MIYMDNAATTMHKPQEVIDAVVSAMSSMGNAGRGASEAALSASRIIYDTREGLAKLFGAENARQIAFTSNSTESLNIAIK
GILDPGDHVITTVLEHNSVLRPLYEMEKKGTELSVIGCNEKGMPDIAAMEAAIKENTKMIICTNGSNLTGNYVDVAVIGK
MAHKHGLIFVVDASQTAGVFPIDVQKMDIDILCFTGHKGLLGPQGTGGIYVKEGIQIRPLKTGGSGIQTYSKEHPVQMPT
ALEAGTLNGHGIAGLHAALGYLEKTGIDNIRKKEENLMWRFYNGVKDVPGVKIYGDYSQKERCAIVTLNIGDYDSSEVSD
ELLMEYDISTRSGGHCAPLMHEALGTVEQGAVRFSFSHYNTEEEVDTAIRAIRELAEEP
>WP_006427359.1 MULTISPECIES: YedE family putative selenium transporter [Dorea]
MNLSDSKKKLVLAGVVCGIVAACLATLGNPANMAFCIACFIRDTAGAMGMHQAEVVQYARPEIIGLVLGAFIISIATKEY
RSTAGSSPMIRFILGVIIMIGALVFLGCPLRMVIRMSAGDLNAWVAFVGFILGVATGVFALKKGFSLGRAHVTNKVNGAV
LPAIVVAILILATCTTLLKASQAGPGSMHAPIIASLIGGLVFGAFAQKSRMCFAGSIRDIILMKNFDLISVIAGLFVVML
VFNLATGRFVLGFDTPGIIAHSEHLWNILGMYTVGFAAVLAGGCPLRQLILAGQGSSDSAVTVVGMFVGAAMCHNFGLAA
SGTALNPETKEVVAGAVPLNGKIACIICIVICFIIAFTNKREETK
>WP_006427360.1 MULTISPECIES: sulfurtransferase TusA family protein [Dorea]
MKEVDARGLSCPEPLMLTAEALKGETGPVKILVTEPHQKMNVEKFAKSKGKKSTAVEKDGYYEVVIE
>WP_006427361.1 MULTISPECIES: DUF3343 domain-containing protein [Dorea]
MRKKVMKLVVTFHTTSDAMAMEKVCKERNVPGRLIPVPRAISAGCGLSWCADLTDREQILDVMKEVGIEQEDVHECLV
>WP_006427362.1 TetR/AcrR family transcriptional regulator [Dorea longicatena]
MPRKRRSTKSRIVKAAWNLFYKNGYEQTTVEDIINASKTSKGTFYHYFKGKEALLNSLSYLFDQKYEDLAAVIDPNLSCY
DKLLFLNHELFYMIETSVDIHLLAYLYSSQLVTKDKKSLSDKKRIYFKWLTEIMEEGLKNGEFKNTSTASELMEIYAMYE
RALLYDWALFKGKFSLTERTDKLLPHVLQTFVDGL
>WP_006427364.1 proline reductase-associated electron transfer protein PrdC [Dorea longicatena]
MGNVQMLLRQHVGAPCAPCVEVGAEVKKGTLIATPTGLGANIFSSVYGKVTEITEDRIIIEPAAEQPDEFIPVTESVEGI
TDESSKLDLVKAAGIVGMGGAGFPTGVKLNINLEETPMGELDPEINPELPKDFKLDCGYILVNAAECEPGLEHNTRQIEE
QSDKLIRGIKYSMEITHAKKAIIAIKKKHHKAIKVLQKALENEPDIKMHLMADIYPMGEERAVVRECLGVLLTTTQLPSA
ARSVVINVETVCKIAEAVDEKKPCISKNMTVRGKLNGGNEAHVFFDVPVGVSVGEMIEKAGGIDGKYGEIIMGGAFTGKS
TTLDAPTTKTTGAILVTIEFPDLHGATMGILVCACGGSEERMREIASKMNAKVVSMCKCKQAIENKPGAPLKCLRPGNCP
GQVKNNIQFKKDKCEYILIGNCSDCSNTVMASGPKMGLKVFHQTDHVMRTVGHPLYRSLKVSKEVSQEIDF
>WP_006427366.1 D-proline reductase (dithiol) proprotein PrdA [Dorea longicatena]
MSITAETAKAHAHDPAVLCCRAEAGITIEPANLEDPAIFDDLVDSGLLNLDGCLTIEEVLGAKLTKTCDSLCPLTNDVLD
GVKAPTTPVEEAEEEAPAEEAAPAAPVATAATVAGGTLKIHIGEGKDINLEIPVGALGATGEAVAEVPAAAVAATATAEA
PVEEAKVVGTLTRRHIKITEVKRGPETKIEGTTLYIREGIEAEVIADQELVKDFHLEIITPDQYHTYSETIMDVQPIATK
EGDAILGEGATRVLDGVVMMLTGTDEGGVQIGEFGSSEGYLDENIMWGRPGCPDKGEIFIKGNIVVQEKTNMERRGPMAA
HTAFDIITQEIREVMKELDDSFIVEDEELKSIRRPGKKKVVIVKEIMGQGAMHDNFILPVEPVGILGARANVDLGNVPVC
VSPLEVLDGCIHALTCIGPASKEMSRHYWREPLVLEALHDEEVDLCGVVFVGSPQINAEKYYVSRRVGHTVEMMDVDGAF
VTTEGFGNNHIDFASHIEQIGMRGIPVVGLSFCAVQGALVVGNKYMQYMVDNNKSESGIENEVLGCNTLCQEEGIRALAM
LKAAMAGEEVKAAEKKWNPNVKATNVELIEAACGKKIELVDNEQSLPMSQKRKEKYD
>WP_006427367.1 MULTISPECIES: CBO2463/CBO2479 domain-containing protein [Dorea]
MDNERLHYGDKIIYMEGVIVAVDDCSISVDLKGRLGFFKAPKRMFICDTEPKVGQEVGWNMSFPEQLGPEVNEKYVSNIE
KERRKQQEMQARLDANKED
>WP_006427371.1 glycine/sarcosine/betaine reductase component B subunit [Dorea longicatena]
MGIGPSTKETSLHHFRDPLLEVVAEDTDLDLLGLIIVGTPDDNKDKMLVGTRAAAMAECMRADGVIISSDGWGNSDVDYT
NTCEQLGIRGIPVTGLNFSGTVAKFVVENDYLDGIVDINKSADGTETDVVGENNMVRVDCLKAKALLKLKMRHKDEQEGR
>WP_006427372.1 YcxB family protein [Dorea longicatena]
MFVNEYVMTRKRYDKWAAPKFWRLPIFYVYCVIFASGTFGWIYFHHVGASLRWQSVGATLSFIAIYRGVFFKWMHADKTF
RVMRTQYFNDKDWTCKVMIREKDIALYINNKINNHVNWEDLTKFEEAKTYYKLTSKDQIEGVMLDKESFTKGDSESFKQW
MLEQHPEIEYGPIDPAFDK
>WP_006427374.1 LysR family transcriptional regulator [Dorea longicatena]
MDIKSWKIMLAVDDYGSFTRVGAELGYTQSGITQMMKNLEKKVGFPLYIKDHHGITLTNEAKSLIPAIRTLLNADEVIHQ
EIAALNGAQRGTIRIGTYLSCSIHWIPKIIREFQQKHPDIIIQVIEGVEGELADWIQERRVDIGFISLQKNHKYQFLPVM
NDLMYAVVPENDPLAKEEEIPIEAFEDAPFIITEYTPGSDVHRILKKHKIHPDIRYVTRNEFSSLSMVEHELGYSILPGL
LLRGQQGKFVKRPLKPTITRQLGLAYSSLKNLSPASKTFLEYAKDFLLDD
>WP_006427376.1 hypothetical protein [Dorea longicatena]
MFVTSNAIDGLKYYLLPDFSKFNFTVFSQAATQVLFSVGIGNIIVSLRFGLLSNIKLPWLDASGISHLGI
>WP_006427379.1 MULTISPECIES: 30S ribosomal protein S10 [Dorea]
MASQVMRITLKAYDHQLVDASAKKIIETVKKNGSKVSGPVPLPTKKEVVTILRAVHKYKDSREQFEQRTHKRLIDIIAPT
QKTVDALSRLEMPAGVAIDIKMK
>WP_006427382.1 MULTISPECIES: 50S ribosomal protein L3 [Dorea]
MKKAILATKVGMTQIFNEDGTLTPVTVLQAGPCAVTQIKTVENDGYEAVQVGFVDKKDKIINKDKGGKKEIVHRHGVTKA
EQGHFAKAGVTGKRYVREFKFENASEYELGQEIKADIFAAGDKIDATAISKGKGFQGAIKRHNQSRGPMAHGSKYHRHAG
SNGACSDPSKVFKGKHMPGHMGSKKITVQNLVVVRVDAENNLLLVKGSVPGPKKSLVTIKEAVKAN
>WP_006427384.1 MULTISPECIES: 50S ribosomal protein L4 [Dorea]
MANVSVYNIEGKEVGKIDLSDAVFGVEVNEHLVHMAVVSQLANNRQGTQKAKTRSEVSGGGRKPWRQKGTGHARQGSTRA
PQWTGGGVVFAPVPRDYSFKMNKREKRAALKSALTSRVEENKFIVIDEINFEEAKTKNFANILKNLDVSKALVVLEDDNK
NAELSARNIADVKTAKTNTINVYDILKYNTVITTKAVVAKIEEVYA
>WP_006427386.1 MULTISPECIES: 50S ribosomal protein L23 [Dorea]
MANVQYYDVILKPVVTEKSMELMGEKKYTFLVHPEATKSQIKEAVEKMFTGTKVEKVNTMNNDGKKKRVRGTYNFGKTAK
TKKAIVKLTEDSADIEIFQGL
>WP_006427388.1 MULTISPECIES: 30S ribosomal protein S19 [Dorea]
MARSIKKGPFADASLLKKVDAMNEAGDKSVIKTWSRRSTIFPSMIGHTIAVHDGRKHVPVYVTEDMVGHKLGEFVATRTY
RGHGKDEKKSKVR
>WP_006427389.1 MULTISPECIES: 30S ribosomal protein S3 [Dorea]
MGQKVNPHGLRVGVIKDWDSRWYAEKDFADCLVEDHEIRTYLKKRLYSAGISKIEIERASDRVKIIVYTAKPGVVIGKGG
AEIEKVKGELAQFTDKKLIVDIKEIKRPDKDAQLVAENIALQLENRISFRRAMKSCMSRTMKSGALGVKTSVSGRLGGAD
MARTEFYSEGTIPLQTLRADIDYGFAEANTTYGKVGVKVWIYKGEVLPEKTVKEGDR
>WP_006427390.1 MULTISPECIES: 50S ribosomal protein L16 [Dorea]
MLMPKRVKRRKQFRGTMKGKALRGNQITNGEYGIVATEPCWIRSNQIEAARIAMTRYIKRGGKVWIKIFPDKPVTTKPAE
TRMGSGKGTLEYWVAVVKPGRVLFEIAGVPEEVAKEALRLATHKLPCKCKVVSRADLEGGDNSEN
>WP_006427393.1 MULTISPECIES: 50S ribosomal protein L14 [Dorea]
MIQQESRLKVADNTGAKELLCIRVLGGSTRRYASIGDVIVATVKDATPGGVVKKGDVVKAVVVRTVNSTRRKDGSYIRFD
ENAAVIIKDDKTPRGTRIFGPVARELRDKQFMRIVSLAPEVL
>WP_006427396.1 MULTISPECIES: type Z 30S ribosomal protein S14 [Clostridia]
MAKTAMKVKQQRKQKFSTREYNRCRICGRPHAYLRKYGICRVCFRELAYKGQIPGVKKASW
>WP_006427397.1 MULTISPECIES: 30S ribosomal protein S8 [Dorea]
MTMSDPIADMLTRIRNANTAKHDTVDVPASKMKLAIANILLDEGYIEKYDVIEDGVFKTIHITLKYGADKNEKVITGLKR
ISKPGLRVYASSENVPKVFGGLGTAIISTNQGVITDKAARKLGVGGEVLCYIW
>WP_006427398.1 MULTISPECIES: 50S ribosomal protein L6 [Dorea]
MSRIGRHPIAIPAGVTVEIAENNVVTVKGPKGTLEKALPTEMEIKQEGEEIVVTRPNDLKKMKSLHGLTRTLINNMVIGV
TEGYQKVLEVNGVGYRAAKSGNKLTLNLGYSHPVEMEDPEGVETVVEGQNKIIVKGLSKEKVGQYAAEIRDKRRPEPYKG
KGIKYADEVIRRKVGKTGKK
>WP_006427400.1 MULTISPECIES: 30S ribosomal protein S5 [Dorea]
MRQERIDANSLELNEKVVSIKRVTKVVKGGRNMRFTALVVVGDGNGHVGAGLGKATEIPEAIRKGKEDAAKNLISVALDE
NDSVTHDYIGKFGGASVLLKKAPEGTGVIAGGPARAVIEMAGIKNIRTKSLGSNNKQNVVLATIEGLRQIKTPEEVAKLR
GKSVEEIFG
>WP_006427401.1 MULTISPECIES: 50S ribosomal protein L30 [Dorea]
MADLKITLVKSTIGAVPKHKKTVEALGLKKLNKTVVLPDNAATRGMVKQVSHLVKVEEV
>WP_006427402.1 MULTISPECIES: 50S ribosomal protein L15 [Dorea]
MDLSNLRPADGSKQSDNFRRGRGHGSGNGKTAGKGHKGQKARSGGTRPGFEGGQMPLYRRIPKRGFTNRNTKTIVGINVS
ALEVFENDTVVTVDTLIEQGIVTNPKDGVKILGNGELTKKLTVQADAFSAGAVAKIEALGGKAEVI
>WP_006427403.1 MULTISPECIES: preprotein translocase subunit SecY [Dorea]
MLEAFRKAFKIKDIRKKIGYTFLMLIVIRIGSQLPTPGVNGEYIKNFFAQNTGEAFNLFNAFTGGSFEQMSVFALSITPY
ITSSIIVQLLTIAIPQLEEMQRDGETGRKKIVAITRYLTVGLALIESGAMAVGFGRQGLLVKYNFVNAAIVVLTLTAGSA
FLMWIGERITEKGVGNGISIVLVINIISRIPSDMKTLFDQFVKGKAIASACLAVCVIIAIILALVVFTVILQDGERRIAV
QYSQKIVGRRSYGGQSTNIPLKVNTAGVIPIIFSSSLMQFPIVIASFLGKDNGSGIGSEILRGLNQSNWCNPEQIKYSWG
LVLYIVLTVFFAYFYTSITFNPLEIANNMKKSGGFIPGIRPGRPTVEYLTKILNYIIFVGACGLILVQIVPILFNGWLGA
KVSFGGTSLIIIVSVILETLKQIDSMTLVRTYKGFLNS
>WP_006427405.1 MULTISPECIES: type I methionyl aminopeptidase [Dorea]
MAITIKSEREIELMAEAGKILERVHNELEKALHPGMSTKDIDTLGEKIIRSYGCIPSFLNYNGYPASICVSVNQEVVHGI
PDKHRIIHEGDIVSLDAGVIYKGYHSDAARTHAVGEVSEEAKKLIQVTKECFFEGIKYAKAGNHLFDISGAIGRYAEERG
YGVVRDLCGHGIGTALHEAPEIPNYEVGRKGVKLRPGMTLAIEPMINIGTYEVDWLDDDWTVVTRDGSLSAHYENTILIT
EGEPRILSLTCDNE
>WP_006427406.1 MULTISPECIES: KOW domain-containing RNA-binding protein [Dorea]
MVMYEAGMLARSKAGHDKAQMYIIKEVDDTYVYLVDGRIRTLGHPKKKKKKHVQIVHGIYNMKELDDAGIRKLIKDWMKE
EK
>WP_006427408.1 MULTISPECIES: 30S ribosomal protein S4 [Dorea]
MAVNRVPVLKRCRSLGMDPVYLGIDKKSNRQLKRANRKMSEYGLQLREKQKAKFIYGVLEKPFLNYFKKASKMNGMTGEN
LMVLLESRLDNVVFRLGLARTRREARQIVDHKHVLVNGKQINIPSYLVKAGDVVEIKEAKKSSPRYKEIVEVTGGRLVPE
WLEADLENLKGTVKELPKREAIDVPVDEMLIVELYSK
>WP_006427410.1 MULTISPECIES: bL17 family ribosomal protein [Dorea]
MAKYRKLGRTSSQRKALLRNQVTALLNNGKIVTTEAKAKEIRKIAEGLIALAVKEKDNFEEVTVKAKVARKDKDGKRVKE
VVDGKKVTVYDEVDKTIKKDMPSRLHARRQMLKVLYPVKEVPTAQAGKKKNTKEVDLVAKLFDEIAPKYADRNGGYTRIV
KIGQRKGDAAMEVLIELV
>WP_006427411.1 MULTISPECIES: NAD(P)-binding protein [Dorea]
MSRLEIASPKRAKIVMEGLYKDLERRIESSPPGLCPVDMARAFLELCHAQTCGKCVPCRIGLGQLNNFIREVLDGKATMK
TLDIMEQTALSIMESADCAIGYEAANMVYKGLIGYRDDYIEHIQNGRCTCTYNQPVPCVSLCPAHVDIPGYIALVGEGRY
ADAIRLLRKDNPFPTTCGFICEHPCEARCRRNMVDDSINIRGLKRVAADFAGEVDPPQCAPSTGKKIAILGGGPGGLSAA
YYLQLMGHQTTVYEMLPELGGMLRYGIPNYRLPKERLDDDIRAILKTGVQVKNGLKIGQDITIQELRQQYDVVLITIGAS
TDKKLGLENEDADGIISAVQFLRNVGKNQIIDLTGKEVVVIGGGNVSMDAVRTAKRLGAKKVSIVYRRRVADMTALPGEI
EGAVAEGIELQTLKAPASIDVDENHHVKGIYVTPQMVSSIRDGRASIKPTGEEDIYIPCDVLIVAIGQNIETHHFEQAGI
PVERGKIITKSTGAFENLPGVFAGGDCASGPASVIKAIAAAKVVAANIDEYLGYHHEISCDVEIPEAHLDDRTPCGRVNL
TEREACERVCDFEAVENCMTEKEAKQEASRCLRCDHFGYGIFKGGRETLW
>WP_006427412.1 MULTISPECIES: [FeFe] hydrogenase, group A [Dorea]
MVNLTIDGRKITVKENTTIMEAAAQNGIPIPKLCYLKGINEIAACRVCVVELEGKEKLITSCNNVAKEGMVIHTNSPKVR
RHRRTTVELILSQHDCECVTCSRSGNCSLQTVANDLNIIEIPFKMEIERQPWNKEFPLIRDSSKCIKCMRCVQVCEKVQS
LGVWDVEGTGSRTTINVAGHRTIEEASCALCGQCITHCPVGALRARDDTEDVWDAIADPDKIVVAQVAPAVRTAWGEEFG
LSDKEATVGKILDALKRMGVDYAFDTTFSADLTIMEEGTEFLHRFTAGELKERPMFTSCCPGWLRFIKSQYPHLVRQLST
AKSPQQMFGAVMKTYFAEKLGVSPEKIYTVSVMPCVAKKGEKEMELFYQEYAGHDIDAVITTRELTKMIKSAHISPDTLA
DIDSDRPMQDGTGAGVIFGATGGVMEAALRTAYYLLKGENPPEDAFKAVRSTGFNQNQGIQEANFQIDNVTVRTAAVSGL
GNARALLDRINKGEVHYDFVEVMACPGGCVGGGGQPIHDGRELAYERGQKLYSLDKNAKRRFSHENQDVQKMYEEYFVKP
NSPKSHMLLHTEHKLEGF
>WP_006427414.1 MULTISPECIES: phosphotransferase family protein [Dorea]
MKLEKKNLIVERPYKSVYKTEEGIVKIFATDHPKSAVFNEALNTVKVEETGLDIPKLKEVTQINGEWALLIENREGKTLE
EMMKVDRANLEKYMSDFVDLQLKVQSKTATTLPKLKDKLADEIRSLKDLDATERYELLTRLEGMPKHTKLCHGDFNPSNV
IVEKNGKMTVIDWAHASQGNASADAAMTYLLFALHDQESADLYLKLFCKKSDTARQYVEQWLPIVAAAELGKDIRLEKDF
LMKWIDVMEYE
>WP_006427416.1 hypothetical protein [Dorea longicatena]
MKKYEEENYKLENISEQIYPWIKAELTDSQALNGKHFSEEDAPVIGFLGDLNVVFAIKRGEDIYEILKDNMLPPECDIIK
LYHKACENLNRDVEFVIANTWYGGYGIVADGHHEASSVCFKHIWQVCADKLKDDLIIMIPRKDTVLFAPAGNKDIVEKMI
DHGEKAYEQGENKISKKLLMFLREGKELITYEN
>WP_006427417.1 Cof-type HAD-IIB family hydrolase [Dorea longicatena]
MKIKTRMIGMDLDGTLLKSDKELPQYTKDVLKRAIEQGIIVMPATGRPITGVPKELLEFPGIRYAVTANGGRVIDLEKNE
AIVEELLPHDIAEVMMDVFEHYDTFREIYFDGVGYASREALEHIGKYLSVPAMANYIMSTRVAVDDVRVKFDETKLPVDK
IQALFTSVEDRDAARKEIEDVPGIEITGALPMNLEINAAGVNKGKAMIELGKLLGIPREEIMAFGDGNNDLKMLKEVGMG
VAMENAIPSVKEAADYVALSNDEEGVAKFIEKYVLD
>WP_006427418.1 MULTISPECIES: undecaprenyl-diphosphate phosphatase [Dorea]
MLDIIKVIILGIVEGITEWLPVSSTGHLILVGNVLKPSMSDAFMEMFDVVIQLGAIMAVVVLYFHKLNPFSPRKSHKQKM
LTWQMWIKVLIASVPAGIVGVLFNDILDEIFYKPIPVAVMLIVYGILFIVVENHNAGKKPSVTRISQLSVQMLLWIGFFQ
MLALIPGTSRSGATIVGALLIGVSREVAAEFTFFLAIPAMFGASLLKLIKFGFHFTGAEFGLLMLGCIVSFGLSVIAIKF
LMGYIKQHDFKVFGYYRIVLGGLIIVWTIIQTVIA
>WP_006427420.1 MULTISPECIES: amino acid ABC transporter permease [Dorea]
MQELKSSFISNFIDDNRWRYITDGLKITLLVTVFAVLIGVVLGFLIAIVRTTHDKTGKLKILNAICKVYLTVIRGTPVVV
QLMIIYFIIFGSVDISKVVVAIVAFGINSGAYVAEIFRSGIMSIDNGQFEAGRSLGFNYAQTMMYIVMPQAFKNVLPTLC
NEFISLLKETSVSGYIALQDLTKGGDIIRSRTYDAFMPLIAVALIYLAMVMIFTKLVSLLERRLRNSDH
>WP_006427422.1 LacI family DNA-binding transcriptional regulator [Dorea longicatena]
MAVTIKDVAALAGVSPSTVSRTCKNNPSISEETKERVRKAMAELGYEPNFQASNLASQNSRTIGIILPASAKEVYENSFY
LEAIQGISHYCNGRQYMTTIVTGQDEAEILDAVRSMSRSGKVDGFIILYSKKDDPVIDYLFNEGLLYILIGKATQYTNQT
IYIDNDNLLAGREAAEYLYQLGHRQIAYLGSDSSLMFSADRKAGYQLALASHQLPVRPEYCVEVKNVSENNEEAIRGLLM
QKDRPTAILVSDDILAVSLERVCLENHLAIPEDLSIISFNNSLFARLTSPQLTSIDIGAGQLGSEAASQIINHIENPNLL
ATKIIVPHHLIERDSCCKI
>WP_006427423.1 PTS glucose transporter subunit IIA [Dorea longicatena]
MNENESKKVPEVVLAPLTGKAVPLSEVPDPVFSDKVLGDGVAIIPADVRSSNVICNGKNAPVVSDHYGVMITV
>WP_006427424.1 4-alpha-glucanotransferase [Dorea longicatena]
MSERAAGILMPISSLPSEYGIGCFSKSAYEFVDWLKKAGQSYWQILPLGPTSYGDSPYQSFSTFAGNPYFISLEALVEEG
VLTKAECEAVDWGKVKGSIDYKKIYEGRYPLLRKAYERSKVHENAEYQKFVEENSWWLSDYALFMAVKDRFDGVEWKLWA
DDIKLRWGPAMDYYREELYFDIEFQQYMQFKFYEQWMQLKAYANKKGIQIIGDIPIYVAMDSADTWAHPELFQLDEENVP
VAVAGCPPDGFSATGQLWGNPLYRWGYHKETGYQWWISRLAYVFRLYDVVRIDHFRGFDEYFSIPYGAETAVDGHWEKGP
GMDLFWKVREALGEKPVIAEDLGYVTDSVRDLVRDSGFPGMKVLEFAFDSRDSGSANDYLPHNYPVNSVAYTGTHDNETL
AGWWGSISKDEQKLTREYLCDTYTPEAELNKPLISLIMRSAAKWCVIPMQDYLGLDNKCRMNTPSTVGTNWKWRIRKNQL
SVKLQKEIHAVTLRYGRMNWTEDVEEAAEAEK
>WP_006427427.1 helix-turn-helix transcriptional regulator [Dorea longicatena]
MSKFSEKCKELLIENGYNVYRLSQAASLERTTLQRMVTGKRLPGPEFVEHFCQALRISLPEKKEIMELYKMEAIGETAYR
NQTTILHLFEKLSALEKNEGFNKRSIVDYGEMKLISPISNDKYETELLLQYVLRKTIQEQESPELYTNLPGTDTLLPHYL
NLMIPQYGKAILIKHLIHFQTNASYAYENLETLHQIIPLCFSAGINYIPFYYYSKLSRNDRPNLLYPFYIITEKYVLQLA
SDLSKGILHSDPAILQEYTKEFQNCLEHSSPLLQQSKNLDEALQLYMTSFDTIQDITSLDATPCDSDFMDNEYFFDRVKE
HSPEYAPFMNAYKSFLNVINQANRNDFFTINGFQKYCEYGISSGTSSIVIPKFSPEERITSLKYFLEHFSNENHHMLNST
FSYPDSLYIELRNNHSLFLINLADKANISFIIIQESSICNAFSEFFQLLADSEYITPENQTRTLIQKYIRQLKQLTFGIT
P
>WP_006427428.1 hypothetical protein [Dorea longicatena]
MSEFIKDIDKDLGTIISKKMHMQPVLAEKWSWKILNEYPEDLKNVIRKWAKDEQIPEIEYSRISLEMAMQGIGLDILEAV
DLLYITSKDPLHGYEIFTRFARR
>WP_006427429.1 hypothetical protein [Dorea longicatena]
MLGFTKFKINRLVNRRELYSNFSYNKRNQLDTGSKWKCLQQLENHFAAEQGRPAVKVLPISSKEVRGDYGGYDPDKNVIY
INRDLVEYGTLVGPVDINHPTQLDANMQLFDTIAHEGYHAYQGYAIKHPGFHKDMKQVKEWAINDRNVKYFRRGDEYLVQ
PRERDAWKYGSEKTREAFDEIEKYYGTEPGRAMYEKSVEDNSYENALERLWNNNPDALNQMYKEMMDAYEERYWENNSTV
NLDPITVDEYDAISREAVNRYYEHLKNNPSLSNEDVMRMTGDMSEKYFSAVEEYKNAVQQKEKSEDRGEKENRTEKYEAQ
NPENRSIFNPDRVSVEEYDKTLRDQVNKYYEHLKNDPSLSNEDVMRMTEEMSEKYLTAVEEYRNAQKQEDEGFQEKSGDK
ESTEKRYKKEEIEKENPEHKRDVENQRKEEVEEENKSEKKDKLENREDEKDYEEEGAENKDKTETLSEDELEEERWNESE
SEDEAELLSDKAEAGEEQNAEDKAVIETESELQDNAADLSSEESSGETEDNSETEDNVEDLSSEESSEETEDESEKEDKD
EDLSSEEGTEETEDESEKEDKAENLSGEESSEETEDESEEEDEAEDLSSGEGTEETEDESEKEDKAEDLSGEESSEETED
ESEEEDKAEDLSSEKSSGGIEDNSEEEDKAEDLSGEESSGKIEDESEEEDEAKDLSSEENSGETEDNSEEEDKAEDLSSG
EDDSTSYESGGNEEDENYSY
>WP_006427430.1 type IV secretory system conjugative DNA transfer family protein [Dorea longicatena]
MAINTNAQNVIIGDSLVDYCTYQESASRYAIPGKNHMGQPMMIPIGEHILSRHMLLLGGIGTGKSNAFNHIIRNTRSNLT
NEDVMIIFDTKGDFYKEFYRPGDVVISNDARATGGSEADYWNIFEEVTIDDRVEENILEIAKGFFAEKLEHTTQPFFPNA
AKDLFAALMLHLVRNDKFADKRNNKSLRSYLNSITPHIMVDILNQHSDLKAMQSYIYDEKSGQTLGVMAELQQMMREIFI
GNFQKKGGLSMRKLVRRKGGRVIFVEYDLGIGGMLMPIYRLLIDLAIKEALCRTSNEGNVYFFIDEFRLVPHLEHIDDGV
NFGRSLGAKFFVGIQNIDQVMAAYGEYTGRSILSGFGTTFAFRVNDVGSREYIKNLFGRNIKQQSYMSKVQNRGIAEQLR
EGYVVEDDDINNLPVGEAIVSAPSGEPFRFKFNLYQ
>WP_006427431.1 zinc-ribbon domain-containing protein [Dorea longicatena]
MYCNECGNSLPDGVERCPVCGSKVKVQYANNGMNDFNNGQKNDPVQNQYQNDRMGYVNNNYGEDSSLSGIVLSENEQLVR
QYHCSSVKQPRCEGYLSVTTRRMIFQAEGGTFFRSRISKEISLDKVTGVDCYYGVNMKITQIIVGVILTILGFYAWGISS
SYIGSGRFYSFLIMILGIVLIVSGIRKSFKLTIYASECSPSPINIGEGALSLQGNAVFYAIVSEPTSDTDRMMNEVGALV
HDLQTMGDMAVSKWKN
>WP_006427432.1 YARHG domain-containing protein [Dorea longicatena]
MRCRVCGSNNEDGSKFCWNCGNKLTEQSETRSSSVNQPGIQQNSGDVQHNQVGTPPKQVRMPQRQVPPGGFDWENGKKMA
EERLQKGKNIADGCVGQLKRVAENQTITDKLKKISKKTWGIIGACVALVLVLLIVIALHKPTVNLNDYLKVTYGGYDGGG
VAYTEIDWNSMKEDFENKISYKRGMAQTGGMTPIDIIMEYTNANIEGKNEKLSNGDKVSYTWKVDKDAIAKLIKCKIKYS
DGSKKVSGLKEMELFDPFKNLKVTFSGVEPNGEADIEYNGDMLSEYDFTCDKTSGLKNGDKIKISLTEDAGYYVDQYNKA
PSVLEKEYKVKNLGKYLSKIKEVDTDGMNSARAKAQKSISDMVDYWSEDVTLDKVSYAGDYLQVAKDSDDYTKNYYGVIY
QINAHIQPDGGQRKDVVSYYSMKFENVIVGGDGKCEIDLDEYDVPYDDFSVEVTSGDLSSGSYSFDGYQTLEELKKNYVD
EVADEFDCEWDVSGKLEAVDLGVTSDYLCSYSSDRLLTDSDVEGYLNANYSEYNFPEGINIIQMIINEIYAKHGYEFTDS
KLSAYFSNKTWYKSNTNKVNDMNAVSDSMSEIEKKNVDFLNSYR
>WP_006427434.1 AAA family ATPase [Dorea longicatena]
MNNQLNFPVGISDFKKIRENDYYIDKSGLIKELLKRESAEVTLIIRPRRFGKTMGMGMLAHFLIYGPITGGYSMVLKLST
MKHCAVHG
>WP_006427435.1 AAA family ATPase [Dorea longicatena]
MNQYPVVFLTLKDIDGLTFEDAYERLAVQISNLYKEHTYLLESERMDSDDRTLFKELKSGSAGKIQIGQSLHTMSTALKD
NTPLRFAVITGCLKIAKESIFTGTNNFVPDNITDSRFNEYFGFTQEEVD
>WP_006427437.1 MULTISPECIES: phosphatase PAP2 family protein [Dorea]
MKAIDKAKSFLKKYRHAWVLSYFLIYMPWFVYLEKRTNVRHYMIHSPIDNHIPFIEYFIVPYLVWFVFIAVTVAYFLIKD
KWGFYRLCAFLFSGMTIFLIICTVFPNALNLRPTVFPRDNVFTDMVKVLYKTDTPTNVLPSIHVFNSIGVSIAISHSNDL
KKHRWIQISAYILAVLIILSTMFLKQHSVTDVIAAVTMACIIYPFVYVTADKKAPKLSQQPT
>WP_006427438.1 MULTISPECIES: glycerophosphodiester phosphodiesterase [Dorea]
MRLLITGIIVFLILFYFYLIWPRLSRKRQIRPFLHTMFAHRGYHCIEKGIPENSIPSFRAAISHGYGIELDVHLTSDEKL
VVFHDDDLSRICGRPETIESLPLKELQSCRLQNTNETIPLFTDVLSLVGGQVPLLIELKIPKSSLGICEKTWEILKNYNG
PYMVQSFNTLGIWWFRRHVPHVLRGQLSSNLTADHLPEPWILTFVVKHLLGNVLGRPDFISYKLADLPMFEVWFLKYILH
LPVAVWTLRTPDALKKGKRHYDMQIFEKKNTYY
>WP_006427439.1 MULTISPECIES: diacylglycerol kinase family protein [Dorea]
MYTFIANPNARSGRGILLWKQIEKILQEKEIEYKVLFTKYQHHATRLVHDLTSDSASHTIVVLGGDGTLNEVIDGIVYLD
KVTLGYIPLGSGNDFARGLGLPTDIHGALEQILAPTHYTAMNVGVLDYENKHRRFAVSTGIGFDAAVCHQVMVTPLKAFL
NRLKLGKLTYLGVALHKLFTLKPVTMTVTTENGETKTYEKVYFTAVMNLKYEGGGFNFCPAASGTDDRLDIITVAELPRL
KVLCLLPTAFKGWHTRFHGIHLDTCTEVTVISDYPLPVHTDGEPVFLQSEIHVHLEKEKLRIITPC
>WP_006427441.1 Tex family protein [Dorea longicatena]
MDINQVITGELGVKRWQVDAAVKLIDEGNTIPFIARYRKEVTGTLDDAQLRTLHERLMYLRNLEEKKEQVLASIEEQGKL
TEELKKQILAAETMVVVEDLYRPYRPKRRTRAMIAKEKGLEPLAALITLQKAEKPIEVYAEEYVNPEKEVKSVKEAIDGA
KDIIAESVSDEADYRSWIRKATVQHGKVISQAKDEKAESVYEMYYDFEEPVTKLAGHRVLALNRGEKEKFLTVKIEAPQD
DILRYLEKKMIHSDNPHTTPILKEVAEDSYKRLIAPAIEREIRSDLTEKAEDGAISVFKKNLHQLLMQPPIVGQTVLGWD
PAFRTGCKLAVVDPTGKVIGTTVIYPTAPTTPKKIQASKDLLKKIIAKYNITLISVGNGTASRESEQFIVELLKEIPQKV
QYVIVNEAGASVYSASKLASEEFPKFDVGQRSATSIARRLQDPLAELVKIDPKSIGVGQYQHDMNQKKLSEALSGVVEDC
VNKVGVDLNTASAPLLSYISGISGAIAKSIVAYREENGRFTDRKQLLKVAKLGPKAFEQCAGFMRIQNGTNPLDGTSVHP
ESYEAAEKLLKKQGFSLEDISGGKLAGLSLTIKDYARLAKELEIGEITLRDIVKELEKPGRDPRDEMPKPILRTDVLDMK
DLKEGMILKGTVRNVIDFGVFVDIGVHQDGLVHISEITDKKFIKHPLEVVSVGDIVDVKVMSVDLKKKRIQLTMKGIS
>WP_006427443.1 phosphoenolpyruvate--protein phosphotransferase [Dorea longicatena]
MEKYTGKSIFKGIAIGKILFYQKGEQPVKRVKIEDTAEQIKRYEDARAKAAEQLQGLYEKALKEVGEANAAVFEVHQMML
EDDDYIDSVVNIIETQQVNAEFAVATTGDNFAKMFAEMEDDYFKARAADVKDISERMVNILSGNESGGALGDEPVIVVAE
DLAPSETVQMDKEKLLAFVTRLGSANSHTAILARTMNIPALIEVDIKEEWNGKMAVVDGYTGTFYIDPDEDILKKMQEKK
EEDIKARELLQELKGKEDVTVDGKHIKLYANIGGVKDVASVLANDAAGIGLFRSEFLYLEADNYPDEEAQFQAYKTVAEN
MAGKKVIVRTLDIGADKQVDYFNLDHEENPAMGYRAIRICLDRRDIFRTQLRALLRASAYGNIGIMYPMIISVDEVKEIK
KIVESIKTELTEKGIEYGEVEQGIMIETPAAVMISDLLAEEVDFFSIGTNDLTQYTLAIDRQNSKLDNIYDSHHPAVLRM
IQKTIENGHKAGCWVGICGELGADMTLTETFLKMGIDELSVSPTFVLPIRKLIREMSTK
>WP_006427444.1 ECF transporter S component [Dorea longicatena]
MSTKVMTRQNEKNRNKIRTMAQIGMLSAIATVLMLFEIPLPFAPSFYEIDFSEVPILIGSFAMGPLAGAAIELIKILLNF
AINGTMTAGVGEIANFLIGCSLVVPAALIYHKKHTRTGAVAGMAAGTVFMTVVGCFLNAFVLLPAYAKAFGMPIDGLVGM
GTAVNKHITDLKTFVILAVGPFNLLKGVLVSLIVLLVYKKISPILKMNA
>WP_006427446.1 (deoxy)nucleoside triphosphate pyrophosphohydrolase [Dorea longicatena]
MKTIRVVAAVIKAVKEDGRTMIFATQRGYGEFKGGWEFPGGKIEAGETPQEALKREIMEELDTEVAVGEWIETVEYDYPG
FHLSMDCFWCEIVKGDLVLKEHEAARWLTREELTDVEWLPADVAVAKKIAGDMTPAE
>WP_006427448.1 hypothetical protein [Dorea longicatena]
MIFLDANAFYSYMGRKNVGLGESAHVKEKELRGYLDSIFDKSLPTSVFIEIMVHFRDDKKRLKQILDFRGEKKLSLFNNI
PDYCVSDVEMNCIYHMSDNDLKKYAYQLLNTKIDIESRFSYLFYEITKNLYLEYRLSEMNKFTENQEKGIWEFLGRKEFQ
ENQEVVTNEFKNALKVGYEQGKDQNILKEKYIDVLNDACKVIDLTLAGCAACIENQIDIIEAIQKANAESDSKGFDGLNG
TMPGIVSVLQTNIKFLEYAKQRISDMFLKHGYNRYQTDYLKEVMFNAWFDRAQKLKKNDIFDMLCAGCLGYIRPLKQGEV
ILANTNSYIISFDSTMEKYIHIVRPDNIKLIQKFKNKI
>WP_006427449.1 hypothetical protein [Dorea longicatena]
MREMIDFDNPSSFPKELQMWDARFEDYIRNRISLEGVTEWWQIEHQLQDLCLKESNSVVDFLNNNLETEVAVWHCTRVLN
EEDFWRNGIIVSGGRGCLGEKRIRLLLSQIGVAQDMIEKIFKHIYVYWDRNIESRTESVHFQGDKKTIYNDVNASIFATN
LGGEIVRWSIENIDKNLHKKEPYKRLWILGKPCIIKFKCKLSQMRERSRTDVIVEILKYFIVTKMYKYPYEFDFTGMTIG
SVPSENILSIEEIENFIEIHEKYEVGFYDELKNNK
>WP_006427450.1 hypothetical protein [Dorea longicatena]
MNYFDHEENVKFVDGILEYSQEWQWLFDYIDKRYVFEEPKSWHEFVDNSYSIRELIVRFEKIRNVCAKEWIINNSIIKEG
WELAKFYNGRIDIVTCQKSINSLTGKLMLLVLWITKLLNIDNGTDYDFNIGMLQEKNYFQLVNIDEIIKNLDEINEFIDN
ISITGIDEIKKCLNDNVHYIKYDIGAEAEEKIRKRANTYNAFRFDSIRTNLGATWQEDTIFMLLSRDLREADSDGKVLGT
DKKNIIRIKDDIDNKDVKFIVETILFYSFGDIPSDECILAHCEMIRREIINKTDLFNLSISSSCKFIEKLFEKKLTGDWR
KDTRFVEMLKAFQVYMTPNDIRRIQQMHIPLSKVQIGVYKKFCESKYKDIEEIKELRGIRDYFEDKDVITGIDKTYFEML
SVKFDELVENSERDIILAVSFYYYMIFLIRVKKENMYIDNQRIQSEMLRIKKLWSTNYYEDVVKSMQVISSQQRISAQKC
NEFSKRIMINPILFSNLTMSYDQNKILKEMMKAAENPLIMLVSNIEISEVFPREGAKVNYKRHDIDAKFLEIISEIVENK
GYKLLNKMLPEKFVAYIYQNCKIELQLNITLFNEEEKMYNLIKAKAPIELLEYDKKISLAMITQLFPVLEMQIRKLVSYL
GIFPYKIDEEEFMQCNDPSSLLRELLLQIYNEQKSFENVSDIMFVYNSMYNSNFLNIRNECIHGRDYLAGGKLRYAFRVT
LLCIYMVMFRIDTIEEKVSDLID
>WP_006427453.1 very short patch repair endonuclease [Dorea longicatena]
MKHPKHYDTDEATSKRMSNVKLKKGTAEMLLAKELWHKGFRYQLNDKTLPGSPDIAIRRYNIAIFVDGEFWHGYDWDNKK
PKLKRNREYWIEKIEENMARDTRVDKELLVKGWVPIHFWTKEVLKETASCVQVVQEIAFEIKMQDIDDLIKYD
>WP_006427454.1 MutH/Sau3AI family endonuclease [Dorea longicatena]
MSNHIYDKNALIHRLEGYLGKTFEMIDNKEMFKHVQDFNLQKGIAGSVVEQCIFEYPPDSKQEADLIIVDGIENVKTELK
TTGMLIREKPRKHYVAKEPMSITAVGVYDIAEQEFETSHFWEKLEHMLIIYYYYAATHAVSAYEYKDFPVVGYEFHEFSD
DEIEVLRNDWEHVRTLCAKVVSHHSGPRDKNWKEAVKQEYIEVHGELRRVLSYIDLAPKFPPRFRLKKPTVSSIIAKHFG
YDLEQLPGRYVSILDIDAKCRELINMYAGKNIRQLINHFDLNLPTDGRLSMKAIAEKIVIAMFGGTVKKLNQIELFEQFG
LIAKTITFTSKGGRTEDMKLYHIDFGEMIKETVIDDDGTKRAMTFEDSDMYAYFADHAFLCIMFQESSRDSETEYRPNSL
SSNVFIGFKRIVFSDEFIDTKVRKLWEDTRDKIMHHKLTDVVQKRSDGSTVTLKSGKVSTAPNFLKGSENDVFVRGSGKD
SSIQSKTECVNGIRMLPQYVWIKGLSVVEELKKTPEI
>WP_006427455.1 DNA (cytosine-5-)-methyltransferase [Dorea longicatena]
MKKTICELFAGVGGFRLGFDKLESGWETTWFSQWEPGKKKQWAHDCYVYHYGDCADLKGEFHTGEDISQMNKNNIPNHNL
LVGGFPCQDYSVAHSLSSSKGIEGKKGVLWWQIRDVLITKRPPFVMLENVDRLLKSPASQRGRDFGIILTSFAQLGYRAE
WRVVNAAEYGAAQRRRRTFIFAYNKDTKYAETMDNYEADNILSMNGFMAKSFPISKCGPLVETTVLCSDVSNVDRVHLLE
DGTEESDNDLLEMTKKFQFCFQTAGYMKDGDVFTTTVTPVEMKPVLLSEIVQKGVDESYYIRADDMASWTYMKGAKKIPR
VSASGHEYIFSEGPIAFPDPLNRPARTMLTSEGTKNRSTHVIADPETGRLRLITPVESERIQGFDDEWTKITLMDGKETQ
MPDRMRRFCMGNALVVSMVTRMGKILDEIIEEE
>WP_006427457.1 ATP-dependent endonuclease [Dorea longicatena]
MEIVKIRVKNYRALKDFSMDWQKTLSLIIGKNNCGKTSLISIMQTFFSEGKGPGIRYDDFNLEFKLRLTDCIACKKSEWD
NTDIQGIELFLYIEYNESDNIANISPLLMDLDPDNHMVVLKIEYVLNDINQLKMDYDKYFEKLSSGKKNARNKQQLFERF
MRDKSKNYFKTVYKAIKYDYTIHECNPDIFTILDKNILHLSRIVSIKSIGAKRETDNKENDTSLSSLSNQYYERVKGEAG
DPVLEEFEAQLLKTDHELTGLYSKVFEEIVGKVKRFGGTKENETIIQINSTLGRQELIKDNTVMTYKSGDQELPESYNGL
GYLNLISIIIQIETIMAEFRCDSDKEKMPADINILFIEEPEAHTHPQLQYIFIKNIKELLREGKKCKDGSDIVVQTLITT
HSSHIVAECDFDDIKYFCRVSPYAVISKNLCSLEAEYKDETDPNNKRYKFLKQYLTLNYAEVFFADKVILYEGDTERILL
PAMMRKIDQEEEASGMPLLSQNISIIAAGANSQLFSPLLAFLDIKTLIITDIDAVKKKEIKGKGTYYVACEVEKGEKTSN
HALNYYFKEALENWGRNDLTFFKKQNARQKVLSYIQKNWQQNEDGKLMIAYQTKEENGKEYYPRSFEDAFFCCNRQFIID
NISNFHCLKNKKYFDEKDESGIYQYSPYELAEKCVKSKPAFPMEVLLNSESDGKCDYSNWKIPSYIKEGLLWLKQD
>WP_006427458.1 Shedu immune nuclease family protein [Dorea longicatena]
MSIIFERSEDELLLILTPERIDIQDILEILRKDEEWHISRTFTVNITHLRFEDDMLNELHFCVGKVLDEYTVIDRDVIGV
DHDFYFANSVKLNKRHFVAYRNISVLAKIDHIVEKDVYIGGSDIKDHIPIETFELLIKKFPKTAELNYYANARIATIVKE
FFPHTESCEEKFNKFIERQEKSLSSALQDDIQNAFKENAKIELCQFREVRANLLELLNRSDSVREEVWQKQIHGLLRLLY
PKYIAGVREVVIKGVDRHEKRPDFLLVDANGYIDILEIKKPNVQILTKQSSYRNNYVPVRELAGAIQQIEKYIYCLNVWG
TEGEKVLQKQLSEKLPNNVMPKVINPQGILLLGRSEQFNQQQKNDFELIKRQYKHIADIMTYDDLIQRIDNILAALNMEI
RVE
>WP_006427463.1 CvpA family protein [Dorea longicatena]
MNWLEISIGIIFLICIITGLIRGAVRIIVSLVATIVTLVIVFFATPYVSQTIEKYTPLDDMIRQKVVSTMADAATSAVSG
GDSYSDKGGLTEEAVKKVLKAAGVSEEKLESYGISIADIVSGKVSSDDLAKYGISANVLDGLKNSGNESVENAIENADIP
ESLQETLIKSADIPAAFKNLLLKNNNEATYQKLGVTTFAQYVGAYIAKQVINIIAFILTFIVVTIILRAVVFALDIVTEL
PGVGALNHLAGGLFGMGIALVIVWIIFMVITLMYTTDIGKEIYRMVEDNTLLKLIYDGNPIMKLATGVKY
>WP_006427465.1 MULTISPECIES: LysM peptidoglycan-binding domain-containing protein [Dorea]
MERQLPKNVRQIGNVSDNPKIYVEDYVDTYLNQLREKAREQPVGVILTGELLKLEDENAVFVSGAVQMKEVKTNGNDIEI
TDEIMKEAKEEAARFFPECRIVGWGIIEDGSPMSRNREVKRIQEKEFAEEWNLFLWKNAREQEEVFYAYKFGEIMQMGGH
YIYYEKNPEMQNYMINTRRENGVTPSEVVEDRAAKDFRSAVREKMEYKEQHQSSKFAYITSALLVLIVLVIGITTVNNFD
KMKSVQTSLENLSKSMENGQTEEDTKTTTAAEAKEGAKEVSGTVKKSEEAKVSKEGESQLTDKDYYVVQKGETLAGISKK
LYGDTSHVKAICKMNGLSDGNLIYIGQKLLLP
>WP_006427466.1 MULTISPECIES: DeoR/GlpR family DNA-binding transcription regulator [Dorea]
MLTEQRYEQILKLLEKEGSITVTEVKELLNISESTVRRDITALHNAGKLVKVFGGAVASDHVVTPQEPTVAQKITVHVSE
KQRIAEYAAGLIGQGEFIYLDAGTTTGYMLEFFCDKDVTVVTNAVAHAQRLAKAGVKVRLVGGELKSSTEAVVGSEAMQT
LRKYHFTKGFFGTNGVTKKAGFTTPDANEAMVKKTAIEQCQKKYVLCDHSKFGEVSSVTFLAFTGADVITDRIAEGYQDC
GNIVVIE
>WP_006427468.1 fructose-specific PTS transporter subunit EIIC [Dorea longicatena]
MRITDLLDARSILLDASPKSKSEALDQIVDLMVKSEKINDKEAYRKQVYAREEESTTGIGEGIAIPHGKCDAVTKPGLAA
MVVKDGVDFDSLDGEPVTLMFLIAAPNTEDNIHLDVLSKLSVLLMNEEFTESLRNAKTVEEFMNIINDADEKEAGIDERL
AGADEESTAEETTGKVKILAVTSCPTGIAHTYMAAEGIEKAAKAKECAVKVETRGSGGAKNVLTAKEIEEADGIIVAADA
QVPLDRFDGKKVIICQVSDGISKADELVDRVINGDVPVYHAANGAEVKESNSGKSSGIGHRIYTQLMNGVSHMLPFVVGG
GILIALAFLIDGLCVDMNALSAADRGNFGTITPVAAQLKTIGNLAFGLMLPVLAGYIGEAIGDRPALAVGFVGGLMAANG
KSGFLGALVAGFVSGYLILLLRKLCDKLPEALEKIAPVLIYPVFGILGIGLLMNFAVEPIMGAINTALNNGLTGMGGSSK
IVLGLILGGMMAIDMGGPFNKAAYVFGTAAIAAGNYDIMAAVMIGGMTPPCAIALATLLFKNKFTKSEREAGPTNFVMGL
AFITEGAIPYAAADPLHVLPSCIVGSAVAGALSMAFGCTLMAPHGGIFVFPVVGNALMYLVALVVGTVISAVLLGVLKKK
VA
>WP_006427469.1 MULTISPECIES: 1-phosphofructokinase [Dorea]
MIYTVTFNPSLDYIVSVDDFKLGLTNRTSSELMLPGGKGINVSIVLKNLGIESTALGFMAGFTGKEIARRLEEDGVTSDF
IQIEEGISRINLKLKSIDGTEINGSGPEIPKDKVEELMDRLNTMKEGDILFLAGSIPASMPDDIYSRIMKELKDKGVMIV
VDATRDLLMNVLKYHPFLIKPNNHELGEIFGVTLKTREEVIPYGRKLQEKGARNVLISMAGEGAVLIAENGEVYSSPAPK
GTLVNGVGAGDSMVAGFMAGWMEKQDYEHAFHMGVATGSASAFSEYLATRPEVEEVYKQLV
>WP_006427471.1 MULTISPECIES: transketolase family protein [Dorea]
MSEVKKIATRESYGNALVELGKEHEDLVVLDADLAEATKTGMFKKVFPERHIDCGIAECNMIGVAAGIAATGKVPFASSF
AMFAAGRAFEQVRNSVGYPKLNVKIGATHAGISVGEDGATHQCNEDIALMRTIPGMIVINPSDDVEAKAAVKAAYEHVGP
VYLRFGRLAVPVINDNADYKFEIGKAITLREGTDVTIIATGLEVSESLAAAEKLAADGISAEVINMHTIKPLDEAAVVAA
AAKTGKIVTVEEHSVIGGLGSAVCDVVAEKAPAKVMKIGVNDTFGESGPAVELIKKYGLDADSIYAKVKEFVK
>WP_006427472.1 MULTISPECIES: transketolase [Dorea]
MNKLELMKTANEVRKGIVTAVHSAKSGHPGGSLSAADIYTYLYFEEMNIDPKDPKKADRDRFVLSKGHTAPGYYSTLAHR
GFFPVEDLTTLRKVGSYLQGHPDMKHIPGVDMSSGSLGQGISAAVGMAISAKLSNDDYRVYTLLGDGEIQEGQVWEASML
AGHRKLDNLVVIVDNNNLQIDGKITDVNSPYPIDKKFEAFNFHVINIDGNDFDQIEAAFKEARKTKGMPTAIIAKTIKGK
GVSFMEDQAGWHGKAPNDEQYAQAMEELEKAGEALCQK
>WP_006427473.1 MULTISPECIES: fructose-6-phosphate aldolase [Dorea]
MKFFIDTANVEDIKKANDMGVICGVTTNPSLIAKEGKVFEEVIAEIASIVDGPISGEVKATTTDAEGMIAEGREIAKIHP
NMVVKIPMTVEGLKAVKVLTAEGIKTNVTLIFNANQALLAARAGATYVSPFLGRLDDISTRGVDLISEIAQIFEVAGIDT
EIIAASVRNPIHVTDCALAGADIATVPYKVIEQMTHHPLTDAGIEKFQADYKAVFGE
>WP_006427475.1 MULTISPECIES: LacI family DNA-binding transcriptional regulator [Dorea]
MKKKVTSTDIAHAAGVSQSTVSMILNKKYDVSFAKDTVERVENAAKELGYVPPKRKTRKGTKREKLLVVFCPNLTNPYYV
MLLQGIEAHAKEKGFGLFVCNTQRDLRMEERYLKMMWQLRPLGIIYTCNPSHCFMELVGEIAEQIPVAIVNNQNEKMNVD
AVELDNSKLGRVMAKHLLELGHRKVAYIAPPLTARQKQRSKRVEGFLKEYEKVGLRDQVIIKAAKEEIDLDVAHIDSEYK
IGYELTKELLKETTDVTAIVGLNDMIAFGIMDALHEAKIKVPTDVSVMGCDNTLFARMHNMNLTTIEHFVTFKGRDACDI
IMKKIATHHSTNTGAVPISTYHVEYEPQLIVRGTTTYAKNARKKKN
>WP_006427476.1 MULTISPECIES: recombination mediator RecR [Dorea]
MDYYSNQMSKLIEELSCLPGIGAKSAARLAFHLIHMPVDDVKRLASTMVEARENIKYCKECYTLTDQELCPICSNSNRDH
QTIMVVENTRDLAAYEKTGKYNGVYHVLHGAISPMLGIGPEDIKLKELIERLQGDVKEVIIATNSSLEGETTAMYISKLI
KPTGIKVSRIASGVPVGGDLEYIDEVTLLRALEGRTEL
>WP_006427477.1 MULTISPECIES: YbaB/EbfC family nucleoid-associated protein [Dorea]
MAKRGGFPGGGMPGNMANLMKQAQKMQRQMEEQAKEMETKEFSATAGGGAVEVTVSGSKKILKVKLDEEVVDPDDVEMLE
DLLVAAVNEALEKVDAETTSAMSKFTGGMGGGMPGLF
>WP_006427478.1 MULTISPECIES: DNA polymerase III subunit gamma/tau [Dorea]
MSYTALYRKFRPDEFEDVKGQDAIVRTLKNQINADRIGHAYLFCGTRGTGKTTVAKIFAKAVNCEHPVDGSPCGECAMCK
SIAAGTSMNVIEIDAASNNGVDNIREIREEVTYRPTEGKYKVYIIDEVHMLSIGAFNALLKTLEEPPEYVIFILATTEAH
KIPITILSRCQRYDFKRISIETIAARLRELIDKEGWDVEDKAVRYIAKMADGSMRDSLSLLDQCAAFYMNETLTYDHVLE
VLGAVDTEVFSRLLRQLLAMDVHQVIETVDELVMQGRELSQLAADFTWYLRNLLLVKSSDNMEDVLDVSSENLALLKEEA
QMIDSDTLIRYIRIFSDLTNQLKYATQKRVLLEVTLIKLCRPAMDQNKDALLDRIRAIEKQLEEGAWEAPVRERIVYASD
AKEAGEPKPKPELPQALNEDVKAVAKDFRMIINEASPMLRTYLKKARLSAGEGNRLLIVLPDELSASAVATPEHKEEIQS
LIEQKIGKKVEIDVRQMEAGRRFEDNFVDLENLINMEITVEDE
>WP_006427482.1 glycoside hydrolase family 13 protein [Dorea longicatena]
MNKTALFCDGTEGYVYPPEPKESELVTFRFRTAKDDVDRVGLVTSADTYVMEKECTQGEFDYYTFETRLGEEPFRYCFEV
QSGTEKYYYGRCGISREILEYYNFVVVPGFSTPDWAKGAVMYQIFTDRFYNGDKSNDVETNEYYYIGDYSQRVTNWDKYP
ANMGVREFYGGDLQGVMDKLDYLQDLGVEVVYFNPLFVSPSNHKYDIQDYDYIDPHYGKIVDDGGEVLPNGVTDNSQATK
YKKRTTGLKNLEASNELFIKLVEELHRRGMKVILDGVFNHCGSFNKWMDRERIYEGEEDYEPGAYVSADSPYRSYFRFFK
EGPENWPYNGNYDGWWGHDTLPKLNYEDSVKLENYILYIGRKWVSPPYNVDGWRLDVAADLGRSNEYNHEFWQKFRRAVK
DANPNALILAEHYGDPSDWLKGDEWDTVMNYDAFMEPVTWFLTGLEKHSDEAREELLGNIDNFIGSMAHHMSNMLTPSLQ
VAMNELSNHDHSRFLTRTNHMVGRVEHLGPEAANEYVNKAVMREAVVMQMTWVGAPTVYYGDEAGVCGFTDPDNRRTYPW
GHEDQELIAFHKEAIRIHKEHPALKTGSLKILGGEENILSYARFKGHDRIIVVINNRSERAEVKVPVWEAEIPIKCRMKR
LLYSYKDGYTTEYEEYLVEDGEVVANMGPHSALVLGMRNEEDHDWLYIL
>WP_006427484.1 hypoxanthine phosphoribosyltransferase [Dorea longicatena]
MAERVKVLVPEEDVAKRIKELGEQISKDYAGKQVHLICVLKGGVFFMCELAKRITVPVSMDFMSVSSYGDGTKSSGVVKI
AKDLDETLEGKNVLIVEDIIDSGRTLYYLMDILSKRNPKSMKLCTLLDKPERRVKDVKVDYVGFNIPDEFVVGYGLDYAQ
RYRNLPFIGVVEGVE
>WP_006427488.1 MULTISPECIES: septum formation initiator family protein [Dorea]
MKDVKQRNRRRRQCRRSQDHKRSVLAISAVVLLLTVMVSANSMTLKAKNREYQAQETELKEQIQAEKDRSKEIKELDKYV
GTDKYVEDVAKEKLGLVHNNEIIFKAK
>WP_006427490.1 spore cortex biosynthesis protein YabQ [Dorea longicatena]
MGITKELFIFLSAILSGAIVRLVYRCISCLRNVIHHTHWIIELEDLAYWVGTAIFLFVQIYYTSSGSVRWYFVLGIGLGA
SAMSVFLVAVRKWYRKIVCPGSGFLDETLEKGRKKR
>WP_006427493.1 MULTISPECIES: HU family DNA-binding protein [Lachnospiraceae]
MNKTELIAAIADQAELSKKDSEKALKAFIDVVTEELKKEHKVQVVGFGTFEVSMRAEREGRNPQTGETMKIAACKAPKFK
AGKALKDAINE
>WP_006427494.1 MULTISPECIES: CotS family spore coat protein [Lachnospiraceae]
MQEFEQKILEQYDIEVSSTRKVRGAVLCETNKGLFLLKEITTSEKRIPALCELYTRLYEQGYHRIDYVVTNRNGEYISAL
DNGDRYILKKCFAGRECDIKKTREIFEAAGNLAKLHIIMRYELEHGIPEGTKTDEKYRRHNRELKKVRQFTRKVVPKGEF
EFAFLKQFDQMYQWAEAAVEELERSDYEKLYAEEMKKSGMIHGEYNYHNIIMTKEGIATTNFEKFRRDIQVEDLYYFLRK
VLEKSGWKIRLGDGMLNAYSAIHPLTEGEMEYLKIRLIYPEKFWKTANSYYCTNKAWISVKNIEKLQTAIRQTEEKKMFL
KEVFGFEL
>WP_006427496.1 MULTISPECIES: proline--tRNA ligase [Dorea]
MAKEKLVKNITSRDEDFAQWYTDVVREANLCDYSSVKGCMNYLPNGYAIWELIQADLDRRFKETGVENVYLPVLIPESLL
EKEADHVEGFAPEVAWVTHGGMERLQERLCVRPTSETLFCDLWAKTVKSYRDLPKVWNQWNSVLRWEKTTRPFLRSREFL
WQEGHTLHATYEEAEERTIQMWEVYKDCYKETMAIPFVAGRKAEHEKFAGAEDTYTIEALMHDGKALQSATSHFFGNGFP
DAFGIKYVDKNNELHSAYETSWGWSTRSIGALIMVHGDDDGLVLPPHVAPVECRIIPIAQHKEGVLDRSYALLDELKKAG
YRVKIDDSDKSTGWKFSEQEILGIPTRIEIGPKDIEKNQVVVVRRDNREKIVVSLDEIAVKLREILEQEQQDMYNRAEEF
LNSHIDTATTMDEMVEKFKANRGFVKACWCGDPECEGEVKYQTGGAATRCLIEDEEFISDKCIYCGKPAKHMAYWGKSY
>WP_006427499.1 MULTISPECIES: septation regulator SpoVG [Dorea]
MQITDVRVRKVAKEGKLKAVVSITMDEEFVVHDIKVIEGEKGLFIAMPSKKALDGEYRDIAHPINSGTRERIQNIILEKY
EEALTEDVAEA
>WP_006427500.1 MULTISPECIES: glucose-1-phosphate adenylyltransferase subunit GlgD [Dorea]
MRAVGIILAGGNSNKMRELTHKRAVAAMPIAGSYRAIDFALSNMSNSHIQKVAVLTQYNARSLNEHLNSSKWWDFGRKQG
GLYVFTPTITAENGYWYRGTADAIYQNLDFLKRCHEPYVIITSGDAVYKMDYNKVLEYHIAKKADITVVCKELGPNEDAS
RFGTIKMNDSMRIEEFEEKPMVAQSQIVSTGIYVIRRRQLIDLIEHCAEDDRHDFVTDILIRYKNLKKIYGYKIKDYWSN
ISTVDAYYQTNMDFLKPEVREYFFRTQPGIYSKVSDLPPAKYNPGSMVKNSLVASGSIINGTVENSILFKKTFVGNNCVI
KNSIILNDVYLGDNAYIENCIVESRDTIRANTRYVGENGVKVVVEKNERYAL
>WP_006427501.1 MULTISPECIES: glucose-1-phosphate adenylyltransferase [Dorea]
MRKKEMIAMLLAGGQGSRLGVLTAKVAKPAVAFGGKYRIIDFPLSNCINSGIDTVGVLTQYQPLRLNAHIGIGIPWDLDR
NYGGVTVLPPYERSGSSEWYSGTANAIYQNLDYMEQFDPDYVLILSGDHIYKMDYEVMLDYHKANNADVTIAAMPVPMEE
ASRFGIVIADEDGRIQEFQEKPAEPKSNLASMGIYIFSWKVLKEALETLKDEPGCDFGKHIIPYCHNKGERLFAYEYNGY
WKDVGTLGSYWEANMELIDIIPEFNLYEEFWKIYTNSEILPPQYISAQSVIERSIICNGAEVYGEVHNSIIGSGVVIGEG
SVIRDSIIMKDTRVGKNCVMDKAIIAENCLVGDNTTFGIGSDIPNKLKPAIYSFGLVAVGEKSVIPDGVQIGKNTAISGV
TSKEDYPNGVLESGETLIKAGERA
>WP_006427502.1 UDP-N-acetylmuramate--L-alanine ligase [Dorea longicatena]
MYKINFEKPVHVHFIGIGGISMSGLAEILLKEGFTISGSDNKESALTDHLEKLGAKVFYGQKASNIISGIDVVVYTAAIH
PDNEEFAEAVKQNLPMLTRAELLGQLMTNYDVPIAISGTHGKTTTTSMLSHILLAGEMDPTISVGGILKAIGGNIRVGNS
EYFVTEACEYTNSFLHFFPKIGVILNIDEDHLDFFKDLADIRNSFHRFAKLLPKDGTLVINDNIPNLEEITADLDCRVIR
YGNDSSLDYSATNVLHDKKGEASFDLVKSGEFIDRISLSVNGDHNVSNALSAIAVADLLGVPFTKIKEGLKSFHGTDRRF
EYKGEVNGVTVIDDYAHHPTEINATLTAAKEYPHKEIWCIFQPHTYTRTKALFPEFVDALTHADHVILADIYAARETDTL
GMSSEMIAEELKKKGCDAYYFPSFEEIENFCLDKCQKGDVLITMGAGNVVNIGENLLKR
>WP_006427503.1 MULTISPECIES: DnaD domain protein [Dorea]
MKELKLTKYVQTNATVLDNEFIDQYMVRANGEYVKVYLLLLRHMNQSSGCLSVSELADLLECTEKDVLRALRYWKSEGLL
DYLDDTPDDPTPQSTVRSSVPTSELHDVQSGYMTASVPSMTNQMDYPVDSVEAPVSAVPASTTNIQQYRSRKERAEFKEL
LFVAEQYLGKTLSATDIDQITYFYDTLNMSAELIEYLIEYCVENGHKSMHYINKVALSWHEENITTVNLAKTSSFLYNKN
CYCVLNAYGIKGRGPAASEIAYIRKWSEEYGFALEVILEACDRTMNAIHQPSFDYTDSILKRWKDKNVRQLKDIDAVDAD
YRKEKERAKELAKERKRQQQAQKPAINQNNKFNNFDGRSYDMNDLERRLVQQ
>WP_006427504.1 MULTISPECIES: ATP-binding protein [Dorea]
MALSNSQYDHLMRTYEQKQLDNEFQLRKRYEKAYALIPELEEVDHSISSLSVKKARLLLDGDQTALSSLKSELKELSARK
PALLKAHGLPANYLELHYQCPDCKDTGYIGTHKCHCFKKAIVDYLYTQSNLKDILDKENFSTCSLSYYSRNHIDPLTGRS
SLESMETALNVCHNFVDTFSKEFHNILLYGDTGVGKTFLSHCIAKELMDSAYSVIYFTAAGLFDILAENTFGKRQDKDSD
VFEHIYDCDLLIIDDLGTELPNSFTVSQLFICLNERILRQKSTIISTNLALEDIKSIYSERTFSRISSNYTILRITGDDI
RIQKKLLNLGGTNDVTP
>WP_006427506.1 ATP-binding protein [Dorea longicatena]
MQINELLLKNFGKFHDRQIDLDEGINLIHGENESGKSTIHTFIRGMLFGIERGRGRAAQNDTFSIYEPWENPNYYSGILK
FKSGEKHFRIERNFDKYSKKAELICEEDGEVLSVEDGDLQMLLGEMDAERYDNTVSMSQRNAQMGESIVAELKNYATNYY
TSGNGEIDLAGALEQLRGRKKILENEIRMEMAQKQQKREKLEQEVSFVWRDVHHLEEELERVEEELTYRLEKEEEKKKER
QREEEHGKGVMDEIRPEKWRIHPMELLVFALVIVIAVILFSKPWNYLIAIVLFLAFGLYIWNRMKVGKKQVKTEPEIILE
EITQEEEKVPIEKLRWEKSHITAELKEKRIQYDNLGEQLAELDEVNERSREYEMKRQAVQMAADHLEQLSEEMRGYLKRD
LNEKASSFICEITGGKYKKLVTDEKLHVSLMTDEKRVEIEQVSRGTVEQVYLALRMAVGELLCEEEMPVILDDAFAYYDE
ERMLQTLRWLKEHKKQVIIFTCQTREEQVMKEAGLVYHKIEL
>WP_006427507.1 DNA repair exonuclease [Dorea longicatena]
MKFIHIADLHLGAKPDAGNAYSQNREQELWDSFRDIITICNQKKTDLLLIAGDLFHRQPLLRELKEMNSILEMLEQTEVV
MIAGNHDHIRKNSYYRTFTWAPHVHMICSQEMSCVELDRIQTAVYGCSYHSREILEPLYDHAVPEGRQKYEILLAHGGDE
KHIPIKSNQIMTLGYDYAAFGHIHKPQMLVENRMAYAGSLEPTDVGDTGAHGYIEGKITGNGCQIRFVPHALREYRHCEV
QVDKSVTGHVLRQKIADMIEEQGKQHMYKITLTGYRDPDIWYELDHMDPYGNVVEITDHTKPAYDFEKLKNENKGNILGQ
YIESLSGYPADSLEYQALCEGVQALMETRRG
>WP_006427511.1 MULTISPECIES: asparagine--tRNA ligase [Dorea]
MELTTIRELYKNSDSYMDQKVTIGGWVRSIRGSKAFGFIVVNDGTFFEPLQVVYHDKMDNFAEISKLNVGAAVIVTGTLV
ATPQAKQPFEIQADTVEVEGASAPDYPLQKKRHSFEYLRTIAHLRPRTNTFQAVFRVRSLTAYAIHKFFQERGFVYVHTP
LITGSDCEGAGEMFQVTTMDLNNVPKNEDGSVDYSKDFFGKETSLTVSGQLNGETYAQAFRNIYTFGPTFRAENSNTTRH
AAEFWMIEPEMAFADLDDDMFVAEAMLKYVINYVLENAPEEMNFFNSFVDKGLLERLHNVVSSDFARVTYTEAVELLEKH
NDKFEYKVTWGTDLQTEHERYLTEEVFKRPVFVTDYPKEIKAFYMKLNDDGKTVAAVDCLVPGIGEIIGGSQREDDYDKL
KARMDELGLKEEDYKFYMDLRKYGSTRHAGFGLGFERCVMYLTGMGNIRDVIPFPRTVNNCEL
>WP_006427512.1 6-phosphofructokinase [Dorea longicatena]
MKNLLVAQSGGPTSAINATLAGVIENALSSPSVDKIYGSVNGIQGVLNENLIDLKTKITNVSELNLLCQTPASALGSCRV
KLKDPAVCADEYETIISVLRKYSIDRFIYIGGNDSMDTVDKLSKYLSDKGITDITVVGAPKTIDNDLCGTDHCPGFGSAA
KYIGTTFAELERDCHVYTTKAVTIVEVMGRDAGWLTAASCLARANGAKGPDFIYLCEVPFSIDTFLKDVKAKLEEQDAVI
IAVSEGVKNKDGRYISEEVQSSAVDSFGHSYIAGAAKVLEDAVRNKIGCKVRSIELNLMQRCAAHLASATDIQESRMLGK
AACQYALDGAGGMMAAVIRTSDKPYATEFKALPVCDIANAIKSVPADYINDAGNDVTEKMVDYLTPLIQGEMNTVYENGI
PKYIYLY
>WP_006427513.1 QueT transporter family protein [Dorea longicatena]
MKNKNLSFMTQAAMIAAIYVVLTYIFAPFSFGEVQVRISEALTILPIFTPAAIPGLFAGCLIGNILGGAILPDIVFGSIA
TLIGAFFTWKLREQKPVVATFPPIISNIIIVPFVLRYGYGVTLPIPFMMLTVGIGEVISCTVLGLIVYGALKKYKSTLFR
TA
>WP_006427514.1 MULTISPECIES: hypothetical protein [Dorea]
MTLTLKKRLKNAGILTAVFIVAVIIFSYVTNKGNDNMTADMGAATFPQISFSYGEYKINTLTGYAKRMDISSMHNTITPV
ANQSLDVNVEAYGNKFTGASYKVYTMDGTSQLEHKKIKKVGKGFTLDLSGKKVLDEERILEVRLNRNGADPVYFYTRIVS
DEDAHVTECLNYISDYHENALGKVENAGVGAALEPTDDADNTTLQHVTINSNYEQVTWGSLKPQVEQGERWSIKELNSTC
MSVQLQYRVSCKGEENEADRYAVKEFFRVRYIADAKKTYLLDYDRTMEQIFDATQKVLNEKGIILGIAPANLSYKVNKDG
TIVSFVEANELWNYNKDSDEISLVFGFADAENTDVRNMVSDHKIKLLKVDAKGNTTFLVSGYMDRGEHEGEVGVAVYYYD
IEKNSVEEKVFISTNKSYAQAESELGEMSYYDAKTDMLYTMVDGTLYQYSVEDAEKKALVKGLDAQQYVVSEDGSLIAYQ
ANGDLETATKVTILNVETGKKQKVTCGKGECIRPLGFVRSDFVYGVAKTEDIGNTVSGEATVPMYKLEIRNQKGKVIKKY
QTDGIYILSASFDEDMITLERASKDGDTYTATAPDYITNNEQKTKSNIALETYATDLKQTQVRLTYNDGVADKEPKVLKP
KQILFERPQTITFSDKDAPEKYYVYGHGDIQGVYTKAGDAIKKANDYNGVVVDSSQNYVWERGNRNLQYSITDKDDVLNT
IKDRLKNQEKPIDILKDVNNGEAYDLTGCTTEEILYIINQGRPVIAMLDSQNAVILVGYSDTNVVYEDLNDSTRHSVKYE
EMDQMTSGSGNTYIG
>WP_006427515.1 SAM-dependent methyltransferase [Dorea longicatena]
MNELSKLLQENLNIEFISATLSNPKNKDSVQKVKVRPILKKDVLYFQLESFRNNQAFHENVEEKKACEILLKYMENMRQM
QMETQRAAYTILVSKKGKVTIKSKMKKGEKKQINMSHDRKKKYVLEEGVPVPFLQDLGVMTQDGKIVHAKFDKFRQINRF
LEFIEDILPELDKGRELTILDFGCGKSYLTFAMYYYLHELKEYDIRIIGLDLKKDVIRHCNELSEKYGYEKLRFLEGDIA
DYTGVNKVDMVVTLHACDTATDYALAKAVGWDAKVILSVPCCQHELNRQIKNEILEPILKYGLLKERMAALITDGLRAQY
LEREGYEAQILEFIDMEHTPKNILIRAVKKRHAKEDNNIEASIKRCEAALRVSPALGRLLDGFATEFANSEKDHPEKEDK
EGV
>WP_006427516.1 HAMP domain-containing sensor histidine kinase [Dorea longicatena]
MKKWYRMPKAKLFLIVGAHVLAVIGVLCLLWVTRYPILTQELFTVDAAKSYEESNAFADSVANANYNILDEIRYQTLYDT
DGKYDPDKIVDVAKYEDTGEITGKDETGLSFRLGDLYSWGKLISESMTDYDAARSKLDKQDGIIVCKRSDGTYHYFHYKD
FKQMIDYGELSFVITGDSSADDILTELKQGEYQESNSGESRFRGLQDIDGKIAYINCWNYDGERVVGDYKTVNGETVLQL
VNNSKEWNGKLNEAYRMINNSAETIYSDVDNYAVAQNQYQEGNTNITYLYVNLDNKTVITNKKKYQNFDNYKENLKKMKK
SGKYVIVRPKLADYESNIEKAGKGDSMAQKWQETVAGYVDASDYIYASVVDTDYPVKDNFYEQDEIFTRYGAGAKVAGIL
GMAAVAAYLVILVFLTIGAGKVKEDEEVYLMKFDHIKTELAAASVLLLWAVVALVGVKAGAFTWQNASGETIYMENVESY
LPGIVVGSVEALYTCAMFLFGYLSLVRRIKAGTVWKNSVLRWLLIFVKEMFQNIRHLWKSIMGFAIFFMIHWLTYVFGSA
GSSIWISNRLWAVILLIIDVAAFIWMVQKAKGTGKIKTGIEKIAGGEVDYQIPVNGLLAEHKEIAEKVNSIGEGLEAALA
KSMKSERLKTDLITNVSHDIKTPLTSIINYVELLKQEDLKDPKIQRYIEVLEQKSQRLKTLTEDVVEASKVSSGNITLEF
MNLNLVEMIQQTSGEFEEKFKARDLEEVMNLPNEEVVIRADGRRLWRVLSNIYNNAAKYAMQGTRVYADLEKKDGMAYFS
LKNVSEQPLNISADELTERFIRGDVSRSTEGSGLGLSIAQSLTEMQGGTFELYLDGDLFKVTIKFPIS
>WP_006427517.1 MULTISPECIES: response regulator transcription factor [Dorea]
MYNILVCDDDKEIVEAIEIYLSQEGYKVLKAYDGEEALKLLDKHKVDLLIIDVMMPRLDGIRATLKIREKQNMPIIILSA
KSEDADKILGLNVGADDYMTKPFNPLELTARVKSQLRRYTQLGSTVEKENQAVYTVGGLMIDDDQKEITVDGEPVKLTPI
EYNILLLLVKNQGKVFSIDQIYESIWNEDAIGVDNTVAVHIRHIREKIEINPKEPRYLKVVWGVGYKIEKL
>WP_006427523.1 MULTISPECIES: citrate/2-methylcitrate synthase [Dorea]
MMTMDRKEGQTLFEVTPEISHFAELCEKNNAIDKELYTKYEVKRGLRDLNGKGVLAGLTNISDVCAKKIVNGEEVPCAGN
LYYRGYNIKDLVQGFLKDKHYGFEEIAYLLLFGELPDKTQLQTFHETLVERRTLPPTFVRDVIMKAPSRDMMNSLSRSIL
SLYTYDPHADDTSIPNVLRQCLNLISQFPMLMIYGYHAYNYRMGEDLFIYAPSPELSTAENILMMLRENKEYTKLEAKIL
DMALVLHMDHGGGNNSTFTTHVVTSSGTDTYSTIVAAMASLKGPKHGGANVKVTQMFDDMMEKVSDWEDDDEVRRYLTDL
LDKKAFDRKGLIYGMGHAIYSVSDPRADIFKKFVKQLAREKGCEKEYALYEKVEHMAPEVIAEKRKIYKGVNANVDFYSG
LVYSMLDLPPSLYTPIFAAARIVGWSAHRLEELKNVDKIIRPAYKPLAEYKEYVRMDDR
>WP_006427524.1 MULTISPECIES: 16S rRNA (adenine(1518)-N(6)/adenine(1519)-N(6))-dimethyltransferase RsmA [Dorea]
MKEPTLGNPQNTIEVLQKYNFSFQKKFGQNFLIDTHVLDKIIQSANITEDDMVLEIGPGIGTMTQYLAQAAGKVIAVEID
KNLIPILEDTLSGYDNVRVINEDVLKLDLKKLADEENNGKPVKVVANLPYYITTPIIMGLFENEVPVESITVMVQKEVAD
RMQTGPGNKDYGALSLAVQYYADPYIVANVPPNCFMPRPKVGSAVIRLTCHQEKPVQVQDEKLMFNIIRASFNQRRKTLA
NGLKNAATLDFTKEEVEAAIDALGKGASVRGETLTLEEFARLSDLLSPYKKG
>WP_006427525.1 TatD family hydrolase [Dorea longicatena]
MIFDTHAHYDDEQFNEDRVELLNSMEEQGVGTIVNVSAAYNSCRKVIALAKEYPFVYAAVGIHPDEVGSLNEETFAQMKE
LFKEEKVVAVGEIGLDYYWDNEPREVQKKWFIRQLELAGELDLPVLIHSREAAADTMEIMKEHAKGLSGVIHCYSYSKEM
AQEYIKMGFYIGVGGVVTFKNAKKLKEVVENIPLTSIVLETDCPYMAPEPNRGKRNNSAYIRYVAEKIAELKGITYEEVV
EQTEKNAREMYRL
>WP_006427526.1 methionine--tRNA ligase [Dorea longicatena]
MCEKCNKGKYYITTAIAYASGKPHIGNTYEIVLADAIARYKRSQGYDVFFQTGTDEHGQKIELKADEAGVTPKEFVDNAS
GEIKKIWDLMNTSYDKFIRTTDEDHEAQVKKIFKKLYDQGDIYKGAYEGMYCTPCESFWTESQLVDGKCPDCGRECKPAK
EEAYFFKMSKYADRLINYINEHPEFIQPVSRKNEMMNNFLLPGLQDLCVSRTSFKWGIPVDFDPKHIVYVWLDALTNYIT
GIGYDCDGNSTELFNKNWPADLHLIGKDIIRFHTIYWPIFLMALDLPLPKQVFGHPWLLQGDGKMSKSKGNVLYADELVD
FFGVDAVRYFVLHEMPFENDGVISWELMVERMNSDLANTLGNLVNRTISMTNKYFGGVVTDKGVAETEEEKAVDADLKAV
TEDTPKRVDAKMDELRVADAITEIFVLFKRCNKYIDETMPWALAKDEAKKDRLETVLYNLIESIKAGAKLLESFMPETSE
KILAQLGDGKVTEKPEILFARLDVNEVMKKVEELHPHVEEKEEAKEEADEEVIDIEAKPEITFDDFGKMQFQVGEIIACE
EVKKSKKLLCSQVKIGSEVKQIVSGIKKHYSAEEMVGKKVMALVNLKPAKLAGVLSEGMLLCAEDAEGNLALMTPEKNMP
AGAEIC
>WP_006427528.1 MULTISPECIES: hypothetical protein [Dorea]
MTNAVMKRVCNRKSYRESRELPVRMPQCAAERDRWNVTEDGLLSGVDEH
>WP_006427529.1 aldo/keto reductase [Dorea longicatena]
MYTPAKERYNIMEYNRCGRSGLLLPKISLGLWHNFGDASDYENMRQLCFTAFDNGITQFDLANNYGPAYGSAEKNFGRIL
KEDLMPYRDELIITTKAGFDMWEGPYGNWGSRKYLLASLDQSLKRMGLDYVDIFYHHRIDPETPLEETMGALATAVCQGK
ALYVGLSNYDGETLEQAAAILKDLKCPFVINQNCYSIFDRTVEKNGLKDMTGNLKKGLITFSPLAQGQLTDRYLNGIPED
SRIRKDGRFLKESILTAERMEQIRKLNELAAQRGEKLADMALAWLLQKKEVTSVLIGASKTQQILDNIKAIHSAPFTEEE
LQKIDEYSL
>WP_006427531.1 MULTISPECIES: AzlD domain-containing protein [Lachnospiraceae]
MNHNIYIYIFVMAAVTYLIRMLPLTLIRKEIKSTYIKSFLYYVPYVTLAAMTFPAILSATANIWSALAGFIIAVFLAYRG
KSLLKVSLFACLGVFIVELITGL
>WP_006427533.1 MULTISPECIES: extracellular solute-binding protein [Dorea]
MNKGKRPIGKILMILSVVFFYLPILYMIIFSFNDGKSLTSFTGFSLRWYKHMLESADMMDALSTTFSIALLATFISTVAG
TIAAIGVSKSKKLIRDLMEQANNLPIMNPEIVTAIGFMLLFITFHVEKGYVTMLLAHIAFCIPYVMLSVMPKIKSLDPNL
ADAAMDLGATPWQALTKVVVPQITPGIVAGALIAFTMSVDDFIISYFVTGRGVKNLSIMVYTMSKRVNPSINAISTLVVV
IITIVLVIINAAPALFAKRAKRNSIGRRNVLLPAVAVACVLAIVAGVVTYNNKKEPLPFEGQTLRIYNWGEYVGEHIIQD
FQKETGATVLLENFDSNEQMYIKVANGEAYDILVPSDYMIQRLISEGYLQKLDKSKLNCMDKLYDAVKGLPYDPENEYSV
PYFWGTVGIVYDKTKVDIKDLEKEGYNIFLDQKYKGDIYLYDSERDSFMMALKALGYSMNTSDESQIQEAYNWLVQCVQT
MKPEIVTDEIIDNMAQGRKALGLIYSGDATYVINENENMGYYLPEGGTNQWSDAMVIPKNAKNPELAHAFINYASDYDGA
YDNSSYVGYTSANKKVMKDLYGKGGEFEGIDAYIPRTDNKNDEVFEYNEETKKEISNLWSKVKIAASNTN
>WP_006427534.1 MULTISPECIES: ABC transporter permease [Dorea]
MKKFSQLAFPYIVWAILMLVFPMVLIALYSVTDQGNSILSFTFTLEHYAKFFTDPDFLLILWRSIVIAVKTTVICLLLGY
PIAYYIARSEQKKQNALILVITIPMWINMLVRTYAWIGLLSDGGLIQRILHMVGLGKGSLLYTEGAVLLGMVYNFLPFMI
LQIQTSLSKMDNSLLEASADLGASPAQTFKRVTLPLSVPGIINGITLVFLPAVSSFFIPKLLGGGQYFLIGNMIENQFIT
VGEWNFGSAISMIMAVIMMVLMMVVRKIEIRNQGGKGV
>WP_006427535.1 MULTISPECIES: ABC transporter ATP-binding protein [Dorea]
MEEKKLIEFRNIVKSFDTQVVLKGINLDIYENEFVTLLGPSGCGKTTLLRILGGFLDADEGKVIFDNEDITDKPPYEREL
NTVFQKYALFPHLSVYENIAFGLKLKKMSKDIIDQKVMKMLKLIGLEGYEDKNTTLLSGGQQQRVAIARALVNEPKVLLL
DEPLAALDLKLRKEMQYELKRIQQEVGITFIFVTHDQEEALTMSDKIVVMQKGEILQIGTPQEIYNEPTNRFVANFIGES
NIISGRMIEDYKVRFDDITFDCVDHGFKENEPVDVVIRPEDIDIVDVKDGKMTGEVLSVLFKGVHYEIMVETVPGTSVTV
NMRVIRNHDVTSEDGSEKISANNFYVDVEDVENLDDKEIVALSNAQAWETETDEYISIANIEYELEAKEGQYPVTFSTSN
GTSIERTIFVVNQPFVKNEKANEGVMAFNFFKTVDEITESQALDTDLKTWANAQGWKLTDEDQSVDISVDYDFDPEEVTE
GVYEITFSTTGREFKIHTTDYSEEGQEVGLTFFPEDIHVMPKVVF
>WP_006427539.1 MULTISPECIES: MBL fold metallo-hydrolase [Dorea]
MKLTILGTGNATVSECYNTCYAISDEGKHFLVDAGGGNRILKVLKDTGIDMNDIHDIFVTHEHVDHVLGIIWLVRMIGQR
MNQGKYEGDLRIYCHEELAEKIQAIANMTIQQKVCKHMGERIQFDVVKDGDSRTILGCPVTFFDIGSTKAKQFGFTMQLK
SGKKFTCVGDEPYNEVDYKYVKGSDWLLHEAFCLFGEADKFKPYEKHHSTVKEACQLAEELGVPNLLLYHTEETHLAERK
KLYTEEGQQYYHGNLYVPDDLETFEI
>WP_006427541.1 ATP-binding protein [Dorea longicatena]
MLKREISEKLKLWRTQKNKKALCIIGARQIGKTTIIREFAKQEYENFIEINFILDKGAEKIFEDKLDADTIIENLTAFKM
QKMEPGKTLVFLDEIQECPNARCAIKFLVEDGRFDYIESGSLLGVRYKEVPSYAVGFEEIVSMYPMNFREFLRANGVQDT
TFTTLQFCYENHNEVPTVMHETLLKLFATYIVVGGMPDVVQTYVDTHDIGKVVRLQRNILELYRQDISKYSEGAEKVRIK
AIFDSIASQLDDKNRRFILNRIDENGRMNRYENSFMWLSDAGVALPSYNVTEPQAPLQLNEKRNLFKLFMGDTGLLCASC
MENIQFELLQGNMDVNMGSILENVFAQSIKSGGFSLNYFESKKYGELDFVIQNGLKIDLLEIKSGNDYQKHSALNRVSAV
ENWKFGRKIVFCKGNVEQKEEIEYFPWYMVMFYQREKEPEHYIYEVDLSDL
>WP_006427544.1 Crp/Fnr family transcriptional regulator [Dorea longicatena]
MKQIKDKVKCERAIEKLELEKEFDTQNLEFQIYQYEKGELLCQPCNSDDRLQIVIEGTVNIYHIRDDGSKYFIAMNEGIH
LLGDMEFMNPAPCIYFVEAVSPVTVAVLSLKKYRNVLKQDVKFMNLIASTLAAKLGIAANGESVSASLKDRILNHLEDEK
IVAKCGKGTYWLM
>WP_006427545.1 hypothetical protein [Dorea longicatena]
MSTVAIKNTMVMNNTEKKASLVERFKKYVLDNAEYFAVASAVMSGNGYAAGQIMRDARRVASANR
>WP_006427546.1 MULTISPECIES: AraC family transcriptional regulator [Dorea]
MAKAYHEALHPLGNLGIQVSMAALENTHIPAHWHEAMEILFCLNGSVRIHIEHEHLTLQRNQLIVFDSKEVHSIHSDSKL
YMFLCIHVDKKQLSVYCPDLELYHIKCRPVSLDDSKSTPYIHLCQLAHDLTRTNVENKNTSAMRSDGTALLMLADLIRYF
SVYSLPGTTTGTGQSNDILRKIISYVNEHYTEKLSLEEVANQVGFSREYFCRFFKQHMGITFLRYLNEVRISHAGRILMN
TDKSISEVMQESGFTNQTIFNRLFKEIYGMTPRQARNSYAENTYS
>WP_006427549.1 MULTISPECIES: DUF4194 domain-containing protein [Dorea]
MIDYYEQLTQEEKEEVTEVIQTLYRQTFLLERKFDKRAGRMQYTKEYRTCTKHLEFFKAYFEVAGIILRENVHMGVIYIQ
GEQLWGEKLPRLATIYLLVLKLIYDEQMQTASSSSHVVTTLGAVNGKAGEFHVLKSLPSITEMRRTIALLKKYQIIEPLD
VLEELNESTRLVIYPCIHTVLLGDDIRELLATFSEEDQIGDEAAIQSTLEDMPE
>WP_006427550.1 Wadjet anti-phage system protein JetA family protein [Dorea longicatena]
MQLMNEIPDTFWSLFRSVNRDIYIEALLCINEEYEYNNYFLTKEVCIQILSDMNAKKRFELQREENDTDFDMLETPSSRI
LNWLLRSGWLKRIEDYNTLVTNIVIPDYAAVMIDAFEKLNSEDASETDIYIQNVYATLYAFRNDPRASIGLLRTALVNTR
RLNKALQDMLHNMNKFFAKLLQQDSYSGILREHLDSYVEEIVWKKYHILKTSDNFYIYKMDIKKCLREIRDDEAFIMKVQ
VRSKMLGDNQDDVLDLLDLIERGFDDIEHRIANMDKEHTKYVRATVTRMNYLLSGETDTKGLVVQLLNKMSEDPDQMEEI
ITETGKRMNLSLLEILSEKSLYKRRKSRKDFISQLLPDETTGDLDKDDILRLNRIQMRFSKKQIEEFIENNMEDEVMDAS
KINIADEEEFEKLILAYDYSTRKNSRYMVLEEEPEMVEKDGYRYPALRFVKRRA
>WP_006427551.1 hypothetical protein [Dorea longicatena]
MSENIEKAVPTEESPKTKKSETSAPAATDNVVLYPVADISAAQETTDTETAASKEITDPQNTDNQTTIDSKTTDGKAADN
ADKFSDTRNTKEFSKKDAEEDEDLEEDFYEQQEKSRSKDEHPFREFFSNFRSKRKIEMNRDEQILSRISDEDLMEYLRME
QKRMELLQQAKEVREKRFWTTFQLFICLLSVILVIYFLKDNPVILVTILYTVGILTALRIWSKSQNRKDHRDKKDSSDYH
KKPWE
>WP_006427552.1 spore maturation protein [Dorea longicatena]
MQILLYLTDFIVPLVIFGIVGYGLLMKVPVYDTFIKGAKKGFLTVIKIMPTLVGLMVAVGILRASGFLELIANGIGRFTD
RIGFPGELVPLTVVKMFSSSAATGLLLDIFKEYGTDSYIGRIASISMSCTETIFYTMSVYYMTARVTKTRYTLTGALLAT
LAGVTASVVLAGMMT
>WP_006427554.1 AI-2E family transporter [Dorea longicatena]
MELKQETVKQIRGLIIFTAVLIVCLWKFDVVISAFQFVLNIVYPFLLGGAIAFALSVPMNFVERKLFTERKISEKYKRKY
ARGISLMLVIAGVTGILAMIIFGLLPQLAGTFANLGKSIQEFIPQVQGWADHWFHNNKEIMNVVNNLEFDWNKIMEAAAG
FLKNGAGSVLETTINTAKNIIGAVGTFFIAFVFAVYILLQKEKLRIQAKKVLFAFVRKGRAEAVLEVLALTYKTFSGFLT
GQCVEALILGAMFVITMTLFRLPYALLTGIVIAFTALVPVFGAFIGCAVGAFLIFMVSPFKALMFIVLFLVLQQIEGNLI
YPHVVGNSVGLPSIWVLAAVSVGGSLMGIVGMLIFIPLMSVVYALFREVVYIKLRQKNIYPQDIL
>WP_006427555.1 cation-translocating P-type ATPase [Dorea longicatena]
MLTTKQARENQEKYGFNELVEGKKKSTMQIFLEQFKDFLVIILIISAVISGILGDAESAIVIFVVITMNAILGTVQTVKA
EQSLNSLKQLSAPEAKVARDGNIIQIPSREVTIGDEVILEAGDCIPADGKLIECASLKVDESALTGESIAVEKNLDEVAV
GTALGDQTNKVFSGSFVTYGRGRYEVTAIGMNTEVGKIADLMKNTSEKRTPLQVNLDDFGKKLSILILVFSGIIFGVNVF
QGESIGSAFMFAVALAVAAIPEALSSIVTIVLSFGTQKMAKEHAIIRKLQAVEGLGSVSIVCSDKTGTLTQNKMTVEDYY
VNEKRIPAGKINLKNENEKLLLRFSILCNDSTNTDGQEIGDPTETALINLGSNLGIEIMQVRERYPRLSEVPFDSERKLM
STAHRIQDDKMLTADHIMIVKGAVDVLLDRMDRIRVGNTVRRMTDSDCKNISMQNMQFSREGLRVLAFAYKHLEEEKEIG
TEDEEHLIFIGMIAMMDPPREESQVAVAECLNAGIRPIMITGDHKVTAAAIAKRIGILKDESEACEGADIENMSDEDLKD
FVEGISVYARVSPEHKIRIVRAWQEKENIVAMTGDGVNDAPALKQADIGVAMGVTGSEVAKDAAAMVLTDDNFATIVKAV
ENGRNLYQHIKNAIQFLLSGNFGAILAVLYAATAGLPVPFAPVHLLFINLLTDSLPAIALGMEPHSKAVMDQKPRPVNES
ILTKAYLVNIGTEGLCIGIMTMAAFLIGYRGQDAVLASTMAFGTLCMSRLVHGFNCKDDKPVIFSKRFFNNKYLIGAFVL
GTVLITGVLTIPGLHAMFKVVTLNMTQLMTVYGLAFLNLPVIQGLKYLKGKTKWN
>WP_006427558.1 MULTISPECIES: Asp23/Gls24 family envelope stress response protein [Dorea]
MSKEEKNTYTIKTDENLGEVKIADEVVAIIAGLAAMEVEGVASMAGNATRELISKLGMKSLSKGVKVDVLDGIVTVSLAL
NLNYGYSIKEITSKVQEKVKTAIENMTGLEVADVNIRVAGVEIPEEA
>WP_006427559.1 peptide chain release factor 3 [Dorea longicatena]
MSQITNEVKNQIKKRRTFAIISHPDAGKTTLTEKFLLYGGAINQAGSVKGKATAKHAVSDWMEIEKERGISVTSSVLQFN
YDGYCINILDTPGHQDFSEDTYRTLMAADSAVMVIDASKGVEAQTRKLFKVCTMRHIPIFTFINKMDREAMDTFELLDDI
ENELGIATCPINWPIGSGKEFKGVYDRASKKVEIFSDTKKGTTQGEVKKVDINDPEISWLITDDQKLQLEEEIELQDGAG
AEFDQELVSKGELSPVFFGSALTNFGVETFLQHFLQMTTSPLPRISDRGPIDPMEEGDFSAFVFKIQANMNKAHRDRIAF
MRICSGEFEAGMDVYHMQGGKKVRLSQPQQMMASERKMISKAYGGDIIGVFDPGIFSIGDTLTTAQDKFTYEGIPTFAPE
HFARVRQVDTMKRKQFIKGINQIAQEGAIQIFQEYNTGMEEIIVGVVGVLQFDVLKYRLENEYNVEIRLENLPYEYIRWI
ENEEIDLDKLTGTSDMKKVKDLKGRPLLLFVNEWSIRMTIDRNDGLKLTEFGRS
>WP_006427562.1 stage III sporulation protein AF [Dorea longicatena]
MHDREGAEQMEMIYNWILKLSFFAVLGSVILQMIPDHGFQKYVRFVLGLILAAMLVVPVLELFDKRAAFEEIYHNSAYKI
RTSELEEKSQKVQEDILDIDGQNVENQNIENSGTGSQNTEDQIQDSNTDRSSDENVSQNRRIEVEQIEIGKESE
>WP_006427563.1 MULTISPECIES: stage III sporulation protein AE [Dorea]
MRYDMKYKKLNVEDNESCNLQCEKKCEKLAGVFICCILAFFLLFLSTRNVGLIYCYADELSEDSENTAEDAEQEQQKIKE
TILSEFEYGEIDDSLRSLFPEKRIAFQEVISEILTGDLKSSVKLLTEFAGEQMLYLLQTGKKNLVHILLIAMIAAFMNQF
AGTLQNRQVASVGFYMIYILLAALTVAAFDVVIQWVESGIRNITAFMGVFYPVYFLAVAVAKGSVTGVAFYNLVLFLIYA
VEIIIGNVLLPMVRVYMIIRVLNFLGPEDMLGKLSEFLELIIRWTLKTALACVIGANLIQGMISPAIDTVKRSTVLKGAE
AIPGVGNLLGGMTEVALGTAVLVKNGIGMTGAVICIALCVIPLVQTAGTALLYKLAAAVIQPVSDERVTGCVEAVGEGCQ
ILLQIVFTVGVLFLLTIAIVAAVTNA
>WP_006427565.1 MULTISPECIES: stage III sporulation protein AC [Dorea]
MTINLIFKIAAVGILVSILCQVLKHSGREEQAFLTSLAGLLLVLFWIVPYIYDLFESIQNLFSL
>WP_006427566.1 MULTISPECIES: stage III sporulation protein AB [Dorea]
MIKAIGAVMVILAGSGWGMLQAAKIEECYRQMRYLRKLIFRIRSEIRYSRRVLPEAFLSVGSEAQEPYKMWLLSLYERLE
NRQGTSLAGIWEEETRTHLPVIGIPQDMLESLIRLGGELGTIDIEMQVRTLDLYLEQMEQKMEDMRTEQKEKIRLYQCIG
VTGGVFLAIILL
>WP_006427569.1 MULTISPECIES: polyribonucleotide nucleotidyltransferase [Dorea]
MYKTFEMELAGRPLKVDVGRVAKQANGAVLMHYGDTTVLCTATASEKPRDGIDFFPLSVEYNERMYAVGKIPGGFNKREG
KASENAILTCRVIDRPMRPLFPKDYRNDVTLENLVLSVDQDCAPELTAMLGAAIATTISDIPFDGPISTTQVGLVDGEFV
FNPTAAQRAVSDMALTVASTREKVIMIEAGANEVPEQQMIDAIFAAHELNQKVIAFIDTIVAECGKQKHEYESCAVPEEL
FAAIKEIVTPEEMEVAVFSDDKQTREENIRVVTEKLEEAFAENEEWLAVLPEAVYQYQKKTVRKMILKDHKRPDGREIDQ
IRPLAAEVDLIPRVHGSAMFTRGQTQICNICTLAPLSEAQKLDGLDEAETTKRYMHHYNFPSYSVGETKPSRGPGRREIG
HGALAERALLPVLPSEAEFPYAIRTVSETFESNGSTSQASVCASSMSLMSAGVPIKAAVAGISCGLVTGDTDDDYLVLTD
IQGLEDFFGDMDFKVAGTHKGITAIQMDIKIHGLTRPIIEEAIAKTRKARLYIIDEVMNKAIDAPRAQVGEFAPKIVQMQ
IDPQKIGDVVGQRGKTINAIIEQTGVKIDITDDGAVSICGTDAKSMEEAQKLIHIIVTDFEAGQVLEGKVVSIKDFGAFL
EFAPGKEGMVHISKLSKERVNRVEDVLTLGDVVKVVCLGKDKMGRISFSMKDVAE
>WP_006427570.1 MULTISPECIES: 30S ribosomal protein S15 [Dorea]
MISKEQKEQIVAQYGRTAGDTGSPEVQIAILTARINDLTDHFKANPKDHHSRRGLLKMVGQRRGLLAYLKKTDIERYRAL
IEKLGLRK
>WP_006427571.1 MULTISPECIES: bifunctional riboflavin kinase/FAD synthetase [Dorea]
MQYIRELAEYNGNGRAAVTFGKFDGLHRGHQMLVTKVRELGKQENINSIVCSFDMRPLWKEKGIAPELLMVGEERQERVK
DEVDYLIECPFTESFRQKSAEDFIQEIIHDLFRAKYIVVGTDFTFGCEKRGDVHMLAEYADQYDYELIVIEKERYHDRII
SSTYVKEVVKEGDVGLAETLLGYPFEVEGTVEHGRQLGRTLGFPTLNVAWPEGKIVPAHGVYFCKIDIEGKTYPGIANVG
IKPTVTEEKKLLIEAFLFGYSGNAYGEKVRINLKKFRRPEQKFDGIDALKRQIDKDIAKGMEYFGIV
>WP_006427572.1 tRNA pseudouridine(55) synthase TruB [Dorea longicatena]
MIHGIINVYKEKGFTSHDVVAKLRGIVGQKKIGHTGTLDPDATGVLPVCLGKATKLCDLLTDKNKTYEAVLLLGKTTDTQ
DITGEVLEEKSTEALTEEKVREAIEGFIGDYEQIPPMYSALKVNGKKLYELAREGKVIERKARLVKILDIQILEIDLPKV
RMEVSCSKGTYIRTLCHDIGEKLGCGGCMESLIRTRVSTFRIEDAKTLDEIETLKQEGKLAELLVPIDAMFPSYPKITVK
DDWKAFAKNGNPLDLKMLKEACGQDEETQVRLYDESGKFIAIYQWKEKKYHIVKMFFNE
>WP_006427573.1 bifunctional oligoribonuclease/PAP phosphatase NrnA [Dorea longicatena]
MLNKVLENVSTIAIGGHVRPDGDCVGSCVGLGQYIRENYSDKIVDIYLKDIPESFHFLKGTETIRESVDDEEKVYDLFIS
LDCGDTDRLEYSKTLFNKAKHTFCVDHHISNIGFADVNHIVPEASSTSELVYGLLDEEKISQNVAEALYLGIVHDTGVFQ
YSCAGPETFRVAANLLEKGIDGPKIIEDTFYAKSYAQNLVMGRALMESILFLNGTGIASYIRKDVMDFYGVGPKDLEGIV
SQLRVTEGVEVAVFMYELKQNEFKVSLRSKEKIDVSKIAQYFGGGGHKKASGFTMAGTPFDVLNNLSKQIEVQMEKLEKT
QEQ
>WP_006427574.1 MULTISPECIES: 30S ribosome-binding factor RbfA [Dorea]
MRKRSIKNTRVNTEVQHELSNIIRGGLKDPRVAPWTSVVAAEVAPDLKTCKAYISVLGDAYEQEQTIKGLQSAEGYIRRE
LARTLNLRNTPEIKFVLDQSIEYGVNMSKKIDEVTKDLKTEGVEEDAE
>WP_006427575.1 translation initiation factor IF-2 [Dorea longicatena]
MSNNKDIETNTNENTQKSETPKKKNIVHVIRPQNAQNGGNKGRRSGGNRQNSGQGKPMQVNNGRPARRSGRSAAQNASAE
EAQAPKRTEKPAAERTQNRRPERSERPERSERNERSDRNDRSDNRNNRGGERRGGRDGRNGDRQEGRGGQRFQRGDRPQN
GRSDRNQGDRDNRRDNNRGDDRQGRKFGDRNDNRRNDRKNNPSIPAPAIEGQKPQRKNAKGKDDHKKKDYRRDDEERMPK
GKKKNEPKQQLQKPQQKEQKVEEEIKQITIPEVLTIKELADKMKIVPSVIIKKLFMQGKVATVNQEIDYETAEEIALEFD
VLCEKEEVVDVIEELLKEEEEDEKKMKKRPPVVCVMGHVDHGKTSLLDAIRHTNVIDREAGGITQHIGAYVVEINGEKIT
FLDTPGHEAFTAMRMRGASSTDIAVLVVAADDGVMPQTVEAINHAKAAGVEIIVAVNKMDKPSANIDRVKQELTEYELIP
EDWGGSTIFVPVSAKTGEGLEDLMEMIALTAEVMELKANPNRRARGLVLEAKLDKGRGSVANILVQKGTLRVGDPIAAGS
AFGKVRAMMDDKGRRVKEAGPSTPVEILGLNDVPNAGEVIVGCGNEKEARNFAETFISQSKVKLLEETKSKLSLDDLFTQ
IQEGNLKELGIVVKADVQGSVEAIKQSLLKLSNDEVVVKIIHGGVGAINESDVSLASASNAIIIGFNVRPDATAKETADR
EGVDIRLYRVIYNAIEDVEAAMKGMLDPVFEEKVLGHAEVRQTFKASGVGTIAGSYVLDGVFERDCSVRLTRDGIVIFEG
PLASLKRFKDDVKEVKAGYECGFVFANFNDIKEGDLVEAFKMVEIPR
>WP_006427577.1 MULTISPECIES: RNase P modulator RnpM [Dorea]
MRKCVGCQEMKSKKEMIRVIRTSEGEFLLDATGRKNGRGAYLCPNSDCLAKAVKNKGLERSFKQAIPKEVYEALEKEMEV
LESE
>WP_006427578.1 MULTISPECIES: transcription termination factor NusA [Dorea]
MNTELLEALNILEKEKDISKETLLDAIENSLMNACKNHFGKTDNIKLIMNKETCEYQLYAEKTVVEEVEDKLEQISLEDA
KEIDSKFELGDIVHIPIESKSFGRIATQNAKNLILQKIREEERKVVYDQYFEKEKDIVTGIVQRYVGKNVSINLGKADAM
LTENEQVKGEVFKPTERIKLYIVEVKNTTKGPKILVSRTHPELVKRLFESEVTEVKDGIVEIKSIAREAGSRTKIAVWSN
DPDVDPVGACVGMNGARVNAIVNELRGEKIDIINWSDNPAILIENALSPAKVISVMADPDEKTASVIVPDYQLSLAIGKE
GQNARLAARLTGYKIDIKNETQAIESGELPENYMELSEGVYEEEYDDDAEEFDVENTADAEYDDDDAEITFDEVEDTEE
>WP_006427580.1 MULTISPECIES: NAD(+) diphosphatase [Dorea]
MIQNIEPHVYRNEYVPEPPKEDSVILYYEGRKILVKIEDQEISFLTFKEAAVYNPDVYEEYTYLFSIDGQGYYLAEGIDP
ENFPGFELKDNQYFREARPKYRQFAAVTGWQLYRWYQSRKFCGHCGQPMVHDDKERMMRCPDCGMMEFPKICPAVIIAVT
HGDKILMSKYAGREYKKYALLAGFNETGESIEETVRREVMEEVGLKVKNLRYYKSQPWSFTDTLLMGFFCELDGEDGITL
DTDELAMAEWFERDKMPVEAEDLSLTNEMMMAFKHGKV
>WP_006427581.1 DNA topoisomerase (ATP-hydrolyzing) subunit A [Dorea longicatena]
MQDSQIIRTEYSDVMKKSYIDYAMSVIIARALPDVRDGLKPVQRRTLYDMHELGIRYDKPYRKCARIVGDTMGKYHPHGD
SSIYDALVVMAQEFKKGMILVDGHGNFGSIEGDGAAAMRYTEARLAKITQEAYLADLDKDIVDFIPNFDETEKEPVVLPV
RIPNLLVNGAEGIAVGMATSIPTHNLGEVVDGVKAYMKNEEITTRQLMKYIKGPDFPTGGIVVNKDDLPEIYETGTGKIK
IRGKVEVEDMKGGKKRLVITEIPYTMIGAGIGKFLNDVCNLVETKKTTDIVDISNQSSKEGIRIVIDLKKGADVENLTNM
LYKKTRLEDTFGVNMLAVADGRPETMGLKRIIEAHVDFQFDMATRKYKTLLKKEQDKKEIQEGLIKACDVIDLIIEILRG
SQNVKDAKACLMNGETENIKFKSSISKKMAGMLRFTERQATAILEMRLYKLIGLEIEALQKEHEETLAKIEKYEDILNNY
DSMAAVIMEDLDRIKKEFARKRRTVVENAEEAVFEEKKVEEQEVVFLMDRFGYAKTVDVSTYERNKEAADNENKYILHCM
NTGKICIFTKDGKMHQVKVMDIPYGKFRDKGQPIDNISNYDSTQEEIVYICDSEQMRYAKLLFATKQGMIKKVEGTEFQV
TKRTITATKLQPEDEVVKIQVVTENQHIVLQTTDGFFLRFPAAEVTEKKKGAIGVRGIRLKKDDALTDVYLFEEGTECKI
SYHEKEVTLNRLKLAKRDGTGTKYRG
>WP_006427586.1 MULTISPECIES: ketol-acid reductoisomerase [Dorea]
MAARIFYQEDCNLSVLEGQKIAIIGYGSQGHAHALNLKESGCDVIIGLYEGSKSWAKAEAQGFKVYTAAEAAKQADIIMI
LINDELQADMYKKDVEPNLEEGNMLMFAHGFNIHFGCIKPPKNVDVTMIAPKAPGHTVRSEYQAGKGTPCLIAVEQDATG
KAWDRALAYGLAIGGARAGLLETTFRTETETDLFGEQAVLCGGVCALMQAGFETLCEAGYDPRNAYFECIHEMKLIVDLI
YQSGFAGMRYSISNTAEYGDYVTGPKIVTAETKKAMKQILTDIQDGTFAKDFLLDMSPAGRQVHFKAMRKLASEHPSEKV
GAEIRKLYSWNGEDKLINN
>WP_006427588.1 MULTISPECIES: HAD family hydrolase [Dorea]
MEKEKLDKMYDICFFDLDGTIIDSSPGITNSVMYALEKFGIEETEREKLYKFIGPPLTDSFARFYGFDDEKSWKAVEYYR
EYYQDTGIFECSVYPGFEKSLKALKAAGKRLFVATSKPEVYARRIIEHFDLDQYFEYVAGMELDGGRGSKAEVIGYLIDT
CRMQDKKRILMIGDREHDVLGAKQEGLDCMGVLYGFGNREELEKAGAVYVAGTPEDIAGIILK
>WP_006427590.1 ABC transporter permease [Dorea longicatena]
MFGKLALRNVRRSARDYLVYVLTMTFVVSLMFAFNSIIFSKDLQKMYEMAAIMAAMIGIATFFIVLIVAWLINYMVRFML
EKRSREFGIYLLIGMNKKEVSGLYMKENLLLGVCSFVIGLGLGMLLQQVLLVVLYSVIQVELRPHLEFNGYCFLMTVCCF
AGCYLLALFRCSRKFRKMNIHDLMRENQKNEELKEKNEKIKRLLLPFSILFIFAFGVWILSGNIQSPGGAAVFLTGLFIT
MYVFYIGLSAWIICYVKKKGNAVYRGQNLFLLRQFASKLKTMRFTMGTLTVLFMVAFLGCSVALMFTDWQNQVLEMKFPF
DVQVNSQNPEYDFAKELDIVGEEAGVKDSCVYRIYENHTNTMNTWMYTHLRYFGDEYRREDGTPDEKKIRKGSDDAYCRY
DTYMGLSDYNHLRKMLGYSTETLEKNEYILQMKQRVYKETGYFTDDVKLQDRGETLTCRKICTESFSQDGHNGGDYIIVV
PDERIQQMTPYYSELAVSVKKKVPDNLQNKLDDLSDKHDYAGHTYMEEDDDNVCYGTDTIVTYAAVNLVRENASAEVRYM
MSCITFPCMYIGLVFLCIALTVLSVQQLSDSAKYRFRYQVLSKIGLGRREIQQTVFRQLSGYYLCPAILSAVISGIVAVY
MGAGFNFYTGVSTPVLQYFAISFALFFGVYVVYFGATYVGFIRNIEE
>WP_006427592.1 MULTISPECIES: HAMP domain-containing sensor histidine kinase [Dorea]
MRFSEYIKDKILICLLHLLCMILLMGFFYITGYNRNAAALILIFWWIILGIWIVTGYYRRKKYFDRAEHILENVDQRYLL
GELLPASPYLEDRIYRELIRRSNKSVIERIRMLEDEQNDYRDYIESWVHEIKAPITSIQLVCENHKDEVTRQIGLENQRI
ENDVDMVLYYARMEKVYKDYMIEETDLGKAASEILMKNKYYLISNGVRGEVECPDLAYTDKKWILFILNQLMLNSVKYKS
ENPKVHPYIHIYTERYGHGVRLIVEDNGTGIREEEMSRIFEKGFTGSNGRNGKKSTGMGLYLCRRLCEKLGIAIEAESVR
GEGTKMILTFPVSSYLSKM
>WP_006427593.1 response regulator transcription factor [Dorea longicatena]
MKIVIVEDDPGIRKELKQLLENAFYEAEIIEEFKDTAEQICSMIPAPDLVLLDWNLPGESGFDICTKLKEHSDIPIIFLT
SRTDSMDELTGILKGADDYITKPFNPPILLARIGVVLKRTTNKNAEKSRGNALNMEYKGVILNAVGGCIEHEGKKTDLTK
NELKILHLLYQKKGEIVPRLDMIEYLWDNEVFIDDNTLSVNVTRLRGKLADIGVTDFIETKRGMGYRI
>WP_006427594.1 MULTISPECIES: 2,3-bisphosphoglycerate-independent phosphoglycerate mutase [Dorea]
MSKKPTVLMILDGYGLNEKTEGNAIAMAKTPVMDKLMSEYPCVKGNASGLAVGLPDGQMGNSEVGHMNMGAGRIIYQELT
KITKAIEDGVFFENKALLAACENAKKNDSALHLMGLVSDGGVHSHIGHIFGLLELAKRQGLEKVYVHCFLDGRDTPPASG
KEYVEQLEAKMKEIGVGEVASVSGRYYAMDRDNRWDRVEKAYKALSAGEGETAASATEGIQASYDADVTDEFVVPFVVTK
DGAPVATIKENDSVVFFNFRPDRARELTRTFCDDSFDGFDRGDRIKTTFVCFTEYDATIENKQVAFVKEEITNTFGEFLA
KNGKKQARIAETEKYAHVTFFFNGGVEEPNEGEDRILVKSPKVATYDLKPEMSAYEVCDKLVAAIKSDKYDVIVINFANP
DMVGHTGVIEAAVKAIEAVDECVGKAYEALKEADGQMFICADHGNAEYMIDEETKEPFTAHTTNPVPFILVNADPAYKLK
EDGCLADIAPTLIELMGMEQPAEMTGTSLLVK
[truncated: 644,065 more chars]
