# Supplementary material for: Development of a novel multi-epitope mRNA vaccine candidate to combat SFTSV pandemic
Source: PLoS Negl Trop Dis. 2025 Jan 22;19(1):e0012815. doi: 10.1371/journal.pntd.0012815 (PMC12788908; doi:10.1371/journal.pntd.0012815)
Supplement: S2 Data — (ZIP) [file pntd.0012815.s012.zip › protein/Eubacterium siraeum.faa]

>UWP24083.1 cation-translocating P-type ATPase [[Eubacterium] siraeum]
MNYYDMNTQEVLSQLDTSMNGLTGGEAESRLSRYGKNEITEQKKKGVLRVFAEQFADLLVIILIISALVSVFTDNIESAI
VIICVITMNAVLGTVQHFKAEKSLEALKSMSSPTAKVMRDNNIHIVNASDVTVGDIVLVEQGDIVCADGRLVSCASLQVN
ESSLTGESNGIDKFTEMLTGEKIPLGDRKNMVYTGSLVTAGRGMFVVTAVGMDTELGKIAGLINKAERKKTPLQHSLDKF
SKQLSIAIPVLCLIVMILYIVRGTPVLDSLMFAVALAVAAIPEALSSIVTIALAIGTRKMAEQNAVIKDLKAVEGLGCVS
VICSDKTGTLTQNKMTVRQVYLNGKEQNADASACNADSALLVRAMALCNDAAYSDGNAIGDPTETALSDYIGVPVYEKIR
SDYPRVSEIPFDSERKLMSTCHIVDGKRTMFTKGATDNLLSRLVSVCDNGTVRSITDDDKSKIALANEHFSGQGMRVLAF
AYKLSENEAADTEDNYIFIGLAAMTDPPRPESKAAVADCIRAGIKPVMITGDHKVTASAIAREIGIMRDGDISLDGVQLD
EMTDEELDSVIEKVSVYARVSPDNKIRIVERWQNKGKVVAMTGDGVNDAPALKKADVGVAMGITGTQVSKDAASMILTDD
NFATIIKSVANGRAIYANIKNAVKFLLSGNLAAIIAVLCTAIPGLPTPFTAVQLLFINLLTDSLPAIAISMEKADKSLLS
QKPRNTGVSFLTKAMSLGIVTGGVLIAAAVMTAYFIGSAVSAELGCAMAFSTLCISRLFHGFNCRSDKSIFKVGLTSNRF
SLLAFLAGIIFLVLAVFVPGVSGLFSAQLMNIGYFGISLAIGFVPTLIIQLIRIIREARRK
>UWP24084.1 galactose mutarotase [[Eubacterium] siraeum]
MSIEKKLWGNHNGKDCCLFTLENGNMTAEITNYAGSLVKLIVPDKDGNRGDILLGYDTLDGYTAGTSSQGALVGRYANRI
GGAKFTLNGKEYTLAKNDNGNTLHGGNVGFNKKVWDVKDYGENGNPYVVFSYTSVDGEEGFPGTLTLDVKYTLTADSIEI
CYNAVSDKDTVMNFTNHSYFNLNGTDAGNIKDHIAQIFADKYTPVSPVLIPTGEIASVKGTPFDFTAPKRIGEDMDNGKL
PGGYDHNYVLGETKEMRKAAEIYSDKTGRVMTTYTDMPAIQFYISGGLGGETGKGGKEMFKNQGFCLESQFCPDSPNKPQ
FKPTCVYKAGEQYNFTTIYKFSVK
>UWP24085.1 hemolysin family protein [[Eubacterium] siraeum]
MDADPRKPKRAVKILLAPLILLNKGLDKLLSKALGDSYYDKEETTQDNIMSMVDAGNEYGNLEDESAQLINNVFEFGDLV
ASDVMTHRKNIVGVDVNSSLDDIVYIALEKGFSRIPVYKENIDAIVGIIIVKDLLCLVGNENKDKLKIEDFLREAVYVPE
SCSCSDVFKFLTNLKSGMGIVIDEYGGTAGIITLEDIIESIMGNIEDEYDEEKDMIIPRSNGAYEVSGEADPEDVLELFG
YELEEDHEYDTIAGFVTDLLGYIPEEEGEHPKVRYKDIIFKVIEVHDNCISKLIVRPCKEEELALEPKETTHFGQ
>UWP24086.1 TatD family hydrolase [[Eubacterium] siraeum]
MKIIDTHAHYDDRWFDEDRYEVLDRILSDNVLAIINMSVDIPTCEFSLSLTERYKNVFCAVGIHPENIADTPDNYIDILR
TLAKNKKAVAIGEIGLDYHYDGYDAERQQEIFENQIKLANELSLPVVIHCRDATEDMMKILHRTTPEKFVVHCYSGSPET
AKELLKLGAYISFTGVLTFKNAKKAVHSCEIIPSDRIMLETDSPYMAPVPFRGSRCDSSMMHKTAEKLAEIKGIPTEEAI
KICNENAVRFFGLDIKS
>UWP24087.1 LacI family DNA-binding transcriptional regulator [[Eubacterium] siraeum]
MKKKSVTMSDIAKAMDISTVTVSKALGDKDGVSEELREKIKQKANEMGYRFSYTSKSSKEGFTFNISIVVAKHFINDASA
FYWVMYRHIVELLQKQNYYGILDVISESDQANRSMPNSVSDKKVDGVIVLGQFDDEYVSELLDLDIPVVFLDFYSSDNRT
DTILSDSFFGSYMLTNYLINAGHRNIGFLGTITSTSSIQDRYLGYYKALLEKGIPLRSEWVIDDRGPEGTSYPHFDLPAQ
KPTAFVCNCDEEAYCLLNQLRSEGYVVPDDISIVGYDNHIYSTISNPRITTIDVDSKRMSYEAVETIIKKIRDKNYSRGR
TLVTGKLIIRDSVKILK
>UWP24088.1 LacI family DNA-binding transcriptional regulator [[Eubacterium] siraeum]
MSVTIKDVAKSANVSVATVSRVLNKKSNVSEEAIQAVNSAVQALGYSPSFLGRDLRKSETRRILAIIASTEQSFYSDVIR
GMEVAAFSQGYDVLIATTHDVPNHEMHLLGMLFSRAVDGAVLLGPKLDAATINSLGEKHNIAMCLERLDNCNVLTVTIDN
VKAGRDAVNYLIRKGHKKIGLITTLQRSQSSIDREIGYKLALKDNGIPYNEDYVYFGGYETEQGMRGCEYLMNLPSPPTA
IFSISDIIAIGAMNYALSKGYRIGKDLIFMGFDNIQYSHMFVPHLSTVEQPCYAQGKLVIEKLIENMKATNPDHNLYTLP
HSLVLRESTGD
>UWP24089.1 IS200/IS605 family transposase [[Eubacterium] siraeum]
MNDNHSLSHSKWNCKYHIVFAPKYRRQVVYGQLKADIGKILRTLCEQKKVNIIEAEACPDHIHMLVEIPPNISVAQFMGY
LKGKSSLMIFDRHANLKYKYGNRHFWCRGYYVDTVGKNKKAIEEYIRNQLTEDIANDQITLKEYIDPFTGSKNQ
>UWP24090.1 HAMP domain-containing histidine kinase [[Eubacterium] siraeum]
MKDRLNSIRFRSWLTFVLFSLIVIVFLYFFQVVLLSSYYEYMKIQETASAAKQIKDAWSQQPENLNSIVSDIADKQKIYI
EISDSNRPYFRASSLDKSNKEVYSLITSLSPNDMKEIISGENTFFTATIPRTNNDSKAIVLIAQLDDGTESTFFKTNGIV
RLYIFNYLEPLGTTTAILHSQLNLTAGIIIIVAFIMSIIFSNSISKPIINISKAALKLPQGQFDMPVKKNSFTEINELTD
TLSSASVEIAKADTLRKDLMANISHDLRTPLTMIKAYAEMIRDLSGDNPEKREKHLQVIIDETDRLTSLVTDILDLSKLQ
SGVAELKYEKVNFSEHLGEIVPRFSLLNEIKDYNVVLNAEPDIFINADITKIDQVVYNFINNALTYTGDDKTVRVNLYHK
TPTTARLEVCDSGIGIDPENLKYIWDRYYRVKKNGETHQRAKKGSGLGLSIVKGVLEMHRLNFGADSTVGVGSTFWFEFE
DCNPDRVQVDEKKQKKQKNKNNAEQQ
>UWP24091.1 response regulator transcription factor [[Eubacterium] siraeum]
MYKILVADDEQKIREVIKEYAEYEGHTVYEAVDGMQAVDMAKEQDFDIIIMDVMMPRLDGFSACKEIRKFKNTPILMLSA
RTEEYDKLFGFEMGVDDYVVKPFSPKEVLARINAIIKRNKSGNEPVGETVKFEGLEINFTARDVFIDGEKANLTPKEYDL
LFYLVKNKNIALTRNKLLEEVWGYDFFGDDRTIDTHIKMLRNNLGPYRKFIVTLRGMGYKFQV
>UWP24092.1 hypothetical protein NQ549_05920 [[Eubacterium] siraeum]
MEKITESLETLYGSSGTSFFLSDEFGNIKWKNAACGETIVFPKGINCDILTEQVNIDGKEYSAQGTSFAGGDERFILWRV
NTLTDVLLQLGSTNTYADICYLLSQARSDVAKATQNCNEDNALNSIQRNIEVLSELATVIYRKTPPAPAIYFFEKLNKII
ERANKEMSSIPIVFRLSTDKPIYEDIPVNISEKLLYVAVFSILKAMVRCSDRNLFVLNVGVSDNSINIGSSFSVSPDTHT
GMIADDFEMYSAKLYIGYIGGKMCYNIKDSIGRLEISIPTGDSSTLNSPLYAVPPETCEKLAKVFMRGIADKK
>UWP24093.1 DUF896 domain-containing protein [[Eubacterium] siraeum]
MDKAKIDRINYLARQSRERELTTEEKEEQLELRNEYRASFKRGLMSELDRVYVVDDKGKQQKLIKDNENK
>UWP24094.1 Gx transporter family protein [[Eubacterium] siraeum]
MTVKKTVFSALLAVMSLTLYIVEGMIPPVVAIPGFRIGLAYFPVLFSLYLGGRWTAYDTALILIARILLSALVSGNITAL
LFSLCGGTLSFAAMAVMHLFIKEAWGVFPAGIFSAVMHNVGQISAASFIYSLSVFAYLPFLAIAAVVTGTFIAAAVWFIL
KKPNRIITKIKNLV
>UWP24095.1 NusG domain II-containing protein [[Eubacterium] siraeum]
MSRFIGDKRKVVCLIIIVCIVFLSLLGILFVGRTTAGHTACIYSNGRLIRTVELDSESEQTFTVYSDGGGYNVIKVSGGA
ISVSDADCPDKICVKTAPVSDGIQPIVCMPHKLVIRVEARRGEYSYDS
>UWP24096.1 FAD:protein FMN transferase [[Eubacterium] siraeum]
MKKTSLIPTLLFAVSLPACLGGCGKAEPYRHDSFTFDTFVSFSIYETGDGISAEEVCAGAVGMLNELDNTLSRTKADSEI
SKINKNAGSGKVTVDTSTYNLLKSCTELSRLTDGAFDITLGNISDMWGFGKENPPMPDSDELKKLAGKHSYRNIEFDDEN
TSVCFTDGGFSLDLGAAAKGYAMDMLDSYLRKSGVTSAVVDFGGSILTIGKDNGNSRRISITADETNTPVGTLTVDEGYI
ATSNGANRYVEHNGKKYIHIIDPSTAYPTDNGIKSCTVYSASGLISDALSTAFFVMGEEKTAEFYEKYNIAEYIITRNDG
TVSVSDGISADFKAS
>UWP24097.1 crossover junction endodeoxyribonuclease RuvC [[Eubacterium] siraeum]
MRIIGIDPGYAIVGFGVVDYIGGKFSVKDFGAITTDKDTPFPKRLCEIYEDYCQILDNWKPDALSIERLYFTNNQKTGID
VAQARGIIIMAAAQRGIEINEYTPLQVKQAVVGYGQAVKKQVQEMTKNILKLPFVPKPDDTADALAMTICHAQTSGSLLR
NIKTSNI
>UWP24098.1 Holliday junction branch migration protein RuvA [[Eubacterium] siraeum]
MIYSVNGTVDLIEPNLAVIDCGGVGYACRTTANTLSQLKIGEKAKLLTYLSVREDAVELFGFYDAAELNCFRMLISVSGV
GPKAALSILSGMTPQAFALCVASGDGKTLTNAPGIGRKTAERIVLELKDKVSKQDVAAGVKGSAVPIVAAPSNTYAEAVS
ALMVLGYSNGEATSALSGLDPSAPSDELIRAGLKKLAKF
>UWP24099.1 Holliday junction branch migration DNA helicase RuvB [[Eubacterium] siraeum]
MIERNDLSYTADDEGARIVEPQFSAEDTDVEFSLRPRKLNEYIGQEKVKENLQVYIQAAKKRNESLDHVLLYGPPGLGKT
TLAGIIANEMGVNFKVTSGPAIEKPGELAALLTGLQAGDVLFVDEIHRLSRQVEEILYPALEDCVLDIMIGKGPSAQSIR
VDLNRFTLIGATTRAGQLTGPLRDRFGVIMRLEMYTPDELCDIVMRSSVILSIPCDRSGAMEIAKRSRGTPRIANRLLKR
VRDFAEVMGNGKITKEMADIALNRLEIDKLGLDSLDKRFLTMIINGYNGGPVGLETLASALGEESVTLEDVCEPYLMQLG
FISRTPRGRCATELAYKHLGLVRDGQQRLD
>UWP24100.1 phosphoglucosamine mutase [[Eubacterium] siraeum]
MGRLFGTDGARGIAVTELTCELAMNIGRAAAIVLTKQKTHKGKARILIGKDTRISSDILESALIAGITSVGADVELLGVV
PTPAVAYLVRYYGADAGVMISASHNSVEYNGIKLFSSTGFKLPDEVENEIEALILDTPEKMTLVDGSDVGRVRTMYGAVS
EYNEHIQSTVDGKFQGLLVAIDCANGSASATAESLFYKFGAEYVYINNEPDGLNINDKCGSTHIEQLVELVKKRGCDVGF
AFDGDADRCLAVDEKGNIIDGDKLIAILSRYMKEMGTLKNNTAVVTVMSNLGFHRFMNENKIETVCTKVGDRYVLEEMLN
NGYNIGGEQSGHIIFLDHATTGDGQLTAAQTLELLSKCKRPLSQLVKDIPDFPQLLVNVKITEDKKGLWDKTQKITDIIA
QAEQAMGENGRILVRESGTEPLVRVMIEGKDEKEVHHWTHLIADTIKECLCR
>UWP24101.1 DUF6054 family protein [[Eubacterium] siraeum]
MAKIEAELYGNFDIILMDLHNTVMRGSTSASLEESSDIVAGSTRCAIRAYERYSFLGNGRVSMNFTLFQTDGRIFVSAMS
TGGSQAVFFKINRIGENSFLDTIRPTVDSYRIR
>UWP24102.1 class I SAM-dependent methyltransferase [[Eubacterium] siraeum]
MRKSQDWQDYRLIDASDGQRLEKWGGITLVRPDPQIIWKNPDPSPLWSKADAVYHRSSSGGGNWEYRKQLPESWNISYKG
LTFMVKPTGFKHTGIFPEQAVNWDLCSELIKNAGREINVLNMFAYTGGATLACAKAGAKVCHLDAVKGMVDWGRTNAKLS
GLSDKPIRWIVDDAVKFLGREIRRGNRYDGIILDPPSYGRGTNGEMWKLEDSICDLMNMCTEVLSDNPLFIVLNSYTTGL
SSSVMTYLLQMTVGRKYKIRVDSQEIGLPVEQTGLAVPAGNTAVVYFD
>UWP24103.1 energy-coupling factor transporter ATPase [[Eubacterium] siraeum]
MKDNEIIKTEDLIFDYTVFDENGDETGKNRILTDINLSIEKGSFVAVLGHNGSGKSTLAKHFNGILLPTSGKVLVDGIDT
TDESRIYDIRQTVGMVFQNPDNQIVATIVEEDVAFALENLGVPPDEIRKRVDDALKTVDMYEYRNHAPHQLSGGQKQRVA
IAGIIAMRPRCIVMDEPTAMLDPKGRKEIMATIKTLNKEHGITVVLITHYMEEAAKADRVIVIDKGNILLDDVPKRIFSQ
VELLKSVGLDVPQATELMYELKKCGLDVPDDIIDEDECAQVLYDILKNKE
>UWP24104.1 energy-coupling factor transporter ATPase [[Eubacterium] siraeum]
MNVIELKGLTYKYSVGTPFESTAVDNVDLTIEKGEFCGIIGHTGSGKSTLIQHLNGLVKPTSGEVLIDGQNIWSKGVDIR
SIRFKVGLVFQYSEYQLFEETVYKDIAYGPKNMGCDEAEIDRRVREAAENMGIREELLERSPFDLSGGQKRRVALAGVIA
MDPEILILDEPAAGLDPIGREKVLGKISDYHKKYGKTILLVSHSMEDIVKYADKVLVMNKGKLFCHEDTDSVFARQDEII
KIGLDVPQITKIMMKLRDKGVDLGKDIYTVERAKDRIMQYIDKGTIC
>UWP24105.1 energy-coupling factor transporter transmembrane protein EcfT [[Eubacterium] siraeum]
MLKDITIGQFFPGNSIIHRLDSRFKIVLDIAYVVMLFMAGNYCSLISAGLFMLIIYMMSGISFKLIFKSLKPIMPIILFT
CILNLFFIHGEGDPLVKLGFITIYAEGINTSVFMTVRIVFLIVGMSLLTYTTSPIALTDAIERLLSPLKKLHFPVHELAM
MMTIALRFIPTLIEETDKIMSAQKARGANLDTGGLVKKAKALIPVLIPLFVSAFKRANELALAMECRCYRGGEGRTRMKQ
LKFGARDIVATVVMAVMFTLIILMNIYVAVPGI
>UWP24106.1 tRNA pseudouridine(38-40) synthase TruA [[Eubacterium] siraeum]
MRNLKVTMAYNGTAYHGYQRQNNANSIQQTVEEVLSKLLCEDITINGCSRTDTGVHARAFVFNVKTNCPIPCEGFIKGGN
ALLPQDIAFLSCEDMPDSFHARFDSKGKEYIYKIYTGDVRDVFSADTALHYPYKPDIEKMRKAARLIVGEHDFASFCKAE
AKEHLLTTVRTVYSIDVEQTGDFVEIKVCGNGFLHNMVRIIVGTLIYISEGKRTEQDIINALTKPDREFAGKTVPPCGLY
LNKVFYENDV
>UWP24107.1 DUF5711 family protein [[Eubacterium] siraeum]
MKVPEKNPLETEKNNDINDVSLYRKKKKKAKRIRNLIILLVVILALIPVWIYRDTIFEPLRGIASRISTTTAQSEGYPIS
LTGRNDYSFCPLGDGFSLLSDTYLYSYNENGGQNFALQHGYVHPMTVSNSKRVVIYDKGGHDFSLFNKTSEIFKQNIPDE
VIVSVFLGSSEHTAVVTSGGRYSNVIYVYDGGGKWQYTQRFIDDNVMQVAFSDDNRFIYVTRVTSDNGDIVTKLSKYDIT
GDGTELWTQTISDCVTLALSVNGSTLTVTGDSEIRTYNTDSGEPIGNYSYQGTIENFDALSSKKAFVLDNYTDGGKKLIL
LDEKCEVTAQAEVSSDVKRIRVVDNSVIVMTESDITQYDYSLVSVKKTLLTDSYSDFIKVGGSILLMGYDSLDCIQL
>UWP24108.1 CvpA family protein [[Eubacterium] siraeum]
MGTEFFWFYDFILAAILICMMFIGAKKGFVRMVLSLCAFAASFVIALMISNGVSGWIYDSFISKPLEQTISASINDALGD
NVVTQIGKIDMEKAKINGKSIDSLELKADKAGKVTVNLGNVNLSSTGISKVDLTSFGVDKNIDYSNINLGSVQIYESDIE
KYGIENMILTEVLAQNIKNSEVADSVNEIIDKIGETVPALDLKGKTIDDIDGGTINSVVVSVVQSSGNPGKAVLDNVAKP
VVLVPLRTIIFVVLFILIFIILSIVIKATSVINKLPLIGKLNSLLGGVAGLLQGLVIVFIVVIIAHMAVELTNNTLIFLN
DMTINKSFAFSKIYNFSFLDFLN
>UWP24109.1 ATP-dependent Clp protease ATP-binding subunit [[Eubacterium] siraeum]
MLCSRCKKRQAVVFISTIQGNDKRDEGLCLICAKELGVPQVNDYLEKMGISDEDLEESYKMIFGDVDEESGADADSGADD
DFTPGGAGTMMPFFKRFAANKDSQTESEKQDLKDDKKHNKKKEEKKRKFLDTYCTNLTAKAKKGEIDRIIGREKEIYRVM
QILSRRTKNNPCIIGEPGVGKTAIAEGIAQKLADGDVPFRLQGKELYMLDLTSLVAGTQFRGQFEGRVKALIEEIKTAGN
IILFIDEVHNLVGTGDSEGTMNAANILKPALSRGEVQVIGATTFNEYRKYIEKDSALERRFQPVTANEPSIEDTIELLKG
IKEYYEEYHKLYVSDDILKSCAVLSERYITDRYLPDKAIDLLDEAAACASINSKELTEYEQLKKKNKALETEENNLSAET
ENKDYQRIAEIKTELAKNTARIDELEPMIKEVHVTENDVCKVIELWTGIPASKLLETEFKRIANLETVLKSKVVGQDEAC
ELVAAAIKRTRVQLSARRRPASFIFVGPTGVGKTELVKVLANELFNTVDPLIRLDMSEFMEKHSVSRIIGSPPGYVGYDE
AGQLTEKVRRKPYSVILFDEIEKAHPDVMNILLQILDEGKVTDAHGRTVSFENTVIAMTSNAGSSFNTSGLGFAKSEADI
SKDKAMKALGEFLRPEFLSRVDEVVVFKPLTLDAYKGIAGLMIGEMKEPLLEKNITLNVSDEAYELVAKKASGGKFGGRD
VRKVVRKDIEDKVANIIVEADGNISQIDVDADGDEIKVTGK
>UWP24110.1 3-oxoacyl-ACP reductase FabG [[Eubacterium] siraeum]
MAVIITGGTGAIGSAMARAFAKTNDVAIIYKSSDEKARQLENELGCTAYKADVSSAKEVSAAVERIAADFGKIDVLINNA
GISRIKMLSDVTELDWYNMIDVHLTGAFNMTKAVLPFMINRKQGSIINISSVWGVYGASCEVPYSTVKAGLIGFTKSLSK
EVAPSGITVNCIAPGVIDSPMNNAHLSPDEMNELIAETPLGRLGTPDDVAQAAVYLAFAGFVTGQILGVDGGFY
>UWP24111.1 DUF3794 domain-containing protein [[Eubacterium] siraeum]
MDFSVNKEPVFVTEVIYDGQAEQGVEFDYVLPDYYPDIFRILRCTLRPGIVSCNISGDKLILDGVICITALYLSEGGGME
CVEHRYSYSKTVDLPKSADNGTVTVEPKVDYTTCRAVSGRRIDVRGAVSFRIKVENITPFEIITDIEGCNIQTRKNKVSC
TRKLTAGKQFVVREDIGVSGIDGTVKAVVSCDATAVVNDCKIIADKVVLKGEAKLKALYLVGNDNGTYLQTMEAEIPLSQ
IVDMQGIDERHTCYALFRVLSCALTVKSADDDTSGVFGCELTIGSQITATLEESIYPVTDMYSTSYESSYTTSALKTESD
HRFISRTLNIKQLIDCENGIPDSVTDAECFVSEIICRPCENGELKVSGKLLCFISAVKDNEPVFIEKNLPFDVSEQLGMV
TDGCVIQPVVNISSVSYSITDDGIEIRCSLLMQGCMYVCGTSQIIKQIELNENAEKQKCDDYSLKLYFADENEDVWNIAK
RYNTSAAAIESENEVTDGKVSGLLLIPII
>UWP24112.1 stage IV sporulation protein A [[Eubacterium] siraeum]
MPKSIYKDISERTGGNIYIGVVGPVRSGKSTFISRFMNVLVVPSIEDEFRRERAVDELPQSAAGKTIMTTEPKFVPEEAV
NITVDESVEMNVRLIDCVGYIVPGAKGYIENEAPRMVKTPWFDEEVPFNMAAEVGTHKVITEHSTIGLVVTTDGSITDIP
REEYEAAEERVINELKSIKKPFTVVLNCSDPSSEESKELACRLSEKYGCTVTPLNCLYITEENIKELLSDVLMGFPVREI
GIKLPKWLASLDNDHYLKKQVFEAVRTSAENISCMGDLDSFTGKIGQCESVSRCSKDKTELGSGTAYVTVELGQELFYKV
LGETTGIELNDEGDLMPCMIELARIKKEYEKVSTALEQVRATGYGIVMPSAEELTLEEPEIVKQGGKFGVRLKASAPSIH
MTLANINTEVNPIVGSEKQSEDLVRYLFREFEENPTKIWESNIFGKSLHELVNEGLHNKLSRMPDDARAKLQEAIQRIIN
DGCNGLICLIL
>UWP24113.1 hypothetical protein NQ549_06025 [[Eubacterium] siraeum]
MSEEKVLANAEYGENHENDDMIAHDTVKSDETISFSVSDEARPQHTWTKKQKRTVWIAAVVAVVLFIAVSFLLSLAGIDM
FSLLGGNPAMQ
>UWP24114.1 NUDIX domain-containing protein [[Eubacterium] siraeum]
MLIAKITESDFFGGEPQYIDDDARYNTRGVMTDGEGNIAMMKIEDSEYYKLPGGSIEITETPDKAFLREVTEETGYPAEL
LGYLGWIEEHKFKRKFCMVSHCYVAKKVSDKCDTAMLERSQERLGYKIEWMPYDEAVSRIKALSEQCKEYQMSFVLKREQ
LILEKAKEYIVK
>UWP24115.1 DUF1624 domain-containing protein [[Eubacterium] siraeum]
MENTATVSGTEVKKYRRAGFMDEVRGFCILCMVVYHVCFDLNYTYNIHIPIMFDGWFDIVRDIFAGAFMFISGMSSRYSH
NNAKRGIQCFFIGMIITFIFAFFAPSAPILFGILHFMGVSMMIYAIGDKYFLKIPAPVGIAVCAVLFLLTRGIMYGYLGP
AQGVGIKLPEFIYNAGLLFPLGFRAPSFQSMDYFPLLPWFFVFLAGAYTGKYAIEDKMPAFFYKTHCKPLALAGRYTLWI
YVLHQPVAMVFFLLIFGRI
>UWP24116.1 30S ribosomal protein S6 [[Eubacterium] siraeum]
MAKLSEKYEAVVVFSLKNGEDAVKALVAKFSDLIKEHGTLVDVDEWGARKLAYEINYETDGYYVVYSFDCKPDFPMEFER
IINITDGVLRSLVTVRK
>UWP24117.1 single-stranded DNA-binding protein [[Eubacterium] siraeum]
MYNKVIMMGRIVNDLELRSTPAGASVLSFRIAVDRRFQTKGEDRKSDFFNVVAWRNEAEFISRYFAKGRMILIEGELQNR
SYQDKNGNTAYITEIIVDRSTFTGEKANNTQGTSSAYQSYPGNAAKNAAPEHPAQASNTAPTVSQGNNSDFTVESGDDDD
YPF
>UWP24118.1 30S ribosomal protein S18 [[Eubacterium] siraeum]
MSEREKNEKSTVRPMKRTRKKVCAFCADRAEFIDYKDVAKLRKCMTERYKILPRRVTGCCAYHQRELTTAIKKARQVALI
PYVSD
>UWP24119.1 GDSL-type esterase/lipase family protein [[Eubacterium] siraeum]
MAQKKGKNKFGITPSMIFLNLLLVLIICTVCFFTYNIINGEDNTSSDPPFTAVTSAPPETSAPATTAGSTEKPDSNSSVA
TSDNEPTLDFDKDYFSSSLFIGDSISTGLSLYGFLDQQNVFAQQGLAPSTALDADIDGVTLSDKIASFKPKKIFVMLGTN
SVGYADNETLAGNMKELVEKISALTKAKIYVVSIPPVTQEAEKSDENALTLKAITDYNTKLKSAISGTSATFIDLNSILS
DKDGYFNADYAEMDGIHFMGKTYEVMLSYLQKHSS
>UWP24120.1 GDSL-type esterase/lipase family protein [[Eubacterium] siraeum]
MKHIADCKTIAISLICILSIVLCSCSDVTVSQDSSLSKNDATTPVKTSLTDTKSSTVATTVKIVTTSATTAVTTTETTPP
ETTAVATEPKPAPTDPPKTSETAPQAKPTASTDFDTSFFDDALFIGDSITTGLYLYGYLDESLVYAKLGLAPSTALESEI
DGVTINSKIKANNPKKIYIMLGTNSVGYSDGNYLANCMGELVQHISQITKAKVYVLSIPPITYYAEADNDNALTTSAINE
YNTALKSVIKGTKAKFLDLHSVLTAPDGYYYEEYHEMDGIHFMGSTYQVMLSFLEKHS
>UWP24121.1 DUF4358 domain-containing protein [[Eubacterium] siraeum]
MKSSITKRIMAGIVCAMVAVSICGCSEKPAQSSASESSVTSDAGSVSESVSEASDSSTATGTAAEITAKIQEDVKFPGMA
EIGADRMAGYYDVAADKIDSYSAYICGSGAYPDEIAVFKMKSADDVNAVKSVLEKRVESQSTAFKDYTPDEMYKIDGNNV
VTSGNYVALIICADNAKAIEDFKAMAK
>UWP24122.1 hypothetical protein NQ549_06070 [[Eubacterium] siraeum]
MAIECLVITFILGAIVFSFARADRIRWVIATVPLGILPLANCVSCFVCTAFLGCELPKNIAAVILLLAVMASCVWIGIAS
GFLRTNRMRIPYICVGIGFNVVLGLILLNFYIGLL
>UWP24123.1 anaerobic ribonucleoside triphosphate reductase [[Eubacterium] siraeum]
MLTKIQKRDGRTVPFNIEKIADAIYKAARAVGGNDYQEAGEMAEKVCDYLEANVNKTGELPTVEEVQDAVEKVLVESGHA
KTAKAYILYRADRTRVREMNTSLMKIYEDLTFKAARDCDIKRENANIDGDTAMGTMLKYGSEGAKQFNEMYVLAPEHSKA
HRDGDIHIHDLDFLTLTTTCCQIDLIKLFKNGFSTGHGFLREPNEISSYSALACIAIQSNQNDQHGGQSIPNFDYSMADG
VRKTYKHRYAQNIVRGLELIGGIDDLATAEADVKAYTKKLEEEKQLCPVLANDNGYQDAERECLREICPDISDEIIDKIQ
KFALKQAEVETDRATYQAMEALVHNLNTMNSRAGAQIPFSSINYGTDTSPEGRMVIKNVLLATEAGLGNGETPIFPIHIF
KVKDGLNYNEGDPNYDLFKLACRVSAKRLFPNFSFIDAPYNLQYYKPGDYNTEIAYMGCRTRVIGNVYDPTREIVTGRGN
LSFTSINLPRLGILAGGDIVKFFEMLEDRMNLVVDQLLYRFKIQSQKKVKNYPFLMGQGIWIDSEKLNPNDTIGEVLKHG
TLSVGFIGLAECLKALIGVHHGESKEAQELGLRIIGRMRARMDEESKKTGLNFSLLATPAEGLSGRFVKIDRKKFGKIEG
VTDREYYTNSFHIPVYFPINAFRKIKLEAPYHALTNAGHISYVELDGDPLQNLEAFEQIIRCMKESGIGYGSINHPVDRD
PCCGYTGIIGDVCPKCGRSDHGDNTRFERIRRITGYLVGTVDRFNNGKRAEERDRVKHSVSADDAEI
>UWP24124.1 C-GCAxxG-C-C family protein [[Eubacterium] siraeum]
MGEYGKRAEQLFMEGYNCSQAVLLSYSDITGLDDKTAAMLASGFGGGMGRMREVCGAVSGMFIVLGIVAGYSDPSDAQGK
KSTYAAIQELASRFRKENGSIICKELLGLSKPEGTYIPAERTNEYYKKRPCPKIVCMAADILEEYLDEHGYLTGKGI
>UWP24125.1 SDR family oxidoreductase [[Eubacterium] siraeum]
MIALITGASSGIGKEIAKNLATRGVNLILVARRTERLLALKEEIVYNCPEIKVKTITADLSKEEQCFGLYNKVKDYKIDF
LFNNAGFGLYGPFLETDLKDELSMINVNIKAVHILTKLFLRDFAARNSGYILNTASVAGFMAGPLLATYYATKNYVVQLT
KAVYEELRSTGSRVVISALCPGPVDTEFNSVAGVKSFGIPSENEAYVADYAIERLLCGDLLIIPGVTTKAAAAGSRFAPT
KFLLRTVRTLQEQKNK
>UWP24126.1 glycoside hydrolase family 26 protein [[Eubacterium] siraeum]
MAYTTDFEKLKKQLNFKPDPTRPVSKQASKNTKMLFEYLKSIYGKKHLAGQQYLQSEEVEDLVYYHLTGKLPAVRGYDFM
GVSSCKKTDDQVDRAIKWATQCGGIVTMCWHWYAPNDMDDYSKGSSFYYKTTSYDHKTCFDLCKGVTEGTAEYEFIIREI
DMVSAELKRMAQLDIPVLWRPLHEANGNWFWWGNHDEQHREAYKKLWYMIFDRMENYHKLTNLIWVWNGQDKCMEVSPDT
FDICGDDIYSVKEYDHSSQKQRFEYMTELAHGKMITLSECGYIPDPDEMKKDNAMWLWWLPWWGEFVYKREGYKPVFDKD
GYTVINKKYMTEDFMKRVMAHPDVIMREDLPWYDKDKHKLPDALSANLERIKSK
>UWP24127.1 DUF4358 domain-containing protein [[Eubacterium] siraeum]
MRKSLVVLIAVIIAAMLCGCADDVSSSVQQEDSSSRSSTKWTVTKVADDDISCEGLVLTALNSGDFPEMVKATDSTLLDT
IMDFSKYGITDYCVYQQAISVELSEIIAVRADDTDGVKAALQSRKDSLIKQFGTYPEQEKIVSSTVVFQKGDLCFLIASE
EPEKAEKAISDKISANSVDSGN
>UWP24128.1 aspartate--tRNA ligase [[Eubacterium] siraeum]
MLDTMKGLKRTHYCGEVEGIGSTVTVAGFVQRVRDKGSLMFVDLRDRTGIVQLVFDDTTEPAVFEKAKQIKSEYVLMAQG
LLRERESKNNDIKTGNVEILVTDLRILSMAQTTPFEIVNDTKTNEELRLKYRYLDLRRKKLQDNLIMRHRIAKTAREYFY
DNGFLEIETPMMMKSTPEGARDYLVPSRVHEGKFYALPQSPQIYKQLLMISGFDRYIQLARCFRDEDLRADRQPEFTQID
LEMSFMDVDEILELTEGFIKKLMKDVLDVDITTPLPRLTYNDAMSRYGSDKPDTRFGMEIQDLSDIVKDTEFSVFSSAIA
AGGSVRAIVAKNAAGVLTRKEIDKLTEFSKGIGAKGLAYIRWHDDAPNCSFAKFLKEGELDAILSHLGCEKGDVVLIVAD
KNKVTLPVLGALRLKVGKQIGIVPDSGYNFLWITEFPFFEWDDESESWLAMHHPFTMPMEECLEYLDTDKGKVRAKAYDL
VLNGIELCSGSIRITDPELQERMFRLLGLTDKEIEEKFGFLVDAYKYAAPPHGGLGIGLDRLSMLLCGADSLRDVVAFPK
VKDASELMSQCPSAVDDKQLEELHIRTVVSEE
>UWP24129.1 hypothetical protein NQ549_06105 [[Eubacterium] siraeum]
MIESKTCEYDTAIRCAVRIFPGLASVPNAIRQTAEEIRIRSGYPIIIRTGMQNHITQITPDSEMLAECISAICQNSLHTY
EKDIANGFITLYGGHRAGLCGTAVYGNGGLQTVKNFSSINIRIARQHYGAARDLLPLFESKCRSRGLLIVGRALSGKTTI
LRDLCRCIGGMFRVSLIDERQEIAAVYNGKPCLDVGLMTDVFSGYGKSDGIIRAVRCMSPDYIVTDELGADAESIRQAVN
SGSGLIMTAHADSIEEAYRNEGIRTVIDSGAIQHIALVQSHRITAVKQLITAEANAVCTI
>UWP24130.1 stage III sporulation protein AC [[Eubacterium] siraeum]
MNVDFIFKIAAIGIVVAVLNQLLQRSGREEQAMMTTIAGLIVVLMMIVTEISNLFDTIKSIFNL
>UWP24131.1 stage III sporulation AC/AD family protein [[Eubacterium] siraeum]
MNIIAFVGAGIIGAVLSSVLKQYKPEFSIYITLITGMLMLGAAVSAVKPVIETVSGYLETAVPDSSYAEVLVKSLAVCYI
TQMASDSCSDAGEKSIASKIELAGKFAIVILALPVFSRLMEVIKQLLQ
>UWP24132.1 stage III sporulation protein AE [[Eubacterium] siraeum]
MKTAVIKTFILLIVLLTAAAFPYRAYAEESVIIDGYSADIPPELEKSLSDAGITPQSIDSEALSVDKVISNVTGMLWESI
KSPLKLLISLISVTLLCSIANVFADNTSGNLKTVFSLVSVLACSTITVSAASDSLTVASKTLESGSVFLASFIPAFAGIL
ATSGHVSSAAMFNTVVMGGAQGYMQLASKILMPVSMSILGISLAGSVCGELKLETLAQAVKKTVIWILGLIMTVFVALLA
MQSFITVPSDNVGIKAARFTVSNGVPFIGGAVSDSLSVMYGGIGIIRNNFGVFGIITGGVLILPSIISVLCYKLAFSLAA
SFSDLFGISQLTGLMKCAEGVSSIITAMLVSFLLMAVISISLMIFMAGGAV
>UWP24133.1 hypothetical protein NQ549_06130 [[Eubacterium] siraeum]
MTEIKQAALCICILGAAAGLLRMLIPSEKYKTRITFLIACIFSLCLINAVKGIIPSVSIDTQAFNVPQVDFSEKLSEQAR
VTAARAVREKIERLLCDNGFDYDKVYVIAHIDGAFCISITEVELVFDADADEAYISDAVALVQAASGDEITVRYSKSR
>UWP24134.1 hypothetical protein NQ549_06135 [[Eubacterium] siraeum]
MKDLLKSDKLIKFAFISGIVAIALIFLSDFGKSTEAAVTDEQALEQRITEMLTSMDGIDEVPNVTVRLDEDKHTVLGITV
VCPQAISNRTAERAINAVRTALDVSASKICITT
>UWP24135.1 SpoIIIAH-like family protein [[Eubacterium] siraeum]
MKRPRINLILGKKHLVAAGLALVLAVGLYANFAIGSSADGKNVSGDNYGDTRLVSNEKSKTQADTDKDSDIVATAAKSDI
RSDSASDSEEYFAKARIDKQASREEAKETLKSIYGGGDMTKDELAVVAQDAKQLTDLMEAENKIETTLKAQGFEDVLCYL
SDNSANIIVKSSGLDTAQAAQIKSALLSEVEVAGENITIVEVQ
>UWP24136.1 hypothetical protein NQ549_06145 [[Eubacterium] siraeum]
MAEKRMFSKQVLWSDKFIDLPSPAQVLYFQLSMYADDEGFVNCAGYVRRLTGCSESDIEALCKNGFIIPFESGVYAIAHW
KINNHIRSDRMKKTSFSDERDMLYVRADGMYIFDPEKAAEQRKSAGQEKAVTTKCSHTSDICPSDDGTGKESSDKDSTVK
SSFDEVSAVLSDETDKKSLSAAAYKAKLTERFGTDNVERYIERFNKWADMHGRQNMPVYPTIEKWMKEDNIRRCESANSS
FTDEMLDECLMIDYISSDEKRTE
>UWP24137.1 SLC13 family permease [[Eubacterium] siraeum]
MVIALLAAVITSFIVPPDEKYLDYFDYKTLACLFSVLAVVCALKNVQFFYILACNIVKKFRNIRLCTVVLVWVTFIGSML
IANDMALLTFLPLGYYVLHTAGKERYMAFTFIMQNIAANLGGMLTPFGNPQNLYLYSKFNIPIGEFTLIMLPPFILAVAM
ITLCCVIFVKPEPIELKSAPEKIDRKRTAAYLFLFAIAIIIVFNFIPYLIGMIFITLTLIVMDRKALAAVDYPLLFTFVF
FFIFAGNMARIDVIKDLFSSALQLNPLLFSVISCQFISNVPSAILLSQFTNDYHSLLLGVNIGGVGTLIASLASLITLSK
YNSLCPGKTGRYIAEFSAFNFSFLIVLTLFCSFLV
>UWP24138.1 SPFH domain-containing protein [[Eubacterium] siraeum]
MGLIKAAVGALSGTLGDTWKEAIHCPVIGNDTVVVNGEKMHNGNARSSNVKGTDNVISNGSAIMVEENTCMLTLDNGKIT
NVVTEPGRYILDNSTAPSIFAGQIKDSLKDLISRFTYGGTPATEQRVIYINLQKLPGIPFGTGTPVPYPDPRYNTTVELR
FYGTFEVQIPDAENACKFYAEVLSKGVNAPQVYVKDIFKNEQYKNEFMQSLMVALNQLSAEGYSYNQITSQLNNLTNKTK
DETANNWAQRGLMLTNIGLGPITISEETKELLKDRLKADTMLGGDVQRAMMTGAVARGIEAAGSNENGAMMGFMGMNMAM
NAGNNVLGGMPAAPQQTTPQQPTPGGWKCSCGATNTGAFCSSCGAKKPEAWTCSCGQSNTGKFCANCGKSKEGDAPAAPA
PSSWTCECGATNTGKFCAECGKSKPAAPKKYKCDKCGWVPADPEHPPKFCPECGDPFNEDDLV
>UWP24139.1 zinc ribbon domain-containing protein [[Eubacterium] siraeum]
MDITSFILSILSWLAPLIVIGIIVLVIVSKVRSASQKYLGMSPSQAMELINKGVKEEATTPKGITALSEMYGPAITRDFP
EIGYKGMEVKARNAIVAILNAIMNKNAESLKASEYTQDLINKVNNRITTLNANNEKEIFNNIKIHRCGIASYQNKSKEAT
ARFEISLQYEYAKVSEEKADSAKPALMQTAYSVTLAYKQDLHEQTTSIVFSSNCPNCGAPIDASAKGKKCPYCGSGITEI
ADRIWLVNDFNLVK
>UWP24140.1 Tim44 domain-containing protein [[Eubacterium] siraeum]
MKKIIVTFIATITAALLLCFSVSAFDNNDYGGGGGYDFGGGDYGGYDYGGNDYDSSSYSGDADPVSVIIGIGIVVVIIII
STIGGTKKKSSGGGTTRPSSMNGANVVLPNRTEQIEGIIKQKDPNFSASDLITFTKQVYIDIENAWCKRDMTPVRPVMHE
NLYNTTCKQVQAKIEQGVVYHYESIAIDTAYLTSYERDSQFEYVTAYLTSRMIDYQVDEKTGKIIRGDKTTRWVQKYKMK
FVRSLGVETKTETGKMTGHNCPNCGAPLEISSSGVCEYCGSVVTTGQYSWVLTDFSGIRNDTVDDGIKGV
>UWP24141.1 TetR/AcrR family transcriptional regulator [[Eubacterium] siraeum]
MSELTKRAIQESFKKLLSNQPLDKITVKNITDDCGVNRNTFYYHYSDIYQLLEEIFLTEAQKSVEKMEVGQSWEEGLKTG
LCFVKENKKLIYHVYNSLHRETIERYLYSVSLDFAGKFIDNVSKTLELSVSDDDKKFIASFYKYAIVGIVLDWLEGGMKS
DPDELIERMSKLLSGTLKTVLENAVKK
>UWP24142.1 DUF308 domain-containing protein [[Eubacterium] siraeum]
MRFIKRAKVAYISTCAAIAVIGLILILFPEISMLAVCYMLGIAAIVFGIVKITGYFSADPYGLAFQFDFAFGIIAILLGL
VVIIHPGNIMALVPVIMGIYFMIDGIMKIQTAVDAKRFGVRSWWLILVSAIVTGGIGILLLVNPFESAVALTVLLGITLL
ADGISNIWIAAYTVKAIKKEVHADDKIYVETSDREDKDD
>UWP24143.1 MMPL family transporter [[Eubacterium] siraeum]
MIKLGKWITKHRVIILIVAVVLLIPSVLGMIATRINYDMLNYLPDTMETIQGQDILLNDFGKGAFSMIIVEDMEPKDVSA
LKEKIEAVDHVDSVIWYDSIADVSIPMDILPDKIKDAFNTDHSTVMAVFFDTSTSADETMEAINTIRNVTNNQCFVSGMS
AMVTDLKNLCEQEEPIYVAIAVVLAVVVMMLFMDSFLIPIIFLASIGMAILYNLGSNYFLGEISYITKALSAILQLGVTM
DYSIFLWHSYNEQKVRFDGDKERAMAHAISNSIISVASSSITTIAGFLSMCFMSFTLGADLGIVMAKGVVFGLIGCVTIL
PSLILVFDKAIEKTRHKQLMPKFDKVAKFITKRSWIFLIIFAVLIGPAVYGYNNTQKYYDLSQTMPQDMDFVIANTKLKD
DFGMSNVHMILADSKLSQKDAKAMLDEVGKVDGVNLAVGFDSLIGSAVPSEMIPDSISDVLKSDKYQLMLVGSEYGTATD
EVNNQVTEINNIIKKYDSSAMLIGEAPCTKDLIEVTDRDFKVVDVISIAAIFLIILVTFKSVSLPLILVAVIEFAIFVNL
GIPCYTGTELAFIAPICISTIQLGATVDYAILMTTRYKKERNKGSDKNEAVYTALKSSIPSIIVSALGFFAATFGVGIYS
NVDMISSLCALMARGAIISMVSVILLLPAMLKLFDKIIIHTSLGFKEARQAGKKTN
>UWP24144.1 hypothetical protein NQ549_06185 [[Eubacterium] siraeum]
MKEIRKKIIKIVSIVLAAAMIGTSSGLLAFAAQGGNDNNTSSSVSDSTETSSDEKSSSDTDGKEETVYIISNADGTTKKV
IVSDWLKNGSHNATIEDETSLKDVKNVKGNESFTNSGENYKWAAEGSDIYYQGTTDKTLPVDMKITYTLDGKTVTPDEIK
GKSGKVTIRFDYTNNEKRTVKIDGKDTQMYVPFLMVTGTVLDNEKFSNVKVTNGKLVNDGDRSAVLGFALPGMQENLGLD
KDDYEIPSYVEISADVKDFELMTCMTVGTTELFNEVDTDKLNMDDIDGTIKEFTDAVDQLSDGSSQLYDGLVTLFEKSGE
LADGTKQLADGAGTLYDGTGTLVNGTNDLKSGADELNVGAVKLKDGTVSLVAGIKDLKTGAEALDSGAGKLKEGTSALAG
GANDLIKGADKLNSGASSLDSGASQVENGAGQVSAGASELNEGLGELSSNSEQLNAGAKQVFDTLLSTAETQIKASGLTV
SKLTIKNYKTELNKLVDSLDKDKVYTLAYNTALKTVTAEVEKNNDAITAGVTKAVQAKVLEGVLKAAGFNMTAEQYNAAV
KAGQIPEAVQAKVTAAVSAQMATDAVKAQISTNVEAQKKQLIEQNMKSEKVTKQINEAVAKAKAGQTTIKNLIAQLDSYN
QFYTGLTQYTAGVDSAYDGSKTLSAGATQLYSGTKNLHSGATQLKSGTQQLTSGGSTLIAGVNQLDKGASDLKDGTASLV
AGIGTLYDGATQLDNGAGQLKDGTTSLVAGVGTLHSGALQLHDGAGDLKDGADKLNDGVATLIDGVKQLRDGAKELNDGM
DEFNEKAVKKIVDAVDGDIAGLIDKLKATVALGKDYDTFGGKSDKTEGTVKFIYRTESISADDE
>UWP24145.1 ABC transporter ATP-binding protein [[Eubacterium] siraeum]
MIFASVNNLVKNYGNHCAVDNLSFNVSEGEIFGLIGPNGAGKSTTINIITTLDEATSGSVTIDGMDTVKQRAEIRRMIGC
VPQEIAVYPYLTAKENVEFFASLYGFKGEQLHKNAMTALEFAGLADKADMKPKKMSGGMKRRLNIACGIAHKPKLIVMDE
PTVGVDAQSREHIMSSIKKLRESGATVIYTSHYMHEVEEICDRVAIIDKGRLVAEGTQQELITMITDSCTVHITTKQCDS
ETRSRVSRAVSCLPDVNRVQFNDNMISVDMSISCNDISHVISELVKQNLPVIEISTEKPDMDAVFLSLTGHEIR
>UWP24146.1 ABC transporter permease [[Eubacterium] siraeum]
MLSLIIKQIREYFRSPANVFMGLFFPVLLVFFLGTMLQNLDIADYDIGEIKLQYSVAQTNEQSGKAFAEFLDNINMIKAE
KASDEKAALSLTDKGDIDAYIELKNGEILLYCGRNEIANRALGSVLNSFIAVSDTYYKIASTDPSLLMNTDTDTEKSFVE
QDGLGVTRSMMDYYAVSMAVMMIFMSHMIMGSTALKDEERIFTLQRLYLSPVGKVKLFFGKLIGTLPSAVIGNAVIMLFS
VFVFGAKYCDSFVGNLILFLLFSCCSLATIAVGMLIGVLIKIPAESIVIPLTWALLFFSGSFSKQVFIEGLSDKLPPYIV
QQAAFRLTLYGESDSALAVIAVCLAVTVAVSLIGAAIFRVKKSV
>UWP24147.1 ABC transporter permease [[Eubacterium] siraeum]
MNNIRTVFFGMLKRLKYALVIALLVGAGSIGLYYCGRPIANVFSVNDKIDIALTDNDKSELSAMLKSYLSDRINMNIIED
GKEKFNDKLINRDVSAIIEIPQGFEKNVIGGKDVKIKSTTLDDYENGAYISVYIEGFMRSVNIAANAAKGDAELFSRIMN
SDAADTKLTKENAVISDREDEYVSAGFKFSEGFMIMLVTAIGIFITLAVMEDRQYGTYSRMAVSSVTGVQYIVGTLGASV
LISFTALVILPLYLLITGAQMTAGYPLVFAAVIIYSLFNSALSIMLAQLISSKQALATLSGCITSIGALLGGAWFPIDET
AGMLKYLSYITPQYWYVCFMSGEAEQPVINICVLILYTLLIMLASAALFGRKSVVSKA
>UWP24148.1 histidine kinase [[Eubacterium] siraeum]
MSLIYLVFKLTATAAFGTMNIMNNCDSGDTVLTVLAFSCFALAEYLLSVLKKSDKAAAVCSCVSAFIAFLIYSDNLIFVL
CFAVIFAVDKFGAGKYFRHIGAVSVLLVLFIVKPPFIDVLILIIMLVAFTVTHITAGQLIKCREQLAESREETVRLNRRI
ASLEEYAKTAKKSAAVEERRRFSARIHDKLGHSISGSIILLEAAKLNIRTNPDSAEQCITTVTDNLRSGVDDIRQALREE
RPDSKTIGISELKEILGEYKAKYNIRTTLEIKGDADRITFRIWNCIKENLVETLTNTLKHSGADEFSLKISVMNKVIRAE
FKDNGKGSDSFRKGTGLTAIEERTVLTDGKCIFPAQTDGFSVVNIFSLKEENV
>UWP24149.1 response regulator transcription factor [[Eubacterium] siraeum]
MKIIIADDDSIIREGLKMIISSQPDFEVTGVACNGAEAVELCRKYKTDIALLDIRMPVMDGIEAAKIMLEENLCKPLLLT
TFDEQELIQRALKVGVSGYILKNTQTDGIFSALRTVYNGGTVFQQDILSYIRDAAVKCYGKSAVFGLLTERELDIVKLIA
DGCSNAEIAEKLFLSNGTVRNYISVILEKTGLEHRTQIAVRYLKGDE
>UWP24150.1 HAD family hydrolase [[Eubacterium] siraeum]
MKLYLTDLDGTLLDHKAQIGRMTEALMNRLIDDDIKISYATARSVHSAEPKVSCINFRLPVITHNGAFIIDPVTKERIVT
HFFSEESKSFMKSFFYEHKESVLVYSVIDNYERVSYLKNRLNKGTERYLKDRAGDRRMHRAKSYDELFEGDIYYITLIEP
VMKPDELDRYFYRTNGFSRNYQPDTYDTDEYWYEIYREDVSKANAALKLKELVGADELIVFGDNTNDISMFTVADRCYAV
SNATDKLKELATGIIRSNEQGGVPVFIQCDSCTVRQYDKQSLYVSPDNARFSACTATADSGDGVGILNEKQIHATLKSYF
AATLFDKEIKIGSYFADLVTENGIFEIQTANFSYLVPKLNTFLKASHVTIVYPFHKKSRLNYVDKATGEILSSGRNVTAS
DMTDFFLELYRIRQYLNDPNLTVCIADIAVENLRYCAKDMKRRKTDRKVAVPTSLLRLTFLEDSDSYRCFIPEGLPETFT
LKEFRRCMRSGDAGITIKILQYVGVIDYIGKRGNEYLYKIT
>UWP24151.1 type I glyceraldehyde-3-phosphate dehydrogenase [[Eubacterium] siraeum]
MSVKVAINGFGRIGRLAFRQMFGAEGYEVVAINDLTKPSMLAQLLKYDTAQGGYCGKIGENLHTVTADDEAGTITVDGKT
LKIYAMAKANELPWGEIGVDVVLECTGFYCSKDKAQAHIDAGAKKVVISAPAGNDLPTIVYSVNEKTLTADDKIISAASC
TTNCLAPMAKALNDYAPIQSGIMSTIHAYTGDQMILDGPHRKGDLRRARAGAANIVPNSTGAAKAIGLVIPELNGKLIGS
AQRVPVPTGSTTILTAVVKGADVTKEGINAAMKAAASESFGYNEDAIVSSDVIGMRFGSLFDATQTMVAKIADDLYEVQV
VSWYDNENSYTSQMVRTIKYFAEI
>UWP24152.1 peptidylprolyl isomerase [[Eubacterium] siraeum]
MVKKILAGILCAATMITLSVGCSDSAAPGASTDPSAKITGNTGEVKLEKGDKYAVMTIKDYGDITIKLYPDAAPKGTQNF
IDLANSGFYNGKTFHRVVADFMAQGGKDFTGKTNVESFGIETNYNMRHFYGAFCYANALGNNSTEFYIVNNKKSQDYSSF
STARIDNNIQGYEDYAKQYDKNSQEYTYYMFQANYYRNLKQFIENMDDATKAKYKEVGGTPSLDGNYTVFGQTVDGFDVL
DKISAVEVETNDAMGGKEVSKPKTEIIIEKVEIKDYE
>UWP24153.1 extracellular solute-binding protein [[Eubacterium] siraeum]
MVNLKRIMAGIIAGATVVSMAACSNSTTDSTTTSSDTETTIDDEIENPVSVGDISIDAGEEVEPAELEYLGGYDITTAGD
VKPAYKYFSENYGCTIKCTLVGSMQIQEKLTTAISSGESPDLVDYSDDTFPLLMSKNMYTPLEEYMNMSAPQWAGVESYI
NQYKWGGKNYYYPWAYNVSPNFLVYNRGVFEQIGIEDPKELYDKGEWTWDTMTDCIRKFIDSDADGNRTGLYGATAYSAQ
SFINSTGTALISVGADGKLVQNFSNANVDRAANFMQTLKNEGLASFQEGVIDVDTTPIKEGTAAFQGMGEWIISGYAKLM
QKDDTLDYFFVPFPRDPEADEYYYSMSTFGYLVPAGSKYAKQASVFINCCRLSFTDEDLRATTKGSIMRNKKYTDEMYDF
LMSFKDIDNLHAVIDNPYGLDETTSQIIRDVLGNTLFEMYSEQYQGQTWTQMREASLGTINKQIEYYNGLL
>UWP24154.1 hypothetical protein NQ549_06235 [[Eubacterium] siraeum]
MKKKLFGNNIKPSCKYCELGTAMGDDKIQCSKFGVVKSYDSCKKFVYSPLKRIPKKEIQLANSDVNNINF
>UWP24155.1 hypothetical protein NQ549_06240 [[Eubacterium] siraeum]
MWYISRYILRLDKKTFAVFVLSQIGGYPVGVRLLSELYGNDPDNSRSYSKHLCYCYNSGPAFVTGIVGIGVYNDVTAGII
VFISCLTANFLAAVVMNVRNTAFKPYRTEIGFSSSDISASLISAARAMLNIILPILLFNCVTELAGYLLHAVFNMEIPAF
LKAVTEITNIKTDGVIFSLPITSALISFGGLCVIYQIFSLADFKVNKLYFIFSRILISAVSAGVCCLLLQITGYKPAADA
FAYATDTLLTDPLLLMCIAAMTFILLKCTEKMKKI
>UWP24156.1 hypothetical protein NQ549_06245 [[Eubacterium] siraeum]
MYLDMYHKGVAVTSPILVFIISVAKAIKQNNDGIRLSRQVPIHLRTVSDVPLLSAVRSTHMITDKIQIVACLIRFAIIIP
HFFFACTCI
>UWP24157.1 YabP/YqfC family sporulation protein [[Eubacterium] siraeum]
MNVDKLAMRYEQLKNKTRRHSFITLKDNRSAELECCRKILKFEDNIIELEIPCGIVRIIGIGLKFKTFGYDSVKISGKIH
SVGFEQANHGEAEE
>UWP24158.1 sporulation protein YqfD [[Eubacterium] siraeum]
MKRRKARAAFAAYITINGLGGFQEKFISELITNDIQIYEICQGKDGFTAVIKPYSYLKTARIARKHGIRLRVAERQGFIF
RLLPLRKRWGLVTGALCCCAVIVLLSQFVWRIDIIGNSEVTDTQICAVMEKNGLMPGCSRKSFDEWVCEQSAMAEIGRLS
WVAVERQGSRVSVKVAETNEPEPAEIPIETPCNVISDFDGQLIYTEIYKGKLQTTVGSGIVKGQLIISGTVNDNGGHIVY
VHADGLLKAECEQTEEFFLPFEQTRSVKTDEKYYSTYLMFGSFALPLPWEHYEAENMDGFTYSEDTYNVSILGADTPYRY
KRGVYTRLSEKTVRYTARDIMTQLEKQKKDYEENFLSQCRILSDEREICTEENGIRMTVKYKLERNIGVKQPITVLY
>UWP24159.1 PhoH family protein [[Eubacterium] siraeum]
MTEKAVSIQDMSRIHLIFGDFDNNINIIQKEYKVSIFTRDDEIRIKGDENAVDNAEQVIKTLISTVEKGETPTEQSVRYA
ISMTNEGKGEEVQTLTADCICVSHTGKPIKAKTVGQSKYVNSIKKNTIVFGVGPAGTGKTYLAVALAVRAFKAHEVQRII
LTRPAVEAGEKLGFLPGDLQNKVDPYLRPLYDALFDMMGSEAFQRNMERGCIEVAPLAYMRGRTLDDSFIILDEAQNTTP
EQMKMFLTRLGFNSKMVITGDITQIDLPDSKRSGLVEATKILKNIEDIAINRFTEKDVVRHRLVQDIVRAYEQYNERKKS
>UWP24160.1 rRNA maturation RNase YbeY [[Eubacterium] siraeum]
MSEKKTPKIYMSFRNNQKAIEVPNGLRTVIRKCIAETLRVTDFVGDADVSVTLVDNERIKRINKEFRDKNKVTDVISFPL
GAYDEYDVNPENGAYMLGDIVISMEKAHAQAIEYGHSLVREVGFLATHSTLHLLGYDHEDDPDGEKVMLELQDLVLNNLK
ITRE
>UWP24161.1 diacylglycerol kinase family protein [[Eubacterium] siraeum]
MFKRLANSFKYAARGIWFCISHEMNMRIHIVATMCVLYLSQFYNFTKEQFILLIITCVTVISAEMMNTAIEVVIDKVSPG
YSALAKVGKDVAAGAVFVTAVAAVIIGVILFWDIEKFKIIFEFFTGDIWNLAMLTAFACLSYLFIAKGKKRNIKGKMKNE
>UWP24162.1 GTPase Era [[Eubacterium] siraeum]
MNNPKSVFVAIAGRPNAGKSTLTNYLVGEKIAIVSDKPQTTRTRINGVLTKGETQYVFIDTPGMHKAKNKLSDQMLKSIR
ESVTDVDVILMMADATKKISPIEHNLIDSFKDRKTDVVLLINKVDLVKDKSELLSLIKEYSELYDFKEIIPISVRQRIGV
EEIMPVIDRYVKLSPHYFDDELPTDQAEKVWLAEIVREKILRNMNEEIPHGTAVYVETMEVRQKPNGKEIVDIGIVIVCE
KASHKGMIIGKQGSMLKKIGSEAREDMQDYFGCKVNMQIWVKVKEDWRNRESDIADFGLKAD
>UWP24163.1 DNA repair protein RecO [[Eubacterium] siraeum]
MLITLKGLVIGQRIIGENSCFLDLFTDKLGMIEVMAHGAKKIGGKNSGAASLFSYATFCVSRSSKGYTLNSAEPICSFYN
ISADIEALSLAAYFADIIKYCATSEEEHEDLLRFTCMTYFQLEKQKLPLRFIKAIFEFRFLSRIGFMPDLRACRQCIAYK
SETMMFLPVEGIIYCSDCFEEHSELVEKNVFALNPTLLHTLRYVAYSETDKMYRFRISKENEKLFSAIAEFYLLAQLNRS
FPTLDYYKNIAIET
>UWP24164.1 endonuclease MutS2 [[Eubacterium] siraeum]
MKKDYKKLELDKILDLLSQNAYCDVCRERIKKIKPSFDIDTVRTEIAKTDDAFTLSSKFGTPKFYNIKDICFGAKRAQQG
SSLSLRELMDIGMFLREVSGLDEWYSQCSGIQTSLTEYFEQLSVNKHLENMITNAIISEEELADSASPQLAAIRRSIQRK
SLAVRERLDKLIKSQSTQKYLQESLVTMRDGRFVVPVKTEYKSEISGLVHDTSATGATLFIEPMAVVEANNEIRVLQIEE
QKEIERIIKEMSELVGSFAEPMINDYEIVLMLEIYFAKANLGAKMKAVTPVITDKPCFNLIRARHPLIDKDKVVPISLEL
GNDYSSLIVTGPNTGGKTVSLKTAGLLVLMAMCGMMIPASENSVIGMFDELYVDIGDEQSIEQSLSTFSSHMTNIARILR
TADEKSLIMLDELCSGTDPVEGSALAVSILDEFRKRDCKVIATTHYQEVKMYAIKTDNVENASCEFDIKTLRPTYRVIVG
MPGKSNAFAISSKLGISSDIIDNAKELVSTEDKRFEEVVQSLEKTRQELEKLKSSAAAEQKKSKEITEQLKAERDQLEKD
KEKELQDVRSKAASIIEEVRFQGDLMLEELERLRKQKESADFAQKVKGARSHINSSVNGMYDTANPIMQKKIDHYVLPRP
LKVGDTVRLADLNKEGTLLRLPDSKNMCFVQVGAMKTKTKLENLRLVEEKKESKKQPTPSKVGKKLVSNFSRKSGMELDI
RGMLGDDGVMEVDRFIDSCLLSGISVITIIHGKGTGALRSAVQQYLRKNPHVKSFRDGAYGEGEAGVTVAELE
>UWP24165.1 HAD hydrolase-like protein [[Eubacterium] siraeum]
MIKSAVFDIGGTLMEYKGMPCVWVDYYENGFLHVCEKLLPQLTEKNIADGMEILRGYNPSIKFREADYSYERIFGEIVRK
WGVDILPEKIAYCFFEAFPLKAYTYPETVPVLQKLRDRGIKIATLTDVATGMPDELHKSYFPELMPFFDLYVSSTSCRYR
KPNIKGLCDIAVYFGIKPDEMIFIGDERKDVLVANDFGCTSVYIDRYNNNRDFGQKFTVKDLNGFYDIVTKL
>UWP24166.1 biotin/lipoyl-binding protein [[Eubacterium] siraeum]
MSVSSRIFKAAALFSAATIAIVSSGCSGDPVKQEIVTSITDQVQFSYETAKAQYMTIEEEAKIPASLDYAQSEAYYAPID
AKIKTNNISKNMKVKKGDVLFALDTTDLDFQINDKEMKVAAMADGVDKGYAQIELDKLKEQRAAAVVTAPYDGVIAECCY
SAVGSDVKSGTLLCRVAVLESIFVYNSQGAGKNLRFGMDVDLVINDVDYKGTVTAAPDTAPSDASKDATTYCAVTLSDDS
LKKLINDNNGITAVDAGWATIHAITAKRANVLAVPEKAIKKDGTKTYCSVLQGNEKYDLYVEVGTTAGGYVEILSGLNEG
DVVVLAESTGNGSNNTDNKNNNKEDNEDGDDDRKPWDSNKKPPEDM
>UWP24167.1 AGE family epimerase/isomerase [[Eubacterium] siraeum]
MLARECKKELTEHIIPFWNSLEDDDNGGFYGYVGNDLTLDKNAPKGVILHSRILWFYSNCYLVLKDQNCLKKAKHAYEFL
SKYCVDKENGGVYWMMNADGTVNDSMKHTYCQAFFIYAMSSYYDASKDKAALELALDVFATVEEKCRDDVAYLEAFSKDW
NIIPNDALSENGLMADKTMNTTLHVMEAYTELYRVSSDKRVLKALRFTLEITLDKIYDKNGGKLFVFFNKNLNEIGDIYS
YGHDIEATWLIDRACDVIGDEHLSKRCAEMNKVIVKNIADRALSNGRLNNEVEHGVVNTWHIWWVQAEGVVGFCNAYQRY
GDARYLEISRTLWNYIKDKMIDKRLGGEWHSQLDDNDQPADFKPVVDPWKCPYHNGRMCLEIISRM
>UWP24168.1 DUF1015 domain-containing protein [[Eubacterium] siraeum]
MAEIKAFRGLRFTDKAGSTGEVCCPPYDIISPEQKKQYLAENPHNIIRLELPKTAEDTDEAYGKARVYLNEWLDEEILKC
DEKPSIYIYEMVFDALGSSYSVKGYVSLVKLEEFSKGIILPHEETLSKAKEDRFNLMCATGCNFSQIYSLYMDDDNKVFT
LIDNASKGVPDKQFTDPDGVTHKLWCVSDEAFIADLASKMSDKKLYIADGHHRYETALRYKKFVAENKQDVGTSEYVTMM
LVNMENSGLVVFPTHRIVRDLENFDVNAVIEKSKDYFYIETDLSRTDSTAKLDKAYKDGKKAFVLYCDGKYTLMTLKDTS
LMEKLMPTASKALRELDVSVLHTLVLERIFGIDKENMANQKNLTYTRVLDEAIEAVDNGSADCSFILNPTRVSEIRDVAL
AGEKMPQKSTYFYPKLTTGLVMNKIFD
>UWP24169.1 preprotein translocase subunit SecA [[Eubacterium] siraeum]
MGLLTKIFGNYSEKEIKRIIPIKDKVLELESKYSPMTDSELKAQTPALKERLENGETLDDILPDAFAVCREAMWRVLGIK
PYPVQILGGIILFQGRIAEMRTGEGKTFVAALPSYLVALSGKGVHVVTVNDYLAKRDGEMIGRVHRFLGLTVGLILHDMK
NDERRKSYNSDVTYGTNNEFGFDYLRDNMCNYKKDKVQREFNFAIVDEVDSILIDEARTPLIISGPGDKSTDLYQKANRL
ALQLKPFTVVDLDSKEDQDQFDGDYIIDEKAKNATLTQRGVKKAEAYFGVENLMDAENMTLLHHVNQAIKAVGVMKRDVD
YVVKDGEIVIVDEFTGRLMFGRRFNEGLHQAIEAKEGVKVKNESKTLATITFQNFFRLYDKLSGMTGTAMTEEAEFRQIY
ALDVIEIPTNKPIARIDHEDQVYKNEEGKYKAVIRQIEECHAKGQPVLVGTITIEKSELLSSMLKKKGIKHEVLNAKNHE
REAEIVAQAGKKGAVTIATNMAGRGTDIMLGGNAEYLAKARMRKEGMDEALINEATGFAETDNEDILNARETYIKYNAEY
KAAIKDEAEEVRQAGGLFILGTERHESRRIDNQLRGRAGRQGDPGESRFFISLEDDLMRKFGGERVQSVMQTLGIEDDVP
IENAFLTKTIESSQRKVEGRNFSIRKNVLDFDDVMSQQRMTIYSQRAKVLDGEDVSDYVKNMIKETIEENVKTYCSDDYP
ENWNLIGLREHFANMLTKEDDFNYTTEDLNTIDRKDIVKLLQERADALYAEREEMFGTENMREIERICLLKVVDTKWMDH
IDAMEELKRGIYLRSYAQRDPVVEYRIEGFAMFDEMIAAIREDTARLVLTVKVRIEEPLEREQVMKPDAENAGSHTTVKK
SASEKVGRNDPCPCGSGKKYKKCCGKDE
>UWP24170.1 late competence development ComFB family protein [[Eubacterium] siraeum]
MLINMMEHYVDERLSELLKDYNCCKCEVCLEDMKAFSLNRLPPKYVSTVNGQVFTRIKQELESQPSVDLDVAVIQAIQHI
SAKPRHD
>UWP24171.1 iron-only hydrogenase system regulator [[Eubacterium] siraeum]
MNYESRVALIGIVVSESSSVSKLNEYLHECAHYIIGRMGVPYEKAGVSIISVAIDAPQDVINTLSGKLGALKGVTSKTIY
QKLPAECSKEKEADD
>UWP24172.1 [FeFe] hydrogenase H-cluster radical SAM maturase HydE [[Eubacterium] siraeum]
MSRAEELKELVSKLYSTHHLEKGEYVSLIENRDAVRDYLFELSRSVREKYYGKDVYIRGLIEFTDYCKNDCYYCGIRCSN
KQAERYRLSKEQILDCCKTGYELGFRTFVLQGGEDPYYSDDMICDIVCSIKRDFPDCAVTLSIGEKSEESYRRYFESGAD
RYLLRHETADYEHYSKLHPPGLSAKHRQDCLRTLKKIGYQTGAGFMVGSPYQTAENLADDMLFLEELKPEMVGIGPFIPH
HATPFADKPQGTAELTLFMLGLVRLALPDVLLPATTAIGTIHPTGRELALKAGANVVMPNLSPTDVRKKYLLYDNKICTG
DESAQCRMCLQKRVEDAGYRIVESRGDHASFNERK
>UWP24173.1 [FeFe] hydrogenase H-cluster radical SAM maturase HydG [[Eubacterium] siraeum]
MYNYDPKSLKAEEFINHEEIEETLRYAEENKHNAELIDSILEKARLRKGLSHREAEVLLDCNIPEKNEEIYKLAEQIKKD
FYGNRIVMFAPLYLSNYCVNGCLYCPYHAKNKHICRKKLTQDEVRQEVIALQDMGHKRLAIEAGEDPVNNPLEYILECIK
TIYSIKHKNGAIRRVNVNIAATTVENYRKLKEAGIGTYILFQETYHKESYERLHPTGPKHNYAYHTEAMDRAMEGGIDDV
GIGALFGLELYRYEFAGLLMHAEHLEAVHGVGPHTISVPRVRRADDIDPDEFDNGITDDTFAKIVACLRIAVPYTGMIVS
TRESQKSRERVLHLGISQISGGSRTSVGGYAEPEPEEENSAQFDVSDNRSLDEVVNWLMRLGYIPSFCTACYREGRTGDR
FMSLCKAGQIQNCCHPNALMTLKEYLVDYASEDTRKIGEELIARELKTIPNEKVRAKATEYIDNIIHGQRDFRF
>UWP24174.1 [FeFe] hydrogenase H-cluster maturation GTPase HydF [[Eubacterium] siraeum]
MSLNSTPSGERIHIGIFGRRNAGKSSLINAITGQELAVVSDTAGTTTDPVSKAMELLPLGPVMITDTPGLDDEGDLGSLR
VRKSYQVLFKTDIALLVVDSTKGISDFDSAILERLKKQNIPYIIVMNKCGLLDTVPPKTDGTIYTDALNGTNIYELKELI
GSRLDVKDEKMCICGDLLNPGDIAVLVVPIDKAAPKGRLILPQQQTIRDVLEAGAISAVCRETELTATLSKLSEKPKIVI
TDSQVFSRVSQEVPDDVMLTSFSILMARYKGDLETNVHGVTTLDKLGDGDRILISEGCTHHRQCGDIGTMKLPAWINKYT
GKQLEFEFSSGGTFPEDLSRYKLIVHCGGCTLSEREMKYRIACAKDAGVPITNYGICIAYIHGILKRSVQPFPAISALLD
>UWP24175.1 Cys-tRNA(Pro) deacylase [[Eubacterium] siraeum]
MAKEKENKTNAMRILDKNKINYEVNTYECDEFIDGVHIADMLGQPYESTFKTLVTEGKSKNYYVFAIPIALELDMKKAAK
AVGEKSIEMVHVKDINAVTGYIRGGCTPIGMKKQYKTVYHSTIKDFDKVIVSGGKLGTQIILAPDDLIKVTRADVCDIVK
D
>UWP24176.1 spore maturation protein [[Eubacterium] siraeum]
MSGYSDYIVPLIILAVTVAGIIKKTDIFDAFVEGAAEGLKTTSAILPSLICLMTCIGMFRASGAMELLVQLVSPITSFFG
FPDECTPLIFIRPLSGSGALSVYDSIISENSPDSFIGRIASTMMGSTETTFYTVAVYFSAAKVKKTRYAIPAALIGDMAG
WILSSIAVRLIMK
>UWP24177.1 ABC transporter permease [[Eubacterium] siraeum]
MSYVIFVIISLSFVFSACNGTMNDLSVAVLTSCKDAVTLCISLCGTICLWSGIMNVAGKSGIVSGFSRLLSKPLSLLFPD
ISSKGSAMQYIILNFISNLLGLGNASTPLGIKAMQELKDEQKAKKNATRSMIMLVVLNTASVQLFPSTVIALRASYASES
PADILPCVWVVSALSLTLSVLSVFVFERICDKRRKNLK
>UWP24178.1 AbrB/MazE/SpoVT family DNA-binding domain-containing protein [[Eubacterium] siraeum]
MKSTGIVRKVDELGRIVIPIELRRTLDIGIKDSLEIYVEDDQIILKKYMPACSFCNNASDIQQFKGKNICSECLAELVKD
FKK
>UWP24179.1 class II fructose-1,6-bisphosphate aldolase [[Eubacterium] siraeum]
MLVSAKEMLNKALEGKYAVGQFNINNLEWTKAILLTAQECNSPVILGVSEGAGKYMCGYKTVVGMVKGMIEELNITVPVA
LHLDHGTFEGAKACINAGFSSIMFDGSHYPIAENIEKTTALVNTCDILGISLEAEVGSIGGEEDGVVGMGECADPDECKA
IADLGVTMLAAGIGNIHGKYPANWPGLSFETLAAVKEKVGNMPLVLHGGTGIPADMIKKAISLGVSKINVNTECQLAFQE
ATRKYIEEGKDLQGKGFDPRKLLAPGFEAIKATVKEKMELFGSINKA
>UWP24180.1 tyrosine-type recombinase/integrase [[Eubacterium] siraeum]
MAYNIDFRQATSDAPACLTEYLNYLTTIKNRSQLTALNYYTDLRMFMRFLKVKNKLVDANEDFSEIKISDLDDKYIKAVT
LTDAMEFLSFTVSERSNQAKARSRKAVSLRQFYKFLTNNKAWFAASPMLNLELPSPKNALPKHLTLQECGQLLHEGFKEF
SSWMDYRDYAMIIMFLNCGMRLSELVGINVNDFVENIDPSQPCVKYLSVKVLGKGNKERIVYLNEQCVDAVTKYTEARKS
VADPKEKALFISKRGNRITNRRVEQIIDDRLKACGLAGKGISVHKLRHTAATLMYQNGVDVRVLKEVLGHENLNTTQIYT
HVVNTQLRDAINSNPVMDIKNDLPEPDLKQNEDKNNK
>UWP24181.1 hypothetical protein NQ549_06370 [[Eubacterium] siraeum]
MLNCIWNGKLIEAEQISKTEDSESSVRRASENHELKCTDPFCKCSICYKHGPKRSPHFAHIGESNCAYAAFEKNDTPIKR
FVRSSLYSHFTNLGYTVKREIIIPNTRIYSDLMIVSNLKTYLLKITTSKTKAQETYNFDEACRNNEFIPLSITIGKISEK
QFERHNYHAMRFQFNHNENNTLIIINEEANEISITKEDTFEYIYKGRNLQNRVNYDVHNLYFSSNIEDLELYNNELTLKG
FYDEYNNWMLLKLKDYDKMIKDIDEYERKCKLNQIEVSKILSQKAEKYKIGMKVNHNNRGNGIVVNIKNKPNSSNHLIDI
EFENKSTNQFELEVLLKNNSINIIE
>UWP24182.1 low molecular weight phosphotyrosine protein phosphatase [[Eubacterium] siraeum]
MYKILFVCHGNICRSPMAEFVMKDIVAKAGKSDEFVIASCATSTEEIGNPVHYGTKRKLAEIGISCDKKRAVQLTKSDYD
RYDYIIAMDEMNIRNIMRIIRSDPENKVSLLLSHAGKSGSIADPWYTGNFDDTYRDVLLGCKALFNEIVN
>UWP24183.1 hypothetical protein NQ549_06390 [[Eubacterium] siraeum]
MKRDYESRLEALYTEYYGNGGCQFFRECEKGISKSCMFRFDKAKVGAKYGEKTEIPKIVFVGLEGLNGHQGIERTETDKC
YNPHYKGVRYVLAYLLSPYIGKERPDSVLKNCLKDYVETMKYFALLNCYKCAFGDNPKGRPHSESMKEYCQEILFSEIEV
LEPDIVVFQVKSKRPTNFEKNLANKFGKEELICGNEGTGAFWYSLRSGKRFIWIWTYHGDGNKYPRNQQNQRNRGWACND
KSGKDYREKDLDPVLDRVLDAMRQLNLNETAAGNE
>UWP24184.1 GNAT family N-acetyltransferase [[Eubacterium] siraeum]
MNKLNFIKADKPYRSNTTDSGKITVAVREFITTTLAEKIATALWNKPELADSIIRFNYDNKIKNDCFNVIALNETGDVVG
RLFCIQNAEDAGLWYYGDLFVAPDYTGKRISKRLLETAEQALSDKWCHTLRCYVEPDNKESLRLQREYGFTECEYKTFNN
LINSGQLMFEKPIVTFNAVAVTEKNGARYITDIFNENAHLLHSEIIPYSEWCSLISANDTDEKHFLIRKGAVPCGYLKIN
GLEDGNDGWISILAVASAFQRKGIGKYAVSYAESFLKKQGKLCVKIHTTTDNYPARKLYEKCGYLLCNSTNTYTAKDKLT
YFKQI
>UWP24185.1 ATP-binding protein [[Eubacterium] siraeum]
MIRKNFAWLVIVTATLIVMLSAYIYNVISSKLIFKESTTHLNEIYTQVGNSLSNLLSENWNTMDMWIPYLEDTDDDKKIR
TYIENIRRIGAFTDFYFLDKDGSYCTVDGNTGRMDLGRNMRILMEEGKNVVSDTALIDRSELIVFAVPCHENKYGDFSYS
AIAISFNNDDIISLLSSNTFNNMATNYIVYPNGRVVVNNKGEHGDELSNFWRMLTDSSDNLSQDNIQPYIAEICYNESGV
NRLTLDGKEYYLAYHSIGFKDWILIGIVPCSVVNENINRLQTITMSASVSVIALICTLSVLYLIRKNYLNLRKKDSEIKY
REELFSVLSNNVDDIFLMLNTEDFSVGYVSPNIERILGISQSEAMSDESIIENSAVTDKNENIRENLIRMSVGERKEWER
KYVCRNSGNTCLFHITAFRNKIDGEDRYILAMSDRTKERKTNLALHSAVNEAKKANNAKSSFISGISHDIRTPLSAIIGF
ASLAANEEGNSEATKEYINKIITSGNQLLGLISDILDISVIESGRLTFNITNVDLSRMFYEIRTVISSIAAEKQHNLTIS
MHNVTHEIVRCDKHRFEQLIMNFLSNAIKFTHNGGNISLTLTETDDGKKGVPEYEIRVRDNGIGMSEEFTKKIFEPYERE
MTDKNIGGTGLGMPISKRIVDAAGGSITVNTKKGAGTEFIIKLQIEAVKGTENRYSGNKCLSALIINNNRSHSSQIAEAL
EKLGITYCSYDKQDDGFTADRHFDIIISDADRVNKIAEYIGKSDSDITYIVTTENQSDLSLSKYPDAVKGVCLIPLLTFD
LKRILSEHCKGFTDNFTDNNPVHCDELDNSSRTLSGKYILLAEDVDVNVQIVKAMLAKYNVNIEVAANGRKALEMFCRNP
DYYYDIILMDLRMPLMDGFQCAKEIRNIRSEYAKTVPIIAMTASAFSEDVNKAQQCGMTGFLTKPVNSDELSRTLTQAVP
EENV
>UWP24186.1 ferrous iron transport protein B [[Eubacterium] siraeum]
MKYEKEFTVALAGNPNVGKSTVFNALTGLKQHTGNWVGKTVGNAAGSYTYNNNKYLITDLPGTYSLCAHSAEEIIACRHI
CLEKPDVTVIVCDASCLERNLNLVLQITEITSKAVLCVNMMDEAGKKNIKTDITKLSQQLGIPVAATSARSKKGLDKLMG
AIESVALSKESNDITLVYTSRIENAISQLLPLTEKIETDSRTKRFICLKLLQGDRDTVDSLCKKYGTDENYLKALISAAD
RLTDHDFTDEIISCIFITAEGIAAECVKHSADKKCVRDRKIDRILTGKLTGIPIMLLMLFIILWITITGANYPSALLSEL
FGKAESLLYSALSSIGTPVTLNSVLTEGIFRVLAWVVSVMLPPMAIFFPLFTILEDYGILPRIAFNLDKAFKKAGACGKQ
ALCLCMSLGCNACGITGARIIDSKRERLIAIITASIMPCNGKFPTIISIITMFAIGVPAVAGSDFLAALLLCAAIAASVA
AVMLSSCFLSKTLLKGMPSSFTLELPPYRTPQFAKVLVRAFLDRTLFVLGRAVIVAIPAGLIIWLMANVTAGDASLLSHC
TEFLDPFGKMMGLDGVILLAFILGFPANEIVVPIIIMAYSEGTALTEISELSALKDLFISNGWTSVTAICMVIFVLFHFP
CSTSCITVYKETKSLKWTAVSFALPTVIGIVLCIAVNGICTLSAVA
>UWP24187.1 ABC transporter ATP-binding protein/permease [[Eubacterium] siraeum]
MRKEKEKKILPTLKFMLKTAVKNKPQLFIAYVLQVVVSFSQTMVNIISSKYLVDEIAAIIGGGKAEEHIPTAIFCIALIV
GVTLLAALINYLVNEIKNVYSEWFNEYFEVGLSEKVMKMDFEHTEDPDTLDQMNKAKEGISWYSGGVVGILNGFFNIVSN
GVNVLGVIAIIAVTCPLLLPIQIISLVLITIFTNKSNKLDIEYFKKLSKINRLFAYFFYQLSDPSNGKEVRLFDSKDMMC
DKADYYSNKTIDTFREQYKAQYKYMQYSNLTNGLRDGLSYFYIGFKALTGAITLGDFTMCVSSASTLYWGLYSIVDNIAA
TVKACGYAYEYLKFDAISDRMTKGDKPVSDGEHVIEFRNVSFKYPRSENYVLRNINITIKQGEHLSVVGLNGAGKTTFIK
LLCRMYDVTDGEILIDNINIKDYSDSEYRKLFSVVFQDFELFAFSLKENIILDEQEDEEKLIKTLKMAGLYEDAMKLENK
LDTTIFKSYDENGTELSGGQQQKTAICRALYRDSPIVILDEPTAALDPVAEYEIYKHFNELVGGKTAIYISHRLSSCKFC
DEIAVFADDTIKEYGTHDELVKIESGIYSEMYNAQAQYYVENVS
>UWP24188.1 ABC transporter ATP-binding protein/permease [[Eubacterium] siraeum]
MKKNKEKEKNTNPYHKEYGVFSNSIHALKSMLSYSHRFIPVIIISVVCAPIMQYLWSFISKFVIDMITTGQSVTALALLM
GGFTVIQITATMLNLYGNSFFHIYIGARFRQMGLKNRKIMSVDYGYLEDKDFMDCYQKAGNACNSNNEGIEGMMRGIVRL
LTLIPIIVVGIAILGTMNIFIVIAILICSVLQFVVTNKTNAYCKKKVWDPLAPWWRRHNYLSYTTSDFEAAKDIRMFGIA
DWLTEKFKVLNKERYAAQKKNSKIWAVSAVINAVLWAGVQAAVYAWLLYSVVTGSMTIGNFTLYLASSMTFFDYTNQLLT
AVSDLLARSREYDDFRSFMDADCGDKDDSGIDVPQCDSYEFTFRNVSFKYPKAEKYALKNVNITLNAGERLAVVGLNGAG
KSTFIKLLLRLYEVTEGEILLNGVNIKRYNKHSYYKIFSPAFQEVELFAFPLYMNVSMSSADKSDKEKARQCVIDSGLEN
KLSELEKGMDTEILKIVYDDGVDLSGGEKQKLALARALYKNAPVVVLDEPTAALDALAESKLYGDFDKLIGNKTAVYISH
RLSSTQFCDKVAMFKDGGIVEYGTHSELMDKGGEYADMFNVQAQYYIDNNESEVAVNA
>UWP24189.1 helix-turn-helix domain-containing protein [[Eubacterium] siraeum]
METFFSKQLQMLRKQSGITQEQLAAKLGVTAQAVSKWENGSYPDGDLLPKIADIFDVSIDNLYGRGEERCSFEQQVVNHM
QAIADSSQDSCAEWLENYLNIIWAMQLTAWRECRYYYDLPDFKDSNGTIASECTCNTGVTYMRLNKDFRYFTFIEQPESF
AKQFSDIDKLSELFRFLGDKMNLKVVMYLLSLDNGEVAGASTIATHLGYPKEKIEKALQYLLSINGSNKEIIEISVLCAD
NGKEKVYGVRNYLPEMLILLTGAFAVLNQPHGYSTNVNNRDYPFFDRKDMSFIKVGEKNEEK
>UWP24190.1 hypothetical protein NQ549_06425 [[Eubacterium] siraeum]
MLFLNNAFTKDITEYDGEVLKEVKTVDGKIYLSNGAIIKEGVVGKFFDIATNDKYGTVFEAGGPDEIGPIVGFAPVTGDS
APDYFAF
>UWP24191.1 inorganic diphosphatase [[Eubacterium] siraeum]
MNIWHDIDNERVTPNDFLAVIEISKGSKSKYELDKKTGVLILDRILYTSTHYPANYGFIPKTLADDGDPLDVLVLCNEPL
VPLVLVQCYPIGVINMIDNGKMDQKIIAIPFEDPNYNSYRSIEGLPSHIFDEMLHFFKVYKQLEGKETAVNEVMGHKAAV
EIIKECIANYDEVYGEKYNNIDTGK
>UWP24192.1 MATE family efflux transporter [[Eubacterium] siraeum]
MRDLTKGSIIRLMLLFSLPILLGSLFQQAYNLVDIIIVGKKLGELSLSAVGSTTAVVSLMFNIINGLCTGFAIPVAKHYG
ANDMNKVRRTVAGMITYSAIITALIMTLCIVFVEPLLTVLNTPAEIFEQAKLYLTIVAGGLIVTLIYNLEANILRALGDS
IVPLIILVISAVLNVGLDFLFIFGFGMGVDGAALATVIAQLISAIVCFVYLIRKCPFLKLGRSDFRLHGEEIKSLLASGL
GMALMYSIVDIGSIVLQNGINGLGTGIISAHTAARKIFSFTIMPFSAISATLVTFVSQNLGAGKFDRIKKSIKYGLLIGY
GWSTLAVLIVYLFGEQLVLMIAPADNREIIDTAVNYLRINVPFYYALNTLLSLRCTLQGLGKSVVPIGASIVEMIWKIVT
VVAVIPVCGYFGVCISEPIIWTASGLLVAVIAIKTLRAFEKA
>UWP24193.1 hypothetical protein NQ549_06445 [[Eubacterium] siraeum]
MEPKDYIITEISGEYATLTEIINGETLFIALALLPPGSDIGTKLHYEMLEYTIVE
>UWP24194.1 hypothetical protein NQ549_06450 [[Eubacterium] siraeum]
MVLMLLVVACYTVCGLSDKYSVAKLKFDGNSFTFLMALPTAVLLLPLMPFSDMHLQLCWQSVLAAVLIMVSKLLEFKMSA
LVLTEMSAFELKAWLGLCLFASYATDIITATDTFSVLKLLAIVVTAVGLFMIARSEREHISYKKIAVPLFFYLLSKFGYG
FIITASAPYISSYFALLFGLILLAAVLVPFVHPIRLIKDKPKGCAFVALTKIPNALGLVLENAVIATSMTNYSFIQPMIM
VALFFIGLIRKESTKPLNIIGSIVCISGIAAFQIFGLI
>UWP24195.1 septum formation initiator family protein [[Eubacterium] siraeum]
MATGSKAKSGKFNKVMLILAPLLVIALVICVYKFISIQVEIAQKNEELAKLTAQVAEVENENKMLSRYSDEQYKVEYIET
IARDKLGYAKPEERIYYIVPAD
>UWP24196.1 spore cortex biosynthesis protein YabQ [[Eubacterium] siraeum]
MNEETSLMWQIACFCVCGALLGVLYEPLRILRLIIPHHSFITGVEDTVYLSLCGVVLFGLSMETGNGNFRLSYLLAAFVG
GVVYFLTVGRLIKIIYSAVIKTVFKAVKLIGRKLLRPVIRCFVSIAHKLILPFVKLYENIDAKMKKHKADLKTSPEMLYN
NTNNHGRNEMSVGNRIEGKIGKIQ
>UWP24197.1 hypothetical protein NQ549_06465 [[Eubacterium] siraeum]
MEKSLQKLTLTDRRKLEVGGVLEIISYNDENITMYTALGNLRIGGENLEVGTAFSENGTVEITGYIRTIHFSDNKSGYAD
NFISRIFR
>UWP24198.1 RNA-binding S4 domain-containing protein [[Eubacterium] siraeum]
MRLDKFLKVSRLIKRRTVANEACDAEKVSVNGKPARASYDVKVGDEIEINMGKSPLKIRVLKVVEVVGKDGASDLYEVV
>UWP24199.1 HU family DNA-binding protein [[Eubacterium] siraeum]
MTKAELVTMVAEKADLTKKDAEKAISALVESISETLAKGEKIQLVGFGTFEVRERAAREGVNPRTGDKIKIAASKVPAFK
AGSALKDAVAK
>UWP24200.1 nucleoside triphosphate pyrophosphohydrolase [[Eubacterium] siraeum]
MDFEIKDKYDIDDLLEVTRILRSENGCPWDREQDHKSVRMNVLEEAYEVMEAIDADDAAMLKEELGDLLFQAVFHCEIEK
ERGRFEFNDICDDVTKKMIYRHPHVFGDVNVNNSDDVLKNWDKLKKKSKHQDTVADTLDSVPMVLPALMRGEKVFKRASN
AGVALSGTSEAVDLVKEKLASLELAINDKNEALTEDNFGELLLSCCILSRFIKKDCEKALTFAVNKFIMRFRELESNTRS
QGKTLDNLSDEQIKALFLNSD
>UWP24201.1 polysaccharide biosynthesis protein [[Eubacterium] siraeum]
MKNTYVKNTIILFVSMVISKIVGAVFKIPLTNILGGIGMGYYSTAYSLYTPVFAMTAAAVPTVIIKAVADNIALRRFANA
QKVLRTAVVIFGATGLIGTAAILALARPFSDTVAQSPQSVWGIIAIAPSVFLCCISSVYKGYYEGCCNMMPSAVSQVAES
VCRAVTGLSVSHLIIEYGMKCYAGGESVFGVIAGSESEAVDIIMPYAAAGAVLAVTVSELCALVCLLVRKKVCKRIIDTS
AGDTSTDRVAVIAKRLIKSCIPVSAAAIVVNLSSFIDLITIPRCLNFALSSDPGYFTACFSDIIKAQGGAVRLANFMYGS
YTGLSWTMFMLIPSFTAMFGRSALPQIAGAWTLGNRKEFERKVTVVLRSNFVIGFPLYLGLSAMSRQILEFLFSGRQQEV
SVSATSLFILGLGGVFLTLSSTFISIFQVIGRSDLPVKLMLPGCAVKLIFNVFTISVPAININGAAVSTVIMYAAVALGG
YFALENVTGIDFHIIRRMAVPLSAGIVCAVVSRIVYGFVRESVNAVTALFLPIASGGAVYIILLIIFNEINLKSLLNRQK
RKKF
>UWP24202.1 DUF6033 family protein [[Eubacterium] siraeum]
MKRYGKGGIIMSAVNTNYEYKPAYSVSATDKADKSKETSTVRLSTDAQKYLEQLKGKYKNVDFIVADFSSDEEAQKHLAT
GKGEYNCVITPDTLEKMATDETERAKFEGIIDKAIGELPEIRKQLGDDSENVTKLGISVDSEGNVSYYALIKESLKKNEN
VEKAKEKAAEKKAEEAKKEEKEEYEERLVTASSVEELIKLIKAAYSEKSDDRFEKSDKNDDALKIDRVDFSGGKAQPAYE
QYVPSAVPEEKHPFDFKA
>UWP24203.1 spore coat protein [[Eubacterium] siraeum]
MIDEKNRLNELLRAENSLAQKYAVILCSAVSGDIRTKLTFNQRGINEAASFIIDEMNSRGWNVPKSVMPPKN
>UWP24204.1 PA2169 family four-helix-bundle protein [[Eubacterium] siraeum]
MSDMLSYEAVQLKKLLAEEKDIQNRYISAAEEISDPQLKEKLQKCAAVHGSHISVINGLTGEKND
>UWP24205.1 radical SAM family heme chaperone HemW [[Eubacterium] siraeum]
MNKGLYIHIPFCLSKCPYCDFYSVAFDSDTANRYKDAVIRNLRCYLSQDENLRFDTVYFGGGTPILLWREICDIMDEIQP
YIASDAEITVEANPCCTDENALCSLKTHNVNRISFGLQSGNDNELKALGRKHNSKVGADAVKMAYKAGFYNISGDIMLGI
PLQTSDSLIETISYMTSLPLSHISAYMLKIEPDTPFSKRHLILPDEDGYANIYLETVERLSDKGFRQYEISNFAKTGAES
RHNLRYWRCEEYLGIGPAAHSYFNGERFAVGRDLRAFIESEVQPAIITERECGDYEEWAMLKLRLSEGLDFDTAEKRFGV
TKDDILKKCRLIPDDLYKTDDKTISLTPKGFLVSNAVIGILTDI
>UWP24206.1 glycogen/starch/alpha-glucan phosphorylase [[Eubacterium] siraeum]
MIFGGTMNKELLKADIESVLSDKYEVTADKAQPYQLHEALSSAIMKQIAPVWKDSRKAHLATRRACYFSAEFLVGRAIYN
NLLCLGVEDDAREVLSSLGAKLSDLEEIEDAALGNGGLGRLAACFLDSAATLSLPLDGYGIRYKYGLFKQSIVDGFQKEE
ADDWTKYGDPWSRRNESDKVIINFADQSVVAVPYDMPIVAYGTKNIGTLRLWQAEPVNTFDFLKFNAQDYVNASIEQIKA
EDISRVLYPNDDTREGKILRFKQQYFFCAASLADIVKKHKAAGYDIEKLYEKVTIQLNDTHPVISIPELIRILVDNEGLS
FEKALEIAKKTFNYTNHTVMAEAMEKWGLDIVKEVLPEIYDIILQINEAFVAEMYAKDMPKGKTDYMKMISGGVVHMAKM
AVYCSSYTNGVAALHTEILKNDVLKDWYQLFPEKFQNKTNGITPRRWIALCNKELSSLITEQLGDNSWVTDLSRLKTLER
LRGDNNMMQRFMDIKQEKKNQLAAYMKAKDGIEVDVNSIFDIQIKRLHEYKRQLLNAFSILYIYFGIKDGSIKNFYQTTF
IFGAKSAPGYMRAKAIIKYINEIGRLINADEEVNKLIKVVFVQNYNVSYAEKLVTAADISEQISTAGTEASGTGNMKFML
NGTVTLGTYDGANVEIVQEAGESNNYIFGARVEELEKIMKDYDPRKLISKNPKIKRVLDTLIDGTVSDGGTGDFKELYFA
LTDGASWHVPDHYYLLGDLESYVEAKLKANSDYANSRLDFARKCWANMCFSGKFSSDRTISDYAKEIWKIEPVQL
>UWP24207.1 hypothetical protein NQ549_06520 [[Eubacterium] siraeum]
MKVTEFSNKTKVDNVRPEWEKYLGKEDFISYKPSYVGGTERDKFEKFTFPAEKTGDITYYLYNPTKNGAIRQCGKYPLLV
FIHGATNSFDGRICISHSGGEMFATADYQQKMDGGAFILVPLANEKKDENGELCDSWNEKYFPYLKDIINKTVNDNPISD
IIIAGGSSGGYMTWGMVLNYPELFDGCIPVSSGFMPSISQLETLEKNGVNVLYACGRHDEFGCYKKEYSEIYDYISTMKN
GICYTPEWTRNGDHGVASLFFGIEMGQHCMITQVQANLIYDDGAPYCDKIPNGITGWIKTCHRNKE
>UWP24208.1 VOC family protein [[Eubacterium] siraeum]
MVTGIHHVSFKCSKGEQLKKVIAFYTETLGMMIVRQWGPDWDNPIGVMFDTGNGIIEVFSNAESDLPQGVIRHFALSVTD
VDELADRIEKAGYEVFVKPKNIYIPAENPLVARIAFCYGPLGEQIELFCEQ
>UWP24209.1 aminoglycoside 6-adenylyltransferase [[Eubacterium] siraeum]
MNRYDELLKRLLAVCEAQPEIKAVIIVGSQAREISKADEYSDLDLIIACSEPQILLYENNIIGKLGKPVYSFVEDTFAGE
KERHILFEKSLDVDMIVMSEDSLVNLLKSHNADFILNRGFSLCYDACGISQLICKSSKITPCDFTALSEESFRNLTNDFM
FHIVWAEKKIRRGELWTAIMCVNGYLKTKLITVIEMYEHCIHGTAYDTWHNGRMAEQWAEPFVVDKLGDCFSRYDADDLL
SALTATRELFLTLAKECASAYVYTTGIPEIDS
>UWP24210.1 homoserine O-succinyltransferase [[Eubacterium] siraeum]
MPIKIPNNLPAFSTLVNENIFVMADEKASRQDIRPLKVAIVNLMPTKIVTETQLLRLLSNTPLQVDITLVKTETHNPKNT
SQEHLVNFYTTFNQIKEQYFDALIITGAPVELLDFNSVHYWKELCDIMEWSKTHAFSTVHICWAAFAGLYYHYGIQKQVL
DKKMFGIFPHKINAINHPLLKGFDDIFMVPHSRYTGVKMEDIETNPNLALLAYSDIAGAYIVADRTNRQIFITGHAEYDR
NTLKDEYMRDVEKGIPIEVPYNYFPDDNPKLTPHFTWRGHASLMYSNWLNFCVYQETPFDLTKLEPLEY
>UWP24211.1 HAD family phosphatase [[Eubacterium] siraeum]
MIKAVIFDMDGTLLDSERIGLKAWQYVIDKYSLPFDLSLPYRSIGLNYDSMKTLFLSELGEDYPFDKYWGYAKRYFAEYE
EKNGIPVKPGFDELCTYLKANKVGMYVATSTYHASAAKELEHSGILGYFDGIIGGDEITRGKPDPEIFITAAEKTGFDKS
ECFIVEDSSNGIRAGIASGIRTVFIKDIVDVPSEITEKVFASCDDLSGVIGIITQIR
>UWP24212.1 hypothetical protein NQ549_06550 [[Eubacterium] siraeum]
MTVGQLIRKGLFGVLNSGNEDSVINNVFSCDLLSLAMTKDLDGCAWFTVIGNVNTIAVAAHTGASCVVLCEKVKPDADAL
LKAQEHNIALFVSDKPVFDSAAELYAITDV
>UWP24213.1 NAD(P)H-dependent oxidoreductase subunit E [[Eubacterium] siraeum]
MGSKEKNTVPFNGTPEQEKALREMIGNHKGQQGALMPVLQQAQEIYGYLPIEVQSIIAEEMGIPLEKVYGVSTFYSQFSL
YPKGKYKISVCLGTACYVKGSGDIFAKLSEKLGISDGKCTQDGIFSLDACRCIGACGLAPVMTVNDDVYGKLTVDEIDGI
LAKYTE
>UWP24214.1 ATP-binding protein [[Eubacterium] siraeum]
MFPEISLNILDVVQNSIGARASLVEITVSIDTTADTLTVIIRDDGCGMSEAELSRAVDPFYTTRTTRKYGFGVPFFKAAS
EMTGGSFEISSKEGEGTYIKAVFVLSHIDRMPLGDMTGTLISLINANCRIDFSYNYSVDEKRFSLDTRQLRAILGSVPLN
IPEVTGYITRYLEENTAEVNGGIKY
>UWP24215.1 (2Fe-2S) ferredoxin domain-containing protein [[Eubacterium] siraeum]
MKSLEELAAIRDKMQNVVNLRSEASDCTRIVVGMATCGIAAGARPVLKAFSDGIQEKGIKDVMVIQEGCIGLCQYEPVVE
VITPGKEKVTYVNMTSEKAVEVIEQHIIGGNVVTKYTINSAM
>UWP24216.1 NADH-quinone oxidoreductase subunit NuoF [[Eubacterium] siraeum]
MYRSQVLICGGTGCTSSGSVKIAKRLQEEIDKNGLTDEVMVVRTGCFGLCALGPIMIVYPEGTFYSMVKEEDIAEIVSEH
LLKGRIVTRLVYDETVAENEIKSLKETDFYKKQHRIALRNCGVINPECIDEYIGRNGYEALGKVLKTMTPDDVIQVILDS
GLRGRGGGGFPTGKKWQLARNLVKDADQKYVCCNADEGDPGAFMDRSVLEGDPHVVIEAMAIAGYAIGATQGYIYIRAEY
PIAVQRLQIAIDQAREYGLLGKNIFDSGFDFDLDIRLGAGAFVCGEETALMTSIEGNRGEPRPRPPFPAESGLFKKPTVL
NNVETYANIPQIILNGADWFASMGTEKSKGTKVFALGGKIHNTGLVEVPMGTTLREVIYEIGGGIPNGKAFKAAQTGGPS
GGCIPAEHLDIPIDYDNLIAIGSMMGSGGLIVMDEDNCMVDIAKFFLQFTVDESCGKCTPCRIGTKRLYEMLEKITSGNA
TMEDLDKMEKLCYYIKNNSLCGLGQTAPNPVLSTLRYFKDEYIAHVKDKKCPAGVCQDLLTYKIIDLKCKGCTACARGCP
VGAISGTVKQPHSIDTAKCIKCGACMAKCKFGAIIKE
>UWP24217.1 NADH-dependent [FeFe] hydrogenase, group A6 [[Eubacterium] siraeum]
MVNIKINGIEYAVEEGTTILEACRQNGIRIPTLCWLKDINAIGACRICVVEMTGARSLVASCVYPLSKFDEGKNILTHSP
AVLQSRKMTLQLLLSDHNMDCLACSRNGSCELQELCKELGVDDTTFFEGEKNEYDIDYSSKHMFRDNNKCIHCRRCIAAC
DKLQGIGVIGANNRGFKTSIDCAFDLDLAETACVSCGQCITACPTGALAEKDDTDKVWDALADPEKVVVVQTAPAVRASL
GEAFGYPMGTPVEGKMVAALRRLGFNAVFDTNFGADLTIMEESHEFLDRVTNGGVLPMITSCSPGWIRFCEAYFPEFIPN
LSSCKSPQQMNGAITKTYWAKKMGIDPKNIVSVSVMPCTAKKFEIGREDQSAAGVPDVDISITTRELVKMINRAGLRFRD
LPDEVADSPLGNGTGAAVIFGATGGVMEAALRTAVWKLTGEAADSPVEFKDVRGVEGIKTAEYKVGDLTVKVAVVSGLAN
AKKFLTQVKNGEVECHFIEIMACPGGCVNGGGQVIQPADVRNFTDIRAERAKALYSLDDANKLRKSHESPDVKEVYENFL
GEPGSHIAHEILHTSYKASHLSK
>UWP24218.1 extracellular solute-binding protein [[Eubacterium] siraeum]
MNFKRILAGVMAGATAISLAACSNSGNGGFDSDTNSTASSTETTIDDEIENPVSIGDISIDAGEEVEPAELQYLGNYDIT
TAGDVKPAYKYFSEHYGCTIKCTIVGSLQILEKLTTAISAGESPDLVDYSDSTFPLMMSKNMYTPLDDYMNLSAPQWSGL
DQYINKYKWNGKNYYYPWAYNVSSYFLIYNRGVFEQIGLEDPKELYDEGKWTWEAMADVIRKFIDSDTDGNRTGLYGATE
YSAQAIIDSTGVPLIEIGEDGKLVSNFNNASVDRAATFMQSLKSEGLAKFQEGVINVDEDPIVSGTAAFQGMGEWIITNY
AKKMTKDDSLDIFFVPFPRDSQADEYYYSMTTFGYLVPAGSKFAKQASVFINCCRLSNTDEDLKATTKTSIMKNKKYTEE
QYDFMYSFKEINNFHAVVDEPYGLDETTGQIIKDILGNTLFDLQNETYAGQSWTQMREANIGTINKQIEYYNGLITSGNS
>UWP24219.1 2-isopropylmalate synthase [[Eubacterium] siraeum]
MKCTMNTNKYSRGYFMPPVQCLDWTKKEYIDKAPIWCSVDLRDGNQALIVPMNLEEKLEFFKVLVAIGFKEIEIGFPAAS
ETEYEFCRALIEQDLIPDDVTIQVLTQSREHIIKKTFEALAGAKHAVVHLYNSTSVAQREQVFRKPKNEIIDIAVEGAKL
LKEYREKTPGDFKFEYSPESFTGTEPEFALEICNAVLDVWQPTPDDKVIINLPVTVEMSLPHVYASQVEYMCKNMVNREN
VIVSLHPHNDRGCAVADSELGLLAGADRIEGTLFGNGERTGNVDIVTLALNMYSHGVDPKLDFSDLPSITEVYEKMTCMK
VYDRQPYSGSLVFAAFSGSHQDAIAKGMKWREEKDPEHWTVPYLPIDPMDIGRQYDGDVIRINSQSGKGGIGYLLQQKYG
VDLPKKFREKVGYTVKSVSDHQHKELTPDEVYEVFRSNFVNKETALKITEAHYKQENGGITATVTADYKGSTAVYTGSGN
GRLDAVSDAIKNGLGLSYSLVTYNEHAIEVGSKSKAAAYVEICDKNGNSFWGAGIHTDIINSSVSALVSAINNSDMVK
>UWP24220.1 NAD-dependent DNA ligase LigA [[Eubacterium] siraeum]
MDKEQIKSEYEQLCKQAEQHNFNYYVLDDPTIEDDEYDRLMRRIKEIEAENPEIVSESSPTQHVGGYAINTFEKVTHEVQ
MGSLQDVFSKGELYEFDERVKKAVGKAVYCVEPKIDGLSVSLEYKDGIFTRGSTRGDGFVGEDITKNLKTIKSIPMELNE
KIPFIEVRGEVYMPKADFEKLVRKQLENDEQPAKNPRNAAAGSLRQKDSRVTASRGLDIFVFNLQRIAGRELTCHSESLD
YMKSLGFNVIDGYKTFDNIEDAVSRIMEIGENRQSYSYDIDGAVIKVDNFELRNELGSTAKVPKWAVAFKYPPEEKETKL
LDIEINVGRTGALTPVAVFEPVWLAGTTVSRAVLHNQDYIDSKDIRIGDIIAVRKAGDIIPEVVRSVSHAENSEPFVIPH
ICPVCHGKAERAEDEAVIRCVNIDCPAQLLKNIEHFASRPAMNIDGLGEAVVKQLVENRLISTVADLYGLQQQDLEMLPG
FAKVSASKLIANIENSKANSPDRLLFALGIKGIGQKNAQLLMKHFGSIEKLSETSPEEISAVENFGDILANNIFTALHEP
HMTELIKRLKSYGVNTVYQSDVKSDKLAGLTFVITGTLPDMTRDEAKTLIEQNGGKCSGSVSKKTSYVLAGEEAGSKLTK
AQQLGVTVISQQQLIEMIGE
>UWP24221.1 sporulation protein YunB [[Eubacterium] siraeum]
MKRDLSKFRRRLGLKLIGAAFILLGFAGMLQLMIRPNIMNVCEYNSRAVTVSLIDDAINERLTELGEDAGYSALVKLSYT
ADGRVSSIESNTKLINRIKNDMLTEINDRLMKGETENVDLTVGTLSGIPLFHGSGPTVRMKVEPKGYADAVFISEFTDAG
LNQTLHRMIMRTTVSVTAFIPMYSVQTDVSGDFLIAETVIVGNVPESFTHVVSEDKDIVDAINDFEAEPYE
>UWP24222.1 aminopeptidase [[Eubacterium] siraeum]
MPTILIAGFIKNKGRQRKMAEKKSQAEQLKEKLFYEKKHATLVMSEQEEKKADKYCEGYKKFLDAGKTEREAAATAVAMA
EKAGFKPFDKKAQYKAGDKIYVLNREKAVILAVIGKSDISNGVNLTAAHIDSPRLDLKQNPLYESDELGYFKTHYYGGIK
KYQWPTVPMSLHGVIVRADGSKVTVRIGEDEGDPVFVVTDLLPHLAEEQYKRPATKLIKGEELNILIGSRPFRDDKISEK
VKLNLLNILFEKYGIVEKDFLSAELECVPAFKAKDVGFDRSLVGAYGQDDRVCAYTAFTAIIDMKAVPEKTAVCVLTDKE
ETGSDGNTGLRSAYLKFFLYDLAENMGSDGRTVISATRCLSADVNAAYDPTFPDGYERNNCSFVNKGIVVTKYTGARGKS
GTSDASAEYVGLIHNMLDKNDVVWQTGELGKVDFGGGGTVAAYIANLNIDTIDVGVPVLSMHAPYELTAKNDVYMAYKAF
TAFYKMK
>UWP24223.1 lytic transglycosylase domain-containing protein [[Eubacterium] siraeum]
MATKRKRKNTGGKPLIITFVCLVAVTLAVFGVFFGADKYERSTHPMLYSDLVNRYSSQYKLDKYAVYSFICVESGFNENS
ESYLGARGLMQIMPETFEWIRYKLDEENDPDMTFDNMYNAEDNIRYGCFLLGYLTDTFGELGEVAAAYHAGAGSVSSWLE
DSRYTKNGILTDIPNPDTAHYVDKITNAYDTYCRLYKK
>UWP24224.1 dephospho-CoA kinase [[Eubacterium] siraeum]
MINKKIYGLTGMSGAGKSTVCDSFERAGFLIIDCDRLAREVVRKGRPCLDKLHRLFGDSVITKDGELDRRAMGNIVFSHS
DKLALLNNTIYPYITYEVISMCGNTDKHFVLLDAPTLFESGIDFICDGIISVTCDKEKSIQRIMLRDNITRESAEKRLGS
QHDAEYYKSKSDFCIENNGDIDTLKAKADATARKIINGN
>UWP24225.1 L-threonylcarbamoyladenylate synthase [[Eubacterium] siraeum]
MKTEIKKPSYEVLCEAAELIKKGEVVAIPTETVYGLAADAYNPDACAKIFKAKGRPQDNPLIIHICDLDMLKNSVKEIPP
LALTLAEHFWSGSLTMIFPKKDIVPDTTSGGLDTVAVRMPDNEDTLNLIKMCGVPLAAPSANLSGSPSPTTAQHVYADMN
GRIPLIIDGGECKNGVESTVICFTDGGTGIKVLRPGVITAEMLSRFAKTETDKNVFAKPDENEKVISPGVKYKHYSPRAD
ITIIETDSDEKLAEFLNSKNDGGTYGVIFGSEKGIEVPTISYGSTAQEQAHNLFAVLRKTDELGAKRAYVRCPEKTGVGT
AVYNRLLRAAAFKTIIL
>UWP24226.1 peptide chain release factor 1 [[Eubacterium] siraeum]
MTEKLEITEKRFDEINEKLTDINVINDQEQYKSLMKELKNLTPIIEKYRMYKTARSDFEEAEQMLSDGGLDKDFKEIVQE
QYESNKKLMDEYTDELKILLLPKDPDDDRNVIIEIRGGAGGEEAALFANSMFRMYSMYAQTKGWKTEVISSNPTELGGYK
EISFSVEGEGVYAKLKYESGVHRVQRVPETEAQGRIQTSTITVAVLPEVEEVDVEINPADLEFQTYRSSGAGGQHINKTE
SAIRIIHHPTGVVVECQEERSQYKNKDKAMKMLYSKLYEAKLNEQNSKIAAERKIQVGTGDRSERIRTYNYPQSRVTDHR
IGLTLYKLEQFMNGDCDEVFDALAIADRTAKLAAGGND
>UWP24227.1 DUF951 domain-containing protein [[Eubacterium] siraeum]
MDIQVGDILRMKKEHPCGSKEMLVLRIGADFKLKCTGCGREFMTPRSKCEKKIKSVIRNAVEEEK
>UWP24228.1 diguanylate cyclase [[Eubacterium] siraeum]
MKSIRNKFVLIMIGCILICSFAISAIGILGIDNISNENSETIMKLQASTSAQSLEKLFSSVELAMNTCNDYAVSRFDSIE
KFKNDPDTLERYNDSVGQLIKNVLNNTDAAISGYIRYNPELKLSSDGVFWVKDSDKIIAHQPTAIEAYDKDDAEHVAWYY
EPLKAKKPVWIDPYINKNLNDIKMISYVIPLFDNSGTAVGIIGMDIAMSRITAMVDEIKLYDTGYAFLCDSKGDMVYHNR
YPNGMTLEEIKKNSLFTFIDDNYSGEQAGDVINIRNSEGEKRKLCAKFLSNGMAVVISVADKEIGRKRISVMIQDAFAVA
VVLIVTSLLTFKFTSIIVKPIKHLTEVSKKIAAGDLDVEIECKTKDEIGVLASRYSDTVKMLKKYINKINKQAYTDAATD
VGNKAAYHDAVQRIDKMNQHANGDYAIFVMDINYLKMYNDKYGHEFGDMLISDASTIIKRVFGDYNIYRIGGDEFTVIIN
SPGNDLCEQLVKRFKQEQELFNRNARHYELGVRIAVGYAVNDASDRDYADVFNRADRQMYLDKQEIKKTARATDYVDNR
>UWP24229.1 ATP-dependent Clp protease ATP-binding subunit [[Eubacterium] siraeum]
MEFNGFTDKANDALNCALTCAMSMGHTYVGSEHILYGLCGSNGGVAYTVLRQSGVTCNSIASRINALIGKGLPTQLTVSD
FTPRSRRILESAVMIARNAGKTAAGTDHILRAIMRDNECYASVFLHEMGISGEAVLDQGADTQKNTPQGKRNGSVLPSAL
SGYGRNLTMLAQEGKIDPCFGRERETNRVIEILLRRSKNNPCLVGEAGVGKTAIAEGLAMKIAGGNVPDELKTKKIYMLD
ITSMLAGAKYRGDFEERLKRVFDEIRNDGNIIVFIDEIHNIVGAGAAEGAIDAANILKPMLARGEIRLIGATTNAEYKKY
IEKDPALERRLQPVTVNEPTEEETVTILNGLRCRYESYHKVKITDEAISAAVGLSVRYINDRFLPDKAIDLIDEGSAKIR
LSRSGEDSVGKKLKKLSDEKIRAINNKDFALALKLREQEKTLCANNGGYTATLTADDIADVVTQYTGIPVRYNGNDTTKW
LACLEKTLSENVIGQEKAVRAVANAVRRGRSGLSDEHRPVGSFIFLGTTGVGKTKCCKELAKALFGTEKALIRFDMSEYS
EKHSVSKLIGAPAGYVGYEDGGRLTDRVRKSPYSVVLFDEIEKAHPDVFDILLQVLDDGRLTDSGGRTVDFTNTVIIMTG
NIGSALIAKGKSRLGFGIQQRQEEISGLVKGELEKYFRPEFLGRVDEVVVFNELSCAEYKLICEKMLSELSKQCERQGIA
FSWSERLSEKLCAEAKSRNEGARPIAKLIDKNVRNMISDGIISGEFSTGDGIYADIADDDSYSVRKIKSCTCYR
>UWP24230.1 hypothetical protein NQ549_06640 [[Eubacterium] siraeum]
MFCSNNSCWWIILILLFVCCGGCGNCGGGCANNDCGGGCGCGNNCGGCGC
>UWP24231.1 translational GTPase TypA [[Eubacterium] siraeum]
MKREDLRNIAIIAHVDHGKTTLVDEMLKQGGVFRDNQEVEDRVMDSNALERERGITILAKNAAAHYNGVKINIVDTPGHA
DFSGEVERILKMVNGVLLLVDSFEGTMPQTRFVLQKALELGLKVIVVVNKTDRPDARNKEVVDEVLELLLDLDASDEQLD
SPVIFCSGRNGVASYSPDVMGENFKPLFDKIIEHIPCPEGDPDGDLQLLVSSIDYNDYVGRIAVGRIERGTIKQNQEVMV
CDYNGSHKPFKSKVVSLYTFEGMNKVPVTEATIGDIVCLSGIEGITIGQTICAVNNPEPLPFVKISEPTVEMTFSVNDSP
FAGREGKFVTSRQIRERLYKELLKDVSLRVTDSENSDAYNVAGRGEMHLSILIETMRREGYELSVSTPRVLFKEIDGVRC
EPIERLLIDVPDNCVGSVMEKMGVRKAELVHMQPIGNRTRIEFLIPSRGLFGYRSEFMTDTKGEGVLNTVFDSYRPYMGE
IPTRTVGSLVAFESGTAMAYGLFNAQERGTLFIDAGVPVYEGMVVGVSPKAGDINVNVCKKKHLTNTRASGSDDALRLIP
YKRMSLEESLEFINDDELVEVTPKTIRIRKKILDNDLRAKEDAKRKKQNA
>UWP24232.1 DUF378 domain-containing protein [[Eubacterium] siraeum]
MLDKIALFILLVGGINWGLVGLFQFDVIAWAFGGSASVMSRILYIVVALAAIWCISLFFRQNEIISTGRDKDRINN
>UWP24233.1 ATP-binding cassette domain-containing protein [[Eubacterium] siraeum]
MGIIDINNIDLTIGKTNILKNITVSFDEGKIHGLIGRNGSGKTMLMKCICGFIKPTGGEITVDGKRVGKDVDFPKNMGII
IETPGFIPYYSGYKNLKLLAGLNNKISKQEIKKSMEQVGLDPDLKRHVKKYSLGMRQRLGLAQAIMENPKILILDEPFNG
LDKDGVADMRKYLLELKERGKTILIASHSSEDIEILCDTVCEMDKGVLTKIK
>UWP24234.1 hypothetical protein NQ549_06680 [[Eubacterium] siraeum]
MNRNFKCVLSVARSEYIKWITNPRVIIVGVLLVFMRTLAIEPLLERAAKMEIPLNILEPFVAIGNSGMLVMLMPCVFMVL
ISDYPKMTGNTLFFIQRTGRFNWFAGQVIFLFMSIISFLCVVLTGSVLLSKGEFSTTWSDVVTKYSARFPDEANSFTSSL
LPSNLYNQIPLVTAILQTLALMCAYLFLLSMIIYFFKLIHIQSFGLFAAISIVAAGVVTCSLKMNIMWSFPMANTIVWLH
YEEIIGKPIVPIWYSYIYFCIAVIVLILFNLIAVKRFQFANIEQVE
>UWP24235.1 hypothetical protein NQ549_06685 [[Eubacterium] siraeum]
MLGFGLFTLADYALFPNINEYSAELKKTYEEFLVYSYPDITQNGYGFIILKKLGEMFLYGAVCAAPAIMFTGFIRNKYLV
LCIPFFIKYAVSQTCIKLQSQAVSDYNNVDTEMLKISSIFNPDALSYLSDFGNDKKLVLIYNGVLLFSAAVIYLITQSRR
LDSGE
>UWP24236.1 hypothetical protein NQ549_06690 [[Eubacterium] siraeum]
MLKLSMLFTDCSNKDSGTDNTTIESLTDTISIADNNPNDNLTYVCDIDAKDGGNFRYFTTPETMELIQ
>UWP24237.1 hypothetical protein NQ549_06695 [[Eubacterium] siraeum]
MKKKILLFTFVSLLFLTACNNQNTDIEKKSDTAENVSSDTAENVSVNFLSDYENCRNKNYVNLDFSNCSARLPELNTCSN
LNVTIAHGRGANNENLENFKKYCEFFFDEYNSSNALFSSFSKNIVYNQNEDDGKHAWYPKIDNYLKQIQNGNIDINSFLY
RDTDNNKYLWWLSSEASPHWMNKGEAYSLIKTDDTKVSSWIPSDMNNKVASYFNDGTHNDETYRILDGNVSIGEAVTYFE
KDYLSSLPYDFDSNFSINVSTIDVYNIHDDIYCYVFQFSTAWNNIPFDRIGEVFSYQDPSLQYTVSGEALMIKKNDIDAI
VDLSFPDISEIEKPIENICTLENAVDIMSNTLTKGVKFELQTIEFIYKGNYSDDYTTAHLEPSWKFVTRNPNDDLYYCVY
VNAASEECSYISYKPF
>UWP24238.1 hypothetical protein NQ549_06700 [[Eubacterium] siraeum]
MKKTFKRLIAIVMATTTMAVGFGGMSVSAVSETASWSARYVNVHGAPTTESRTGYATMQASSEVYTGKVNTMSDITNRSL
TLSSTSHVMTTGSIVYNNTGSRRWYISGEIKKVTYEMVAYTSLKAVLNVTGIISR
>UWP24239.1 sporulation transcriptional regulator SpoIIID [[Eubacterium] siraeum]
MKAGTITVPDTKRERCVILGEYIIDNEATVRSTAKVYGISKSTVHQDVTVRLAKVDPHLAGKVKEVLQKNKDERHIRGGL
ATKLKYQNGSK
>UWP24240.1 hypothetical protein NQ549_06710 [[Eubacterium] siraeum]
MVHYDYIREECSDSETGDYISYAIIAVRIKENDGAVTADEICTVHDVFLNESRAREFAGICNKLGLSPVHIYDAVQDAIG
>UWP24241.1 nitroreductase family protein [[Eubacterium] siraeum]
MTDIITAMENRHAVRVYDPEKKIPKEITDMLREKIDLLNAESKLHIQLVTDEPKAFDSFMAHYGKFSGVTDYIALIGRKS
DKLNEICGYYGEQLVLLAAQLGLDSCWVAMSYAKVKNAYTIAKGEKLCCVISLGYGKTHGTPHKSKSPEEVAVIKDDMPE
WFINGVNAALLAPTAMNQQSFGFMLDGDKVLAKAGKGILSDMDLGIVKYHFEIGSGKELFRDEMKLV
>UWP24242.1 GNAT family N-acetyltransferase [[Eubacterium] siraeum]
MTFRIYDKLCEDAKKLRTEVFVAEQGFETEFDDTDSKARHIVGYDGEKPVAVCRYFYDEEHKSYMIGRIAVIKECRGLHY
GDKILSFAEQKIKQDGGKSVALSAQLRASGFYEKQGYKKHGEEYYDEYCPHVLMTKAL
>UWP24243.1 glycoside hydrolase family 5 protein [[Eubacterium] siraeum]
MKKSISITLCAALLALSGCSQNTSSDALSSDISSAASESQSTASQEESSGSSLQNGNGGFKVEGTKLLDANGKEFIMRGI
NHAHTWYLDEDTTAIKAIAETGSNVVRVVCSDGEQWTKDTENMLETVINLCIDNEMIAVVEVHDATGKDDKTALDKATDY
WIEMKNALIGKEQYVILNIANEWTGGWNGELWRDGYTESIPKLREAGIKNTILVDAAGWGQYAKSIGDYGKEVFDSDPDK
NTMFAVHMYGTAGKNSSVIEKNLKYAIDNGLCVIVGEFGYTHTDGDVDEAFIMKYCQENGIGYIGWSWKGNSGGVEYLDI
ANSWDGSVLSADWGENLVNGENGIKQTSVKCSVFTKE
>UWP24244.1 nicotinate phosphoribosyltransferase [[Eubacterium] siraeum]
MNKDNFTMLCDFYELTMANGYFKNGFYKRTTYFDVFFRNVPDNGGFAIAAGLDQIIEYIKELHFSAEDIEFLRSKKIFDE
EFLEYLKDFRFTGDIYAVPEGTPVFPHEPVLTVKAPAIEAQLIETYILLAINHQSLIATKANRIVRAANGRTVLEFGSRR
AQGADGAVIGARAAYIGGCAGTACTLTDFKYGVPAGGTMAHSWVQMFDTEYDAFRTYCEIYPDNAVLLVDTYNTLKSGVP
NAIKAFKEVLVPKGITNFGIRLDSGDISYLSKKARKMLDEAGLQCCKIVASNSLDEYLIRDLMMQEAKIDTFGVGERLIT
AKSAPVFGGVYKLAAVEDEQGNIIPKIKISENTAKITNPHYKKLYRFYDNESGKALADELCVYDETIDSTKPHTIFDPDA
IWKTKTLTNYTARELHVTVFKNGELVYKQPSLYEIRIYCAEQLETLWDEVKRFENPHTYYVDLSKKLWDIKNALLEKSKD
GKDLK
>UWP24245.1 cysteine hydrolase [[Eubacterium] siraeum]
MKKCLIVVDYQNDFVSGSLGFEKAKTLELGIANKINSYHVNGDDVIFTLDTHYDDYMDSYEGKHLPVPHCIENTDGHKLY
GSVADCVSGEDIVFRKTTFGSDALYEYLKTACYGSVELVGVVTNICVVANAVLAKTALPDADIIVDSMLTASNDERLHNA
ALDTMEGMQIIIK
>UWP24246.1 hypothetical protein NQ549_06740 [[Eubacterium] siraeum]
MIYSNPSFETEKHTHAFGAMLWWIVSLISMFTVGTGVTAIGLCAASVLKITSTFLQDNTVIVLMLFFAVAIIIFFIGLLR
FASVLTTSYKFDGNTIIKGTLAARGGLISKITANTDFEFVRANFDTARYKKTIYENAVLTGETKRYLKYSSNGRTIKILK
IYDSMPDLRIAENTVKKSVASRVIKRAALVFAIFLALEITDLCIGYSKNDEVNGNISESNATVEKILTENGYTMQKISNI
VYLYTKSTADNSRTSKLRIVYNKSGNIDKSEVEMFIESKNDILALENLLKVFCKSQSTDEFISDVRKQLDGESANAKMTL
DNGQVLRLGTSGGYTEVHTSR
>UWP24247.1 DUF3006 domain-containing protein [[Eubacterium] siraeum]
MLVVDRFEEDKAVVFDDEKQIILDRDKLSPFVKEGDAVILSDSGIYVPDKAKTEQMRNDNLSLLQKLLNK
>UWP24248.1 YgiQ family radical SAM protein [[Eubacterium] siraeum]
MPFLPISKQDMKDRGIDQLDFICVTGDAYVDHPSFGIAIISRMLENCGCNVGIIAQPVTDEDFKKLGEPKYCFLVTGGNI
DSMVSNYTVFKKKRWDDAYSEGGKGGKRPDRAVTVYCKTLTRLFPDKEIAIGGLEASLRRFAHYDYWADKVMPSILVDSG
AKLLMYGMGELTIVQLYRELAEGKKLSEIHDIRGTCYLTEPKNTPLGAVQCDSFEIVSENKKAYAKSCRQQYDEQDEVYG
KTMVQRHGNMMLVQNPPQRSLTQSEFDKAYELPYMKAYHPCYEKGGGVPGIKEVEFSITHNRGCFGYCNFCSIALHQGRR
IQTRSEESVINEAIDLTKKPGFKGYIHDVGGPTANFRRTSCDKQEKAGLCKGKKCLAPEPCPALKVDHSEYLEMLRKIRS
IKNVKRVFIRSGIRYDYMMKDKNDEFFKELVEHHVSGQLKVAPEHASNKVLDLMGKPHIEVYEDFEKKFYKYTKECGKEQ
YLVPYLMSSHPGCTIKEAVELAVFLKKHNIRPEQVQDFYPTPGTISTAMYYTGLDPYTMQEVYIPRDPKEKEMQRALLQY
YKKENKQIVAKALIRAGRRDLIGYGKECLITPDGLALQQDRKGAVKNGKNSSSKAKTYQRQGNKSGGRNKMQKKKH
>UWP24249.1 DNA translocase FtsK [[Eubacterium] siraeum]
MAVKRNLNNSTDESKARTSGSSGKTRKKDQTIEDKQRELSERCKNDIEKELKSKRRRSSIILFAIGVLMALFTIIGFIGS
LNRAEGDSLNLLDMIYSFLCGMFGFTVFFTGPILIYVAVLIATDKSRTSILTKILQLSGGIVILSTAIQIFFVGSVGEGT
NDFFGAVASLYSDGTRLTGGGIIGGVPAWLLLLFGNVGAIVMIILIAFVFVMLISRKSLMDFLGAVGKPVKKVAVSAKEK
HAQHKEEMEAYRLEQEQQRLQAESERKEKLIELESNAVGTPATTLQERHDENIEEQKKDSDNFINEINNYNGKVSPKPEE
AVQQSNEHLPEIAPESDVHMSCDKLPDLPVADNNGSVQKAQSVATDKQEDSEPIPEYFPPLPIYPPEEVNPVEAALNSFI
EETNYEQNSSVQREEQFVNDVNAPVAPPAEAPFIADNTDSGIADSTPDGITDSAAVQEDKQDGDTSDSDKLYTVTLNEED
HPLPPTALLDEIMPGKAQEDIDRELETNANTIVEALRSFGVQTKCIGTCRGPSVTRYELQPAAGVKISKITGLADDIALN
LASSGIRIEAPIPNKPAVGIEVPNKIRDTVPFRQLIESSDIAEKKSKLAAVLGKDISGGIVIADIAEMPHLLIAGTTGSG
KSVCVNSIIMSILFRSKPEDVKFIMIDPKAVEFMAYNGIPHLLIPVVTDPKKAAGALNWAVGEMLKRYSMFSEYNVRNIH
GYNALAAKDPEMDKMSQTVIFIDELADLIMASKNEVEDSICRLAQMARAAGMHLVIATQRPTVDVVTGLIKANIPSRIAL
KVSSGTDSRVIMDEQGAEKLLGKGDMLFKSVSMPKPIRVQGCWISDKEVERVVDFLKNKFELDYDDDVMKEVERQAELVK
GNDKSSDSVGFESGDIDVSDDKLEDAIRIVVENGQASVSTLQRKLKLGFGRAARLVDVMEEMGIVGPSQGSKPREVLMTK
EQYYERQMNKQQ
>UWP24250.1 undecaprenyl-diphosphate phosphatase [[Eubacterium] siraeum]
MDYISIIIQGIIQGLTEFLPVSSSGHLSVAQHFMNIGENTLITSVVLHLGTLLAVFIAFFPTIWGMIKEFFLTIKDIFTG
KFSWKNMNANRRMMFMVIISTAMLVPVYFFKDFFTGFEGDNDIIFEGFAFIFTAILLFMSDKCIKGNKTGDKMKVADAVA
IGAMQCVALFPGVSRSGSTTAAGLFCGLTKETAVTFSFILGIPAILGGSVLEIGDALKSNVELDWVQLGIGFVVSAAVGL
LAIALVKWLLKKDRFKIFGFYTAILGLACIGIGAYELATGSHFVFVF
>UWP24251.1 hypothetical protein NQ549_06765 [[Eubacterium] siraeum]
MFQTVVDESEVFRNAQLYDNNSYYAVDGCVFSYTVCEKNSVSVSHDLRSYLKYTQIKTL
>UWP24252.1 polyribonucleotide nucleotidyltransferase [[Eubacterium] siraeum]
MFENYKTFKTTFAGRELMVETGKVCGLANGSCWVHYGETVVMVNVTASAKPREGVDFFPLAVDYEEKLYAVGKIPGGYLK
REGRPSEKAILNSRVVDRPMRPLFPKDMRNDVAIVMTVLAVDPETQPEIIAMIGASIAVSISDIPWNGPIGGISVGLVDG
EIVLMPDAEQRAKSDLQLTVASSEKKVVMIEAGANEVDDDTMLKAIMAGHEEINKSLIPFIKQIQAEIGKPKFSFPSMEV
DHDLFEAIQNKYTEQVKFALDTDDKNVREERLQPIKDAIHAEFDEQYPDKAAMIDECIYKLQKFIVRRWLLDEQKRVDGR
GMDEMRPLAAEVGLLPRVHGSGLFTRGQTQVMTITTLGPVSDSQKLDGIDEEETKRYMHHYNFPAYSVGETKASRGPGRR
EIGHGALAQRALEPVIPPVEEFPYAIRLVSEVLSSNGSTSQASICGSTLSLMDAGVPIKSPVAGISCGLITEGDRWMTMV
DIQGLEDFFGDMDFKVGGTHKGITAIQMDLKIDGLTPEIIKDAFAKTHKARDYILDEIMLKAIPEPRPTVNKYAPKMLNY
KVPVDKIREVIGTGGKVIQKLCADFEVKIDIDEEGNVFICGQDLEKAQNCIAMIKAITSPPEVGAIYKGKVVRIMNFGAF
VEIAPGKDGMVHISELENRRVEKVEDVVSIGDEIIVKVLEIDNQGKIRLSRKAALAEIEAKKKNG
>UWP24253.1 ATP-dependent Clp protease ATP-binding subunit ClpX [[Eubacterium] siraeum]
MLRCSFCERTEDQVERIIYGASGCICNDCIVASYQMLMEQEDKTSGRKSKGKQKEDKYELIKPTELKKILDKYIIGQDEA
KKTICVSVYNHYKKNFFGDEATADEIELQKSNVLLLGPTGVGKTMIAQTLANVLKVPFAIADATTLTQAGYVGEDVENVL
LRLIQAADYDIEAAEHGIIYIDEIDKITRKSENTSITRDVSGEGVQQALLKIIEGTVSNVPPQGGRKHPNQEFIQINTKN
ILFICGGAFEGIDKLIMQRTSSSALGFGAEVKSKQDNKINEALHQVEPEDLVKFGIIPELVGRLPVIAVLDDLDEDALVK
ILSEPKNAILKQYSYMFSLDGIELEITDDAMRAIAKKAAERKTGARGLRTVVEEALSDIMFNAPSDDTISKVILTGECVT
DGKAPEVIRDPSARKNRRNSEKKTAKKNPA
>UWP24254.1 ATP-dependent Clp protease proteolytic subunit [[Eubacterium] siraeum]
MSLVPTVIEQTGRGERAYDIFSRLLNDRIIMLNEEVNNVTAGLVVAQLLFLEGQDPDKDISLYINSPGGSISAGMAIYDT
MNYIKCDVSTICVGMAASMGAFLLSSGAKGKRFCLPNSEVMIHQPLISGGLSGQQTDITIHAKYLEKTRETLEKIMAENC
GKSYEQLHKDCERDNFLSAEEACAYGLVDKVIAKR
>UWP24255.1 trigger factor [[Eubacterium] siraeum]
MEIISNNKTATNTVEVEFKASAEEFEQAVQAAYLKKKKNINVPGFRKGKAPRKIIEAEYGEGVFYEDAVNGMYQKSVAEV
IDELKLEVVDMPNIEVTEVSKENGVSFKATFTTKPEVEIKDYKGIKVNKTVKNVTDEDVANELKRYQEKDARIIDVTDRP
LQKGDTAVFDFEGFVDGEAFEGGKAEHFSLEIGSGQFIPGFEDGMVGHSIDEEFEINVTFPENYNAENLKGKPAVFKCKI
HEIKAKEYAELDDEFAKDVSDFDTLDEFKADIRAKLEESAKNAADAKLDADITDAVIEKLEGEIPDAMINNRVDDLVRDW
EYRNRYQGITVADYLKFTNTTIEQFKENFKEPAAKQVKLRLALEKIAQIENVAVTDEDVEKEYAEMAENYKMELDKVKAL
VAEQALRKDLEVEKAFDIVRESADVTEVTE
>UWP24256.1 threonine synthase [[Eubacterium] siraeum]
MFVMNYKSTRDVKVNVPSAYAISQGLSSDGGLFVPENLPKLSEEKIMSLCDMSYAERAYEIFRLFLTDFTDDEIKHCVNG
AYNDKNFATDNIAEISHLIPGTYILELWHGPTCAFKDMALQILPYLLTTSAKKTIDGKKISILVATSGDTGKAALEGFKD
VDGTSIMVFYPEDGVSNMQKRQMTTQEGSNVNVCAVVGNFDDCQSGVKQIFTDKSVIAQLEKANTVFSSANSINWGRLAP
QIIYYVSSYVQLVKDGELKYGEKLNVVVPTGNFGNILAAYYAKQMGIPIGKLICASNANNVLTDFINTGIYDRNRKFYTT
VSPSMDILISSNLERLLYHLTGENDKLINEWFTALKNDGRYEVNDSVKAAIKENFYAGCCDDEQTKGAIKEVFDEYSYLM
DTHTAVAYKVYEDYKKKTGDNTKTLIASTANPYKFGFAVYDALGGETEGVDEFELIGKLEKLTKTTCPKALSDTKNKPVR
FTGSIKPEEMAEAVLEFINK
>UWP24257.1 YraN family protein [[Eubacterium] siraeum]
MQANNERAVKGKLGEDFTADYLIKNGYDIITRNYRKPCGEIDIVASKGDILVFVEVKTRRYRSLVSGVEAVGYKKKGRII
ATADCFLAEYGEEKQIRYDIAEVTVSTGDAVRVIDFRYFKDAFDTTGYETQF
>UWP24258.1 ribonuclease HII [[Eubacterium] siraeum]
MVNLAESLSKDLKTGEEKKDLFLYDKEMRTHCGVICGIDEAGRGPLAGDVYAAAVILPDDIIIDGINDSKKLTEKKREAL
FDIIREKAVSYCIATASVEEIDSMNILNAAMLAMKRAYDGLDVKPDTALIDGNKTPGLDIPETAVVKGDATSASIAAASI
LAKVARDRYMKELAEKYPQYMFEKHKGYGTKLHYEMLDKYGASDIHRKTFLVKYFKAKNAGK
>UWP24259.1 ribosome biogenesis GTPase YlqF [[Eubacterium] siraeum]
MAQVSNIQWFPGHMTKTKRQIEADLKLVDAVAEIVDSRIPESSRNPVISDITGSKPRIILLNKCDYADEKVTAEWQKYYT
AQGYKAMICDCRSGKGVKAFTPNVKNLLSDLLAKRKAKGIVGQSLRVMVVGIPNVGKSSFINRISKAGKTKVEDRPGVTR
GAQWVSLDKELELLDTPGILWPKFDDQQVAIKLGYTGAIKDDVMDVCELADSLLGYLWENYKGNVITRYKLDENTEKPDL
EMIARKRGMLISGGEPDIERAAAAVLDEFRSGKLGRISLERP
>UWP24260.1 signal peptidase I [[Eubacterium] siraeum]
MEEKNLTENENSGTADSKKFFADMFDWMCSIFSAILCFIIIFALFARVITVDGESMVPTLQDQQRLIVSDMFYTPQYDDI
VILYADKLVNESSGGYGKPIVKRVIGLPGDKIRIDFVKGVVYRNGEQLPDDYTNTPTNLPENFPNNQDVTVEDGKIFVLG
DNRNGSKDSRSNQIGQVDMRYIMGKAYLRIWPLNALGML
>UWP24261.1 50S ribosomal protein L19 [[Eubacterium] siraeum]
MDALKLIAQDSLKAEAPKFNVGDTVKVHVRIAEGDKFRIQIFEGTVIAKKHGGVSETFTVRRVAHGCGIERVFPLHSPTV
EKVEIVREGKVRRAKLYYLRDRVGKAAKVKSKI
>UWP24262.1 TIGR03936 family radical SAM-associated protein [[Eubacterium] siraeum]
MNENNIAVRLFFSKTGRAKYISALDLITCFQRAIRRTDIPIWHTQGFNPHTYVNVNLPLSLGSEGINESMDIKLTEQTDF
DVVRDKLNAVLPPDIRIIRAALPVKKHTEIEKSVYSVHIVCNYEKLEEFMKLPAIEVEKKTKKGITTLDIKPFTEIKDYE
RGRFTLIMPSGCDFTLNPSLFFDAFEKYSGEETERLDIVRTGILCKDGTQFE
>UWP24263.1 TIGR03960 family B12-binding radical SAM protein [[Eubacterium] siraeum]
MLKEKLDKILLKVQKPSRYIGGEVNAVVKDKSKVDIRFAFCFPDTYDIGMSHLGIKILYSLKNSVPNYWCERVFMPLPDM
EEQMRKNDIPLYGLESLDPIKDFEFIGFTLQYELCYTNILSMLDLAGVPVFAKDRKDLFPIVMGGGPCVCNAEPIADFFD
LFVLGEGEEVNLKMMQLAEKFKKNGGTKQEYLEQAAQIEGIYVPSLYDISYNEDGTVKAITPKNNAPAKVRKQIIDDFDK
VYTPDSFVVPYTQIVHDRSVVEVLRGCIRGCRFCQAGFIYRPFREKSKETIVNQVKSLTETTGYDEVSLSSLSTSDYSDI
EGLLNDITEYTDKKGVNLSLPSLRIDKFSDEVVKKIKSVRRSGLTFAPEAGSQRLRDVINKNITEEAIFKSCKIAFEGGY
SSVKLYFMLGLPTETLDDIKAIKELADKIIDLYYNTEGRSKKAISISISLSTFIPKPFTPFEYEPQATEEQINERQKYLL
DIIGSKGRRRIDVSWSHYDTTILEAVLARGDRKLSAVIYEAWKNGCKLDGWNEYFKPDIWNAAFEKFGIDKAFYANRKRE
YDEIAPWEHMDMLFDRSFLVRENIKAHEEKTTANCREKCAGCGINKCLGRACFKYE
>UWP24264.1 peptidase M50 [[Eubacterium] siraeum]
MKHNGRLKVKFDFSFFAVVAFMIFIDTSGAAVLSLIACILHEGGHLLAMAVCGANPERITFYGGGIALSKSGMESLTDAK
RLVILSAGCSVNLLVAAACFAMQGNDTAAVFGAVNLIICIFNALPIGYFDGAEVLELLLTGFVSLRTAEKVKKIVGTALA
LIITAGVIVYCVMCGESVSLSLFFVVLFLIQAQLVS
>UWP24265.1 hypothetical protein NQ549_06855 [[Eubacterium] siraeum]
MTFIVLFIGLIIYGIWKNCEPQIPASYHNNWKLEQEDSWKVSTGEMSKRQFMKNIQNGKYR
>UWP24266.1 hypothetical protein NQ549_06860 [[Eubacterium] siraeum]
MMRRRRPGRSKFPAFILGLAGILICVTCMSAETLLVILSLLLIALGVWLMFFC
>UWP24267.1 thiamine diphosphokinase [[Eubacterium] siraeum]
MKKCYIICGGPEPCMNAEISEGAFIICADSGYDKALQAGIKPDLILGDFDSLENPLPDNIETMRSPAHKDDTDTMLAVRT
ALDRGYDDITLISACGGRTDHTLANIATLMFIREHGARASIKGDSTDIYILEDEKITLSPDLSRYLSVFAISEKATVSIT
GAGYPLDCYAMERSFPIGVSNEFTEGSDCTVEVRSGLAVVMTVKK
>UWP24268.1 ribosome small subunit-dependent GTPase A [[Eubacterium] siraeum]
MKNVKTEGIITKAVGGNYYVAVADGVLCCNARGVFRKEKISPCAGDNVIVSIEENAVPLIVEIKERKNHIIRPPLANLDC
ALLVTSAVDPVPNTLVTDKLISIFESKHIEPVIVITKQDLRECEDFAGIYRKCGFKVFYMDNSTGNGIDAIRSYISGKLS
ALIGNSGVGKSSLMNHLFPGLERSTGDISKKLGRGRHTTRQAELFAIDGGYIADTPGFSTVEVSRYGFIPKNELQYSFRE
FSEYLGKCRFRDCVHLKESGCAVTEALREGKINSSRYDSYVKMCEEAERLNEWEFKNK
>UWP24269.1 Stk1 family PASTA domain-containing Ser/Thr kinase [[Eubacterium] siraeum]
MDNNTDNMIGRRLDGRYELLELIGTGGMADIYKAKDITEDRIVAVKILKNEFAGSEDFLRRFRNESKAIALLSHPNIVKI
YDVGFNEQIQFIVMEYIDGISLAEYIKLQGVLKWKDAVYFTIQILRALQHAHDRGIVHRDIKSQNVMMLPDGTIKVMDFG
IARFNRETDKTLSEKAIGSVHYISPEQARGEMTDEKSDIYSVGVMLYEMLTGQKPFDGETPVAIALQHMQTPPKPLREIN
SSIPEGLEEITLKAMQKEPSMRYQTAGEMINDIEEFKKDPSIVFEYKYFSTDGSTKYFDKVSDPNAPEQSANGEELPEGE
GDEDNDLYDEDEDDEDEVEERRSPLLPILFAVASVFVIMTAWLIFTIVSGNLGTESGGSDEMTMPNIVGMTLDDVKTKYP
ELNLDIDRQYSTEYKENEVMDQKTPAGRTIKKSTIVSIVISNGPQKVEIDDYSNLTVQDAQIKLEKKGLKPKIVYVNNDD
VAKDIVIKTEPAAHSEVSQGTLVKVYVSNGKLVKAVNVPKFIGMTIEEAREEAEKKNLKLKEVAGSSNEYEKDQVIKQSI
AENSVVNEETEIEVTVCDGKAVNIKTEVSLELPTDATDTGTFKFEYFKDGVSFKEEERDMAVNSGKTLTFEVSGTEPATF
TVKITNVNDTSLSGVLAEISVDFKNEDTEPEIVSYDEGLFKKLKYVAPDTSKDEPSSNPEPTEVSGSVTVTLPTNAAQSG
TFNFTYMDSDGNVIKTETKDMSLAAGKPVSFDVSGKDKRTYLIKITNVKDEALTGTLAEIEIDFSTGTVKQNVISYDQNL
FNNLKFISTEASGEPSEETDE
>UWP24270.1 Stp1/IreP family PP2C-type Ser/Thr phosphatase [[Eubacterium] siraeum]
MKAYAKTDIGNCREENQDSYWIGELGDDAIAIILCDGMGGQNAGGCASTTTVDFIKDRLIKGFRHDITRNQIRNLLITSV
TAANSVVYDMANANPEKAGMGTTCVAGIIFNERAYLINVGDSRCYFFFDDNMQQVTKDHTYIRKLIEKGIITYEESKTHP
DRNRITKAVGAQPFITPDYFELDVKKGDMLLFCSDGLSSYAEDAQIAEVIAGAPTAKCCDQLVDYVNKHGGRDNVTVAVV
SI
>UWP24271.1 23S rRNA (adenine(2503)-C(2))-methyltransferase RlmN [[Eubacterium] siraeum]
MEKTDILSLSKEELEEKILAMGEKKFRAGQIYDWLHINKVEEFSKMTNLSAQLREKLDDIFWINSLKIQKRLVSDIDNTV
KYLYGLSDGEKVETVLMEYKHGNSICISTQVGCKMGCKFCASTKAGFVRNLEPSEMLLQIYESERDSGRKINHVVLMGIG
EPLDNFDNVVKFLRLLSAKDDMSLRHVSVSTCGLVNRIYELADLKLGITLSVSLHAPTNELRSSIMPINDRFRIEELMEA
CKYYFNTTGRRISYEFALIDGVNDNRQSADALLKLLKGQNCHVNLIPVNEIKEGVFKRSASVEKYKQMLIDGGLNATVRR
TLGADISAACGQLRRDNK
>UWP24272.1 16S rRNA (cytosine(967)-C(5))-methyltransferase RsmB [[Eubacterium] siraeum]
MKTARQITLDLLIRMDTQGAYSNIILDHAFTQNDADRRDKAFSAALFYGVLERRMTLDYLIRYYSGIEFDKIKTAVVEIL
RMGFYQLLFMNSVPDSAAVNESVALCDYCNSTKAKGYVNAILRTFLRNEKQIDYGNLTGEAKLSIEYSCPKWLVKKWNSE
LGEQRAMQMINSCFGRPPIYARVNTVRYTVDDVIGELESEGISAAKNSLIDACIELANTKGIEQSSAYKKGMFHIQDISS
QICCKIAAPVFNETVVDLCSAPGGKTFTCAEIMNDRGRIYSYDLYDGKVSVIANTAKRLGLTIITAAENDATKFNPDIPK
ADRVICDVPCSGLGVIRRKPEIKYKPMKQLETLPDTQRKIINNAAEYVKPGGTLVYSTCTVSRTENDDIVDEFLKEHSDF
VPVVVPLNIKGLEDSYKRTMLPCDVNGDGFFTATLRKVK
>UWP24273.1 zinc metallopeptidase [[Eubacterium] siraeum]
MEFILYLLLIAAFIFSIFTSINVKGTFRKYNKMPSSRGMSAADIARQILDSNGLYNVQVTRVSGELTDHYDPRTNTVALS
APVYDSVSVGAIGVAAHEVGHAIQYAENYTPIRIRMAILPVAQFGSSAWILFFILGIVFNMPILRGIGIGLFAAIVLFQL
ITLPVEFNASHRALATIKNQGILFGAEYTGAKKTLTAAAMTYVASLAVALLQLLRLIASSRRD
>UWP24274.1 methionyl-tRNA formyltransferase [[Eubacterium] siraeum]
MNIVFMGTPDFAVSALEELHKHHNVMAVFTQPDKPKNRGKKMQAPPVKECAEKYGIPVYQPLSLRKGEDAEKSLELLKQL
APDCIVVAAYGQLLPESILELPKYKCINIHASLLPKYRGAAPIQKCIIDGETESGVTTMLMAKGLDTGDMLMSRSVKITP
DMTGGELHDSLAATGGELIIETLKACEEGTIKPVPQDDSLSCYAGLITKEMCRIDFSKNAIDVYNFIRGMSPSPCAYTFI
GDKRLKVYFAVMTDITSDKPCGTVVNENDLTVVCGDKKCIRFTDVQGEGGKRMNTASFLNGNKLQRDTVLN
>UWP24275.1 peptide deformylase [[Eubacterium] siraeum]
MAKRIIAKDGDESLRKRCKDVTVFDDKLWTMLDDMYETMQEANGVGLAAPQISVLRRVVVIDVGDEHGKIELINPVITSM
KGKQHELEGCLSLPGMWGYVDRPAKVKVKAQDRYGKEFDIEGTELLAIALCHEIDHLSGILFTDKADELLTSEQLEERKK
>UWP24276.1 primosomal protein N' [[Eubacterium] siraeum]
MSGRYDKAIVSVVVDKALYSFDNEFDYYLPQGAKVSIGQRVIVPFGKGGKKRVGLVTGFKQNADYGRLKDIYCVINDGVI
LGDEALRLMHWLKDNTFCTYFDAVKTILPGGMALNVSQRYAISDEFRKAPDSFALEPAEQAVSAMLLGCKSDRELNDMIE
YGFDEQQKKLIGRLSEKSVLVSLDIIKQRVGSETEKNVRLTDSYLSGEYADKGGKPLTAKQKKVADFLTDADSASVKEVC
YNCVVTSAVINNMEKNGIVECFDNEVSRSLTAGAKAVRSIDDIVLSDEQSAVYSGMSELMDSGKPQCALLKGVTGSGKTT
VFLKLIDKALKQGKTALMLVPEISLTPQMVRNFTDLFGSNVAVIHSNLSLGQRTDEYKRIEKGEARIVIGTRSAVFAPLD
NIGIIVIDEEGEHTYKSEKSPRYQARSIAKQRCFYHNATLLLASATPSLESAYFASIGRYKLFEMKKRYSQPVLPDVYLV
DMKVEVETGNRSNFSRALADEIKNNLQRGEQTILLLNRRGYNTYMNCIKCGEVYKCPNCNIPLTYHKTNNCMICHYCGYT
EVFTGKCKSCGSKFIYSTGTGTQRIEDEISTLFPSARVLRMDADTTMSKFSYEKNFDKFKNGEYDIMVGTQMIAKGLDFE
NVTLVGVLLIDKSLYAGDYLGYEKTFSLITQVVGRCGRGSKKGRAYLQTFSPEHYVLNLAADQNYDEFFRQECEIRKALL
FPPYCDICEIGLSSVDEAVCKKGSDSFVKLFMKNLEGHGIPIRVLGPSACSVAKVNGKYRYRIIIKCKNNKEFRSVMQAT
LLDAYKSPALDKVSFFADMNGEII
>UWP24277.1 guanylate kinase [[Eubacterium] siraeum]
MNNRGKNSMNKGLPIVISAPSGCGKDTILEQLYKKNSNLTQSVSATTRAMREGEIDGVSYHFTTTDAFEKMIANGEVLEY
TQYCGNYYGTPKKAVTDMLEQGRDVILKIEVEGAMNIKKIFPECVLIFILPPSMSELERRLRKRGTETEETIAARIAQAR
NELQFADKFDYLVVNGELEKAVDDVNTVILAEKMNTKRSLSLLEEIKKS
>UWP24278.1 DUF370 domain-containing protein [[Eubacterium] siraeum]
MKLINIGYGNTVNSDRVIAAVSADAAPVKRIISAAKDNNTAIDATCGKKTKTVIITDSNHVVLSALDISHFTGITAGEEV
NE
>UWP24279.1 tRNA guanosine(34) transglycosylase Tgt [[Eubacterium] siraeum]
MFKVLKTDGVARRGEFHTPHGVIQSPFFMNVGTSAAIKGGISSLDLKDLKCQVELCNTYHLHVRPGDDIIYKMGGLHKFM
NWDRPILTDSGGFQVFSLAKLRKIKEEGVYFNSHVDGRRIFMGPEESMRIQSHLASTIAMAFDECIENPSPYDYVKKSVD
RTTRWLQRCIDEMARLNSLPETINRQQMLFAINQGGTYDDIRAEHMKTIANMNVDGVAIGGLAVGEPTDVMYRIIETVIP
HAPTDKPRYLMGVGTPSNIIEAVYRGVDMFDCVMPSRNARHATVFTWNGITHVTNQCFETDSLPIDPECDCPTCRNFSRA
YIRHLFKSGEMLGGRLAVQHNLYFYNTLMEKIRAAIDEGTFEEFRNHYSPLLASKLV
>UWP24280.1 metallophosphoesterase [[Eubacterium] siraeum]
MINIRKIDLPEKSRIICVSDIHAHYDEFARLLRKCDYNNESDYLFILGDILEKGRQNIETLHFIQKLSRDKKCVCIKGNN
DTMVLRMAFDDEKEKFLERLTYRPVNAYMQMAESIGITDLTTDFDNKRNAVNQKFAKELSFVSGLPTAIETEKHIFVHAG
IENRTDWENSSEQFVLCAPWWIRSGHALDKYVVVGHFPTYNFARGKNTNLPIIDTDKRVIAVDGGCSVKSAGQINAFIIT
KDGESYSYDNVFEPSEPCEKCTIIKDYTAARHYSYLDYEKSDLEILGKSDGLVSVCDKHSGNSGLIPEGFIAEWGDGHFH
GWTNLDAFVCVNKGETFCVYYKNEKYCYGIAQSGEVGMIPLDCVAVFKEKYV
>UWP24281.1 tRNA preQ1(34) S-adenosylmethionine ribosyltransferase-isomerase QueA [[Eubacterium] siraeum]
MLKSDFYYDLPQELIAQTPLEPRDSSRLMKIDRKSGKITHDRFYNICDYLEKGDLLVLNDSKVFPARLYGVKQETGAAVQ
FLLLHQISHNRWEVMVKPGKRLKIGTKVDFSGILTAEIVDYAEGGDRIAEFTYDGDSIFEVLDRIGQMPLPPYITEKLKD
KDRYNTIYSHEVGSAAAPTAGLHFTENVFAKLREKGVDTAFVTLHVGLGTFRPVKEDNILDHKMHVEHYSIPQETADKIK
ACRERGGRVISVGTTSCRTLESAASLDPNGEIKACSHDTGIFIYPGYEFKAIDGLITNFHLPESTLIMLVSAFLGREKTL
NAYNVAIQEKYRFFSFGDSMIII
>UWP24282.1 aspartate-semialdehyde dehydrogenase [[Eubacterium] siraeum]
MKNYNVGIIGATGMVGQRFAVLLENHPWFNVKVLAASPRSAGKTYKEAVGSRWLIEKPMPKAMEDIVIMDATADIEKIAS
QVDFVFCAVDMKKDEIKALEEAYAKHECPVMSNNSANRFTDDVPMIIPEINDEHMAIVEAQKKRLGTKRGFISVKSNCSI
QSYVPALNPLRKFGITKVLACTYQAISGAGKTFETWPEMVDNLIPYIGGEEEKSEQEPLKVWGKIEGDKIVKAAAPAITT
QCLRVPVSNGHFAAVFVSFENKPSKEEILNIWKEYKGAPQELELPSAPKQFLHYFEEDNMPQAKLHRNLEGGMAVSIGRL
REDTQYDYKFVCLSHNTLRGAAGGAVEMAELYAAKGYFD
>UWP24283.1 4-hydroxy-tetrahydrodipicolinate synthase [[Eubacterium] siraeum]
MKKTIFTGSAVAIVTPMNEDGSINYDNFADRIEEQIAGGTDAIVVCGTTGESAAMTDEEHKECIRFCVEKVAKRVPVIAG
AGSNDTAYAIQLSKEAEALGADALLLVTPYYNKTSQRGLVAHFSAIADSVSLPIILYNVPSRTGVNISVETYKELAKKDN
IVAAKEASGNISAVAKIAAETDLDIYSGNDDQIVPIMSLGGKGVISVLANCLPAETHEIASCCLEGDYKKAAELQLKLLE
FTNDLFIDVNPIPVKEALNIMGKNVGECRLPLIRMEDAKIAKLFSSMEKLGLTK
>UWP24284.1 4-hydroxy-tetrahydrodipicolinate reductase [[Eubacterium] siraeum]
MTRIVITGACGKMGRVINDIVNTRDDCEITAGIDIAGEQYADFPVYKKLFDLPEKPDVIIDFSHPSLLDELLDYCKINNV
PVVIATTGYTDEQIKQIKTAAGQIPVFFTFNMSLGINLLVDLAKRATKVLGDQFDIEIVEKHHNLKKDAPSGTAIMIAEA
INEELGNKMHYVYDRHSVRKPREKTEIGMHSIRGGTIVGEHDVIFAGRDEVITLSHSAGSKQVFAVGSVNAAVFLSGCEK
GLYQMSDLLSEA
>UWP24285.1 aspartate kinase [[Eubacterium] siraeum]
MTDIKVYENISIVTFSDVPSRKRFVSTTLSAVAESGINVDMISQTPPKSDMFSFGFTFSDDDIPTLLTVLPRITAVHGIT
PCVNSGNVKIVIKSEEMVDQAGFAAKVFQACENICADVMLITTSVDEISLLVGDSFAASLPEEIKKVLG
>UWP24286.1 ABC transporter ATP-binding protein/permease [[Eubacterium] siraeum]
MLKLVKYLKKYRKNVILGPIFKLTEAVFELIVPLVMAKIIDVGIANKDSGYIWKMGGVLVLLGVCGLGFALICQYVASVA
SQGFGTELRRELYHHINTLSHKEVDEFGTPSLITRLTSDINQLQVAVAMLIRLVVRAPFLVIGSTIMAFMIDVKLALIFV
LVIPLVAIVMWLVTTRTIPFFKSIQKKLDKTSLITRENLVGARAVRAFSKQQHEIERFRDNAEDIEKAAVRAGKISALLS
PVNAIILNLAIVAIIWFGGFSVNVGDLTQGQVIALVNYMNQILLALVVVANLVVIFTKSAACAARVNEVLDTKPSVTETD
NTEENGDSSAPAVKFDKVYFSYHDNSEYALEDISFTAEKGQTIGIIGGTGSGKSTLINLIPRFYDASDGLVEVYGTDVRK
YSLNRLRKKIAVVPQKAVLFSGTIRENMKWGGDNITDEQIWRALKISQAYEFVEKLENGLDYKILQGGKNLSGGQKQRLT
IARAIAADPEILILDDSASALDFATDAKLRTAIKENCSDMTVFIISQRANTVKNADQIIVLDDGKTVGIGTHKELLQSCT
DYCQICLTQFSAEELEKEINGDE
>UWP24287.1 ABC transporter ATP-binding protein/permease [[Eubacterium] siraeum]
MSKKNNDSGFTVLAKLLKYTKPYTFYLVFTIVSAVISAIATLYAPVLIGQAVDFIIEINNVDFKKILPIIIKLAVVVIVG
AGFQWFMGYCTNILTQRTVRDLRTDAFNKLQRVPLKYIDSTPHGDIIGRVVADIDTVSDGLLQGFQQIFTGSVTIIGTLC
FMFSINVGIALVVIVITPVSLIVASTIARLCSKKFKEQAALRGQITGLAEEYIGNQKVVKAFSREEYSEEKFEELNAKLY
KVGVRAQFYSALTNPSTRFVNGLVYAGVGIFGALSAIGGGITVGQLSAFLSYANQYTKPFNEISGVVTELQSAFASARRI
FALTESGDEISDADNKVLTDVSGNVKIDHVDFSYVPEKELIKDLNLDVKSGQQIAIVGPTGCGKTTIINLLMRFYDTDKG
GISVDGNNIKDVTRDSLRLSYGMVLQETWIFEGTVRENIAYGKQDATEEEIVAAAKAAHCHSFIKRMKDGYDTIISDNDG
ISQGQKQLLCIARVMLAMPPMLILDEATSSIDTKTEMKIQNAFAKMTKGKTSFIVAHRLSTIKNADTILVMDKGRIIEIG
NHEQLLAKNGFYAELYNSQFKKT
>UWP24288.1 IS200/IS605 family transposase [[Eubacterium] siraeum]
MNDNHSLSHSKWNCKYHIVFAPKYRRQVVYGQLKADIGKILRTLCEQKKVNIIEAEACPDHIHMLVEIPPNISVAQFMGY
LKGKSSLMIFDRHANLKYKYGNRHFWCRGYYVDTVGKNKKAIEEYIRNQLTEDIANDQITLKEYIDPFTGSKNQ
>UWP24289.1 choice-of-anchor A family protein [[Eubacterium] siraeum]
MLQNSYDNYTQKPQLNAKLKVLRKIIAFVFAINMLITRFFGGPAGTQLRQAEVFTDSSASQTYVTDSVYSTDLPSILSAE
DFDTSVTASQSSVYNNLVGDVYNDVFGYAAGFTLFTEGDCNIMGADSGGRIAAGGDFTGPGWYDINHQDPNRNDPNGCAS
LIVGGTLNNFCTNNGNVWANNIGENYSNSNYKTVIGGVNSDECKFNFADTFAYLRSSSAHLAGLQANGVYNGAYGNITLD
GYDKGVNIFTIDMYTWNSMAGNGGYALNINVPEGSTILINITGGEGDSSTTLNLAMHSLIVNGHHLQNNEQTGNLLFNVT
NAATININGFNGSILAPNSDINGGGWHHDGNIVCKSFSGNTELGSNPFNPAFDDDDFDYGDDDTDTDTDTDTDTDTDTDT
DTDTDTDTDTDTDTDTDTDNDTDTDTDTDTDTDTDTDTDTDTDTDTDTDTDTDTDTDTDTDTDTDTDTDTDTDTDTDTDT
DTDTDLDTDTDTDTDLDTDTDTDTDSDTDTDTDTDTDTDTDTDTDTDTDTDTDTDTDTDTDTDTDTDTDTDTDTDTDTDT
DTDTDTDTDTDTDTDTDTDTDTDTDTDTDTDTDTDTDTDTDTDTDTDTDTDTDTDTDTDTDTDTDTDTDTDTDTDTDTDT
DTDTDTDTDTDTDTDTDTDTDTDTDTDTDTDTDTDTDTDTDTDTDTDTDTDTDTDTDTDTDTDTDTDTDTDTDTDTDTDT
DTDTDTDTDTDTDTDTDTDTDTDTDTDTDTDTDTDTDTDTDTDTDTDTDTDTDTDTDTDTDTDTDMDTDTDTDTDTDTDT
DTDTDTDTDTDTDTDTDTDLDTDTDTDTDTDTDTDTDTDTDTDTDTDTDTDTDTDTDTDTDTDTDTDTDTDTDTDTDTDT
DTDTDTDTDTDTDTDTDTDTDLDTDTDTDTDTDTDTDTDTDTDTDTDTDTDTDTDTDTDTDTDTDTDTDTDTDTDTDTDT
DTDTDTDTDTDTDTDTDTDTDTDTDTDTDTDTDTDTDTDTDTDTDTDTDTDTDTDTDTDTDTDTDTDSDTDTDTDTDSDT
DTDTDTDTDTDTDTDTDTDTDTDTDTDTDTDTDTDTDTDTDTDTDTDTDTDTDTDTDTDTDTDTDTDTDTDTDTDTDTDT
DTDTDTDTDTDTDTDTDTDTDTDTDTDTDTDTDTDTDTDTDTDTDTDTDTDTDTDTDTDTDTDTDTDTDTDTDTDTDTDT
DTDTDTDTDTDTDTDTDTDTDTDTDTDTDTDTDTDTDTDTDTDTDTDTDTDTDTDTDTDTDTDSDTDTDTDTDTDTDTDT
DSDTDTDTDTDTDTDTDTDTDTDTDTDTDTDTDTDTDTDTDTDTDTDTDTDTDTDTDTDTDTDTDTDTDTDTDTDSDTDT
DTDTDTDTDTDTDTDTDTDTDTDTDTDTDTDTDTDTDTDTDTDTDTDTDTDTDTDTDTDTDTDTDTDTDTDTDTDTDTDT
DTDTDSDTDTDTDTDTDTDTDTDTDTDTDTDTDTDTDTDTDTDTDTDTDTDTDTDTDTDTDTDSDTDTDTDTDTDTDTDT
DTDTDTDTDTDTDTDTDTDTDTDTDTDTDTDTDTDTDTDTDTDTDTDTDTDTDTDTDTDTDTDTDTDTDTDLDTDTDTDT
DTDTDTDTDTDTDTDTDTDTDTDTDTDTDTDTDTDSDTDTDTDTDTDTDTDTDTDTDTDTDTDTDTDTDTDTDTDTDTDT
DTDTDTDTDTDTDTDTDTDTDTDTDTDTDLDTDTDTDTDTDTDTDTDTDTDTDTDTDTDTDTDTDTDTDTDTDTDTDTDT
DTDTDTDTDTDTDTDTDTDTDTDTDTDTDTDTDTDTDTDTDSDTDTDTDTDSDTDTDTDTDTDTDTDTDTDTDTDTDTDT
DTDTDTDTDTDTDTDTDTDTDTDTDTDTDTDTDTDTDTDTDTDTDTDTDTDTDTDTDTDTDTDTDTDTDTDTDTDTDTDT
DTDTDTDTDADTDTDTDTDTDTDNDRVNGDEVDFDDRTPQGERVNGDDSNGNLERTDFDNTNGNPNTGVGIDGTLAAGAA
ATAALAAAGLLLGKRKKKDESEE
>UWP24290.1 Mur ligase family protein [[Eubacterium] siraeum]
MSEVRAVQKTEMPEINAQAAIVVTQHEGRILLEKNARMKLSPAFLIKIMASIIALEKCNPNDTVTVSDSVIKQISNWKGS
ASINLEAGEKISVLDLIYSMMLVSANDSLFALAEFICGSLDKFAAMMQEKAKSIGAADTTVTTADGRFTAEQYSNAYDLA
IICRYCMTNRMFRTIAATDKYTIPATNKNGSRDLQNTNLLINSGNRRYRYETAIGIKSGYTARSKSCLACSALPPANKFG
EEVLAIILGAENTKQMKYVFYDAITLLDFTFNNYEALSGKKPEQQNSEAEKSITTVGKLCEILNAELRNAADVPITSFAF
GKQKIKPGCAYFAADKETAVTAFEKGAAVIITTQPIEKIPNIVVANLDTALSRTAVFIKSALGMWTVAVMDSPEKINPLS
MIEQMLSSKMETVHSISVTNNYNSMLHAMFASTPKTETAVINVSCVNGGNVERVSQTANFDVAILTSTVVSKNPRELTKP
ELIEEKLKVCGGMNESGAVIINIDDKNLAGIFTIPQDIITIGVDNRMADYFADNIELSHNKISFDIIHGADNYHIELYSD
DKHSVYQALATFALGEIMGIPPKQIIPAIEKYRPSTGLTTVRNERGIYVISDFENEAVESVGAALKELCTMQLPPDSRRI
AVLSEVGDGDEHELEIYRKVGNIVNKASVNITVCYGETAAELMKTADLKSKFVIKLNTRQALTEFLKLNLRDNDAVLFKG
STVTELDEIMTDVT
>UWP24291.1 fibronectin type III domain-containing protein [[Eubacterium] siraeum]
MNKKLMRICASGTALAVTASVLSLSVYAAPAKYSAVEQGYITSVKNQGNWGTCWAFSSTAISEASLIKEFPDKFNAENTD
LSENLLSYMLSHPALYGQLNSSGDTATYNEGSTYYLEYGGNVWAAGLGLMNGIGPYNESSDYPYSEYNTPSIAEKNFTES
EYYEVRNSSVAKITGVFQAHINNNSDNDEFKQLIMDYGAASLSYNENHTDNKFGEDGSSYYYNPNEYTSNHAVTVVGWDD
TIPASSFKTTPAGDGAWLIKNSWGEYSRDNGYFWLSYYDKSISGVGIAYDFTVDGADDYFDTRYSYDGGNSVASFGYSRP
DIYGANVFTADEDSYVTGAAAYTSAGNNIELSVYTGLKNASDPTSGTKSAVATMSNVKYEGYYSLKFDTPVKVKKGESFA
IVAKITKDSGTVRIYSEYGYSMYGLTYDLKANKGESFYTYNPSYGWFDCTDSGKNNLMIKAYAVSDTECTEHTYGEWIID
RDSTCTATGEKHRVCSKCSHIETATIEKKPHNYITSVVAPTYTTDGYTIHKCSVCNSSYIDNYVSKLTLDAVGNVRKVSG
TTTSVGISWDKNAAASGYELEIYKGGKWTQILRTSGNGTVSYNADGLAAGSVYTFRIRAYRNEGSSVVYSDYARLAAGTA
VTNVATFAKKSATSSSLTLQWSKNASSSGYIVEQYKGGKWTQILKTADNTTVTHTVNGLAAGTTYTFRIKAYKTVGSTVL
YSDYTRLAAVTDKTTQPGNVASFAKKSATSSTLTLQWAKNVNATGYAIERYTGGKWVEILRTANNATVTHTVTGLAAGTT
YTFRIRAFNGSAYSGYTRLAATTLPSNVTSFIKKSGTASTLNLQWAKNNSATGYVVEQYKGGKWTQILNATSNATVTCRV
SGLKAGTTYTFRIAAYKTAGGVTEYSGYTRLAAATE
>UWP24292.1 ribosome-associated translation inhibitor RaiA [[Eubacterium] siraeum]
MTVNITAKKIQVTQAFSDYATKKIEAKLDRFFSGDADCKVTLSEQKNMITCEVTVRTAGLIFRSEQKAADKNDAFDACID
RIIRQIRKNKTRVEKQLHSSFKGSFDDVVEEQADFEVVKHKKFNLRPMSEDEAILQMNMLEHAFFMFRNAKTGEINVVYR
RDDGNYAVLEPSEA
>UWP24293.1 Gfo/Idh/MocA family oxidoreductase [[Eubacterium] siraeum]
MNKTNWGIIATGSIAAKLAEAINSNENSVLYAVASRSENKAKGFAEKFGAIKHYGSYEQLAADENVDVVYIATPMAQHYE
NAKMCIEKGKNVLCEKTITLNCKQLDELIALAQKHNVFFMEAMWMKFIPAFRQAKEWVASGRIGDIKLVRADLSSFCPYN
PDNPYDRFYTNSLGGGSLLDLGVYPLTFACDFLGYKPKEAVTNAYIGKSNVDYDASLLLRYENGKFADSHIGFDFLKDNS
ACIIGDKGRIVFGNWFFCTCSVKLYDELGNLVAEPLITHDCNGYEYEVREVERCLDENKKQSDINPLWQTRAVLEIMDNC
RKQWNLKFDGE
>UWP24294.1 HD-GYP domain-containing protein [[Eubacterium] siraeum]
MEQEQPKIIDANSIITQDNKLYHEFVECISSALDARDPYTGDHSRRVSDTATVLAKMLGLADDEIQEIHIAAHLHDIGKI
GIPDSILLKPGRLDDEEWALMKQHPQIGADILSKSPSFSRISAIILHHHERYDGKGYPFGAKADEIPIGARIIAVCDSID
AMASARAYRKALPLDIVRNEIEKNIGLMYDPAVAKKMLDNWSIIKEIYGHGELCGECHFCHDNGEEI
>UWP24295.1 metal-dependent transcriptional regulator [[Eubacterium] siraeum]
MPDIHESGENYLETILVLRERGVDVRSIDIVHEMELSKPSVSRAMSILRSGGFIEVDKDGYITLTEPGEEIAQRIYERHR
VLTDWLIGIGVDEKTAAEDACKLEHDISSESFDKLKKHIKEKHVAAENV
>UWP24296.1 IS200/IS605 family transposase [[Eubacterium] siraeum]
MNDNHSLSHSKWNCKYHIVFAPKYRRQVVYGQLKADIGKILRTLCEQKKVNIIEAEACPGHIHMLVEIPPNISVAQFMGY
LKGKSSLMIFDRHANLKYKYGNRHFWCRGYYVDTVGKNKKAIEEYIRNQLTEDIANDQITLKEYIDPFTGSKNQ
>UWP24297.1 RidA family protein [[Eubacterium] siraeum]
MEKIHTDKAPAAIGPYSQAIVHAGVLYTSGQIAINPETSEVEAKDIEGQTHQICRNLGEVLKQAGTSFENVIKTTCFLAD
MGDFAKFNEVYGQYFTSKPARSCVAVKALPKGVLAEVEVIAKV
>UWP24298.1 threonine ammonia-lyase [[Eubacterium] siraeum]
MLTLDKVYHAAFKLKEVIRPTDLIHAPQINPDADVYLKTENLQVTGSFKVRGAYYKISTLTDEEKKHGVIACSAGNHAQG
VALAAQRSGIKSIICLPDGAPISKVEATRSYGAEICLVEGVYDDAYNKALQLRDEHGYTFIHPFNDEDVIAGQGTIGLEL
LEQLDDIDAVVVPIGGGGLISGVAFTMKSLKPDIKIYGVQAAGAPSMQTSVKDGKIECLDHVSTIADGIAVKEPGSNTFE
LCRKYVDDIVTVTDDEISTAILTLIEKHKLIAEGAGAVPVAAVMFNKVPVKGKKVVCLVSGGNIDVTILSRVIKRGLIKS
GRTCQLNIALIDKPGQLKGVSQIIADLGGNVISVHHERANEGEDVNGCYLRVELETRNYEHIAQIRKALTDAGYSIE
>UWP24299.1 DUF4358 domain-containing protein [[Eubacterium] siraeum]
MNRKMKKYRYIISAVAAVAAASVILSACTSDSKSNASSAAPGLSTSAQESAGSSSGNTSGSESNDKNSTLSAKGLRNAIA
KAYGDKYLPDQTMDTEMLESEFGLKKDMYDEVVAEAPLIGFHPDRLVIVKPKKGKEADVKRALEDALLVMKEQQMQYPVN
VAKVNAGKVLEKDGYYCFMILGETDDTSENDDDAAKFAEKQIDIGVKAFDNYFA
>UWP24300.1 glycoside hydrolase family 3 C-terminal domain-containing protein [[Eubacterium] siraeum]
MHDIDKLISEMTLEEKAGLCSGADFWHTKKVDRLGIPDVMVSDGPHGLRKQDIDTVDPNESIEAVCFPAACATACSFDRE
LMLSMGETLGEECRAEDVSVLLGPAVNIKRSPLCGRNFEYISEDPYLAGELSAAYINGVQSKNVGTSIKHFAANSQETRR
MTCSSDMSERTLREIYFPAFETAVKKAQPWTVMCSYNLINGEYSSENDNLLNKVLRDEWGFKGYVMSDWGAVNDRVKGLA
AGLDLEMPSSNGLNDAKIVEAVKNGTLDEKVLDTAVKRILEQVYRYRDVKGGEHIFDRSADHKKAADIAKECMVLLKNDG
ALPLPHSNAKIAFIGAFAKVPRIQGGGSSHINTGNISNALDSAAKYSDVSYAEGYERESNDTNPALLEEAVQLAADSDVA
VIFAGLPDSFESEGYDRQHMRMPDCQNELIDEICKVQENVIVVLHNGSPVEMPWNDNVSAVLEVYLCGEATGEATADILF
GKANPCGKLAETIPMKLSDTPCYLTFPGDRHAEYNEGVFVGYRYYDKKEMAVRYPFGHGLSYTTFEYSDIKLSDTAVGDD
DILTVNAVITNTGNCAGKEIVQLYVADKSGFAVRPEKELKDFIKIELQPGESKTVTFRLDKRAFSYYNEELGDWYAPNGK
YDIMIASSSRDIRLTAEVTHKTAVKLPFVATENTVFGEFMDYAEGKATLELLFSKVAKGLLGGDHFEPEAVRSMIGSMPL
RQIRSFGGISDELLQQAVDMLNKDFGGFKAQM
>UWP24301.1 hypothetical protein NQ549_07040 [[Eubacterium] siraeum]
MSIADIAKEDFDSEISEVKAFVNSHKDNFQDILNNALKSAVRYEYTTVECNGTGGWYNPDYYLFLAVGGYHRGKIKKCKS
KPQKYGYEYGFDENGRLIYDYMCGSNNYGLYFYNSEYVYRVGCFYINDDEHFFLIDMFTKYRFDGGKAKECTYFNILPGI
GISMVEKDCYFYQDDKVAFRRYTYFNNSDKELISKHLQWINETGLRDMIDMSDMFDMRDIYSDDYVFSLDENDVFTHYTA
QDGRIYDVLYSGFTLNDASYFPL
>UWP24302.1 Holliday junction resolvase RuvX [[Eubacterium] siraeum]
MKIMAVDYGDAHTGLACCDRTQTLASPIGVIDERNFQTCVEKVAAAAVEYEVGEVVVGNPINMNGTYGPRSEKCRMFADM
LQNFLEIPVVMWDERSTTVTAHNMMNDVNKRGKERKKVIDAVAAAVILQNYLDYKANLLAREKAKQEEK
>UWP24303.1 NUDIX domain-containing protein [[Eubacterium] siraeum]
MAEYWDVYDKNRKRTGKLHKRGIRMQPGEYNIVCEAWIVSGNRLLVTQRCKYKNFGGLWECTGGAVKAGESSIDCIKREI
KEEIGIDVADEELTFKGTKHGAAFFIDCYELHRDLSLDDLTLQTEEVSGAKFVTLAEFEKMQKEKKLIPGLFDFMTELEF
SFVTGKTTCPKGNKK
>UWP24304.1 TIGR03905 family TSCPD domain-containing protein [[Eubacterium] siraeum]
MTFEYTPKGVCSRKMIIDVENGKVEGLQVIGGCNGNLQGIAHLVQGMPVDEVIERLDGIKCGSKSSSCPAQLAEALKEYK
ANN
>UWP24305.1 NADP-dependent malic enzyme [[Eubacterium] siraeum]
MATDIKQQALEKHYEWQGKIEVISRAPVNTREDLSLCYTPGVAQACLEIEKDPSLSYKLTRRKNLVAVITDGTAVLGLGD
IGGLAGMPVMEGKCCLFKEFAGVDAFPICIKSKDVDEIVRTIELISDSFGGINIEDISAPRCFEIERRLKEKLDIPVFHD
DQHGTAVVVGAALINAVRCAGKQMKDITVVINGAGAAGIAIGTFLLNMGIGNLIMVDINGIINRDDKYENPAHAEMAVKS
NKNNIKGGLSEAMKGADVFIGVSKPGLVSEDMIKSMAEKPIVFAMANPEPEIMPDKALAAGAYIVGTGRSDFPNQINNVL
VFPGIFKGALQCGAKAITEEMKKAAAYAIADIVTPDKLSREYIIPSPLDKSVAEAVATAVEKAAQK
>UWP24306.1 PHP domain-containing protein [[Eubacterium] siraeum]
MKADLHCHTTMSDGSLGLEETIAQAKRYGIDYFAITDHDTLSSSSRAVVLGERYGVNVIPAVEFSTYDSKHGTKAHIICY
NPEKPNRLEGLCLRTCELRKKRGKQMAMKVIEKYPITLESILRYATGSKVIFKCHIMHALMDYGYTTDLYGKVYDELFNP
ATGLCAEEVSTDMQDYPEVHFVLELIHSAGGVAVLAHPAVFDNFELLEELAAAGKIDGVEVWHQSATEEQRERLLKTAGE
HNLITTGGSDFHGFYNHYPIAIGTNYTPDESLQRILKRKIK
>UWP24307.1 YesL family protein [[Eubacterium] siraeum]
MAFKLFDYQSSGKGVSKSAPQKKPFFKYWEIFGRKFWKLIELNMLYVLFCIPIITFGPATAALTHVMRKFILEQPCFVFD
EFFTAFKKNFKQSVFIGIVDVIMIVSVWIACFQFLMNESLPDGSLVFICIMICCATLVFIMHFYIYLEIVALNLSIGSIL
KNAVFLVFLGVKRNFIALIINLAIISLIVLFLPFSVFAVIFLPLSLMCFTTTFICYPVIQKYIVNPYYEERGERNPELGP
ITEEDIAENAVFVDRGGSEKEIKAAPKAHGKVIK
>UWP24308.1 tRNA dihydrouridine synthase DusB [[Eubacterium] siraeum]
MEYITIGNVKIEKTASLAPMASVADKAMRTMCKKYGAALLTGEMASAKGLCYSDRKTAALLTVTDYERPMAIQLFGSEPE
FMAKAAVIAAQYKPDFIDINCGCPVPKVAGNGAGSALMNDPVLLGHIVEAVVKATDIPVTVKIRKGWDEKNVNAVEVARV
AQESGASAVAVHGRTKNQMYSGKADLEIIAEVKQALSIAVIGNGDVDSGESCKRMYDYTGCDLVMVGRAACGRPWIFSEI
KHYLETGETLPPPSPDEQLEIMNEHIRLLCADKGEYIGMKEARKHTAWYLKGRPGAAKLRNMCGSLATLEDFDNMLTLIR
NTAQQDI
>UWP24309.1 ATP-binding protein [[Eubacterium] siraeum]
MKETAHKLKSLTAFDISGDYLIDQFERLASDDEETAINAYTNIARYLLTNDITLADYLRELLTYADSKLIESYIRKEDTN
KQYAVEYDVSVIKELAKMSAHKLKDYLFQKFNENFIFSLPEYVTGGFDCNAEYFIRHISENGSGIYAKYKAFVYDNGLLH
PIEKPDAIRLSDLKKYESQRKQIVDNTRAFIAGHPADNALLYGDRGTGKSSTVKALLNEYANLRIVQVDKKDVACLPTLY
KTLSESPLKFIIFIDDLSFGENDEGFGILKKVLEGSVCGRPSNILIYATTNRRHLIKETESSRMGDNVHSADEIDESMSL
SDRFGLFVTFLAPNKETYLEIVRSLILDRGIIIDADKLDRCAERFALKRNGRSPRIARQFADSLQSKLALGIDPEKM
>UWP24310.1 helical backbone metal receptor [[Eubacterium] siraeum]
MKKKIPLLISALLMLTFAISGCENIVLVPGRSSGAITESSEASEPLSAYPVTLNDTEILKAPEKIVSLTPAYTEILFEMG
YGDRIVAVSDYCDYPESVKELPKAASSANPDIAAIKKLSPDLVITATPIVTKDRISLEAQGTKVLTIASPKTIEEFENIY
KFFGLAMNGIFDGESAGEKAFAPVKKQLDSIKKTDKTFIYVTAANTPAGKDTFENAILSLFGTNIAESASGYTYNPEMLK
DNQPDLIFVSDTIGKDMLTTNENYSGLKAVKDGKITVVKNKYFERPSGRITELLTEIAKAFPAEKPETASSKTESTDSKE
SNNENSKETENSKPEPVSSDVSE
>UWP24311.1 alanine--tRNA ligase [[Eubacterium] siraeum]
MKWTGLNDLRESYLKFFESKGHLRMASAPLVPQGDNSVLLINAGMTPLKKYFQGIEEPPRHRVTTCQKCIRTPDIDNVGK
TARHGTYFEMLGNFSFGDYFKHEATAWAWEYLTKVLEIPEDRLWVTIYEEDDEAGDIWANEVGVPRDRIIKLGKADNFWE
HGSGPCGPCSEIHFDRGEKYGPFESFEQAGECDRIIEIWNLVFTQFDNDGKGNYTQLATKNIDTGMGLERLACVMQDVDN
LFEVDTIQNIMKKICSVAGVNYHDDPTTDVSIRVITDHIRSTTFMVGDGIRPSNEGRGYVLRRLLRRAARHGRMLGVNRP
FLYEICDTVINENLTAYPELDEKREYIKKVIKTEEESFAKTVDKGMQILGEFIKELSADDTRKPILSGENLFKLHDTYGF
PIDLTREILQEKNIGIDEERFFELMNEQKAKARSNQAFKGGWDEATANALSGLTTTFVGYKSLTADSKILAMIKDGEVTD
VCNEGDEVTVVLDITPFYAESGGQVGDCGTITAGENVMQVIDTKKTGAGQFICNCHVESGCFYTDDSVKSAVDEKKRMAT
ARNHTCAHLLQAALRKVLGDHVHQAGSFVDPYRCRFDFSHFSAVTPEELEKIEMLVNDWILAGIPVVTEELPIEEARKKG
AMALFGEKYGDIVRVVQAGDVSTEFCGGTHLDNTAKAGLFKIISETSVASGVRRIEAVTGYNVLSAYDQTKAMVTNIAQV
LKIANPTAVMQKCENMMNEMHAMQAEIDRLNGIISMSQMKNVTEGATEVNGIKVFSAMLSGVTGDSLRKAGDKLKDANDS
FIAVLAGVSDGKGNFLCIASPEAVAKGANAGKIVKEIAAIAGGKGGGKPDTAMAGIADVTKIDEALLALTDIVKNMIG
>UWP24312.1 histidine triad nucleotide-binding protein [[Eubacterium] siraeum]
MDCIFCKIVSGEIPSEKVYESDKVIAFKDINPMAPVHILIIPKEHIGGVDELNESNAGIVKDIMLVAKHLAESFNLENGW
RIVSNVGEDGGQTVRHLHFHLLGGKKLSVELA
>UWP24313.1 ComEC/Rec2 family competence protein [[Eubacterium] siraeum]
MRRKLAAVGGSYLIGLIFASIFFDFAIFLICGVILLIAVAIITAILTRKYDISVALLCCAAGITVFSCVSLSMAKAAEPL
LDGTYDITATVAQKQVIGNDSAVFSLYTYTSDGKVGVIMYTDDIDAKKGDMLHFKARFEKLTNTAYYGTADRYRSDGIIL
SAIPYGDISVTKGDYPLSFIDDYREYLIGRIDDSFPDDSGALMKGIFFGDKRSFSDDLYSDIKLSGVSHLTAVSGMHLTL
IMTVLSALLTATRLGYSYRVRFVITAVLTVGFMAFFGFTASVLRSGIMIITANTGALFYRRSDCLNSVGLAVLLITLFDP
LSCLDAGLILSAVTTVGAGAVGVSASAWLKDKLPFLNGRLCDTLCVSLCAALAGIPLSAIYFGTFSLAGIIVSVITVPLF
TLCLSAMLIFALTGGAVIPLAAIAHFCCDIMRIVFSAFAAVPFLHFSCEPFTVIITIAVISAVAAVCYLLLKKKYAVPIL
IVSLLCFTAVNTVLPQIPDDSIRILMHSDGANGSVVILSRDYSAAVLIGNDKKELSTIKNVLLGNNKTNADTLIFCNNQN
PGNELVKAAHAISENVSECDGGNDINGGLFSVRCRNDALLLSAYNTKINISSAGKAQTDMINILWDKSRYISAGTPCFLI
NRYQKASNGISLYFTECELCINEDGITARCNYR
>UWP24314.1 DNA polymerase III subunit delta [[Eubacterium] siraeum]
MKLDEDKLSTAIKSREISRVNYLYGEERFLVKTYTDRLLDATVGKDRNDINLIKLAGTFPVDTLTDSIDSMPLFADSKAV
LISDLDLEKFDDNGIETILNSLKDVPDECTVIISMTGNTEQLKKAKNKKLITALTKQKNAAVCEFAHLTTARVTELIMKK
AAKRGCVISRADAQHIAELTLCDLSLASAETDKLCSYAGTGEITAEMIDKLTIKQLDTSIYSLATELLKGNRRQALLILD
DLLTQKIEPVVILAALSSNYIDFYRAKTAQGAGKSSQQTADDFGYAKNRTFVVTKAMNLVSRLDTEHIRNCLDILFNADL
ALKTSAINYRTVLEETIVKLSPEKIRRSYY
>UWP24315.1 DUF4093 domain-containing protein [[Eubacterium] siraeum]
MIKLRRAVIVEGKYDKIKLSSLLDTVIITTDGFGIYKDKEKTELIRTLASTCGIVILTDSDSAGLKIRNHIKGCCKNGDI
INVFVPQIKGKEKRKTVPSSEGYLGVEGLDTEILESALKKAGVATEGDTAYKKHDFLTKSDMMDDGMIGSANSSQLRRDV
LLALGLPPILSANTMLEVINRLYTKEEYENAVHTAFENKK
>UWP24316.1 MBOAT family protein [[Eubacterium] siraeum]
MVFSTSIFIYLFLPITLLIYYIAPKKSKNFIILLSGLVFYSWGEPIYVVVMLISTMIDYFAGLAMNHFEGKKLPRKLCLI
VSVVMNLGLLGVFKYSGFIAENINAIAGSQIIDINNMNFFGIDFLPMNMLPIGISFFTFQSMSYTIDLYMGNVKVQKNPI
SFAAFVTLFPQIVAGPIVRYDDVAKELDDRTITLDLIYDGIIRFIIGLSKKVLIANSIGALWTAVKSTDISQVSVVSSWL
GILAFTFQIYFDFSGYSDMAIGLGKMMGFHFPENFNYPYLSKSISEFWRRWHITLGSWFKSYVYFPLGGNRKGMPRTIMN
LAITWFLTGVWHGASWNFILWGSLYGVVIILEKLFLGKWLQKIPAVFCHIYTMLLVILGWVLFDTADLPTAFAYAANMFG
AGGTPFIDSTAMYQISTYGITFIICIIGCTDLPKLAVEYLKKKLPLLINYGGIAGLMGMFVMCAAYLVDQTYNPFLYFNF
>UWP24317.1 DHHW family protein [[Eubacterium] siraeum]
MKKEKIYKFLLIGLFALISIAVPVATIISSAQLPENAFSENENRYLEKMPKFNFDTVTDKTFMTKFENYFSDRIVMREQW
ISLMNDFDRLLGKKEIKGIFTEDGRMMQSWRESDYDKESVLKNLAAMESFAQKYPKIKMYFMLAPNAQEIYSDTLPANCG
AADQKLFIKDCYDSVPTIKGIDIYSALSSAKNDYIYYRTDHHWTSYGAYIGYTEAGKAMKFSAYTADKFSVEHASDTFRG
TLYSKTLDNSITPDTIDIYALADNEPKVSVTVYKSGAQPDGTYDSMYFREFLDVKDKYSTFLGQNVPRIDINSVLPENAD
NGSLLVIKDSYAHSLIPFLAKNYSHITVLDLRYINGDIKTLGVNIGDYKNVLFMYNVITFSQDTNVKKLNFIFK
>UWP24318.1 DUF305 domain-containing protein [[Eubacterium] siraeum]
MEKCTFSTVTQKYLDSYAGILDTMTGTMNCAKENDSISYNFIVKMIPHHQAAIRISEELLRYTTCIALQNIATEIVVTQT
KETEEMRKMLCGCAGYRNDGQSLCGYRRQYGIIVTNMFSRMRSACPDNDINISYIRQMIPHHEGGIAMCRNAMRFSICPQ
LRAVLKDAVKAQVKGIEEMKKLLQCKV
>UWP24319.1 hypothetical protein NQ549_07130 [[Eubacterium] siraeum]
MKSTYIKLIAVSLILSCTAALTACSSSSTSSDASTGNVGDTTSVSESSATSSEAVNSESKTDSSSEDTKSSDENKSGENS
TESTVTYEYVKDGKFSLANGNLSFKMPEDWKLASASIAYQFASTDEYNENKFNLVVSKTNSPIEDVTSEQMTATYKATME
DFKLVDFQHTEIAGKKAIYMQLTGMVSQVTKQTTITQYMIQSGEDAYCFSFTQSTDDDAFPDLIAGVIDSLEIK
>UWP24320.1 beta-lactamase family protein [[Eubacterium] siraeum]
MNKNKLNRLDEMMQSQVDSGMIPGGHLRIIKDGERVYDKCFGMADVARNLKVSDNTIYRLYSMTKPITAVATMILYDRGL
IDLSDSVSWFLEGFKDQKVETKDGIVPANREVKIIDLLTMTAGLMYPDRNVNPSGDKMADLFDKFYERAFSGNGTYSTVE
MCNEMGKIPLFAQPGTCWNYSVCADVLGAIVEVVSKKRLGDFLKDEIFTPLGMNDTDFYVPAEKRDRFAEIYIRGEDGKL
APCDWQHLGLVYKYTKRPEFEIGGAGLVSTVNDYEKFAQMLLNGGKYGDTRILSRKAVDLISHNIITAEQAKTFNWDSCI
GYGYGGLMRTLINPEITTVGSTGEYGWDGWTGNYFCNDPENNLTFMYFIQVCGGNGIRPLRTLKQVMYSALDD
>UWP24321.1 hypothetical protein NQ549_07140 [[Eubacterium] siraeum]
MDKIRITKDENGAVILRFEKRDDCEKYTVYFRRENGRFKFLITTEKTAVRVNAVEGLCYFRITGQTSGGRTVNIGTVDTS
SLMKRTGFITMGSYNVQKIVERSPKFTADNTVRKISPLAAFFPEKIDNSDAQGESRTFEYIKENRSDYFIFDFYGTAVHG
LVKTENSFLTGGIDGNEKHGEKLPNILPEDVYKPLVDIFAKEILKLYPAERIILVRTISPEFYAIGRQVRKSTPKNKLNA
FLEDIENYFIKKVHPVIIDLSGRYFGDLSLTGDGKEAVFNRFYFADCEKALDEITSGEPGRVYKEQDIDSRLEQILCYYD
NACARGLLTVLLDRKEPADALMFHTSREFIAENRAEIKDIIEQHYSSITDIYRYYDFGDNIEMKNAVKVIAALESNTLQN
VTHGELIRLLDRQYRIKRPIANFVRATLGGALGKEVDVNEQNLRFMTRVAYELWNDGDPKAVPQKIDEYEKIHNFTLIDM
WGTGVIKRALAKATTIRMNVAVSGESFVWAFDKPHSVEEKRFATADKSGAKALEQLMRTTVQRLTVSQSRWIAIDMADVI
ADNAKYNGEGFTVDKQYANSDLAVILGKSGQPFTLDAQKDKERILAACDKLSQFVKQKYGSNIILCKVSLNDKVRDYDGK
IKPLVTDKKKFANAKALLKLCEERFAENTDCYILDNSKNYVSDENFASGGAGIARFEADFYSATAEYVDYIVQYSPVQKY
FDKL
>UWP24322.1 transcriptional repressor [[Eubacterium] siraeum]
MSYNTRQRELILDYIKKNAKKHLTADDIADALKAEQVGKTTVYRYLEKLCEQNIVRKFILSEGKSACYQYNDEQQCHDHF
HMKCLKCGRLFHLECDHLKDIAAHISKMHDFTIDSSRTVFYGICGECAKKTPTAKEKSDI
>UWP24323.1 zinc ABC transporter substrate-binding protein [[Eubacterium] siraeum]
MKLKRKLLAVITAAATVLSLCACSSESGYSNSDSGKLKIISTVFPPYDLARQIAGDNAEISILLPPGSEIHNYEPSAKDM
IAIRNCDIFLYIGGENEQWAEKLINSNDTENVTAVKLIDYVPTLSEDEDEHDHDHDHDHDHEHEHEHEHETDEHIWTSPK
NAQLMLSAVYDAICKVDPSGKQTYTKNKDAYAKQLSDLDDAYRSAVDNAKNKTIVLADKFPFRYLAHEYGLEFSAAFAAC
SDESEPGVSTMIKLTKTIKENNIPAVYYLEFSSTKIADTLCDETGATKLMLHSCHNVSKQDIENNVSYVDLMKQNLENLK
LTLNG
>UWP24324.1 ABC transporter ATP-binding protein [[Eubacterium] siraeum]
MSYLIECKNLTAGYEGMPVVKDLSFNVSAGDYLCIVGENGSGKSTLMKTILGLRSALSGEIIFGDGLKQTEIGYLPQQTA
AQKDFPATVREVVLSGCLGRKGLSPFYSKADKKLCEDNIELLGITGIAHRSYRNLSGGQQQRVLLARALCATGKLLLLDE
PVSGLDPMVTAEMYEIISRLNREQGITIIMISHDLQGALKYGTKILHMESGAYFFGTTAEYRSTDIFHAMSTCDCHCTCD
HHTGSKEAR
>UWP24325.1 metal ABC transporter permease [[Eubacterium] siraeum]
MLEIFQYGFLLRALVVGLLVSLCAALLGVSLVLKRFSMIGDGLSHVGFGALAIASALNLAPLQVSIPVVIVAAFILLRIS
SDGKIKGDAAIALLSSSALAIGAIVISQTNSATDMNSYMFGSIMAISNDDLALSIICSVIVIVMFVLFYNKIFAVTFDEN
FSKATGVKSGVYNTIIALLTALTIVVGMRIMGALLISSLIIFPALTSMRVFRSFRSVTICSAVVSCVSYIIGIAITYYAD
NFPAGASVVVANLGMFLIFSLLGFLLRKKQQ
>UWP24326.1 sigma-70 family RNA polymerase sigma factor [[Eubacterium] siraeum]
MNISDKNITTLLESRNEQALKLLSEKYGGLCSSISYNVLGNRSDSEEVTNDTYMKVWNTIPPEKPRSLCAYVAKIVRNLS
LDKLRYNNRSKRCGETDALLSELEECIPATDNTEKSAENNELKSVLNAFLAQLDERTRKIFVLRYFACYSIADISERLAI
TETNTTSILNRTRTKLRKYLSDKDVYIQKGE
>UWP24327.1 hypothetical protein NQ549_07170 [[Eubacterium] siraeum]
MNEHKAFPLFTAFGDINEKYVSDALDETPRQKKWYLSSAFLGVSAACFCLITVATAAMIALGGSEYLSAFFSGNSNTSSH
SDYSTSNGINEKTMFARDFIKVQHDKFSVGLGAPGDVSNRYTVDDLASVTQLDTYSFDENSKIELYSEDGIKQVDKAFFT
CKDYPDVDYLYGESVWYDIRNKLYKVAYGGELSFPDICIWVDDKGVLVMHIQSFSTDDNSVAHIAGIYPSETLYALALEH
RKNRTDSLYVTDEQLGKIKSEFAEYIKNHSSVFGEGYEESSFETYEINEDKAFYPTIRYTAKTKKASTAEEKILDYNDMF
CKTVTIDYNGCDTYITVEGIAPYVKKTGTVNILPYDDAKKKMAANDGVYAVQPGVQQDSEDNDYCPTHNELLKTEYTAEN
DMILTYAKTKDGSIIPVYAEKRTYKADDGNEDDYIALLSAVK
>UWP24328.1 GNAT family N-acetyltransferase [[Eubacterium] siraeum]
MREIETKRLFLRKLRSDDAESIFRNWASDSEVAKYVTWNVHKDINETKAILDMWLAEYDNDNCYRYGIENKADGELIGMI
DVVGYYHENPVIGYCSCRRYWGNGYMTEALGAVMKELAEDGFDTFVIEAADDNVASNKVILKNGFKLVDKRDDRISEMKP
QVVTINSYRYYVDR
>UWP24329.1 hypothetical protein NQ549_07180 [[Eubacterium] siraeum]
MSISNDSLPIIAGIITNTARSMTTVMQYIYTVSDSDFYNINIKDVFRIALMDVTETSRLENLGIRIKTPENDAMFETAEF
GRVQHLIMYSLAARLPLISRQIEDFPLSDKQLKQVYELMIKNGADNFGEIIYESYEGNFKVRKQKNPLPSYSSDWFRRYV
YTYMPKFGEINNRNLYFLGCVEAMFPLYYSAMTAQLKKVMFLLDK
>UWP24330.1 EAL domain-containing protein [[Eubacterium] siraeum]
MLNIKHRTEIISAIAALCIAIFVVMASLFMANTISALDGEVNNYIDRAASQKCDIVESAIRNDVNTVKNFAACASNYKNT
DENLVIKMIKDLENSCSTIDAFIIADENGDVITSKNISKNISAREYYKRAMNGEVYFSKAIYSEPDEKMVNAIAAPIYGD
YKRIVGMVAGICDTRSYNNLIDMSFGGKENDSNGYVLNSDGEVIMSGENALGDYVPMGDLFFSSDILAGVEESVRNAVKD
NFAKVGGSGIVKSVCKGEKYVAYYSGMSGFDDLHYLLIFKENVVAAEQNHYAMINILMYAFFVLILIIVITAYIVIVRVS
FRRLTKANEEVSRIAYTDSITGYGTWDKFVLDAKSLLRHEYRRYALVSFDIDKFKAINDMYGHDEGNRILKLIADTVNRN
LQDGETFSRINSDNYYILMIYSSDSDTARRIGSLIQAIEYEITEFVPVLSFGIYRITDKSVSIRRMGDLADIAKRTVKYG
DDSAYTFYSESMLEKMREEKRIENEMQTALDMHEFSVFYQPKVSLDGKVNLTGAEALVRWIKDGTVISPGKFIPLFEKNR
FIVKLDYYIMDQVCQKIKQWESYYPHLLISVNMSRAHLRDPQFVEKLNDICLSHGVSTSSIEIEITESAAYESLDVLTAV
FKQLKDYGFHISIDDFGSGYSSLNMLKDLPADVLKIDRAFLAESNSNKRANDILGYVIRMAGSLGMHTICEGIETDEQAK
LLGGLGCEMAQGFYFAKPMPSDSFEEILRGNSKTINIPSNDPEEDK
>UWP24331.1 IS200/IS605 family transposase [[Eubacterium] siraeum]
MNDNHSLSHSKWNCKYHIVFAPKYRRQVVYGQLKADIGKILRTLCEQKKVNIIEAEACPDHIHMLVEIPPNISVAQFMGY
LKGKSSLMIFDRHANLKYKYGNRHFWCRGYYVDTVGKNKKAIEEYIRNQLTEDIANDQITLKEYIDPFTGSKNQ
>UWP24332.1 hypothetical protein NQ549_07200 [[Eubacterium] siraeum]
MKKLNLMIIVTVFTMILFCSCAQNNDVMASVNGIDIKKSDYEVRLKSNEIMAELMTEDINNSDFTSEEKNTKITEIKEKC
STDKETIINSMIETAYIDSKYDSITHEQAKSEIEKQMSNLDAYADEYPQVAANGKIMDEYIKQMGITKDEYIDLAADSYI
SYVNKQKAKEEFAKEKDISDDVLDKEFESYIKQEISKTLAVYYK
>UWP24333.1 hypothetical protein NQ549_07205 [[Eubacterium] siraeum]
MKKYAVIMIALLIMLIGGCSAGNKSLSDGSSENSVIYNSSASEDDVKYTYVCAHYIYYNTADELMKACDIVMSGKVTGIS
FTVRDGRTNDEVTGNTSESDKEICTVYTVEKESAYKNTVGNESDSIDIYVNGGFKDKYIDEQLKVLGGSRTITVYNRPEI
EIGKSYLFLLRIRDNKEAFLVTPEQGFIDIEKERNNSTADNFSVNEIINKYFFTENNTDSESE
>UWP24334.1 tryptophan-rich sensory protein [[Eubacterium] siraeum]
MKRNNKWLDLVLYILSAEVIGMSSGLLAGSFNEFFQKYNKPPLMPPSWVFPVVWVILYAVMGVSAHLIHYSNAAGSIKRK
LLMVYWVQLIVNFLWSIIFVRFELLWLAAADIVLLLVLIGIMILGFGKVNRIAGDINIPYFLWVAFATYLNVATIFVN
>UWP24335.1 DUF2461 domain-containing protein [[Eubacterium] siraeum]
MFEGFDRSAIDFLWGIRLNNDKNWYESHKDEYRQNLAKPMKSLCDELFCDFYSEIGYETVSSVSRIVKDARFPHAYPYRD
NYWFTFKETRKDWWVAPAFYFELSCEGWGYGMSMWSASAGSMQRLRNAIDSDPKTFSGLVRAFDKQKIFTLEGDFYKRKK
GEVSPLLDGWYNRKSISCTASFTYENETVFTKELQPLILEGFRSLYPICRFIHNAINEE
>UWP24336.1 ECF transporter S component [[Eubacterium] siraeum]
MQTQTTNPSGNKAHIVFDVRKLVFTALLAAISSVLMLFSIKVPLMPSFISFDFSDFPAVMASLTMGPIAGVFVCLVKNII
NLFSSMTGGVGELSNFILSCCLVIPAGIIGRKINTYKGAVIGCVVGSVVMALLSIVSNYFLVYPIYENIMPIEAIINMYK
EINPNVNGLLECLIVFNCPFTLIKGLVASVLCMPLYKVLRPVFNSYYRK
>UWP24337.1 ribonuclease R [[Eubacterium] siraeum]
MNLETLIIATLFENGGGMTLKQIANKNELPKKYLDKLKNTAKSMIRQRTIFKAKSDLYYISDIRTVFTGKVATLSRTFGF
VTNLATGEDCFVSGGKLKGAVPGDTVIAREIAAKTEQRSATAEVLAVLDVSEELFGGVIVKEGKMLKVQPDSLGCPPLTI
LKVKEQIKEGDKVLFSIRKRGEHHSEHIVDIVRVLGSSEYAKSATEAYLIQNNIPVDFSEEALNQAKQYVNAVIDEKQTA
KRLDLRDLPIFTIDGADTKDIDDAISIERTEGGYKLGVHIADVSHYVTEGSPLDNDAFERGTSVYIADKVIPMLPKELSN
GICSLNPGVDRLAFSCLMEISDKGTVKKYKFAKTVIRSRVQGVYSEVNSILDGTANAQIKRKYKDVIDCIPVMNELAQIL
IKKRKDRGAPDIKSSESKVICDENGICIDIKPRIQGVSEGIIEEFMLMANNSAAKVGMKKEIPFVYRVHENPPAEKIESL
KTTLEALGVNPLGINEKAEAKNFAKLLEETADDPKNIIINRIVLRTMAKAKYSEQPIGHFGLVMKEYAHFTSPIRRYADL
SIHRILTDYVSRKGADKLKKKYGEFSVKAAAQATKTELSAVAAERSCEDFYAAEYMKKHIGEEFDGIISGVIGSGLFVEL
PNTVEGKIDVRSLSENYFEVRNGIALYDGVAGTMYTIGDKVRVKCINANVNLGQIDFELIKVYKDASNGDKAE
>UWP24338.1 hypothetical protein NQ549_07235 [[Eubacterium] siraeum]
MKKQDIIISDDALTKEQKEKLEQEFFERQQKELHKGKLFLTASVIALYANAVITAALYPLYLRNLLRSIFFITNPKKPDD
FALPESAIMFITVLIIFIILCINIGMAIATNICAAKKKGARPAAAVSFILAEVINLLITVMQLSSTLTYSDTAAEIAMFV
NILFFCVCAAGIYITIFKSNISDYTYAAMSETSEKAENK
>UWP24339.1 glycosidase [[Eubacterium] siraeum]
MSLFEDNKKRVIDDYERLINRKNAVADCYNGIYDRYVNPVLTADHAPYFWKYDMDPKTNPYFMERLGINAVLNSGALYMN
GKYYLVARVEGNDRKSFFAVAESDKPTEGFRFHDYPVLLPDTEKEETNVYDMRLTQHEDGWIYGVFCSESKDKDSNDLSA
AVAQAGIVRTKDLKTWERLPNLKSKSPQQRNVVLHPEFVDGKYAFYTRPQDDFIQTGSGGGVCFGLCEDINNPVICTEEV
VISPRQYHTITEVKNGAGAVPIKTPKGWIHIAHGVRNTAAGLRYVIYVFATDLNNPSKLIASPSGLFIAPHKSERVGDVS
NVCFTNGAVVTENNDVYIYYASSDTRLHVAATTIDKLMDYTFNTPSDPLRSVDCVKQRCELIKKNLEIMNK
>UWP24340.1 50S ribosomal protein L1 [[Eubacterium] siraeum]
MKQGKKYVDSVKLIDSTKAYDSSEALDLVCQTAKAKFDETVELHVRLGVDSRHADQQVRGAVVLPNGTGKTVRTLVFAKG
EKIQAAIDAGSDFVADDDTVKKINDGWMDFDVVIATPDMMGVVGRLGKVLGPRGLMPNPKAGTVTPDVAKAISEAKAGKI
EYRLDKSNIIHCPIGKASFGKEKLEQNFNTLMDAIVKAKPAAAKGAYLKSCTVSSTMGPGVKVSTAKYGV
>UWP24341.1 50S ribosomal protein L11 [[Eubacterium] siraeum]
MAQKVTGFIKLQIPAGKATPAPPVGPALGQHGVNIMAFTKEFNERTKNDAGLIIPVVITVYADRSFSFITKTPPAAVLIK
KACGIETASGVPNKNKVAKITKAQVQQIAETKMRDLNAGSIEAAMSMIAGTARSMGIEVVD
>UWP24342.1 transcription termination/antitermination protein NusG [[Eubacterium] siraeum]
MSEAKWYILHTYSGYENKVAGNIMKVVENNNLHHLIEEVMVPTETVVEEHDGKTKTYESKLFPSYVYVKMILTDESWYIC
RNTRGCTGFVGPGSKPIPLTDEEVKNLGVTTKVAEISFAVGDTIKIVSGSLEGFEGTVDSIDEENGTAQVTVSMFGRPTP
ATVEISAVQKVEI
>UWP24343.1 preprotein translocase subunit SecE [[Eubacterium] siraeum]
MAKDASLTKEAAKAKKANEKNSKKAALSKKPKKSIVKYFKDLKSEFKKVVWPSKKTVFNNTVVVLVTLVVSGICVWGLDT
LFATLLRLALNMSSAG
>UWP24344.1 50S ribosomal protein L33 [[Eubacterium] siraeum]
MRVKITLACTECKQRNYNTKKNKKNDPDRIEMNKYCRFCKKHTPHKETK
>UWP24345.1 hypothetical protein NQ549_07270 [[Eubacterium] siraeum]
MNKQVKNPFKKAGQGGNKRFLINAAILAAGCLLVIFRMQTWGIAQVIVLVLFAALAAFQVVLYFKLK
>UWP24346.1 bifunctional methylenetetrahydrofolate dehydrogenase/methenyltetrahydrofolate cyclohydrolase FolD [[Eubacterium] siraeum]
MNLIDGKAVSASVKEQIRAEIERDKLDIGLAVIIVGNNQASRVYVNNKKKACEVCGIKSYEYALPEDTTQDELMELIDTL
NKDDKVNGILCQLPLPKHLDEEKVIEAISPLKDVDAFNAVNVGKIMIGNYSFLPCTPAGVMELIHSTGVSVEGKECVVIG
RSNIVGKPMAMLLLHENATVTVCHSRTKNLAEVCRRADILVSAVGRADFVTADMVKDGAVVIDVGMNRNADNKLCGDVKF
DEVAPKCSYITPVPGGVGPMTIAMLMKNTLMAKRIQLKV
>UWP24347.1 prolipoprotein diacylglyceryl transferase [[Eubacterium] siraeum]
MSGLLNILTESVNEVPRIEFPNLFDKSIIVNRVAFNLFGVDIYWYGVIIAVGVILAFIYAMHKCKQFGLIPDHVFDVAFV
AIIFGFIGARAYYCIFIDTDINFFDLRHGGLAIYGGIIAAAIAAAITCVIHKVNLPAMFDVGGLGLLIGQCIGRWGNFVN
QEAYGAPTAGSLPWGMTGTTIINDPVVVAKQAELDAAGNGLFALVHPCFLYESLWCLIGFIALHFYSKKLKTFDGEIFLL
YIIWYGLGRFWIEALRTDSLFIGPFKVSQIVAGGCVIVGLALFILGKIFKTKKRGYVMYKDSEACKEKNEAYYARQKMLE
EKAKAKKAMKQAGEESPSIIVDDEASDNEETSADTEKKEEKTEKSESNEENTPDKTEEE
>UWP24348.1 insulinase family protein [[Eubacterium] siraeum]
MEKITNARIKEEYLRIKHKSGATILLYPMKGYSTAYALFATKYGSVDTTFKTNEDPDFVTVPEGIAHYLEHKLFENDECD
AFDLYAKTGANANAYTSFDKTAYLFSCSQKFEENLRILLGFVQEPYFTDATVAKEQGIIGQEIRMYEDDTGWRVFFNCLQ
AMYEKNPVRIDIAGTIESIAKIDKDLLYRCYNTFYNLNNMVIAVAGNFDVDKTLEICDELLKPSEDHGLQVIVPDEPLTV
HEKRNVQKLSCAIPLFNIGWKFPAYSGKEQLEKYIVYNILMELCLGKTSDFYNRMYEDGLLNDAFNVGVFCGRGFFSVIA
DGESTDPDKVLSEIEKELFRLRKEGLDEDEFITIRNKTYGELVAGFNNVESVANAMIAQEINDVGIYDGIEITANTTFAD
IKSALDDFDIENNSISIIEPADEN
>UWP24349.1 insulinase family protein [[Eubacterium] siraeum]
MKNIINRRKIADGVYFSSITDKRYKKNLISVAFSTQLSEDTATENVIVPVLLTKCNSKLPTYKAFNNKMSRLYASGIGGT
AGRQYDLQTISFGAYYLDDIYALSGEKMTGIMTDILIDCLTSPVTENGVFSEKFVELEKKTVIDNIETAINDKRSYAIER
AMKTICKGEPASVCSYGTVEKAKLITPDSAYKAYRRMLETMPCEIICTGCSDFEGVAEKFAAAFEKAGRHDIENTMIALS
PVKTQTEEVTERLTVNQSKLVLGFKSHSDDDAALVLLQKIFGGTTSSKLFRNVREKMSLCYYCSAARNDLKGIMLVNSGV
ENENIEKTKEAVIDQLEEIKNGNFTNEDINFAEMAIKNDFKSVADSAGNVSNWYFDCIRKNDIVTPEEKLGRYLGVSKER
IIAAAKSMVLDSVYVLTGNEN
>UWP24350.1 NERD domain-containing protein [[Eubacterium] siraeum]
MPDIYKHGYDNFKKITVLFILQIILGVLPVVLLVIYIGFSLYSNVVLGYTFIVIMAIAAALNFTITKRYNVLLSGFKGEK
SLMKTVKKLGSEYTVFANVPVRYKKNRSEIDLLVMCDRYIIIIEVKNHSGYIYGNHKDETWTQRKIYRDGKTTETVMTSP
IRQMRRQRDIIKAILRANDLDQWVDTVLYFSAPTVHLYLDLSDTDNVCSSEKELLEFLRTYVSPKSMDPEKLEKIKVLFK
EMCVSK
>UWP24351.1 redox-regulated ATPase YchF [[Eubacterium] siraeum]
MKLGMVGLPNVGKSTLFNALTNAGAESANYPFCTIEPNVGIVSVPDERLDALAKMYNPEKFTPATLEFVDIAGLVKGASK
GEGLGNKFLSNIREVDAIVHVVRCFEDDNIIHVDGKIGAARDIETINLELIFSDIEIIQRRIDREKKQMKGDKSLASEVE
FLEKLLAHLEEGKSARSYPYTESELEMVKASPLLSNKPVIYAANLSESDFTGDIEKNEQYRAVCEIAKAENSVVLPICAQ
IEAEIADMSAEDKEMFLSELGLKESGLNRIIKQGYSLLGLISYLTAGVQEVRAWTITNGTKAPQAAGKIHTDFEKGFIRA
EIVSFDDLMACGSMAAAKEKGLIRLEGKDYVMRDGDVVLFRFNV
>UWP24352.1 50S ribosomal protein L21 [[Eubacterium] siraeum]
MYAIIETGGKQYQVKEGDEIFVEKLDVEGEFTIDKVIMVGKEDGAVVGAPYVDGASVKASLIKNGKAKKVTVFTYKPKKS
SKRKMGHRQPYSKIKIEAINA
>UWP24353.1 ribosomal-processing cysteine protease Prp [[Eubacterium] siraeum]
MIKAVFAVKGEKFIGFTVKGHSGYAESGNDIICAGVSSALMLTVNTITDFFSVAADMDIRPDNEGYAKFRLKAPYVDDAC
TMIKSFYTHLTILEEEYGHIDVRTEQC
>UWP24354.1 50S ribosomal protein L27 [[Eubacterium] siraeum]
MIKISLQHFAHKKGMGSTKNGRDSESKRLGVKRADGQYVLAGNILVRQRGTHIHAGNNVGRGSDDTLFALTSGKVKFERL
GKDRKQVSVYAD
>UWP24355.1 GTPase ObgE [[Eubacterium] siraeum]
MFVDIVKIYIKAGNGGNGAVSFHREKYVNAGGPDGGDGGKGSDIVFVADDNLSTLIDFRYKKKYIAPNGENGGARRCTGK
SAEPTVIRVPRGTLVKDSDTGRILADISDNEPVVVAKGGRGGKGNMNFATPTRQIPRFAKPGYPGEEFNVTLELKLLADV
GLVGFPNVGKSTFISVVSAAKPKIANYHFTTITPVLGVVTVGEKSFVMADIPGLIEGASEGIGLGHSFLRHVERCRLIVH
VVDVSGIEGRDPEDDFEKINYELKNFSEEISERPQIVVMNKCDLASEEQIAKFRKYIEDKGLPCFECSAATTKGTAQVIE
YIAGELDKLPPPIRFEAQPLTARELDEQELKKKEFTITKQDGIYIVDAPFMVPVLSMVNMEDYESLQYFQRVLRFSGIID
KLEEMGVQEDDTVSIYDFEFRYLR
>UWP24356.1 ribonuclease III [[Eubacterium] siraeum]
MMYEIMTPAEAKALGGLTLAFFGDSVYEVYVREQIVKLGTMPVDKLHKKAVQYVNAGFQSYAYDVIADELTEEETEIFKR
GRNATGNNVPRSSNPKDYRRATGMEALFGYLYLTGQNDRIKELFEKIYTSERT
>UWP24357.1 YitT family protein [[Eubacterium] siraeum]
MKATTKRTLIDIAVIIISGFIFSCGLKTFTAPNDIAPGGASGICVAVAHLTGLSEGVLYFIVNVPLIVIGFIFLGRRLMF
KTLLSIITITVATDYVFAYLPHYEGDEMLAAIFGGLLIGAGLGLCYSREGTGGGTDILNRLIYKRFPQISIGAITFATDF
AVIVFATCVFGKIESALYAIIAIFVSSKMIDIIVYGSYEGKMLLIFSDKSEEIAQKIMTAGKGVTFLSGKGAYSGDEKQV
ICCAVRKNDYVKVKRYVKEVDESAFMIITSAKEVLGKGFKEIN
>UWP24358.1 YebC/PmpR family DNA-binding transcriptional regulator [[Eubacterium] siraeum]
MSGHSKWSTIKRKKGEKDGARAKVFTKISREIIVAIKEGGGDPNNNAKLATLIQKAKSNNIPNDNIDRLIKKAVGGGEKN
DYENCVYEGYGPNGVAVIVDCLTDNRNRTAGEIRHYFDKFGGNMGTSGCVSFMFSLKGIIVLDNEEGTIDEDKAMEDILE
AGGDDFSFEDGCVEITTDPKEVENVANALRDMGYTVVSAEAEQVPSTYTTLTDEDQIKKMGLLLETLEDNDDVQNVWHNW
DMD
>UWP24359.1 glycoside hydrolase family 127 protein [[Eubacterium] siraeum]
MITQENIKVTAYKSDGFIGKYQKLIRDTVIPYQYSVLCDEAPDTEKSHVVKNFENAAKALHGEDVGDGFYGMVFQDSDAA
KWIEAAAYSLALYPDEQLSATVDELIDKIAAAQDEDGYLDTYFTIKDREKRWQNLLEGHELYCSGHMMEAACAYYEATGK
KKLLDVMEKNAEHIYKHFITEHNEGVPGHPEIELALMKMYRTTGNKKWLLLAEHFINKRGEDPHFYEKEAAKRDWSVWGN
NPTSHDYQQSGKPVRAQSDATGHAVRAVYLYTGMAQLSAKCGDNALYDACKRLWESITRRRMYVTGGIGSTVIGEAFSVD
YDLPPDTAYAETCASIGLMFFANAMLKNELIGEYADVMETAFYNTVLGGMQLDGKRFFYVNPLEVVPGISGVSPTHRHDL
PVRPKWYACACCPPNAARLITSFGCYAYGENSDMGFCHLYADGEVKFENGMELICRTDYPYDMTVNYSVVKGGRLAVRIP
GWSDTFTLVQNGEKLDIKQINGYVILAVKDGDEVQLTLSDTPHFVYPSVKIPAVSGMAAIRRGPLVYCFEDADNGNVLSL
ALKRGGKITVCEPDTDNPDGITRLKVEAVRFEDNNKPYSFDEPKTTDTPAVAVPYYTWGNRGENAMRVFMPLY
>UWP24360.1 AraC family transcriptional regulator [[Eubacterium] siraeum]
MNEIIIANNSLPQLCGCGLFAASESFIHTDRVPDFCVLIYVIDGCIYVTEGDTDYEVNAGELLILKNGVHHFGKKKIQKG
TKWIFVHFRISADCNASPFYPDASPLGAYDATAESILTLPKFLDSVSARFEKELKTFIEYAQSDDAYKKWFINQRLFLLL
SSLAVNTQGFSNNLTLSDRICRYLSDNIGVPFSSENIEKRFYLSYKYMSHLFKKEKGVTMQQYHNSVRMDEACRLLCSTL
MSIGEIADKLGFSDVLYFSRCFRNYTGKSPSAYRKDSARYF
>UWP24361.1 GNAT family N-acetyltransferase [[Eubacterium] siraeum]
MTIRKMANEELSQCVDVIRKSYETEAVAFGITEMNCPQHAAFITLDRLQMSAEWGYVFYGAFEDDELIACFAIENKDDSV
YELHLFSVLPDKRYGGVGAKCLEFAKNEVFLMGGTVLNAGAIHQSVSVRNWYEKNGFKQKEIHRAAYLPFALGIMSCNVG
E
>UWP24362.1 radical SAM protein [[Eubacterium] siraeum]
MHFVDAKSILSAKNGMNIYRGCTHGCIYCDSRSDCYNMQHDFEDVEVKRNAPELLEKALASKRRLCMIGTGAMSDPYMHC
EEKLRLTRRCLEVIDRHGFGVTVLTKSDMILRDADLFCSINSKAKAVVQMTLTTYDEDLCRILEPNVCTTKRRYEVLEAM
QKNGIPTVVWFTPVLPFINDTEENLRGILSYCFDAGVKGIICMGIGTTMRDGDREYFYSALDRHFPGMKQRYISQYGNEY
ICNSVNNGRLMSIFCNECEKHGVMYEPAKVFSYLYEFPEKNEQLSFF
>UWP24363.1 ABC transporter ATP-binding protein/permease [[Eubacterium] siraeum]
MANERPPMRMMGRGGPPPHERMLMAEKPKNTKGTLKRLVGYIGKNRYLMILLLSVMLIITVLNLVAPYLQGLAIDKITVS
NQRLNVDISGMLYCLIALGCVYLVNSLLTYFQGIFAAKLSQTTVKAMRKDLFDKISYLPIKYTDTHQHGDIMSRMTNDVE
NISNTVSQSIASLFSGVLTLVGCLVFMLYYSPMLTLVSLTSVVLTLIVTKNLTKFMRKYFPLQQTLLGRLNGHIEEMVSG
YRTVAAYSKEKKACEEFGEISDELQKAAIKAQICGGIMGPCMNVISNISFLLVAGFGAYFLIIDFNPLALKGIMTVGTIQ
AFLQYTKNFTRPINEIAQQYSSIQTAIAGAERVFEIMDTEPESDEGTDKDFSIDNVRGDLMFKNIDFSYVQGEKVLHDFD
LWIKSGQKLAIVGATGSGKTTVVNLLTRFYDIDGGSITLDGESIYDIPKKKLRGSIGIVLQDTVIFNDTIMQNIRYGRLD
ATDEEVIAAAKTAKVADFAEKMADGYDTMLTEGGGNLSQGQRQLIAIARAVLADPKILILDEATSSIDTRTEVHIQEAML
ALMKGRTSLIIAHRLSTIRDADKIVVIDGGKVVEAGNHEKLLSENGAYARLYNTQFAGIKT
>UWP24364.1 ABC transporter ATP-binding protein/permease [[Eubacterium] siraeum]
MKVLRYLKPYWLFALLCPLAMILEVSMDLLQPTLMSDIVDNGILGNAAADENLRYVLITGLKMLVFSLIGCFGGIASAAF
GTAAAQKMGNDLRKDAFAKVMHMSFQQTDKFTTGSLVTRLTNDITAIQEFVAMSLRMFVRTGMQFIGGIAVILTLNVNFG
IVLVISLPVQLIAVAIIMKKASPLFSIVQSRLDKVNSVVQENVSGARVVKAFTREEYEINRFDNANTDLMTTNLKVQKLL
ATLNPILMIIMNASVIAIIMIGGFQVEAKAMQVGEVMAAVTYITQILMSVMMVGMMFQQVSRSAASMKRVNEVLSTNPVI
SDGHKSADSDNSGTVEFRNVGFSYPGSSGKPVLSGIDLKAEKGQMLAILGSTGCGKTSLVNLVPRFYDATEGDVLVDGVN
VKDYDVDTLRSKIGVVLQKSELFSGTVAENIRWGCETATDEEVKTAAKIAQAEEFIDGFNDGYDTMISEKGASLSGGQKQ
RMAIARAIIKKPEILIFDDSTSALDLSTEAKLHKALRENLSGVTVIMIAQRIASVMRADKIAVLENGSICAFGTHKELME
SSSVYRDIYYSQMKQGEEEAVNG
>UWP24365.1 prephenate dehydrogenase [[Eubacterium] siraeum]
MEIAIVGLGLIGGSVCKALKKNTFHHIMGLDADGEVCRKALDSGAIDEIITADGLNDADMTMLCLYPETIVEFVRQHKDK
FKPGSIVTDSCGVKEYVVTRCTEVLEPLGVIFVGSHPMAGREFSGFDYSTDDLFKGASYIITPSENTPKMAIDLLSTLAC
CMGFGKVVTATPKQHDINIAFTSQLAHVVSNAYVKSPSLFNADGFSAGSFMDLTRVAKLNEYMWSSLFLCNKEALLFELN
TIIDNLCEYRDAIGDDDIERLRDILRDGRERKEKSNELYAEHARRKV
>UWP24366.1 hypothetical protein NQ549_07375 [[Eubacterium] siraeum]
MPSTKKTRSYAIALSGILSAICIVLMFCTGFIPIGVYILPAVAGLVVWIIYREISRKWALLCYAAVALLALLLTPDIESK
LLFTGFFGYYPVIRDLLTKVKPAVLSFLLRFICFNVPVVAIYALLLNVLGMGQLIEDFAGFGQFAVLAFWLIGNFTFVCY
DVCLSQLSYVYEKWLRRKVHRLIR
>UWP24367.1 ATP-grasp domain-containing protein [[Eubacterium] siraeum]
MKVAFIYQAKQPPVINGIKKPMKPGGYSDGCADMAYCLRNGGTDVITPAENPDVYKDTDWCFPDTHEGIQQAIDKGADTL
WLNTVLYKGHPIDDFSGIYVVGHRTKDVEMYDDKFSTNTLLLQNELPAVTDFLVTADTVYNGEYPCVLKPIRGRGSQGVV
KCDTPEEFIKARDEAFASGRYGDTMMAEEYLGGTEVTLTVFPDGTSLPFIERFDQKNGIAPYNGDVPVVKNSRVIEDTPQ
LTALRKSCELAVWLLGLKAVVRIDCRADKNGNFKMFDFNPKPNLTGASRPHRPDLNSLTLMAAEAAGMDYFGLLTKMLET
RYLLD
>UWP24368.1 glycoside hydrolase family 95 protein [[Eubacterium] siraeum]
MQNKILFTAPGEFDKWEQQCQPIGNGYMGASFFGGISKEKIVLNEKTLWAGGPSESRPDYNSGIIEGSYEYVKQVQQLLY
DGKYDEAVALLPHLTGATDGFGAYQLLCDMMLTFSNIDETQATDYTRTLDLDNSIFTTQFTYQGAVHKREAFANYPSNVI
CLKLSSDKPRRICVKLSLDNLQCGSVTANGDTLTYEGALWDNGLRYCTIFKVVNKGGELIDAKDSIMVEHADEVYIYLTA
STDYSNKYPTFRTGVNPSAAVNQRIENAVSKGFDALYEEHLADYKALFDRVTLKINEDTDDIIPCDKLISEYKENGSRSI
ANRLETLYFQFGRYMLISSSRAGSLPANLQGVWNESNCPPWCCDYHINVNLQMNYWGAYNTNLSETVPPLVDFLDSMRPS
GRKSAEAYYGIKSDEEHPENGWCAHTQSTPFGWTAPGWDFYWGWSTAAVAWLMQNIYEHFEFTGDKEYFAEHIYPIMRES
VRFYTQWLIYDDKQKRLVSSPTYSPEHGPVTIGNTYEQSLIEQLYNDFITASEALGTDEELRNIVKNQVVQLKPFSISKK
TGLLKEWFEEDDDNFDHSKTQKNHRHISHLLGLYPGKAINSNTPELMTAAINTLNDRGDESTGWARAYKLNLWARVKDGN
RAYSILQGLLRGCTFDNLFDFHPPFQLDGNFGGSAGIAEMLIQSHEGYIELLPAAPDAWRNGAFTGLCARHGFVIDAKWE
NFNPTAVTIKSTVGGVCRIKSSCEAILCDGKSVPMLSNDGIVSFETLPDSVYTFVF
>UWP24369.1 50S ribosomal protein L28 [[Eubacterium] siraeum]
MAKCDICGKGVSFGIKVSHSHRRTNRAFKPNVQKVKAIVNGTPCRVHACSRCLRSGKVERAN
>UWP24370.1 hypothetical protein NQ549_07395 [[Eubacterium] siraeum]
MVSNVLLRLKPELALTLDADNYACGTYVGYGFTLRALNDKNCIIFNSWARKSALTTKTVDDFFKEYMSKPENSFVKAYKA
GEPNISAVLFAGNDDAQAVLDIKRFITDMVKYYSANYYSNACAKCNSSIGLSFAKAADGNVKQLCKMCVQSEEDAAEKAD
MAQSTKPIDSQPVPQPMQQPVPQPMQQPAPQPMQQPAVNQTQQTANSAVGIYGIPVPATQPIADDQVVVTPTTVLPPATS
NNSMDSVDPATAPESTGYSTAQSLAELKPPSNSNLPPISGGFSQPAYSPMNSNGGFVQQPMNNGGFVQRPMNSFGNDGRF
VAGRPTAISQPANPVMGILGAIIFSLIGCAVWIIIGKLGYISYLGGIAMAFSTIFGYHLFGKKFDTLGLIISIVIVLVMV
LVSNMFIYTWELLSQPGMEEALSLLGYNGFFGVFFGLFDLMKQVDLHTGLDGIDSMTGGFISDLIFSYIISMIATVAIGV
SMLKKDR
>UWP24371.1 LytTR family transcriptional regulator DNA-binding domain-containing protein [[Eubacterium] siraeum]
MTNFNKSEYITIISERKKVVISVSSILYIVMEGKTAEIHLSDGKIYNTRMTFVALEAMLGDGFIKAHRGCIVSAMAIHEI
SDMIDLVNGEKLEYARRRKNNIIESLQTSRKRIIKGFDHDGVPDTEEQYHDYYRSFDEMPFAFTDIEMVFNEECEAVDWI
FRYANEALARLEKLPLEKLIGQSFGTLFSNMDAKWLKGYERSTLYGETLELMDYSPEIDTHLKVICFPTFKGHCGCILFD
VDKIWFEQHSEDSAKTLARYYAKMPNNK
>UWP24372.1 glutamine amidotransferase [[Eubacterium] siraeum]
MRIIHLFADLCNLYGDYGNVCGLKRALENKGQNVEIEYQSIDDEIDVSGADFVFIGSATERNQKVALNYLQSYKDNIKAA
LDNGTVILATGNSFEMFGQSVTDCDGIKHEGLSFFPYETIEGKERIVTDSLCDTSLCGGDIIGFVNKASLTTGVTSPLFD
VKQGSGNGKDDNKEGVHYGNFYGTHLIGPVLIRNPQLCEYFADMLIKKQ
>UWP24373.1 L-fucose isomerase [[Eubacterium] siraeum]
MSENRLIGDYPVIGIRPTIDGRRGVLKVRESLEEQTMNMAKSAAKLFEENIRYSNGEPVKVVIADTTIGRVAEAAACADK
FKKCGVDITLTVTPCWCYGAETMDMDPMTIKGVWGFNGTERPGAVYLASVLATHAQKGLPAFGIYGHDVCEADDTSIPED
VKEKLLRFGRAAVACATMRGKSYLQIGSITMGIGGSIIDPAFIEEYLGMRVESVDEVEIIRRMTQGIYDEAEYQKALKWT
REKCKEGFDKNPEQFRRTDEQKEQDWEFVVKMMCIIKDLMNGNKNLPAGCEEEAVGHNAIAAGFQGQRQWTDFYPNCDFP
EAMLNTSFDWNGAREPYILATENDVLNGLGMLFMKLLTNRAQIFADVRTYWSPEAVKKATGYELEGVAKQSGGFIHLINS
GAACLDACGKATDENGNGVMKPWYDVTDKDIDNILDATTWNYADLGYFRGGGYSSRFVTEAEMPCTMIRLNLVKGLGPVL
QIAEGWTVHLPDEVTDKLWKRTDYTWPCTWFAPRTTGEGAFKTAYDVMNNWGANHGAISYGHIGADLITLCSMLRIPVAM
HNVPEKDIFRPAAWNAFGMDKEGQDFRACNAYGPMYRNIR
>UWP24374.1 rhamnulokinase [[Eubacterium] siraeum]
MKNVLAIDFGASSGRAVIGSFDGTVIKLTEIHRFSNDPVILGKTMYWDFLRLFHEIKQSLIKSKEYGEIDSIAIDTWGVD
FGLIDKSGRLLENPVHYRDSRTAGTSDYSKRFIDHNRLYEKTGIQIMEINTAFQLLSIIRDRSELLDRADKMLMMPDLFA
YYLGAKPVAEMSIASTTQLFDANTKTWSEECCERLKIKHSLLPEIVAGGTVVGTLSDEICKELDIKPAKIIAACGHDTQS
AMVAVPAVEKDFAFLSCGTWSLLGTELDAPVINEKSAKLNVSNETGYGAKTSFLKNIIGLWLIQESRRQWIRESKQYSFA
ELEDMARKAEPFRCFIDVDAPEFTPAGNIPERIKEYCKKTGQYVPENDGEVMRCIYESLAMKYRTAVNELEDCTDKKFSK
LYMVGGGTKDKFLSELTADSLGIEVSSGPVEATSYGNIAIQLIADGEIRDIETARKIIAASEKLCTFAPENTAEWNKYYK
IYLEKVK
>UWP24375.1 fucose isomerase [[Eubacterium] siraeum]
MLKNIPAILSPELLKTLCEMGHSDRIIIADGNFPAESMGKNCKVIRADGHGVPELLDAILTLFPLDTYVEKPVNLMQVMP
GDTAKTPIWDEYKAIVAKHDERGNNAIGQIERFEFYEQAKTAYAIIATGEKAVYANIMLQKGVV
>UWP24376.1 class II aldolase/adducin family protein [[Eubacterium] siraeum]
MYEEIKEQMVDICHKLWQKGWVAANDGNVTVKVGEGKYLATQTGVSKAFITPEKIGLIDDDFNILEAADGFRPSSEVKMH
LRCYKERPDVGAVVHAHPPVSTGFACAHLPMDDYCMIETVIGVGSIPLTPYGTPSTYEVPEAIAPYLKDHDCMLLENHGA
LTVGADLITAYYRMETMELQAHISLVARLLGGVKDITPDNIDRLIGMREQYGVTGKHPGYKKYL
>UWP24377.1 lactaldehyde reductase [[Eubacterium] siraeum]
MANRFILNETSYFGAGARENLVPELTGRGLKKVMFVTDKVLLECGVATKVTAELDKAGIAYEIYSDVKANPTVANVQTGV
AKFKEMGADSLVAVGGGSVMDTAKAVGIIIANPDFADVVSLEGVADTKNKSVPLIALPTTSGTAAEVTINYVITDEANKK
KMVCVDPKDIPVVAIVDSDLMMGMPKGLCASTGMDALTHAIEGYITKGAWELSDMVELRAIELIAGSLYDSVQGDPKARE
TMALAQYIAGMGFSNVGLGIVHSMAHPLGAFYDTPHGVANALLLPYVMEYNAESPAKPKYKAIAKAMGVQGTENMTDEEG
VKAAVEAVRKLSLSINIPQKLHEINVKEEDLKDLSVAAFNDVCTGGNPRETNPDEILEIYKKAF
>UWP24378.1 translation elongation factor Ts [[Eubacterium] siraeum]
MAISAQAVKQLKELTNCGMMDCKRALEETNGDVDAAIKNLREKGLAKAAKKSGRIAAEGLVYTKIDEAKKVGVVVEINVE
TDFAAKTDRFIEFVELVANTIIDNDVADVDALKEVVPAGQTEKIADILTERIATIGENIQIRRFKRMTGNLFAYTHNGGG
SIIGSMIKIEADDVDSDAVKACAKDLLLQITASAPQFVAQADVPASVIEAEKEVQLKLVQNENEQSAKPKPQNVLEKIVD
GRMRKFAEEICLLDQPYVKDPNLTVAKFIASVGKNIKVVEFVRFEKGEGIQKKEDDFAAEVASMVK
>UWP24379.1 30S ribosomal protein S2 [[Eubacterium] siraeum]
MAVVSMKQLLEAGVHFGHQTRRWNPKMAPYIFTERNGIYIIDLQKTVKKLDEAYNFIHEVAAEGGEVLFVGTKKQAADSI
KEEALRANAHYVNARWLGGMMTNFKTIEKRIKRLEQLHTMENDGTFDLLPKKEVVKLNLEIEKLEKFLGGIKNMKKLPSA
LFVVDPRKEKIAVSEAKKLGIPVVAIVDTNCDPDEIDYVIPGNDDAIRAVKLIAGAMADAIIEARQGQADVTEEVAEAEA
EATEE
>UWP24380.1 metal-dependent transcriptional regulator [[Eubacterium] siraeum]
MQIHESAEDYLESVLILSKQLGNVRSIDIVNYFDYSKPSISVAMKNLRMNGYVTVDSKGYIELTEKGSEIANKMYERHTL
LTKWLTALGVDEKIAVEDACRIEHVISEESFEAIKKHIPAKSE
>UWP24381.1 ABC transporter substrate-binding protein [[Eubacterium] siraeum]
MKNFKRVLAMTTAAVMAVTSFAGCSSNNANSGNVGGSTNVAEGEKTIVIGGSGPLTGDAAQYGVGVKNAIQLAVNEVNAA
GGVNGNKLKLVFEDDEADSGDKAVNAYNTLKDQGMQIFLGTVTTGSCLAVVDKSKQDNIFQFTPSASAQDVIANDNCFQI
CFTNPNQGKASADYIADNKVATKIGVIYDSSDAYSSGIYNAFKTEAAAKGLELVSEQSFTKDSKTDFSAQIADCKNKGAE
LVFLPIYYQQASLILTQSKNAGFAPKFFGCDGLDGLTSIKNFDTSLAEGVMLLTPFAADSKDQATQDFVKAYKAAYNDET
PNQFAADAYDGVKILAKLIESQKITGDMSASDICEKLKTGITAADFSYDGLTGTGMKWNANGEVSKSPKAVVIKDGNYAD
LDN
>UWP24382.1 branched-chain amino acid ABC transporter permease [[Eubacterium] siraeum]
MGFLNNLINGISLGSIYAVIALGYTLVYGIAKMLNFAHGDVIMVGGYVIFYSMTSFSINPYLSVLIAVIVCTVLGIVIEK
VAYKPLRQATSLSVLITAIGVSYFLQNSALLLFGEKPVNFTSVVNVPSISLFDGQVVITGEAIVAIVVSILIVIGLSLFI
NKTKSGRAMLAVSEDKDAAQLMGININRTISLTFAIGSGLAAIAGALLCSAYPTLQNTTGAMPGIKAFVAAVFGGIGSVP
GAMIGGILIGVIEILGRAYISPQLSDAIVFAVLILVLIIKPTGILGKKVREKV
>UWP24383.1 ABC transporter ATP-binding protein [[Eubacterium] siraeum]
MALLEVKNLGISFGGLRAVDEFNISIEKGELYGLIGPNGAGKTTVFNMLTGVYKPSKGVITLDGENITGKSTRDINRAGI
ARTFQNIRLFKEMSVLDNVKVGLHNHYKYSTAEGVFRLPRFFSTEKEMDKKAMELLHVFELDDKADFLASNLPYGDQRKL
EIARALATEPKLLLLDEPAAGMNPNETVELMNTIRFVRDNFDMTVLLIEHDMTLVSGICEKLSVLNFGQLLCQGNTSDVL
NNPEVITAYLGE
>UWP24384.1 ABC transporter ATP-binding protein [[Eubacterium] siraeum]
MAMLEIKDLYVNYGMIAALKGISFEVNEGEVIALIGANGAGKTTTLHTITGLLHAKSGSITFNGVELTKTPAHKIVEMGI
AHVPEGRRIFQNLTVLDNLKLGAFTRKDKENISKDIEMVYERFPRLAERKTQIAGTLSGGEQQMLAMGRALMSKPKIIVM
DEPSMGLSPIFVSNIFDIIQTIRETGTTVLLVEQNAKKALSIADRAYVLETGKISLSGKASDLINDASVKKAYLGE
>UWP24385.1 cytidylate kinase-like family protein [[Eubacterium] siraeum]
MGRIITIARGMGSGGKTIGKMLAKELDIPYYDKEIIRMASDESGINEKLFGRVDEKIKNTIFNREEIYDGELLEPDHKDF
TSDRNLFNYTAKIITDIADSGKSAVIVGRCADFVLKGRKDVVKLFIYSDTETAIKNVYDRYGLDGKDAMRLIEKKDKERS
EYYRHYTGRDWTDARNYNLCLDTSSMSYDKCVEIVKAYMAVLDK
>UWP24386.1 hypothetical protein NQ549_07490 [[Eubacterium] siraeum]
MDNVLQLLQTVIVICIVLSALLLISLDIFYKGRKKHIRVIFKRITKHGGLNSNRSKWTYSNNYTVDCKYPDSEKLHTFRC
EKTVFDLLNEGKSYCVRVKLRQIIKIYKK
>UWP24387.1 HD domain-containing protein [[Eubacterium] siraeum]
MSNITYEYIRRNKDIRTYISSADDALSSIGYTEHSLAHVERAADTAYMILSTLGYPERDCELAQIAAYMHDIGNVVNRND
HAHSGAIMAFRLLDKLGMPASEIALIISAIGNHDESTASPVNAVAAALIIADKSDVRRSRVRPAEQEKQSHGEALSDIHD
RVNYAVEKSEVYFSKDNKNLILDLTIDLSISSVMEYFEIFLTRMALCRKAAEALGVKFSVVINKNRIL
>UWP24388.1 DNA mismatch repair protein MutS [[Eubacterium] siraeum]
MAYDNSNVKPPIIDLLYPCEEQRRACLKRKAQIEQLPTEFEKDLMLAQLSEQLTPHNQYKMTAILGELCDDISVAEYRLD
IIDDLLADSALTATLRKVVDKMLVNDRTNIYKLTTPDSFTVLDTALTAFESYCECMEILHKLYEEKSSGIRSAGLKKLFD
FFEGHYNSKHYKKLKAESEELRSAMTGKIRSATIGINFDENLVPISMGLVGFSDKMYEDSGTVIDRILSFGSKNNDHKVM
RDLHERFDDPQSAKREEIVNNLDRALFAELDKVTKKYVNSIDDILNEYRAIGFEDMYAIEYQLDFYSGAVMMIENVRSKG
LEMCRPTLLPKSQRKADIKGLFDPIYFKEANVWNLSNKPQKQVVTNDITFDENAGFYLLTGANNGGKTTFVRAVGICQVM
AQAGLYVPASSCEISLVDCVYTHFPKEEQVGIDASRFTTEVKEFKAISDCITNHSLLLMNESIQSTTPQECTDIAAQLMR
IFCIIGVRGIFATHLTPLAKAALELNSDPQLNTRAESITVTVDEATGERRYKIKKGLPGANSYASTIFEKYGLDIKALEK
KAEKMNH
>UWP24389.1 SDR family oxidoreductase [[Eubacterium] siraeum]
MDRLKGKVAVITGANSGVGEATALAFAKEGATVVISARRIEPLNAVADKIKAEGGTVLAVPTDISDKAACENLMDKAVEA
FGKIDILVNNAGVLESGLKPIDRFNDDDLDRIINTNEKGTMYCMRAALKYMKEWASIVNVASVAGVMGCGGAAYVASKAA
IVGITKHTAMRYADKHIRCNAVCPGNILTPMTANASNDLDVDMITAMSKHNDLRVGSCTAEQVAGIILFMASDEAKPING
QILVSDFGSTL
>UWP24390.1 Smr/MutS family protein [[Eubacterium] siraeum]
MRIITVDLHQMTKEEARNKLVMTIRNAPQGSVELRVTHGCNNGNVLQQMVRREFKSPRIDYIQPVLANDGQTLIFLK
>UWP24391.1 glycoside hydrolase family 5 protein [[Eubacterium] siraeum]
MFSLKKAAAGVLSCTMLLGSLVISGCSDSNTSGTQSADNTSNGSSTAHQGEIRDISSVELVKDMKIGWSLGNTLDAGNES
NRGQDPGSIEKSWGNPDTTKEMIDEIKKAGFNVLRVPTTWDWSTGEAPEYKISDEWFARVKEIVDYGMENDMYVILNIHH
ETWHYPTEDNYEAASDRLKKVWTQIGNYFKDYDEHLIFEGLNEPRVIGTSEEWNGGSDATREVVNKLDADFVSTIRSLDG
NNKLRHLMIPGYAASSSEVALKALKIPENDDKLIVSVHAYIPYNFALSDNKRSNKWVACKEGFTNDIDNLANMLKTLFTD
KGQAVIIGEFGARSKDNDKYRAEWAKYYVTKMKTVGVPCVWWDNGAFLGSGELFGLFDRRNLEWRYPLVKDALISASNGE
YTVDGLKSDTAILDELKKDIAQSKNSSAE
>UWP24392.1 phosphoribosyl-ATP diphosphatase [[Eubacterium] siraeum]
MKMTVYEEIFEVIKARKAQYDAGNAPEKSYTCYLFDKGVDKICKKVGEEAAETIIAAKNADNDELKNEINDLLYHVMVLC
ADRGLEWSEVEEVLSERNEKIGNLKQFHTTDKLS
>UWP24393.1 phosphoribosyl-AMP cyclohydrolase [[Eubacterium] siraeum]
MDLDKYFKKAELIPAIVTDIDTGAVLMLAYMNKESLKLTLETGYTWFWSRSRKELWNKGATSGNLQKVIDIHADCDDDTL
LVRVKPAGPACHTGSYTCFFKEIYKNDEV
>UWP24394.1 imidazole glycerol phosphate synthase subunit HisF [[Eubacterium] siraeum]
MLAKRIIPCLDVRDGKVVKGINFVGIKEVGDPVECAEEYNAQGADEICFLDITATHEGRGTMVDVVRRTAQRVFVPLTVG
GGISSVDDFRELLRSGADKVSVNSAAVRNPQLIHDAAEIFGSQCVVVAIDAKKKGDSWTVVVNGGRIDMNIDAIEWAKKA
EELGAGEILLTSMDTDGMKTGFDIELLNAVCDVVKIPVIASGGCGTLEHFSEVFQKTKASAALAASLFHYKELTVSQVKE
HLEENNIPVRRVD
>UWP24395.1 hypothetical protein NQ549_07535 [[Eubacterium] siraeum]
MNNRTVGVIGSAVCGASVLCFAVSMIVGIFVNTLFFSCFASMFIALGFMLFICAVSGSNKDNEKRACGNVSLVCAAIYVT
LIFLVYFAECTTVNLSPRLDEKILSIIDYGHTGSLFFNYDLLGYGFMALSTFFAGFLVNKTEKHGKTLSLMLKIHGIFFP
SCFLVPMFPLFNGGDGDTLTGTVLLLVWCAYFLPVCCLGFGYFRNKKS
>UWP24396.1 1-(5-phosphoribosyl)-5-[(5-phosphoribosylamino)methylideneamino]imidazole-4-carboxamide isomerase [[Eubacterium] siraeum]
MIILPAIDIKDGNCVRLVKGDYGTAHKVAESYMDTAKSFEQAGSQWIHMVDLDGAKDASTANKEIFLDVAKNTRLKVEVG
GGIRNLDTVEMYLSGGVSRVIIGSAAVKNPQLVKDAVKEYGDRIAVGIDAKNGYVATEGWLETSDVYFTELAKRMSDEGV
KYIIFTDISKDGTLSGVNAVQLDEINKACSANIIASGGVHTIDDIITCRKLGLYGTICGKSLYQGTLDLKQALYEAANE
>UWP24397.1 hypothetical protein NQ549_07545 [[Eubacterium] siraeum]
MDKLICSCGGKLKQGFFSGGLLPLQAQVSVEFEGYGVAVSPVTAYVCTKCGKVELYADKTVVCDPAEQGKENEGE
>UWP24398.1 imidazole glycerol phosphate synthase subunit HisH [[Eubacterium] siraeum]
MITIIDYGAGNLFSVQNALNFLGVENNISSKVEDIISADKLILPGVGAFPDAMKMLDEAGLTEVIKEQAKKKPLMGICLG
MQMLFDKSYEFGETEGLGLIPGTVELMHPANDLVIPHIGWNSLEKNEPCKLLESVNDGDYVYFVHSYAAVTDSKNVAAYC
DYGMKVPALVMSGNVYGCQFHPEKSGKTGLGILKTFASL
>UWP24399.1 imidazoleglycerol-phosphate dehydratase HisB [[Eubacterium] siraeum]
MSVIERKTKETDIKAELNVYGSSKAEIDSGIGFFDHMLTALTVHGGFDLKLKCDGDLYVDGHHTVEDCGIVLGKALAEAL
GDKSGIVRFGSAYVPMDEALSFCAVDISGRPYLVFDAEFTDDRTGTFDNCLTEEFFRAFAFNAGITLHVKNVYGRNDHHK
IESMFKAVAYALKTAVRKNSDGSVVSTKGTL
>UWP24400.1 histidinol-phosphate transaminase [[Eubacterium] siraeum]
MNYTTWEQRVRKVEPYTPGEQPKTDKVIKLNTNENPFSPSPMVEKVIKEYNEDALRLYPDTRAGLLVDALAKRYGVDSDQ
VFVGVGSDDVISQTFLTFFNSDKEILFPDITYSFYDVWAELYRIPYRTVPLKDDFTINPDDYKCDNGGIIIPNPNAPTGV
LESLDTIEEILKANPTSVVVIDEAYIDFGGTSCLPLIDKYENLLVVQTFSKSRSMAGMRIGFAIGSKKLIKYLSDVKFSV
NSYTMNPLSIIGGAAAVEDEEYFQKTTQEIINTREYSKKRLTELGFTFPDSMSNFIFASHKKVPAKEIFTKLKEQGIYVR
YWDKPRINNHLRITIGTKENMDKVFEKLAEIVG
>UWP24401.1 histidinol dehydrogenase [[Eubacterium] siraeum]
MIKTIKADGSEKEFLAGMKKRSSEVNAEVEKTVRAIIDDVAARGDEAVKEYTARFDCPDMQYYRVPDEVIQDALTNADPD
FVNSMLNAQENITAFHTRQKQNGYMMTDESGCILGQRVRGLDRVGLYVPGGTAAYPSSVLMNAIPAKIAGVGEIIMVTPP
MKDGTPNNDILVAAALCGVDKIFMCGGAQAVAALAFGTEEIPKVSKIVGPGNIFVATAKKLLYGTVDIDMIAGPSEILIV
ADDTANPKYAAADLMSQAEHDKLASSVLITTSQRVADETVKEIERQVADLSRKDIINTSLDNCGAIIVCDDMDKACEIAN
EIAPEHLEVLAANPLEYIGKLTNCGSLFLGEYAPEPLGDYYAGPNHVLPTSGTARFFSPLSVDSFIKKSSYIYYTRDKLY
GAKEDIVRIANRERLTAHANAITVRFED
>UWP24402.1 ATP phosphoribosyltransferase [[Eubacterium] siraeum]
MDKKTIRIALTKGRLEKDTVNLFDKIGYDVSQLRDKGRRLILDIPGSNIEVVLAKAADVLTYVEHGVCDLGVVGKDTIDE
HGGRFFEVCDLGFGRCRFALAGKVGNNFYEGCGVKTIATKYPNITRRFFESKAMDVDIVKIEGSVELAPLLELSDGIVDI
VETGTTLKENGLEVYEYVSPISARVIVNPVSMKLKKNSIEDLIDKMESNI
>UWP24403.1 ATP phosphoribosyltransferase regulatory subunit [[Eubacterium] siraeum]
MKSYDLITPEGTRDLLFDECVARKEAEDKLRAVFTAHGYSEVITPALEFYDVFNNKTRSFRQEDMYKLTDGKGRLMVMRP
DSTMPIARIVATRLRDGVFPLKLFCSQNIYRCNPKMAGRDDEFMQSGVEIIGGDEKRSDLEALSLAAQVLNSCSSDDVRL
EIGDNTFYKLLLEKLDIDDEETVRSLIESKNTPDLTQFIKENVDSNPEKRRYSEILLQLPDLFGGAEVFDKAEKLFAGTA
LSDRLTELKETFDALRKLEAEDKITVDLGLVNKAEYYTGIVFRGYIEEYGQAVLSGGRYDTLIGSFGADDMPAVGFAVNV
NAIAAANLRSNRSTKARHAEVLVFAADEDLIDGISHCTKLISKGISAEFSTCPTLDAAMEYAKANKIGRIDIIDKEKNEQ
PVTMTL
>UWP24404.1 UDP-N-acetylmuramoyl-L-alanine--D-glutamate ligase [[Eubacterium] siraeum]
MTIDEKLKAFFENKRVVILGFGREGRSTLKLLGSCNCKSITVADMNPVPESETEGCTLCCGEDYLTCLDDCDIIMKAPGV
ILKNIVSDEIKAKITSQTDLFLRFCDNMIIGITGTKGKSTTSSLIKFFIEKSGKDTMLIGNIGVPPLERREEFTKDCVIV
CEMSCHQLEYVKASPDVAVLLNIYPEHLDHYTDFAAYRNAKLNIFRYQNENDTLIIGEEVKQYADTKARVITAGFSCGDI
GTRNGGIFIGDEFYPADMIDTKLKGEHNLYNIAIAIYAATKAGCTVKQCFDALPQFCGLEHRLEYVCTLNGAEYINDSIS
TAPQTAIAALKAYPDTDTLIIGGMDRGIPYDELSDWLSGDTLVRNLIILPDSGKRVAEKVTNPLVKLIYADDMEQAVKYA
KQVTKTRCILSPAAASYGFYKNFEERGKHFKELVTSNN
>UWP24405.1 hypothetical protein NQ549_07585 [[Eubacterium] siraeum]
MDNAGKYRELREMHKEFIYHGYDIADDGIFFHFSIDDYHFYPSWKTESGLLKNVTPFLEYIIFNLGMAELVSYWKCACPP
VVKVKCGSLDEKQCLWWKKLYFNGLGEFFYRNNIDADFDSFMQIVPDDNGKRKYSCEREVGGYLVAVGGGKDSVVSLELL
RKYHDETLCYIINPRGATVECAKVAGFDESKIVGPRRTIDRALLERNADGYLNGHTPFSAVVAFSAYLFAYLYGKKYIVL
SNESSANETYVSGRQVNHQYSKSTEFERDFRSYVTDYLDDGIQYFSLLRPWSEWQIAKKFVTYPQYFPVFQSCNLGSKTD
TWCADCAKCLYVYILLSAFLDDETLVKIFGKNMLDCEKYEDMFDGLVLDGKDKPFECVGTKSEVRLSLYMAIKRRGEKLP
YLLSRYAKTNPPVPQSMDNYFDNDNFVPQHLIGLLK
>UWP24406.1 nucleotidyltransferase family protein [[Eubacterium] siraeum]
MKTAAIICEYNPFHNGHKYHIEQTRLQHGATHIVCVMSGNFTQRGDVALADKYARARAALMGGADLVVELPTPFALSSAE
HFAMGACRIADSLGCVNMLSFGSECGDVSVLEEAAGAVEYAVQNDEFFSLMRKGASYPAALKQTVEKNYTPDVVQTLTEP
NNTLAVEYIRALDKLGGMIKPVTVMRSGAAHDSDEGSDTVISASRLRKMLSAGEDVSTYTDFADYENFAHIENIETAILA
KLRTMSKSEFERLPNGTGGMDSRIYKAVRTAVSLPQLLLMIKSKNFTMARIRRLVLCAFLGITGNELKNPPAYARILGMN
SKGREILAAGEHKLPVDTSLSALAKTSAEAERFARLEERAGNLYALALDKKQPCGAEFTSKPVII
>UWP24407.1 L-2-amino-thiazoline-4-carboxylic acid hydrolase [[Eubacterium] siraeum]
MNYSFNVRILSHFYHSAVKAELERRNFPKDMAKKIFTEHKAVVARAKDIGKSKLMSSYMMGAYFIAMNRSTGKTAEENYE
ILKDGLCASKLFHKAVGNVDSYLDEKKMPGRLAWSEESHKRKYENDWVVDILPANSEYDLGYDYYECGICKLCKDEGCPE
LAQYLCRMDYVLADIMDMKLTRTKTIAEGADMCDFRYSRK
>UWP24408.1 PolC-type DNA polymerase III [[Eubacterium] siraeum]
MAAILKEILDRVEMPQQTADARLLSILCDEADKSMILQLEADELIPYSVLAETGNAIKKYLGVPSVKIYPKYAPELFSPS
YLYDIIQILKPSHGVINGYMDDSEISDDGDTFEFTLMHGGIDLLYSEKIDKEIEKFTKGVFSKAVTVKFSENATVGYADL
DERYYEELSAQPLPDFDEIDRKAAERASESKSSRGKKSRPEPRKRPGKITLAYLEDKLNTDGLLYLGNEITETPQSLKSL
GEESDSVTVWGELTDVEHKDTRNGVYTIITASLCDDTGRIPVKLFAKTEIIDDYDFLEDGAVFVMHGSYKLDTFANEMQF
NPTDIMQVSLRDDYTMKTPAPKPSSQGGNAPAAPAMTKANVFAEPEEMDLMFETTHFGSKAKLVMGKPINDAPVEMASIM
TERDNVTVWGEIFNVEKKETKSGKSTIITAAFSDRTSSMIMKLFVYNTKLDSYSFIQNGAKILANGSYKADDFLHCNCFN
PQSVMLVEVKPKQDNAPEKRVELHMHTNMSDMDAVTAPSVLVKQAHAWGHKAVAITDHGNAQAYPEAMNTVEKINKDDPD
FKVIYGLEAYFVNDGNAVVDGCDNVKIEDDIIVFDIETTGLHPANERITEIGAVKLRNMEIVERFSTFVNPMMPIPSNIT
ELTGITDDMVADAPTEDVAVSDFMAFCGNSPVCAHNAKFDVSFIRSAAARMEKSFDNPVVDTLSIAKAALKGIKNYKLDT
IAKYFKLGDFDHHRAVADAEMLCMIYMHIVNDTRKTAKLEYIGDFNTAFGSVDIKKLPTYHQIILVKNKVGLKNLYRLIS
ASNLDYFYKKPRIPKSLLSQYREGLIIGSACEAGELFRAILEKESQEKIEEIASFYDYLEIQPIGNNMFLLRNGKVSSEE
DLRDLNRAIVQLGDRLGKPVVATCDVHFKDPEDAVFREVLQAGQGYEDFANQPPLYFRTTDEMLEEFAYLGEEKAKEVVI
TNTNRIADMIEVVRPIPTGTYTPHIDGADEELQQLCWDRAHAWYGDDLPETVEKRLKKELDSIIKHGFAVLYMIAQKLVA
FSEKNGYLVGSRGSVGSSVVAIMAGISEVNPLPPHYRCPKCRHNEFILDGSYGSGFDLPPKKCPNCDIDMIRDGHDIPFE
TFLGFDGDKSPDIDLNFSGEVQGKVHRYTEELFGKDHVFKAGTISAVQEKTAEGFVRKWLEKKGMTANSAEISRLAAGCT
GVKRTTSQHPGGMVVVPSDYEVYDFTAVQHPADKTESDMITTHFDFHALHDTILKLDELGHDVPTLYKHLEDMTGIKIAD
VPTSDPKVMELFTSTEPLGIKEEDLGVSSGTYGIPEFGTPFTLQMLKDAQPKKFSDLLQISGLSHGTDVWLGNAQELISD
GICTISEVIGCRDDIMVYLMHQGLEPKLAFKIMEITRKGNAKKLFNEDIYKAFEENNVPQWYIESCKKIKYMFPKAHAAA
YVTGAVKLCWFKVYYPSEFYSAVLTKHTENIDVKTVLGGKESVRNKIQLIQSNPEATAKDKGMLDALLLIYEMMLRGITF
LPVDYKKSRATTYAIEDGNLRLPFLAVEGCGENAAIKLKEVIDKGDFICLEDIQAQSGINSTVLSKLYDMNVFGDLPQSA
QISFF
>UWP24409.1 flavodoxin-dependent (E)-4-hydroxy-3-methylbut-2-enyl-diphosphate synthase [[Eubacterium] siraeum]
MSKKKVKVGNLTLGGEHIYIQSMLNIPADDVEGNVRQAIELEKAGCEIIRTAVPAVRNSELIYALKNAVNIPVVADIHFD
YRIALECAAAGVDKIRINPGNIGDKDRVKAVADACRNRNIPIRIGVNSGSVERELLAKYGGPTAQALAESASRHVEMLRE
FDFDDIVLSVKSSDVKLMTESYRLIHEMYDYPLHLGVTEAGTARMGIIKSAAGIGSLLLDGIGDTIRVSLTADPVEEIYA
AKDILKAVGIGGGVRIVSCPTCGRTGIDLISIAKQVEQRTRDITADIKIAVMGCVVNGPGEAREADIGIAGAKGEGIIFK
KGEVIRRVPEEKLVDELMDEVGVMLGNKEKL
>UWP24410.1 RIP metalloprotease RseP [[Eubacterium] siraeum]
MNILNILLGILLFFLIILVHEFGHFTVAKLCKMKVKEFAIGMGPKLFKKRIGETVFAFKALPIGGSVMLDEDVENDDPRS
FRNRPVWMRILVIAAGAFMNFVLGFIFCIISVLCSNSVSTNVVAGFQEGAISSSVLQANDKILKINGMNIYTTMDISFQL
SNSQSRGIGSQYYSYDFVVERNGQTVELNDVKFASRSYAKMISEYKKLVGEKEGYAALPTEYFDIDTNSYTEAFKELEKN
DAEFAKSFAAIADEYKSGYTSEENNLYLDFIVYGERHNFVNVIQAACANFISYGRLIWISFGNLLNGTYGLNEMSGPIGV
VQSVSTVASFGWGSLMTLAALIAINIGIVNLLPIPAMDGGRLVFLFIELIRGKPVKAEHEGMVHFIGIVALMVLMVIVTF
NDIVRIITGG
>UWP24411.1 phosphatidate cytidylyltransferase [[Eubacterium] siraeum]
MVTRIVTALVAIPIGILIIALNNEILYYVAMTAFSVIAVYEMLVTTKYLKNKFTSAVSLIFAAVTPIIFWIEPLRNNVKL
IYFGFVVIMLLGMLFNHEKARFEQVALVAFVSITIPLALCSIAFIRSRFPDHAMFLIVYTMVSAWVGDAGAYFVGTFFGK
HKMCPAISPKKTWEGFVGGIITSGVFAVIMSFAYELIDSIINGGVHTFSVNWVYLTVMALVISGLGVVGDLSASLVKREC
SVKDFGNILPGHGGILDRFDSVLLAAPFAYMMFQIYFPITPIA
>UWP24412.1 polyprenyl diphosphate synthase [[Eubacterium] siraeum]
MADLNKDALTCVPLHVGFIMDGNGRWAKKRGLPRKAGHSQGAKVFRRTVEDCRDIGIKYCTFYAFSTENWKRPKDEVDAI
MKLLVKYLDDIRSMAQKNTRIIFLGDKSAFDDDIQARLVEIEEISKNNDGLYVLVALNYGGKDEILTAAKRLARDYKEGK
VDLDGFTEDDFDNYLYTKGIPPVDLIIRPSGEQRTSNFLIWQGAYAELLFMDVLWPDFSKKDLIAACDEYARRNRRFGGL
>UWP24413.1 ribosome recycling factor [[Eubacterium] siraeum]
MKDVINTAKDKMGKCVAAVETEYASIRAGRANPAVLDKVTVDYYGVPTQINAMAAVAVSEARVLVITPWDASTLKSIEKA
ILASDIGITPTNDGKAIRITFPQLTEERRKELCKQVKKIAEEGKVAVRNVRRDAMEKFKAMKKNNEITEDDLKNCEKDVQ
KLTDKYCDEMDAACSAKEKEIMTV
>UWP24414.1 UMP kinase [[Eubacterium] siraeum]
MSENQPKYKRILLKLSGEALAGDKKMGLDMPTVTEICKSIKKCYDVGTEIGIVVGGGNYWRGRSSENMDRVRADHIGMLA
TAMNALAVADVLESLGCQVRVQTAIDMKQIAEPYIRQKAVRHFEKGRIVIFGCGTGSPFFSTDSAAALRAAEINADILLK
ATMVDGIYDKDPHKYDDAVKYDSLTHQQILVQSLKVMDSAAAAMCRENKTPILVFDLSRPDNIFDAVMGKKIGTVVSDK
>UWP24415.1 homoserine dehydrogenase [[Eubacterium] siraeum]
MAKIAVLGYGVVGSGTVEVIEKNKEGLLKKAGQEIEIKYILDLRDFPDSPYKDKFVKDFNVILNDPEISVVVEVIGGIKP
SYDFVKSSLLAGKSVVTSNKELVAKKGAELLKIAHEKGVNFFFEASVGGGIPIIRPLHQCLSANRIDEIAGILNGTTNFI
LTKMIRDNMAFDDALKTAQELGYAERNPSADVDGIDACRKICILASLSFGKHVYPDNIHTEGITKITPEDVAYCENFGGS
IKLIGWASRQDDGKVAVMVCPAFIHEDSQLAGVNDVFNAILVRGDSTGDVVFYGKGAGKLPTASAVVADVVIAVKMNSSS
KSLYWEDSDQDFIEDTDKIVLENYVRVNGISKDEAEALFGKVSYLTRKDAPEGELAFITPAISEKDCNEAVAKLGDKLLG
RIRVLDY
>UWP24416.1 glycoside hydrolase family 5 protein [[Eubacterium] siraeum]
MKRKVLKSLIALALTVSMLAGCAQSAVTSGENASGGTSATSQSQNVSSYADSKAESSVTSTASTTAAEHTSKSTESSTDT
TKADTSAADTPATQTTTVTVTTVSQTTKKPASSTTASQTTKKPMTTTTKKASENKPLPIAEKMRNITSQQLVEDMTFGWN
LGNTLDVCQADRDGDGKVNEHVEAGEKVDETLWGNPKATKELFTSLKKNGVNAVRIPVTWRDHMDSNGNIDREWMDRVQQ
VVDYAYSQGMYVIINVHHDGGGDPKFGAWIIEESQKDYNTFLRKYKNVWKQIAERFKNYSDYLIFESMNEVGFDTLYNKN
KADAYNLINKINQDFVDIIRATGGNNAKRHLLIAGYYTDIERTCDSLYKMPDDKAERCILSVHYYTPWDFCTCDIKHTWG
TKSEVRQMETLIGKMKKNFVDKGIPVIIGEYAASGSDLSSCIFFIEKLNKLCSDYGIATFIWDSGSQVNRKTYKWRTPQY
LEALKRATSGKDYEVVKE
>UWP24417.1 hypothetical protein NQ549_07650 [[Eubacterium] siraeum]
MEKFTQLLAGLGGALLLIFAVVASVMLNSTYIPDDSDSSSAPVTTAATTTKAPETTPVTTKPQTTTPVTTKAPETTTVAT
EPLEWGEEAFSATMYVNQSCYSRIKALMGSEAVKQYTYGEAVNVVAKTDTGYYKLNDGEYIHGDYLSESEL
>UWP24418.1 transglutaminase-like domain-containing protein [[Eubacterium] siraeum]
MNKARNVITEKFTALFLAVITLALVSVNASAAESGDSSTDAVKKPEKCYELVTGGNEEYYSKITINSRSVLISGCYKNDP
VTDITLQNCGTVSSTLKVNPDGTFTSVLNPSEPIGSSDRIVITLKSGAMLSYLIMYDDNRYFPDNKLSEQNQSVLEKAVP
TSAKSWAGYVTDELTEEGVKQTLDEVAYLADYIAGDIKDDYKKLEAIAKWVSDNIYYDRDARENSVTQSEICIKNVLKSR
KTVCVGYSALFSALCEAQGLYVVNVKGTVTSDTVDYSDLADGPVNHEWCAALIDDRWIWVDCVWNSNLKFENNEFISLGA
NTEMYFDISPLALSFDHCAYLAEKRYYFRAGEYFSQQDTTTPDSRNESTPSAETSAAATKPQIYTAPENYTPVTSDVHAQ
EDSPDNTNSLILITVLSLFVTAGIVINVINIRQIRKNKK
>UWP24419.1 polysaccharide deacetylase family protein [[Eubacterium] siraeum]
MKVRLTIASLIATLCLAGCSSANTSSLASQPDESSTSVTASASDESRSSAGQTGQDTSAADSSEAVSSSDSESSDVKRID
YELDTSKPTIAITFDDGPNATTTMEVLDILEKYQVRASFFLIGTNINDESAKSVKRAFDLGCDIENHSKTHSYMDKMTAD
EIKDEVAYVNDKVKEITGTTPKFFRPPYIAVNDTMYENIDMTFISGNGCNDWDDKVTAEYRAKYLEKKAADGVIFLLHDA
EGNSKTVEALDKAIPILLEKGFQFATISELFELKGIEISGTDTNIYSELIAG
>UWP24420.1 peptidylprolyl isomerase [[Eubacterium] siraeum]
MVVIEMENGKKIKIELYPEIAPITCANFEKLVKEGFYDGLIFHRVISGFMIQGGDPEGTGMGGAKENIKGEFAQNGVKND
LKHTRGVISMARSMMPDSASSQFFIMHKDAPHLDGSYAAFGKVVDGMDAVDEIADTEVDWNDKPTTPQVMKRVYIED
>UWP24421.1 sigma-70 family RNA polymerase sigma factor [[Eubacterium] siraeum]
MRNTEDSRIIELFFARDEKAISETHGKYGRYCYSIAYNILAVNEDCEECVNDTLMKAWNAIPPQKPKKLSAFLGRITRNL
SLNRFFEKTADKRGSGQTAAVLDELAECVSSGVTTEDISDNNTLRHALNDFLICLEPEKRIIFMQRYWYMMSVKAIAAEH
SSTESRIKMILLRTRSELKEHLIKEGITL
>UWP24422.1 hypothetical protein NQ549_07675 [[Eubacterium] siraeum]
MKEKRLLNELGNVNDDFIEQAKPKTKNNRKKLYAVIGSVATAAAVFAVVFALSNHIPGNDTIPTGSSNAVEEISSNEIVE
IPLTFEEVKMPPLSTHSSGGGDELGNFYGISEAKFGLIPLELDRLIEESCPEGTLEDYYKWSEEYEKQHYNLDKIPPINI
EEAPFFPNIVRKYSLDHDTIVEMLKKRNDVYKQQAADNNSGNEYSEYIYTDEEIEAIASGDVQKCYDLVTFTKSIRKGNF
IYTPAYIYTATMEEIEAAGITAQELADRAFYFTTFSLSGEQLTAFQNKLLTYIAKSAQDDKFSGTYIIPYEATLSVPKRI
GNAEFIKENVTDINETNNPERSELEASYVLICYRSDSSDDGLAYDVFSKLPSNPYAIFDYWKKKNNIGDDVKLIKCSITD
NSKEEITESTATYTPATKRIVEITVSKDIENYYDKSKTLLLHTLEETFKSSFNFCDEYQLIIK
>UWP24423.1 hypothetical protein NQ549_07680 [[Eubacterium] siraeum]
MKNKFKKLTGLFLAAVMTLVALPIQTLASEWGVGDNVYAAMLGNYIGSDGGET
>UWP24424.1 hypothetical protein NQ549_07685 [[Eubacterium] siraeum]
MKRKRTHTILATITLISVILTSACTAGSANSSATSSAPETAVTTTTAPAITGTVIDRIDEPKAETTTAQTTAITAVTTTK
PQETKSAETTTTTTKAVTTAKPKPATTTTAATTKPAPEWTETKASGTKYVNTDCYSRKKAVLGAETVKLYNVNDKVTVTA
KTDTGYFKLSDGSFIHGDYLSDSKIVIQTTTTTKKAEAPKPSQTTTKKQESKPKSIYEYPFDLEAIRQVIIDDAVNNYGL
ILAEDIIKDESSWFAPLVIWKDVNPNVIRMRVSEEAESSYTGGYMKPGYYFNVYIETIPDLKKDENGNSIEGYAIYFLRG
GPSRQ
>UWP24425.1 Rpn family recombination-promoting nuclease/putative transposase [[Eubacterium] siraeum]
MARNIVKAKLDIIFKKLFTDEGNQHILQAFLSDILEIPYESINNIIVLNSEIMPENIIEKYSRMDIKMTVDGNRLINVEM
QIKDEGDYKDRSMYYLSKLYGNQLKSGDGYGKLNQCISINVLNFILFDEWTDFHSSFRMREDKHNSVLTDNFIAHYFELK
KIGKNFDKNNKQELWLRLINAETEDELDMLQQTGVKSIQDAVVVLHKMSADEKTRELAEMREKALHIEATEKSFAIAEGE
RRKEAEILANLKAMGLSEEQIKQALGK
>UWP24426.1 cofactor-independent phosphoglycerate mutase [[Eubacterium] siraeum]
MKYAVLLCDGMADLPREDIGGTPMSVAHKPNMDKLAKVSRVGLVKTVEDNLKPGSDVANLSVLGYDPAIYYSGRSPLEAG
SIGIDMKPTDVSFRTNLVTLSDEPVYEDKTILDYCADDISTEEAAELIKFIDEKLGTDEFRFYSGVSYRHCLIWDHGTTD
IGTLTPPHDITGKPIKTHLGVNENGKVLIEMMKKSYDLLKDHPVNLKRIERGLRPANSIWFWGEGVRKELTPFAEKYGKS
AAMISAVDLLRGIGKFTGMDVIKVDGATGYIDTNFDGKAQAAVDALKSGKDFVYIHVEAPDECGHRNEVDNKVKAISLID
EKILGKLLDEFKDEDIKILICPDHPTPLELRTHTNAPVPFMIYDSRKKLDGVDCFCEESAAKTGDYIAEGHTLMSSFLAD
>UWP24427.1 stage V sporulation protein AC [[Eubacterium] siraeum]
MNISKKEYAQLADRYSAPSKLYITVPKAFVIGGLICCTGQFFNDLYIMIGNDADTASAYTSITLVLISALLTGFGQYERI
AKHAGAGTLVPITGFANAVVSPALEFKTEGLILGTGAKMFIIAGPVIVYGITAAFVYGIILFVISLFGG
>UWP24428.1 stage V sporulation protein AD [[Eubacterium] siraeum]
MAKLISEGTIELDRGVSVYSCAAAVGKMESDGPLGNCFDYAAEGAELGLTTWEKAESTFQQYAFDIALRKGKLIKEDISF
IFAGDLLNQCTGSAYGLRDTNISFIGLYGACSTMAESLAMASLFADMRLGEYFAAVTSSHFCSAERQFRFPINYGGVRPP
TAQWTATGAGCCITSVAEKPPYVKSVTIGKITDMGIKDANNMGAAMAGAAYDTINRHLLATGTSPADYDVIYTGDLGQVG
SELMCELFRRDGTEISHKHKDCGLMLYDREKQDVHAGGSGCGCSASVLCGHILPQIAEGKLHRVLFAATGALMSTTKVQQ
GESIPGISHLVEISDAL
>UWP24429.1 stage V sporulation protein AE [[Eubacterium] siraeum]
MQYLWAFLVGGALCAIGQLLIDLTKLTPARILVAYVVSGVILGAVGLYQPLVDFAGAGASVPLTGFGNLLAKGMRKAVED
DGLLGIFTGGFTACSAGVTAAMIFALAVSLIFNRTDRTRQE
>UWP24430.1 L-2-amino-thiazoline-4-carboxylic acid hydrolase [[Eubacterium] siraeum]
MNKRLAVLRKETENESKAMKFHLESQILPGIATYETLSAVMGKEQALAEIHRIVELHSLKMKKAVSKAARFAGMYKRFPK
IFLKITQKTFGRDAGFDYKIYDTDKNTARLDMIKCPYHIMTVRYGCPELCVCFCDSDDTAYGDIHPKLRWHRTKTLGRGN
DCCDFSLSYIKTE
>UWP24431.1 RNA polymerase sporulation sigma factor SigK [[Eubacterium] siraeum]
MFISVLQTALQSLIFFALHFKSNGSFPRQLSAKEERECLEKAAQGDLAARDKLINHNLRLVAYIVKKHYPDSKEADDLIS
IGIIGLIRAAETFDYRKNISFSTYAGKCINNQIRMYFRKTKHQQTEIYMNDPMDCDKDGNAVTLADIFKDGTDVAEEAAL
NIELDKMYRYIDEELDEREKEILTKRYGLSKTSYRTDRIMTQREVADELGISRSYISRIEKKALEKLRSRFEKGD
>UWP24432.1 sodium/proline symporter PutP [[Eubacterium] siraeum]
MELQQIIMLITIAVYLIMMVVVGVICAKKTDNVGDFYLGGRKLGPFVTAMSAEASDMSGWLLMGLPGVAYATGIADAAWT
GIGLAIGTYLNWLIVSKRIRKYSHVCNSITIPDFFSNRFRDSKKILTLISALIIIVFFIPYTGSGFSACGKLFNSLFGAD
YHIAMIISAVVIIAYTTIGGFLAASTTDFIQSIIMSVALIIVVVFGISSVGGVVEVMNHATSMPGYFSLTHTFDVLKQQT
GDYGPLTIFSTLAWGLGYFGMPHVLLRFMAINDSKKLKVSRRVATVWVVISLAVAIFIGVVGLAMTKNNVIDPLADPETV
IVVIANLLAKAGPLAAMVGGLIIAGILASTMSTADSQLLAASSAVSENLFNQVFKIKTSEKTAMLIARITVVVIAIVGIV
IAWDPNSSVFQIVSFAWAGFGAAFGPVVLTALFWKRTTKWGAFAGIFAGGAMVFIWKFLVRPLGGLFNIYELLPAFIVAL
AAIVVVSLLDKKPSQEIIDEFESVNAAE
>UWP24433.1 NAD(P)-dependent glycerol-3-phosphate dehydrogenase [[Eubacterium] siraeum]
MAKITILGCGFGTALAIMWDKYGHNVTAWSKYQEEIDAIMNDGEHKRLLPGVIVPPTIRLTTDMNCVSDCDILVFAIPSK
FVREVAQKVKSYVKKDTIVVNVGKGFEENTDKRLSQVLKEELPDNRIAVLTGPSHAEEIGRNVPTTIVVSSEDEDCMMYL
QETLQNDRFRIYRNSDLVGCELGGALKNPIALCCGIVEGMGLGDNTIAALMTRGLAEITRLGVAMGGKRETFDGLSGVGD
LIVTCTSSHSRNHRAGLLIGQGIPAAQAVKQVGTVEGYQCAKIAYAIAREHNVQVPIIEQLCEVCYNGQSPLEAVSKLMG
RPSKAEEEIF
>UWP24434.1 glycerol-3-phosphate 1-O-acyltransferase PlsY [[Eubacterium] siraeum]
MIYLCYAIMIIVPYLLCGINTAIIVTKIKTGEDIRTLGSGNAGLTNTLRTQGKIAALFVLLGDVLKGTLSILIVRFSFLW
LTGTDTANPDNMMTYVGFAAAVAAIIGHVFPIYFGFKGGKGILVSVAVLMTVEWIPACILLGIFIIVVALTRYVSLGSCI
AAVCYPVTILVYSLITGDPCVWINVILSALIAVLILFMHRGNLVRLKNHTEKKLGQKA
>UWP24435.1 ribosome biogenesis GTPase Der [[Eubacterium] siraeum]
MNGIVAVVGRPNVGKSTLFNRIVGKRMSIVDDTPGVTRDRIYAKAEWLGKEFMLVDTGGIEPDSKDVILSQMRMQAQLAI
DKADVIIFVTDVTSGVTANDADVAAMLQKSGKPVVLCVNKCDGIGEVPPEFYEFYNLGLGDPIAVSSVHGHGTGDLLDAV
FENMPEENPQREYSEDAIKVAVIGKPNAGKSSLVNKIAGEQRMIVSNIAGTTRDAVDTVIERDGQEYVLIDTAGIRRKSK
VNEQIEKYSVLRAYMAVDRADVCVIMIDATEGFTEQDSKVAGYAHEQGKASVIAINKWDAVEKDGKTMQEFTKKLEVDFS
FMSYAPFVFISALTGQRVDKLFEQIKYTYSQNIRRISTGTLNDMLGYATARVQPPSDKGKRLKLYYMTQASAKPPTFVIF
CNDKELFHYSYQRYIENQIRESFGLDGTPIKIIARERGE
>UWP24436.1 hypothetical protein NQ549_07745 [[Eubacterium] siraeum]
MKLKKRIFSFLAVLAVSGLAILMCTACMSAEEKEKAKEDIRQAKPIAEKYLEDNFGGGQVVSIEFMQAKKNPGPVPDFNK
YASGFCKADVRLENGTEFQLIVDTDNKICYDNLNADKVINEAVQTIVSLTDGTKPDDIEVNVAVRGLLGAVGSGYEGFLS
RDTDTAEKLLNGDYYFNVVLKYSSSVNGVDVSRLENTPYKASITVRLIQFSQFAESGTKTDILGSSDCNLTINDSLTYLY
LRENLFLDNFRMSDDENFTRFQKGNMVTYLQNKVDDLILAWDSSVADLSVSSVPAEKQISTEYYSGQRFTALCDTAAKID
YVIKTESRYSKVYAFTTDDFGDTPYLAGNGGGEGKDVADCMMLISGTDYHSADFNIKGAGSITVGLYKR
>UWP24437.1 radical SAM protein [[Eubacterium] siraeum]
MSVRITSVDKGSPADKARIKAGESLVSINGNAIHDILDYQFYASDKKLVIELEDKTVKVRKGEYDDLGLNFETYLMDCKQ
HCKNNCVFCFINQLPKGMRETLYFKDDDSRLSFLQGNYITMTNLSDEDVDRIIKMKLPMNISVHTTNPELRVKLTKNPNA
GKCLDYLYKMAAAGIEINTQIVLCPGLNDGKELEKTLTDLCMLYPAVKSVACVPVGVTRFRDKLPKLELFNEETAGKAID
TLEFFGDMMFEKYHDRVVYASDEFYLTAKRKMPDYEFYGDFDQFENGVGMCASLQKEFIDALADKREFGETDDKERHVSV
ATGVLAAPLIETLGKMLKTDFPNTVVDVYTIRNDFFGETITVAGLITAGDIIAQLTPYKDNLGERLLITENMLKTNSDIF
LDDKTVSDVEQALGIEIMPVATDGYELLDAILGEGTDI
>UWP24438.1 50S ribosomal protein L32 [[Eubacterium] siraeum]
MAVPKRKVSKARRDKRRSQVWKLSAPAFSRCPQCGELKLPHRVCGNCGYYKGKEVIASKEA
>UWP24439.1 hypothetical protein NQ549_07760 [[Eubacterium] siraeum]
MIKLIAGKKGTGKTKLLINAIHEAEQASNGNVVAIQIGSSLNIDIYHKVRLVNIEDYNIDNYDAMYGFIAGMLASDYDCT
DIFVDGILKICGRDMEKVGAMFDKVAAVSGENTHVTFTISAEVADLTENIKKYLK
>UWP24440.1 glucose-6-phosphate isomerase [[Eubacterium] siraeum]
MAVTLNDKYLKGVVNADELKGMEPMVKVAHEMIENKNGLGNDFLGWVDLPVNYDKEEFERIKKAAAKIKADSEVLIVIGI
GGSYLGARAAIELLRSTLYNSLAKDTPKIFFAGNSISPTYLNEVIELVKDKDFSVNIISKSGTTTEPALAFRVFREMLEE
KYGKDGAKGRIYATTDKAKGTLKELADAEGYETFVIPDDVGGRFSVLTAVGLLPIACAGCDIDALMAGAAKAREDFSVCD
IEKNDCYKYAALRNVLRNKGYKVEMLVAYENSFAMMNEWFKQLFGESEGKDGKGLFPASATFSTDLHSLGQFIQDGSNIL
FETVVHIAKAQKDFFLKNDATNGDGLNFLSNQNMSVVNQKAYEGTIIAHTEGGTPNMVLEMPEVNESELGYLIYFFEKAC
AVSGYLLGVNPFNQPGVESYKKNMFALLGKPGYEDAKAALEAKIG
>UWP24441.1 D-alanyl-D-alanine carboxypeptidase [[Eubacterium] siraeum]
MVFIKRITAVVTAFALAVVTQGASLTAFSEGDVSEADSITKAAIVTEVSTGQVLYEHNSHERLPMASVTKLMCLLIWAEE
MEKGTFGMDTVITATARANAMDGSVIWLNVGEEMSAYDMIRSVVIASANDACVAVCEYIAGTEEMFVERMNKRAQELGMS
DTHYDNCVGFDSDTHYTSAYDTALLSAAVSEYDCYNEFFATRLDYVREGERQTQLLNTNKLMQRYDGIIGGKTGTTDKAG
CCLAVWAKRGNMKLCAVALGCKESEQRFTACTDLLNHGFSGFELYRTAVDSDVLTPVTVTEGLEKQADIRVKRLNTIVIP
KGSSKRIEYTHTVVDSLSAPVQYGEKVGEVRASLDGEEIFYSDIVTTGEVGELNFFSSLLIIIRRFFSM
>UWP24442.1 putative ABC transporter permease [[Eubacterium] siraeum]
MNYKICLPMKLFMLFCFGGCAYTITELLFRGNSHWTMFILGGICFLLVGGINEKFDLSLPVQMAVSSLIITALEFLCGCI
VNLWLDWKVWNYEQLPFNLLGQICLLFTVLWFFLSAVGIFTDDILRWKMFCEEKPVYRLTRKRSE
>UWP24443.1 helix-turn-helix transcriptional regulator [[Eubacterium] siraeum]
MAKNVPKTTANTENNVYNQHKTTTCRITDEDEKNENTEPEKLLYVQQAQEFYHEPIENENSVFALIASGDINQLLESKLK
YDADIESGKGQLSDDPLRNQIYHLVVCAAVVARTCIAAGMSEETAYTLSDIYIRRADICTSIEQVIELNNEMVMDYAVRM
QRLRRTKRLSVPVRTAIKMISENTGKRLTVQQIADEAGYDRSHLHRLFKAEIGMGIHEYINASRINAAKGMLKDGTHTIA
DIASLLGFSSQSHFCRAFSEAVGVTPKEYKNGKLP
>UWP24444.1 glycoside hydrolase family 26 protein [[Eubacterium] siraeum]
MKKTLAAILAVSMILSVTACNDSTASGNGDNSGNTASSATDNANTEQLRSNPIAVDADGNIDMDVALKYETDVDALIKKL
EAKTPDGSKPVSENTNEETLELFNYLKSVYGKQIIAGQQYSDANQFENIMYYNTTGDMPAIMGFDFLYAQGTDTPDYTQI
EEAIKWHNEQNGIVAFCWHWKVPVDMSDKSVKGTAFYSDEIRDFSLEKAVTPGTDEYKVIIKDIDTIALYLQRLETAGVP
VIWRPLHEASGAWFWWGVKDRDTYDKQLYQKLWYILYDRLENYHKLTNLIWVWNGQSKKATVNANTYDIGGMDVYPSSED
HSVQIASYSTLSKYTDDIGKMSALSEVGYIPDPEEVFKADSKVKWLYYAPWCKEFVCASNGSGAVITQLGGTPSINTERM
SEEFLKSVYSSEKVITLSELPDFKGTTKKIPEFIKSWKFNNPKLTIENDKLTAYEQ
>UWP24445.1 aldose 1-epimerase family protein [[Eubacterium] siraeum]
MTTELKTKNAKAVIASEGAELKSLVIGGREIMWCGDPAFWGKTSPVLFPAIGNVKNNNTIIDGKEISLTKHGFARDNTFT
TVRKSGNSLILQYKYAPVKNGYPYSVELCLQYNLFDDRIEICYSVFNPEYHSIPFCIGAHPAIACDDLDNCTLVFEKREK
ASTPVMDLNTRLFRSKERIQRLDGSSKLPLSYDMFDNDVVYFDNIKSRAVKLVQGKKTLACIAFEGFETLGLWTPAGKRA
GFICIEPWCGSDDYDDDSGIFKEKKGIQILEGKKFARYKMVISAQ
>UWP24446.1 NPXTG-anchored protein [[Eubacterium] siraeum]
MKLRKIMAGIVATSVAGTMAVAASAQYDAFIMYASGSWYPSTMDASGHSEDAASGTVTEWTAGTAEVTKDGTYTVSVSGI
KASAVDEETGEEIMAPTPGEGAAVFNVDIPDLSTALGIGANCEGYDATMTAAQKMEFAKSKGINVTDVKITQVTDGETTE
VAVDSSKIFFGDIEGNGKFRIELYNQFGETKNDAPLNVADIYFNESLNVTFTISGIDAITGGNIKPADTTAPADTTAPAD
TTAPTTGDSTKPNTNTGVEGVAAVAGVALLAAGAVVVAKKRK
>UWP24447.1 elongation factor P [[Eubacterium] siraeum]
MITAGDFRNGMTFEEDGNVMQIIEFQHVKPGKGAAFVRTKIRNVITGSVVEKSYNPTAKFPTAYVERKDMEYTYNDGDLY
HFMDSETYEDVPINKAELSDNFKFVKENMVCKVLSYKGKVFGVEPPNFVELEITDTDPGFRGDTATNVTKPATLETGAEI
RVPLFVEIGDIIRIDTRTGEYMERVTNK
>UWP24448.1 hypothetical protein NQ549_07805 [[Eubacterium] siraeum]
MTVAEKVSYIKGLAEGLGVDDSTKEGKVLAAIVDVLDDIALTLGDIDEELNDVADVMTDMEESVDCLEDVVYGDEEDDYD
DCDECCDEDDYDDDMYEVTCPNCGNTITVDFDVIQSGEIPCPNCGENLEFDLSCLEDEECDCGCHHD
>UWP24449.1 Mrp/NBP35 family ATP-binding protein [[Eubacterium] siraeum]
MSECTHDCSSCSQNCGERKTPQSFLEKPHELSHIKKVIGIVSGKGGVGKSMVTSLLAVAMQRKGFKTAVLDADITGPSIP
KAFGLHGKATGDNNGIYPVMTKTGIEVMSVNLLLPDETDPVVWRGPVIANTVKQFWTDVIWNDVDYMFVDMPPGTGDVPL
TVFQSLPVDGIIVVTSPQELVSMIVGKAVKMAEMMDVSVLGIVENMSYFECPDCKSRHSIFGESHIDEVAAKYGIKNIAR
MPINPKLAAACDKGLIELYDGNWLDETTDMLEKL
>UWP24450.1 biotin--[acetyl-CoA-carboxylase] ligase [[Eubacterium] siraeum]
MKLKEQVLLILMSSKGKFVSGEEISKQLYVSRNAVWKAINSLRADGFIIDAAQNKGYLLSGGETDDFTRYGILRIRQLLK
KSAADADITIKDIVTSTNTLLRISAENGAPSKTVLIANEQTEGRGRHGKSFYSPADTGIYMSVLLRPDFKADKAFFITAG
AAVSVVRAIKKVCGIEAGIKWINDIMLNGKKICGILTEAVTDFESGSLQYAVMGLGVNISRPKGGFPSEISDIASSLYSE
EAAGNELKCALAAEILNNFFDICERMSVDKLTEEYKSYSVVLGKRIRVISSNAEYYATAVDIDKNARLIVRDENGDMHTL
SSAEVSVREGQI
>UWP24451.1 chloride channel protein [[Eubacterium] siraeum]
MNKLLNHLRIRSERLYITLKTFFKWLLLSGITGICCGVIGSLFHLCMEFATEFRTGHSFMVYFLPVAGLVIVFLYSICGL
KNDPGTNIIITSIRTEGKIPVRMAPLIFISAFITHLFGGSAGREGAALQIGGGLSAEIARILKMDERNGNLLVMCGMSGL
FSALFGTPVTATFFAMEVISVGVFYYSAIVPCFFSAAVALGISHLFGIVPVTYKVAIPDISVTNIAFAMILGVGTALLSV
VFCYSLHKLSKLLSAKIKNNYIRIFVCGCAIVILTAVFGTDYNGAGMNIIADAMSGTTRPEAFALKLLFTVITIAGGYKG
GEIVPSFFIGATFGNLFGTLVGLPPQFTAALGLVSLFCGVVNCPVTSLLLSIELFGGEGIIFFAAACSVSYILSGYYGLY
TGQKIMYSKLHSKYINRHTK
>UWP24452.1 methyl-accepting chemotaxis protein [[Eubacterium] siraeum]
MSAKKDISKEFDKISDGAKQVQKKRKSLTGRIFKWMCLAVGGSLLIVGGVNIGINYNFLQESLKNQLTEVADMSSNTVSN
QLSSITAELQQIAYDSGFDDLTDTGTLSTKCFSILTKNPMLTDIKIVNTNGKCFYAETLDYSENDSFKKAVETKKTAQGE
PYAAKDLKHVLMDVAIPMFDSDNTTLRSVLMACVDMNTFSAVIGQTKIGETGYAMAIDQTGTIIAYPDETKLTERINYKT
LAQADSSYQGIADCISNAIKGEKGFAEVTLDGVDKYVTYAPIANTEGWSCLVVATPSEYTDSIKMSLCIGTAVAVICFVV
SVLVILTIVKKVIKPVKLCSDRIVTLSQGDLHAEPLDFGKNIDKEISQLSESTNQITTQINAIITDLDNMLAALGNGDLT
YSPADVYIGDFAKLRASYERIMLSLNKTMSGISTAGVQVSNGAEQVSSAAANLSEGATRQAASVEELSASLAEVSEKVNR
NAARAGDAAKNSEQAAKLVDSGNEKMNILLEAMHKIDDTSKQIANIIRAIDDISFQTNILALNAAVEAARAGEAGKGFAV
VADEVRNLAGKVAQAASDTTTLIGDSIKAVEDGTAIANDTAQTLALIVETTTQTADLIEDISTACEEQATAISQITAGVD
QISSVVQTNSATSEECAASAEELSSQATILDGMVSKFKLSKKAIAEEPEKAAGKADESEKTASAKPEKADNPEAKKPSEP
KRDKEKPAKSKQEIKKTTAEAKEIKAEKPAVASKPADIITDKKVPESKPIASTQIKKNESKPVANTQIKKTESKPVASTQ
IKKNESKPVANTQIKKNESKPVSNTQKKKIESTDENKKKNSESAIKAISADFKTEKAKTEAPAQKKAKAIGISHFDTAVN
SENEFTEDANDKY
>UWP24453.1 OadG family transporter subunit [[Eubacterium] siraeum]
MTDNLLRTMAIITEKTAAENISGMWATVITGMVVVFLILGLLIGLLYIISFFCNLGNKKKKDAKPDQTVAQPAPAPAPVE
LIEEDENDDEVIAVISAAIAAYTAGDGKTYAIKRIKRAEKQPRSSWGNAGVNENTRSF
>UWP24454.1 sodium ion-translocating decarboxylase subunit beta [[Eubacterium] siraeum]
MEILDVFWNALVALAQKSGFCNITPQQGFMIAVSFLLMYLAIVRKFEPLLLLPIAFGMMLTNIPGANMFHPEMFGISPDP
AIAANFAENGVNYGEVLHNGGLLDILYLGVKLQIFPPLIFLGIGCMTDFGPLIANPKSLLLGAAAQLGIFVTFLGACAFS
LTGIEGVDFSFKEAASIGIIGGADGPTAIFLTSKLAPQLLGSIAVAAYSYMALVPVIQPPIMKLLTTKKERAIVMESLRP
VTKREKIIFPVAVTLIVAFIVPDATPLVGMLMLGNLFRESGVVDRLVKTASNELMNIITIMLGTVVGATATAENFLTVKT
LIIVALGLIAFCFGTAGGLLLAKIMNKLSGGKINPLIGSAGVSAVPMAARVSQTVGSKENPSNFLLMHAMGPNVAGVIGS
AVAAGVLLNIFG
>UWP24455.1 hypothetical protein NQ549_07840 [[Eubacterium] siraeum]
MPIEHTKALENEGAVLLAQSDRRPFWHFFDLKAYIIMACMMGGGIGLREAGVFPDVFVGFFYTGLGCALASAGISFIANF
IRYDKLV
>UWP24456.1 ankyrin repeat domain-containing protein [[Eubacterium] siraeum]
MNENELKELFERRNISEIRHAVDNHREIKERVLAWAVEHGNTELVHYVMNCTTQEEYERFENTPLESACLCGNYGMVKFI
AENEKSPYFSQDNSLFYAAAYGDRGIIRCLIENGYDVNMKDGYGGNALEWAAQENRISNAKMLIESGCDVNNLNGEGMTA
LYTACAEGNTDMARLLLNNNAEPDRTEDATPLIIASCYGKIDCAELLLEHGSDVNTIDNEGRTALFYAMVYGQDEIEKLL
SAHGASYDICDKDGVSPGQLKDEGVREQVYSELMGEEE
>UWP24457.1 RNA-guided endonuclease TnpB family protein [[Eubacterium] siraeum]
MVCNKVVKIALICDQIDKDGKDVNYNDIYKLLWDLQKQTREAKNKVIRLCWEWSGYSSEYFKTHEEYPKDKEIFGISLRG
YLYDRIKGDYNLYSGNLSQSAEIAYKEYKNSLKDVLRGDKSIINYRENQPLDIKNKAIQLLYENDNFFVRVALINKDKQK
ELNFKDCSVRFKLLVKDDSTRTILERCFDEVYTITASKIMYNKKKKQWYINLGYKFTKEIDKTLDKDRILGVDLGVINPL
VASVYGSYDRLIIGGGEIDKFRKRVEANKVQMLKQGKYCGDGRIGHGVNTRNKPAYNIEDKISRFRDTVNHKYSKAVVDY
AVKNNCGTIQMEDLKGITQNKNERYLKNWTYFDLQTKIEYKAKALGIEVKYKNPKYTSQRCSKCGHIAEENRPEQKTFKC
VKCGFKVNADYNASQNLAIKDIDKIIEQYYNKG
>UWP24458.1 hypothetical protein NQ549_07855 [[Eubacterium] siraeum]
MTKLKTFFRRLFAGSFKRMFGYIGTIHKETGKNRFIMFFDMIWCIFRYSVGYMDYRVFGFANIKGKNRRTFMTMNDNITI
SKRCNDRTYFHIFDNKSEFDEAFREYIGRDFLNLEKATADDLREFCKGRETVFAKPVNQFGGEGITKETVTPDTDYEALY
KRLCDNKQYLVEETIKQNEQMDRLSPSSINTIRMVTLLHDGKVHFMYALVRMSNGTNCVDNICSGGMYVSIGADGVIHKN
AYCDATGVYYEEHPFTHTKFNGFEIPMFFEAVEMCKKAALVVPQVGYIGWDVAITPTRPVLVEGNTLPSYDMCQNYGHID
NKTGVRPRFVEILGEEYFK
>UWP24459.1 oligosaccharide flippase family protein [[Eubacterium] siraeum]
MKIDQIKMGSLLSYLSLILGTVVSLVYTPIMIERLGQSEYGVYSIVLPMVSYLNLFSFGLGSAYTRFYTRYKEANDKYNM
AKLNGMFLVIYSLLGVLVLIVGFTIAANPRLAFGQKLTEEEIELAVRLMYIMTVTAAVSFPLSVFESNTMVNERYIFLKL
LAIVKSVINPLLIIPLLMIGLRSEAIAYMSLAFTLFSGLLNIIYCNKKLAIRFYFRDFDFKLLKSMFKFTGWVFVGIVVD
QLNWSVDKLLLAWMHGSNEVATYNVASQLNIYYMSMATTFSGILTPRVHQMVANKVPDKQISDLFIRVGRFQFTILTMIL
FGFVAVGYPFVLLWAGEANANAFVIALLLFIPTILPSIQNLGIEILRAKNMHKFRSLVYVLVAVLNIVISIPLCALFGAV
GVAIGTAIPVFIGNGLIMNWYYNKYIGLDIPRFWRRITALLPSLVVPAIAAILIACLAHASGYLGILFWGVIYVVIFIVS
VWLIGLTPREKEIVTSPLKRIIYKILSKLLRL
>UWP24460.1 diguanylate cyclase [[Eubacterium] siraeum]
MKIKSLLITVLACFVIIPSVAFACIADVEMNKLAMKNYKQTAQSMAENQTYNISEYFRIISASAKQIADNPDILSFDKEK
NPTTTDALSIYSNIASADNPNVRIDRIMIVNKSDFRPVVGTNEDFNDLTRDDVLYGTLKKICARKDGEVTFYTPDVYTNF
NEGDKEKNDPLFPGKTANGLRLVVKYSVGDYYIVTFFNNTALKSFATSSQFANNSKLVLIDPNGSIMHDSYIGNTSDKKN
SAYLKFTEAAQTGSAVEVDNFKGTDSGVIPTISFTSKMPTINEGEEGNWTLAIIAETDKAYTLSGEAMGAIVGMIVLVAI
IFTAGAIVLVFIITKPIKVIEETLVKVHRGDHEARINVIANNEYGQIARTFNDLIDDIVVSEGRYRTIIEMSDNIIFEWN
FKSNDVFFSNNFNKKFSYRAPSDHFGDSFLLKVKVHPEDNDRYHKDLEKLSKGEEFEGNEYRWKNIYGDYIWILMRTATI
RDRDGNIAKIVGVIVDIDRAKKSEKLLTERASYDSLTGLYNRESIERTIDNEIELINVRKSEVAILFIDVDDFKIYNDKY
SHATGDQVLKFVANTINFVIKGFGTAGRYGGDEFVACVRNIETNEPTRVARDILSGLKEGFTSDNGDKLSVNASIGISII
KDSSMHVDEIIGMADDAMYKIKKNGKSNFGILNKEMVERPVPDKVDEEDVIGGSNSNNIGDSVAPDTANDTAEQQQ
>UWP24461.1 GNAT family N-acetyltransferase [[Eubacterium] siraeum]
MIREVNEDEYEQLMSLYCQLHETSVPEYKGKTKELWQRLVSNPDYHLIAAEEDGKIVSTCTCIIVPNMTHGPRPYAFVEN
VVTDSGYRGRGLATACLERAKEIAKAENCYRLILMTGSKLDSTLNFYRKAGYDDKEKTGFIQYLD
>UWP24462.1 Hpt domain-containing protein [[Eubacterium] siraeum]
MTLEECYRALGGSYSEVLARLIDDKMITKYLNKFTEDTSYRDIFAALENNDYETAFRAAHTLKGICLNLGLENLYKAAYK
VTEALRQKTDETTPEMLDELKSSYNSSILAIQQL
>UWP24463.1 quinolinate synthase NadA [[Eubacterium] siraeum]
MTVREMQDEILRIKKEKDICILAHAYQRQDILDVADFVGDSFALSQMAAKAPQSTVLMCGVRFMAETVKILSPQKKVLLS
DSNAGCPMAEQMDKDLILQLKEMYPDYKVVAYINTTSELKTVCDVCVTSSSAVKIVKKLDSDKILFIPDCNLGDYVQTQC
PDKTFKLVSGGCPTHLRMTVKDVEKAKAQHPDALLLVHPECAPAVTALADYAGSTTGIMSYAKKSDAKEFIIGTENSIVE
HLSFDEPDKKFYPLSKDCVCHNMHLTNLATVYNCVCGNAGEEIVLDEEIRLGAKRCIDEMLRLGD
>UWP24464.1 peptidylprolyl isomerase [[Eubacterium] siraeum]
MKFRRKLAAVLAGIITVTAFSGCSMLGNQTTNALGTYDFTQMDLVQLNKPSEGQDVAVIETNLGTITAVLYAEFAPKTVA
NFKKRAEEGFYDGKPFFALQKGIYAITGASNDEGTEGITDDGKFIENECSVNLWPFKGALLGYSSQQGYSDSRFFFTGAL
EITEENKKELRGYTDQETSAQVIPDELITAFEKRGSVPGFAGTYTVFGQVINGFDTLDKILWSASDKNTMKPLEEIKIVK
VTLDSYKDGKFTIEEPTSDKYLTAKEIAELQNESNGTSGSNSSTAGSSDSSSN
>UWP24465.1 peptidylprolyl isomerase [[Eubacterium] siraeum]
MRFKSLCKAAAAVTLAAAMITASGCNNEKNDNTAEITVGPGDTLAEMTIQIGEETGKIRFKLFPEVAPKGVDNFVKLAQS
GYYDGKTIHRVIKDFMIQGGSLRGNGTGGTTADKTEIPRETNNRMRAYYGALGYAEGSDGINSQFFIVNNKTPFDIAKTA
ANISSDLEEYKDRLKEEDKKTYTDYLSKLNSVPDDVKAKYLSSGGAFSIDGKYTIFGQAIEGLDFLDKISTVEVSSGNSI
DDEAGIASKPAVSIIIKKIEIATIPTITETEATTTTRKSIRPSATTPAPSDTTTAETPAPDNTTAAETTAQ
>UWP24466.1 PASTA domain-containing protein [[Eubacterium] siraeum]
MNKRCMGCMEQYDSGLEICPYCGYVEGTGAEEAIHMAPGSILLDRYIIGRVLGYGGFGVTYIAWDGKLEQKVAIKEYLPS
EFSTRIPGQSCVTLLGGEKNEQFRDGLKKFVEEAKRLAKFQNESGIVKVFDSFTENETAYIIMEYLEGETLSDRLKRDKV
IPEDEAVSMLMPVMRSLETVHKEGILHRDIAPDNIFLTTNGQVKLIDFGASRYATTSHSKSLTTIIKPGYSPKEQYDSRG
DQGPHTDVYALAGTLYKMITGVTPPEAMGRNAECETRKRDPLMPLHKYCKSISQKRENAILNALNIRIEDRTPDVASFMK
ELDSEPPAKRRYGKIKKIDLYHWPVWLKVGIPALMAVVITFGALLATGVINFPSLFTEEIVIPDGIVSVPDVEGLSKDEA
IRLIEEANLTASSEGSIESKYIDAGVIVLQTPTGSSYLEENGIVTLMISSGNGVVKEENGVCTVPYVIWDDKKTALSKLK
EAGFDKPVIEEKNDDNVAAGKVISQSIEAGEKVEKGTTVTIVISKGSKSMKMPNVKGMTYSEAEKTLKAMGLVVAAQYEK
NDSVPENTVLKQSVKDGDNVSKGTKITLTVSSKNNTLKVPALTGVDKASAVSQLEKLGFKVTILEGESDAPENTVYAQSP
LPGSEQKSGTSVIIYVCTASNEPSLVKVGNVTGNKENEAISTLEKAGFSVSVSKEYSDNVAEGVVIRQEPAADTEKNYGS
KVVIYISRGVQMLTVNNVVGKKRSEAENTLKKTGFAVEIKESFNSAVAPGKVIKQSPAADEKLKKGGKVTIYVSKGKQKF
DVATVYGMTEDEARKALAKFDVSVVYDGYSTDIPYGSVLSQEPAGATSLEEGSVIRLTLSKGPDWSDYTDTLPSEVTSDE
YEITEQTRYSYRDKQTTTSNDSSKDGWTQYDSSWAWSEYGSWSGWSSSWVGSDDSRQVETKTVTDKEGYTEYRYGRYEGK
RAKTGKWGSHWCRTCGINKQGWIESTIYYKWTDWSTSRKSVTDKGRCSHVNYQYQYFYDKSPYQYYKEESRWIAPVTHTE
YRYRERRKIYTYYYYRWDDWSSYSENEVSQSSDREVRTKTYYSYRRK
>UWP24467.1 FHA domain-containing protein [[Eubacterium] siraeum]
MKKVRCLNGHFFDSDTYDKCPLCNSVKVEENDANGVESAKSVTQEKKHLFPWMKDNKKAAEIVRVEEGAVDKTFSIFGND
NDKSKPINEIYSCAAARPATDAAGADSHSDKKVEDASVKKSEPPAVFEESRNSVAVSIKDEIKNARLDSNKTIGFFSMPV
PKTQEDGTASTNIPATQNEPLVGWIVCIKGVNFGKGFSLFSGMNSVGRSEENRIVIPGDNGISRQKHAMIVYEPKKRVFY
IKSGESSGLTYVNDEIVMETKQLEAWDKITLGDSDFLLIPLCCDRFSWEDYITR
>UWP24468.1 protein phosphatase 2C domain-containing protein [[Eubacterium] siraeum]
MQIFDDNYSFLKENRNAELVLYSVKGGREEQQDCSGYEIADDRLMAVICDGMGGENDGKKASNTAVGEFLNQYLLSENDG
KPDDFFEKAIVSANSAICSFTDKNGNMVCAGTTVVCILIADGLLRWASVGDSRLYILRDNELVQATTDHNYALSLSEQLK
NGNIDRQTYETEMLQGDGLTSFLGVGREMQVDINVRGIPLHSGDRILMTTDGLYKLVSDEEINRILTNFKNIGEAVQALE
MKASHGALKKRTVRDNMTIALVNIK
>UWP24469.1 protein phosphatase 2C domain-containing protein [[Eubacterium] siraeum]
MLEYSTITNKGDRSVNEDSIAVIPSGKSGFACILCDGLGGHGMGDVASGCVCDTFRNMLLGTTEMSGFLPVALRCAQANL
MREQIRLNATRKMKTTAVALAVDDKKAYVAHIGDSRLYIFRKNKVMTRTLDHSVPQMLALCREIREDEIRNHPERSSVLR
VMGIEWEKDMFDVMKPVPLRKCDAFLLCSDGFWELITEEKMCEYLKNSDSADEWLGMMTKEVRKNGKGREMDNYSAIAIR
NL
>UWP24470.1 DUF4176 domain-containing protein [[Eubacterium] siraeum]
MNTVLPIGSVVKIQGIKKPIMIFGYLQKSGLGNGKVIDYVGVPYPEGNIGPQAQIGFQRYDITEVVFTGYENEEFEPWKQ
LIRAYNNPDNKTE
>UWP24471.1 WXG100 family type VII secretion target [[Eubacterium] siraeum]
MSETIKLSPEMLISQAAQLSTLSNDFNNLFDSVVSELNTINGNWSKNLANNFAGKIISAQNGFRSVVDALNNGSEAARIC
AESFENIDDVLAKMMSGGGSNGSAGATSSIIPSNIDSIEDVFDLIDEQYNKLPSSVRENIKSCAKNWFGSGVSAYEITHQ
LFDKDFEGAIEKFCKDIADKAGDGISEIVFSDGSPDFELGFDQKLYGKYIINSIWDGTKAAKEFIDNPSMENLIQIGWNS
TVGSVLDTVADEAYSFVSKIPFIGDWYAKRGATDGGSIFNVAYTEWTRAIFGDDMANSVSTYYADNGGIFKGLVNGYDVI
KDAVTDSCKKSGGIINMWLDGWKIIFS
>UWP24472.1 hypothetical protein NQ549_07935 [[Eubacterium] siraeum]
MISIDTDMLRQLAAAAKEANEAIENATLRLTAITEHRDWGCKEKNTINEYTVNNKKKIRILQDNSSSFLSALNDVVNDFE
NTEKNVCNNTGGIDSIIANAMDAAWGAIGVIGKPHETDNNMLPYHNRPVVISEAAVSAIDSVIKDIPQFKPAVDMPGAAI
CNFNDIDLSAGGEK
>UWP24473.1 WXG100 family type VII secretion target [[Eubacterium] siraeum]
MALIKINDTALIESSVTIGEKINQLNDMKSRLNSIAGAISDSWQGASSAAYANVLHDFDIRTSKMMEILEAFKEYIEKST
TDFKEIDRKSANRIRNSF
>UWP24474.1 hypothetical protein NQ549_07945 [[Eubacterium] siraeum]
MAYRDMNGNITINENAANADIKRLCAAKQYLVDSENAINSLIKQAADGQGETATAVVEKANELKMQIDKLISALENTEDY
ISRTVAKYKRIDKEVTESIINSTRIFGDEINGGN
>UWP24475.1 hypothetical protein NQ549_07950 [[Eubacterium] siraeum]
MDNEIVLSAKELYYLGKLMQARYIDYSYIAAMDDVGKNYSVFESESEKSLSDKGCIEEDFAGEKEVNPVLECLLEPVFFG
EREVSVNVCTVGEEPVLNRLNFHFFEDNITAVDLSDDTLKLTAADDGMIRKSVHGILPENYSVECRKDVKVEKEMITRLI
IVKSATVGKGSVIRKYIEADGIVFGESDSGLESMTKEMFVDEVYSLFKGGN
>UWP24476.1 WXG100 family type VII secretion target [[Eubacterium] siraeum]
MLKTVNIDCIRLREKAADAEMLCGQIKNIRERTERCVIGLCGEWQGAAEKAYSGKILYVGKQFKKVEEVIDRISRIMSEL
SDEYEELDDTIGSVIKSI
>UWP24477.1 WXG100 family type VII secretion target [[Eubacterium] siraeum]
MALIQVTPDLLNSKANELRGLKAQHDEAMSKMRTLILGLNEVFKGDAQDALVAKYESMQPTFNNFSQMLEEYAKLLNTSA
QKFQETDQSLQTSINGFGN
>UWP24478.1 WXG100 family type VII secretion target [[Eubacterium] siraeum]
MEEITYNDVLVHYQRMMADITDELQQLENSLEKISVFSQQTWKGKAGDACFEKLQELCDEVKKQLMKAQELSEAFRQARV
NYDILFPEVIHQTDISEE
>UWP24479.1 EsaB/YukD family protein [[Eubacterium] siraeum]
MKKIIITIVKKSRDESGEIRCDIEVPTEVRTDTLTKDIVQALEGYCKKPMKADGGTGLYLCRREKALEPEKTFAESEVRN
GDIILITEN
>UWP24480.1 hypothetical protein NQ549_07975 [[Eubacterium] siraeum]
MMKIMTVNDNRTLYKLTTGEIYVLAGLLGYNTVYGTESDTLDGWRDDIDGNVSQAVTALTDSGYIEISFGGTLYIGSNLK
TMIDCLCKPETITSAVISAGNCRSERYIISAGGKSVTLERNKNGRAYRMLLSRDCNDFDVSHIIGKASDMNAKNEAVSQL
QLPYECAETAKTLISRFREEDAKELLEKHLTHKDAEKVFGILSGNTDIITVKTYRMNEGLCRCVYNKLLAAGTVNAEIST
DNKRNIRIKYIASDAIEKIKSKISLL
>UWP24481.1 hypothetical protein NQ549_07980 [[Eubacterium] siraeum]
MITAQSEGLEQISLMLRKAAEDTENTTGKIVRLTGEIIDDLQLESISDKTEIMTVLESLCTQTEIMSNRLYGFSKTVCDA
EISYSELERKSCAEIDRLSCMIDSLGAEIGYLCSANDVAVEEPSPEDNIQNNTELLVTGSIQELQMTNIAAIGKAIEEKY
YISAIGKVGSKDDEDNDSE
>UWP24482.1 type VII secretion protein EssC [[Eubacterium] siraeum]
MAVTVVLMRKDELFRYRLEEGHSVTFGSHKKDNVYVEGFSQSQIAIRYLPSGITLNAVKAYNCEMTDVPLDSMIILDKNE
CTILYISSFSDRSEKKIRLEYGSVLKFGRTGENDIMLKFPFVSSLHFILRYEDGVVRVEDTENANGLYLNGKRIKKAKMK
SGDVLSILSISILLINGELYFENTGNKISIDYARIENKNRFSAEHARDGMKYKRSPRMQQKLPSEDIILAAPPASHRKYE
KSRGVIASLFGSGAMFGASMLTGTMSPALLAARAASLVMPISSAASSGSNDKKRKKSFEQYEAMRHEKYGAYIDEQKARI
EAIARIQREILTEENPDPEICIENVAHLNRSLWERMPSDRDYLDVRVGMGYEKLCVNVKSRTDSNGFQLESDEVRELTDK
IIEETRIVDNVPARISFVRNNTIGITGNRGKTINLIRNMLISLTSQHCFSDVKIVGFFDEEEREIWESLRWLPHIWNEDG
EYRYLAYNVKNMHEICDVLSDVMKVRKDRERGYCTSKPIIAKPYYIVLFGSKKMADSEPFVKELLESDASAGFTSLFLFD
DIYSLPNECKFIIDLDNGPYAYAKNESNNKFYFTPDLPVSTEKFDEYSRSISAVELDILASEAGIPDSVTFLEGYGVKKV
EELNVSDRWKTSEPYNTLAAPIGAMAGSKVFSLDIHDKHHGPHGLVAGTTGSGKSELLQTWILSMCVCYHPHEVTFVIID
YKGGGMANLLEPLPHVVGKITNIGSDITRSLLSLKSESIRRQKIFEKVGANHIDKYQKMYREGKVSEPMPHLIIVSDEFA
ELKKAEPDFMAGLVSVARVGRSLGIHLVLATQKPGGVVDDQISSNTNFRLCMKVQTVADSREMLKRPDAAMITKSGRTYV
RVGEDELFDVFQAFWSGAPYYDKAKISARHVNEVRIIDDSGRRIKTTDDSFASAKSDTDQLQALIAYICSEAVKNGISKP
ASPWKPELPEKISLGAMLTESTFDGNRWGETSDGLRTPIGIYDIPSKQEQDIQYIDLAEEGHLGIYGTSGTGKTTLLKTI
ICSYCLNYSPADVNIYILDCGGWSMGRLLCLPHVGGVALDSEEEKFEKFPKMISDELSHRKSLFAKNSVGTLTAYRKNVA
DDIPAIIIAIDNIVPMFDLYPDMEPFLVTLAREGASFGIYLIYTANSTSGVRYKVQQNIKNAIAFELTDKGDYSTLVGKI
DGLPLPHNPGRAFFKGNPPVTFQSAMYSSGSTEAEMNASLLEIAKTMAEKWNGPLPRPIPVMPDTVTADNLKNEYNNRYL
IPVGIDNSSLVTAFADMTDNYCMLITGTIGSGKSKMLSAIAKMTAEKHENSEIFVFDGLSESLSGLKQTAKEYCVCNDDE
KVSGQLAYIISELNNRLKAQKEARAADEGSFDAKKFISEYNIIFIVIDDLKEFVESVSDNNKSRMERICRLATDFGVIVT
AAGRMADIAKFNEIETLTRLIVSYQNGIAMNGTPAQHTYFSNDLKYNERDSEAGEGFGYLFSSGKCRKIKLIV
>UWP24483.1 NERD domain-containing protein [[Eubacterium] siraeum]
MGLGIFNKLSAPIVLKEDSNAEEQLRQMEYYLLVAPEATKQVIERDKQFVKYGIAGENAIMYELKNSHIPMYIIHDLYLE
YNGCTAQIDFLIITRKVTILIESKNLYGNIFVDSNGNFIRRTGNGKTFRQEGMYSPITQNERHLALIKEMRKGTKNFLTR
GLFENNFDNNYRSLIVMANTKSIIDYRYAPKDIKDKIVRADGLVRKINEICSDNNISEMSDKQMKELADFFMAHHTLNKK
NYTAKYQNMINQETAKDNASIPQCAATPLCTADISGFDATLLANMADENIANYENLPLYKALKQYRYEKSKAENIKAYYV
FKNDELIEIIKLMPTAPEQLKSIRGFGEGKIQKYGNEIVNIVNKYR
>UWP24484.1 UDP-N-acetylmuramate--L-alanine ligase [[Eubacterium] siraeum]
MEDFLTGKKHVHFIGIGGSGMYPLAQILHSKGFYLTGSDNNETETLKAVRNMGIPVYMGQRAENIEGADLIVYTAAIMSD
NPELIAAKASGVKTVERCELLGLVTSWYNKAVCVSGTHGKTTTSSMLTHMYLAQNVDLSTVIGGKLKAIGGSGRAGSSDV
MVCEACEFSNTFLHLFPNISIILNIDADHLDFFKTMDNLRASFTKFCDNTTDILVVNGDDENTMRAVKASGFNKQIITFG
KTDKNRYYPENIKRISDFQTDFDLMENGSKIERISIHVPGAHNVLNAVAACAAALATGVTPENINKGLSTFWGAGRRFER
LATIGGITVVDDYAHHPAEVAATLKTAKAMQDFKRVWAVHQPFTYSRTYTLMDDFASALEIADKVVLTEIMGSREKNTYN
VYSADLAAKIPGCKWFPTFEEVARYVADNAESDDMIITLGCGDVYKVAFRIEEILREKYGK
>UWP24485.1 NUDIX hydrolase [[Eubacterium] siraeum]
MHLFEKTIDSEVKYEGKILTVCSDKAELENGAIVSRDVIRHSGGVGVVPVTDEGDVLFVRQFRYPFQKVLMEIPAGKLNA
GEDHAEAGRRELQEETGCTCKQFRYMGYMIPTPAYCQEITHMYLATGLEGGKQNLDDDEFLEVVKIPLDKAVEMVMNGEI
EDGKTQLALLKAKMILG
>UWP24486.1 YfhO family protein [[Eubacterium] siraeum]
MYKSEKLYYRKAFFMAMIMGAILFLPFVLIDGGYFIYYGDYNAQQIPFYTLCNQAIKNGSFMWSWQTDLGANFIGSYSFY
TLGSPFFWLSMPFPAEFAKYLMAPLLVLKISCCSLFAFAYIRRFVRKPQSALIGGLLYAFSGFSMYNVFFNHFHEAMVVF
PLMLIALEETVVNKRRVFFALTVALNAFVNYFFFIGECIFLVIYFLCRLTDPKFKITVKTFLVLAFESVIGVALAGAMFV
PAILTCIDTPRSSNTLNGWNLVFHNPAQRYGLIFQSLFFPADIPARQNFFPDSSARWASVSAYLPLFSMAGVISFIKYKK
KHWAKWLMPICLLFALIPVLNSSFVLFNNNYYTRWFYMPILVACFMTAYALENSEIDMKYGLKWCGFAVVLISMVGILPS
EVSKDIVDIGTGDTTTTKVTELFKLPNEKLPFWISVALAIVAILVCFLLVRNKEKIRTNKFLQKSYCFTMVACLCFSYYT
LIYGRAIGPKVGDYNNIVNATIELDDDSFYRVETYGVTNNANMLWGMYGFRSFHSILPGSAFEYYSGMGFNRSVNTDPDG
SYYAMRSVNSTKYLIIQSYKLEYSDTVTLLENLKNFEKIDEQDGFTIFKNKAYIPIGYSNSYYISDDEYEKIAKSNRDNM
LARAVVLTDEQIEKYGDILPELEPDRYSDFNYYTFEKDAQELAKTAVDTFTPTANGFKATSSFTEDRFVTFTVPWESGWS
ATINGEKAEIEKVNRGVMGIKVPAGECNIEFNYVTPGLKAGVVCTVGAAFIIVIYYIVLKKVFRYKPNPNVHLYEQQQLD
TVINHNAYIRTIEKTVDEQLESSELSKGDNGSDESNENADISDDDTAE
>UWP24487.1 homocysteine S-methyltransferase family protein [[Eubacterium] siraeum]
MDSNPVSQDIPIRLPILLDGGTGTGLEKYGYDHTVSTAQFVCANPEALIELQQGFLDAGSQILYTATHGANCENLKAYGV
EDKTEQLNAAAAKITYDSFHEKALIAGCLSSTGLYIEPYGDYTFTEIMSVYRQQVKALSPYCDMFVIETVPALWNMRAAV
LACKKENKPIIATMKVDEDGETAIGTNVLCTLLVLQAMGISAFGLNCTSADLCPDIISEIAPYAKIPLIVKPSAVYEQDG
ERQSISPEEFAFAVKKSVLSGAEIAGGCCGTGKEHIAALREMFASLDASEINPVEKQDTSLALATENQMFFLDPETTEFS
PAVECGPYMEDDIAQMCGESYDVLTVSINSPDDAIDFGRNMHMATLPVAFLSDDEISLKMALMLYQGRAIIDRKSLIEPE
KLEAMAEKYGAVLY
>UWP24488.1 arginine--tRNA ligase [[Eubacterium] siraeum]
MNNMIELAKQQVKETIMNALGRLVAEGKIEAVPLPAFNVERPADVSHGDFSCNAAMASAKALRNNPRAIGQMIADAAVLD
GTVFEKIEVAGPGFLNFFISPLWFNETVGEVISSGSDYGKTELGKGKRVLVEFVSANPTGPMHIGNARGGALGDSLSSVL
QFAGYEVEREFYVNDAGNQIEKFGKSLSIRYMQIADGNKSDVIASYGDDDVCRKIFEDEENFPMPEDVYKGVDIIEHAYN
FYKINGDKFVNADEESRKSALVEYALPLNIDGLEKDLAKYRIVYDTWFRESSLHKSGAVKQIVDMLTDKGQTYEKDGAIW
FKASDFGDDQDRVLVRANGIPTYFVPDIAYHYNKLVTRGFDKAIDILGADHHGYIARMKAALTALGVDASKLDIVIMQMV
MLVRNGETVKLSKRSGKAITLSTLLDEVPIDAARFFFNLRDPNTHLEFDLELAIEESSNNPVFYVQYAHARICSILRRME
EEGTGYSNIPVSELNFNHPAELALIRHIAALPNCINEAAKDYNPSKITKYLCDLAQLFHKFYDNCKIKGEEENILQSRLS
LCVATKTVFKNLLDLLKVDAPEKM
>UWP24489.1 DUF1934 domain-containing protein [[Eubacterium] siraeum]
MKKNVCITIKSTQTVDQDKDSTELFTFGAMESTENGFRLYYDESEATGFAGSSVTLEVTDEMVTMTRSGKAISSLFIEKG
KKHHCHYGTEFGDFMIGVCTDEIRNELAETGGEIYLKYTLDINSSYMSENEMFINVKECN
>UWP24490.1 D-alanine--D-alanine ligase [[Eubacterium] siraeum]
MAKKRIAVLFGGASADHAASLHTAYSVLSSLPKEIEPLAIGITRAGRWLFYPGSYENIKDGSWEQDSDCCSCVISPDMTN
KGVIKIISDGESTIHRIDAVFPVLHGKYGEDGRVQGLCKLAGLPVIGNDFAAAALCNDRRIMDLVLSDSNIKVIENVTLH
RSEMNDMTAAIKKITGKLSFPIYTAPTSCSTSVGACRAENEKELEEAIKASFSHHPYIIAESAVKGRELTCAVLGAKHHD
ERVAIGELVRTDDSIDKLSEYIASTSELKVPAKLDGLTQNKIKQTARAAYDALSCKCFARVDMVLDNDGEVYVRRVRGIP
GLDRQSIFTRLVTESTYSYEEMLRMLIGAVVDLD
>UWP24491.1 hemolysin family protein [[Eubacterium] siraeum]
MEIQLLVIIIIMIACSAFFSASETALTGANRIRLKSMAENGSKGAKMALKLLDRYDKVITTILIGNNIVNITASSLGTIL
ATAVVGADNAALVSTVVLTLVILTFGEVMPKSLAKDHSEGLTVATSGIITFLTFIFTPLSALFILLKKLANKLFGNKKEV
TVTEQELMAIIDEIEDEGVLEEQERDLVKSALEFDETVVDEIITHRVDVIAVDVNEDIETVKETFINEEYSRLPIYEGSI
DHIIGFVSQKDFFKKYLTKKDDETFLLRDIMQEIHYVPHLMKISDIMKQMQKDKVHMAVVLDQYGGTLGIVTLEDILEQL
VGEIWDENDEIIAPVTFVSENEFNVNGDVSLTAFKRYWHNRTGDSPKIDGNAKTVGGWVLELFGKIPETNESVTTDDFRI
TVLKVSERRIVKVRLTVIPKSENKE
>UWP24492.1 NfeD-like protein [[Eubacterium] siraeum]
MRVLFIVCAVLGTVGICGLLVMLLFFRLKINLGFRLPKGRTIPIEQFIPQGIYGYAVFTAVFGYFGLMLLQLSLPWYFIV
PADIAMGFIVNFIGMHFLSPAVKSFVNGKAPKPDDLTGYEAVALENIAGSGYGKVRVKYNGLNYRFDAISVYHTDIESGE
KVDIVTGEDELLFIQKKDEIYKVLDEEKTPVTKAETDITPEPKRKNDSFVGSEEINNNRKEE
>UWP24493.1 YcxB family protein [[Eubacterium] siraeum]
MFSKEITTTAEDYRTLVKFTEYSLKKSNNILFITMAVLAVASLVIGLAGIIPLYISAAVCLLCVAVILADVLIISKKAKD
GIKYGKVVLNAKRTFSYDAASVRVFGGRTATDINAQWDTIFKIYEIEKCFIIYFRYNLAFCLPKNQLTPQETLDVRNYFI
KKMDGRFVKKCQ
>UWP24494.1 hypothetical protein NQ549_08050 [[Eubacterium] siraeum]
MNIYCLSEGELYNIENGKEHLVHCERVESYRDAVRKMKARDEWKTTGKGAKFMGVEQKEYGEHEAFDMLRGIGSCGDRLI
YTTFADNVGGMYFKDSEGENYIFANREEIISDIDCYDGKCVVSAGNGYYENHIALVDTKNGSFEQLTEGFTSETHPFISR
RNSDIIYYTAMGFATNGGGEIAEKSPCTICLFDTRSGTIDEFIAEEGFDCIKPQDDADGNIYYIRRKYVPTKQKSNLAMD
ILMFPVRIIKAIGGFLSVFSMAFGGEPLRTGGKNPAKSKTANEREAFIEGNLIKAEKQLNDNADDGIIPSDWELVKRDKN
GNITVLKKRIMDYRLLSDGDILYSNGSRIGMLSGDKNTVVCKIKYANSITVTE
>UWP24495.1 HPr family phosphocarrier protein [[Eubacterium] siraeum]
MKTANIRINTIEDVKNFVTTVTKCNYEVDIVSGRYAIDAKSIMGIFSLDLSKPLELRVHSDDCDELMAELDKYIVK
>UWP24496.1 phosphoribosylformylglycinamidine synthase [[Eubacterium] siraeum]
MSVYRIYVEKKPQFAVEGKAVLSDLKTALQIKGIKDVRIVNRYDAEGITKENFEKATPTVFSEPPVDDVYYSLSEIEADE
KMFATEFLPGQFDQRADSAAQCIQMLCQGERPTVKYAKLYILKGDISDEDFTKIKHYLINAVEARECGFEQYETLDVKYD
IPKDVAVLDGFIGLSEDELAQFIKKYALAMDLGDIKFCQEYFKKEQRDPTLTEIRMIDTYWSDHCRHTTFGTIIDNAKID
APYIAETYKEYKLDKEELGRSAKPVCLMDIATAAVRKLKKDGLLPDLDESEEINACSVKITVDVDGKDEQWLLMFKNETH
NHPTEIEPFGGAATCLGGAIRDPLSGRSYVYQAMRVTGASDPLLPVDKTIPGKLPPRKITTTAAQGYSSYGNQIGLATGH
VAEIYDPGYMAKRMEIGAVIGAAPAENVVRERPVPGDIIILLGGRTGRDGCGGATGSSKSHSVESLETCGAEVQKGNAPE
ERKLQRLFRDKNATKLIKRCNDFGAGGVSVAIGELADGLEIDLNAVPKKYDGLDGTELAISESQERMAVVVDKNDVDKFI
ALAGKENLEATPVAVVTENPRLKMNWNGKTICDISREFLNSNGAEKHTDIYVPAPTVSYSTGRHNTKEEWEKLVTDLNVC
SQKGLVQRFDSTIGAGTVLMPYSGKTQQTPVQAMAAKLPVLSGNTKTASIMAWGFDPFVSRQSPYHAAALAVVESMAKVV
AAGGKSEKCWLTFQEYFERTQGDPERWGKPFAALLGAYKAQIALSSGAIGGKDSMSGTFEHIDVPPTLVSFAVSTAKSDK
IISAEFKLPCSDIYYIAPAYDENGMPDFDSVKKVFATVEKAIADGTALSVWTLAHGGIAEGIFKMSLGNRIGAKLKAMDD
EKLFGLHYGAFIIEAKGAIEGAELIGETVSDYTITAGDVKLNIADLEKKYDAVLEPIFKNSLPEMPRPVSVAYDKGCDLL
TNKAPGTIAKPKVLIPVFPGTNCEYDMAAAFNRYGGEAEIFVIRNLSAKNMEDSVNEFAKRIEDSQMIAVPGGFSGGDEP
EGSAKFINAFFRNPKIKDAVENMLYARDGLMIGICNGFQALIKLGLVPFGKIVPLSSESPTLTYNTIGRHQSQLALTKIC
TNKSPWLMHCKVGEVYNIPISHGEGRFVASDEVIAKLIENGQIATQYVDLNGEPTMDLAYNPNSSMCAIEGIISPDGRVL
GKMGHTERISSDTCVNVDGNKEQLLFKGGVDYFRI
>UWP24497.1 IS200/IS605 family transposase [[Eubacterium] siraeum]
MNDNHSLSHSKWNCKYHIVFAPKYRRQVVYGQLKADIGKILRTLCEQKKVNIIEAEACPDHIHMLVEIPPNISVAQFMGY
LKGKSSLMIFDRHANLKYKYGNRHFWCRGYYVDTVGKNKKAIEEYIRNQLTEDIANDQITLKEYIDPFTGSKNQ
>UWP24498.1 hypothetical protein NQ549_08075 [[Eubacterium] siraeum]
MKRKFSTRIIAGIATSAVLAVGSLSFTAINAIADEAVSYYGLSADGTVISGTVTDYTKIASSDTAWGIAGKETWYVADGI
VNIITTTYDYDNNKNVYNPVEIKGNVNVILKNNAEVSVVNGIAGTDATITFYSESENASGVIGFIGAYGDDGKNGQTESF
ESTTPGESGENGLVAVDVASLTVAGGTITIIGGDGGDGGRGGFYTATGVYGVGGDGGNGGAAITDNTKVYLNGGRLNVTA
GRGGNPGTNTNVPSEQQDNYKGKPGSDGTSVSGIYAVNGTLNVNKLDDSDTGDTSGDFKLLSVNGYENAKLDIIGHGTAK
VADGTVFKTYGDISVAGTLSVDNGTILTNGSITKADSAAQITKTNGGIIRRFTPAYGTGYTLDYAGGKCIAETGYKIKLS
DGNTLINIADANTIVSESNRLNIVRSGDGEIIDDSEPRTNVMPYCIKANNTNETTVTDGNVFAMRGVSSRLVFALNDPDE
YRFSGVTVTDIDGNAVPDDMYTFDSTTGEFIALSVDRNLIVTADASLKDVEISVTDSENNPVSTVDIGTDFDNGNPTKTV
SLKVKVTEGGSIAKYRVVKESDLNKASGAITDTSSFTVSYTAGNEWGTADDGSSKLAKGATATFTVKPDSNLAAGTYTED
FIVITDRTAYADASAGTQDKALARFTLTYKVEHESDGKLYYSDLTGHYNLCKNCQIKINKVNHIFDIKTVNENTLAVPAD
CVNPAKYFYSCECGAHTNDTTLVFESGAPNGHTFGEWKESKSANCEEGGKEKHICSVCKAEEERDTAPLGHDWNAEYTID
VKPTCTKPGSKSIHCSRCDATKDVTEIEPLGHDWEDDFTIDVKPTCTQPGSKSIHCSRCDAIKDVTEIEPTGHSFGEWTV
SKDSTCVAGGQKTRKCEICGYTEYEDTDIDPDAHEWEEDYTIDKEPTCTTEGSKSIHCSRCDATKDSTVIPVTDHTYGEW
EIVTPSTCTENGVKKHACIHCGFEQTEIIEPAHEWEDSRTVDIAPSCTEQGEDSVHCRNCDERKDIKEISPKGHDWSEWK
TLVEPTITSEGKEYRACNVCGIKEEKALPKLSGKKEWKHDEKKHWHVDDNGNIIDADDHEFKWVVDKEPTATEPGIGHYE
CIACAFEKAPEEFGKRNPETGASSLAAWIAVAAVAGGAVPVTYKARKRKNK
>UWP24499.1 ECF transporter S component [[Eubacterium] siraeum]
MVKTKNLTLMVTAAVFAALTCVATMVVQIPMPLTKGYVNLGDVMVLTSVWLIGSPWGVAAAGIGSAMADLLTGYAYYAPA
TLIIKALMAVAAFYIAKCFMNGSYFKSLVGKVIGGTVAEIIMVAGYFVYAIILYGNVATAAAGIFGNAIQGAVGLIAGVL
LTVALEKAGTKKLLGFDK
>UWP24500.1 EscU/YscU/HrcU family type III secretion system export apparatus switch protein [[Eubacterium] siraeum]
MSKRNLGKQAAAALKYNPDLNYAPVVVASGLGELAKKIINIADENGVPVYRDDSTAALLVMLNSGETIPVELYRIIAAIY
AEVVYSANDMKKGK
>UWP24501.1 hypothetical protein NQ549_08090 [[Eubacterium] siraeum]
MPNIPQITAPVSNSKSYSFTNRQYDGNIEPFDMVELAQPIKASTAQDNDSAAAMMMGRKNLAPLTVQIKDPTMAVETLKN
LLSSDLLEQTMINGYTELYDDMDELIKSFYLAPEKLVREIQNQEKQNTMFSGDEFYKLLHGILKTTTSPDIKESIGQLLK
ALNYSSNKQEILNALGANLKFLSEYFSPNESLSRKLSDLSSQWKSSSAADMFEPLKSETLALLKDVSASLLNDERTQTFI
PLIIHNLSRYNTNNGMLKESFANLLAYIPSDDMRRELSVAFGNLLKKIFSKKQLSEMSDIPDSYNNTLNQSENQDYLSIF
DNKAEKLSLSLFIKSHLSDESYLAELDLSRDKLEFLTSPFDEGKQSGLQTLKNIIMAMLTGTDSRQIIPAVHRDFQGIKD
MAALVDYLNEILREMPDIPQRDTLFEFFTNIVNEMAQRKELPPSSNIPSAPSTLDKLTDFIGKNINHEAIQSLDDFNASN
LLQSLLNAPGVFTPLAHYILPLQIEDTKAFGELWVDNDENNPNNTPVGQKNYHLFLTFDVESIGRFEVDMYALGENINLS
LLYPEKFGFKIKKLSDKIDLIIRNIGYKPAKFETAVLRKPHVLTEVFPKIIDRRKGLNVQA
>UWP24502.1 chemotaxis protein CheA [[Eubacterium] siraeum]
MAKVEPGMESMLEMYIFETNTLLEQLDEILLRTEDANVFSQEDINEIFRIMHTIKGSSAMMGFENLQHLAHKGEDMFFVI
REKPEIAKDAHFVYELIFEVSDLYKAEIEYIQNSGDDDYTPTDFSETFKKLEDATERLKAMESGAAPAESAPAAKQEASA
APAGSNVEGSMTVRVFFEDGCKMENLRAFLLLTKIKDVAEVISCTPPDVESNADTAKDIVENGFLVTFKGFDGDNDTVIK
AIEGAVNVESYEIIDTPSAAPAEEKPAPAPVKEAAPVAAPAKTEEKPQAQPAPAKPAAKSAVTKAQEDIKKANGGQKQSL
ISVNLSKLDTLHDIVGEIITTESMVIANPDLEGLELESFSKAARQLRKLTDELQDTVMSIRMVPLAGVFQKMGRIVRDMK
IKLNKEAELVLEGETTEVDKSIVDNLNDPLMHLVRNCMDHGIEDDINVRIAEGKPEKGTVKLSAKHSAGEVIITVSDDGA
GINCEKVLEKAKENGLLTKPESEYTTKEIQNMILLPGFSTNDTVTEYSGRGVGMDVVRSNIEQCGGTLTVESEEGKGSSF
IIRIPLTLAIVEGMKLKVGSTIFTVPISSIKESLMVANNQLLNDTKQGEMIMIRGVCYPILRLHEKFNMPTEVTKLEDGI
LLLVDVGGKNVCLFADKLIGEQPVVVKPFPKYLSQYNIKAEGLSGCTVMGDGTISLIIDVNNLIG
>UWP24503.1 chemotaxis protein CheW [[Eubacterium] siraeum]
MSENYNDKLQELLNTQKAMEDAKKDPQNTEITKVLTFYIGEQVYGIEIPDVIEIIEVPPITAVPGVPSYIKGIINVRSKI
VPVVNIRSRFGKEEIPFNDRTCIIIVSTGDVSVGLIVDSVADVIPVTEQHISKTPELTGVNSNKFIKSILEMNDGIKLVL
DVSKLIDEHASEEMK
>UWP24504.1 protein-glutamate O-methyltransferase CheR [[Eubacterium] siraeum]
MLKITDNEFNRLVSFMRERYGINLSHKRTLIEGRLGNMLFERGFKNYDEYLDCCMNDRSGKELDGLLIKLTTNHTYFMRE
PEHFTYLTSTVLPFIKQTNARSKTMRIWSAGCSSGEEAYTTAMHISEFLGSEKSSWDTRILATDISLKTLAGAQNGVYLE
SGLTDLPPGWLEKYFDRIDSEKCKVKPALRNEVIFRTFNLMEPIPFKKAPFDLIFCRNVMIYFEMETKLALVKRFYDVLR
PGGYLFIGHAESIPRDSTDYEYIKPAIYRRPLK
>UWP24505.1 chemotaxis protein CheB [[Eubacterium] siraeum]
MPLRILITGTSAAVSQVTKTIIDRSLHNCKSEIVDYKQLSLSAEKADYDFAVINDLMADVYYRLPSALNDVPSVLITNND
RILTDPKRFGLFGAIKNTSGGAAGLVAFEKELIAIINNGTHNTLERKSADKPHFDKIMQSPDGSDPAVLFKKTTAPQKNK
RSDIIRPYSNSGKIEMIAIGASTGGTDAIIEVVQDLPADTPPIVIVQHMPVGFTKMYADRLDRICKMNAKEAENGDRLQQ
GLIILGHGSEQLEVHRDSGGLYVTSKPGEKVSGHCPSVDVLFSSVAKVTGKGTIGIILTGMGRDGASGLAEMRKSGAYTI
GQDKDSCVVYGMPCVAFEEGAVIKQAPLSDIKNIIIGML
>UWP24506.1 cellulase family glycosylhydrolase [[Eubacterium] siraeum]
MSTAKKTLSVITAVAIFAIAALMTMCVTQVASAAEMNGNTATELVSFIGTGWNLGNSLDAIGGGNSLSSETSWGNPKTTK
AMIDAVKAQGFNTVRVPVSWGNHTTGDNFTIDSKWLARVKEVVDYCIDNDMYVILNIHHDTSTQYYYPSSTYKTQSMKFV
KSIWTQVAKYFKDYDQHLVFETLNEPRLVGTGDEWWFPVNNPNSAVRDSISVINTLNQTAVDAIRAAGGKNTDRCIMVPG
YGASIDGCTTPTFKLPDDSTPNRLIVSVHAYTPYNFALNANGTAEFTNDLKNEVDYLYSTIKSHFIDEGIPAIIGETSAS
NKNNAAERVKWAQYYMGKSAEYGVPCMLWDNNAFNGSDRGECHGHLNRSTLGWYDKAFVDAVIKYGKKEQIPEKLTPPAS
VTNCTARHTTTTEIFINWDKVEDADGYITEQYKGGKWVQINDSEYPAVDLYNLKPDTVYTLRIRAYKTQKGIYAYSDYVR
FAARTSKLVVKNVTNFKVKSATTNSVTLQWDKCEGEVGYFVERYKNGSWCNIAELPVDTTSYTEKGLINGTTYSFRIRAY
RYGDTVLTGLYSNVAGTTTLANVTGFAKQSSTDSSITVKWNRNSCATGYVLEQYTGGKWVQLTKTASNTNTSYTAKNLKA
STTYTFRIKTYKTVNGKTTETAYIRLAARTSAPSVTNVTGFTKESVTQTTATLKWNKNTTATGYIVEQYKGGKWTQIAKT
TSNSTLTCTAKGLKANTTYTFRIRAYKTSGSSTKYSNYVRAAVTTAK
>UWP24507.1 glycosyltransferase [[Eubacterium] siraeum]
MENRTELQPYSVLMSVYSGENPEFFAQSLESLYIQTYPADEIVVVCDGELNEQLDVVLEQYSEKFGGKMKIHRLESHGGT
AKCANTGLAICKNEYIMKMDSDDICLENRAEKQMIYLAQHPEVSILGSYIQEFDSDTGNDIAVRRPPTENEAIRKFAKRR
APFNNQTLVYKKSLAQSIGGYCEELERCEDYDFMVRMLIGGAIAANIPEVLVRYRVTAGNLNRRRNWRNTKSFIAVRKKI
RKMGFSGFMDFLIPCASQIILFIVPGFVTGFIYKKLLRK
>UWP24508.1 peptide ABC transporter substrate-binding protein [[Eubacterium] siraeum]
MKKRTTIRISAFLLCLCCAFFTSCKEDDGKGYVFGYDISSNPGSLDPQYASDRESYLIIGSVFEGLFRIGADGNAEKAMA
ESYTVSDDGLTYNFKLKQDRYWTDVNGYSKKVTAADFVFGFRRLFLPETRAPKASEYFCIKNSDKINSGEITDLSQLGVT
AQGDYSLTIELQYTEPSFAMLLAMPAAMPCNEEYFIKAQGKYGLDAERTASNGPFYVKTWNYDAWSNNNNNLVLRYSDKY
NEHDEVTPLGLNFFIEDNHITDFTDGTSQSIVLSGSKAKSYLDKNYIYDEFSTAVYGITMNTSNSIFRSDKLRYALLYAT
DTAELEMPFGYTVADGAVPPSVKNSLGSYRDVVGGKAVVKPDEIKAYTAYQSACAGIDKADLYSVNIIAVENRDEEIGES
VKGILQQWQAKLGMYCSISYISESEYDEKLKNGDYTLALTRLNGSYNCPEAYLNSFTDNVNKYSAMNSDYSKLLEKASQA
KDEKEEYELCRQAEKQLISDGRFIPVAYVTEYFISTKNCENIIYDAFTGQIDYRNALYFD
>UWP24509.1 anaerobic ribonucleoside-triphosphate reductase activating protein [[Eubacterium] siraeum]
MLIRIAGTVSESIVDGPGIRYTIFTQGCPHHCEGCHNPETHDFSGGRLADTDKIYNHIAENPLLKGVTFSGGEPFCQPAP
LYDLAKRIKENTKLDIMAYTGFTFEQLIEKSKTDEDVKNLLSVVDILVDGKFILAQRSLELHFKGSRNQRIIDCKKSLET
GNVVIKEL
>UWP24510.1 type II toxin-antitoxin system MqsA family antitoxin [[Eubacterium] siraeum]
MCKLCKCKMIKNSFTTHVVNYSNSVIIIKNVPCEECEQCGEIFYTDEVAEQLEKLVEAAKSLLQDISVIDYSKVA
>UWP24511.1 transcriptional repressor [[Eubacterium] siraeum]
MNYSQQRNCIMNIVVSNPVHPTAEQVYDIARRSYPKISLGTVYRNLNQLAEHGILKKICSSYGSVRFDGRTDPHFHMICS
CCEKVFDVELGEMMCLNDKIRTKYDFDVTEYEISIKGICSECREKLGKGESA
>UWP24512.1 TIGR04100 family radical SAM protein [[Eubacterium] siraeum]
MTIFYEFEGKLYANITNRCPCSCIFCIRKNGDSVADNDSLWLEHEPSYEEIIKAFDDFDKTGLHELVFCGYGEPMERADV
LLEVAKYVKQTTDMKIRINTNGLVDFINPAFDSYKMRYIIDCISISLNAPDPESYLEVSRPKFGLPSFNSMLNFAATVKT
IVPEVMFTVVDIIKPEQIEQCKELAEGLGIPLRVRHWVTDNESYT
>UWP24513.1 DUF4173 domain-containing protein [[Eubacterium] siraeum]
MNEYYNYAENPDQCGNVPPVNVYGRADGQFVQSQRQLQGPPEAKKVYGIRDFIFAVMTVIIGFITLKLFFTEGEIFPFAE
VIASGWYHVIVATLAVMAVIYIGKKPTASQWAIFGCVILFCAVPVFSSTGLVRFLSWVYAAILLCYFAYSFITSKPLFSD
GFLREICEAVFALPFANFSVAPKCVAVPFANKEKGEKSKTALYILLGVICSIPAVIIACTALSSADDNFGRLLSGITGGF
FDNFFSNVIILAVSIPLSFLLFGAMSGAKGRKRKMTGDTGRAAKVPAVAICSALTPLILIYLLFFACQLPYYLSAFGGVL
PDGYSYSGYARQGFFELCGVAVLDLMVIFLAGVLAKRNENGRKPVAVRIYSAVFSLITILLICSAMSKMIMYIGEYGLTG
LRFYTSWFMILLGIVFLVLILHEIFPGMKTVATLFISFTVMFSALCFCDPDARIAQYNVESYLSGEIAETDTGSLAMLSE
GAAPYVERLKDSDSAYYNCCNRVLITMKESRTSGVYFPLSFTSLKANEIYDRI
>UWP24514.1 helix-turn-helix transcriptional regulator [[Eubacterium] siraeum]
MAIEINLDVMMAKRKISSNELAAAIGITPANLSVLKTGKAKAIRFSTLEKICEVLQCQPGDILYYKGGGKDE
>UWP24515.1 DUF2975 domain-containing protein [[Eubacterium] siraeum]
MKKQNYSVMTTSILVKAVFVLIIVCCIFAPLIVRVYDNGIIALTGRSVYMPMIITLYLAAAVALVLVTALDRLLSNIRHD
KVFIPANVKILRLISYCCFAVSVIFIYFSFIRPFAWLVVIAAAFFGLILRVIKNVFEQAIILKEENDFTI
>UWP24516.1 GHKL domain-containing protein [[Eubacterium] siraeum]
MKIVNIDNVYAWLYLFSSVPQMIFTAWAFSRCFELKVSQKVYYIAFTGLSFAHLVPQIFFGLYIPAKTFVLLALQIVMMW
LMSKSGIVKAIIFNGFDMVINMLLEFIIFLSFFGIFITNNGITTDVYTSERVVGSVLFTTLSLPLKYLLAAVWNKIAGKK
QSKLRMSLIAFPVAQVLVITAIVSSFSQVYMNILKVDILLVTTIGLVIFAIADLIYMFFISDIEKKNALELEVNSLKYAR
QLEEQHFKQIEEKRYEVAKIRHDINNQLASIKSMVHSRYIEQVEELIGELENTVRNTQEYQYCSIPVVNAVISEKNKEAE
KYGIRLVTKIDIPDSAGITQHHLCSAFANMIDNAIRAERGFTEKDSDKKIINVDAVSDSVSVYITVRNYVSGVEISREDD
SSLHGYGQQILGDIAQIYSGRFEKSEKNGEYTCTLILGKKAYSEEKI
>UWP24517.1 GHKL domain-containing protein [[Eubacterium] siraeum]
MDLINTENIFAWGTLIAYFTHGIITGWSYSLCFKVKATKPVYMAIMIMATAVILVPSVFFNFYAPIKSIVLFFVVFLVLK
LLSESNFVKSFIFCCFDMLINVGLELLLLGLLNLLGMNDFYDVSEFYTFSRMVSAIVFAVICIPFKYLYALLWNRIVNKR
ITSKLNLSLILFPFAEMLAIIGVVADHLNQTHGNYQGAAQKSNVILTVSFITFIVADIVYMYFISDIEKKAVLEREVNSL
KYARQLEEQHFKQIEEKRYEVAKIRHDINNQLASIKSMVHSRHIEQAEELIGELENTVSRTQEYRYCSIPVVNVVISEKN
KEAEKYGIRLVTKIDIPDSCEITQHHLCSAFANMIDNAIRAERGFTEKDSDRKIINVDAVSDSVSVYITVRNYVSGVEIS
REDDSSLHGYGQKILGDIAEIYSGTFDATEKNGEYTCTLVMQMKERQTEKI
>UWP24518.1 GHKL domain-containing protein [[Eubacterium] siraeum]
MKIINVDNIYAWVILVSSISQVIITGWTFSQCFKIRISKVLFTALIILVSCIAIVPPTFFQIYFPIKAAILFILVFVVFK
LSSESDFVKPFIFLCLDMLVNITLEMLLMMTVTLIGINDFQDVNDVYTFNRMISSLMFTVICIPFKYLIALLWNSIVNKS
TSSRLNLSLILFPAAQTFAMVGMVADHAGNADAKQHPMVQANSTLVLTISFLTFLVADIVYLYFMADLEKKAALEREVSS
LKYARQLEEQHFKQIEEKRYEVAKIRHDINNQLIAIRSMMRDGHIEQADEMLGTLETSVARTKEAQLCSIPVVNAVLEEK
ACEAQKYGIRLETKIDLYDTRNISQNHLCSAFANMIDNAIRAERGFTEKDSDKKIINVDAVSDSVSVYITVRNYVSGVEI
SREDDSSLHGYGQQILGDIAQIYSGRFEKSEKNGEYTCTLVMQMKERQTEDFA
>UWP24519.1 LytTR family DNA-binding domain-containing protein [[Eubacterium] siraeum]
MRICYIDDNEEYLNSFKDNFKDVFCENDFTFMQYPNEYIGSDDVADIVMLDIEFGSEGNGLDYLDCITKKSGYTQIVIVT
AYTEKYIEDIFMQKENVAGFLKKPIDRETMLRVFAKAEMLIRNKKAEVTVRTGKYEYVTLKADDILYIESAGHNLNYITR
TKEYTTQGKLDDLIEQLPSFFVRCHKSYFVNLNKIKGFTGDYILIEGKPDISVSRSKKTEFIEAYRNHLQK
>UWP24520.1 AraC family transcriptional regulator [[Eubacterium] siraeum]
MSDEIKKDRIITDETLRETASHGSEEYPFCYYYEDIWDFDFHCIDWHWHPEVEFVYVQQGMADFLVGGNRYVLSSGDGIF
INSQVIHRFEATDSAIIPNIVFSPVLLAPQGSLIYSRYIRPIIESTTECVIFSAEETAHRSIIETMRSVFAVQGSGTASE
MKTAELLLKLWRLLYESILITDCGSMSVHSAQTQAKLQIMMQYIHDNYSGQITLDDIARTVLISKSSVLNIFRTYLHTSP
INYVVEYRLKCASKLLVDTENSVCTIAHETGFENIGYFCRRFKKLYGVTPIYYRNHGRSAE
>UWP24521.1 AraC family transcriptional regulator [[Eubacterium] siraeum]
MKFYDYPIISKEGSLPVFLVSVGLNEWQYHVICGNGDNYAKALYCTKGSGVLIMNGEKHIINPYTAFFIPAGCPHEYYST
DESWDTHWIKPSGKSCTDMLKALGFDKPKIFPLPKEEITYLDRCFRCMHEALLSDKVDGNFRASGYLYSFFIELSRLAAK
GKGSVQIAPAVTKAIAYIDENYMKQPGLESISKAAGVSSQHLCRLFRQTLNCRPMEYITKRKIQAAKMLLAETRKTVEQI
AEETGFCDSSYFCKIFKRFESITPSQFRNAEQAL
>UWP24522.1 glycoside hydrolase family 2 protein [[Eubacterium] siraeum]
MRTVRELNDFWRFTKLPTGMNISKDYAISPEYEDASWQPVVLPHTYNSEDSTGRMTAADGGDYYRGTVCYRRSLALSFEE
CSGKELYLEFEGANTVAEVYINGRFAGEHSGGYSAFRFDITDYIYPDKDNLIAVIVSNAPTDYIAPITDNGDFTKMGGLY
RGVKLIAVEPVHIALNDSGSCGVYITPRNISKTSADIGILVKLDKAETAEAKAVIFKPQGKPVTEFFGRADKDRITLSGK
INRPKLWDGVNSPALYRAEITLFCNGKPVDSIEQEFGIRSYRIDADNGFFLNGKPYPLHGVNYHQDSYESGWAMTDAQRE
RDYHIIRDMGCTAVRMAHYQHCDHEYSLCDRLGLCVWTEIGIINKMSADESDAHVLSDGFGDNAKQQLRELIRQNYNHPS
VIVWGLSNELHQMTDEIFGLYSELYEIACKEDDTRLKTFADNQFYGRFLELPADVVGYNRYFGWYKDAGSAENFGEWLDL
YHNEKEKRPVCLSEYGGGGAISQHKDNVNWESDIDPVGVRHYENYQSQLHEILWKQFSVRKYLWAEFIWCMFDFASYGRT
EGDTKSLNDKGLCTRERIPKDVYFFYRSVWSSEKTVYITERRHEFRACDVPFVKVYSNADAVELCINDVSYGRISRCELS
DNENTVFVWKNIKIKPGTKNKICAKAYFSDGTSRTDYAFWTGK
>UWP24523.1 hypothetical protein NQ549_08205 [[Eubacterium] siraeum]
MNVVILMLAVTACYTICSLNDKYAAAKANFSGDEFTFLMCSSMSVFLALSLPFQNLSFSLTWQSFLAVLLVAMCKMLEFQ
MSARVLKQLSAFELKAWLGITLFASYFTDILFGSELSVFKLICIFATAAGLVFIARSSKGGVNYKQIILPLVLYLVSKYG
YGLIIRSFSPYASSTMQLLPAMVIISLIMLPRVHIRELIKNNRSGVVKVVLARIPNTLGMLLENAVISISLANYSFIQPM
ILVTLFVIGLIRREKRSRLNLIGSIICIVGIVAFQLA
>UWP24524.1 restriction endonuclease [[Eubacterium] siraeum]
MKNNIVIPTYAQLIENTFIALKELGGSGKNTEINDKVAQLMNLPDDVLDVPHLNSSSMSEVNYRCAWARTLLKNHGAIEN
SARSVWAITAAFASVETIDGDYIEKNCKKPSQTKNAPAEVQMENAGVEIPEEVRSWRSKLQDVIQNMDPYGFERLTQRLL
RECGFTQVEVTKKSGDGGIDGTGKLKINGIFSFNIAFQCKRYHGVVGAGDIRDFRGSLTTNIEKGVFISTGSFSKAAIEE
AAAPGKQQIDLIDGEEFITKLAEFGIGVHEIKDYEIDEDYFAKI
>UWP24525.1 HpaII family restriction endonuclease [[Eubacterium] siraeum]
MPINGLKLNKGEWAEFYVMLKLLGEGKLYTADKLLQKNYQSYLDVLKVIRQEFDTQVLEYVIDNKSNTVNIIPQDTNTVL
ASVPISEFSVNAQNLFEGIRNLKGSSVLAPDSVCNFAKIIYVEKPKAPAVKALKKQFGGKNDIFVEVRDGQTSIVSVMGF
SIKSKFGQNPTLFNAGSSSQFLYKLSDCNDDQMSRFNSISENGGRGWAKCKEFLSENNISLEYCKAQNPIYQDNLFLVRE
SMDKIIAWCFKDRLIDAEGNFEVKETVERMALSNPLNVGNPDVYYEKAMKDFLIAGFTGMTAGKKWDGKEQVNGGYIVVL
DDGDVLCYHSNDREAFRDYLYRNTYFEYVSADKYVWSRIIKIDGEYYLPLNASVRFRTRTR
>UWP24526.1 DNA (cytosine-5-)-methyltransferase [[Eubacterium] siraeum]
MTIGSLFAGIGGIDLGFEQAGFRAIWANDINKNACKTYRYNFPNVNLYECDIRSLDPSILQPVDVLTAGFPCQPFSVCGQ
KKGFADERGNLFFEIMRFADVLQPPIIFFENVANLTEHDNGRTFNVIHNELVSRDYAIRYLIADACDYGIPQHRTRTYIV
AFKSQKACDSFRFPEKCELQKHLFDVIDKTVKGKDRYYVSEGSYEHNRLSAAITDDKQIYRFSDYGIQASKDGISFTLKA
NMGTWKNRVPYIKDNFGIRKITPYECLALQRFPNSFKFPDIPIASAYKQCGNSVCVPLIQQIAKNIFKLLDAQLFG
>UWP24527.1 DNA cytosine methyltransferase [[Eubacterium] siraeum]
MPVQTIDLFCGVGGLTRGLLDAGLNVVAGFDIDPTCQFTYEFNNHVDYHLRNIREVMGEELNEIYDENVTKILVGCAPCQ
PFSQMRFKYGGANQNDEKYDLLLEFGRLIEEIHPTVISMENVPQIRETAVFNRFLEVLNRIGYHIDSKVIFCPDYGIPQT
RRRFVLVGSLLGDIHIIPPTHNSLNIHVRDFIDDLPALAAGQVDEADPLHRSASLTEINLRRIRASVPGGTWKDWPEELR
CKCHKKESGQTYGSVYGRMTWEQIGPTITTQFYSYGTGRYGHPEQDRALSLREGALLQTFPRNYNFIDPNRPFVFRDVAR
HIGNAVPVRLGEVIGLSIRAHLINNGVEV
>UWP24528.1 ATP-binding protein [[Eubacterium] siraeum]
MEREFKLKVSPRMLELLSKDLYTNMYFVLAELIANAYDAEAENVYIFIDEQEIRVEDDGNGMDPDSLDQKYLLVGGESRD
SKENSSTKTKKRLKMGRKGVGKLAALSISNGFKLVTVCDSAATGLFIPNRIERDDEILKILDSSEYSLKKISTHGTAVIM
ENPKISIPKLHETILRNLAKIFPNDIADFKIHVIFKGIEKELVPDENDVIKRLASFISIGQEKKELEASLPTDQKNLQKA
SVETISETISMLNTKGVSENVTVSIYGWIGTYPTTRGMKKEINEFSDNYLAIFAHNKMGLRNVLPIVGKNRVYESYIVGN
LYIDAFEEPDFPDMAGTNRQGYNESDPRWECALKYIRELVDKAVKLHETFAVAERATKESEKERKKEEEERSLREKLQTT
TKTITDNITARISATPSKECIEKVVTDEIEAMKPLLGFKSSVDANKKKIMISQTLKDKKVSDTIYNMLLFNGVPKEDIIY
SNGSDPETNLPEKDIYGYLQKFFINSASTEMIYVLFVTSKNVLNVDPEHPSAAWGELMEIGAAWVTKKDHWIFNINDFKP
EQPLNIENKWVAVYTKDDDDGQVILSLTEAMVNSFCIKIISTCQACGYAAKSFESNKEHLVKNYVTIYN
>UWP24529.1 hypothetical protein NQ549_08250 [[Eubacterium] siraeum]
MTTLEDLYYGNIVPHEHSFKCGSAYSEVLSYVIRHQDSLIPTLTVQQKEIFEKLKDCEAELHGMNEREAFISGFKLAARI
MIEVLYEPSED
>UWP24530.1 helix-turn-helix domain-containing protein [[Eubacterium] siraeum]
MKESVYTAYEDLPLFLNAETVAKLLGISISSSYELMHEKGFPSLRIGSRLIVPKEKFRAWVEEKTGGSI
>UWP24531.1 helix-turn-helix domain-containing protein [[Eubacterium] siraeum]
MKFTRYPKRDTIRDYFPLPNELFSLGLSSGEIAVYAYLLRCENRKTFQCHPSYKTIGKAIGMSKNTVKKYVDSLIEKQLI
TAEPTSVITQKGEKRNGNLRYTIRPIAEALEQYYEQQLIRLHEENRRQAALEKLSEFNRKHKQSAV
>UWP24532.1 site-specific integrase [[Eubacterium] siraeum]
MAKRRPSGDGMVRKREDGRWEGRIVVGHKKNGDPIHRYVLARTQKELIVKLHDCIEMYRDADLTEDSNMMLGEWLDRWIN
EYMIFTIRESTLDSYKAMIKNQIKPYLGDRPLSALTTQELQKFYNTVKKKGRVKADKLHGTELADSMVRGIHMMLHEALD
MAVRLRLIVKNPTVGTTIPKNNYPPKQILNDEQLERFMQRIRQDERWYDFFYTELTTGLRRGEICGLKWEDFDAENGKLK
VRRSVAKRKGGGLNIGETKTETGTRTIVLPPSTAELLRKRKETAVSEWIFPNIYEPEKPMHPDYAYHRLKTLLKQAELPL
IRFHDLRHTFATHALAGGVDAKTLSGILGHTNASFTLDTYTHVTTDMQRNASAIVGSFMDEIMLEGDDTNR
>UWP24533.1 hypothetical protein NQ549_08275 [[Eubacterium] siraeum]
MYRIVNESECKRYRSDCSHVLKKTCALLKEKCINAQFTLVGSGARNMVTRNGNGPFDLDYNLEIIKAPDEYWNDLRHLKN
TVRILLDKAEGLTCFSESQDSTSCLTALLHFKDEPAVEFSFDVAIVAKNSDGTLCRLIHNKNVWEYGNDQYVWNEVPSSH
NIAQKVKQIKINDLWLDVRERYIYLKNLYLSHPLEKDHPSFIVYVEAVNQIYNQYFN
>UWP24534.1 cellulase family glycosylhydrolase [[Eubacterium] siraeum]
MEEKNTNVSQTEENPEQNSAEILTENESTTEAAKAGIKTAVPKWLIVIIAAMAAVIIGLSVTLAVILAGGKTVDESSSSQ
SGTSADNSESSSLPQSTQSDTSTDSSQGVVTEDGIILQYSVDNSWGNDGNLNYGVQFGITNNTNSVISGWELVVEIDGLK
GCEGWNGTYSQNGNTVTVTNAEYNGDIQPGSTVVIGCNLNTDKELKINRAELNKTQCVVKAGNVNQNNQNNQNANGNGTS
EADVDALLERSKDGEQGDDWLHTDGNKILDKDGKQVWLTGVNWFGYNTGTNTFDGLWNSELKSSVKAIADHGFNLIRVPM
SAELINSWAAGEYPKANYNNAYNTELNSMNSFQIFDYFLKLAEENGIKVMPDIHSAETNASGHTVNLWYTDKVSAEDYYK
ALEWMAERYKDNDTIIAYDLKNEPHGKPYEADKAAIWNDSDSANNWKYVAETAASRILAKNPNVLIMVEGTEIYPTDIKS
NKDFSSTNDDDYYFNWWGGNLRGVKDFPVNLGKYQNKLVYSPHDYGPTVYQQPWFEGDYDFDSLMRDCWQDNWFFIYKNN
TAPLLIGEWGGFMKEPNLKWMTCMRRLISENHLNHTFWCYNANSGDTGGLVLDDFSTWDEEKYAFVKEVLWQENGKFVGL
DHKIALGENGITLKDAKGL
>UWP24535.1 glycoside hydrolase family 32 protein [[Eubacterium] siraeum]
MDKIHLKSPSNWINDPNGFIYYKGKYHLFYQHFPYAPVWGRMHWGHAVSDDLVTWEHKGIALYPTKKNDRSGCFSGSAVE
HDGKMHIFYTGINYREEDPENINCALNYGFIASQMKIVSQDGYTFDNFNAKTTIIQPLRDSTSGSESDTRDPKVWRGSDA
WYMIVGSTYDNNGRFLFFKSENLENWEYVNYCEKRGFGCIWECPDYFEVNGKGVVIFSPIGILNDNMTYDSAAICCFADF
DEKSCKMTMSDEYSMFDYGIDMYAPQSNTDENGRRVVIAWARMPEAVGNNENKRIGMMCIPRVVDVRNNHIYFSPHPNIR
KAFSKKSGKPSHKSGYMLKTAINNGESINVGGYIIRREDDIIITDRTAVFINDKNYRLIAKTPVVKEGNRLEIYVDSNLI
EIYINDGEYVLSSVVYGLSDIIEGGEYEIFVTE
>UWP24536.1 CdaR family protein [[Eubacterium] siraeum]
MKEWIKNFFQNFVKNLKTIIFALVIAVIVWFAISMQIFPDVTTHVSDIPVEVKATEYMTENALSVTNSYVDKITVQVTGK
RYEVGNLTANDFTASADLSAVTAPGEYKVKVNVTPVKDNSCTVDDEGLSVKLKVEKTVSKTFSISDGSMKAVAEGVTATA
GMKIDSVTAEPSTITLTGDSTAIDAVKSVEIRSVFAGETSESVSSKGQIVLLGSNGDIIENPDIKYDNESYTVNITLYKQ
KTLPLTVQFTNVPSNFDLSSLKYSIYPESLTVSSPDDSLDSQEKFEIGTIDLSQLTTKYLQKLTLPIALPEGYKNISGNT
SAMVSFEDAENYTFLSYTVQKDNIRIINAPDNFDVDVLTNELSVNVTGPADEIAALASKDIYATVDLMGTTLTAGLKDVT
AEFTLRGTKVRSWVTGEYKVSIQVTERAEDTAD
>UWP24537.1 diadenylate cyclase CdaA [[Eubacterium] siraeum]
MIQYLKDIWENIQSVFATMGIVDYLDILLLAYLIYKGIKIIKETRAEQLIKGIILLAILFFVVNQFQLKAMKVIIETFLN
VGIIAILIVFQPELRRVLEKMGRTTKVKKLALNFESKTDAATADIHNCIEAVCTACEQLSQTATGALIVFERETKLGEQI
DTGTIINATPSPELFGNIFFPNTPLHDGAVIIRDSKVYAAGCFLPKPQKEELISKALGSRHRAAIGMSEVSDAVIVVVSE
ETGTISIAENGSLTRFYNKDTLRKLLTQKLVPEKPESKKLKDKASKKKKKNAPDAKKEQGADK
>UWP24538.1 pyruvate:ferredoxin (flavodoxin) oxidoreductase [[Eubacterium] siraeum]
MGRQKLTMDGNNAAGHVSYAFTDVAAIYPITPSSVMAEVTDSWSTAGRKNIFGQEVKVVEMQSEAGAAGAVHGSLAAGAC
TTTYTASQGLLLMIPNMYKIAGELLPSVIHVSARALATHALSIFGDHSDIYACRQTGYAMLCSTNPQEVMDLGAVAHLST
YEARVPFLHFFDGFRTSHEIQKIEVWDYETLDKMLDHEAVDAFRNRALNPEKPVLHGTAQNPDIFFQAREASNKYYEATP
AIVQKYMDKVNAEIGTDYKLFNYYGAPDAEQVIIAMGSVCDTIEETIDYMLAQGKKVGLVKVRLYRPFSVDAFVSAIPET
VKKITVLDRTKEPGALGEPLYLDVVAALKQAGKFQDVPVFTGRYGLGSKDTNPAQIIAVYNNTEKPRFTIGIEDDVTGLS
LPIGENPNTTPEGTTCCKFWGLGSDGTVGANKNSIKIIGDHTDMYAQAYFAYDSKKSGGVTISHLRFGKSPIKSTYFVNK
ANFVACHNPSYIDKYDMVEDVVPGGSFLLNCQWTVDELDEKLPAPVKAYIAKNNINFYIINAIKVAKEIGLGNKTNTVLQ
SAFFSIANIIPAEDAIEYMKKAAYKSFAKKGDDIVKMNYAAIEKGAGEVIKVDVPASWADAEGTLPVHTATGDRKDLVDF
VNNILIPVNAQRGDKLPVSTFVGMADGTFPQGSAAYEKRGIAVDVPEWIPENCIECNQCSFVCPHAVIRPVILSEEEAAK
APAGAKMKDAMGLPGMKFAMVTSVLDCTGCGVCAQVCPSKNKALVMKSLDSQMNEQPMFDYAVKEVADKPEVHEKFKETT
VKGSQFKQPLLEFSGACAGCGETPYAKLITQLFGDRMYIANATGCSSIWGGSAPSTPYTVNKEGKGPAWGNSLFEDNAEY
GLGMFIAQDTLRHRAQGQLKAIAEKTENADVKAKIDTYFETANDGKANAAATKDLVAALEALDCDCAEKNAVLKAKNYLA
KKSNWIFGGDGWAYDIGYGGVDHVLASGKNVNVFVFDTEVYSNTGGQASKATNIGAVAQFAAGGKDVKKKDLSGIAMKYG
YVYVAQISMGADMNQCLKAIAEAEAYDGPSLVIAYAPCINHGIKGGLTIAQKVEKEAVQAGYWHLFRFNPAAPAGTNPFT
LDSKAPTGDYKEFMMREVRYNSLMRANPERANVLFDKAVANSKKRYEDLVGLVEYYKKEYCGE
>UWP24539.1 amino acid carrier protein [[Eubacterium] siraeum]
MEILEWINENIVWGIPVLILFAGSGIIFTIRTKGLQVLHFPTIIKRTLLTKQPEADGKKVSPFRTLTAALGATVGTGNII
AIGSAIAFGGAGAIFWMWISALLGMATSFAENYLGAKYRTVQSDGLTGGVPFAYIKKAFGGKKLGAFFAGMFAVCCIGAS
FGIGNMAQVNSASMALQNCLGVPLWVSGILCAAVIAAIAPGGIHRLSKVTSWVIPIAAGGYLLGCFAVIIMNIENVPSVF
ARIFTEAFSFKAVGGGTVGVVMLEAMKWGVKRGVFSNEAGLGSSVMINANSSADKHHTQGMWAMLSVFIDTIIICTMTAL
CILSSGADQKSSVGFDMALIAFQDGLGDFAGAFLSIATFIFAITTVTGWWIYGRSCFVYLFTKKWVGVYLAIFIVTAFVG
AVIQATVVWDVSDLFNGLMAIPNLLAIILLRKEVKADI
>UWP24540.1 phosphoenolpyruvate carboxykinase (GTP) [[Eubacterium] siraeum]
MTKNQNVLKWVEEMKALTQPDKVVWIDGSEEQLKALRDEAIATGEMIELNQEKLPGCLYHRTAENDVARVEDRTFICSRE
KENAGPTNNWMDPKEMYAKLTKLYDGVMKGRTMYVIPYSMGPIGSPIAKVGVELTDSIYVVLNMDIMTRMGAQAFKNLPD
DSNDFVRCLHSKADVDPEKRYIVQFPEDNTIWSINSAYGGNVLLGKKCFALRIASYQGWKEGWMAEHMLILGVKKPDGDI
KYITAAFPSACGKTNLAMLIPPEGYKKAGYEVFTVGDDIAWMKQGPDGRLYAINPENGFFGVAPGTNAKSNYNALASTRK
NTIFTNVAINNDDMTAWWEGLDKNPPENATDWKGNKVNGKEYTAAGNKLAHPNSRFTAPAQNCPCISPEFNNPQGVPISA
IIFGGRRAATTPLVYQSFSWQHGTYVGSAVSSETTAAATGAVGVLRHDPMAMKPFCGYHMADYWAHWLEMGKKLGDKAPK
IFNVNWFKQDENGNFIWPGFGDNMRVLDWIIKRCEGTIDAEKTPIGYLPKKGDINLKGIEDEVTSEVEDKLLAVDRDLWK
KEVEEMKEFYKQFGDKLPDGLKQELADLEARLG
>UWP24541.1 carbohydrate ABC transporter permease [[Eubacterium] siraeum]
MAKKEKVLEHTSALQQNRTDPDMKVKPTLIIHRIICYIVLIFFSILCLFFFYILLVNASRSHYDIMSGFSFLPGSQFINN
FQSAISNTTIPVINGVINSLIIAACTAVLSIYFSAMTAYAIHVYDFKGKKFIFNFILLIMTIPTQVSALGFFSMCTDWGL
RDTYIPLIVPAIAAPAVFFFMIQYMKSSLPIDIIEAARIDGSGEFRTFNTIVLPMLKPALAVQAIFSFVASWNNYFLPSL
IIDTSTKKTMPIMIAQLRSADFLKFDMGQVYMFIFIAIIPVIIVYFCLSKFIIAGVSLGGVKE
>UWP24542.1 sugar ABC transporter permease [[Eubacterium] siraeum]
MAQAANAGSAPVKARKGQIGKYKKWGYIFMLPFTLVFLVFQAWPLIQTFYYSVFKYFKSGLSWVGPEFVGFDNFVAIFDM
SKGSNILVLTWNTLIMWVLGFVPQIIISLLFAYWFTNVRLRLRCLGFFKTVMYMPNLIMASAFAMLIFSIFSDIGPINEL
IKHTTGGEAFRFLSYTGSTMGLVAFMNFIMWFGNTTILLMAAMMGINESVIEAAEIDGASSSQIFWKITLPLIRPILVYV
MITSLIGGLQMFDVPQILTNGQGSPNNTTKTLIMYLNEQIGTSKNYGMAGALSVIIFIICAALSLVVYYFFAADRSNKKS
KKGGK
>UWP24543.1 carbohydrate ABC transporter substrate-binding protein [[Eubacterium] siraeum]
MKKRILAAVLASASILGAVAGCSSNATSSAGSSTTDSSKTEESSKTDDSSKTDDSSNAGTSDKFTLKEGEGKTLNIAVWN
EEFENYFNKYLKDKLPEGVTVNFKKTENANNAYQNKLDEDLPKNEAASADDKIDMFLFEADYALKYVNSEYTLDVKSLGL
TDEDLSGMYQYTKDVCTTQDGSKVLKGVSWQATPGLYAYRRSIAKDVLGTDDPEKVQEALADWTKFDEVAAKAADKGYKM
LSGYDDAYRTFSNNVAAPWVNDNKEIIVDANIMKWVDQTKTYTDKGYNNKTSLWTDAWAADQGPEGKVFGFFYSTWGINF
TLAGNSLAVKEKEGGKLEVGNGGYGDWAVCYGPQAYFWGGTWLAAAKGTDNAALVGDVMKAFCCNKDFGVQFTKDTQDYY
NNEAAMKELASSDFKSAFLGGQNHIALFVETAPKIDMSKISIYDQGLNETFQAKFKEYFDGTVDKDTALKNFYEAAIVKY
PELKKPANA
>UWP24544.1 5-(carboxyamino)imidazole ribonucleotide mutase [[Eubacterium] siraeum]
MKKVAIVMGSDSDLPIVKKAAQVLKDFGVPTELRVLSAHRCAAEVSEFARNAEKNGTGVIIAAAGKAAHLAGAIAGQTPL
PVIGIPIKASALEGIDALLSTVQMPAGVPVATVAIDGAANAAFLAVQILAVSDDALMEKMKAYRAAQTAKVLEADKKMEQ
VLAEL
>UWP24545.1 phosphoribosylaminoimidazolesuccinocarboxamide synthase [[Eubacterium] siraeum]
MEKKEQLYEGKAKKVFATDDPNLVIVSYKDDATAFNGLKKGTISGKGVINNKMTNYMFGLLEKAGVPTHLVKELNDRETL
VKKVSIVPLEVIVRNVAAGSFSKKLGIEEGTKLLCPTLEFSYKNDDLGDPFINDYYALALGLATKEEIDLISKYAFKVNE
FMLDFFKKLNIDLIDFKIEFGKTSDGTIILADEISPDTCRFWDSTTHEKLDKDRFRRDMGGVEDAYAEIMKRLMGE
>UWP24546.1 amidophosphoribosyltransferase [[Eubacterium] siraeum]
MGGFFGAASNNDCITDVFFGTDYHSHLGTRRGGMTAYSPDRGFQRAIHSIENSPFRTKFEQDATDMRGKLCIGCISDTDP
QPLLVRSKLGIYSICSIGIIRNAEQLSTELLESGCANFETMSSGSINSGSLIGALIAQKDNFTDGIRYAQSKIDGTMSLI
ILTKDGIIAARDQYGRLPIIVGKRSDGYCVSLESFAFQKLGYSTYKELRPGEIDMITADGCEVLSDGDESKMHICSFMWT
YYGYPNAVYEGVTVETMRTRNGEIMAENDIKNGKLPDVDYVCGIPDSGVPHAIGYANRSGIPFARPFIKYTPTWPRSFMP
TNQTMRNQVAKMKLIPVHELIEGKKLLFVDDSIVRGTQMRETVEFLYENGAKEVHMRSACPPIMYGCKYLNFSRSTSEME
LIARQIIDEAEGADGIRFIDEYSDTNTERGKKLRDEICRRLKLTSLEFQSLDGTVRAIGKPQCELCTYCWNGKE
>UWP24547.1 amidophosphoribosyltransferase [[Eubacterium] siraeum]
MTPLTNGLHEECGVFGVFAKEKTNVAATTYYGLFALQHRGQESCGIVVNDDGVFNSYKDTGLVNDVFTPERLDGLGQGNM
AVGHVRYGTTGANARLNAQPILVNHYKGRMALAHNGNLVNTYELRHELEKQGSIFHTTSDTEVISYLVTKERLEAPSIEE
ALNRAMNKINGAYSLVIMSPAKLIAARDENGFRPLCYGITNEGTYIGASESCALDSVGAKFVRDLLPGEIVVFDESGVRS
IKDHCGKRPHTLCVFEYIYFARPDSVIEGASVHEARLRAGAFLALEHPVQADIVIGVPDSGIDAAIGYSHQSGIPYGIGF
IKNKYIGRTFISPGQSSREDKVRIKLNVVASVVKGKRVVLIDDSIVRGTTSGRIVKLLRDAGATEVHMRVSAPPFLNPCY
YGTDIDSREHLIACHHSIKEISDIIGTDSLGYLSVENAKKLAVHANGCECGYCTACFSGEYPTNIPTEMHKDKFDRKISE
SKEKTTT
>UWP24548.1 phosphoribosylformylglycinamidine cyclo-ligase [[Eubacterium] siraeum]
MKNSFSESYKAAGVDVTAGYEGVRLMKKDVERTNIPGVLTGIGGFGGLFQLDIADMKEPVLVSGTDGVGTKLKLAMLMDK
HDTIGIDAVAMCVNDIICCGAKPLYFLDYIAIGKNVPEKVAAIVKGVADGCVQSGCALIGGETAEHPGMMPEDEYDIAGY
STGVVDKSKIIDNSTVKEGDIIIGLASTGVHSNGFSLVRKVFNINSKEVLDEVLPTGKTLGETLLTPTKIYVKPILELIS
KKNVKAISHITGGGFNENVPRSLPDGFTAKITKHSYEVPYIFKHLQEVGNISEHDMYNTFNMGIGMTVVVDKDDADEAVQ
ILRNAGVESYCIGEIIKGDEGIIIE
>UWP24549.1 IMP cyclohydrolase [[Eubacterium] siraeum]
MEVVTLEKELNSLAYHGRGIVIGKSADGTKAVIAYFIMGRSENSRNRIFVEDGEGIRTQAFDESKMEDPHLIIYAPVRVL
GNKTIVTNGDQTDTIYELMDKQMTFEQALRTREFEDDKPNYTPRISGIVHLDNGDMNFAMSILKSADGDGSSCQRYTYAY
SNPLNGKGKFIHTYKCDGNPLPSYEGEPKTVVIPDMDIDAFTSMVWENLNADNKVSLFTRYIDIATGKYESRIVNKNK
>UWP24550.1 phosphoribosylaminoimidazolecarboxamide formyltransferase [[Eubacterium] siraeum]
MNELQLKYGCNPNQKPSRIFMANGNSLPIEVLNGKPGYINFMDAFNGWQLVSELKKATGLPSATSFKHVSPAGAAVGLPL
TDTLKKIYWVDDLGELSPLACAYARARGADRMSSYGDFIALSDKCDVSTAKIIQREVSDGVIAPDYDPEALEILKSKKKG
NYNIIKIDPEYVPEPIERKQVFGVTFEQGRNELVIDDKLFSNIVTENKNIPESAKIDLAIAMITLKYTQSNSVAYACGGQ
AIGIGAGQQSRIHCTRLAGTKADNWYLRQSPQVMGLQFVDNIRRADRDNAIDLYIGEDYMDVLADGAWENIFKVKPAVFT
TEEKKAWLATMKGVSLGSDAFFPFGDNIERAHRSGVEYIAQPGGSIRDDNVIDTCNKYGIAMAFTGIRLFHH
>UWP24551.1 hypothetical protein NQ549_08400 [[Eubacterium] siraeum]
MHFTYTDKDILDGRFEFRQSGSFRVLSPYIILKIIAACVAEVFIVLLVLGSFDDIVIADIYKSAISYIIIRIALSIILPI
LPIWYILFIIGGEEQYKYTADSRTMRIASKRHTYIFKYTDVESVTYKPMKLFTKQKGFTVKITTKNNEVIFRYIMPSNAE
FFTIESTPFYILQHPPIKAEERKDR
>UWP24552.1 hypothetical protein NQ549_08405 [[Eubacterium] siraeum]
MKKVLLLICTASILAGMCGCSKTIENPLGINPNSRTTSSTTPVPQTVTPQTTAVTTAATSTQTTKAEITTAKPETSNTSI
TDKSETKKPSSAPAQYTPVGSPTKYKINKFSLMYDDVVYFNTGISEYEEDKNELYLVHYSDDGEVTSNIVAMCSDEDEDT
KGRTVAEIGEEFMSYYVVGDNVDSSTKSMVKIGNTDVFYGTVKSSDGDNSVAATQHIYFARHGNKVYTLIALHLDNNEEA
VTKALEYTLGSMSFDNSVNT
>UWP24553.1 pentapeptide repeat-containing protein [[Eubacterium] siraeum]
MTAELKSLSASLTAPKLPDNLFTVTDIDAELSKVRDDESDFIAADFSRLICAETDFSAICFRNCLFHGCRFTACNFTGCT
FIDCVFKGCDISNSDFSESYFKACSFISCKAVGTAFKYSFYKNVSFDGGSFELSDFQRSKLQSVAVTDTDFSSALFSSCE
IKQTELKNVTLARSVFFGTKLAGLDFTSCNIEGLTVSDTGAELKGAKVDVWQAAMFAKLLGLIIE
>UWP24554.1 phosphoribosylamine--glycine ligase [[Eubacterium] siraeum]
MNVLVIGGGGREHAIITALAKSKKVDKLYAAPGNGGISKYAECFNVKATDIDGCVELAKKLRPDYVFVAPDDPLVMGMVD
KLNAEGFKTFGPRANAAILEGSKVFSKALMKKYNIPTAAYETFTDADEAIAYIKKQNSFPAVIKCDGLALGKGVIIAKDE
QEAENAVRSMLLDGKFGKSGSEIVVEEFMTGPEVTVLAFTDGKTVKPMISSMDHKRAYDNDEGLNTGGMGTIAPNPLYTP
DKQQECMEKIFLPTIKAMAAEGRPFKGCLYFGLMLTPNGAKVIEYNCRFGDPETQVVLPLLETDIMDIIEAVWEEKLDAL
DIKWSDKSCACVVMASGGYPEKYETGKVISGLDENGQCEGAFVYHAGTKLEDGKFLTAGGRVLGITAYGDTLKEALDTAY
KAVDTISFEKAHYRHDIGKKALSALK
>UWP24555.1 preprotein translocase subunit SecG [[Eubacterium] siraeum]
MGILEIISAIVLIVACVFIVLVVLMQDTKQGMSQTITGGSADNYYQRNSGRSNEAKLNRLTKIAAVIFFVVALVVNFVVM
YSGNFSKSDNSSTTSSATSSVTSSVTSDDSSTSSASSDASSTDSSVTSSDASSADSSVAESSSETSTETSAE
>UWP24556.1 pyridoxamine 5'-phosphate oxidase family protein [[Eubacterium] siraeum]
MSLFNDKYNAFLAEFGQGRKMVLSTSENNKVSSRMMSVIQVNGKFYFQTDVTMKKYHQLKFNKKVALCIDNIQIEGICEE
IGRPLDNDFFSDIFQKCFKGSFDAYSSLENERLFAVKPLFIERWIYDGSIPYIESFNITNEQYSCKKYVSL
>UWP24557.1 response regulator transcription factor [[Eubacterium] siraeum]
MKLLFAEDEVSMAEAVTDILTYHNYTVDTVYDGADALDYARAEQYDGIILDIMMPKKSGLEVLKTLRSEGNTTPILLLTA
KAEVEDRIAGLDMGADDYLPKPFVMGELLSRVRAMLRRKDRFTPDIMTFGNVSLNPSSCELKGPLQSIVLPKIEYKLMEL
LMLNKGIYLSTEDILVKVWGYESDAESGAVWVYISYVRKRLAAIGADIEIRAKRSVGYTLAKIGDAD
>UWP24558.1 HAMP domain-containing histidine kinase [[Eubacterium] siraeum]
MVKQLQKKFIISAMLAVTILLVVLIGGINVFNYLTTSGDNDRLMEMLCYSFETSTKWNADTTDNTQPPQSINGTQQNTTA
DISGSQNKPDFPPQDNGTKPPDDKKNNGFGRHDKNAVDSARYAAVAIDKNGNIIRTDVTHISSLTEEEAAAITEALKNTA
AGTGTYSGFQYRISETKRAEGKVIILLDNSMQISSFFTVLFISVGAGIFGWLMMLLLVILLSRKTIAPVARSIEKQKQFV
TNAGHEIKTPLAIILANTDAMELHNGENKWSKNIRAQTLRLSGLMQNLLMLAKMDESSTKLPMCEFDISTAAEDTVGAFI
EPAALKGIMIEQNIKKGIRLNGNRDSIVQLMTVLLDNAVKYTESGGVIRAELYGNEKNITLSIANTCEPIDHPEKLFDRF
YRGDSARTQKNGGYGIGLSVAQAIAELHKGSITAENVSASATESRTDTTDKQNSNMLMFTVKI
>UWP24559.1 hypothetical protein NQ549_08440 [[Eubacterium] siraeum]
MFSKTKHGFDGKGKRAVALLATITLLCSFTGCSNGETPSQTDRNITSVGVSNSVNETGFDIDRVRKSIIIKGQTIEIPVK
LGEIPEGWSYKLYDEKDVYLRENQFLATMYYNGNEMYIAALENFFPDKPKESIIYNLTIETDDCSIDGLVPLKSTKQEVV
KRYGEPVPKVSDDDYYFYGIVNGESKVGGRLNDHSLGIRFDESDTITEISITYADLSVNY
>UWP24560.1 hypothetical protein NQ549_08445 [[Eubacterium] siraeum]
MFIKIKHGFDGKGKRAVALLATVTLLCGFTGCAGNEASSANSDSATSALLSTPGVESKDSQGYSDNINSSDAQNEQSEVK
SDFDFDEAVKNITLFGSKISLPCTIEDFGEDYSLLETNLTTFGDISSCSILYQGKSIGTVSLIGYKNDGNLNDKKIVSLS
LGFIAKDVGASDSLKNSLYESRGWYNGLIEVDFAGLSFESTKVEVESLFGKPDNSDDDSADYKFYSNDQSNSVEVRFYQD
KVKQIIVYMNGENNYEQQQ
>UWP24561.1 hypothetical protein NQ549_08450 [[Eubacterium] siraeum]
MTAQIGDIYKYKKKEFTGVALSSVLLFDPKNYGIEPHASSTACWRGYWCEYAIEDDELLLKDLYLYNSDDKYPPLNGVEV
SLPEFKKYKIVDWVQLFIQTENHN
>UWP24562.1 hypothetical protein NQ549_08455 [[Eubacterium] siraeum]
MELLKKCNFVLLALFIWGLTVLYNGVIVNYLANLFLSISNPSWLGFIVHTLIQLLIICIPTIIVIKYLDLNVKQLLFSIP
VMYLLFAVYSPPALYMFVFTGEWNGFWQQSHPAMSAWMASLLITLQYGIVISITKLIVYLKATSE
>UWP24563.1 hypothetical protein NQ549_08460 [[Eubacterium] siraeum]
MVDSLTLYNAQFHKVKLTETNGTVHIETAILYESGYDEAIIGLTNGYYYKEHEISSIEILD
>UWP24564.1 GNAT family N-acetyltransferase [[Eubacterium] siraeum]
MTNKEILDIAMQQSAYDTNAKASDFLLDTNVFVKSEIGPLARKYYKEPIACNLVSYGNNIVASVKGEYREIVESYLSKYE
FYHCFETPNMHWLDERMKENGYRVCFMAEYFLPDVNGLKRRECNYPLKVLEQKDFANLYLPIWSNALCEDRKQLDVLGVG
AYDNGKLIGLAACSADCDDMWQIGVDVLPEYRRQGIASSLTSNLAIEIMDRGKVPFYCCAWSNLKSVKNALRSGFVPGWV
EMTVKAASLVENMNK
>UWP24565.1 HAMP domain-containing histidine kinase [[Eubacterium] siraeum]
MKAFNKIFALAVAVIITVFVTANAILLKDSTGGRPYLVEVSRLVNEIENGNAYDISDCKYVTGVSEYAEGFYNSNSDYVI
REINGELYRFDYTADGSVDKAETIIVVNVILSIMSVVIIAVMVYIRAKILAPFEKLSDIPYELSKGNLTAPVKEAKNRFF
GRFVWGVDMLRENMEQQKERELNLQREKKMLLLSLSHDIKTPLSAIKLYSKALSKGLYTDKEKQLEIAENINAKADEIEG
YVAEIITASREDFLSLDVNMGEFYLSELVTKIKLYYTEKLSLIKTDFFVGEYGDCLISGDFDRSVEVVQNIMENAIKYGD
GKEISISFSEEEGCILIAVKNSGCTLPDTDLPHIFESFWRGANAENLKGSGLGLYICRQLMHKMNGEVFAQINDGDICVT
AVFGKTSCDRWV
>UWP24566.1 response regulator transcription factor [[Eubacterium] siraeum]
MTDILIVEDNEELADILCDFLRAENYTVSVAKTGEKALSLYEKYGARLIVLDIMLPGIDGFAVCRKIREESDTPILIVSA
KVDKEDKLNGLILGADDYIEKPYDIDIMLAKIAGIFKRRYAVDELIDGDIRVNKVSRTVCRNDIPIEMTVKEFELLVLLI
ENKGRILTKEYLFNQIWGSDSFSEQQTLTVHIKRLRQKIEDDPKNPKHIQTVWGVGYKYESI
>UWP24567.1 ABC transporter ATP-binding protein [[Eubacterium] siraeum]
MNILEVKDLCKTYIVNKRQNNVLKNVSFTVEEGEMVAVMGPSGSGKSTLLYAVSGMDGITAGEVLFCGRNIAKMGERELA
DLRLDEMGFIFQQMYMLKNLTVLDNIILPAVQSNKNTETRKEIVRRGQDLMRKLGIIEIADNDINEVSGGQLQRACICRS
MINNPKMIFADEPTGALNRTSSDEVMEELAKLNADGTTVMLVTHDVKVAAKCTRVMYIVDGNIRDEYNLGRCESNSQVRE
RERALNNRLLELGW
>UWP24568.1 ABC transporter permease [[Eubacterium] siraeum]
MLQCNHNDKRSKEMYLNILKKDLKRKKTMNMILLVFIILATMFVASGLNNVFTVMNGTDYYLDKAEIGDFVVITMGNEST
GYADGILDKADCVNGYKIETCIFGSQDSVSHLDGAEVETKNTAMFQSISDAKLKFFNTANKSVSAVNQGEVLITGKFIEN
NGFKVGDYIRIKLGDVEKELKIAGKVKDAFLGSDFMGNTRFLLNQADYDTFLADEMINAHYLGEVIYIETDDVKATTSAI
ADIPGIAFTGTRDTLKMCYVMEMIVAFIILILSVCLIIVSFVVLRFSIGFTIAEEYREIGVMKAIGIKNHKIRGLYIVKY
LMMSVIGGIIGFFASIPFGNMLIMSVSENMVLGNDVGFLINIISAVGTVIIILLFAYGCTSKVKKLTPIDAIRSGQTGER
FGKKSFLRIGKTSLKPSVYMALNDVLSAPKRFMTIIISFFLCTLFVLMLVNTVATMKSPNLITTFGTESNLYINDVDGVM
KFMNTGDKESLSDGLNNLSDKISDDGMPCNVSVDIQYKYKVIAMGNEYAVSCAQSLNIPVGEYDYLEGSAPQNRNEIAVT
PKISEMLGAEIGDTVTIDFGTEKIDCIVTAYFQTMNNLGELIRLHDGAPTDMSCVSSIRQYQVDFTDNPSESEIESRKEK
IKELLDVEDVMNATEYCIDCVSVVPTMEAVQVLLLAITIVVVILVTVLVERSFISDEKSQTALLKAIGFQYGTIISWNTL
RFGIVALAAAILAAAASIPMTELCITPIYGMMGATKIKFNIDPLQIFLIYPTIIFTVTIISAFLTSLYTRKIKSSDTANI
E
>UWP24569.1 GNAT family N-acetyltransferase [[Eubacterium] siraeum]
MIEEVKEKDICECVNVIRVSFATVADEFGFTAENAPKFTAFATTEERLKWHLFGEHRRMYAFWDNGKIVGYYSLLLQSNN
ECELNNLCVLPAYRHRKIGQELLFHAFNTAKKANCVKINIGIVEEKKKLKNWYEQFGFTHTGTKKYDFFPFTCGYMEKIL
>UWP24570.1 HIT family protein [[Eubacterium] siraeum]
MCFICDRIKMINNGTNPYFVKELQTGYVVIGDNQHFKGYTLFLCKEHKTELFQLNHSKKIKFLEEMSIVAEAVSKAFGAE
KMNYELLGNGDTHLHWHLFPRKSGDIENYGNNGKGPVWWYPMEKMYNDNNRPSKTELEDMKEKLLIELEKLL
>UWP24571.1 HAD family hydrolase [[Eubacterium] siraeum]
MKITKPEMIIFDYGHTLLCEPDWNSDRGNVELMKYIVKNPNNCTIEDIRSEVNKIFGEIESVRNTLGYDIPARVGNRLAF
EHLGIEFSLTPLDHEIIFWTAASQGAIMPYADEMIDYLNQAGIRTAVISNNAWSGEAIKERFDRLLPNNRFEFIISSCDY
MIRKPDKRLFEIALMKSGLTSDKVWYCGDSYSNDVVGANNAGIFPVYYSDTNNNANADFEYLSVRDWREMIETLENL
>UWP24572.1 TetR/AcrR family transcriptional regulator [[Eubacterium] siraeum]
MSDKIKRDLEATRNALLNSTAKLMTDCSEPSEVTSRAIAKESGVNLAMINYCFGSREGLLYEVFRKLLSDVQKHDTEFIK
IMSSGMSPKQKLTELHFKMMRLMIANYNYSQAVTKYILFNRNDDFGMESLPFIVEHFNGRKTIEDCRLIAFELTSIHELS
VLRYETIKSSCNIDLTDDETLKLYICQNINRFLD
>UWP24573.1 cysteine hydrolase [[Eubacterium] siraeum]
MSNKKALIVVDMQNDYLWNRRKKMFSYNTPELVNAVNSLISEFSERGDDVIYVGQVFPNIITNKWFIGFSIKGTSGAEIY
PDVDIVSDNYFEKNLPNSFTLRSFKSFVTTKEYSEITVCGLDLCGCVGATAKGAIKTGMAVKLSEAATGCRFGKEKANRM
KKDLISLGVKIIK
>UWP24574.1 DUF6017 domain-containing protein [[Eubacterium] siraeum]
MIDGIDRNAVEEEVKAQIDYDCLMSFKDDSVVKMVEEIKDLMVDVLCGERTVISEGKRVSEETAKAAYRKITFEHVQYVL
HSLVNYPDKISRIDRFLTTSLLNSVYTLMNSTFAGFEHDMGMKLLL
>UWP24575.1 AraC family transcriptional regulator [[Eubacterium] siraeum]
MNHYFNNIDIPFSIGGCNFHAVNIISSSIDTDIPLHTHGVNCYEIHFISNGCGRLIADGNEYDISTNTLYVTGPLCDHAQ
LTDKTSPMYEWCIYLRAEQNNSERSDILIDQFLSHNFWIGKDDQNILPIFERLFSELKSKSAGYANMAKLILSEIVVSVA
RNYFDSPAETALSSSDIYERSSLIIEEYFLYEYSSANLDELSHRLGLSTRQTQRLIEKNYGSTFSEKKEQARMSAARLLL
SDDSLSLSEISKRLGFSSQEYFSSSFKKFYGISPSHFKNIKL
>UWP24576.1 alpha-L-fucosidase [[Eubacterium] siraeum]
MYDMSPYLKKINEVIEKGPYSNNWHSLSEYEVPEWYRKAKFGIFIHWGVFSVPAFGNEWYSRNMYVKDSPEYKHHIDTYG
KHTDFGYKDFIPMFKAEKFDPKEWSELFRASGAKYVVPVAEHHDGFQMYRSEISHWNAYEMGPHRDVLGELKNNCRTLGI
EFGASSHRAEHWFFMDGGKNFDSDIKEPLQRGDLYWPSMPSAELHDIYSKPEPSEEYLQDWLVRCCELVDNYRPKIVYFD
WWIQHSSFKQYLKKFAAYYYNRATEWGSDAVINYKHDSFSFGSAVPDVERGQFAERKPFFWQTDTAVALNSWCYTENNSY
RPAEDIICDLVDIVSKNGCLLLNIGPKADGTIPDEDRNILLNIGKWLKINGEAIYGTKLWRKSGEGPTEIPEGQFTDGIK
KNFTPQDIRFTTANGYLYAIVLRSSENGDYVINSLGIQPAYQRDNFSGIIKSVTVLGTDENPNWERLPDGLHIKTNYKNS
GYPIVFKIDID
>UWP24577.1 DUF6017 domain-containing protein [[Eubacterium] siraeum]
MIGGIDRSTVEEEVKKQIDYDCLISHPDSSVAQMAEEIKDLMVDVLCGERSVVSEGKRVSEETARAAYRKITFDHVQYVM
KSLVSYPDKISRIDRFLTVSLFNSVYTLTNSTFAGFEYDMQMKMI
>UWP24578.1 replication initiator protein A [[Eubacterium] siraeum]
MPKTDFDYYYGVEAEQFTFVRVPKVLFTDKEHFGSLSNDARILYGFLLERMSLSRKNNLIDAHNRVYIIFPIDEIAEIMG
VCHEKALNILKELDEQNGIGLVKKKRRGLGLPSILYVKNFIINGGVESSTEKSNNHSEPQERLDDNAPTSRSR
>UWP24579.1 DUF5662 family protein [[Eubacterium] siraeum]
MDIKENFKGHLSTINHHKMEVMRLCFKVGLYKQGLMHDLSKYSPKEFISGVVFYTGDKSPNTTERRATGKSEAWLHHKGR
NRHHFEYWIDYGQEPGSAMQGTKMPVKYVVEMFCDRVAACKTYYKENYKDSMPFEYFNKNRKHYMMHPETMELLGKMLIM
LKRYGEEDTLVYIRERILTGRYPKKTTVKS
>UWP24580.1 hypothetical protein NQ549_08585 [[Eubacterium] siraeum]
MKRSKKMSVLRECVEKHHICRCFYEYDKSYWYYYINDFNDRFVLGQEENDFELNGYTIRKIGELQKAEIKNDVCEEINRL
NGVAGQIKDPKIDISSWQSIFNSLRECGEWGIVENENEGKFHIGIIIKAGKNKLTMREFDADGKWQEETKIPYKEITSVS
FKTRYIDNFR
>UWP24581.1 potassium/proton antiporter [[Eubacterium] siraeum]
MEFVMLFFSAIIIVCIVGNKLSARIGVPSLLIFLALGMICGSDGILKIPFDNYQLSEQVCTVCLIFIMFCGGFSANWKAA
KPVALRAGLLSSLGTIVTALITTAGCHFLIGFDIKESFLIGAVISSTDAASVFSILRSKQLNLRGGLASLLEIESGSNDP
FSYMLTVIALAIMAGDDISQLGLLAVLQIVLGVAFGFAMGLAAVFVMKKVKLSKNSFDIIFMMAMIFAAYSAPILLGGNG
YLSVYIAGIIIGNSNIGENKAQLVHFFDGITGLSQIMLFFLLGLLSNPSQLPGIILPALAIFAVMTFISRPAAVFAICSK
GYTWADRLFIAWSGLRGASSIVFAIMATVSDVYTDSNLFNIVVCVCLISVAFQGTLLPKVATGLKLIDNESSVLKTFNDY
QDETPQFNMMRIFVSDTHTWNGHKISEIDFPDDSLVLMIKHGDSTIVPKGDTVINAGDDVILSIPSYRDSGNILLKEYEI
GPKHLWKGKTIKELDLPTTLLIIMIKRNGDMVVPNGSTVIKQGDILVVSDQSHIEEKKKKDKHGGEEPDKKPDKAAENKE
CDEKEEEKMSV
>UWP24582.1 cytidylate kinase-like family protein [[Eubacterium] siraeum]
MGKIITISRQYGSGGSEIGRKVAKALSIPYYDRTIIDVTAKESGFDPKYIERAEQTTTTSFLYNLAINGMYTQPLTDQLF
SAECRVIKALADKGQCVIVGRCADYVLREQYSTFDVFVHSTDDFRCGRICEHDNISKDEALSIIRQKDKARRRHYKYYTE
RNWGESLNYDLCINTATCGIDEAAEIIAKLAGK
>UWP24583.1 MATE family efflux transporter [[Eubacterium] siraeum]
MEQTKENKMGVMPVNKLLVTMSLPIVISMLIQAMYNLVDSVFVAQINPDALTAVGMAFPMQSLMIAFQTGLGVGMNALVS
RYLGQKKPYEAGLAATHALILTALNYVIFLIVGLTAIPAFFSIQTHSEIIAGYGVEYLSIVCCGSLGLFFQIYGERILQA
TGKTLLSMVSQILGAVINIVLDPVFIFGVDFLGIPAMGVTGAAIATVTGQIIAAAVGFLLHHFHNKELRLVFRKFRLNLG
TIKTIYAVGIPSIIMSALVSVLTFGMNIILKAYEPAAATVFGVYFKLQSFVYMPVFGMNNGIVPIIAYNYGAGKPKRITD
TLKLGVICSVAIMIVGLLLFQLIPVQLLGMFAPTDDMIRLGETALRIFSVSFVFAGVSIVLSSGFQALGNDFYSMIVFIV
RLIVPTLPFAWLFGIIGGVDCIWWSLPVSDLLGLIVAILLMRRIYKNVISKMYDKQDKSSAQVQQA
>UWP24584.1 HAD family phosphatase [[Eubacterium] siraeum]
MNDIKAVLFDLDGTLLDSMYVWQYVDEEFLRRRGITPPDDYGRQCSHRSFYETALYTIDLFSLPETPEQLMQEWTDLAID
EYRHNVKLKPFARETVELALKNGYKTAVCTSQTPELYTPVLHHTGLWGMFETISSAAVFGKGKQYPDIYLDTAKTLGVPP
ENCIMLDDVSASLKAARQAGMMTIGIIEPLSSQSPEEMELYSDKLVKQLDKDIFTF
>UWP24585.1 acylphosphatase [[Eubacterium] siraeum]
MNTNIIRKHFFFKGRVQGVGFRYRAQNAASLYSVTGWVKNLYDGSVEMEAQGTEEDIDKVVQTLQNSRYIVINDMYVADR
QPDPHETLFRIKDEY
>UWP24586.1 methyl-accepting chemotaxis protein [[Eubacterium] siraeum]
MKKNKNVYDGAEIVPENVENTHKKGKSLTGRIFRWMCLAVGGSLMLVCIINILLSYTYLKQALVNEMDEVVHTASNTISN
QLESVVNAITQISADADFSDVADVSAIRSKCISVARDNSMYVKVDMTDRDGKGLNDDSLNWSDDPAYREVIETNKAVVGE
PYFYEKTGKVVMDVTVPIISNDINRLLRAVLRITVDVNVFSNVIGQISIGDTGYAMVVDAKGNIIAHPDSELIPQQMNYI
SLASQDGSYQAMADCVSSAIAGESGFGEVTLDGVSKYVSYAPISNAEGWSCIMVATPFEHTQSIYNSVVIGMIVAVVCFA
LSVLLIITIVKKIISPVKQCSDRIVTLSHGDLHQQELDFGKKIDKEISQLSESTNLISKNINEIISDIDTMLRTLGNGDL
TYKPADVYLGDFAPIRQSYESIMISLNKTMDKISKAGQRVATGSEQVASAAGSLSGGAAKQAASVEELSASLTEVAEKVN
RNAARAENAAENSAQATKLVESGNEQMNGLLGAMQEIGETSGEIEKIIRAIDDISFQTNILALNAAVEAARAGDAGKGFA
VVADEVRNLAGKVAEAASTTTELIKNSMKAVENGTMIANKTAQTLTEIVNTTTATTKLVGEISTACAEQAEAIEQINVGV
DQISSVVQTNSATSEECAASAQELSVQANMLDEMVCGFTIDEELVTREETAEGEEPSEEEENAENGEEPEYEDDDPDDDE
N
>UWP24587.1 hypothetical protein NQ549_08620 [[Eubacterium] siraeum]
MSEIKKIHMGPAKCAVDLGDGSERGEYVNQDYILNKLGRPHRAVSLMYCYYPLDETWPARARNAFKDKEITFQWDYPYDD
YFTYKGGIGGTTDDEPFTCMRDVRRHGQDVILTMTIDPNVTDEHLEQIGKELSTFGRMQLRINHEATGNWFSFTKRATYQ
QVADFYIHAREVIKKFAPNVQTILCIGGVEHPEKGGEIEMEKEFADAVRATDIWSVDKYMALHWGWPFDVADEGGNSFGR
SKVADTYNLTKLSEKRYRELCGGVKKPMVMSEFNADGDVTGPYEQAEMVKEFCDMLKNDKDQGWFNGFTFYQFRDRGRLG
LEIEDPNNADCGIEQPVMQTYKEIIHDEYFYPEMKSEGDAQFPVKLRWGGSEDAEGIEIPLHFEKNPTFCEITFEDEDAD
LNLMMEINGKWFYKAPHAKTIDFMSAFFEKPLESEADMTLKIFAPPASGENVNDGSEDWMLNTYSTITKMPNIRIRFAPI
LK
>UWP24588.1 peptide chain release factor 2 [[Eubacterium] siraeum]
MLEYDELKVEFEGYEPELKELAGALDLDNLKAEIVKLEEQSAQPDFWNDVENSQKISQKIGEDKNIVQSYEKLRESYDDV
MTMLELAQEEDDESMLPEIQELAKHFRTELESQKLATLLSGEFDHNNAILTFHAGAGGTEAQDWVEMLYRMYNHWAEQHG
MKVTVLDYLDGEEAGIKSASILVEGRNAYGYLKSENGVHRLVRVSPFDSSGRRHTSFASVEVMPEINEDIDIEISEDEIK
MDVYRASGAGGQKVNKTSSAVRITHIPTGIVCACQTERSQHQNREYAMRMLKSKLLEIKEREHLDKISDIKGEQLQIAWG
AQIRSYVFMPYTMVKDHRTGYEMGNIGAVMDGDLDGFINAYLKALSLGQI
>UWP24589.1 23S rRNA (uracil(1939)-C(5))-methyltransferase RlmD [[Eubacterium] siraeum]
MKKNDIVEIEITALSSECSGIGKKDGMVIFVPFSAIGDKLEVKILKVNKTYCYGKIERIITPSPDRVTPDCPVYTKCGGC
SLRHISYEAQLRAKEQFVKDAFTRIGGLSPEFLPIIRNTNINGYRNKLQIPIGTDKDGNLIAGFYAFHSHRIVPCEKCLL
QPDIFLKITADFLKISTGLNLTAYDETTHKGILRHLYLRKGYYSGEICLCIVVAKNVPEIKILSDRLLEKYPEIVSSVIN
VNNRDTNVILGDEEIVLTSKNYICDIMCKNAVNIAPKAFYQVNTPCAEQLYSSACDFAEPKGKTVLDLYCGAGTIGLSMA
RTAKKIIGVEIVPEAIENAKQNALANGITNCEFICADAAEAARILHSRNLRPDVIMVDPPRKGCGRDACEQIAAFSAPRI
VMVSCNAATAARDCACFAELGYSTDKCVAVDMFSGTNHVETVVLLSHKKPDGHINVKVEFGDGEGKVPLDNIAKRAEEYK
SKERVTYKMIKEY
>UWP24590.1 VanR-ABDEGLN family response regulator transcription factor [[Eubacterium] siraeum]
MNESILIVDDEKEIADLIEVYLENDGYTVHKFYNGMDALKCIESQNLDLAILDVMLPDIDGFRICQKIREQYYYPIIMLT
AKVEDTDKIMGLTIGADDYITKPFNPLEVVARVKTQLRRYVRYNNAANTEEKDAPIAEHDVRGLIINKNTHKCTLYGKEV
TLTPIEFSILWYLCENRGKVISSEELFENIWGEKFLDNNNTVMAHIGRLREKLNEPAKKPKFIKTVWGVGYTIEK
>UWP24591.1 HAMP domain-containing histidine kinase [[Eubacterium] siraeum]
MKNKRNSERDDYRLLKNKLLIRIFGMLFFAFAFLAAFYSLFLKGHIADTFVGFLDNFVYHDYDRAYNVYSIYIRDYMSLF
FVVLSLLLFAIILRFYLNEFSKYFKEINRSIDALIEENSGDIVLPSELTAIEKKINHIKHTLEQRKLAAELSEQRKNDLV
VYLAHDLKTPLTSVIGYLTLLRDENKISEELREKYLSISLEKAEHLEDLINEFFEITRFNLSNITLEYSRVNLTRMLEQL
TYEFKPMLLEKNLKCELEIAPDTMIKCDVNKMQRVFDNLMRNAVNYSFDDSTIHIAVKQNGENLCIQFTNCGNTIPKEKL
VRIFEQFYRLDVARSSRSGGAGLGLAVAKEIVELHNGTITAKSENEQIEFTVTLPLL
>UWP24592.1 M15 family metallopeptidase [[Eubacterium] siraeum]
MSTHTQQTKKRRPYLFICILILLIALAGIFVQRFAGTDIYNKASLPSIDFGNENEADGEWCLILVNKWHPLETENEIDLT
ELSNGQCVDSRIYPQLQKMFDDMRDDGVYPVVASGYRTEQEQQQIYDESMAEYIEKGYSESDAKTETERWVAIPGTSEHQ
LGLGVDINADGINSYGYEVYNWLAQNAYRYGFIYRYPENKVAITGIANEPWHYRYVGVNAATEIYKRGICLEEYLGETN
>UWP24593.1 GNAT family N-acetyltransferase [[Eubacterium] siraeum]
MAEPVTARQNAIYDCTHIYLDAFDKKGPIGDLYSKAVAEYLERFTKTENCFMYTLIEKDVIVGFLTACEIPGILSRNIKI
DTVAIAPEYQNKGYETVRMNEFFNLFENAVFSLETKRNSISYKLYSKVGFKEVNGCSSMCKYDSK
>UWP24594.1 rubrerythrin family protein [[Eubacterium] siraeum]
MAKSKYAGTQTEKNLQEAFAGESQARNKYTYFASVAKKEGYEQMSALFLKTADNEKEHAKMWFKELAGIGDTKANLEAAA
DGENYEWTDMYENFAKTAEEEGFPELAAKFRAVGEIEKHHEERYRALLKNIETAQVFEKSEVKVWECRNCGHIVVGTKAP
DVCPVCNHPQSYFEIHAENY
>UWP24595.1 Gfo/Idh/MocA family oxidoreductase [[Eubacterium] siraeum]
MKNYNRAVLGTGVIANETAAAMLKNGRNLFAVGNRMHGKAVAFAEKYNIGKVYDSYDEMFTDPDVDIIYITTPHNTHYGF
IRSIL
>UWP24596.1 Gfo/Idh/MocA family oxidoreductase [[Eubacterium] siraeum]
MKNYNRAVLGTGVIANETAATLQKNGRNLFAVGNRTHGKAVAFAEKYNVGKVYDSYDEMFTDPDVDIIYITTPHNTHYGF
MKKAILNKKHILVEKSITLNSDELGELITLAEQNNVIIGEAMTVYHMPIYKKLNEILKSGTLGRVNLITMNFGSFKEYDM
KNRFFNRSLAGGAMLDIGVYALSVIRWFFDSKPDNILSQLKTAPTGVDEQASLLLSDKEGQMATVMLSLHSKQPKRAMIS
CENGYIEIMEYPRAWEAKITYTDGRTELVSTGENSDALYYEITDMEKAVNGDKNVMCLDYTADVMKIMTRFRQEHGIIYP
EEE
>UWP24597.1 hypothetical protein NQ549_08685 [[Eubacterium] siraeum]
MDRCEKLRDNLYGVELLTGSITPVKEHIAQIFYIVNNTDNSEFIGNEALQMITQFGKTEYNFCGRHSELWQRIFNDTALK
IYPTDSEKVITRKYESTEKFADELSLVLQERYFVPTDFYLIYDDEKMYRQVVGMTE
>UWP24598.1 flavodoxin family protein [[Eubacterium] siraeum]
MKVLMLNGSPKANGNTNAALLEVGRTLENEGISYEIFQMGGKPVRDCIGCGQCSEKGCAFTDDDVNEFIAKAKEADGFVF
GTPVYYAHPSGRILSFLDRAFYAGGAAFRFKPGASVAVARRGGSSASFDCLNKYFGIAQMPVVSSTYWNMVYGRVPGEAE
QDLEGMQTMQNLAKNMAWMMKCFELGRKNGIALPDTSAVVRTDFIR
>UWP24599.1 RNA methyltransferase [[Eubacterium] siraeum]
MAEIIDVADINIPELEIYTHLTDARLRKVYEYEHGIFIAESQTVIEVALDAGCKPISMLTDRKYINDRANGIIERCGDIP
VYTADSKIMSGLTGYELTRGMLCAMERPAPKRAEELCRNARRIAVLENIADVSNTGAIIRSAAALGIDAVLITPSCCDPL
CRRAIRVSMGTVFLIPWGYIGEDEHWWQSHGPAYLNSLGFKTAAMALTDNSVSIDDKTLQSEKRLAIILGSEGYGLSQKT
IDGCDYTVKIPMYHGVDSLNVGAAAAVAFRELRVRE
>UWP24600.1 hypothetical protein NQ549_08700 [[Eubacterium] siraeum]
MDYLYKITVEIDNEKVLSLQQHDLDAVYKTVREAFAGCNFKEVPTDNKRLAFVIGDGNDSFSEVGIAANALHDSWLGKYL
KKMEWYDMSDDSTEDMLREIQEFDNEYGK
>UWP24601.1 patatin family protein [[Eubacterium] siraeum]
MKTGLVLEGGAMRGMYTAGALDVLLENDMNFDGIIGTSAGAVFGVNFLSRQNGRVIRYNCRFNGDRNYMGIKPLLKSGDF
FNTEYAYYKVPNELDKFDDETYINSGVPFYATVTDVKTGKPEYLQVESVLRDMEMLRASASMPFISKPVIIGGRAYLDGG
ISDSIPFEHFSEMGYKKQVVILTRDMNYRKKPMNKLLIRSFYGKFPDLCNALENRHNVYNKSIDKLCKLEQSGKVFIIRP
SEPITISRTERNPDRLKSVYELGRKDMKMRLEGLEEFLEKEQEI
>UWP24602.1 23S rRNA (uracil(1939)-C(5))-methyltransferase RlmD [[Eubacterium] siraeum]
MANKKCPVAKKCSGCQLSNMTYEQQLEWKQKDTEKLLGSFGKVSEIIGADDPYNYRNKVQAVFRSDRNGRIISGVYQSSR
NGIVGIDSCMLDDKRADEIIVGIRDLLRSFKLHPYDEGTERGFLRHVLVRVGKNTGEILVTLVGGNSMFPKKHDFVKALV
KRFPDITTVTFSVNRTPEMLLLGENNEVLYGEGYITDILCGKRFRISPHSFYQINHAQTEKLYDYAIKAAKLTKKDVLLD
AYSGIGTIGIIASDYVKQVQGIEYNASAVRDAVKNCHENGLTRNIAFNRGDAGEFLEKKAKLGTHYDAVILDPARTGADR
KFLNSLVKIAPERIVYISCNPATQARDLKTLTKKYTVTDIQPFDMFPHTRHVECVVSMSRKEE
>UWP24603.1 phospholipase D-like domain-containing protein [[Eubacterium] siraeum]
MDFQKVRQIKRKGAIIVKKEFLTSNAKFVYSKNELGYQEVLDRFKDAKQITIITFNISEKQNTLVNALKKAGDSCIINVI
TNIPNRWETYYGDAFRDKARKKINLYMTKLMPESLGAKTAVFFDFSNHGKIIMTDSIVYVGSANYSEESANNTEFGFLSE
DKELIEFINMDVLPDIQSLAIPYYEYDYTAVLLEANVALAAVYNIKNELFEEVYRLHDDIDGEWYYYEYNEASLTVFTLD
KTLQIIDEACNVARDVYDAIDVITNGDEDETTNANDEYDEILAVASHIEEIRSYDTLIELSEFDSGEFVNQQLQKEYAME
AYEENLENCINSASEDAQNIVLDLTQTAKDDIDKLLSELQEYCDKYANFIDNLRAREIKKISPKIDNT
>UWP24604.1 hypothetical protein NQ549_08720 [[Eubacterium] siraeum]
MKAQEIFRLREMKQKNFTDTAVRDEQVKRINELNEFIEQQDSELTEFDESLARRWLKEIVVWDDRFSVELKSGVTVEIEL
>UWP24605.1 MoxR family ATPase [[Eubacterium] siraeum]
MNIKEAKEQIKNAMTAYFTKDETGGYAIPVEKQRPVFLMGPPGIGKTAIMEQVASEMGVGLLSYSMTHHTRQSALGLPFI
VHKNYGGKEYDVSEYTMSEIISAVYDLMENTGVKEGILFLDEINCVSETLAPIMLQFLQYKVFGRHRVPDGWIIVTAGNP
PEYDNSVREFDIVTWDRLKRIDIEPDFTAWKEYAYKAGVHASVLTYLEIKKADFYRIESTVDGKSFVTARGWEDLSQMIT
LYEKNNIKVDIKLIRQYIQHDRTARSFAAYYDLFNKYRSDYQIDEILSGNASDSIKDRAENAKFDERLSLLGLILDSVTV
SAKQVTDGEDMLRETLVMLKEFKLRTHDSDISAEKLMNELIAVKKKELENGKQSSSISVSRQKTLARAISQLENMTALTV
GKDGKTAFADIRSRYDSLVSELKISAKTARDKMSNAFIFCNEVYTDGQEMLILVTELTANSHTARFISEFGCKEYYEHNK
ALLFIDRSKEIMQRLEEFGEI
>UWP24606.1 VWA-like domain-containing protein [[Eubacterium] siraeum]
MLSRNTLAVNLRFLDNAINKLPLKTSIITETVATDGRYIFYDESYVLKSYKSGYNLTRAYLHMMLHCVFRHNIVGTLVDT
LRWNLACDISAENIMNELDIKALSSPRQVRQGSIIDKIKTDCRFVTAEKIYDYLLRNVDDLQVYAWSELFAEDDHRIWYA
KPPETEASTQIKSNPDSKDGNSRNSNDMNSDNGQSGNDTDNSNGSNRNGNAENPGNEDGTGNDMQMSAETASQLEKDWKE
ISEKMQIEIEAFSKEKGDTRGSFIQNLNAVNREKYDYTQFLKKFSVMGEAMRVNDDEFDYIFYTYGLKLYERMPLIEPLE
YKEVKRIKEFVIAIDTSGSVSGELVQKFIQKTYNILKNEESFFTKINLHIIQCDTDIQEDRKITSQEEFDDYLAAMKLHG
FGGTDFRPVFAYVDKLIQSKEFTNLKGLIYLTDGYGDFPAKKPPYETAFVFIDDEYNNPDVPPWAIKLVLPSDEI
>UWP24607.1 leucine-rich repeat protein [[Eubacterium] siraeum]
MAQFDIKDAVLKKCLLKEDETVITVPDGVTTIGKDALCGLQSVIAVTLPESLKVINDGAFYGCSSLTSVTLPGSVERLGS
CAFAQCSALNTIYLDNKLTEIGNSAFWGCTSLESIDIPAGVTKIGYNLFGSCLSLISVSLPDTVTEIDERAFKECTSLAC
ITLPDSLIKIGNMAFLNCHNLKSVNIPDRLESIGEKAFFMCENLHELEIPDGIASVGGDAFSDCVSVTVRSTISGKPLYK
AVTATDGSSAYNFILRNIWDKGGFDFTAQDNYFPALQDENLQYAIAFSRLMYRVNLSAAAEEHYLDFLHNNAENAVRYCI
TQDSAELLGICKKNGLITAGNVTGLIEFADEQGNTSAAAFLLTVANSPEHDNFCDPLSSLEL
>UWP24608.1 P27 family phage terminase small subunit [[Eubacterium] siraeum]
MKRRAKPGDYLSARQKNGVPLGADDIYRETWLWLKQRNCENLVNKRLIEAYAQAYARYIQCEEAISTYGLLGKHPTPKMS
TALTNL
>UWP24609.1 endo alpha-1,4 polygalactosaminidase [[Eubacterium] siraeum]
MGVNLPYKFGDGTFFFRSKKEMTKILVLISVVIFFTACTVKTTEKLTDVRHPYGVFIGAEKEKLLSINNYDVLVIDAELL
TAEDIDVIHQNGNNEIYSYLNIGSVEDFRSYYEEFLPFTIGEYKDWDNEKWIDVSSEKWQTHIVEAADELMDKGVSGLFV
DNTDVYYAFHEQKIYNALLDIFNAFTEKGIKVIVNGGDVFISEVINNRSIPTCIKAVNQETVFTSINFDDKSFGENNWEN
REYFIEYLNVCKQNGMDVLLIEYGANDKLRKKVMDYCNKNDYVCYFADSLALD
>UWP24610.1 hypothetical protein NQ549_08750 [[Eubacterium] siraeum]
MDERYEQGFPPDENESFYIGKSIAGLKLNQSAQNPITYLYLPEKDKIHI
>UWP24611.1 VanZ family protein [[Eubacterium] siraeum]
MFNWLRSIMNSGSVPGYFLQAVPITCVVGIIYVIIRVAIIKRNHLKVEWLKEIIRLLFSCYLTGLISLVVLPANFWLSFF
DGIFLGWWDEMLPIFSFGEFNLVPSFIKALSGELTIGSWVKTMLIGNIAMFLPMGFFLPFVTEKINRKSIFIAATTVPFI
IELLQMVFGRSFDIDDLICNFIGIAVGFFIGFAIKNTKQKSKLNVN
>UWP24612.1 metallophosphoesterase [[Eubacterium] siraeum]
MIIYCMSDIHGCLAEFEDALSLVLDDIEQGKAKLVLLGDYIHGGPDNRGVLDRIMRLRERFGSDRIIALLGNHDEWVVNG
SSTISNNSVYARIEEWEDESDDDEYINWLSSLPLYYVEGNTIFVHAGIDEEAGDMWEWETSEDVFTSKYPAETGKIEGLD
MKVVAGHVGTAEISGDRFFHDIYFDGESHYYIDGTVLDSGVIPILMVDTENDKYYQVTDSGKRLIEPY
>UWP24613.1 hypothetical protein NQ549_08770 [[Eubacterium] siraeum]
MWLENDVSYSTESRNPDYEDPYRFESSMVIEDGFIYFYDCDGISPSKLSNKYCWFKARKVKYHIIPD
>UWP24614.1 carbohydrate-binding domain-containing protein [[Eubacterium] siraeum]
MKKKILAVTIATALIVSCFTSCDNNTSSDSQASQAESSTTVSSDSASSATDISSVSDSKTSDSGSDSDKQLTADDMFSDR
DLSGDYSECTDITLSDSTASCSDSSVTVADGSVTITKAGTYKLSGTFTGQIIVNAGDSDKVQLVLDNASITKEESAALYI
INADKVFITTVKGTENTLSSTGKFASSDDETNVDGAIFSKSDITFNGSGTLNVKCESKHGIVTKDDLKITGGTYNITSAS
QGLSGKDSVRIAGGIITVTSGTDGIHSENTDDTEKGYVYISGGTLNITSGNDCIDASGTVDIKDGTFTFKAGGGSSEKTT
GDSTESYKGIKADGVLTISGGTFDIDTLDDAIHSNADVTVSGGTLDISTGDDGIHSGNNTVVSGGEINIAKCYEGLEGQT
VTVSGGKVTLTSSDDGINAAGGDNQGVGGGFGPDSFSADSEAKITITGGEIHVNASGDGLDSNGDIEISGGTVYVYGPTS
NGNGSLDYENNAVITGGTVIMAGSSGMAMNFGSESTQGSILASTGNASAGTAVKLTDSSGNVIAEFTPTVSFRTVVISTP
DITSDGTYTLTVGDSTQEITMSGYIYGSGMGGGFGGGQHGGNGGFGGGNRPGGNNHGGFGGGNPPDMNGGQTATA
>UWP24615.1 DUF4956 domain-containing protein [[Eubacterium] siraeum]
MFDTVIQGIFSSTADITLGGFLIGVGSALVLGIAMAFMYMYKNKYTKSFVITLATLPAIVSIVIMMVSGSIGAGVAVAGT
FSLVRFRSVPGTAKEIGSIFLAMAVGLACGMGYPLYALIFAVIMGVANIVLTAAPFGESKKNEFDRVLHITVPEDLEYAG
IFDDIFVKYLSQYKMIQVKTTNLGSLNKLTYNITLGKAGCEKQMIDELRCRNGNLEINITSQSTDGREQL
>UWP24616.1 polyphosphate polymerase domain-containing protein [[Eubacterium] siraeum]
MDKSIFKRHELKYLVSAGQREFIESEFARYMIPDEHGESTICNIYYDTPDFRLIRRSLEKPVYKEKLRLRSYGTASKDEK
VFLELKKKYKGIVYKRRISLNCDDAQEILENGERLPENSQIAKEINYFLDFYGDIFPAVYLCYDRTAYFGADDSDLRITF
DRNIRWRTEDIDLKVEPYGEQILDRGYSLMEIKAAGSMPLWLAELLAQGGIKQTSFSKYGMAYMTMLRRSMGIRTKKVKS
EVTVNV
>UWP24617.1 cation-transporting P-type ATPase [[Eubacterium] siraeum]
MAQFLNFKGDYNGLSEKKASDNLNMYGNNIFTETEDKSFKAYHYLLDPTAVLLLISGLLQIFTLSQYVTGIMCIIMAIAQ
TVTLCVICQKNNENIRNRTLSAKMKYRVVRDGILQLIPAAELVPDDIIIVQGGEIVPADAHILEYVGLTVDESRFTGDNT
PVQKHDGADPKATGLKKSCIYAGTRVLNGSAVARVVATGEDTYRARQGEKHGKAADPNFSRYEKTCVKLRLPLAVAAILL
CVIGTLSQILTGRTDNVTGVIVSACGWLICMFMPFVELYIRMYNMNFVRRAELKGAVIKNLTVPEKLNSLSVLVIDKSAV
VAPNTLEVAGVYSKDTDLMTTVTVLACDKDEPTLAEQAFLLNAALGGTDVATVKRNELTAQFPYNDADRIGGNIYNMGGT
HLVCVKGAVEKVTGLCNMSPEEMFRITARAAALAKRGLEVWTVAYYIIPEGEEIPKSLYAVQYNYMGLVSFMNATRDMIP
LALQGCKRAGVRLVLTSSDSPETASSMGKKIGLSDAGMISGDEIAESTVTGEPLDYKKAEIFCRVNAAQRVDIIEKLKEA
GETVATVGYSDSDYDLVAHADLGITSLENTTGSVYEASGLIVRDDNFSSVVEMIKEARQLHRNIKRCIFILLSTLIAFAC
TSLADMITGYGIITPMLAAVLTAAVIPLCCTGFRNVKSDIKGNMTPSGFISQGKPDKKFFIRSAVCGLICGAISALFLTL
AGGVMSAQQVSSVMLTLLTVMTGAMCLVVTDKRTGAFKNGAIPKYMTVTAAVTSVTSILLPYIPFINSLFGFAVPNPLAS
IAAVLAGVTLPAGLQIKKYLNK
>UWP24618.1 DUF368 domain-containing protein [[Eubacterium] siraeum]
MISHLLNIVYGIVFGVANVIPGVSGGTMMVVFGVYDKVVDVLTLKLSAIKKNIRFIVFFGIGAVIGILGFSFVITWLFDN
FPVATNMFFMGLIIGSIPLIYRNMTVGGRKITPKCLFAFIPALALVVGMTYINKLPQNESFTVNAVHNATDCTVTITNNG
SYDIKSNWQLKVNGKVEGELTGCVVKKSSADTTVLTGTENSAIAKGESITLTLPESTDIDSIQTDSFTYTYKMNPVLFIT
LLLGVTVAAVAMIIPGVSGSFVMVLLGLYTTVIGAIKSLDFMILIPTAIGVFIGIVFGAKLISALMKRYSLLVYSAIMGL
VIGSLYAVFPDGFGFNLETLAGVAALIVGGAIAVLVGKNTEVEQQ
>UWP24619.1 hypothetical protein NQ549_08800 [[Eubacterium] siraeum]
MEYFYDLLFYFAIYSFAGWCGEVVFATVRHGKFVNRGMLHGAYCPIYGFGLITVIVCLTPIKDSWLLLFAGSAVLTTVLE
FITGFVLDKLFGRRWWDYSDKKFNIGGYICPQFTVVWGLACLLIMKVVQPAIAFAVGLIWKPVGIAALCLFYAAIITDVI
LTFPEVKKLRNEIRLIDDLEKQLTAVSDAIGSDLSDKTAQAVEFTKEHRITAEEMQRKADMFKAKLETASDSAKQRNSER
LSELKGNASERREELTARFNELNEKLSELKAKHKRLYKAFPSLKYGRKKLKKVISKKK
>UWP24620.1 glycosyltransferase family 2 protein [[Eubacterium] siraeum]
MTEYNDILYIVVPCYNEEEVLHETSKRLKEKMTTLINDRKISDKSRVLFVDDGSKDRTWEIIEELHEGDDLFSGLKLSRN
KGHQNALLAGLMTAKDLADISISMDADLQDDINVVDKFVDKYHEGCDIVYGVRSSRKKDTVFKRGTAGMFYKLMRLLGVD
IIDNHADYRLISKRALEALSQFKEVNLFLRGIVKQIGFKSDIVYYERSERFAGESKYPLKKMLAFAFDGITSFSVKPIRL
VTVVGFLVFLVSVAMIIYAIVQNCLGNTEAGWSSLMCSIWFLSGLQIMALGIVGEYIGKIYTEVKARPKYIIDKFINKQ
>UWP24621.1 glutamine synthetase III [[Eubacterium] siraeum]
MAEKTYDVTELFGSDVFNEAVMKARLPKAIFKELMKVMHGNAELTLPIAEVVASTMKDWAVEKGATHYTHWFQPMTGITA
EKHDSFISPVGDGTVIMEFSGKELIKGEPDASSFPSGGLRATFEARGYTAWDPTSYAFIKDNTLYIPTAFFSYSGEALDK
KTPLLKSMDAVSKQALRILRLFGNTTAKSVVATVGAEQEYFLVDKKTYDKRKDLIFTGRTLFGAAPVKGQELEDHYFGVI
KQRVSDYMKDLDKHLWALGVSSKTKHNEVAPAQHECAPIFESANLAADHNQLMMEMMKKVALEHNMVCLLHEKPFAGVNG
SGKHDNWALSTDDGQNLLNPGDSPMENAQFLTFLVAIIKAVDEYADLLRLSVATAGNDHRLGANEAPPAIISIFLGEELN
DVINALVAGTNVEAKHAQFDIGVTSLPKFPKDTTDRNRTSPFAFTGNKFEFRSVGSSLNISGPNIVLNTIVAEELEQFAD
ELEKADDFKKALKELLVKTIKEHSRVIFNGNGYDAAWVKEATEVRGLPELKSTVDALPHFLDEKNVKVFTKHKVFTEVEM
HSRTEILLENYSKTINIEALTTAEMATKEILPAVMAYEKQVCDVLLSKKNAGVAYNLEQSIANKIDSLAESLNSKIAELD
SAIVKAQGISDVYEAAKCYHDEVFATMQSLRAVADELETIVGEKYWPFPTYEELLFNV
>UWP24622.1 KH domain-containing protein [[Eubacterium] siraeum]
MRIDGKDRLMKKIYTGKSLDELKALAISEIKELGVDEADIKITVVEEPVKKLFGKKGDYKIEVEFETVTEAAPAAADETA
PAEAAEATPAVTDADHTEKVAMAAAYLEKVLTALGVEDFKVNIIEKEDITVLDIVGEKLGIVIGRRGETLDSLQYLAILA
SNRHDEPYCRITVDCNGYRDKREETLKSLAERTANKVLRQGRRITLEPMNPYERRIIHSKVAEIEGVYSNSIGEEPYRKV
VISASQPHRDNNRRNDRKGGRRNGNGTNRSYKQSTGFSTSFEREYKRSQTAVENTASDAGEFSKEAVETERNATLYGKIE
L
>UWP24623.1 YidC/Oxa1 family membrane protein insertase [[Eubacterium] siraeum]
MISIDFLYTIIGTPLGYIMWPIYLLLQNFGWAILIFTVIVKIAMLPLQIKQQKNMAFSQLFAPKVKEIQQKYRNNRDKQA
EEMQKLQAQGYNPAGGCGPLILTMVILFGVIDVVYKPMTHMEHLSSSDISSTITVAQETEYAKIFLNEYNKQDAELILKY
KNGDKDAIFISESNDGTQLTHEFKDDENFKNNYTDKDPKTISTADRETYGSFSAEQYSDLTGDKSRLTAETKNRLAAVAG
KYKGMQMELLALQVYEQYPDTFKESKILSDDVKGRLASLSHNMMFCGLNFGSTPKLAFEPLIIIPIFAFVLSLVQTVLSQ
YLNKKNNPEMANAGGAGMKVMLYLMPLFSLWISFSVPAGVGFYWGVNYALGIVQSLVMQKLYSPEKLRAEAEEKMKERKL
KERQVTTTAVVTDADTGEEKTVTKTETLSQKEINRRKLAAARKADAEKYGEEYHEEDDD
>UWP24624.1 membrane protein insertion efficiency factor YidD [[Eubacterium] siraeum]
MKYVLLFFVKIYRMTLSKWLPRCCRFTPSCSEYAMIALRRFGAVKGSYLAIRRIIRCNPFSEGGYDYVPEQFYFFKRTKP
>UWP24625.1 ribonuclease P protein component [[Eubacterium] siraeum]
MNEYAKKYVCIKKDKEFRFLFKKGDSIVTDAFVCYARESKRRVNRIGIVTGKKVGNAVKRSRARRVIREAFRLIEPLLRE
KTQKRYDFIFVARAKTPAMKSTEVYLRMEKQLLKRYAAPANNQPDKIQK
>UWP24626.1 50S ribosomal protein L34 [[Eubacterium] siraeum]
MKRTYQPKKLQRQKEHGFRKRMSTRNGRKVLARRRAKGRKHLSY
>UWP24627.1 GDSL-type esterase/lipase family protein [[Eubacterium] siraeum]
MNNRKAIVLNDKSVKTIGRTYLYNDTLWAAFSGAGAEFIFTGKKLEITVIGDFASTAGNDENYARIAIYVDNERVVDDML
DEKEKTYKVLESESAECRNVRIIKLSECAMSTFGIKPVMIAEDEKIEPAPAKNIKMEFIGDSITCGYGVDDPDKEHHFKT
ATEDVTKAYAYKTALALNADYSMVSVSGYGIISGFTNDGNKIPQQTIPQYYDKLGFSYNKFADSITVSETEWDFERYKPD
IIVINLGTNDMNYATTDERKAEFEDGYLDFLKKVRSLNPDSYIFQTYGVMGTSLEENIENVRRKYMSETGNERITFIPLT
MQDEDADGIVADWHPSPKTHSLVSQKVTAAIKETLGYK
>UWP24628.1 DUF4367 domain-containing protein [[Eubacterium] siraeum]
MTNDEKIAIALKSDYLSELSVFEMLPNSRIRSGFDRRMKKMISKSYTDTAKTVRHRRVKLRLAIAVIIAATAALATGGTI
LLKHWDTFAVKENDKYSVILISDAENSPQCITRYYEPDLDKTAYATRLIEKTEYAYIVEYINKHGKQLIFTQCTRSQMEN
AQLGTEDAQIPPEKVELGDKSAMYCVSKKGMAFLMWDNGEYMFHITATGFGRDELFRTAMSIKELSAD
>UWP24629.1 sigma-70 family RNA polymerase sigma factor [[Eubacterium] siraeum]
MLSSLIATVDSPTDKELIIQLYNTYKQFMYNISMSILGKREDAEDAVQDSFVRIIDNLDKINNPYSRKTKSYITVITKNV
CLDMIRRNHNDEELEDKDIPFKDNYTDLENSNATYEQIIKNLRQLPPRLKNIAFLFFVQRLSPKEIGEMLNINTNTVYAY
VSRIRKILLDTKDENI
>UWP24630.1 methyl-accepting chemotaxis protein [[Eubacterium] siraeum]
MTLFTVLLIIISLLVATFASVGIIYSTTKALTDQTLTETAIVAADRVSWELKSMLNVAIQAGCNPKLSSLVYSKGQKQSE
IDSIASTFGLDRGTVIDKNGQASNGNEYSDREYFKAALEGKTTITEPMIGRSNGKLSVIIAAPLWKNGVLNSEVEGCVYF
VPNEEFLNDIVRALKINENGASYIIDKNGNTIADFDMQLVKDGENIQKKAEEDSSYAALAQTHEKMEAGETGSAEYTSNG
IAKHIGYAPIPETNGWSIAVTTYNSDYTIHCLKGLLVLAIICAASAVVGGIVAGLISRKIGKPIKLCAERIEKLSEGDLT
SPVPMVKSHDEVKILAKSAAKVVNEQNAMISDIGNILSNMAHGNFNVHSKDADNTYRGDYKVLIESVRNINTKLNDTLSQ
ISIAGDQVSSGSQQVSAGAQSLAQGATEQAASVEELAATIHNINAHIEATTEDCQKGRQLVDETAEYISAANDKMNSLTS
AMQDISDASAEISKIIQTIEDIAFQTNILALNAAVEAARVGEAGKGFAVVADEVRNLAGKSADAAHDTTVLIERAIAAVE
NGNNITNETAQAVAEVEARSGGVSDIVNKIAGASLEQTDMVKQVNIGVEQISNVVQTNSATAEESAAASEELSAQAQTLQ
KLVSQFSFKDAENA
>UWP24631.1 RNA polymerase sigma factor [[Eubacterium] siraeum]
MSDYSSENIREIYERHFVTVYRVCFMYLRNVHDTEDAVHNTFMKLIEKQKCFESTEHEKAWLIRVSQNVCKNMLRANSRR
CESPTGDIAVNDSSAVSDVMIELSALPDELKIPVYLFYCDGYNSKEIGSMLHISASAVRSRLQKARERLKEHLGSERSIV
>UWP24632.1 hypothetical protein NQ549_08865 [[Eubacterium] siraeum]
MSIRNEFEKIDPTEKQKKDIFRRIEESSKVKTDFRHQVIRYTSIAAAAVLVVGTAAVGVHFVTKGNGIDYTVSGSSSGAD
SAVDASASKADYSKDNVQDGENISNVKDSLTDSSGSENSAGSSADYDYAVINDDVMWGIGKTVYEIEEKYGTVTAENDNV
YTFENGYGKYTFGDSCEAICEISVRNFLVGDISTVTLENFASKCGFEAVTLSNGNDSDTKYDGLKTTYYKHPSYDNVTFI
MLCKESGFDETATFDIRCDDAADTKTQPEITTDDNGNCLINKAFHDKIMNDELTDDEFTKLISYVYTGDISINEQPNSLV
KARTEYNKTIQRTFNRFILSGGYENDDEWHITPATPGNCHSMKEWYDTACTLYADMPDYDTFLSRYSEYFKFDEQGNFYY
ATGRPDEQLIGGKMPFNAPTYNIFDVSPRCFTVNESTSGGTGLSIGVLYFYSVGTDDTTYGVNVAYFDVKKTSEGYRFMR
NENS
>UWP24633.1 hypothetical protein NQ549_08870 [[Eubacterium] siraeum]
MDEMNIPSIILLALIVIALVLVIIHIIRNGGCSGGCSACKGCNNCNNCKKGRKSKK
>UWP24634.1 ferrous iron transport protein B [[Eubacterium] siraeum]
MTMDELKPGESAYIETVGGSGALRHHLLDMGLTPDAEITLQKVAPMGDPVQFEVRGYELTLRLEEARKVTVKNVHKKDSP
LKAAGSRRNDTPHPGVGEFAKYEKLHLKHGIVLEKGAPLTFALAGNQNCGKTTLFNQLTGSNQHVGNFPGVTVDRKDGTI
RNHPEATVTDLPGIYSLSPYSSEEIVTRDFLLNNNLSGIINIVDASNIERNLYLTMQLMELGIPMVLALNMMDEVKANGG
SIRVNDLERILGIPVVPISAVKNEGIDELIDHAIHIARYGEKPARMDFCTDSDDPHDPVAAVHRCIHSAATLLEPDIRAA
GLPVRFATTKLVEDDEQIKKKITIPEEKHDAFDHLVSIMRQETGMDREAALANMRFTFLEKLCRETVVRPHESKEHKRSM
AIDRLLTGKYTAIPCFLGIIALVFFLTFSVIGAALSDVMQMGIDFLTDLIDKGLTAFEINPVVHSLVIDGICAGVGSVLS
FLPTIVTLFFFLSILEDTGYMARVAFVMDRPLRKLGLSGRSFVPMLMGFGCSVPAIMATRTLSSERDRKMTILLTPFMSC
SAKILIYTTIAGAFFEPQYRWLVLVGLYLFGIICGILYSLILKVTVFHGEPVPFVMELPNYRLPGAKSVCQLIWEKAKDF
IQKAFTVIFAASIVIWFLQTFDIRLNVADSAENSLLAMLGSLFAPIFAPLGFGDWRASTALITGLTAKESVVSTLTLLLG
GDVSQIQTLFTPFTAIVFLVFTLLYTPCVAAIATVKRELGSVRSAALTVFMQCAIAWIMALLVRCVGMIFGIA
>UWP24635.1 pyrroline-5-carboxylate reductase [[Eubacterium] siraeum]
MTELGFLGAGNMGSAIMRGICSSDMQISVSAYDKDTAKLEALSAFGVKPCKSECELVKKCDYILLAVKPQVLGGVLDTVA
EEVTHDKVIISICAGISEDFIRSHTIPSAKVVLVMPNTPMMLGLGASAISRADGVTDEEFAFAKSVIESCGIAEEVPINK
MKEIIAVNGSSPAFIYLFAKGFVDYAKSVDINPDAALKLFAQSLVGSAKMLTDSGMTVDELIKQVSSPGGTTIAGLDKLY
EGKLTDTVDECCKACTARAYELAKK
>UWP24636.1 folate family ECF transporter S component [[Eubacterium] siraeum]
MAFFRNFKKSFEELKSIRCLTVTALLIGVSVALKFVMIMPSETLKISFAFVGLAAIGMLYGPVVAGLAGVVTDVIGFLVK
PTGAFSPIFTLVEVAGAVIYGIFLYGLNPVKLDFSSRSAFFGGLKTNGFQVFRIFMAKFCVNLFCNVFLNTIAMVIMGYF
APEVFWVKITTRIVKNLTMLPIEVFILLLVLYPVMVAYRAAFREKRSA
>UWP24637.1 6-phosphofructokinase [[Eubacterium] siraeum]
MYDIMKKIGVLTSGGDAPGMNAVIRAVTRAAIAKGMEVVGVRRGYNGLINGDIVPLDARSVSDIIQRGGTMLYTARCAEF
RYEEGLQKAKKTCEEQGIEGLVVVGGDGSFRGAADLSARGILSIGVPGTIDNDISMTEYTIGYDTAMNTVVEMVDKLRDT
AQSHDRCSVVEVMGRNAGYIALNAGIACGATYIITKEEPFTVNDVISKIIEGQKSGKHHFIVIVAEGIGGSEQLAKEIEQ
ATGVESRATILGHVQRGGSPTVQDRVAASQLGYYAVDLLSKGIGNRVVGLQHNEVVDYDIQEALKMKKEFPHDLYKIANE
ISF
>UWP24638.1 DNA polymerase III subunit alpha [[Eubacterium] siraeum]
MSGFVHLHVHSEYSLLDGACRIRGLVRRAKEMGQTAVALTDHGVMYGSIDFYNECVENGIKAIIGCEVYVAPRTRFDKST
KSDMKPHHLVLLCKDNEGYKNLSKLVTLGYTEGFYNKPRVDRELLRRYSKGLICLSACISGELARTLLDGRLADAVTLVK
EYREIFGEDYYIELQSHGISEQERILPYLLRVAKDTGTQLVATNDAHYVEKEDSYVQRVLTCIATNTTLDDKNSMQFATD
EFYLKSEDEMKALGFPQSAYDNTVKIAEKCNVSFTFGHTILPFFKAEGYDNNEIYFNAQVRKGLVKRYGDPVPKEVLDRA
EYEMSVIKKMGFIDYFLIVADFIGYAKRNGIAVGPGRGSGAGSVCAYCLGITDIDPIRFNLLFERFLNPERVTMPDFDVD
FCYIRRQEVIDYVVRKYGRDHVAQIITFGTMAARGAIRDAGRAMGLPYGKVDTVAKLIPMSMHSTIDGALKSEKELVKLA
SSDSEVSLLIETAKKIEGMARNTSIHAAGIVITRDPVADYVPLYQNSEGEVMTQYTMTAIERLGLLKMDFLGLRYLTVIQ
DCCKLVVKSCPDFDIEKIPENDAETYDMMSSGGTLGVFQFESAGMTSLLSRMKPRSVEDLTAALSLYRPGPMDSIPTYLA
NRRNPEKIRYKHPLLKGILDVTYGCIVYQEQVMMICRVLAGYSYGRADIVRRAMAKKKPEVMVKERATFVEGAVANNVDR
QVAEEIFDDMMSFASYAFNKSHAAAYSLLAYRTAYLRCHYYKEYMVALLTSVIGWGGKTAEYIGDLAQHGLKLLPPHVNY
SETGFSCENDGIRFGLLAIKNVGANMIADIIEERTKHPFKSLFDFCERMSDKNINKRALESLIKCGAFDGLGNNRREMMI
SLELMLDTLSQRHDLEGQMSLMGEDDAADEGAFQIKPADEYSHAQLLSYEKEMLGIYISGHPADPFYRIARESGYENIGS
ILESNKDKQNVRVTALLTSVRNHITKSGKTMGFIVIEDASGEIECLVFPKLYEQYSSMLRTGNVYAFEGTVSAEDEGDPK
LLINAITQPDLAKLRKMHESRNTGQNKAAVLYIRFSSRDDADIPAVKALLKVNKGNTLTKICFEDTRETITLPPALSVDL
NSDFIQKLNGICGKNNIIIK
>UWP24639.1 DNA-binding protein WhiA [[Eubacterium] siraeum]
MSFAADVKNELCKAEHSRKQLELLSKGAAYAMTEDGEGCFFNTENKRVADSIADAFDSVGKEYSTGESTFRGRTLYTVTL
ADKSYAYPMPDCSGDDAFGVYLRGVFLVCGLVANPEKGYQLELFLHDESKCRTLLSMIEEHGMGAKLSSRRGSSFLYIKE
SEKISDMLTYMGAMMQAMEIMNVKIYKEVRNNVNRSVNCEAANLDKTIAAAQKQADDINYIFEKRGEGYLPDELLQVAKI
RLTALELSLSDIGKMLEPPISRSGVNHRLRKISLIADTLRGEDNRGE
>UWP24640.1 RNase adapter RapZ [[Eubacterium] siraeum]
MKTEFVIVTGISGAGKSCAVNVMEDIGYFCIDNMPPQLIPKFAEICEENDDISKVAIVTDIRGGTMFLNLNATIEELKKC
GLDVKLLFVDANHHVVKQRYKETRRKHPLFDVTNGDIDKAIDAEREIIEPLREIADYYIDTSLMSTSTLKENVLNIFLDT
PSDSMTISCISFGFKYGVPNEADLVFDVRCLPNPYYIPELKEKSGLDKEVRDYVMSFESSQTLQTKLFDLIDFLIPQYLH
EGKSQLVIAFGCTGGKHRSATFAENMCEHLSKNHLKARVLHRDVNKDKK
>UWP24641.1 UDP-N-acetylmuramate dehydrogenase [[Eubacterium] siraeum]
MNDYSILEQTAGKYGAVVLKNEPMKNHTSFRIGGPCDVMIKINCEALLCELIKQCRENDIKYYVVGRGSNILVCDEGLQG
VVLLIGSDFGSVRVDGEYIECNAGASLAAVCAVALENELTGLEFAYGIPGSVGGAIFMNAGAYGGEMKDVVVSCRYITEK
GDIKEIPLEKMELSYRHSFFSERNLCITSVKMKLTKGEREKIKDRMDTLMERRKDKQPLEYPSAGSTFKRPEGDFAARLI
EVCGLKGTACGGAEVSTKHSGFIINKDNATFDDVMGVVDIVKQKVKEQTGVTLECEVLIMK
>UWP24642.1 ROK family protein [[Eubacterium] siraeum]
MYNIGIDLGGTNIKVGVVNDDFKIVGKSNIKTDLPRPAEEIADSIAKGVELACKEAGIDVKDINSIGIGTPGVADRNTGV
VLYSCNLGFNNTDLGGLLKHRLGTDIYVENDANVAAYGEVLGGAAKGYKDVVVITLGTGVGGGIIIGGKIYTGFNFCGAE
LGHVVIEYNGRQCNCGRKGCFEAYSSATALITATKKAMEEDKDSAMWNIAGSIDKVDGKTAFDAMRAGDKSGKAVVDEYL
NYLGCGLTNVVNTFQPEMLLIGGGICKEGDYLTKPLEEYIKRESYCINPERSTVLGICKLGNDAGIVGAANLYRLKD
>UWP24643.1 phosphatase [[Eubacterium] siraeum]
MKFVADMHTHTLASDHAYSTISENAASAAKAGLSYLGMTDHCINMEDSPHIWHFCNMGVIPHFLSGVRIIKGVEADLTGY
NGELDINDDIYYNVEWINASMHNPCIIPGTAEQHTNAYIKVMDNPKVCVLGHTESADYPYDYDAVTKACKEKNVAMEFNV
SRFRSQTSVQRLHDIILPTCAKNGCYVIVDSDAHFCDKIGAFKKAEALLKDIDFPEELIVNADLERFENFLRLRGIKTNA
EIEPDEE
>UWP24644.1 HPr(Ser) kinase/phosphatase [[Eubacterium] siraeum]
MAQEFTVSLQAIIDECKLEVIHTPQDPAKIFISNIDVNRPGLQLAGFYEYFDKGRIQIIGKAETAYLEQCGAEIRAQRIK
KFFSEQPAAVVVSRGMDIMPEMRELSKELSVPLLRSEESTSTFTSKLVAYLSLQLAPRITRHGVLIEVYGEGMLILGESG
VGKSETAIELVKRGHRLVADDAVEIRKASNITLVGSSPDNIRHFMELRGIGIINARQLFGMGAVKVSEKIDMVVELELWN
PEKVYDRMGVDNHYVSILGVKVPSLTIPVKPGRNLAVILEVAAMNNRQKKMGYNAAQELLDNLGLDMESSDTVKSMG
>UWP24645.1 rubrerythrin family protein [[Eubacterium] siraeum]
MQLSESKTLENLKTAFANESAAMVRYEIFAEKAKQNGNEEISQVFRTTAKNEKAHAQIWLGLIYGGIPEAADALEKAMHG
ENYEWTQMYKEYAETARQEGLDNIADLFEKVGDIEKEHESRFKLFVNKLTDGSLFTSCGETVWLCRNCGHIHCGSTPPEY
CPVCRKPQGYFQRKDDSILS
>UWP24646.1 manganese efflux pump MntP family protein [[Eubacterium] siraeum]
MGLLELFLIAVGLSMDAFAVSVCKGLSERQLKAKHYLIIGAWFGGFQALMPAVGYLLGSTFEQYITAVDHWIAFVLLCFI
GGNMIREALSKDEEKLDASFSFKTMLLLAIATSIDALAVGITFALLPDVNIAAAVLFIGATTFILSAIGLKVGNVFGTKY
KSKAELAGGVILILIGTKILLEHLGVINF
>UWP24647.1 HD domain-containing protein [[Eubacterium] siraeum]
MTQNNEAKVLTPEQIENNKQQIIDIYRNYVKREGSDKLLDYLINKSDFFTAPASTRFHGAYDGGLAQHSLNVYNCFKAYL
ERDRVRELYNLNASDETIAVCALLHDICKVNVYTRGTRNVKNEETGQWEKVPTFFFDDGLPYGHGEKSVYMITGFMRLTR
EEAFAIRYHMGFSGEENANNVGKAFGMFPLAFALSTADMEATYFLD
>UWP24648.1 polymer-forming cytoskeletal protein [[Eubacterium] siraeum]
MGIKDNFTQAMKELTNPRPSDARKEVRDVASYMNDTADAQPTEPVQPVQPVQNTQPSENKQPEQQTQQSVKPETAGNGFT
QQEQAQDFSQRIARDMNEQYTQNNSFDQNVRSDAFTQTPQNNGFSGGQNGFAQSGSDNGGNNPFMSGMRADNSQEMTVIS
KNTMIDGNVRSFADMKIDGNIKGNVETTKNITINGKVVGDLTCDNISMKNSAVQGNVRLKGQAVMANDSMLIGDLSSQVA
QLNGKIKGNIEISGKIMLDRDSVIIGDIKAGSIAISDGAVINGFVTTTYLSKDESANIFPENIALGD
>UWP24649.1 polysaccharide deacetylase family protein [[Eubacterium] siraeum]
MYFGSVRFFKHLILTVTALLIIVPTVLCILLAVDNGKKSDEIDRLNSQLSAQSQVSQTSDDQSRTSSATESSDNVKAEPS
VTESVKPETSAAPETSAAVPETTKAPETTPASSSAVESTDSSVSSGADSYTSLFPTLYADKYDGEYENSENTVYLTFDDG
PSVLTENLLYYLRQENVKATFFVVPERTEYCYSLLREISNAGHTIGIHSASHDYEKIYASVDAFLEDFNEAYEIVLEATG
KAPDIYRFPGGSVNDYNEKTRDDIIAEMDRRGFTYFDWNVDSNDWQGYGWTTLYTNVLKDAEEFSSPVILFHNTGDRDNT
VLVIEDIIKALKNKGYKFGSLSQKIKPVQF
>UWP24650.1 hypothetical protein NQ549_08955 [[Eubacterium] siraeum]
MLNTEEIKWISYYGKDISAISCSFHEKLNKYGFCLVLDEYGSDKATKAQIGILDTVLEVQTPNILLICPRHLMHSWYRCV
VTGNGVDFKMISGSSKAITYFNEKASNTYIIAEEALEADNALMQKFVDAGLTWDLVIIDAGLSTSGIKCGLYTEHLKAKT
NKLVILSPVPCGYHQSYDEIKSLVKALLADENKANAVDDISFDEKSICFNPYTPVMRYFDKSVYNGEVARNVVMLEYEFP
QDFISNSRRLIDIKTGLPLYAQGGNVFEEYGLEAKKTYTKPSYNIADVQELRQVDKKLDCFLTKLDEVLKSSENRAVVYC
VTGSTIQYLKKVISALYPNINGLLKIDRGDIFNTRYDNFTNDVRDNARVVLTVDKIGSINPQVKRFTHIFNYELPDSPVI
FEQRAARHGGRNEQSREFIVMCDKNNLFDERMLSKVLFGKIYKSIVAGLPGRNVLFDLPNAAQLITDAIRDLQYVCSYTG
EVSNCHDLITQFKGDYNISPSIDISSAAKTHEYTKLKLDKIYRAFGLENRIKENTSTEEKVLKPMIKEALERFSGALLYL
DDQQHIVALGGAALEECLYSEQYHSYKEQCSTLDISAGIKAAQKAFENFITDNKNAELRLCVNMLPDTVKMPVLLNSWRY
LTDNFMIQETFRQFMKKYNEGVM
>UWP24651.1 hypothetical protein NQ549_08960 [[Eubacterium] siraeum]
MEAFRNEEIAGLLGDFYQAHANENREVMEQSLMKMQNLLYTGEADSTPFKDYFNSVFGGRTPYNASLSVSDYPKESIIRE
LLQNTFGCYYSDPDIKVLFNFEQDGEVRLTYNEDGFTLEQILYYLSIGRSDGDKSREGRFGVGSKSVFMNVEWLKLRSNN
FNFRIVNDAGILKIRELNLTAPVFKGTEIVFKVSEEEQAKIKENLVNLTIHKGEYINLVEFCFAFIRKKQLGRFGEAENP
SRTFNVAVMDMGKPLAVYKVIRYQKTPDDDPTVRFLQNGKSVIEFIWHENEGFVYLIPFAVSSAKRDTLVKVLLDKYNYF
STYELTGLIKSTGEDFIKEKLSAFFISVPNSYITTHRTGIRHECEEEVSEAINRDLKYMIEKYSRYFVIELLPRTNSDKY
YMRPKHYVFEFFSNYLSTSVMVGDLRSVFHNSISLLLPGKSEAMPYSEVKEIGFFSLTDHVSKQEHENGSAFTEYIEDEL
VKMRKDVSDMPENIIMASYKWVDEDSDEEGREFCYNFNFDGNTYVLDSERNPAIKDFDLSFGFRSIVSLKLGKYVINDAV
ADEDALIGALGLFDTMYGQDYKIGMRYFQFNVHYRDITHNFDVARMTVHNLKRAYDCIVAHKNSFENHQIYNEVINMLIN
SFTQGKDTMTFLREMKSQGSDITLQLDINKKFRFAAYGKQFMIPSSITNADLLEIIGDVYALINCGMFNGRVFDFPFMKS
GYSFEKASLMSLLRESNLTDEKVSATMPNLYICDLKIPRIALLGEKDKIIRIIDINDPISDEERQSITKYVILRDDCTKP
EFAKYVEYLLVGENNNVLSQFYSSTEEPNQVLLDQIPYYYKPLPSITAEELQYLRTRYKSLRSLSNLRVYRNYFAKDING
TMFGYGGTCSCCGFESSIINNYVIKSFEVGLFKDDREEKFKFSLYMCANDSYAASGWIIEDISIGGMSPFVWLDEIASCE
VIPPEFLLCSIKYRCQLTYDIIGSEGREKGEIVTMESVSDGEQKTMDIILSPLMMAKWIEDNLSDEYDTADSANSESNET
TAQF
>UWP24652.1 hypothetical protein NQ549_08965 [[Eubacterium] siraeum]
MKTALRKQGGYFKRHKRTSVLAKWFEYDVSYELPQLNANLRYRYNLSPYVTIMAYGLFLHKRWQNRFTVINSENYCKINV
>UWP24653.1 hypothetical protein NQ549_08970 [[Eubacterium] siraeum]
MVKYNLHGIEDFGFNVNLISRNKDIDVEFLGFEGENTQGLSVQFNDDSYEEIKKLNHNGYYIRLLGFVCKTADDYVKIDS
VNLKIDGADKKFDFPTPIEHYLKNDDADSYAYVQDHPVFISTNSYSSSEYCFKYCAEDEITVQSFAFNDFWRIKSAVVSV
DDVEIGGMDSLPLTLKKGSELSVKCVLDFKNPDNTADYDSIYCDSVLTYALKSGKQFTLYNNLISQSISNEDDAKCAIDY
ILKNKIK
>UWP24654.1 hypothetical protein NQ549_08975 [[Eubacterium] siraeum]
MRRKITLIVILILFISAIVSGIIWSIAPQLFLQSTDESHDSMLPEVQRIKYHVLEGQIEHTYETDAQVISGMPEIYITEV
RLDNISDSDFSLKKNKGDSIGPNEILYVYGNETHTVDFNGLITDIIYGGGENGKSVTIRLLNYDNLFISANIGMEKIDKI
TYDTPVKVIFNGSEAQAKIDTIGYEITDEKLPVNISLPMKLYPGTPVKLVFTLEIKEAGMYVPSEAVFSDGEEYYVYIET
ENEPEKTPVTVGQRFSSEEDGNSFEYIEILSGVSNKDVLIVEKVDYSGRQLKESLKNE
>UWP24655.1 ABC transporter ATP-binding protein [[Eubacterium] siraeum]
MSELIKITNLRKTYDGKRYVLDGLNFSIGKGEIKTIFGASGCGKSTFLNIVGLLDNYTSGEYLFCETNINPKRLNDYYKY
RAQDIGFIFQSYFLIDSLSVNDNILMPFLYNEIDLSGSVKKTVDKLLDSFDMLSLKNKKVSLLSGGERQRVAIMRAIIKE
PKLIIADEPTGNLDESNTELVVKAFKDIAEKGTAVIVVTHNKFLSFGTDTTYTLRGGKLYNE
>UWP24656.1 ABC transporter permease [[Eubacterium] siraeum]
MNSAVKFFFYFHHLIKMATVNKVRLILTSIGIFVAVFLFSSGKIITDSYYSESMRKVSQMSENTVIVNPMGNKELKQELA
VSDKINCIDVSTLSEKQSIFSVSIGDNRYLTVMAYVHGVSELNSVMPIVTDDGCFISVESNLIKGRLISNNDIQTKNAVV
VIDRLTESLIFSGGNGLGKYIEIGCGAFGATVSSQSQANVPVRFEVIGVVENSYTADVAKMKLKQEIDSSQQSITTCVSI
YCPLTSINERFARQDKNSLYLYNFNNHGEYNNFLYYAQTLSEVKSRTGNGFSVITKDNLSAELENELSNTKTILNMISVL
LCVISGISIMSITFFSVKERIPEIGIRKAFGAGKLDIAFQFVFEMIIIAVFASLLAIGLSIVTCKLLETFLIEILYMTFS
VDITPQMIIAPLLVGIFEAVVCCIVPSLYAAEIKVTDSLRFE
>UWP24657.1 hypothetical protein NQ549_08990 [[Eubacterium] siraeum]
MPFEITALQKQGENKHCAVLICLDLFKSVNDIYPDKRRYKAKAAGRNKIMID
>UWP24658.1 helix-turn-helix transcriptional regulator [[Eubacterium] siraeum]
MKISYKKLWIRLIEKDISPATLRKDLNIATGTMTKLRKNEEVALSVLLRICEYLDCNIGDICDAIPDTDRYTD
>UWP24659.1 zinc ribbon domain-containing protein [[Eubacterium] siraeum]
MAICSKCGSQLPDGAKFCLNCGAQSSGSPENSQSYQAGNSKRETVFEGEIHKCPSCGEVLGAFVTTCPSCGYEIRGGKSS
ASLHEFSMSLANAASDEQRTSLIRNFPVPNTKEDIFEFLILASSNITGNTEQNICDAWAVKFRQVEQKAKLALTADADKA
KFNELYEQAKKKLTRDKYVKTAKKAGSFLVKISNSLPQVIITLAWSISIAVLVIICCQNVDSSGFSPLQLVTMLDLILGA
IIVPPMTRCDSAMPKFIATIGLLVCFGLLIPRCADKDSVGYIMILVVAVICAIIMLTRMFKAKKK
>UWP24660.1 SPFH domain-containing protein [[Eubacterium] siraeum]
MGLFGKPKAGGFMDEIRCDEQSYLIWKWRPAGAELNNNSRENAIRWGSSLRVKDGEVAVFVYNRPDGVMEDFIEGPCDRK
LDTGNLPVLASIVGLAYAGGTPFQAEVYFINTANIIQTKFGIPYFDVYDPRFMDFGVPVAVRGTVSFKITNYREFVKLHR
LTQFSTDDFNKQIKDAICRYIKDAVTAAPAENNIPVIQIESKIALINDKIEYDIGERLRENFGVTVSGVDINSIEIDKTS
DGYEQLMAVTRKVTSDTIQAQTAANIKNIHDKQRIEAENYEQSLRVQREEGQYAMHKQTQSANLGAFQSELQANVGIAGA
EALGQMGANGAGSVDLGGQGGAGFNPAAMMAAMAVGGVVGQNMAGAMNNAMSGINGMNNANAANQAMQNAMPQSAAAAPP
PIPTAAYHIAVNGQTTGPYDMNTMAQLAANGQLTAETLVWKNGMASWARADSVAELVSLVSRPVPPPIPTI
>UWP24661.1 hypothetical protein NQ549_09010 [[Eubacterium] siraeum]
MKCRYFDSFVPDYYNNCPHCSAQLIKDGFSEQHSKPAVNKTPTVHKRKVPQIIIAIKKI
>UWP24662.1 LytTR family DNA-binding domain-containing protein [[Eubacterium] siraeum]
MIVLICDDDKNCLSNEEKYIRDNTEAVPECFLGGKELLKRLSAGTEDIAAVFMDIELDNSENGIVVAEQISNLYPDIRII
FLTAYSLKYCEEIFLAGKNLVPFALVDKQNLDVNLKRAMDKLRTALDSDKEKSRIAVTVNSETFFVEPMQTLYLESNAHT
LIIVTSGENKSVRSKLSDVLEAFPPYFIQCHKSYAVNIHHIVSYTTKQIELDSGVIIPVSRKFSLSVREKMLRHECGI
>UWP24663.1 ATP-binding protein [[Eubacterium] siraeum]
MTTVPLIVEAIFRFIPSALVVYLFIDVNLTSRFNKYIQWTCVSLLYMAAGLIGQYLREAYNIQVVDFSLALILVTCYSLF
FHTDSVGFRIFIGSFSFLSQILVDTVFAAIIFVCFPDFNYEIGHLSYPALLAADIEMLIYGIFLFAATMVIKRVRLKTGI
NKKALVFMLFPLSQVLILCVIIKLIMANSENATAEITYFTLACVVICVISDVLCYRGLIQNSQLYETKMRNEQLEYERST
QYRYYEKINELQHEIMKYRHDFNNVLTTAMNLYTYPDTAEKGKEMLDELSRKNQSNKMPFYCANNIVNAILWDKSNTAKE
SGVTLDCDASLSNDIPVDDVDLCCLIVNMLDNAIRGAKAAESDKSIGIKIKEENGRIYISVSNYADMPDFESTEKLPSTK
ANKNHGYGTEIIRNIVQKYDGDVLFTCKDRKFSTALSIRIKGKDQE
>UWP24664.1 ATP-binding protein [[Eubacterium] siraeum]
MTTVPLIVELLFRFIPSTLLVFGFIEINLTAKYNKYIQLILVSAVYLTVGMFGYWMREKYNVEILDFVIAVILVICYSLF
FHTDSTGYKVFIGTLVYLSLIIFDTVTSVVIFVLFPNLNLKMGHVTYQSLLVADVDLIIYGILMYLEYCIIRGVRNKKSI
NKRVVIFMLFPTSQVLILSVIIKLIMANTDNATPEIMYFTLICVVICVISDVLCYRGLIQNSQLYETKMRNEQLEYERST
QYRYYEKINELQHEIMKYRHDFNNVLTTAMNLYTYPDTAEKGKEMLDELSRKNQSNKMPFYCANNIVNAILWDKSNTAKE
SGVTLDCDASLSNDIPIDDVDLCCLIVNMLDNAIRGAKAAENDKSIGIKIKEENGRIYISVSNYADMPDFESTEKLPSTK
ANKNHGYGTEIIRNIVQKYDGDVLFTCKDRKFSTALSIRKGEREIEDI
>UWP24665.1 ATP-binding protein [[Eubacterium] siraeum]
MTTVPLIVEVIFRFIPSTLIIFLPIDACLTPKYNKYIQMSIVSFIYMCAGVFGQYMREMHNMQVVDFTLAVAIVLCYSIF
FHTDSIGYRVFIGSLVYLSVIIFDTIFSSLIFVLFPDFSFDIGHMTYASLLAADIDLMIYAILMYIEYCIVRRIRNKKAM
NRRTLIFMLFPTSQVLILCIIIKLIMANSENATAEITYFTLACIIICVISDILCYRGLIQNSQLYETKMRNEQLEYERST
QYRYYEKINELQHEIMKYRHDFNNVLTTAMNLYTYPDTAEKGKEMLDELSRKNQSNKMPFYCANNIVNAILWDKSNTAKE
SGVTLDCDASLSNDIPIDDVDLCCLIVNMLDNAIRGAKAAENDKSIGIKIKEENGRIYISVSNYADMPDFESTEKLPSTK
ANKNHGYGTEIIRNIVQKYDGDVLFTCKDRKFSTALSIRKGEREIEDI
>UWP24666.1 ATP-binding protein [[Eubacterium] siraeum]
MGDIMTVPVIVEIIFRFIPSALLVFGFIEINLTAKYNKYIQFIAINTVYLFAGLFGQYMREKYKLEFFDFVLAVALVLIY
SIFFHTDAVGYRIFIGTLVYLSLIIFDTITTAVIFVIFPEFSFDIGHLTYPALLFADIDLIIYGILMYFEHCIIKRIHDR
KSINKRAVIFMFFPESQVLILCVIMKLIMANTDNATPEIMYFTLICVVICVISDVLCYRGLIQNSQLYETKMRNEQLEYE
RSTQYRYYEKINELQHEIMKYRHDFNNVLTTAMNLYTYPDTAEKGKEMLDELSRKNQSNKMPFYCANNIVNAILWDKSNT
AKELGVTLDCDASLSNDIPIDDVDLCSLIVNMLDNAIRGAKAAESDKSIGIKIKEENGRIYISVSNYADMPDFESTEKLP
STKANKNHGYGTEIIRNIVQKYDGDVLFTCKDRKFSTALSIRKSEREAEAI
>UWP24667.1 GGDEF domain-containing protein [[Eubacterium] siraeum]
MNKKSDTVNSELRDKLFIVLALTGCISNIAGFTANAVIFGFTPQTLFCAACALVIIVSSLVGFFTGRTYVATFIILLVLG
FVEFPMLYISYGASTAVYMLVAEIGIITFMKPVHRVIMGAAVFVADIAAFVVRSKFPHLNMANDNMELDTLFSFVIAFIG
IMVAVAIVIVQFERQAKQLSEMGEELTLAVNTDPLTDIRNRRYLIEYLENQLSQDEKKKHCAALIDLDLFKSVNDTYGHV
FGDNVLKHFANAVKTNIGENDLIARFGGEEFMILFDTDNIEAVMTVMKRIRKSYSEFSEKEKGKEFTFSAGVAVYGSSNS
ITEIFTTADKRLYKAKAAGRNMIMID
>UWP24668.1 hypothetical protein NQ549_09045 [[Eubacterium] siraeum]
MIKKTSVARCIGVVIGVLLIVFAVFLVVTSMLFSFGGSAAPDIFGYNVYIVRDNDFYQLKAGTAAIAQKVWPDEVNNGEL
IIYNRYENGGAQLAKVNSSTLKEGVMSFDVETQGGENITISQSQLVARVNYCSDFWGAVIGFAMSPFGVMAIAILPCIAI
VAFEIVKFIMSKRPVPQVETVKLQEEAPVYVPPESEEHKPPKASKADAKKVAMPSLSDNVKVPHNRVPDSSHGKTDDFTE
HLRSKKNIAASADNIKDRADFSAGARKRMESDRAEQQKEKKTEAGNVKNEKALPEMTEKTGTAEVTHGGSEPDISLVFRD
DEDKRYDIDDILADIEKRHH
>UWP24669.1 glycoside hydrolase family 25 protein [[Eubacterium] siraeum]
MLKIKGIDISRAQEQFDFTAAVSAGVKFVIIRAGIRTDEDTYFRRNIEQCRKLGIDFGCYWYVTATDTAELDRQINACVK
VIGDEKPSYPVFCDMEEQRQIDKLTSKERTDMALEFCDRLNKAGLPSGVYANPAWLESYYQKERIVGKRDIWLAHWTESP
DYPSRYDYGQKMWQWGIDSIAGKDVDGDICFVDYPTITAKWYKENCGDKPEKPVNLFKKGDSVRVKRGARFTNGVEPYSY
VYDTVYTVQQVSASGKETLIGIGSVPTGWLYTENLYKAESDEITQKFAVGDKVKVNYGAKTYNGGSLALFVYTNVYEVMQ
AGSGDREDYIVIGQGGQVTAAVKAKDLKKV
>UWP24670.1 phage holin family protein [[Eubacterium] siraeum]
MEKINGIFNGIVATIGGMIGWIWGDFTPLLAALIVCMALDYISGVACAIVRKDVSSEIGFKGIIKKILILMLVGVAHVLD
AHVLNSTPVLQSAVTMFFIANEGISLVENAAGLGIPIPKKMLEVLKQLKLKGDSTEKSESEEK
>UWP24671.1 hypothetical protein NQ549_09065 [[Eubacterium] siraeum]
MLDFGKWIVEVAVNGVKSGSFDRAWAAMQLGNHYSRDRITAEDIARFDTAIDEYEAKMKAEQEEISNELIEITDAE
>UWP24672.1 hypothetical protein NQ549_09070 [[Eubacterium] siraeum]
MIVRVYDFLSAEKPKFSQNLVGIVSDVERFKYTRRAYDIGSFEMTIPTHADEAGCIQPDRMLIVGEKLGQTYIASDPTKR
IVNGTFLYVTDIEKKDDKITVTGYDLKYLFALRVTLFPKEEQDKGTYGYYVTSGTTFACISDIVNYNIVNATDSDRQIFG
MFSITMPVSQINADPPLTGIQDDRYMTRLEPVSTAIFNLLKNCKTHFYDMRLIIDDNAEDGDNYNPHMESSEDKPVIIID
ESRYNIKSYTRKDGTSAYKNAIYAVVGSGDDVTIKCVKRPDDTASGVKRKEVVLDVDTDSVAEIDRYALKAAEEYVISDD
FEIEPLFMDDETEPELAQKVSIRIDGVEYETVITEITDEYANGKHTQSYACGDKKLKVLNVLNKATAGNTQKIINNKITT
GNAGGVGKFTNTDRNCEVFNDYENNVASAYYSHAEGYMTTANAPYSHAEGSNTVASNLSCHAEGSGTTASGNCSHAENTG
CIASGSNSHAEGYYTIARGEHSHASGAHTIAGMEVFALGKYNKKAEDVALVVGNGWGNDSHEYRSDALTLDYSGNLILAG
NLTANSPGWDYLGAEIHGAVRFGNNWTSDSTSILLAVGNGADSKNLRDALTLDSDGNLHISGKFTADGGVGYVIPTATAD
TLGGVMIGDNINVSDSGTISVNLSAYLKNTDIADWAKAESKPVYTAEEVGAAEKNHTHNMSDITDMPEWTKTENKPAYTA
SEVGAATAADITAAVNAVEIGGRNLLYDSTGNIKNGWSGTTVINVGGGISGNSLAISRTGYSGNARYFGISKRHFLTDFN
VGTSYTLSAWIKVRSDVGLDASGYVMARFRSADDKKLYALSLTVGVDTVKDKWLYYKKTWTINDSDIAKLECVALALDKN
GMIEACNIKLEKGTKATDWSPAVEEDTERIASLEARVAALEAVAVSGGEV
>UWP24673.1 phage tail family protein [[Eubacterium] siraeum]
MEKITFSTVLGTAVTIDNVNTSSDADGYIPLHLLSFEGNALGYKHDSSERVGFDGAGFYGAKANIRTIIAEIALLPRSGK
PATMYELRRKLLRYFPGGVEGTLKYTNSAGKTYQIEGVVSELPAVERQVGVLCTAKITILSYVPFWRVKAGDVEVSAGAG
KTQSVNFTAQTEDKVPAMLYISAPVSMAGTDTHSAIITLSGQDKAIPYSYMSITGKEPQRGSKTITGELQLTKYLSASDV
INIDWGLLGKVYIPYSQRSGIDLIKSTSQYIYPGTNTLSVKNIATAGTIKAKLVRFDYVRSI
>UWP24674.1 tape measure protein [[Eubacterium] siraeum]
MAQELTANFGANSTKFSKGVQEIKAQLTELNKALELNKQAVADTNKKAKEYEKELNQLKTAEKENGTVTKEQKARMAELE
KEIDKARIRAAQLKAEQIDLKTELKETTSELKKQKAGVSGVSDEMKKMKTLITGFIAAYGSKKLFELLIGSNDEMEQYTT
SLEVMLGSASKASAMIEKMRDFAAKTPLTLENVISGGSLLMSYGVDESNLIDTMTKLGDLARGNAEKMDRITLAYGQMLA
KGKVTGEELMQMTEAGVPLQTTLAESIGVTGEEFSKMVSAGKVGIDDLNKAITGLTTGNGKFAGMMEKQSQTMRGMLSTL
LDNLSEFMRKMGEGAFGEVKSALQEASDLLAEWEKDGTLDRWAQGVGVMLKNLIAFLKQAISVGLDFKEAIIAGAVALGT
FKVAIGIGNIISTTVLRIKEFGIATELATIKQKAFNATGAANPYVLMASLLATLVVDTIAFTSASDDAKKSIDELKDSAN
GAKDKADELSDVLERYKTISNSTGTAAEKTEELQSLQKQLNDTYSTTAEKLDLVNGKYEDNIEKLQEATRQEKELALAKA
QSYYDELASSDAKRNYDDVHSADSDEDMSAVSKITIATHKDHEGTGRGAYKTYPLFGDANLYDQVTGTARQRADYYKDVV
TRLKEANLEATEAYKNYNDLWIKYEDEAQKIEKAKVSVDELTDSIEKSAKKTEENTETKNNNIKTTEELADSTSTLVKNL
NELASAYAEQGKNGNISYDTMLKLIDAGYTQCISLDNETGKIKLNTEAYKELAKAKLASQIAEYDATIGTSGTPNINSYY
DQQEWEAKKDLRLKRDALKAMYDNFDNYMEAGSFSSTGNSSEKSSTSSADNEYKKASEAYKTEADKKIALIKRELEAKKE
LRDATIKAIDDEIEARKRLNEDNDLEKQINEVKAQLKYSQLDEFSREQMEKKLQGLYDDKAEKNWQRNAQARKDAANAKY
ESEQKSYNNQISAINESLKTVQQIMSAMADGSKTVESIVNNNNTRNNTANVNLIGTALTMAQITKAVKDALMDDIVIR
>UWP24675.1 hypothetical protein NQ549_09085 [[Eubacterium] siraeum]
MSDDLFTLDLSGMDLKDLIQVVNEMDSKLNNKIIPEILEEVGDELIDEERRMLQGRSNKDGSPTKLGGLLSKQITKTGKL
YKVKAGYDTAAIKAHPESVIIEFGRPGKKSRKKGGKDKLGRKIGAVQSYSHIRAALISKKKAITELAENRFRDEIEELWE
KEGKK
>UWP24676.1 SHOCT domain-containing protein [[Eubacterium] siraeum]
MYLKLLTTDYATTTTNGILILIMLLICAAGVYCFYHLIKRSKLNKQYIEESGYKVTDELGDLKVDKNNSVWWVKNYFGEP
IIHNFGEVIDYELVVNDNTVKGKGAFSRAVAGGLLFGGVGAVAGASTAKRVTVVTALYINVYLKDGTLERINFINTATKA
DSFTYNTMKDCAEKASALFTAMIADNESKNASPASTISAADEIAKYKKLLDDGAITEEEYNAKKKQLMEI
>UWP24677.1 terminase large subunit [[Eubacterium] siraeum]
MTIKDSRAYKYAVWASQDSSGKVGRYVRKQCAEWLKAVEDGYVDAQEWNKITALLKAIQHPDLGRDMYSSLEDYSLLFIY
AVLCTKTDGKLYYSTGLLEIARKNYKTFTAAVIFIIGMLTLPRFSRLFSVAPDLKLSSELKVAIKKIIKSSPLLEKHFKV
MRSEIRCLMCDTEYTPLAYSKDKLDGKLAHLFLADEVGAMDGYPVEAMRSSQITLKSKLGILISTQYPNDDNGLKDEIDI
AKKQLDGVYSSGKKYFALLYEPDIELVPDWRMNDSVLYQSNPVAVDNVDLFSELKDNRQLAVLYENKRENFLCKHCNIQY
KGIGSEGYVDLISVQNCSEEIPDEFWRGKIVYLGLDLSQTEDNTALAMICYHEGKIYVKSVAFVPAEKVEEKSVKEHVNY
KTHIANGDCFACGDYIIDYGFVENYILTLKEKYGVIISQLGFDRWNALSTVQKLESADDPIECVEIRQHSSVLHAPTKWL
KEQILTGNIVFAKNELLEINFSNARCTEDTNLNKYVNKKRSAGKVDMVVSLINAVYLLQQEILNGDCGVFVQY
>UWP24678.1 hypothetical protein NQ549_09100 [[Eubacterium] siraeum]
MFTELLNKKIYITDTLYLRYDIKAFIEAEEKGISPFELTFPLPLDYIRAGLRCCFDELGADPVKRSEIVAYMIKELSQEY
LQDRVLAATTAALPAPIVGSKPTEEKPDFKKLRSLFIDIMGRTENEFTYSTLYEITDRWNDYATFMGYKAPTERFVQYDD
>UWP24679.1 phage tail protein [[Eubacterium] siraeum]
MAKVIQGTDRKSAVCTKRFAYAPLTTDNADTLAYGDVTEIKDILITTKYTPKMNSASQYASGVQVDSYVAKAGGTLDVTI
VNTNSADEVALFGAKVNTSTGVLESGKDDVVPDVMCIYSTMTSDGKINLYKFPKCKFTSQGENVQTTDENGVTFNSLALQ
ANYKALINTGVDMYCVKGLDPVTDKASIDAWFATASGVIVASA
>UWP24680.1 hypothetical protein NQ549_09110 [[Eubacterium] siraeum]
MITEKIDSALSAVFEHFYSYMPEFEDGEEPEKYAVYNLSYRDTFYSSGRANIRQYALSVSVFSPQADIELYDKTQAAIEN
AGGVFTGTTDLSQFDVYPNRKILVMEFTLYEERT
>UWP24681.1 phage head closure protein [[Eubacterium] siraeum]
MTFNRKITLISSEQKNGSQGKADRAVKTVYAKVSEPGVTAKYAAETAGYKSELTVYIWRREYSGQSVVQIDGKRYHVETT
GAADSDLHIKLILARGG
>UWP24682.1 head-tail connector protein [[Eubacterium] siraeum]
MKLSEVTSAKIKAFCGVSDDEDGMLEICAGAAKSYIKGYTGLDDAKIDEYEDITVAYLVLINDMYSSRDFSSDRASQNPV
TAQILALHSVNLLNGVNENDI
>UWP24683.1 hypothetical protein NQ549_09125 [[Eubacterium] siraeum]
MTVKATTNFSGTVSMAKGEERELPAGPVLNDLLSCGYIVPVDKEEKSETKRGNKRKD
>UWP24684.1 phage major capsid protein [[Eubacterium] siraeum]
MNLKALIEKRNALIADMKSLCDKATAETRAMTTEEQTDYDAKKSEVEALNKTIRSIEEQNALNLNSAKSDGTATDKEQAE
TRAFENYLRTGQIVETREDVNLTKGDNGAVIPATIANKIIHKVIDICPIYQIATRYTLGGTLSIPYYDEETQAISMAYAT
EFTDPVSTSGKFLSIELKGYLARGFCKISRSLINNSQFDIVSYVINKVAIAAAKWIENQLINGAASKIDGLAAGVTQVVT
TASATAITADELIDLQETIPDVYQDNACWIMNRATRTAIRKLKDNEGRYILNPDATAKWGYTLFGKPVYTTDSVSAIASE
KTAIYYGDMSGLAVKTSEDVSIQILNEQYATQHAVGILTWIEIDAKVENAQKIAALKMKKAGG
>UWP24685.1 HK97 family phage prohead protease [[Eubacterium] siraeum]
MKIEIRSADLMHISGYVNAVERDSKQLPASMAPGMTTPFVERIVSGTFAKSLKDHPKVELRFNHSKVLDTTDGTLKLRED
SIGLHAEADITDREVIAEARAGHLTGWSFGFSGAQAHIEPCDEGVQRRMITGLTLHEVSILNRNPAYIATSIETRGEETT
VTEQRSAENDKVEVTDEIREFIPDYSKEIEILQLMSDYSDGKETV
>UWP24686.1 hypothetical protein NQ549_09140 [[Eubacterium] siraeum]
MTKRQFEKYNTAYQSLLKQRYIEKIPENNDTDDNYDLFSKFLFVLVAPEQYEVEPLMLEYVKNHEEATVEELLSYFDSIA
PPGLPPCASEWEDDEDEE
>UWP24687.1 phage portal protein [[Eubacterium] siraeum]
MGLFDKIFRRDTEGTDIEVAFGLKQISNITREQALEIPAVSAAVNFIAGTIASLPIRLYNSNDEVQTAAEITEDNRLYLL
NEESGDTLNPTEIKRAVIRDMLLDGTGYMHIERSGNEVLALRYVRDSAVSVEKNSDAIYKTLRMLVDGRVYNPWDFVILS
RNSVDGGKGVSILAENPTLLTSSYMLLQLEKAMSRRGGNKKGFLRTEHRVDELAMKDIREAWRKLYSNNGDGMMILQNGL
DFKESSSTAVEMQLNQNKVTNAEQIAMLFGLSPNVLSGRGADDRTYINSIRTAVLPVVSAFEMALNRALLLEKEKHNKYF
IIDTSELLKADILTRYQAYQIGLAANFLQPDEIRFKENLAPLGLDFIKLGLNDVLYDPKTRQIYTPNTDSHAKIDDAGLQ
SGDEGDIIQVRHYLQNPITGKLMGSTSDGAIKSVTVSEDGTVTTVYKPQAKTKYAPSPQRNHSGIQVKPKTYAKLCGEFN
TKYPGSRKGFQGTVFKGKYQYLATSDGEGGVIINRKIKL
>UWP24688.1 hypothetical protein NQ549_09150 [[Eubacterium] siraeum]
MPRGAKAIDNCSGHRTKKEKESRKNAELGQLTGKKLTEFKQVRENETAHKEFQRIQKLLKVVGKDDALYSAGINRYCELV
SEIEQVKTDMLVIRQTADKLNAAFEEQQDKEELDSSEIIKFTKAYTSLITQSMKCDDKIMTKRKMMSDIEKENGWTVLSA
IRAIPKQAEKPEDDALMKILQGGESNGAV
>UWP24689.1 HNH endonuclease [[Eubacterium] siraeum]
MLKACSRCGKIHKPGECTAGIKYTQKIRDSEADRFRNRKIWRRKADEILERDGHCCRVCLSAGVINSTDLSVHHIVPLKV
DYDRRLDNDNLITLCRYHHEAAERGRISRQELATMTCTVDFSRHNI
>UWP24690.1 hypothetical protein NQ549_09160 [[Eubacterium] siraeum]
MTAKEYLSRYHLINIRINQKIDQQRQLRELATNISPSSGGGHSSGVSDKVGTAVAKIATLEQEINAEIDELIRVKAEIER
TVSAVSDERLRLILIARYINCKTFEYIACEMHYSYKQICRLHGKALLRMQDVLECPIASVI
>UWP24691.1 DUF551 domain-containing protein [[Eubacterium] siraeum]
MSEWISVEDRLPEKQSWNHIAILDTKTGRISVEQDLYAIETAEKFKQKKGFCKDGRFNGREVVIAWMPFPEPPISKQVTS
SKRRPATETCLFCGRKIPDRSNADTIREFVCRFRQTASESTTTLLGTSIVTYRISPEELEKLMDNMIAEVIGEDSMKAWI
TKETVNFGATVVFAKTRNKAKSLALCTSCCEGANFCDIEVRRVPQMDKYYVDGKSEMDWFNPKDRIALVKECGFYCRHPI
AEDCKDCPAKEFCDEAVLEKEHPNDR
>UWP24692.1 hypothetical protein NQ549_09170 [[Eubacterium] siraeum]
MEKLDKLNIKMLGKIIDQFLTENEVNMLITLPKGSLDAQIQENIKLGSVIRFYIFLNCIKPIVDEFAKEAEIDKTSAEWE
GIVDTYLAMIKKEIIEGGKI
>UWP24693.1 hypothetical protein NQ549_09175 [[Eubacterium] siraeum]
MTKQKLKDYRYTCKCIKQLESELNDAAVTDSTQGSQSEYPYVKHSVTISGLLRMEV
>UWP24694.1 hypothetical protein NQ549_09180 [[Eubacterium] siraeum]
MSSFYECEMRPGCVASHNRYGSVTLVTALVTEDYPQLWAVEARDGELKIVREDDLYDFGYYGE
>UWP24695.1 hypothetical protein NQ549_09185 [[Eubacterium] siraeum]
MTEEEILNKCKERFAAHKATLIQDTDRYMIIDWRKADGSIDYYVNYILDKKRGSLIISGDLGDCIATWYNPVKPNELRCE
INSTRNHDVKLMLALRCIELMTGEEGFERRNLNE
>UWP24696.1 hypothetical protein NQ549_09190 [[Eubacterium] siraeum]
MKEYIKREVLSKIMDDIAKDETCPMNIVADIYYAVDCIPAADVEPVRHGYWQVGYFRDRVCSCCLHPDNDLDDYPHPYCP
NCGAKMDKKDGQRRKKYD
>UWP24697.1 hypothetical protein NQ549_09195 [[Eubacterium] siraeum]
MTIDEVQQAMVSGQTVRHTHGGITAEYTISGVISRYSKIRGWYYVLELKDRKADSLSVVNMEEVENERIY
>UWP24698.1 RusA family crossover junction endodeoxyribonuclease [[Eubacterium] siraeum]
MKTEFFMPMIPPTVTAQEHKVTVSHGKPIFYDPPEVRSAKAKLTAYLSQHKPDKPYKKGVRLTTKWLFPKEQHKDGEYRI
TKPDTDNLQKMLKDCMTVCGFWTDDALVASEICEKFWAANPGIYIKVEVLK
>UWP24699.1 hypothetical protein NQ549_09205 [[Eubacterium] siraeum]
MAKTSKARQAIIEAAKKMPPLFHKIPDEDFDYRKARTLWWLVKQPEVLKYVWDIVKQSGAVIYDGTTRKWHGVDFEEVDD
ED
>UWP24700.1 AAA family ATPase [[Eubacterium] siraeum]
MSEFDFDLNEALKYISPSDLSYQEWVNVGMALKEEGYSVTVWDNWSANDNRYHKGECEKKWESFNGSSSPVTGATIVQMA
KDRGMMFGTGEDRELDWDDEISYEHHDEHVVVNKNWIEGKEINAPTDWQPHREIIRYLEALFEQSENVGYVVQSYEKDGK
FIPANKGYYDRTAGQLIESLSQCDGDIGSVLGDYNTQAGAWIRFNPLDGKGVKNENVTEYRYALVESDNVDIEKQHAIIC
ELELPVAVLVYSGKKSLHAIVKVDAANYDEYRKRVDFLYQICQKNGLSPDTQNRNPSRLSRLPGVQRGENRQYIVDTDIG
KNGWDEWREWIESVNDDLPDTESMADAWSNLPELAPPLIDGILRQGHKMLIAGPSKAGKSYALIEMCCAIAEGKEWLGWN
CTKGRVLYVNLELDRASCLHRFKDVYTTLGWEPQNLSNIDIWNLRGKSVPMDKLAPKLIRRASKKNYIAIIIDPIYKVIT
GDENSADQMAHFCNQFDKVCTELGCAVIYCHHHSKGAQGGKRSMDRASGSGVFARDPDALLDLTELELTDSIIKHEKDKM
TCKICYDQLKKCGHEDDVSQDDICSAKQMREALRNAVPDADYKHVCDFITKCEKRTESRTAWRIEGTLREFPKFPPVNVW
FDYPVHRIDKTDVLKDIQPDDGRAAGWQKNFSKKKTEKERKDERKESLETAFDACMIDGKVTLSGMAEYMGVTEKTVRNR
IKEHSGFWIDDNEVGKKSK
>UWP24701.1 DEAD/DEAH box helicase [[Eubacterium] siraeum]
MELRPYQKEAKTAVLSQWEQGNSKTLLVLPTGCGKTIVFAKIAEDRVRNGERVLILAHRGELLEQAADKILNACGLGCAV
EKAEESCIGSWYRITVGSVQSLMREKRLAQFSKDYFNTIIIDEAHHSISDSYQKILGYFDEAKVLGVTATPDRGDMKNLG
QVFDSLAYEYTLPRAIKEGYLSPIKALTIPLKLDLTGVGTQAGDYKASDIDTALDPYLYQIADEMLKYCKERKTVVFLPL
IKTSQKFCKILNEKGFRSAEVNGNSIDRGTVLADFDSGKYNVLCNSMLLTEGWDCPSVDCVIVLRPTKVRGLYCQMVGRG
TRLCEGKKDLLLLDFLWHTERHELCRPAHLICESPEVAEKMTANIAAAGMPVDIEQAEEKAKEDVVAQREEALAKQLAEM
KKRKRKLVDPLQYEMSIQAEDLSSYVPAFGWECSPPSDKQKATLEKLGIFPDEIDNAGKAQLLLDRLGKRRNLGLTTPKQ
IRFLESRGFQHVGTWQFESARNLIDRIAANNWHVPNGIDPASYEPKVVNNSDVGI
>UWP24702.1 DUF669 domain-containing protein [[Eubacterium] siraeum]
MSEFEKELGWDDVIEKESDFTLLPAGDYDFTITGFERARYEGGEKLPPCNKAVVSIHIDAPEGSTTIQHNLFLHSKCEGM
LSAFFIGIGQKKHGEPLRMNWNNVIGAKGRCKVYIDTWKNKNGEEMQSNRIKKFYEPSPAQTVSQAPASSQAGVFTPGKF
>UWP24703.1 ATP-binding protein [[Eubacterium] siraeum]
MSTTMNITKGRIETAKKVVIYGPEGIGKSTFASQFPDPLFIDTEGSTKEMDVARFDKPTSWELLKSQIEYVKLNKPCATL
IIDTIDWAEQLCIKSICDKYDKKGIEDFGYGNGYVYEKEEFGRFLNLLEDVIEAGVNVVLTAHAILRKFEQPDELGSYDR
WELKLGKKTTNLISPLVKEWADMVLFANYKTISVAVDKDGKKHKAQGGRRIMYTSHHPCWDAKNRYGLPEEIPMEYGQIK
HIIERNVAAQPVATVQTAPVAKVAAAENATTATNDNVTSAPAPTITQESSGIPKALADLMTANSITEEQIRAAVASKGYF
PADMPIKDYPKEFIEGVLIGAWEQVKAMITEMQTDYENEAYPF
>UWP24704.1 AAA family ATPase [[Eubacterium] siraeum]
MSVKISSLEIENVKRVKAVQLTPAENGLMIIGGKNNQGKTSVLDAIAWALGGDRLKPSQAVREGSVIPPHMEVTLSNGIK
VVRSGNNSTLKVIDPDGNKGGQQLLNEFVEQFALDLPKFLGQSSKEKADTLLRIIGVCDKLYELETEEQKLYNQRHTIGQ
IADQKKKYAKEMPVFADAPKEFVSATELIRQQQDILARNGENQRKRQLREQYDRELELARKAYEEAQARLETATANAETA
HRDAEDLADESTAELEQSIADIEQINAKVRANLDREKAELDAEAYKTQYIQLTEEIQSVRKAKTDLLDGADLPLEGLSVD
NGELTYNGFKWDNMSGSEQLKVATAIVRKLNPNCGFVLIDKLEQMDTDTLNDFGRWLESEGLQAIATRVSTGDECSIIIE
DGYSKPVEKKETTTWKAGTF
>UWP24705.1 DUF3102 domain-containing protein [[Eubacterium] siraeum]
MTEQLTLYQQAQAVHQDLMIQEQVAAQSLTQIAIDLKEIRDRRLYAELGYSDFAEYCENATKTGKRQAYNLISLVEQYKI
DDLSRLAYLGSTKLIALKSLGKEEREELIESGKAEELSVRELKEKIKELTDKNEQLRFEFTSVTDGDKDKDSRINSLQAR
LDNTGNAMRRTAEENEKLKLQIAELEKRPVEVAVAEPSAEDIAKIRAEVEAAARAEYDKKLADEKKKVQSIAHEEASGNS
KEIFKIHLKNIQREFNEALELVSTATENERSSYIKAFRSILNACGDLIAKL
>UWP24706.1 PcfJ domain-containing protein [[Eubacterium] siraeum]
MTRKEAESYTDNFPPLTAELERVLRKTLPMKYLIIDNDGTAYCTACEEKLYPGEYDSSVKHRQTTFCTSCDETVTAIYNY
HSFRGSVVECKSNVGVFLSDGKTDNLYIRFYMVTLFFNAREITPHIALNEVQRYLFTANQAFRYGPKYAWESKNGYYTKV
VTGWGLRTKFGEPVFPNYSGYSFVNFPALKGTACAHSAISENFGSISYLKFWQAHKNVEALIKCGLYGSVKYNEDMIDWA
ETEPHKMLGVTKDVMRAIRKGQIGYRDYLRIKEEFPKITNLDRLIETNKHIGYSFGILDSLKKKLKTDKYEIAKYILKQN
VNISDYSDYVRIMQSFNADFSDRQICFPKNLKAAHDRAEAMRQARELEEKAKKNAKLAEQLNTLKLKRKILEFSIGAYFI
RQPDSTDEIVVEGQKLSHCVGGYAERHAKGALSIMFIRKKSEPDKPYYTMEVSADGKIVQVRGKRNIAPNKEVEDLIKGY
KAYLEKIFSDKRRKTA
>UWP24707.1 hypothetical protein NQ549_09245 [[Eubacterium] siraeum]
MSIKEKLTAELTDAKLGKYENIVKPYVLDEICIFAKQNSEFAQAIEQSDKSFNDCLKASVAGVKEHISDLDCYKRAVAFY
FPGADIKCTMTLDLGDGGFSNSETSTEADSGKLQLDLDSLLDF
>UWP24708.1 hypothetical protein NQ549_09250 [[Eubacterium] siraeum]
MYKCERCDWTGSASELGHYTEYRGECHGAPAWETLPCCPECGYDVEDIEEE
>UWP24709.1 hypothetical protein NQ549_09255 [[Eubacterium] siraeum]
MKYKVTATFDAINEAMALVNALVGVVDEVEMIDEEDEDDV
>UWP24710.1 hypothetical protein NQ549_09260 [[Eubacterium] siraeum]
MTDLEQIAKEATDHGMSYGEYVAWKAKATLEEQQNYRRARQVAEIQRKRGKKK
>UWP24711.1 hypothetical protein NQ549_09265 [[Eubacterium] siraeum]
MMYIPMSALAYAQRGYRAVGGEMLPVAIVAVAVWYGLGWLMWEWYRTMRGGGHDDRS
>UWP24712.1 helix-turn-helix domain-containing protein [[Eubacterium] siraeum]
MASIKTQVRNWDFLPVMLSQEYLAGLMGITIPEVTRYCRLGKIPGAKKVGKYWFVEKSVLRNYMEGQA
>UWP24713.1 hypothetical protein NQ549_09275 [[Eubacterium] siraeum]
MPKNEDVKIATELYEKLPEHEKKLAAALINATAAQLLAISMAYGDKVKDKTA
>UWP24714.1 hypothetical protein NQ549_09280 [[Eubacterium] siraeum]
MTVTEKSVKTSAAILNILAENKCTVAEAEEILSFCSKILRKRATVPEEDYLADFTARFLSSSTRK
>UWP24715.1 helix-turn-helix transcriptional regulator [[Eubacterium] siraeum]
MKEQLQQLRKSRGLTQDDLAEILGISLSSYQKYERDAISPSYETLCKIADFYHVTTDYLLGREPATDPFDMLQLPEDQKS
VMERFASFPDDVRAIILDAIKELAEAAKKRQRLNTNAEATPVATAAQNGGVPKIVKMSNEKVNQLLNAEIKNNDYKTID
>UWP24716.1 ImmA/IrrE family metallo-endopeptidase [[Eubacterium] siraeum]
MDYAKYKGLRDASWRCLIECETNALPISLGDICTKYKIGIVNDSAVNVLDGESGRIVRIGDKTRIIVNDDHTMQRRRFTI
AHELGHFLLGHLGSDISFLSREIIEVKPEEEMQADMFAIRLLSPACVLWGLNLHTAEEIAEYCDISLQAASYRAERMAEL
YRRNRFLRSPVERTLYKQFEPFIKENTRH
>UWP24717.1 site-specific integrase [[Eubacterium] siraeum]
MARIKNKARDDGRLQSKVYIGTKNGKKQYKYVYATSTRELEQKVQELKTKLNKGLDLTADRDTFGYWGEKWLKLKKIEVS
VKRYEAYSKRFENLEPIHDFNISKLKATDIQDIILDCADEPSEKTGKPYAKQTLIEIRNVAKQIIQLAIENRVLDYNCAS
AVKIPKTAEKSTRRALTEEEQSWITDTPHRAQTAAMIMMYAGLRRGELLALTWQDIDLDAHTIKVERSVSMIKGKPHIKE
GGKTDAATRTVYIPGKLVNYLRNIAHSPLGLVCPTVKGSLMTETGFSRMWASYLNDLNIKYGDWADCMQTGGKCPSKYAP
IEKPFLIPRITPHWLRHTFITLMYLAGVDVLTAKEQAGHADIKTTMAIYTHLDEKYKKKSINKLDEYLESIS
>UWP24718.1 stage II sporulation protein P [[Eubacterium] siraeum]
MRGNKNKGIVKVLGIGLTAAVLSFTLTGVAENAVTGAVSGKSVSDGLRQLTALSVMLAVPVNEFDGRDEDAVSSEPCTEK
PDNETKTEKQEQKAPANDNPSSSTQDISGETLVPVDAPADVKTRLISVNIRKDKDDLTQYTAKDGTVKEKHYGKIGGDNV
IDLENGQIRNCTKLPSELIGAEAEKKPSVTLSDSNEPQVLIIHTHTTESYERDSDGYYDTDYDGRSLCPANSVVGVGAVL
AQTLADNGISTLHDGTVFDDPVYNYSYSRSRERTEELLKEYPSIKIVLDIHRDGIADGDVRIAPVAEINGRKAAQIMIIC
GCDDGTDILPDYMDNLRFASYLQNAIEKDNKGITRPMLFDYRFYNQDLAEASLVIEFGALANDIEQVRYSAELAGRSIAN
LLKNYEQ
>UWP24719.1 GPR endopeptidase [[Eubacterium] siraeum]
MQLTGRTDMAAEFVKGKNGIRCESYELYGEKITEILVSEKETALFNRPCGRYFTVDSTDVPYADGQIHALCTVLNKLLPE
GKCLVTGLGNPSVASDSLGWRAAGRVLATSHFIESMHNADGIGNVSVIRTDVSANSGIDSVFHAIFCAEKIKADYIVAID
SLACSEPERLCRSIQVTDTGITPGSTTGNRNRLDRAAAGIPVIAVGVPTTMEYESDNDRFFVTRYDIDAEISRYAHIISC
ALNRSLCPSLSYSDISMLMNYS
>UWP24720.1 30S ribosomal protein S20 [[Eubacterium] siraeum]
MPNIKSAKKRVLVSATKQARNKADKTALKTILKKVDADTNADNVKVAVKAVDKAAAKGIIHKNAAARKKSQLAKKLNAVS
>UWP24721.1 polysaccharide deacetylase family protein [[Eubacterium] siraeum]
MHRKISVAVFTVLTAMFMCGCTSDKNTVGQSAGHNNRGGRTPAETAFLTDGKEKVCYGQGYETDSDNRPVGAIQAQEKYG
SYGGRFIFGKDDKTIRLTFDEGYENGCTGKILDILKEKKVTATFYVTLDYVKSSPELVQRMINEGHEVGNHSCTHPSLPD
ISDDMVFEEIHGLETYISDNFGGYKTVTMRPPRGEFSVRTLRIAKNMGYDTVLWSFAYNDWNTDAQPDRDTAYRRITSAT
HNGAVYLLHAVSETNTAILPDVIDYWLDNGYTVKSISG
>UWP24722.1 IreB family regulatory phosphoprotein [[Eubacterium] siraeum]
MIDKTMPFSLKDERENEMKEILTTVYGALKEKGYNPINQLVGYILSEDPTYITTYNNARSLIRHIDRDELLQAMVKNYLG
S
>UWP24723.1 hypothetical protein NQ549_09325 [[Eubacterium] siraeum]
MAEQKKAPSTNGEFKTSPLGFDKAEVMAYIVQHNKERKALKEENEELKRALEEKQQTNEGQNNELTAELEKKKAELDAQI
LESRKQVLDERRKLAQTEKELHVMQDKYSALTEEFAEFKKQAAAKIDKAKHSGGTIDPAQLAEISAKANADANAVINDAQ
SKANEIITAAKAYFADTVKKTYDYKQSVLEKADTFANGVTSGAAVAPAIDIQAVLAGITASVNEAVEKALAGANAVNDAV
AKAVEDTKAVNDVLAKAVEEASQAETATDNTADVPEEKLSDDEELINAKSELENIGGLDESELDAYAPMEIEPYNFELKL
DMPAQTDNDDDDDMLTDNNGLLSSFEIVSGDDDISADNVDTGDLLVEETPAADDIADLLAEEPVVASAPKADAAPVADDF
TDLLAEEPAPAPTAKAEPAPAADDFSDLLADEPAPAAKTERASDRSGDKPKEKLNESRSMGVAGKEEKVNDPWKDLEAQM
NGMTITPPPSSKPSDDDGMTSSFDDPTAPAASAKEEKIDMSDYSSMLGGINDNMTTNTAQYDPSWDLKMMEGLNDNDDDD
DEMSSDNVGFFDL
>UWP24724.1 Fe-S-containing hydro-lyase [[Eubacterium] siraeum]
MYAFRHNKFNANRSTNLELNTSELKEKAKTLRAGDKIELSGTVYTSRDAAHKRIKQLIDEGGELPFEIDGAAIYYAGPTG
TKEGMAIGSCGPTTSGRMDPYAPLLLDMGLSAMIGKGERKPAVVDAIKRNGAVYFCAIGGAGALACQCITGCEVIAFEDL
GCESVKKLTFDKFPLIVAIDAVGGNIFETGRKQYAEV
>UWP24725.1 site-specific integrase [[Eubacterium] siraeum]
MKDISEAKKYDRSYMEQSVKPVLEIGLKRTGEGLKIAYGTLYGWVQAAKNGIYTDTTKTKKSQRTQKYPQYVMDMLWELR
KEQDEQCAGIGDKWQDYDHLFIKWDGSPMNNNTPYFWFKEFCEKNSIRFCDIHSLRHLHASLLINAGVDVVAASGDLGHS
QVSTTTNIYCHMFQEAKATTSQAIADALIFDKKEKQGGKKAEFPA
>UWP24726.1 toll/interleukin-1 receptor domain-containing protein [[Eubacterium] siraeum]
MAALKSMFHEGAPYAFVSYSHRDEIVLKTLEQIQQVYNIWWDGEMLAGDRWDSERAMPAIEGCNCVLAFYSHSYINSIPC
RNEIETALKFDKKIIPVSVEGVSLQQLILDVESKLDAESEDLKRIHKLCMDIGGGEKSTSGNKKLT
>UWP24727.1 hypothetical protein NQ549_09355 [[Eubacterium] siraeum]
MTEYLTMLENGLDPEVDSDESDETSTEYIFRFLAGMSYALEHKGEVMPKELSHELGEELMCYYGFDEDSEITVSDLSWVL
YRMIFETRCMEPFMKKGGDYVDLYSAEAALHTLKWMHDRGMLNGVFNFFYYDHPDTPVWESCSVVETVENLLKYMEKTYP
EAVKVFVLGKQSSCC
>UWP24728.1 transposase [[Eubacterium] siraeum]
MSEAKKYDRSYKEQSVKPALEIGVKQAGEELKIPYGTMYGWVQAAKNGDPDIDERTPENVMSPADEIRQLRSEVKRLNKE
NKRLQEERDFLNEAAAFFAASRGK
>UWP24729.1 glycoside hydrolase 43 family protein [[Eubacterium] siraeum]
MKRLVRFAAALTAVLTLTACTAEVGTSSVTSTSNPLPSVTTEPEKEEDPKVLDKDIIKSTITSTDDGNGNYTNPVIFADV
PDIDIIRVDDAFYMVSTTMHLSPGCPVMKSYDLVNWEIVNYVFDTLEDSDKLALRNGENNYGKGQWATTLRYNDGVYYAG
FTSFSTGKTYIYHTDDIENGKWDRFVYDECFHDMSLLFDDDGKVYLIYGGGEIWCVELEKDLSAVKPGTKRKLINNAGLV
KGCLAEGSHVYKLNGYYYIFIITWPPNSKRTQLCYRSEALDGEWERKVIIRDNMGFRNDGAAQGGIVDDKDGNWYCFVFQ
DHGAVGRTPVVSTMTWEDGWPVVGVNGKVPTTDKIPIAGHEKKGIVTSDEFINSQIVRSYHSFADTPEEAGESDYNGSNL
GLEWQWNHNPDNRLWSLTEREGYLRLRTVDVCGTVANARNTISQRTFGPECGAYIKLDVSEMKEGDVAGFAAFAEKYGYV
AVKIEDGKKYIVTVWYDDNDDVEKEFETERVEITENEVYLRVDCDFKDATDKAYFYYSLDGENWTKIGDTLQMNYYGLHF
MGYRYAIFNFPTKQTGGYVDVDYFRVENKLLK
>UWP24730.1 glycoside hydrolase family 43 protein [[Eubacterium] siraeum]
MDSLNNGIIIDSVSGNVYKNEMNANPISPNIFCADPTAVEYNGRLYVYGTNDQQQAEEGTKNDYAYIKSLVVFSTDDMVN
WIYHGRIEVGEIAPWINNSWAPSIASRVEDDGLTHFYLYFSNGGAGVGVITSTDPVGPWTDPLGEPLVYQNMPGLENCPA
PFDPGVCIDENGVGWLSFGGGTPADGNTMHSKIPKIAKLGKDMLSFDSEFVSIDAPYFFEASELNYIDGVYYYTYCTDWQ
DHKTGWKEYEGVDVPPACSMAYMTTKTPLDADSWECRGPYFYNAGENADGASGLRWANNHTHFIEYKGVNYIIHHTLLLE
ELMGGKAGFRSMMADYLPMDKATGDIPITAASKKGVAQIKLVDPYTYNSGALMFTCADIGYDKVTDPAAKSTADGAWIYV
RGADFGYGASEFIAEVKGKGRIEVRLDDISSKAAAFVEFDCADYTKIRSDSFAKFDGRNHDVYFVFSGSDIELKSWKFSK
GDEQLRPEEDIASTDIPYMTLVVSGQTEPGPSPSAMLDIPKDGDYSIKSSSFEKDSAIVNLGFINTDTNAKYKVLVRSLT
LATENGEVEVPVNKELDPASSSENGLANGWGGSEVGSLIYGTEECGIFAAKTDITWINYRLALKVNGEETPFTSITYNVT
VSGLELDG
>UWP24731.1 hypothetical protein NQ549_09380 [[Eubacterium] siraeum]
MPLFRLSIIFSSDTVPLSFVSEFEALETSAVPEEPEASGSELPLLVSPPFEQPTVINRAAAHKIAANLLVIFIVKTSVLF
LVSKDTFKFIIPINNTKSITDICFVHLLIIICTFSVDITA
>UWP24732.1 hypothetical protein NQ549_09385 [[Eubacterium] siraeum]
MLIRNAGYDIDYSSLNSDLLMIGSIQAAGGVMDTLIRFFEENIKIH
>UWP24733.1 DMT family transporter [[Eubacterium] siraeum]
MKVDILTKTWVAAILAIFCSALWGSAFPCVKIGYGLFGVDTSQPMSLILFAGIRFFAAGIMVIITGSIMHKKPLVPKIKE
LPKVAALSLTQTILQYLFFYIGLANTSGVKSSVIEGMSVFVCILISSLVFRLEKLTKFKIIGCVLGTAGIVVINLDRSLL
SGFSLTGDGFILLSTIAYAISSVLIKRFSKDTDTMMLSGWQFLLGGAVMTVIGLLAGGSITLPESPLPAVLMLFYLAFIS
ACAYSIWSLLLKYNPVSKIAVFGFMNPVCGVLLSALLLGEAQQAFRFESLIALVLVSAGIFIVNKMGEKN
>UWP24734.1 SpoIIE family protein phosphatase [[Eubacterium] siraeum]
MSESERKFEMSRAVTKDKINIREHSVIRCTAVMIAAAVISMSTVLGKPSPFAASFAAAMSGIDCISAFVGSVAGYILGGN
YTDGVTVTSALLSVVAIRMIVSRRKSAVSEIVSAVTAAGSVFAANFLTSSTVSEVMNCIILSVMAGGGAVVALRLSRLAE
KREIAKITVRSDPHSFICVLGGCAIVSGILSHYSVGIFNIGIIFASCLSLCSAMKYGRGAGAVCGAVSALGCAVATADYA
FLAAVVAPAAAVGGMFSGGRKLSAAGGFVLTATLGTALFGMDNSKLAVVACIFMSSAVFMLLPAKLTAEQGDIARVKAGE
NSVRKLFSKRLKFAGGAIAEVRRTVSITAEKLDNNIGSDISWVYNTACDEICRKCRYNMQCWGKEYGDSIKQFAKITNMV
KSGESVGSDAFSEPLSERCPKKQELIDKIRRLCDVYVASSTEKRRIARMRNILTAQLSATEQILSQLSDEIENSGEIEPQ
YNKTASNVLSKLGCEDADAVNVELGEQGRMFVEAYSDTGFFASKQDICEAMTLAFRRRFDLPTLSRVGGACKLSLFSGTT
YTLDVEICQISKTEGTACGDYYESFIDKNGTAYVVLSDGMGSGGRARVDSSFACAMLIRLLQAGVGVEAAISVINTSLVC
KSSDESFATLEICAVDLYSGKIDLYKAGSANTYIKCGNRFVTIGCKGLPIGVKDEPVYDRRTFTIGSRDMIVMTSDGAEL
NEKWLYREMDKQPDLKEFSKEVANTARFYAGDEKSDDISVIAMRLSR
>UWP24735.1 hypothetical protein NQ549_09410 [[Eubacterium] siraeum]
MKRITKATVLILSALMLFGCTDNNAQSGAGDTTPPAENSVTDSKNESKTESSATENSSATDNTSKESEENLVKNIEGYQT
FSYDKDKYEITNEYIYSNTYRNLYSMYLPVEPNLDDLYKETIDVKSSELVALKCRVAGDSYVIIDGKCGETLIMKPFLSL
IYTPVVIEEVVDSNNGKCLYNKGDILYIRESYRITEQYNDRSLNFVQKAEENLKAQFENKSGEFDSSHYSEIEKKYYDGQ
MEYYNTLRSGNGRYIQTTWNPVFLQKGQSYLIFADNDTTANEVDGNIYNSAYPIVFDLEQSKPSVLKSERKDDGVFTASY
AYRYQWKILKEKYGEHFKSDIKN
>UWP24736.1 hypothetical protein NQ549_09415 [[Eubacterium] siraeum]
MATFTNVATLSYNGTVVNSNVTTGEIQQTLSATKHSLANSYKQGDTLTYIVNIVNTGNTAFTNLTLTDNLGGYSYGAGTV
YPLAYGGDVRYYINGALQTAPAVTAGPPMTITGINVPANSEVQIVYNAIATAYAPLNIEGSITNNITITGDGITEPIAAT
ETVNAASAPALDIEKSLSPTIVSENGQITYTFTVTNKGNTAVTQADDIVLRDVFNPILKNIGVTYNGTVLSNTGYTYNEA
TGVFETTAGAIEVPAATFATNTDGTVSVTPGTAVITVTGNI
>UWP24737.1 tRNA 2-thiouridine(34) synthase MnmA [[Eubacterium] siraeum]
MAEKLAIAMSGGVDSSVALVLLKDKYEVSGYTLKLHDSRGTDDSGLCGSASDIEDAKAIAAKFGVPHYLLDMRDLFSDTV
QKSFVQSYLSGRTPNPCVECNETIKFGALLDAVKKQGINHIATGHYVRSCYDEKSGRWLLKKAINADGTSNAKDQSYVLY
RLSQQQLAASVFPLGEMTKDEIRHIAADSGLINSDKPDSQDICFVPDGDYAGFIERYTGNTYPDGDFLDENGNVIGRHKG
VIFYTIGQRRGIGTGFGKPMYVIGKNADNNTVTLGSNELLFTDTLYADNLNWIAFEYPESEFKCRAKTRYRQTEQPCTVY
PQGRNTVRVVFDEKIRAVTPGQHVVFYDGDIVLGGGVIM
>UWP24738.1 class I tRNA ligase family protein [[Eubacterium] siraeum]
MENSNKNNNNYKSNKPSKDNRPSFPKRAVITGGMPYGNKQLHFGHVGGVFVFADTYARFLRDRIGKDNVIFVSGTDCYGS
PIAESYRKLKESGEFDGTIEDFVRKNHESQEKTLRDYDISLDLFGASALDEPAKIHNVVSDKFIRRLYENGQLEKITTSQ
FYDEKAGVFLNGRQVIGKCPVLGCQSEKGYADECDLGHQYMPSSLIDPKSTLTGETPVMRDVVNWYFRLTEYTKLLGEYV
DRIKKMPNVRSLVSKTIGEFLEPPVVHIKKELREDYEKIKDLLAHHTLTDDPKKPSFTICFDTLDERDAATEIMAHHGLR
FRTGKTLVPFRLTGNIEWGVKAPDLEDEKGLTVWVWPESLWAPISFTCAYLKSKGIDMEHYKDYWCSKDSQVYQFIGSDN
IYFYGVAEMAMFMALKKGEITSDPEDGEMQLPILVANNHILFLDKKASSSGSIKPPMAADLLNYYTAEQLRMHWLGLGLG
TRSVSFQPKPYNPDAKPEDNDPVVKEGFLLSNVFNRAIRSCFYYAQKYFDGKMPVGTPDADVIAECEKAILEYERYMYKF
EFHQVTYVLDSLVRKSSKVWSKLSREADAADDNELRKKTLINVFHYIRTAALLLHPLAPEGTEMLREYLGFGEDFWSWDH
VFEGMDYFCKGESEHQLKFLEPRVDFFKKHPSQLAGSEEN
>UWP24739.1 GGDEF domain-containing protein [[Eubacterium] siraeum]
MENKSGRKNVAFCIGDLEGGKMLLQGFCKVLGDNLINVHIFNCCTCFYDGAPHNIGQTNIFTLPNYDIIDMLVIAPFYLS
SSEEVIQHTIERAVEKNIPVLTIGKQYDYPNCYCIMPDYRRQIEMITNHLIERHGIRKLNFLGGFKNHFTSDERLAGFLD
ALKSHNIPIEPSRIYYGNLWSVPAIQQVEKMNEDGNLDCGAIVCANDTMASAVMIKLSELGFDMPGEIAVTGMDGTDEAN
GYITTAKILADKAGEEAANIVANLLLRGKKPAKLGITPPNIIYGISCRCTNMQNALDLLPKQRHDLFEELYDARRFSIRT
AAIAQELANCSTFDDASRSISATLSRIWCNNSWICICKDFMESSLVNDSIDDIEDNCPVHIHGYCDTMKCIARYADRKPQ
SETEFPTSEMLPDFYEMSDKSKVILYTPIHIRDNTLGYLAFNFYPWSSMNYLLNYLTMAMSQLLESVRRQNELYAYAKKI
DMLYITDPLTSLYNRRGFFRIYNDYAEGGVKDDCMVISVDLDNLKLINDNFGHNEGDNAILTMANALKSAADENDICARF
GGDEYVVFGKGKGEYEMNAYIDKVNEYLSEYNLTSEKPYNVHGSFGGCIVPKGSKLHIDYYINKADSKMYVEKESHKRTR
MLHDYSKDKPQTDE
>UWP24740.1 glycosyltransferase family 2 protein [[Eubacterium] siraeum]
MNKTEILLSCMFLNDSEEMIKRSHITSDTIIINQCDEDGYKEEHIGDAFVRTFSVKERGLTKSRNLAISKSVADVCIICD
DDEVFSQGYEEAVQNAYSSLPQADIIIFDMAGRPHKWGDSIKKLGYRDIMSVSSWQITFRREKLLAKGIRFDENMGAGSG
NGAEEEFRFLTQCRKAGLKIYHYPYELATVAQTQSTWFKGFDREFFVNRGNTTRYIMGLPLSVLYAAYYAFAKRKQLTDI
SMFKAFSYTLAGIKENRLNKLKKGNN
>UWP24741.1 glycosyltransferase [[Eubacterium] siraeum]
MEKILSIIIPSYNSKPFLAKCLDSLLCECTDRLDIIVVNDGSTDGCEQIAEEYIAKYPASISLINKENGGHGSGINVGSE
KAVGKYLKVLDADDWFLTENIPQFIKALENTDADVVLTPHHTINISNGEVKSWRCFPPQFDRIYTMDEVMSQWKNFDRSL
TFHGITYRTDFYKTEGIKLSEKVFYEDHEYATFPCSKAKSILPLDLFIYEYRIGDVTQSVSAENQLRRIGHTETVLKRMT
AEGKSFTGAAALYCAKKTHLLLLSFLVTSLLCDKNRKAGRKRADEMMDFMDKEYHEVYEMSKKHCKILKTLNRLHIGLTG
YNKILNSKLYNKVRHNKSFD
>UWP24742.1 ABC transporter permease [[Eubacterium] siraeum]
MTLVRKDKTGGFLEVRHYKDLLIQLVSRDLKLKYRRSVLGYVWSVLNPLLIMLVMYVVFSKLFDRNIPNFPVYLLVGRTM
YDFVVGATNKAMDGITSNAALLKKTYVSKYMFPLAKVTSCMVDYVLSLGALLIVLIFTGSPFYWTMLLFPLITLEAYIFA
CGMGFFLAQMHVFFRDTRYIYNAFTTAWMYASAIFYPVDILPNWLKFIVENLNPLYIYIKQFRDIAYTGCISDMKTIILG
VAYAALFFVLGTVIFRDKQDKFILYI
>UWP24743.1 ABC transporter ATP-binding protein [[Eubacterium] siraeum]
MEDYIIDVNNVTVRFNKANMKVDNIKEYVVRLLRRELMFQEFIALKDINLQVKKGEAWGLVGTNGAGKSTLLKVISRILK
PYKGTVDVKGSVAALIELGAGIDPNMTARENIFLNGTLLGYKKDFIQEKFDEIVEFSELQDFLDSPVKNFSSGMKARLGF
SIATSVQPDILIADEILSVGDVRFKKKCSERMQNMLSNGTTLLYVSHNMKSIEQLCDKALWLDHGVPVMQGTAKEVCAAY
NKKMGV
>UWP24744.1 LicD family protein [[Eubacterium] siraeum]
MEEQLSEKELADLKAKELGILVKFDRMCKENNLRYFITAGTLLGAVRHKGFIPWDDDIDVVMLRKDFNRLNRVCSKALPE
GLFLQDKKNDKGYPFHFDKIRLDNTEVIDPFLEGVNMHKGIYIDVFPVDKCPENNKLAQFMFKWVSTTSYALIAKQNKDF
DFDYTKKSARMLYHFMIKMPRGFVIAMRDFVVGIFNVFCSGKKLCTVSGAHGFPRETYKSEWFEEKIMLPFESGEYPAPK
GYDSLLTNMYGDYMKPPEDDEKSGHFTSVESDK
>UWP24745.1 glycerol-3-phosphate cytidylyltransferase [[Eubacterium] siraeum]
MKRVITYGTFDLLHYGHIELLKRAKALGDYLIVVLSTDEFNWNEKQKKCYFSYEIRKQLLEAIRYVDLVIPETCWDQKIS
DVKEYHVDTFVMGDDWKGKFDFLKEYCEVVYLPRTPEISTTQIKHDLSDK
>UWP24746.1 CDP-glycerol glycerophosphotransferase family protein [[Eubacterium] siraeum]
MSNPFTYANKVRKKFKDPYWVAKNKYITYYEQLPIDEKVILLESQTATKISGNLFYILKYLLTDEKYAGYTVYLSSWGRY
VKSITAILEHYGFENVNIVVYASDDYMRLLASAKYLINDATFPNYWIKKKGQVYINTWHGTPLKAMGRKVHNDVFFGNVQ
KNLVNADYLLYPNIFTKDVMIRDYMLENISSNSYILCGYPRNTVFFDRDAEKKIREELEITDKKIYAYMPTWRGTVDKVG
VSKNDAYLMYYLCELDKRLTDDEIFYINIHPMAMHAKNTAEVSKLKHIKNFPAEYETYDFLNIADVLVTDYSSVFFDYAC
TRKKVVLFPYDKDEYLCDRGMYMDMDDLPFPQVFDLDALVNELRSEKNYDDTEFVKTYCTWDSSNATAQLCDRTILGIDT
GLTVGPVTGNGKENVLIYAGNLDKNGITTSLRSLMKNIDLDKRNYYISFCQGKAKRHGEQLATFSDKVNFFAVAEYFNLT
AANKTVNKLYKEHLVSTNQYIKSLGKRIEQNFLRSYGNAKFDRVIQFCGYEDEMILLYSQFKGQKTIWVHNDMLAEIKTR
SNQRKDLLEYAYHTYDNVVAVTDDIVAPTQILAGKDKKINIVKNTIDYKTILANSEQPIALDPTTKCSVEPEKFYEIMQS
DAKKFINVGRYSPEKGHDRLIDAFYKLWQKDNSIYLIIMGGNSRAKKYEELIEKVNGMGLTDNVILLLAVSNPYPIIKAC
DGFILSSLYEGFGLVLAEADILGLPIVSTDITGPRTFMKKYGGTLIENSDEGVYKGLQMLYNGEIKPINVDYEAYNQECV
AEFEKLFE
>UWP24747.1 winged helix-turn-helix domain-containing protein [[Eubacterium] siraeum]
MSKKIIIACDNEHICDFIENYAEKEGFTVKTICDISEDTQHVVRECLILHPDIIILGGCYLDAEQECRHTSLMADIYTLK
NDGGEHTLSLPLDIGQLSEVFDKCDGKLRGECDTLSIDNEHNCAKVGDKEYPLGLNELEILRSFIANPNRVFSKEQLAYE
VFGPDAKGSDALVEESVSLLKSKLDGLSSKWSIRLIWGVGYKFEVNE
>UWP24748.1 co-chaperone GroES [[Eubacterium] siraeum]
MTIKPLSDRVVIKMLEAEETTKGGIILTSAAQEKPQVAEVVAVGPGKTVDGKLVPVQLKVGDKVLMSKYSGTEVKVDGEE
YTILREEDILAVVE
>UWP24749.1 chaperonin GroEL [[Eubacterium] siraeum]
MAKQIIYGEEARKALQAGIDQLANTVKITLGPKGRNVVLDKKFGAPLITNDGVTIAKEIELDDPFENMGAQLVKEVSTKT
NDAAGDGTTTATLLAQALIREGMKNIAAGANPMDVKRGISKAVDSAVAEIKKNSKAIENSDGIARVATVSSGDETVGKLI
AEAMEKVTTDGVVTLEEGKTAETYSEVVEGMQFDRGYISPYFATDTDKMTANLDDAYILITDKKISNIQDVLPLLEQVVQ
AGKKLLIIAEDIEGEALTTLILNKLRGTFVCVGVKAPGFGDRRKEMLQDIAILTGGTVITSELGLELKDTTIDQLGRAKS
VTVSKENTTIVNGAGSTEQIQARIAQIRAAIENTTSEFDKEKLQERLAKLAGGVAVIKVGAATEIEMKEKKLRIEDALAA
AKAGAEEGIVAGGGTALINAMPAVEALIATLEGDEKTGAKIVLRALEEPVRQIAANAGLEGSVIIDTIRREGKVGYGFDA
QNEVYGDMIAAGIVDPAKVTRSALQNAASVAAMVLTTESLVADKKEENPAPAMPAGGMGGMGGMY
>UWP24750.1 hypothetical protein NQ549_09485 [[Eubacterium] siraeum]
MKKTTLICTLILVSLLSGCAGNNASQPVSSQDTSVTSSASESTTESITTPETSVPEESTSSYEDEKFTALGVVDSSAEEN
KRDIASFGYNYGSEYKTPSKTTIDKMFSEALGDKIIDDEQVQKEVADILEKCGKLETELYNAGNKIKDMPDITAVPKDDY
DKWFESSAQPTAFTSMKEFYESEKSVYSDITTFEQFEKDFDTFTYQDGKFCVKGISIGRCNETGLHGPALESLSQRECLY
DCAKAYKDGDNVKLAYMVLNSQIPGTSCYMVFSADLTKTDSGYRIARNVDWSKAFGKGGK
>UWP24751.1 family 43 glycosylhydrolase [[Eubacterium] siraeum]
MIYKNPVLKGFYPDPSVCFANGKYYLVTSTFLYFPGVALFESDNLVNWKQIGYGFDAQNEVYGDMIAAGIVDPAKVTRSA
LQNAASVAAMVLTTESLVADKKEENPAPAMPAGGMGGMGGMY
>UWP24752.1 hypothetical protein NQ549_09495 [[Eubacterium] siraeum]
MKKTTLICTLILVSLLSGCAGNNASQPVSSQDTSASLVTSSAPETTTESKVETPSETENPGDVSQSETSSENEAPKVFEP
QMYQDKSFWEQFGDVSYDDKTISFKNDFDSLRLCKDESIGDEISERIVKQWKFSNIVDFPSGYFAIKDADKISNSKDFEE
FEKKYLIEGKYYPTNPDYFGFTDMKGFYDKACELYTGFDYDNFTSFIPEYYAEVDGKLCVTSDRLGERGSDARLIDPLQA
KLLLIYDGDNDDSIICIAANPVYDEVTFKEIIDYKFCAYRYVKTDDGLRCKVKSTIAKFGTEDSFNCSNLYEL
>UWP24753.1 glycoside hydrolase family 43 protein [[Eubacterium] siraeum]
MIYKNPVLKGFYPDPSVCFANGKYYLVTSTFQYFPGVALFESDNLVNWKQIGYVLTRPEQVMLDKIPASGGVFAPTIRYN
NGRFYMVTTNDTTHRNFYVYTDDIYGEWSDPIEVEQGGIDPSLYFEDGRTFFISNGQDDYGEGGVVQCEIDIATGKKLSH
SKSIWKGSGGRYLESPHVYKINGRYYLMAAEGGTEYGHMITYAVSDDIWGEYVTGDNNPILTNRNKAPYIIQGIGHGDLI
QDKNGDWHILSLGFRQMGIWMPFHSLGREVFLSPAHFDENGRLFAGLDGTTDAQYEIKGDFAQDKLPVFTFGNTDPAVDW
CYLRKHHPENYKLSADKYELCGTDLTLDDADSPTFIAMRQRDFDMELCVNVNLCGNGEGGVTMYMCENEHYDIALKKTAD
GTFAILKLNIGGIKHEQNRVAVNADNATLIVRADHYNYNFFVKCGDTETHLGSGQVKYLTSEVSGGFTGTMTGLYAVGGT
AQFTGFSCAYTESEE
>UWP24754.1 phenylacetate--CoA ligase [[Eubacterium] siraeum]
MSFFQKDIETMPRAELEKLQLEKLKHITKYCYDNVPLYKRKFDEAGFDCTKIKALSDIQYIPYTTKSDFRDNYPFGMFAT
PLKNVTRLHASSGTTGKPTVVGYTKNDLDMWSDCVARLVTAAGATDEDIVQIAFGYGLFTGALGLHYGLEKIGATVVPCS
SGNTEKQVMLMKDFGTTALVATPSYAMRIGEVAEEMGIGRDELKLRLGLFGSEGCTPEMRAQIEDYLHLLATDNYGMSEL
MGPGVSGECSLRCGMHFNEDHFLPEIINPETGEVLPEGSKGELVITTLSKEAIPVLRYRTKDITSITYEKCECGRTHARM
SKPSGRSDDMLKIRGVNVFPSQIESVIMTIPQIAPHYQLVVTREGSSDRLEVKCELVDGSVLESLESLSNLQKNIRHNLK
TVLGIDTKVTLVEPKTIERFEGKAKRVIDLRNK
>UWP24755.1 PH domain-containing protein [[Eubacterium] siraeum]
MKLKYDEADMHTQLVKVLYPDETAMFPVYCVYNDKSFMGSAMEYGYLAVTDKGRLLMIRYDFIGDGNCGSCPLTAIKRLK
IKKLLIGQYKLEFTLITDGKDYKTTVQIAPKMAFGAFPHQYANLNMLLDALRPYID
>UWP24756.1 EamA family transporter [[Eubacterium] siraeum]
MMYILIALLSAFFAAITTILCKCGLRDADSDAATALRTTIVLVLSIAVVWITGEWHDLPNVTGMTLLFLILSGCATGGSW
LCYFKALKTGDVNKVAPIDKSSTVLAMLMSFIFLGEQLTAYKIIAMVLIGIGTLMMSIHTGKRGSKAGRWMIFAWMSAIF
AALTLILAKIGVQNVNSNLGTAIRTAVVLVMAWIVVAAKGKKNVFSGLGGKAFVFIALSAVSTAASWLCYYYALKIGDAS
VVVPIDKLSILAVVLFSRIFLKEKLTAMSSAGLVLIVAGTVFTIL
>UWP24757.1 AraC family transcriptional regulator [[Eubacterium] siraeum]
MKYIEYREKREHGTREFPYACYRVTENFPRYNMIPHWHNECEIIYVRSGYFELFLDGHTHRIDAGCCSLIIGGSMHGGTP
KDNCRYDCLVFDMAALLKSSQICTLHLQPIINHERRFITFFSADSEPAKDAKAVIDAMLEKEPGYEFTVPGRLLCMLGHI
VARQEHYQSGETAASDIKKVRRFKNVISYIEQNYRKNITLEELANECGMNRNYFCRAFKEYTGKTPVEYLNYFRIESACE
LIASTDEKLIDIAMKCGFNDYSYFIKVFKSMKGVTPRDYCRRSF
>UWP24758.1 glycosyl transferase [[Eubacterium] siraeum]
MKFGYFDDKNREYVITSPKTPYPWINYLGTQGFFSLISNTAGGYCFYKDARLRRITRYRYNNVPVDMGGRYFYINDGGHV
WNPGWSPVKTTLDSYECRHGMGYTIIKGSSNGVTATVTFFVPQNFNGEIQKVTIKNDSDKEKNLKLFSFLEWCLWDANDD
TTNFQRNFNTGEVEIDGSVIYHKTEYKERRDHYAFYSVNADINGYDTDRESFLGLYNGFDAPQTVFAGAPNMSVADGWSP
VASHYIEIKLQPGESKDLVFCLGYVENKFEEKFAPDLDENSTIITSGDRKKNIVNKAKAQAMMAMCDTAEKADKLLAELK
EHWNSLLGQYSVDSPDEKLNRMVNIWNQYQCMVTFNMSRSASYFESGIGRGMGFRDSNQDLLGFVHQIPARARERLIDLA
ATMLEDGGAYHQYQPLTKMGNHELGSNFNDDPLWMILAVAAYIKETGDVSILDEKVPYENRDELADTMLDHMKRAFYHVV
KKVGPHGLPLSGRADWNDCLNLSCFSDKPGESFQTYNNKEMFKEPPYYSKVAESVMIAGMFCAIAPEYVEMCKLKGDTSE
AEKAQAEIEKMRKNTLEYGYDGEWFLRAYDHYGKKVGSHECEEGKIFIEPQGWCVLAGLGKDKGYDIQTLDSVDKYLNSK
HGLVLNNPAFTHYYIQYGEISTYPGGYKENAGIFCHNNAWIICAEAAVGRGDKAFEYYSKIAPAFREDISDLHRTEPYVY
AQMIAGKDAKRHGEAKNSWLTGTAAWNFVAVSQYILGIKPEYNGLKIDPSIPHEWDGFTASRLFRGATYEITVKNPDHVC
HGVKSVTVDGKAVDSNVIPVFENGTHKVEVVLG
>UWP24759.1 antitoxin VbhA family protein [[Eubacterium] siraeum]
MSDERAIENAIVSTQMEGFEVTESDRKLLMKIIKKEITLDEALKKINSSYRN
>UWP24760.1 helix-turn-helix domain-containing protein [[Eubacterium] siraeum]
MKIDYTALGKRIAKRRKELGLKQYEVCELIDVNYKYLSNIETGRSAPSLELIMSLCSVLNTTPDYFLLGTASAELYDNDI
ASKITPMTDEHKRLISGMIQLITEIENN
>UWP24761.1 ATP-binding protein [[Eubacterium] siraeum]
MVERKEYLEKLKLWKDEQVIKVVTGIRRCGKSTLLMQYQDYLKQSGVDADRIIAINFEELEYEELCDYKKLYEYIKARLS
SDKTTYIFLDEIQKVPYFEKVVDSLYVKQGTDIYITGSNAYMLSGDLATLLSGRYVEISMLPLSFAEYLQVNSKDKDGAF
ADYMRYGGMPFIATAEKTEEKITTYLEGIYNTVIVKDIEDRQKRKEWDNSDTGRITDISLLKTIAKYLSSVIGSLVTVRS
ITNYLVSSGRKISPNTVSDYVNALTESFIFYPAERFDIVGKQLLKTNTKYYMVDLGIRNLILPKKSYDLGFSVENVVYFE
LLRRGYKVSVGKYGNTEIDFVAERNGELEYIQVTADMTAKETFDRELAPLTTIKDNYRKRVLTLDKFTVGNYDGIEVKNV
VEWLTDK
>UWP24762.1 hypothetical protein NQ549_09550 [[Eubacterium] siraeum]
MGEIRDFRSENKNSKMRIYFEKFGKSAEMRILLDILSILC
>UWP24763.1 hypothetical protein NQ549_09555 [[Eubacterium] siraeum]
MARKNTLKKWGVGLKNKDKKEKEQIKKTKFSDIDLFEEGHEEEPDELDLIDGLIKDPATTQDKEHNAYLRLMHEYKAEYA
KREKCIKVGILLIIISAVVFLALMFSLDSKTFFLTLWIIFIISGIAVMTRIDYRCYKYEKILGIKNTDKEDDLEKMKNDI
DKTISNAKTELENAKANIETTIESAKKDISRLSGMKTREQENK
>UWP24764.1 YhgE/Pip domain-containing protein [[Eubacterium] siraeum]
MKTIFRIFLSDIKKIRTNLMAFAVMIGICILPALYAWFNIAANWDPYSNTGNIKIAVANCDNGTKIASKEINIGNQIVDN
LKKNTQMCWTFVDKQQAENGVVTGEYYASVVIPENFSESFTSILSGKLTRPQITYTLNEKKNAIAPKITDKGAEAIKNQV
NESFIDTITTELAGILNYTSEQGNKKFTEITDNIKSAIGDVIDNLSAFQSSISLISTTLDSADTMIANTKKSIPDLEQLL
AQSGTLTTSAKDSITAVQAVSTQITAATDTVLNSIDTLYSNTESSISGITGEIAADADKSAEKIRATAEINRKTIDALNN
IRTHVVTVGEKLGIDVSIMTDAIDRNIEKQNAIIDKLNSGADTVSTTGHAPDNFESDVNKLITDSKKEFDGIKTTWNTSV
KTAMDTAVNEVFKTLDGISALLSDAGTSVPNIETALTDAQNSLASLKSCLTDLDKIIGNAKDKLTDMQKKVDDISNDQAL
IAFIEEVSSDPSSLGEFMSSPVEINTVKVYPVENYGSAMTPFYTILAIWVGSIVLVAVLKAEISRRDIEKLGSNVRPIQA
YFGRYMIYLMVSIIQAIIIALGDLLFLKVQCEDPLLFIIAAVVSSIVFSLLIYSLTITFSVIGKALAVIILVLQVAGSGG
TFPPEVLPEFFRSILPYLPFRYSINAMREAVAGVYAQSYIEDLLYLLIYVAIALFIGIVLRKPCIRIMKFFNKRLEDTDL
II
>UWP24765.1 dihydroorotate dehydrogenase [[Eubacterium] siraeum]
MSFKPDISVDVCGKHFKNPVIAASGAYGFGEDYTDLYPLSALGGISCKGTTLNKKDGNIPPRIAETPSGILNSVGLQNPG
VDKFINYYLPRLRTQDTVVIANIAGAVIDDYIAVAEKLDATDVDMIELNISCPNVKQGGATWGVTCEGAASVTRAVRNAT
KKPVIVKLTPNVTNITEIAKAVEAEGADSVSLINTLLGMRIDIRTRRPILHNNVGGLSGPAVFPVAVRMVWQVANAVKIP
VIGMGGIATAEDAIEMMMAGASAVQMGTAIFNDPYAPIKVCEGMEKFLAEQKIEKISDIVGTVKPW
>UWP24766.1 dihydroorotate dehydrogenase electron transfer subunit [[Eubacterium] siraeum]
MSFFCDSYPIVDKKALGEGIYSYTLKCPEVAENAHIGQFVQIKAEGYMLRRPISICSVDKENGTMRLVFEVRGKGTDKIS
ELNKGDLMDVIAPLGNGFTVPAKKDGRVIVVGGGIGTPPLLDIAKMYGDRCTAILGFRSFDKVILDKDYSLAGANVIVCT
DDGSTGVHGTIAQPLADELAKGDVAAVYACGPTPMLKAVVAAAKQAGVYSEVSLEQRMGCGVGACVVCACTVIRDGEEKV
LRVCKDGPVFSGEEVVL
>UWP24767.1 hypothetical protein NQ549_09575 [[Eubacterium] siraeum]
MRTGEYKVKFNYTILRGFIDAFGLIMAVLLYQTTYAYYYQMAHPTMVLNNVYPDGLPAYMWICGGIVPFIALAAFVFSIV
YMFIPHRSRTLVITADNAQKYYDNLMITNSLLRILVLMALWDYTYITQSNLMGAMESWFSLQTVLDVIVGALVVYFMYGR
LKAIAKPADRKKNNVIKPKQSESDDEALTAKVKIVKDDNTIMRS
>UWP24768.1 carbamoyl-phosphate synthase large subunit [[Eubacterium] siraeum]
MPLRSDIKKVLVIGSGPIVIGQAAEFDYAGTQACRALKAEGLEVVLINSNPATIMTDKHMADKIYIEPLTLDVVKKIIKI
EKPDSILSTLGGQTGLTLSMQLAEEGFLAENGVKLLGANPETIHKAEDRQAFKDTMEAIGEPCIPSKVVETVEDALDFAE
VIHYPVIVRPAFTLGGTGGGIAYSKDELHEIATNGLRLSPITQILVEKCISGWKEIEFEVIRDAKGNVITVCSMENFDPV
GVHTGDSIVIAPAVTLADKEYQMLRTAALNIIQALKVEGGCNCQFALKPDSFEYSVIEVNPRVSRSSALASKATGYPIAK
VATKIAIGYSLDEIVNQVTGKTYACFEPALDYVVVKFPKWPFDKFVYAKKTLGTQMKATGEIMAIGTSFEEAMMKAVRSI
ELGMDTMRKKAFKKLTDEEVRAKLHDVDVDRSFCVFEALRRGFSVQEIHDITTIDKWFITKLKNLAELELWLEDGELTQE
KYDLAKKYSYLDRTIEKLSGQKLADKGIKTRHAVYKMVDTCAAEFSAETPYFYSTYDDENEAAEFIEQHPTDKKKIIVFG
SGPIRIGQGIEFDYCSVHCVWALKEMGYEAIICNNNPETVSTDFDTGDRLYFDPLTFEDVDSLIATEKPYGVVVQFGGQT
AIKLTKHLQESGVRILGTSAESIDDAEDREKFDELLEKCKIPRPKGHTVFTTEEALKAANELGYPVLLRPSYVLGGQNMI
IAHCDSDVTEYMTIITATELENPVLIDKYLMGTEVEVDAICDGTDFLIPGIMEHIERAGVHSGDSISVYPAQTLSDKIKS
TIVTYTERLAKALNVIGLVNIQYVVYNNEVYVIEVNPRSSRTVPYISKVTGVQMVDIATKIMLGETLKEQGYHSGLYPVG
NYVAVKVPVFSFEKLHDVDTQLGPEMKSTGEALGIAKTFEEALYKGLIAAGFKIFKKGGVMFTVKNSDKPEIVPLAEKFE
KLGFELYATSGTASMLNRNMIATNFTYRIHEDKEPNVISLLESGKINYVISTSETGRKPALDSVKIRRKSVERSIACLTS
VDTANALVKCIAMDKTVDDLEMVDITKI
>UWP24769.1 carbamoyl phosphate synthase small subunit [[Eubacterium] siraeum]
MDLKANKAKTAYLILADGTVFTGKSFGCEGEVVGEIVFTTAMTGYEETLTDPSYCGQIVTQTFPLIGNYGVNDEDYESKT
SVVSGYIVREYCEVPSNFRCEGDIDGFLKKHNIIGLFGIDTRRLTRIIRETGVMNGMITTSEPTDEFKAQALERIRAYVV
GPVVPKVSVKQPEKFSAENGKYKVALMDYGYKFNIRRELVKRGCDVTVFPYDTSAEEILKFAPDGIMLSNGPGDPQDNTV
SINTLKELIPHKIPTFGICLGHQLLALANGATTVKLKYGHRGGNQPVTDVTVDRTFITSQNHGYAVVSDSLPESAGKVSH
INGNDKTCEGVMYTNAPAFTVQFHPEACGGPHDTAYLFDKFISLMEENKKCR
>UWP24770.1 orotidine-5'-phosphate decarboxylase [[Eubacterium] siraeum]
MDTKMSMDNLLRAICEKQNPTVAGLDPKLDYVPQYIKDKAFNKYGETLKGAAKAILEFNKCLIDALHEVVPAIKPQAAYY
EMYGTAGMKTLYKTQEYARSRGMYVITDGKRNDIGTTMEAYAAAHLGKVKVGNEEYEPFMGDALTVNGYLGSDGINPLIK
VCKENDKGIFVLVKTSNPSSGELQDLLIDGVPVYERMGNMCEKWGEELPGKYGYSGVGAVVGATYPEQIAELRKKLPHTF
FLIPGYGAQGATAKDIAAAFDANGLGGIVNSSRGIMTAYKKEGCDERDFAGAAFREALRMRDEIMGFVGKIQLP
>UWP24771.1 dihydroorotase [[Eubacterium] siraeum]
MTILLKNGHVVDYVNGFEGKKDILIKDGFIRALGDNLECDDKNARVVDCNGLTVIPGICDMHVHLRDPGQTYKEDIITGC
EAAVAGGVTALACMPNTKPPVDNKETVKYILDKAKKAKAKVYPVGCITKGMQGKELCDYDELKAAGCVAVSDDGRPVESA
NMMAQAMVKAHYAGLKVISHCEDLEIIDGGIINKGKISQQLGVKGMSRLSEDIITARELAIAQDTQMPIHIAHVSTKGSV
NTIRGNTHIGVMCTCETAPHYFMMTDEKLLSRDADYRMNPPLREEDDVMAITAAITDGTIDCIVTDHAPHSAEEKADFEK
APNGVVGMETSLAATLTGLYHTGTISLMHIVRLMCVNPRKILGIEGGSLGIGDIADIAIFDADESWTVDPEKLHSKSKNT
CFKGMTLKGRVKYTLVNGKIVYEDK
>UWP24772.1 ferrous iron transport protein A [[Eubacterium] siraeum]
MRSLAQLERDEKCRVERLLLAGDMKRRLMDLGFTKGTTVTCVLCGSGIKAYLVRGAVIALRNEDADKVPVSEIKN
>UWP24773.1 NUDIX hydrolase [[Eubacterium] siraeum]
MSENMSDKWVDYAVRIQSIAQAGLAYCEDKYGRERYEELRKISAEMISAKTDIPLEKVYDLFCNESGYQTPKLDTRGAVF
IDGKILLVRENNGTWSLPGGWCDVDLSVAENTEKEVLEETGLSVHCKKLIAVQDWRRHNRLNCPYGIMKFFVLCEYDSGE
FKENIETTETRLFDRNALPDNLADEKTTAEQIRLCFEYYDNPHKETCLE
>UWP24774.1 hypothetical protein NQ549_09610 [[Eubacterium] siraeum]
MQDDKALVRRYISKYDSLWEYIGKCCEREITLTYDEIAKICGVPIDHSFLTYKKELDSYGYRAEKISMKDKTVRFVKNE
>UWP24775.1 histidine phosphatase family protein [[Eubacterium] siraeum]
MLYIMRHGKTEWNKKKKLQGRTDIPLCREGIEMAEKAREEYKDVHLDICYCSPLIRARKTAEILLEGRNVPIVTDDRLKE
MCFGEYEGIENSFSIPDCPINLLFFHPEQYTSSIGGAETFDELFGRTGEFLDEVIYPQIKEGKDILIVGHGAMNASIVCR
VKNLPLSEFWSAGLEQCKMIRLL
>UWP24776.1 hypothetical protein NQ549_09620 [[Eubacterium] siraeum]
MTQKTCEKCDGAVAYFHLPGLFEFYGLYSLFLPLFYNHREYFYDWCEIGSIYGAPADCLWGGGRVGFGDDEAEKVLRLTQ
KYGISARLTFSNSLIKQEHLSDRKCNRLCEMFSESTAVPNGVIICSDLLLEYIGNNYPGLYFVSSTTKVLTDFIQLEKEL
SREDFRFVVPDFRLNKAFDKLGTLTEMQKSKVEFLCNECCYFGCTDRKSCYENVSRKSLCEDCEDFICRSPGGNEGYKFS
KAMENPAFIGTDDIENIYLPMGFNQFKIEGRGLGSAVVLEFLQYYMTKPEYRLKVREEIYLDSMLDLF
>UWP24777.1 transketolase family protein [[Eubacterium] siraeum]
MEKKATRESYGEALVMLAEKRNDLVVLDADLAAATKTGIFKKAYPDRFFDCGIAEANMMGVAAGIATTGKLVFASTFAMF
AAGRAYEILRNSIGYPHLNVKIGATHAGISVGEDGATHQCNEDIALMRTIPGMTVINPADDVEAKAAVLAMADYVGPTYM
RFGRLAAPIFNDKDTYKFELGKGVQLRDGDDITIVATGLMVAQALEAADALKGQGINARVINIHTIKPIDKDIIIKAAKE
TGKIVTVEEHSIIGGLGSAVCDVLCENYPVPVTKIGVMDTFGHSGPAAALLEEFGLCADNIANTVKKVLGK
>UWP24778.1 transketolase [[Eubacterium] siraeum]
MDATLKKQLEITATKVRMGVIEGVYNAKSGHPGGSLSVADVLTYLYFAKMNVDPKNPQMPERDRLVLSKGHTAPALYSVL
ANRGFFPVEDLKTLRHIGSKLQGHPVMNKVPGVDMSTGSLGQGISAACGMALSGKLSSDFYKVYAILGDGEIEEGQVWEA
AMFAAHYQLDNLVAVVDNNGLQIDGRISDVMSPYPIDEKFKAFGWHVISIDAHDFDAIEKAFAEAEKISGQPTVIIQRSI
KGKGVSFMEDQVSWHGTAPNEEQYNQAMTELKAHLAELEK
>UWP24779.1 DUF554 domain-containing protein [[Eubacterium] siraeum]
MRGLGTVINVALLIFGGLCGLLFGKKLNERIKDTLLSVNAVAIMMLAVGGVMQNMLSLSDGKLSTGGTVMMIVSLTLGGL
IGEIININALVNKFGEWLRIKSHSTGDDSFVSAFVSASCTVCIGAMAVIGSINDGVSGDCSVLIAKAILDAVIICVMTAS
QGKGCIFSAVPVAIFQGVITIIAVFAGGFMTDLALSYLSYVGNVLIFCVGLNLIRKKQIRVANLLPSLAIAVAWGFVAPL
I
>UWP24780.1 hypothetical protein NQ549_09640 [[Eubacterium] siraeum]
MKYIMKNRDLTVGSITGGLWVFAVPLMLGNIMQQLYILADT
>UWP24781.1 sigma-70 family RNA polymerase sigma factor [[Eubacterium] siraeum]
MAEKATNMTGTPFPDKETELTISDMTDEQLVSRITQTGGEKYATVLIKRYIPVISAKSAKMSLRCPSADKDDLFSEGLLG
LLKAIRLYNSEKGASFVTFANLCTDSAMKTCISKAIKDNPLSNCEDFDFDLIKDDSLSPEDTVIDKVQDSQLMNRLSDVL
SKKEMKVLEMYLAHCSYEQIANELSMNEKSVDNALQRAKSKIRKSMGK
>UWP24782.1 zinc-ribbon domain containing protein [[Eubacterium] siraeum]
MYEDKTLKCKDCGADFVFTAGEQEFYAQNGFTNEPKRCKACRDAKKNGGAKREMFTAVCAGCGGEAKVPFQPRDDRPVYC
SECFAKRNEH
>UWP24783.1 hypothetical protein NQ549_09655 [[Eubacterium] siraeum]
MKSSEKRIKTLPLLIVTLSVIAVAAVAIILLLFINGGDTAGSSGYIMPAKPRFIYSKNNVLYMYDDGTSERISEDICDKY
TLTTDSNRLIYISKGDLWYRDIENKDDKPHKIATDVTAYNVNSDGSKIVYIKENGDIFKGTTDGKAEKVGENCSDKDELF
INDSADRIGYFTNDRSFILADVSQGNEIIVNELISGDSTVSCSDNLSVIIIEKFYYIDGEPANNIYIYSDNGKIKNVIEN
AEIVRAYPEKNSMYYTKDGTLYYYEKGESAKIQDNYSYEYYSFDLCATDVPVMVAYSEKGFLIAKQGKTEEITLNASSSI
VRKVSDDGNALIFTASTDGGSKIYRLDLSDGSDKTPVAIDDDMGETRITLTSDKKVVYSKTEYGSPMRNIYVDGKLISGN
ADSDNITYLDGSFYYIKNTYGKDEEEPTSVLTINQDGKETAIKDDVSRYCVLDKDNITMICGMKNKDDFRGGTLYLYKDG
KIVKIDEEVTSIETAVKRYDKIDLDYYSMQ
>UWP24784.1 DUF3320 domain-containing protein [[Eubacterium] siraeum]
MGAVLTLGCDMIPKINFAMQQNYIPFIRNLTVSNEGDEDISDVRLTIAFDPAFAKAFTYDISCVPSGKSVEISPLRIILS
TEMLFSLTEAVSGTVSFSLSKDEKELYQKDVPVQLLAFNEWSGLAFDPELIAAFVTPNHPEIAKVISEASVYLKKWADTT
AFSAYQRQNPNFVKQQMAALYAALCARRIAYNMPPASFEYIGQKIRLANTVLEQKQGTCLDLAVLYASCLEAVGLNPIII
FIEGHAFCGCHLEEETFADCATDDVSAIEKRIAAGAEELLLVECTDMTKENADFDKSLKHGRDHMNTPGGFICAVDIART
RGSGIRPIPLRLEQALTAENTESDGARRIRMSAPSELDMSLYGKVAQGSNEPMTKQKIWERKLLDFSLRNSLLNFRINKS
TVEIMVSDLSLLEDKLSDGTDFRILEAPSEWTVSMRDAKTFEIETDKDLVRNIAEQELKNKRIRTFMDAAELEESLKKLY
RAAKVSMEENGSNTLFLSLGMLRWFESEMSEKARYAPLVLIPIDIVRNVRDKGYIIRSRQEDAQINVTMIEYLRQDHGIE
INGLDPLPEDEHGIDLPLVFNTVRQAIMGKKTWNIIEHSFIGLFSFGQFVMWNDIRNRSDELKSNKVVSCLMEGATSDAL
TGDFIADTDIDSKISLTDIAVPVDADSSQLSAVAAASAGRSFVLHGPPGTGKSQTITNMIANALYHGKSVLFVAEKMAAL
SVVQKRLANIGLDPFCLELHSNKTSKSVVLAELNKSLETARVKSPEQHAAVADKLAQEKAKLNFVIEALHEKRNFGESLY
TAIERYEQCMAEKGKISIGRDALQNADEGTIARFEEIISEYVVAISEIGVYAQHPLIRYGGCEYSTEMRDSLKNGLDRLA
EEYGGADEALNLIAAAVGLDGNISREKQSAVSGLIDACGEDAPVINEILGTADFDAAVSKLKTLCETGKAYNALCAEIEN
GFDKAVLSYPAQSARVKWKQAEAKWFLPKLIGQNRLYKELKVYSKNPAAFKKSDVCGVYDRLIELSEKSEQMGQIIPTLN
ITGGILSGTATDWDMLSRAVHKTEAVYGAAASDRFSDSEKQHIMNVFVKRSPQEIAGCAKNLEAVRSYTEKSDRLAELYS
VNTEFEESTDWLTSVNSVFKAISDNISLVKSKAAFNLADKRLCDAGLAAVSRAYKNGTVSADNIRAAYHCELYYQLALMT
IAADKRLASFNGKQYDALIDEYRTTIKEYQRLTMQELAARLSANIPVSDGTSAASSEMGILKKAIKNNGRMMPLRKLFDK
IPTLLRRLCPCMLMSPISVAQYIDPSFPKFDLVIFDEASQLPTSEAVGTIARGENVVIVGDPKQLPPTSFFTSNRIDEDN
SELEDLESLLDDCLAISMPQMYLKWHYRSRHESLIAYSNMKYYDNKLYTFPSPNDLVSQVRLIRPEGFYDKGKTKQNKAE
AEAIVNEIIRRLSDEKLRNDSIGVVTFSSVQQNLIDDMLVDAFAKNPDIADFDAKCDEPVFIKNLENVQGDERDVILFSV
GYGPDENGKVSMNFGPLNRDGGWRRLNVAISRARKEMIVYSVLRPEQIDLTRTRSEGVAGLKGFLEFATRGTNVIAGRTD
MFAKADDSLVSEIANGIETLGYKTRCNIGCSQFRMDIGIIDPENPETYILGIMLDGENCHRSATARDRFAVQPGVLEGLG
WSVMRVWTLDWLDDSSGVLQHIKQAVENAQHPQEKPVGEVKTKQAPVFETVEKTPVPNKATLYETADIAPVGTPEQFYLP
ETVPVIQSLAVLILSAEAPISRNALVHKLIGAWGITRSGDRTDKVLADVFRMIDKRITIDENNAFFWLGKQNPDTYDIYR
PADIQGNRRELTEIPSEEIISAMTEVLSEQIGLSRADLIRETAKKFGYTRLGTVMTSTVEFAVDKAVSGGKIKNNGDRYT
L
>UWP24785.1 InlB B-repeat-containing protein [[Eubacterium] siraeum]
MAFIKKKTKQRCKTILSLFFALTLIMSAVTFAVSAAEAAALSVQLKTDKEEYTADEDIALTLEIKNGSTGRLVDIAYDIT
APDGYELKSGSASGGETELLAGGTLKYDSVYSAVEATPDNPSTDGRINPTVPLISAVICAAALFALNRKKAKKMLASLLC
VSLLLTALPLDVAAEEIGKAAADTADVTVTKDITAGGAKKTFTARVTAGKTADSVTVTYDTLGGNKIDSVTLAAGETIGR
LPEAIKKNAVNNGWYLDKQCLTPFYEDEPVNRDITLYAGYDEDKIKPETPDYNEITISDAPEDFSFSLISSQSITDDNLQ
DVISIENQFGEMPLLKVENTGSGVYTVKPVINWTEGGAYVLSLIDNGVRFDGINSDIMPDEKIRTITLFIYREETNNVKL
KDGIVTIPKSRIREDDDNEHIYMSRSEFEALLIHEGTVIFADDAEEPSYLNVVSYELFGDEYRILTVGSDVDDIYEELDI
YFKEKYVENDVLAEAIDTEKLVEQLYESEGTQQLTYMLAAAVYDSKTVRELGDGNAPFELMSNTYMDGVNWNDKQIKLNV
KELLEGLTISAKVGTAKNTNFKCINGFPNEQDWTALNITFSYEMTLKNKVKLEAEVSISEYLIIGVGGTLSLKRDFNVKF
LPLSQTDVTFKILVCSADEEEDDKQQDNEEKRDVSVEIEAIMNGEDKESGNIIKDVREMLENKGGAIRLCEVNLFSATFM
PILPLSIKTELNFVVNVSFAAGISMEASVLQAKGLGIRGNIKEPSSINVYRFIMAGDDRYIFDMYAYGYLGVEAGIEGKV
SVSLLGLNDLGSVGAALEIGAYADLYGYLHYHSQDMRHNKYYASPKEHYHELQGGIYFEMGVYIKISIFAESKLFKKKAE
LAKQFKFPLFSVGDKYIYADKPTLEGNTDIILRETDTNVYEIDGLIPAQGTYLDITTGDIVTRQMSSSEFKAACYSKYFK
VSKSDDGKITLTVSPDAPSRYTSGLLSCILRLYYTGGQNLLFTSDTENLYYDADKGTYISRKHIGDIGVYYYRKGVDFPL
EDKDKTATLQFAVSADGRTEIVDTVTVSKGGYVSGYSLAVSTYCDKNGYIYDKSLFDTEIQPYYWLSDDMTITLNTYTAQ
KLYSVEYFDTENDRWVSELWAVDYLDDIKMFDRYKQSVNSVTHFASFGIDRADGMRYQMYMKDALAYRYYDSSYSGSVHG
LDTTKPLAVNYGSEEDLQAFRAEYEKLYPTAYSIMLKANYLVRRCIVDIYNESGYAGARYVEYGTEFRVPDTFIDNINSS
KENELIGWDIDGDGKADIAPDEKITVMGDMRLKPVMKRKLYTVTVRLADYTERKFDIIYGKPLPQELDRLINSIPDSPKP
DSEDSFYEPSYVLIKSDVTVGGYTAGETVRYNGDISIMPESNVYFEIVPAKLYHYITLIANDGGGFRYTDENGAEIETDR
IRTVVQDGYRFATALYGYSAFAPEDTYTTEYLLSYFVDADGNRIGSNDNVKKPGTYYMKWNTNDRRCYINYDVYIYNEHG
AEVSHEVKSEFDGYRPEYDELCKKYDAEVEALAQYDDEYYTYTLKEEPINEENTTIDGKTYKTVIVRWNRTPKEFDVTFD
YDNGTENETVKVKYGYLYRATAGALKDDKYNDYELVGFDIDGNGTADVMPGESFRVTGNMTLKAVWKATDKIYSVVFYAM
SGEFENGKASYEITGKYGDTISLSDIPVPTGTEGYEFAGWDKAVPTTFGNDDGIIKTEIKATYKLKKMTITYRLVNLDTN
KVYESYKTAKFDYGTVFTADMLEASPDTDGCLFGGWLYENGYSVIGKEIKSDMTLTGTITPVYVIYSLDGVESSREKAKI
GTEVTVKEKAEGYLEWTTDDVTVEGGKFTMPSKNVSFTAEKDMSGYLTVSNGSASTIIDTESKAFISGKASGFEYDTATG
ILTVTGNGLKLSGVGKNIMLYVKPSVSDITFENLTLTAGDMNGVKPDDFSSIGVGDGYGSADAYLMYVSSNSLKVNINGN
VTLSKRNTATTENLLAIYQAHLDYDDVTPMSMEFIGGDSPNLTVTGNTYAIQSIGSVDFSDMIFTAAAEYYGVHAETIRF
DRCSITTTGLAGTNIESSTGIYSNDLSIVDCSLDIRTGIFGETIDISGATDGIVTSGYGGAVMVKCKTKGWSETASGLLT
VALDKGRSVLFTVSAGNSAIQAFDFEGGENKVVSYPQTTVPDKEFELTKDFYWLLKEKNGTALINEIRFSGK
>UWP24786.1 hypothetical protein NQ549_09670 [[Eubacterium] siraeum]
MLGWLCIVQSPCAYTPGIRAGAECGAAALTPLGATPKARTLWLLAKSFARCKTNIASNAKHPFLKKYIGFFDGLKIFFLT
ILQVSEIRK
>UWP24787.1 EAL domain-containing protein [[Eubacterium] siraeum]
MSFFDKDGNSRHDWNIFLDNFPTIGVFKLPHDSNKAYYDKNVASMLHIEGDNMSKDSFYALLDSLNENQIEGYKNIYMYT
AGGETSYIKIKIVYDTDYMLGFVQDVTQIMEARSHKDNAKEYDMLTGMYTRDYFIKRVRSMLSEISGTAQCCMAAIHING
IERVDSELNYDKTALCVATAANAIKRFASDNVIIGVKSYKDFLVFFWQMTKSEISDIMKKMYDAVSRCKLTDEFGNTIET
RSEAYTITAGYCWYPSQAATIDMMINYADFALFRAKALGSIKREFSAEEYVAECNSYSDSKLLTGLIDENDFSYCFQPIV
STVDGSVYAYEALMRPKNSSPLEILRIAREHGRLYDIERLTFENVLEIISANRARFGEKKIFINSIPDSMITEYDFNRLC
EKYGNIMPQLVIEFTEQADLTGDKIASLRHLFKSKGCMIAIDDYGSGYSNTAAVLSLQPDVIKVDRSLIADINTNVKKQH
FLTGIIDFARLNNIKVLAEGVETYDEMSVTIRRGVDYIQGFYTAKPQKEIVPDIPDAVAEQMRMLNMCRPEIKQARDYIV
HDGCEEHLDIEKMLSDRYTGVIVESAVAHLYANGCDVMSFVIKTAEGSKSHIILENANIKGALRQCIRLGENSDTTLEIK
GTDLLSYDGISVPGSSKLLITGNGNLYIDSYRNDGCCIGSSYNDTFGEITIDINGNVELQANGDHGICIGGGVSPCETPI
KLLNGNIKMSSTGKDCIGAGSCDGSCGVETGNATIDISCSGDNALAVGSLCGYTDIKADGTTFLIRSLGERAGCIGSLAA
LDGSTPSMINIKNSTLDLLLKARCGSAVGCRKTACDTVISDSDITVHIEGDAVAGIGSAEGKGSLLIKNSDIKSSSSSGI
YSLEIGFMNKGCIINSSTINSHLINDPDYHEPSRLMQQN
>UWP24788.1 Hsp20/alpha crystallin family protein [[Eubacterium] siraeum]
MLPAIFNENLFDNFFNDDFYMPSVFGGKNDPLYGKNAKNVMKTDVRETDNSYELDIDLPGFKKEDVSLKLDNGYLTISAS
KGLEKDEKEKKDGKYIRRERYEGQCSRSFYVGDGVQAKDVNAKFEDGILKVSVPKAAPQIETDNVIAIE
>UWP24789.1 Hsp20/alpha crystallin family protein [[Eubacterium] siraeum]
MLPAIFNENLFDNFFNDDFYMPSVFGGKNDPLYGKHAKNVMKTDVRETENSYELDIDLPGFKKEDVSLKLDGGYLTISAS
KGLEKDEKEKKDGKYIRRERYEGQCSRSFYVGDGVQAKDVNAKFEDGILKISIPKAAPQIETDNVIAIE
>UWP24790.1 Hsp20/alpha crystallin family protein [[Eubacterium] siraeum]
MLPAIFNENLFDNFFDDDFMMPSMFGKNDPLYGKNAKNVMKTDVRETDNSYELDIDLPGFKKENVSLKLDSGYLTISASK
GLEKDEKEKKDGKYIRRERYEGQCSRSFYVGDGVQAKDVNAKFEDGILKVSVPKAAPQVEGNNVIAIE
>UWP24791.1 AAA family ATPase [[Eubacterium] siraeum]
MFLKDSFPSLRDVHINFGKAEFDSLAKELESRERFKNVSCYANNIRCNVRSFEQTYKRVNHILISGYDMIDMLASVTVIS
KALSDNFDIPLTRRIENAENEDYVIPESVFFGLNGFSKSEIESGGVSDDEYDKYFGDEDDEAEEYEEYEEYEEAEEYYDD
GFDDKYGFEDFECCLPEYELCEKPDCEEVRQADDEADIHCDEKLPIDIMYFVMMAENASSVKKNVDIIDRYGKRIIFVLV
KKDPDHMRQDNMQADNCKVTAESMFFDHIDIPADSTEYLADVIEKQFEENRLSYASVKPYIEKFAAAENVYDEYTAYKAA
RYVISKHYENSPPTDCTLKAEDFPNLIIYDKTNLPCCASVQKLIGVKKQLDTVRRQVRCMKYDKMRMNKIRFSPVGTAYN
MAFTGPPGTAKTTVARMFADMLAKEGFISAGNFTECRKSDIVGGYVGHTARKCDNLFSDLAEKGGGVLLFDEIYTLSEKD
AQSQFDIEAINCIVQNIENYRSSVYCIFAGYEDKMEAFFESNPGMASRIGIRVKFDGYDNSTLCDIFGSFLEQEKYVLSE
NCDDILYDCFDEMRNRQGCNFGNAREARNLFDNVKRVMAERVDTNAALEEDFTFVFRSDVKKAIDMSIEALCTATLHNDS
DGNDERDIQPEENLHRCGFIL
>UWP24792.1 hypothetical protein NQ549_09700 [[Eubacterium] siraeum]
MKSKPIETSEALDKALEEIKKCEEKEQMSDEMNDKMNDEMNNEVNNMDEMNEQELNDFFGDDTDSFTDTQTGEFKPDRRF
CEVAESSLSNSGGKASAMASITSAELYGERLSAEGLQLLITAYQLGIADSLSAGMTAETVAGHIACMPDDMMFRSDDAED
SVIAMIKAGQPVIAAAITKRICAVESRSIMLIANDDETQNYPIEMFAVTAENKDSYFGEYIRTAPLRRLVRLFSRIIKIE
AWDYFDIVTDFGKNKRYFMPLMYCMYVRYLRSGNPDEMTAYYRRCSVSSVLLSDDEIIESVVSLLGENARYARDEGSFAS
FVDFYHSRDNSPDTDFLSFIGQADGFSYANADNHDFLSRLCDISD
>UWP24793.1 hypothetical protein NQ549_09705 [[Eubacterium] siraeum]
MNKIHKSVLAIIKFIANLENEQTSNELADVVHGVVAGTESADILMLILMVFLIRYDDKRIDQMADMTDNAEAFFVRKPDV
PRADDDNTDGCEHENTVNQLVDVMCSYMRTFTGPNTIISCLRILRFCGVSQVELYRVLMTAAERDYSEVVRYITEQESFK
DDTTADYGEDTLENPHYIKRVSASHAAVIAGLTCSKNVLDHITDCGEAFTREKAPLVLKDIMGAVRYITRDTDDGTFDIA
TYNIIPTPYTADANSIRYAEMAMTAIYNIAGYYGIDTKTFLLRNTDFFSYDNDYRNVRDGKIIVAHDNYAASDSAMLKAM
CLERINLPLNDLSSILKLSDPYKYVNVYARNAEPYSVIVLSDWNALPCNMMPVNRSAFGGVKMLDYIAFLKVLADAAKVR
LCLVLDMPYSKFSEKIEEELSDYYLIKYNDDAELTFGGAI
>UWP24794.1 cysteine desulfurase NifS [[Eubacterium] siraeum]
MLKTTIYLDNAATTKISDNVLNAMLPYLTEEYGNPSSIYTLGRNSAIAVNKARHQVAQALGCEDSEVYFTSCGSESDNWA
IKSTAKMMALKGKKHIITSVFEHHAVLHTMDSLKKEGFEITYLPVYSNGIVKVEDVANAIRPDTALVTIMYANNEIGTIQ
PIAEIGELCKQKGVIFHTDAVQAIGNVHINVKEQNIDMLSLSGHKIHAQKGCGVLYVNKKYRLPPLIDGGAQERGRRAGT
ENVPAIVGLGVAITDAVNGIDSKNEKLKKFSDRIYNEIMKIDRVHLNGDREKRMPSNLNFSFEGVEGESLLLQLDLQGIA
ASSGSACTSGSLDPSHVLLSIGLPHEVAHGSLRISMSEYTTEEEIDKLLEVLPVIVNKLRSMSPLWDHIVKGETFKIK
>UWP24795.1 Fe-S cluster assembly scaffold protein NifU [[Eubacterium] siraeum]
MIYSEKVMDHYTNPRNVGEIKDANGVGEVGNAKCGDIMKMYLKIEDNTIKDVKFKTFGCGAAIATSSIATEMIKGKPLSE
ALKLTNKAVVEALDGLPPAKLHCSVLAEQAIKAAIADYYTRQGIDPTPFVGEIKDDHCDSCCGI
>UWP24796.1 GNAT family N-acetyltransferase [[Eubacterium] siraeum]
MADIEIRTATPFDAEELLGIYSYYIENTAVTYEIDVPFAEDFRRRIEKTLMKYPYIVAERDGRIIGYAYAGVFKDRAAYE
RSAETSIYVDVNEKRYGTGTALYRELEKRLADMGVRNAYACIASTDKDDEYLNHDSIWFHEKQGYTLVGKFHKCAEKFGR
EYDMVWMEKIIG
>UWP24797.1 hypothetical protein NQ549_09725 [[Eubacterium] siraeum]
MNKAMIFFGIAAAVGTGYILAKKYIDKNPEAVAAVKEKCSDKFHKASVYCTGAVKTGSEKLTKSVNEIVSAGREKSAELM
KKAATTGTAFKNEINNLKDMVVSINSGVDVDISDVDDDADKKSFSFTEGGVEDEIIESPEEGSEAL
>UWP24798.1 tRNA (guanosine(46)-N7)-methyltransferase TrmB [[Eubacterium] siraeum]
MRRKKYLDERLDACGNVNLGWLVDYAAEQRGETQQRTLDVREIFGNDNPVHLEVGCGKGGFAVEAARRNPDINFIAVEMA
RNVIVSAMELAVKENLPNLKFLMGKAEYLEKFFPENSVERIYLNFSCPYPKETYKKHRLTHPVFLEIYKHILIPGGEIHQ
KTDNMKLFEFSIENLSQCGFKLKNVSLDLHNSGFEGNIVTEYEKRFSEQGFPIYRLEAVNPTK
>UWP24799.1 EpsG family protein [[Eubacterium] siraeum]
MAVYLILMALVLVLAYPLIEHKPNVVKKLCYVIVTFGAMYLISVFRYGLGNDYYSYIYIFWNIKNAPGLSIFNYGYEPGF
TIVTKLISMFTADVNIMYAVYALLILIPTAYAIFRYSENIWMSTMMFISLTFFYCSLSFIRQSIAFAIILCAYRFMKERN
HFMVLLFIFLACLFHSTVIVLIPLYLIAAFIKPTKITVPIYAILTALVYLLSWPILRFAVVLLPQYKGYLELNFITQGYS
PVYIIVPAIITALALIAHFTGYGKAYPKESALFTNFAIFNFIIWFIATKHFVIERFSMYLYIMMIMFIPSIARYYMNCAK
VYLARRKNPDAVVEFDKTVDEVIRSKHPEKYAKKYAAEPKKEKAVSQPVPEKAEPELSDIEKEKQRILAEIMAEDGGDSN
IVTKPIEAVENKKPEKQKKYSSVFGEQFNADERYMPKNRVFKKRRNGFVNFVTRPVTIFAAFLVVVVGANLWYNYFGLTV
SKKGFHGVMPYKSIAPQYTEFVLSKESKDEKNTNLRSEDNFLNYMYRLKEGENFTAIISARGDVTGGYNDGALSAVKDLG
LEKLLTAQKNQRYIAIIEGGKVVREELSDDRIDTGVIDVLGYKTQIISDADESIVKMGNKNYSLNERGMNIVVLDNTTRN
IVDKVRFKTYYVMLSATR
>UWP24800.1 MBL fold metallo-hydrolase [[Eubacterium] siraeum]
MAKVVPVCSSSKGNSVFVGDSTSGVLVDAGCSFKALREGLALCGIPFEAVKAVLVTHEHIDHTKALGQITKRTSVPVYAS
DGTARKLFSDKLVEQTAVIHPLSEIKSVPVDMDIDFFHTPHDAAESVGYTLKFGEHKVACCTDLGYVTDEVRDNLLGSDT
VYIEANYDPVLLKGNPKYPPYLKTRISGDHGHLSNGCSAEFCKELVAKGASRLILGHLSQENNSPKMAYEAVEKTLKTAG
MSCGVDFTLDVAPVVTQGKYIII
>UWP24801.1 UDP-N-acetylglucosamine 1-carboxyvinyltransferase [[Eubacterium] siraeum]
MEKFIIKGGTPLRGEVRISGAKNAAVAIIPAAILAEDKCILENVPSISDVDVALEILSSMGAQIRRLSKSKIEVDTSRIK
DGTVPYELARSTRGSSYFLGALLGRFKKASVPLPGGCDLGSRPIDQHIKCFEALGAKTDIKHGIVDLSADRLIGTQIYFD
KVTVGGTINALLACAKAEGLTIIENAAKEPHIVDLANFLNSMGADIMGAGTDVIKVKGVSQLHGTEYSVIPDQIEAGTFM
VAAAATCGDITLKNVIPKHLEPITAKLRKIGVYVEIEDDTDNVRVVGRPHYEGTDIKTSPHPGFPTDMQPQMTTLLAMSN
GTSMVTESIFDTRFKYVDELRRMGADITVDSRVAVVRGVDHLTGAPVKASDLRAGAALIIAGLAAQGTTEIEDIHHIERG
YENMEIKLRALGADIVKRYYPDDEKMRKAL
>UWP24802.1 hypothetical protein NQ549_09750 [[Eubacterium] siraeum]
MKVSIIDNSLCDSSFVSDVKPEAIKAYTDALHEFGVSYIEMTTDSFIMIPPASDMSKIILRMTSVRDLLYINSFDFAYVV
VPAHLTDLIPKIERPVISELCLHGSDYMRVTEMFEKNFELDKVSMIRFVDDFRKSPQEMARMLAEYRRKYYRPIDICPTN
KYTNAVSEAIAAVIAKSDSLTMRFGDYEQYAELQDYTVSLATLFGVAPSPQMIMALYKCGCLYAMIYGRQAKSSLDDLRS
NQISPHYVTNVDKPKPFLPSERTKTSSYVTPPETKEKEGGELLYSKLRSMMLDADSAEELEQEIEQFCTQLYNKYGDKSG
H
>UWP24803.1 ATP-binding cassette domain-containing protein [[Eubacterium] siraeum]
MKGVTTLLEFQDVKWQLPSGEPIIKGITCKLDSRLTVITGPNGGGKTSLAKLIAGVEKCTSGKILLDGTDITDMDITGRA
KLGIAYAFQQPVRFKGLTVRDLLELSAGEKLGHNELCALLGKVGLCAEEYIDREMSGALSGGEAKRIEIATVLARNVKLS
VFDEPEAGIDLWSFSRLVETFEEIRNGTTGSLVIISHQERILSIADEIIVVADGTIRTAGPREEVLPKLLGGEYACRCPQ
RNGGGCQ
>UWP24804.1 SufD family Fe-S cluster assembly protein [[Eubacterium] siraeum]
MDVNFNGTTAEMLKIISDYDEVTGFNGAYNIREDSKCAGRRSSENITIESKEDKPGINIRVKPFTVGETVFIPACVTHSD
VDDLVYNDFYIGEGADVVVVAGCGVHNDGEEQARHNGIHRFFLEKGARVLYKEKHIGTGKGTGLRKIDPVTDCVLDEDSY
LEMDTIQLRGVDRTTRSTSAVLGKGAKIVVRERIMTDGDEEAVTKFHVELNGEDSGADLVSRSVARGNSHQAFYSVVEGN
NRCTGHSACDAILADNGKVDAQPALNAANVDAALIHEAAIGKIAGEQILKLCSLGLTREEAEEKIIEGFLK
>UWP24805.1 energy-coupled thiamine transporter ThiT [[Eubacterium] siraeum]
MKNEKVLTLVEGAVMVALATVLSFVKIVHLPWGGSITLLSMLPIIVFSIKRGVANGLAASFVFALIQFIQGCADGLFGWG
LTPVALVACIFIDYIFAFTVLGLAGIFRKYGMPGVIGGSVMAMGLRLVCHYISGVLIFGSFGELWNGFTVNEPCLYSLLY
NGAYMLPEIVFTVIGAVVLMSVPQTKRLIFKNV
>UWP24806.1 RNA 2'-phosphotransferase [[Eubacterium] siraeum]
MTDTEISRYMALLLRHKPEIAGLVLDKQGWADVDMLLKCISENMEPVSFERLCEIVKNDSKQRYSLSEDKSRIRANQGHS
VNVDVGLKATVPPEYLYHGTATRFVESIDSGGIIRKTRLYVHLSRDTETATQVGMRHGKPFIYRVKSGEMARDGYVFYLS
ENGVWLTENVPVKYLEKTWQDDA
>UWP24807.1 alpha-xylosidase [[Eubacterium] siraeum]
MKYSDGFWMNKSGYDVNYATQIYEVKATDNSITVYATNQWIGNRGMTLGGPVLEITFTSTLADSIKVTIEHYKGAVKKGP
DFTLYEDANFKPVINEKDEYWELVSNKTSVRIGKAGGAWDIKYFYDGKLLTKEGWRTTSYIEEQPWLTDYRMEGTKAERF
YAHASTDEPARIREMLNISVGENIYGFGEKFSTFVKNGQTVEVWNNDGGTCSEQTYKSIPFYVSSRNYGVFVNHPENVTF
EVASETVSKVAFSVQGERMEYFVMGGKTIADVLGVYTTLTGKPALPPAYTFGLWLTTSFTTNYDEETVSFFIDEMARRDI
PLEVFHFDCFWMKEFNWCDFTWDKRMFPDPKAMLARLKEKKIEICVWINPYIAQQSSLFDEGVKNGYFIKKTDGGVFQCD
MWQPGMAIVDFTNPEACKWYKAKLRTLCEMGVDAFKTDFGERIPTADVVYSDGSDPYRMHNYYTYLYNKCVFEVLEEFYG
KDKACLFARSATVGGQQFPVHWGGDCFSQYESMAETLRGGLSLCLSGFGYFSHDISGFEATGSPDLYKRWSAFGLMSSHS
RLHGNSSYRVPWNFDEEACDVLRHFTKLKGRLMPYLFANAVKAHEKGVPMMRAMVMEYSDDPACLPLDRQYMFGDNLLIA
PVFNEEGTAQFYLPKGKWTDIQTGEVLEGGNWYDKKYDYFSMGMYAKPNSIIAYGNFERNFAYDYVEGAKLVIYQLEDGK
NTQCKIYDKDAKLELTVMAERNGDTITVTHTATDKHFTVESAEGLNVVISK
>UWP24808.1 fibronectin type III domain-containing protein [[Eubacterium] siraeum]
MKYRKLASGFVAAAMAVGVFATPFGEVLPVIRESVAVNAGAEVYGDFEYSVSGDTAEITKYKGSASTLVIPSEIDGKKVT
GIGRMAFASCTTLTDVTIPDSVTSIGDWAFSDCDAIVNVKIPDTVTYLGEYAFRSCSSLTSVHIPKGIKTIEMRAFLSCS
SLESLTIPENITSIGLGAFSLCKKLTDVTIPGNVKTVGEGAFSNCTGLLSVTISDGVTSIGKSAFASCYLLKNITIADSV
TSIGDDAFYWCSNLTSVKLPKNLGKINSYTFRFCKGLTDISIPDGVTSIDRCAFMGCEALTKVIIPKSVTVIDESAFYGC
KTLTDVAIPEGVTTIGEEAFCGCTALLSVKIPKSVTAIGGHAFGYNESYTKTAGFKVYCYKNSAGEKYANDNGFICEPVA
VTTIDAVTGFDADKVTSGSATLKWDKVSGADGYSVELYTGGKWNEVFRTSDSSVTSCTVGSLKGNSTYSLRIRAFAGTAY
SDYTRLAVKTKLAGVTGLKAQGVTATAVKLDWARNAGATGYIIEQYKGGKWTQLAVTKNNTTLTFTVKGLAECTPYSFRV
KAYKNDGGKTNYSDYVTVKASTLLGAVKNAKVTSVTGSWITLEWAKNDKATGYSIEQYKGGKWTVIATTKNNATLKFTVK
GLKNDTTYSFRIRAYKTAGGVTAYSDYVRIAGKTRIPNVAKFTGSAVSASAVKLDWSKNDKATGYVIEQYKGGKWTAIAT
TKNNTTLTFTVKGLAKGTAYSFRIKSFRKTGSTTEFSEYASVKVKTVE
>UWP24809.1 fibronectin type III domain-containing protein [[Eubacterium] siraeum]
MIRSCSVCGAEETKTIDALGHDYSEQWTVDEEADCVNDGSKSRHCSRCDAKTDVTVIEAKGHTEVVDKAVAATCTADGYT
EGKHCSVCNAVIKAQEKIAATGHKYVETVVEPSYSNRGYTLYECSVCGYSYKDNYEEQLIVPAVTGFASGSQTKSSAVLG
WDKVSCADGYAVELYTGGKWNEMFRTSDSSVTSCTVGSLKADSIYTLRIRAFKDTDDGTVYSDYTRLAVKTKLAGVTGLK
AQGVTATAVKLDWARNAGATGYIIEQYKGGKWTQIAVTKNNYTLTFTVKGLAECTPYSFRIKAYKNDGGKTNYSDYVTVK
ASTLLGTVKNAKVTSTTGTWITLGWDRNTGAAGYVLEQYKGGKWTVIATTKNNTTLKFTVKGLRNDTTYSFRIKAYKTVG
DTTTYGSYVRIVGTTDMPNVAKFTGSAVSASEVKLSWSKNDKATGYVIEQYKGGKWTEIKAVDNDVTEITIEGLAKGTAY
TFRIKSVKTVDGADKSSEYASVKVKTVE
>UWP24810.1 asparagine synthase (glutamine-hydrolyzing) [[Eubacterium] siraeum]
MCGIAGWIDCRRLCDSAAIMRRMAQTMVPRGPDSGGFYTDDNCALAHRRLSVIDPARSAQPMTRKTALDSYTIVYNGELY
NTAEIRSELESTGISFTSSGDTEVLLWAYITWGEACLDKLNGIYAFAVWQEKEKQLFLARDRIGVKPLFYYEYAGGLIFA
SEIKTLLAHPMIEPVVDRDGIAQIMLLGPARKPGSGIFKEIRELRPAECAMYCRCGLRKRTYWSLHALPHKETAEETEQH
IAYLLTDAIKRQLVSDVPLCTMLSGGLDSSIISAVAAREFEQSGRQLTTYSIDYKDNEKNFHSSKFQPDMDAPWIRKMSA
FICSKHINVEVDTPALTDALELSTYARDLPGMADVDSSLYLFCKAIKGNFTVALSGECADEIFGGYPWYHNEEILYKPGF
PWACSTASRADLLCEGILGDIDPNDYVNFCCNETLKNTEYLDTDSRKDRRMREMFMLNFYWFMQCLLDRKDRMSMAHGLE
VRVPFCDHRIARYAFNIPWEIKAAGGREKGIVRRAMKGILPDDVLWRKKSPYPKTHNPTYLAEVIRRMKAVLADKDCRLT
EIVSREKLLRLCDDPTLFEGNWYGQLMTSPQIFAYLLQIEYWLRRYDVRLDRQ
>UWP24811.1 helix-turn-helix domain-containing protein [[Eubacterium] siraeum]
MNSTEENTMLNLGLKLGENLKKFRLQRELTQEQLADVLGVSAQAVSRWENGSTYPDITLLPTIASYFEITLDELMGMENW
RSEEQLKELLGQLEENGSKGLIYENILLLRDAVKTYPTNYELQFRLVNQLAFCEYKDGRGLSEEEKISFNREAAEIGNRI
LSHCTDGAIINQTTQQLCYIYSSLGEKEKAIEYAKKLPNIGCTDTVVLGDLYEGEQQKTHLKRAIKWYTSIFWCALINLA
DLGYRNETMSDAERIEIMKKALAILELVFDDGDYLNYSGTVSITHRYIADLAMSEGDYELALSSLEKAAQFAVMSDTLPE
NARHTSLLVNNLEYGPFNTIKNYDFTDCKELYDKMQADRYNAIRDDKRFIAVLEKIGRYC
>UWP24812.1 SPFH domain-containing protein [[Eubacterium] siraeum]
MQPEILIAICVAVVIVFALLMGILSRYRKCPSDKILVIYGKVGSDKNGQARSAKCVHGGAAFIMPIIQSYQFMDLTPISI
NVDLKNALSKQNIRVDVPSRFTVGISTEPGIMQNAAERLLGLRMNEIQELAKDIIFGQLRLVVATMEIEEINNDRDKFLV
AVSNNVEIELKKIGLRLINVNVTDINDESGYIEALGKEAAAKAINDAKKSVAEKDRDGEIGQANAQRDQRIQVAAANALA
IKGENESKIEVAQSEALRREKEAESMRLATAAEAVQAAKAKEEAYIAQQQAEQTRAALETATQQADIIVKAKIAKEQAEI
EAEAQAEVARRTAKGEADALYAKMEAQARGAQEILVKQADGMRELVNAAGGNADSAIKLILANNMEELMKIQVEAIKNIK
IDKVTVWDGGSNGENGKTATADFISGIMKAIPPMGEMFNQAGMELPKFLGEKIDTPKTLDS
>UWP24813.1 NfeD family protein [[Eubacterium] siraeum]
MFEWWNSLGITMQVFYCIAIPATLIIVIQTILLMIGIGHGGEGVEFSDTSGIDGLGDVPDMPADIPTDMTAHAIEGCDHM
TTGDGSNPSDFGTMQLFTLQGIMTFLCVFGWTGIICTSLGLHVAIAIIIALVLGFLAMLGVAKVLQLTRRLTQDGSLDVR
RLLGEKGRVYIPIPANESGEGKVTIAAGERFIELSAVTDEQDTIPTGTQVRIIDVRGDVVAVEKDK
>UWP24814.1 hypothetical protein NQ549_09810 [[Eubacterium] siraeum]
MKFSYRLKKTLLRAAALFCAVSTAVAMTACSDKGETSAVQLSPKETVEKIFTLAKSKDYDSLAEYCRSFSKMSMELYFTD
TGTDYDAKWLSRYSATLASIFDNYVTYDNLTEKADKETRTGSVTGTFTALDMEKFNEKTDSKINSEFKNDYNAQMDYIDS
VIGDKEFKSKEFEYTIEFKYVNEQWTLTDKNFLILLTLGYYNK
>UWP24815.1 helix-turn-helix domain-containing protein [[Eubacterium] siraeum]
MNSEELGKRIKEARLAKKMTQSELVGTFITRNMLSRIESGNACPSVKTLEYLAGRLDLPAGSLISDEVQGEEDPDRNAQQ
LITVKRLYNESDYSACIKAAEKLTGSEFEDEGQAITARCCIALSEKAMNSGDKAAAIKYAKQALELADKGIYKSREISVD
ATLKLSEIAGGK
>UWP24816.1 hypothetical protein NQ549_09820 [[Eubacterium] siraeum]
MLCDILFDAGTVASTSHKPPKPLRIICCVPALLAFIVIIAILTIVTVKCVQDMPVVTIPLGTLDIIMIFLLLSIFKRAFG
TGKDKK
>UWP24817.1 hypothetical protein NQ549_09830 [[Eubacterium] siraeum]
MTQQQIRAIQEQARFHAIASEKMQIRDRLEERYREVFAKSFEKLSTTSNVLELLPDCDTDADRLKALIDCTQDGTAPIHD
ITAAMKTIPEFAECEKLNVEVGKAYYEFFCANDALNRRIDSDRSILFTPPYRKRMRQLADDGVFLYFLETPDLPLLEEEC
TSDYILESFSCAEYLSARELLSTFYQVPNPGILLQRKLEDAHAALEMMYNGCYRSAARNWFALIEHEHKRCADILEGYWE
VKKEYKNGGQRSEKIYMIVNDMMGEWDTEAWNKIDSYYKKLTANHKSSDITLNRNPIIHGDYYSDAIDVSEKDALRLFLL
WINLRVMTDQLAFIEDFIRNRVLLLPYFCEIIPSD
>UWP24818.1 HNH endonuclease [[Eubacterium] siraeum]
MSKYKTIDVWNRVFGARQEAYDYAGRLMKKSACGNPNSAYHPTLDHIRPLSAGGCDVLENIIICHRDTNEEKADHFPHWK
ANGAHYHARRVKGSRVEYEIIED
>UWP24819.1 hypothetical protein NQ549_09840 [[Eubacterium] siraeum]
MSKHFFDYDDGDFAYTVSDNMAIDSDGNMMMRMGDNMAMDMDSGELHVISSWDDEDEDD
>UWP24820.1 Fic family protein [[Eubacterium] siraeum]
MRAFNYSAIKEQKWDSDILGLIAAIYKEAGKQELYLKQRPQELEKLVEIAKIQSTEASNAIEGIVTTNTRIRQLVEEKTA
PKNRDEQEIAGYRDVLNIIHSNFDAIPITQNYILQFHKILYSHMNNPVAGRTKTVQNYISATYPDGHTKILFTPLSPFET
PAALDKICEEYNRVIGNMELEPLIAIPIFIHDFLCIHPFNDGNGRMSRLLTTLLLYQNGFFVGKYISLEAKIAKNKDLYY
DALAQSQNGWHEGTENILPFIKYLLGTILAAYKDLNERVALVETKLPALEMVRRASENKIGRFNKQDIRELCPTLSDSSI
EGALRKLVSDGELKKEGKGKSTCYFRLK
>UWP24821.1 helix-turn-helix transcriptional regulator [[Eubacterium] siraeum]
MAVSYKPLMHMMIERDISNAELMRRASISANIITKIKNGQYIALDKVESICHAMGCSPNDMMEFIPDNPEGEKKDD
>UWP24822.1 type I restriction-modification system subunit M [[Eubacterium] siraeum]
MINIRKLEAELWESADLLRAGSKLTSNQYCMPVLGLIFLRYAYSRFKKVEAEILKDRPSRGGRVMPVEASDFSAKSALFL
PKEAQYEYLVNLPENIAAAGLINKAGHPMNSLGEVVNNAMQLIEDQSEQLTGVLPKSYTDFTDELLAELLRIFNNSALDD
VGGDIIGRIYEYFLNKFAKNIASDDGVFFTPKSLVKMIVNIIEPKQGVLLDCACGSGGMFVQSGDFVNAAGMNANSTMTF
YGQEKVEYNAQLCLMNMAVHGLTGVIKSGDEANTFYHDAHNLNGCCDYIMANPPFNVDKVKAESCESAGRLPFGLPSVNK
NKEVGNANYLWISYFYSYLNEHGRAGFVMASSATDSQGKDKDIREKLIGTGHVDVMISVGNNFFYTKSLPCSLWFFDKAK
GEAIRDKVLFIDARNYYTVVDRTLNEWSEWQLKNLNAIVWLYRGETDKYTALLQEYHHYLHDEAEAAENDDLKEAVYQES
FVDIVSALKEKLSALRKTAKAEVEAAGKRDKKSVQQQYDDRIAYIENMLNVAKEAHWLYEKFGDGVYTDVLGLCKLATLA
EIEEKGWSLTPGAYVGVAPVEDDGIDFAERMAEIHRELLSLQAESNDLMDTISQNMKEMGI
>UWP24823.1 hypothetical protein NQ549_09860 [[Eubacterium] siraeum]
MNNKKVPFNAPLYPLDTELQTMGCRANNPDICGNNGLSGICAFASDDGICRKPSRAWKKQYQKLKEGKNDTK
>UWP24824.1 restriction endonuclease subunit S [[Eubacterium] siraeum]
MILNDICEFIVDCPHTTAPDEGAGYPLIRTPNIGKGRLVLNGVHRVSEKVYRQRIQRGMPQDNDLIFAREAPAGNVAIVK
NGEKVCLGQRTVLLRPDKSKVCPDYLVYYILAPAQQYKLLGTANGATVAHVNLPVIRNMPVELPPLEVQEIVAGYLSAYD
NLIENNQKQIKLLEEAAQRLYKEWFVDLRFPGYEDTPIVDGVPEGWADGTLGDIAVFKRGKTITKAQVSDGNIPVVAGGL
EPAYYHNKANTTAPLITVSASGANAGFTRLYNIDVFASDCSYIDSNSTPFLLFVYCFLKTNAMKLNSLQKGSAQPHVYAK
DLNALVLSVPSEGVLTAFCGIVSPYFERIRLLQRENEIAAQARDRMLPKLMSGEIEV
>UWP24825.1 hypothetical protein NQ549_09870 [[Eubacterium] siraeum]
MRKSFAQVLREGKVDIRQEYRKLYSILHQEAFDHRTKSLYEVFGENFAHFYFRGTCLSIEEFDQKYGFNFEADPDDFDID
YLVSFCEYLQNMLFGLQAANFSGGYGGFSSMEVNIPFILEQIRLVIEAIGYTSASDDGKTIFVEKSPVAIAVSESDLIPA
ELSYKVLEYDHYALKGDIEKKKHIILQLAQILEAKSKELQKISSSLKDDLFFLFNNLNLRHNNVDPSNKGKYKRIVSELD
RGQLEHWYDETYQMCLLAFMELEQAERKKAFDEFKKQIVEG
>UWP24826.1 type I restriction endonuclease subunit R [[Eubacterium] siraeum]
MSYDYSENILVQESAGNLLRDELGWDVKFAYNTEVLGDDGTFGRKSYKEILLVRYFRAALKKLNPWITEAQILEAQSVFE
RRLSTASLLQVNEEKYFLIRDGIPVTVKRPDGKTEMKKAAVIDFLHPENNYFLAVKELKIHGDLYRRRTDIVGFVNGLPL
LFVELKKNTVDVQNAYDDNYTDYQDTIPHLFYYNAFLVLSNGTEAKVGTLGSKYEFFHEWKRLDEKEQGSVALETMLCGI
CKKENFLDLLENFILYDHSGGSTVKILARNHQYLGVNEAVKAYEARKLNDGKLGVFWHTQGSGKSYSMVFLAQKIRRKFA
GSPTIVVLTDRDELNKQISDTFENCGLLGKTKASQFIATSGGDLVTKLKGNPSFIFTLIQKFNRLDEQPIYPDHDIIIMS
DEAHRSQYGIFADNMMKLLPTAARIGFTGTPLLSSDNITARTFGGYISVYDFKRAVEDGATVPLYYENRGEKILDLHNPE
ITDRILDAIENADIDVDQQDKLEAEFAKEIHLMTAEPRLRSIAKDFVGHYSDLWTSGKAMFVCLNKVTCVRMYDFVQEYW
KEEIKALKAKIKTATQQEAQELERKLKWMEETEMAVVISQEQNEIQTFKKWDLDIKYHRAKMEKRELDKEFKDASNPLRV
VFVCAMWLTGFDVKCLSCLYLDKPLKAHTLMQTIARANRVNEGKSNGLIIDYIGIVKALRKALADYTANINTPGGDPTVD
KDELIARILDTIEKAKAFLHERDFELADLVAAVDFTKLALLQTAANAVCGTIEDKKAFSTYASELIRLMKYTDRDDITGQ
TRKEYEAIAAIYGELQKKRRHVDTTDLMVKINSIISEYVEIDDASMMVKEEPRRFDISAIDFDLLRREFAKVKKKNLVMK
DLEEIIKQKLDRLLFNNPDRIDYYERYQQIITDYNSEQDRATIEKTFMDLMDLANSLDQEEQRYVREGFESDEELSLYDM
LFRDDLSKADIKKIKEVAASLLKKIKAKIAELDHWADKQETKAAVDNLIRDTLWAELPECYDEISISEYRQRIYEYVYTR
YRMAA
>UWP24827.1 hypothetical protein NQ549_09880 [[Eubacterium] siraeum]
MGKITHDLLPKQRSRKHNLKVEIDIYPYATELYEELEHIGIINRVKEIPQLGVIKVAKRLAKTRYDYIMLQLYLHQMIKN
HLQGHLRLTYNNYVAAKEFRNDYKNMKNDKPSIGDILQLLTIVYNIGHFYNTFTASRAVTMLSSEDDAFYDIVVEASASD
RFHEAAQSILNSKNYQRLHLLNSILILERCDQSKQSVSLALEILYAYINESTLPEDSKLKYAFAIFRNVRTVSYMAYDLQ
IAETPLTIDLCNEKAMILLLQELLSEYNNNQSSHHLVQSITKLLDDTVYNENSNAICYYKISRKMVSLITKDPSYTSTNY
YADLFADKSSILNRTHAHKRDYAQAQILKLTFSGEQRFLSEALLADLEKINNTRVGYYDRHSGEQTILVSIKKNCDSAMK
RYAAFKTMKCAVNYLRRIPDISSTDVRFILCAKFFLFYLFDENPVVIKPTIDREKCVICTRGKNTRVKEIKSLIDNSTGT
EDEKHEAEFLLSQLVSDSINDTSITIPASILVYQKDAVGRKLCEFDGMIIHLMRKTEQVFFLEAKNRNEKPAYGKNCLRE
KLDKFPIQYNFDDIQIVACDAYFRYTVQ
>UWP24828.1 hypothetical protein NQ549_09885 [[Eubacterium] siraeum]
MTQKEFMSGSELRQYLHISTRKMKYLMDNNYIPHENTGHTTHKYRVRTEDAVWLKARMDTEPGFLSELSGMFSNRTEWHP
LPMFEATPENCEAFRRWLDSQWAELPEALPTQTAAELVGHSPQRIHEWIREEVLVGIKLGTIQYCAKAEFVSFMASPQRL
AHPRTEKYKELIREFKYIQRRERENEQRRQKRKMMKERT
>UWP24829.1 site-specific integrase [[Eubacterium] siraeum]
MNVATTLAASVQAKKGRLYAVIQVRENGKTKPVWRALGLPESANKSKVNKAYREVVQAFEQSYAEQIAQNKKPASDIPIY
DYMCAYYKKIEKNIQKSTAESYRGMINGRIRRYFTARKDLTVGSITAKDIEDFYDWMFESHVVANTVIHYHTVLHSAFKR
AFKDGLIESNPFDRIDRPKKNKFTGDNYSEEELIAMLGLIRGDIIYPAVMLAGGLGLRRSEALGARWSRVDWEKKTILLD
TKIIEYKENGKVIVEPVEEMKNKSSRRTLPLPDPVYEMLCEEREKQDLYRRMFKGSYNRKYDDYICVDQLGGLIRPNRVT
QRFADLIRQYGLRKIRFHDLRHTFASILINQDVPLLNVSTFLGHSDLSTTANIYAHLDKSKKQESADVISNIFNKAKE
>UWP24830.1 helix-turn-helix domain-containing protein [[Eubacterium] siraeum]
MTKKEHEKELRCYPAALTAAEVAEILRVSTKTVYKLIKEKSLPAVKVGRENRIAKSQLIDYLRQRERPGSNPKVCFLEKT
SEKVWTCAVSCDIVRVGKNKKGVNANECRNHTCSQRTG
>UWP24831.1 relaxase/mobilization nuclease domain-containing protein [[Eubacterium] siraeum]
MATVNFIPESNQSVSAMKVVIDYCLQQKKVADADSGRRLVSGVNCNGENAFTEFMATKTAHHKKGGMNFYHYVQSFSPGE
RVTAEQVHEIGLAFAKKAWPGHEVLVTTHTDTAHLHNHFVINSVHYENGKKLRQNPGTLTKLRSLSDGICQQYGLSVLEP
YKKDGTNISSREYRAAAKGDSWKFKLMSDIDFVMNRSGNRANFIREMQRLGYQITWTDERKYITFTCPNGMKCRDIRLHD
EKYLKEVLEYEFTIRKQQTAEFGNGYAEKEKHADAVRTGADTVSAAGVCDPDRTAQAGEQTAGGRGGISAEAVSVDRTAG
DGGGTERPLHPNTEYRGGVYGTDSAGSGDGKPQNGGADAEPRRTGWEKSRAVYFELLRNSFQEYRDVGQHDRETAPKNIE
NYDSHGGIGSGAVAAGLRGILEAGSIIDSTAEDPEERRKRIEAQENASNLGAVIGLAVGILTAAADSEEDMTAEENDGPT
MKM
>UWP24832.1 MobC family plasmid mobilization relaxosome protein [[Eubacterium] siraeum]
MSKQRLRDTTLTIRLTKAEKERIERNAKRAKRSITDYIVSLSLETPIHVAEDVKPLLIELKRIGNNLNQIAAKINSGVFR
SYDFQDVVDEQKKIYEQLLEIARKG
>UWP24833.1 helicase RepA family protein [[Eubacterium] siraeum]
MADEKTKLAVIDGETLMDMKLPPTKFCVDTLLPQGLCILGGASKIGKSWWVLDLCVRIAKGEPMWDLKTTGGTTLYLCLE
DTLRRVQNRLLCITDEVPPNAFFATSAGTLSDCLCEQIRNFVKEHPDTVFVAVDTFQIVRNNSIDTSYANDYEEIRILKQ
LADELGICLLLVHHLRKQGDSDPFNKLTGTTGIVGAVDTAFVLDKSRRNADSATLYCTGRDVEDRQLELRFSKEEFVWKM
LGDSMENREMLLPKEMELLVEFMKVQKKYSGSNTEFCERYNEYAGQAVSARGLKRLMNLWEYRLADFGVRFRSHRSNGAR
LLEIEYFFSAGDDSAVGDG
>UWP24834.1 hypothetical protein NQ549_09915 [[Eubacterium] siraeum]
MNLIETKFVGDANFYKFSVDFVGDDFILGGKTLPLGIITHDILNIPADKLLSVFKTGDKLNDLYNRLNAENYSDELFVSI
RETVERILNLIGKIKPFSYFNISEEYEHIDLLLGDDKIKEWQRSFSSMPIPNINFVPEGTAMHDHFIVLTEFIKSYIYLC
ADTFNFYKVAMMYFVNLTENGFRDKVLLAVLQKNFSEEKK
>UWP24835.1 DUF6076 domain-containing protein [[Eubacterium] siraeum]
MAPVVLENKNGSAMLGRRIHFDRMLNFYVTDLFEGLAAGHYSWQCGICHRFFFMETAHKQLYCSTVNPEYGVPCAYVAKN
KLNMPKQKKKDGFGYAIWKKRYDSLRNEKHKTNKNLPSARYDIDVCDKAIELAKRHYEEAQIDFDYAQNQYEQDMVLRNL
INEAKAALGKK
>UWP24836.1 hypothetical protein NQ549_09925 [[Eubacterium] siraeum]
MNAEYKKAAEKLLCGITDKRLHEPTVWNDILSSARSGKLRLWEINDEILRIKYFCKEKIERASAFTESDKSGVRFDDLNA
YFVEAIKSRDKGYFEAFIRAYEPVLQSRAERFVSHYNLSADDTEDIKQIFLETLWFAFLGYDAADPIPLLQYVKKAAVMR
QLDHIRTAKNACTVPTQNGYAELRKVMRIYNSAPELSADARISLAVTETGFAEKKVTELVAVGKATEYPIGIVPTEENED
AADGTVSDELIEDPSVSLFKEVLRNIYRTHFRDAADKISPKDKQILSLSLGVCFDCFGIFKPSTYAEIALKQGASGEKSI
EKKRKAAIEKFAKKLCDMGFCDGVSLKQTAITVIKEKGQKIVQSARYTYTPYGDGKSGEILYTAAGKYRFQIIRLAEFDV
TGAYAEQAAKIIDSMNGNFIKERFYAIPLENLPNVNNHNANPRMPFYH
>UWP24837.1 methyltransferase domain-containing protein [[Eubacterium] siraeum]
MSNQNMSSEKEAKSMQENIKKAGGLFYQYRPCRRDAETIYDIENIRHGVVYAQTPLNMNDPFDSMVGFSAEKVYSECIAM
LVDAMSTDEITKALVSTLLQQRAFGKMAELILSIKELKQYLYQKQTIMHQRNISLSNFIKSNAKVLSSKVPNHLRKSVLG
QSLYAFMLLVANLGDVEISEENILEILKMDEMLDKLHNAAIEMRDSKYIPEIRKFLSKITVSCFSASGWNNQLMWSHYAN
SYAGFCVEYDFSKLKDFIGFIYPVNYTKDRPTISIKDAGLGGFSLEDGGKIINCDVDIMNIISYMLCKNTCWDYEKEWRI
INVGEENTPIFINLPCVKSITLGLNMDKLCKKLITEVCAEKSIDCYELVINAENYDLERKLIDLEALIDDMDEEAAYIQL
LSQQIIKTSESMNIHMSLVTDSIQKEVFDTSAFLSSLEEILDMLSNAYFVKRSLNRAGKIAGDELLSKPVPSGIATTVNM
LNASVTSLSMLADTLGKNMVGLILSGKINYQEGLKASSHIGNMKELVEKINLYDWNPEFLENSKNIEEVISHYDLLIDEG
NDPIYDADELKTYMDKWDGQRFIDAMGLSNDKNVLEIGVGTGRLAIQVAPLCYHFTGVDISPKTVEKAKFNLSQFENVTI
LCDDFLRVDFEEKQFDVIYSSLTFMHISDKLSAIKKVSEILKTDGVFVVSIDKNQNETIDYGTRTITVYPDTPENIQLYV
EAIGLIVENIFETELANVFVIKKKVC
>UWP24838.1 helix-turn-helix domain-containing protein [[Eubacterium] siraeum]
MDNNLERWYSMKEIMEYLGVSRDTVLDWIERREMPAAKIGRLWKFKISEVDAWMKSGVAADK
>UWP24839.1 Fic family protein [[Eubacterium] siraeum]
MALENKLGMTNSADLAREEERISKKKALELFDSGLLDQLEAGKFSALKAIHKYLFDEIYDFAGELRTVNISKGNFRFAPL
MYLQAALANIDKMPQSTFDEIVEKYVEMNIAHPFREGNGRSTRIWLDLIFKTELHKVVDWSKIDKEDYLLAMERSPIKDI
EIKHLLKNALTDDVYSREVYMKGIDHSYYYEGYTTFKTEDLSKE
>UWP24840.1 Fic family protein [[Eubacterium] siraeum]
MPDKNWQFELEEYIKQGEPDRAEKSEAWQTAIGLQAVDGLNTSEYLLDTAKEHIEGKITIDEAQKRIHSYYEQRTTRTET
ENETKEADIVSARITKLLGEKAFQFSPAEWITVHRRLFEGVFDHAGQIRQYNITKKEWVLNGDTVIYADWNSIRETLDYD
FAAEKQFSYEGLSVEAAVKHLAKFASDIWQIHPFGEGNTRATAVFMIKYMKTFGFRVNNDAFRENSWYFRNALVRANYNN
LRKGVHSTTKFLELFFSNLLLGTNHELKNRYMHIDFADENTLQSINSKVSKYQFDTLDCTLEELAVLELVAKNPSIKQQE
IAEQTGKSIATIKRIMKSLQDKSYIRRERGKRYGKWEVLV
>UWP24841.1 hypothetical protein NQ549_09950 [[Eubacterium] siraeum]
MSKKAFEIGIPLDENGFLEMECDFCKNRFMLHADTFQDESYLHFFCPVCGLPNGADTFYCTEVLEKMEQVALNYMYSRLE
RTLGKSIKKFNKNSFVKMSMDIPKKEPEKELYQPVNEYETVELKCCDSSVKVQYFDKEIGIYCPLCGGAKL
>UWP24842.1 toll/interleukin-1 receptor domain-containing protein [[Eubacterium] siraeum]
MTKKELRKISLQYRTLSSQMLKIDSQEEINCVKIFLDYITNTSFIMKYISECHREDYDFAEIYKNKSWNDMLTLPDSQEA
IIDYGYQLLQYILDGPKQLHTLAFGYTSSRKFKDMIAAFMRKTIEPFVTAIKSYLELSLIDCPESGPEVTDESHEKTLFL
SYCQKDSDIANLIEGGLAPHINGKARISRDIRDVEYHESFKKFMQTIETHDFVIMIISDNYLKSRNCMFEVLEVIKNSQF
QKKLAFIVLSDDDIKYYQDQTIPSIGAKVYSFEGQTTYSLYWSKVEKELQEQIEALGDPTRAIYQIKEKRIVQRILLDLP
EFMEFIKDAKGLPLSDHIESGYKDILRFLGI
>UWP24843.1 RNA-directed DNA polymerase [[Eubacterium] siraeum]
MIESKHYYDFTNELSADEIYEGLLAHGLFTEKLPPVFTAKAFFNYCKSKSPAFPKKPANYIYHESMRNINTPRPFGIPNP
AAFQCLCKYISEIWPQLQQYFEEETKGQKHIISRTHIRKMKESDSLFSMNYKNWKDDGTPEPDLLLGARYLVHADVSNCF
PSIYTHALSWALVGKDVAKQNQRDSSQWYNELDFLTRNVKHGETHGLLIGPHVSNLLSEIILVKIDKILYDKGWRYIRNI
DDYTCYVSTYEGGQLFLTELSEQLRAYDLTLNHKKTSIDELPTASVEQWVRKINTFTAFDTKEWMNFKEVRAYLDMAIEL
MQENNDNAAILNYAMKVLAKKQLTENAKSYYVKTIFHLSVIYPYLVSLLEEYVFKPFGVEKSEISKLSALLYNEGVKLKN
YEAVCYALYYANKYEFEIRELDFEVAKNSNNCLFLLFSYLYYEKKKDKAAVKLCKDYARSLIATEMDNFWLFIYEALAQS
DLRDYWKAMKKNKVSFLVEI
>UWP24844.1 oleate hydratase [[Eubacterium] siraeum]
MYYSAGTYEAFAHPEKPKDVDKKSAYIIGTGLAGLTAAFYLVRDGQMKGEHIHLLEKLELAGGSCDGRKDITKGFYMRGG
REMDNHFEVMWDTFRDVPSIETPGVSVLDEYYWLNKHDPNYSLCRATVNCGKDAHTDKKFELDKESAMALSKLFLTPEKD
LEDKKISEVLPDSFWSTNFWLYWQTMFAFQRWSSALEMKRYLCRYVHHIDGLPDFSALRFTKYNQYESMILPLVKYLEAH
GVRIEYGMDVKNVIIKDDGGRKIAKQIVYIKDGKQKTIDLIEDDLVFITNGCCTDTSCYGDQTHAPDLSGVKNGFGESWD
MWKAIAAQAKNGEYGNPDKFCSDVDATNWMSATVATSDDEIIRYIMNICKRDPRMGKVTTGGIVTVKDSTENWYLSWTIN
RQPQFKSQDKNMVLVWLYSLNTNKEGNYVKKAMRDCTGEEICREWLYHIGVPTERINALAKNSCNTTTCYMPYINAFFQP
RKESDRPKVVPDGAVNFAFIGQFAETPRDTIFTTEYSMRTGMESVYTLLDIDRGVPEVWESKYDVRELLRACYYAIDKKP
ITDIKLSFKEKMLLKVVMKKVKGTDVELLLKESGLIE
>UWP24845.1 TetR/AcrR family transcriptional regulator [[Eubacterium] siraeum]
MSEVTKRALEQSLKNLLLKKPLTKITINDITEDCGINRMTFYYHFKDIYDLVEWSCLEDARKALEEKKTHDTWQEGFLNI
FEAVLANKPFVMNVYRCVDREQVEKYLKPLTDGLIMGVIDEQSTGITVRDEDKEFIARIYSYVFIGIMLDWIKGDMKEDP
RLIIDKLALLIKDSVSDALNRFKL
>UWP24846.1 hypothetical protein NQ549_09980 [[Eubacterium] siraeum]
MTKLLKTITTIAALATTLITVSIYASAQSPVDNGSNARAEMAQNGLIAGQTAESNAFPGWIVLSTAGAAVLVGGIIAGSV
ISNRKSKDDKR
>UWP24847.1 hypothetical protein NQ549_09985 [[Eubacterium] siraeum]
MKIAKNISLGIGMQVLVLLMHILIHSIMYVMDGSFDDIQIACSFVAVILITYLAVLCFDLPVYVIFCGAVITFLFVLIFE
NEGVYLLYYLHSGSSPFFNPDVFTDAVIIVLEMLVVQLPSFALAKLTRLVCKKTKL
>UWP24848.1 DUF4097 domain-containing protein [[Eubacterium] siraeum]
MKKIILIISAALLALGILGCAVTALPTLLEGEKYMNNIIDKNSEKQEFTFTDTFSGLDISVLSANANISYNNGNEVKVSY
VTVDKNKKIECNITDGTLNIKEKSGFSFFSLFTLASVPTKIEISFPESYRDNGTLENADVTVASGSLSGDMPHTEKSTKI
QLYSGKINSSVAAENFDINVSSGLADISSRTHKHTNVNVSVLSGKITLDGFISEKSKYSLTSGKITSLNAGGGELYTNVT
SGSLTLGCAEKITGTDAKVASGKAHISIPKDTGAQVTYSVASGSIKIGLDGRNEKLTGSGSISYGNAEANINVNVASGSF
ILDTYTLLE
>UWP24849.1 DUF1700 domain-containing protein [[Eubacterium] siraeum]
MTYNTKAEFMAALKSQAEKYSLSFGEMAEDFERHFSEGEENGETESEICAKLGDPVEIVKEYVGENSENVQSSNSNVQNI
TAGVNQVDSNTGKISGGMITGVILLDLFVLDWALPTLASLVIVYIAVAFAFIVSGVASIISVMLPFVSDSVTALLFGRMF
NVFAGMVILGLGGIMAPFTPNVIKGFASVIKAVARLHVRAFAGRKAGF
>UWP24850.1 PadR family transcriptional regulator [[Eubacterium] siraeum]
MNPQLKRGTLELCVLALLSDRDCYGYELVNAISESIHITEGTIYPLMKRLKDEGCITSYLVESSEGPSRKYYSLTDIGRK
KLSVQISEWSDFYKSVNKILGID
>UWP24851.1 3-phosphoglycerate dehydrogenase family protein [[Eubacterium] siraeum]
MYNVKTLNKIAACGTDLLDRSKYTVGDDIDNPQAILVRSASMHEMELGDDLLAIARAGAGVNNIPVDKCSEKGIVVFNTP
GANANAVKELVILGLLISSRKVTAAIDWAKTLKGKGDEVGKLVEKGKSQFVGPEIKGKKLGVIGLGAIGALVANAAAELG
MEVIGADPFLSVQGALNLSNKVKYVKSNKEIFETCDYITVHVPLTPETKDMINADVIKTMKKNVRIMNFARGGLVNEDAV
VEALANGGMSAYVTDFPGDKILGVDGVVALPHLGASTPESEDNCAVMAANEIKDYLENGNIVNSVNLPNVSMAMAGDAKI
CVIHKNVEGLIAKITTCITEAGMNIENMESKSKKDYAYTVLDVKGNADSVADKIRAGEAVISVRVIK
>UWP24852.1 3-phosphoserine/phosphohydroxythreonine transaminase [[Eubacterium] siraeum]
MRVYNFSAGPAVLPEEVLKEAADEMLDYKGTGMSVMEMSHRSKAYDAIIKEAEKDIRDLMNIPDNYKVLFLQGGASQQFA
AVPMNLMKNGKAAYIITGQWAKKAYQEAQKYGEAVAVASSADKTFSYIPDCSDLDIPEDADYVYICENNTIYGTKFWQLP
NTKGKDLVADVSSCFLSEPVDVTKYGVIYGGVQKNVGPAGVVIAIIREDLIRDDVNPATPTMLKWKTQADADSLYNTPPC
YGIYICGKVFKWIKKMGGLEAMKAHNEKKAKILYDFLDQSKLFKGTVEKKDRSLMNVPFVTGNEELDAKFVKEATAAGFV
NLKGHRTVGGMRASIYNAMPIEGVEKLVEFMKKFEAENA
>UWP24853.1 M20/M25/M40 family metallo-hydrolase [[Eubacterium] siraeum]
MIVLYVLLGLLAVYAVLFLIAVLRAVFMKKEFADDKPFDPYKDGIDCDTHAEHLSKIIQVPTVSIRGRNDNTEIYKFHDL
LEQQYPNIHRVCERVDIDGALLFIWRGKDKNRNPICLMSHQDVVPADSEKWKYDAFSGKIAEGKIWGRGTVDTKGALCAI
LESIEELIKEGFTPVCDVYVGSSNNEEITGDGAVKTVEYLYEKGIHFDLVMDEGGSVMSYEDSIKGRMVAHNAMIGILEK
GRANIKFTARSRGGHASVPFNNNPFAKLSKLMYIIEHRNPFKKRITHPARVQYHAMAPYMHHFRHRLLYGNLWLFAPIAP
YIMHRIGGPAGAVVKTTCIFTMAEGSKGANVIPEKASVTANCRFMVHEPLPQSYKKLGKMCHKLGISMEMLAGFDVPPVA
DMNCYAYKYVNKRIKETFGDIPRIPYIMLAGTDSRHYTKICDCVLRFVPLMMTGAQLNSAHAINENLSVESLERGIVFYH
DFIKNYGSEL
>UWP24854.1 helix-turn-helix domain-containing protein [[Eubacterium] siraeum]
MSLGTNIQFYRKQKNMTQEDLAEFMNVSRQTVSKWESDTAFPETDKLITLSDYFGCTLDELIKGSAEENFTEDAAGYDKE
MNSFTSAICLGTAIVLAGVTTLLFTVVLGLDETIAAAIFMLFVTVGTAIFIVSGIRHDNYVKENPNIKPFYSVEQIKAFR
NKFPAVIAGGTVLVLFGVIALMVMQSFVDKVVPDVMTEESFDALCAAVLLLCVTVAAPMFIYGGMQYAKYDIEEYNKENN
PDKPFADRLMSAISGGIMLAATIVLFIMGFCFNNWELCWIGYPIGGVLIGIVNCIFGAVKK
>UWP24855.1 flippase-like domain-containing protein [[Eubacterium] siraeum]
MKKKKSNKLNLIICAIAFVFMIFYVYFVDGFDNLVNSIQKINVGFLFIAMGLMIVYWLLEALGVHAALRATYPKAKFSRT
FMTTLLGQYFNCITPSSTGGQPMQVYYFTKFGVPMSHAMTSLLSKFIMYQFVLTGYSAVVLIARFNNFSTDYAPLMALVI
LGFIINTIVIILLFMLAFFKKPVKKMAVWAVKLLAKIHIFKFRFIKSEEDKIKKIKSVEEIVDEYHDNFVFIKKKPWLII
RLIIYNVIQLTAYFSISYVIYLGFGLSGTDYLTIISCQAFVLMISGFMPLPGALGAAEGSYTLFFSNIFIGSDGTKYVGI
STFIWRFLTFYLPIIAGLILSTFVGKFMNVEAPDKSTIKLTEEELKGDPID
>UWP24856.1 sulfide/dihydroorotate dehydrogenase-like FAD/NAD-binding protein [[Eubacterium] siraeum]
MYKILKRRQLNENVVLMEVDAPFIAKKALAGQFIILRVDEKGERIPLTISDYDREKGTITIIFQIVGQTTMLLSQLKEGD
ALLDFVGPLGKATDFEGAKKVCVIGGGVGNAIAYPSAKQLFNEGVEVDVIAGFRNKDIVILEDEFKKASTNFYITTDDGS
YGEKGFVTNKLQSLIDAGNKYDLVVAIGPVPMMKFVCEVTRPYGIKTLVSLNPIMIDGTGMCGGCRVNVGGEIKFACVDG
PDFDGHLVNFDELMKRNSTYKEKEAHDREHCRLYKAEQ
>UWP24857.1 NADPH-dependent glutamate synthase [[Eubacterium] siraeum]
MPNMSLTKVPMPEQDPNVRNKNFLEVAMGYTEEMAMEEASRCLNCKNKPCVSGCPVNVRIPEFVAKVAEGKFEEAYEIIT
STNSLPAISGRVCPQENQCEGKCVRGIKGESVSIGRLERFCADYHMKHSDAKAVKPQSNGKKVAVVGAGPSGLTCAGDLA
KKGYEVTVFEAFHTAGGVLVYGIPEFRLPKAIVKKEVENLQDLGVEVKTNMVIGRVLSVDELFEMGYKAIFIGSGAGLPS
FMGIEGEDLIGVYSANEYLTRTNLMKAYLDDYDTPIIKSKSVAVVGGGNVAMDAARCAKRLGAENVYIVYRRGMEEMPAR
KEEVHHAMEEGIIFKNLNNPVKILGDENGRVRAMECIEMELGEPDASGRRKPIAKEGSNFELPVDTVIMSIGTSPNPLIR
STTPGLDTNKRGCLVVNEDTMQTTREGVYAGGDAVTGAATVILAMGAGKQAAQSIDEYLSKN
>UWP24858.1 HD domain-containing protein [[Eubacterium] siraeum]
MHERLLTAAIEYDKGDPKRIQHFIKVHSFARLIGKQEKLSDEMMKTLETAAILHDIGIHEGERLYGRNDGEIQQKLGPVI
AKEILESVGGYEDVAERVMHLIACHHTYTDIDGKDLQILIEADFIVNLYEDNASENAVRNAYEKIFVTESGKKILKDSFG
I
>UWP24859.1 beta propeller domain protein [[Eubacterium] siraeum]
MVSLEQKIKEYVSSVEIPDRVKPEEIRRLLEDNGDMTAGVFLRKLKELKISGSDFLELLGNSKIGNMEFRRIEENPHLKF
DELLQILDNSVLSGDDYRMIIAVATQRKELAEQRKRREEETLRRMTEELTAKKNVHKEEGTGTKQEDTADISENTPEANT
QEALDSEKISAAEALILRMQKEIDSEENVETVENSSNYTDSNTDTPESEQKNVEETPAAEVEAAEEDNTEKESIATQEES
TPTDNSDRDSKSVTMEFCIPAPPVAEANPAGEEAEDFDGIISDDEKIGSNAREIGSAIGELMDSNADYDVSDDKDDCVVI
KRRKGCLITSFIGAAVLVAGGITLNQLRACGIIPDLTYDIPGKVEQNIDSYETLLNEATAARDKISYQLPDTFVTVEKKP
VALPKNVYGDNLVATVKDTEICGAKEKDGKLSDNFSFETGLTDAGIVKCGEYFAVVGSKDNATVIRTYDESGMLSGKATD
EYILSGKLVDLYTNGNKVCAVTKDSFDIDKAESEKPETFVPAYTHKGTTQTVEFENMVVPSYVSGLNYYTATMIAPAGDN
EFMTKSVIVGDIGGCSANSDGMYATDTSRINNKYYTQIAYIMFDDLMSSMITGVSDVALNPALVIAMDDNFAAFGEIYSG
DERHNVIITTSKTLGNINFCEGIADGQRIASISGTGKTVTVTSYGDDPMQYSVNADNGEQAENTENTNSVKLSDNVTAQV
TVKADKDGNRQGILLAVGGEKKAEVTITAESNTSGDWNSYLTSPVCDDISQLAYYEKDGKITIGIPVMYFDGISQVSVCK
FYSYADGKLSELGNITLYDEKYTTLYCDIIDGDKPYILTMWDNRVITASIDKIKVISDTVFKTVEKKDTATDSKTESKPE
SNTESKTDSKPDSTADSKSE
>UWP24860.1 ECF-type sigma factor [[Eubacterium] siraeum]
MNAQELSALIKQAQTGDTEGYAQLYRAVYRPVYKIARMAMKSEDAAVEAVRLTVLDSFAALPAARFTSSPQFIEWLVKIL
CTKIRHINKTGGELCTKTDSGSEIRNALNDLPDIERLVLSVSTVCGCSAEKTAKLCGYTEETVGVCLTNAEVTLKAQLLS
GSNI
>UWP24861.1 ATP-dependent helicase [[Eubacterium] siraeum]
MTENEFEKRFMAEMSEQQNTAVKAVQGAVLLLAVPGSGKTTVLITRLGYMINCCGISPSEILAVTYTRAATLELKKRFAD
RFGSECGAGLEIRTINGLSAKITEYFSTVYTDENVPHLMSREGDRKRLISEVYRLVTGEFADTATINDIGAMITFAKNMM
LSDEEIEALSGSGYDTLRIYREYNLALSSRSLMDYDDQMVTALDILRKYPDILAYFNGRFRYICVDEAQDTSKIQHEIIR
LLAAKSGNIFMVGDEDQSIYAFRGAYPEALIDFEKTYKNAQILFMEQNFRSTPEIIGVADSFVKCNRFRREKTIRAVNKS
GIPVRIVRCERRNVQYDFLCGIAARNEQQTAALFRNNDSAVVLVDMLERNNIPYRLKGGEKTFFTSRPVLDITEIIRFIN
NPYDIDSFMAIYYKIGLYITKQTAEAACKISLQRHITITDALLGIDTGTQISVNSKRNIKQTAQLMRQAQNSSATEVLSI
ILHGMQYADYAHKNGLDENKYDILRMLARNVNSSAELIDRLSELSGIMAEHKDDPYSKFTLSTVHSSKGLEYDCVYLLDV
IDNVLPCITKDKLNDKEDIKQYEEERRVFYVAVTRARKELYLFSCKGESSEFLDEIDKNLPIEYTDSNDIFFSLFARDML
GRVYCDSKNGRGIIIACCAEKLCIRYTSGKTELKTLAEMLTDRDRTVTYIKSEELEKLNVTAEKPIPKKTVNISLKAGDR
IYHSSFGNGVIKNIDKNGIGTVYFENNGETKRLMLKACLDKGIIVLS
>UWP24862.1 extracellular solute-binding protein [[Eubacterium] siraeum]
MKLSKRILACAITAAMATSMLSACNGSTTTSGSASNAGTSQGNSSTTENSNSGNNSSTDGNGGSNGGNIVEAPSNGDTLK
WLGYYDLNTDDKEIVDKFNDAGYKVETISTSSTEYFTKLAQLVASSDSPDMVRYEWQSYPHGVANNLYTSLDDYVDFDSD
TWSGMKDMIENFNYGGKHYYLPYRVNPGVVLIYNQTALDDEGIKTDPLELYKEGKWTWTAWKDIMTEWCNIGDDYYGVMP
TGFVAMPFIVSTGTTLIDVDGPNKQIINNMKDANVQRCQEFLSDIANQGMVNAEYTDPSTCLSATKTLFAEFGLDWGWTS
AQAAAKDQDIRFVPIPRDDKADKYYTNTDTFGYLVPAGAKNIKAALKYMEICRLNEIDPELIAKSKAEMTAEHLYYPKCP
ECGVSTADKTIEKCPSCGAARRENKKHSAMSEDLYQIYSDLKDTTSDKFAFLFDDCFGFSTDLTNMLQQGDSEGKGCVLG
GPFKFGESYTNLRDSYYGTVESFLEPYRALMQKN
>UWP24863.1 DUF1275 domain-containing protein [[Eubacterium] siraeum]
MKKKISVCENSMVLVYILAMSGGFMDAYSYMCRGEVFANAQTGNILLMAVNLAKGNFVVALRYFAPVMAFIAGVVLAQTV
HHIFKGRALHRRQIVILFEAVTLFAAAFIPYELNILCNCIISLACGAQVEAFRKISIRGAYPQSYACATTMCIGNMRTAA
SSICEYVAHKNRDDLRKGLLLFSINAMFAVGAVAGDLCVTAINQWAVMICAVFMTMAFIIITMEEKEEEKDAV
>UWP24864.1 zinc-ribbon domain-containing protein [[Eubacterium] siraeum]
MGLESQNLKELTGYIEDAFSEYMTFPTILFIVAIVVALSSIACFILAPFYIKGKAGGAKTAAQVISVIDFIVGILLIFAF
LIITLLLNMASDGFFDSADGFLKVVLGFLIAPVRFGMSPLSVFGSEAGIGTPILFYALYFVTAGLLGLAAFIVSCIARGK
YNAANGLIRGAAAPAGAPQYNPYQPYGQPNAQQGYPQQYGQNAQQGYPQQYGQNAQQGYPQQYGQNAQQGYPQQYGQNIP
QGYPQQYQQPAPQNMPQDNAQYQPAQQDAPQNIPQDNAQYQPAQQDAPQNIPQEDANTEVPVQAAVAQEAPVQQASPSFC
GNCGTPVTPGASFCQNCGNKIN
>UWP24865.1 FkbM family methyltransferase [[Eubacterium] siraeum]
MYDITGAVSLWDHLAETSKPIIIYGMGDGAQKILDVCSLKNVKISGFMASDDFVRGHSFAGFEVKKLSDIERQFGDCIIL
VAFGTHIDEVIQRIIAISDRHELYAPDVPVIGGGLFTKEYAEEHRAELERVYSMLADEKSKQVFDGWLEYRITGRIQPLL
RNQTDKAEGYEILDLGGNETYADLGAYNGDTITEFLEVTGGQFNKIFAMEPDGKNYAKMKRIHYKLSPYDFRTVNAGAWN
CDTVCEFISKGGSNSSLIPYEKGKPVNPSRIKEIEMRSLDSFVKDERITYIKYDVEGSESEALDGSKTVIKRDKPKLLVS
LYHRTEDMFALPIKVTELNPSYKLYLRQHPYIPAWDMNLYCI
>UWP24866.1 hypothetical protein NQ549_10085 [[Eubacterium] siraeum]
MKKIVLVILLVLVTAGIGLLLYMLLTRTTPVYAGSSREIISNGSNFAVSASYYSGLDKAEVDTALLDVQDGVEGALTAYD
AILAKGTPVFHPTFNIALSDYGTGYFAVQGYAEDIPLDNQKQVGFYCADLTLNIYTDGNSKIISLRNIMPTELTRQNVTL
PVIYDDALSATALLSDSTDFDMSLAFLDGKTSTTLTFEWTYNVRCSVPLNLSGLDEQTVSADITFTNNNGVVTAAFAG
>UWP24867.1 aminotransferase class I/II-fold pyridoxal phosphate-dependent enzyme [[Eubacterium] siraeum]
MGAVKNCVKILYYKEFAIMEKNELIKLNEEAKKQYDELCKQGLKLDMSRGKPSPAQLDLSLDMLTHCLDGDYMSETGVDC
RNYGVLDGIEEAKRLCMPMLGVAHDEIIIGGNSSLQLMYDTMARAMLLGVLGGDKPWGKNEKVKFLCPAPGYDRHFAICQ
SLGIEMITVPYTPDGPDMDVVEKLVSEDELIKGIWCVPMYSNPEGITCSDETVKRFANLSPKAKDFRIFWDNAYCVHHLT
DTPDTLLNLLEEAKKTGKQNMVFMFASTSKISFPGGGLAFIGASAENIKFIKSQMTFQTIGYDKLNQLRHARFFKDFDGI
KEHMKKHRAIIEPKFKIVLDMLDKEIAPTGFGSWHKPNGGYFISFNGLDGTAKRTVELCKQAGVVLTGAGATYPYGKDPH
DNNIRIAPTYPTEAELAKAMEVFCVAVKIAATESLLK
>UWP24868.1 hypothetical protein NQ549_10100 [[Eubacterium] siraeum]
MFDWNGNGEHDAFDDFVTFGLLEDTINENEEDEKPSARNRNRRIHHRYDIYQDTNGARRNAITTFWLVLGLIILIVGFIL
IICNIKNQLLIALSILGLVFISYAVMSRGFDKDD
>UWP24869.1 hypothetical protein NQ549_10105 [[Eubacterium] siraeum]
MFDWNHNGKHDLSDDLFTIGLVQHMIDESKEDKKPPVQNNGRGLYSHHVNDEGKTDTRSEAVKCLWILFGMAIMIGGVAL
TVCFIENQLLFILALLVTVIVGFIVASQGNDD
>UWP24870.1 SulP family inorganic anion transporter [[Eubacterium] siraeum]
MIKRYFKRLKTEFKGYNAGKFGKDVLAGITVAAVALPLALAFGISSGATAAAGLITALIAGVVIGLLSGASYQISGPTGA
MAAILCSLVATYQIQGVFIACFMSGVILLLCGIFKLGGLVQFIPTPVITGFTSGIAIIIAFGQINNLTGLKCEGASTIDK
IVSYFNTPQTLNCEAIAVGVCVIVFMLIYPKKLNAIIPSSLMSIIIATALNFIFNFNVGIVGEIPQTLLLNDRLDITAVD
FDTVKNLVFPAISIAALGLIESLLCGASAGRMKNEKLDSDQELVAQGIGNMLIPFFGGVPATAAIARTSVAIKSGAQTRI
AGVIHSLVLLASMFLLGGVMSKIPMAALAGVLIVTAWRMNEFAVIKDIFGRKIKTAMFQYLITMAATVIFDLTVAIIIGI
LFSVIMFVLKVSDMTVNVADVDPAKIDIADKDGKLCGTKVVYVTGPLYFGTSNKLSEKLSHLEIDDGGKLIFSMRGVPIA
DISGVQAMKELCDSLSARKIEIYFSCVQPAVDEMFHRCGLIETYGEERFFWSTDKAMKFIAGETANVCPLCSANTSNTAV
TAETASV
>UWP24871.1 GNAT family N-acetyltransferase [[Eubacterium] siraeum]
MNIRTLYTGELNLLFQLFDYNDPDEMTAENTVDINERKIDIFGLFQEDRLIGEIRAAYVHNDERFAVRNKRVYLFAFRIH
KDFQGRGYGQFLLNEVISTLSQKGYSEFTIGVEDDNETAVHIYSKLGFTQLIGKISEEYQGDSYEYGLYLRA
>UWP24872.1 hypothetical protein NQ549_10120 [[Eubacterium] siraeum]
MERSSFEIFKSNICHLVKDKGELSFIRDMLCSDEVSKLYERKWYAECLYLLAMIDYLSRKNDIPLYNGYDKLRTGKLDKV
LYPSGIMAMYSLSGDESILIKSFDESIPEFKRFNIVENEIENVV
>UWP24873.1 CDP-alcohol phosphatidyltransferase family protein [[Eubacterium] siraeum]
MKKDIFSIPNILSFVRILLIPIFVWLYVTAGTSGEYYLAAAVVVASGITDFLDGQIARRCNMITEFGKFLDPLADKLTQG
TLFLCIAINYPLMWILLAIWLLKDGFMAIMGLVLLKTKQTKLDGARWYGKVCTAIIYIAVLALLFFPGVFPEGSPASSLL
ILICIGVMLLSGILYSIALIKMWLHNETIAKEDRKKLSEIAKESTHEHSDIKSE
>UWP24874.1 hypothetical protein NQ549_10130 [[Eubacterium] siraeum]
MKNEIKEYKEYIKQQAADPDVDKEALAQQLLVRIGFYQHERLIHLIVTMSFAIFFLLSLILVSINVYFLALSVLLLVLLV
PYIAHYYFLENSTQELYKVYYSLISGQ
>UWP24875.1 ribonuclease HI [[Eubacterium] siraeum]
MPETTVEIFSDGACSGNPGPGGYGAILRWNGKEKELSGGEKHTTNNRMELTGVIEALTALKYPCKVILTTDSKYVVDSVT
KGWVNGWKRRGWKKSDNTPALNVDLWERLLPLLDTHDVEFRWIKGHAGHPENERCDRLAVKMRDYYSAL
>UWP24876.1 HAD-IC family P-type ATPase [[Eubacterium] siraeum]
MPNAEKSISLENATDVGGGLTSKEVSDRIAQGKVNGDFNIPSKSVKQIFKDNCLTFFNLINIILAAFVVAVGSFKNCLFL
GVIICNTAIGIFQEIRSKRAIDKLALISAPKADVLRNGEIQTIPVKDIVLDDIMILSAGRQVCSDCIAVEGDCEVNESLI
TGESDPIVKHKGDEILSGSFLISGNAKAQVIRIGADNYANKITSGAKYIKKNNSKMLASINYILKMISVCIIPMILLMFG
KEMLLAHNTFTDAVVNTVSAIIGMIPEGLVLMASMVLAVSVIRLATNKTLAQDLYCVETLARVDVLCLDKTGTITEGRME
VSDVISLDGSDHEKALCEMIYALGDNNPTALAVMDRYKKDGFLPEREWSASTAVHFSSAKKWSLAAFENKGTYILGAAEF
ILGDAMTDALREQIKTLSEGGYRVVLFAHSDNMPPEVEGGALPENITPVALVRITDCIRKEAPATLKYFAEQDVDIRIIS
GDSPVTVSGVAQRAGLEHYENYVDASTLTTDEELWEAADKYKIFGRVTPYQKLELVKALKAKGHTVAMTGDGVNDVLALK
ESDCSIAMQSGSDAARNVSNIVLLDSNFASMPKIVGEGRRSINNIERSSVLFLYKTVYSFLAALMFCFVPMGYPLQAIQL
TQINMFTNGIPSFLLAMEPNFKRVKGEFIENVLPRSIMHGLLITFNFVGIVLMRYISGWMDIIPRETFDYSIETMSTICI
GFAAFVILFKVCMPFKPWKIGLFIFLIGGFTADIFILRDFLLDLKPMCFEMIVMTGILMGATVLIEALSSFFERHITDNL
LVFQRYWKDVFVKMSAKRKAGKENKNA
>UWP24877.1 extracellular solute-binding protein [[Eubacterium] siraeum]
MKYKRSVSVFLAVLALIPAMMTAGCSEGSHIITQHTSRPDGTATSKPYATNSSLTKDDITLTVWESKDGPDEFIRKAGDS
FHELYPNITIEYVNVEIPDAIINLKDKNSTVKRPDLFASPCDMAGELIANDLILPTIDTSFVNTVAMTFARDSVMYGDTM
YGYPVSCETYALFYNKKFVDLNDIPSTWEGMIGWSKGFNTLYPGKYGFIFHADTVYYLAMLMSRDGNKLMSGNDYGLLNE
SAKYGMDLLGQMQEILPQNVTDFEYDDYDDLFLNGDAAFLVNGPWFVSKADASGIDYGIVNLPSFESGSNTYSIAGVRVM
YVYSKSEHPKEADEFARYLLSEDMQRLRVKMTGTLPAANVDIDEKLDGFVNQLAFSYAMPNTPQTARFWEYGITVTKNVY
AGKDPDEELKDYVDYLNGTDTPDNESNITDSLDSSNTE
>UWP24878.1 D-alanyl-D-alanine carboxypeptidase family protein [[Eubacterium] siraeum]
MEPEKKYETSSIDDIKALFEKRTDDNIIPLDELDGKFKPKPAAAPVKASSPQYPKRKTSAQKKRNRLIANIMIYSGIALL
IIMCAILVTLIFTGNNGDSIKGLEITNSGDITLRIGHSEKLKVKTEPSDTEYALSYVSADTSVATVSLDGKITGVSDGKT
EITVSSGELSDSIIVIVKKDIIEKLDVSLAALSLDGGEEQKVTAKLTPSDAKDVSLSWKSADTEVATVDKDGNIKGVNTG
ETTVTVTDSVTGLSKDISVTVNGLELPDSMEFDKKSVTLEVGEVYNSVLKFSPEDITHTSAIYYTSDATIASVTNEGVIT
AKSEGSCTIEAYYENDFRLVATMEVNIIDPYVITQPETTVPETPKPETSKPQASEPQTPSYNGSHKMEVIDGITYFDGVM
IANKTYTLPASYNPGVQPVAMDAFYDMQAAAAADGISLWILSSFRSYEDQDVIYNRYVAQDGRDAADTYSSRPGHSDHQT
GYTFDLNSLEQDFQYDPAGQWLDKNCYKYGFIIRYPKGKESSTGYMYEPWHVRYIGVDLATKVTQSGLSLEEYFGITSQY
QD
>UWP24879.1 PIN domain-containing protein [[Eubacterium] siraeum]
MIYLIDFENVHSDGLKGIEQLGEKDKCYIFYSEHAGVLTFNMHKRITESKADIFYVEAQVGMKNALDFQLVSYLGYMIRE
APEENYCIISNDKAFELVGRFWQEKNVNVCCAVSLEQAEESGEHSRLHSELEKLITNSDELEFVEKCINELTTKSGINNR
IVKKYGTTRAGEIYRLIKPLLTDKKGDKRQK
>UWP24880.1 ABC transporter ATP-binding protein [[Eubacterium] siraeum]
MVIDVKNVTVQYTISNFREIGLKEYLIKKVKRDIKTEQFTAVDNVSFSLDEGDFLGIIGTNGAGKSTLLKVISGIMKPAK
GSVTVNGKIAALLELGSGFDPDLTIKENVFLRGAMLGYTKEFVTEKYKDILEYAELTEFENRAFKQLSSGMKSRLAFSIS
CLMEPEILILDEVLSVGDAAFRAKSEATMMNIIKNGCCTLFVSHSLPQVRRLCNKVLWLDKGKQIAFGDVNTVCDKYDRY
IRTVTNMQNIKM
>UWP24881.1 ABC transporter permease [[Eubacterium] siraeum]
MSDKFSIDDILAEIGSDKDVSKETAKSAGSADKKAPSQSAPGATMILNSIDEKKKTQGKENTIEISAKNLQHLKGVVGEG
QRRPKEPAQQAPKAAESPKAKKPDNDAHYKRLSEFDDDEKPVKHRLNASHDSVAPAKENPALKAEKKSKKPPQTIFGNAD
EKPKEKAEKVSVSINTSANMTFKQKVKQYRFLFEELTKRDFKKKYKRTLLGVLWSIISPFLTFLVQYFVFGYIFHRLDSG
FVIYLLTGTLMFNFFTNATTNGMFSMYSNGAILSKVKVPKSLFVLSSNSAATFNFLLTLIVYFAFMVFCKITFGLHLLLI
IYPILCLIIFNIGMSYILSALFVFFRDMQYLYQIFTMLLMYMSAIFYEVKHFPEELRFIFNVNPVYHYISYMRQLVMQAS
VPSLTEHIICLSFALGMLGIGYFIHSKTEQKFVYYY
>UWP24882.1 glycosyltransferase [[Eubacterium] siraeum]
MPLISVIMGVHNSDPDMLLSAVGSVLSQSVSDIELIICDDGSENNIRKILDGIKDSRLKLISFKENKGLAAALNACIDVA
GGKYIARQDDDDISLSGRFEKQIGYLENHSDTYFIGTDCELYSQGEGVYGERIMPQTVDKRSFLFNSPFIHGSMMFRREV
FDKERYRTLGKNRKYEDYDLFMRLCADGFKSANLPEKLYRFHYDRSTRRVSFSMRCDEFKVRTEGFKRLGLMPAGFFYAL
KPILLGFIPRKAMIKLKEKTTGV
>UWP24883.1 hypothetical protein NQ549_10175 [[Eubacterium] siraeum]
MKTDKYRRLLSCCPSLLDAADKTANDMNEDLQNNIPAQVTAYVTAPVLFCYVSYILDSAKKNNINRIFFLSRDGYILKQI
ADIIIERKKLKIQTSYLYVSRYSLRNALYYKCETAEDFENAGLFTGYTLKSAKNFLKRAGLDNRQRAEVYEKIGFFEDEN
KDLRDSEYSAFCEKIKNDSALLYKIKNNSENNYHNIMKYFEQSGLFEKGKIAVVDSGWMGTVQKTLTALVKERTDDNIIG
YYFGLYRREDDNYKAFLFDVTDAYKYVPTFCNNLFECFCSAPHGMTTGYRECDGKIIPVLSDANAEMVKMAEIQTKTAVG
FTEYACENENYTPICKMRDISARLLKALMYKPDKQEAEILGAFPFSDDVTEAKIQRLAGNCKGSISNILLPVRIIRKKKG
KSIYPDKYIYWLYGSIVLTGCKPAWVYRLSVREWERLRLLRERRKLCR
>UWP24884.1 glycosyltransferase [[Eubacterium] siraeum]
MSKTVLFVASVTKKHIIQFHLPYMKWFKEHGYKVHVCAGDDFEPEEARHIPYCDEYYIVPFYRSPFATQNFRSYKELRKL
IEENEYELVHCHTPVAAAIARFAFRNARKKHNTKVLYTAHGFHFYKGAPKISRLYYSVEKAMIRYTDGIITINEEDYLAA
KKMCRNKKCDAYKISGIGIDLSRVRNSTRTREDIRDEFGIPHDAFLVMSNSEINENKNVECSITAIAANKGVYMLICGTG
KSMDKCRDLVKELGCTDRIIFAGYRYDAKELLHGADAFIFPSYREGLGLAAIEAMGAGLPLIVSDNRGTREYAVNGENAI
VCECNNVSQFINAVRLLSSDGELCKKLGRNGYSCADKYGIENSLAEMAEIYGKYVDIPTSETETEVLSGENR
>UWP24885.1 pyruvate formate-lyase-activating protein [[Eubacterium] siraeum]
MECRYSAIQTLGTLDGPGVRFVLFLQGCPLRCGYCHNPETRDASGGKTATVKDVMQKVLRCRNYFGKNGGITVSGGEPLM
QAKFVTELFKECKRQGINTCLDTSGCIMNDDVTELLKVTDLCMLDIKMTNDEDYRKYIGCSLDAPLKFLDKLTEMNVETW
IRQVTVCGVNDDDTNIKRLNDIANKHENVTFAELLPFRKLCKTKYDDMGIEFPFDIYPETSQDVIEKLKPGLDKFVF
>UWP24886.1 formate C-acetyltransferase [[Eubacterium] siraeum]
MGNTTDLSVRFKDYWDGFKPGEWQEGINTRDFIMTNFTPYSGGPEFLCGPTERTKALNAKLGELFKKERENGGVLDINTE
VVSSLCNYPAAYLDKENELIVGYQTDAPLRRGVNPFGGIRMARGACEAYGYKLSQSVEEHFEYRTTHNDGVFRVYTDEMK
LARHIGIITGLPDAYGRGRIIGDYRRVALYGVDYLIEQKQLDKKKVGENIMDVDTIRLSEELFQQINFLKKMKEMAAMYG
YDISMPAKNTREAIQWTYFAYLASIKEQNGAAMSLGRTSTFFDIYVERDMKRGILTEEQAQELIDDFVMKLRSARHLRTP
EYNELFGGDPMWITESVGGVNNSGVPLVTKGSYRMLNTLYNLGSSPEPNLTILWSERLPEPFKKFCAKLSVDTDSIQYEN
DDLMRMEYGDDYAIACCVSAMKVGKQMQFFGARFNLPKLLLLAINGGYDNVTGMKIGPQMEPLQGDKLDYYEVRGRLDIY
REWLCKLYVNTMNVIHYMHDKYAYEKTQMALHDTDVDRMMAFGIAGLSVMADSLSAIKYADVKPIRDENGYIIDFDTNGD
FPKFGNDDNRVDKIAQNIIQRVSTELRKNPTYRNARHTLSALTITSNVVYGKKTGSTPDGRKKGEPFAPGANPMHNRETN
GAIASLNSVSKLQYDYCRDGISNTFSIVPDALGKTDEQRVENLVAVLDGYFSNYAHHLNVNVLNKEMLIEAYENPEAYPN
LTIRVSGYAVNFHKLTKEQQREVISRTFHTVM
>UWP24887.1 hypothetical protein NQ549_10195 [[Eubacterium] siraeum]
MYIDQISVFVENKKGRLAGIMEVLNKAGIDIRAMTIADTADFGILRMIVDDTDKALEALKADGCTAAVTKVIAFTIPDVS
GALYNVMGKINACGINVEYMYSVMGKVAGRADIVIRVEDVEKASKVLIDNGVTLIEKKDLCK
>UWP24888.1 phenylacetate--CoA ligase [[Eubacterium] siraeum]
MNYWNKEIECAPRSEIEALQSYRLSRTIRRVYENVAPYRKKMDEAGVRPEDIKSIADLSKLPFTTKQDLRNNYPYGMFAV
PSSEVVRIHASSGTTGKQTVVGYTAHDIEVWAECAARALTNIGGTKDDYVQVCYGYGLFTGGLGMHYGTEKLGATVIPAS
AGNSLRQLEMFRDFGTSIICMTPSYAISLIELMHEKGFKKEDFNLKAGLFGAEPWTDEMRKQIEDGLGINAYDIYGLSEV
MGPSVSAECQYKCGMHICEDHFIAEVIDPDTLEVLPAGQQGELVFTCITKEALPLIRYRTRDIATLIYDKCECGRTHVRM
LKPQGRTDDMLIIRGVNVFPSQIESALLSVDEKATNYMLVVDRVNNLDTLEIQLETRPDMFGDGVKTLENYTKRVKTAID
SAIGVGINVKLLEPKTLARSMGKAVRVQDNRAIKNKFEKK
>UWP24889.1 hypothetical protein NQ549_10205 [[Eubacterium] siraeum]
MYHIKNGDADVANLRFKGYNKYDGRTETENIHCTEKDDTGEKAQSRKSSF
>UWP24890.1 amidase domain-containing protein [[Eubacterium] siraeum]
MTLLNIEKQIDSDSASSVQESETTAITADAVAVNDIAEPKKIALISGNVTTADSVKLPDEIKQLLLDYTSDKYEYAGELK
YSPLSQYFNTDSTYGRLYAGFCNTSLQYLIYARQCRSADLRYDEASFVINVESATVKKGIYTINYTISEKIAFAICDTPA
ESCGMEVEAQISKGTDGKYKFDILADDTDVNLLIEERVMSYLGYDYEEYYLKDMKIPDSLDYDKMYSGILKKLKAEAESN
ITEQEQMLADYNADPDSFKASKTAKHSYDRDKAVAYSYKWVNGESVVRNPAYSDYAVYGGNCQNYVSQSLFASGIPMDWS
GSEQWKWFDDESDLSELPTGRSGSWSGTEYFYEYCNKNTGKGIVAETDGNIFSAQPGDIIQYVVDGWAHHSVIVTKVIYD
DGGNVVDLLINSNTTDRVDYPMSAYGYTDIRLIKIIGYNDK
>UWP24891.1 hypothetical protein NQ549_10215 [[Eubacterium] siraeum]
MNGFHSFSSAAFFAKNPGKKLTMSLPDIYCTVISALQWRKNGNSITMLTDSAGAELFSALGINDIWNDIKVVIPDDLDGI
DPVMFWAGGKLIALQQFSAPCAMIDTDFIVWEDPPFGDKIIAAHEEELIPSVYPDVSSFRLKGKVLDEGLDYTTLPLNTA
FLYIPDEDFKQYYTSRSIAFMKSAVYGGDYLTYMVFAEQRLLPMLAKRCGIEYTTLLDKDRLFLPQNKFTHLWGAKQKMR
DDKAQLDKFCERCRERIRKSYPEYEYIIGNIERAEK
>UWP24892.1 hypothetical protein NQ549_10220 [[Eubacterium] siraeum]
MQNCCLWIGGVKVSDLDGIRDNFNITDVKGYYLGGRLADWLRLGGYDNEAARIDNIDRNGDVDKALEDIFTGTNEEAECE
NNSGEYGGYHFKMVTPPFLKREAGTVVLSADGSFRLPVMTGSGSFAGSFTASSFAGSFGSYKHQYEYEYKYGSGKTRFGS
FNIGSFDITSFLSGSFSYDELCVGGSFTPKALMLFFSSEPLNRYGYGIHLI
>UWP24893.1 CCA tRNA nucleotidyltransferase [[Eubacterium] siraeum]
MAVKRQTLNIPEQALQVLKMLERAGNKAYFVGQCVAELLRGGSPMDYDIITTADFGEMLYVFRDMRIVSQNEDMSSVMVS
SLGLVIQVSSYCGEIKDGKAVYTDNYIFDLVHRDFSAFAIAYHPRKGFRDPFDGMPCIKDGVITLKAIGEYPVVMWHEND
LDENELTLKLEPKSSLVTNPFNMLTALELLGAENYEIDSVTADAIKADAPLLREADKHELSRRFTRILLTRNISGVMARF
PEVFSAIEPELLKAQRYKERYYDSTLWEHISKSVEFAPPQADIRYAMLFHNVGIPDCRCRDSHGNTFFYGHGEYGRITAA
NFFEKYRAELKLRSDTDMLIESHDISITEDRTAVKRLLCEYSHEELKKLIKLRIADDTAKPTVHEGVIAMYRRTLTMLDD
IIASGECYSISQLAIKENDLITHRLVANKAQARAVIESLYEAVLAEPSLNVAPILLDMVRKSVRR
>UWP24894.1 tRNA 2-thiocytidine biosynthesis TtcA family protein [[Eubacterium] siraeum]
MQKILGYIRKAVQDFDLIQKGDKIAVGVSGGKDSLVLLAGLAQMRRFAEFDYDITAVTIDPGFNGVPNNYDAVARLCEKL
DVPFSLVHTQIGEIVFDIRKEPNPCSLCANMRRGALHDAAKAAGCNKLALGHNNDDVIETFIMNLFNEGRIGCFSPKTHL
DRKDITVIRPLVLAPESQVLSACNRNNLEIVKSVCPADKTTSRQKTKEFLRDMEHKDKGFKLRMFTALRKSGVDGWGYPD
K
>UWP24895.1 hypothetical protein NQ549_10235 [[Eubacterium] siraeum]
MELALGIFKKTRFLFALIAAGAAGVAIVTNNNTAYVICIIFIALTIASDATVMVLSRKLNIPIKYRENYFRFGKNKKDKK
>UWP24896.1 ABC transporter permease [[Eubacterium] siraeum]
MFTLLWRKMRNTKWMVLCLFIGFLLAAGMMSTIPIYMDASLQRMLIKDMEQYQIDNNKYPGLYSVTKTLQITADTNAQQA
TIDDVVSKSDSRINAIGIASENSKTTLIDDCLYIVNGERNGSELSTRLKLIGMTDSLDHMKLVRGELPSKTSVDGVYEGL
ASEDALKTLGINMGNTYKIVSLAAGVEPYYVKITGVYEQKTDNDSYWAETLDSYLNAIFVDYDMVRNDLMPAGRFNAVNI
ARRYSLGYHTLDMNRISAVTAELEKDDAFYKEAGYAHEFNVADIIGNYTERAEKLTRILWILQIPAMVMLAFYLFMVSQL
NVDRERNEIAVFKSRGASSWQIFGMYAAESGILGIVTLVVAPFIGLVLCQFLGVSNGFLEFVNRTGIAAKITGISIIYAL
LAVVVFFLTTMIPIIPASKLTIVQYKQSRTKVVKMSLWEKCGVDIVLLAVSFGFLYFYTTNITNSIAEGTFEATGELDPL
LFIFSTLMILGFGLLFIRIYPYLLRLVYYVLRPFWTPSQYMAITTVCRSQGGKERFLMLFLVMTFSFGLFSANTARAINN
NISDRIYYENGADVVMTEYSLSTSEEGGSSAYVETDFSRYEALDGVEIATKVLVNDNVKLRIANKNVADLTLMAIEPDKF
AQTAWFRNDLLPIHWWNYCNALVESRSGVIISRGLAEKSNVSQGDIISFKWGGNDSLDTTVMAIVDYWPGLNPNECDFAV
MNYNYVRARTELEPYQIWLKMKDGATSEALYKSIEESMLPLESVKDSSQMLISEKTDPSLQGMNGALTLGFIIIMVMTII
GFLIYWILSIKGRTLQFGILRAMGVSFGEIIGILGYEQLLVSGVSIICAFIIGGVTSDLFVPLFQYMYNVNEQIPPYRVA
AMQADYIKMYILIAIMLLGGFAILGAIIRKININKALKLGED
>UWP24897.1 HlyD family efflux transporter periplasmic adaptor subunit [[Eubacterium] siraeum]
MKKTVLRAAAIAVVLAMAGSASGCYFFPEEEKLLDPPVLKVEDVTYSTYKAVKKTIINKASATGYCVSELQQDCSFTERD
GILKTIYVRAGDTVKKGDLIAEYNTGDLEYEIRTQELKVQQAQNTYGSSGAENDRLQLEIEKNTLAQLQNEYDTSKLYAP
CDGLVSFAERMNAGSKVQAYKVIATIIDPDKIYVKAAVNDDKKFKKGQEVTITIDEQEYKGTIVKTPVEAKEQGDEDTSS
IYAEFKGSLPGFSKVGTVADISYIKEQAENAIVIPKYLVKTLSGKNYVQVYKDGVKKETDVETGISNATEIQIVSGLSEG
DEVVVK
>UWP24898.1 CTP synthase [[Eubacterium] siraeum]
MATKYVFVTGGVVSGLGKGITAASLGRLLKMRGYKVTIQKFDPYINVDPGTMSPYQHGEVFVTDDGAETDLDLGHYERFI
DENLSKYSNVTTGKIYWTVLNKERRGDYLGGTVQVIPHITNEIKSRIYRVANSAETTADVVITEIGGTVGDIESTPFLEA
IRQVVSDVGRENVVYIHVTLLPFITGSNEMKTKPTQHSVKELLSLGIQPDILVCRSEMEIPQDMRDKIASFCNVRKQDVI
QNLTAPSLYEVPLMLEKEGLAKVVCDHLGLDPRVPDLKEWEDMVQRQYNATKNTVIGLVGKYVALPDAYISVMESLRHAG
FENESHVEIKLINSEEVTPETADELLHDCDGILVPGGFGDRGIEGKIEAVRYAREHKKPYLGLCLGMHMATIEFARHVAG
LTDANSSEFHEGEQNVIDLMPDQKDVDMGGTMRLGLYPCKLEAGTISREVYGDELIYERHRHRYEFNNVFRKQLTESGLV
IAGQSPDGKLVEIVELPRSVHPWFVAVQFHPEFKSRPNRSHPLFKDFIRASLEQANK
>UWP24899.1 polyphosphate kinase 1 [[Eubacterium] siraeum]
MTDSNVYDNRELSWLKFNQRVLEEAQDVHVPLFERMRFISIFTSNLDEFFMVRVGSLYDQDLVDPSKCENKTGMTAARQL
KEIARRVKDLLYIKDCAFSEVSAKLSEYAELKKPADLKGDDKLFLRLYFEREILPLLSPSIIDKNHPFPFLKNRAIYIGT
LLKSKNEEKKKQLVGILSAECDRDFPRVIFLPGQNLRYVLAEDVILHYIDTLFPNFFVENRCIMRVTRNADIDVNEALYD
HDMDFRNVMEELCRKRKKLMPVRAEFSYDASPELVKRMLDYLELSDSFSFMQSCPLDFGFMSALEDKLENRSELFYNQVS
PQNSIMVNPYESMFAQLSQHDILLSYPYNKFKNFLRLLDEAADDPYVSSIKITLYRVARNSEIVSALIRAAENGKQVMAL
VELRARFDEENNIGWSKKMEEAGVKIIYGLDALKVHSKLLLITRKQGSNIRYYTQIGTGNYNEKTSRLYTDLTLMTSDKD
IGADASTVFNALSLGTTVESSTTLLVAPKCLKSRIVEMIDNEITYGTNGYIGLKMNSLTDKDIIDKLIEASCQGVKIELI
IRGICCLIAGVPGYTENISVISIVGRFLEHSRIYIFGKGERRKVYISSADFMTRNTERRVEVAVPLKDKIIADKAVDIFN
TMLKDNVKARVQGSDGIYRHKRAMPGEERTEVHKLFYERAYQEAEQAQKLYKEPRKSLFARIRARLQSK
>UWP24900.1 exo-alpha-sialidase [[Eubacterium] siraeum]
MKYRKITAVILAVATAICAAGCNGNDNSGTSSSGDATSSGSGDSSMTSDNTTSGGNSGTAQAQFTFSQVAMGGGGFVSGV
FATSEQGLYYARTDVGGAYRYNKDTQKWESMSYDISEEDRGLLGIDGLAFGEKDPNKVYMLAGTEYFSNGKTCLLYSDDY
GKTWNRTELTDMITAHGNGMGRGNGERIAVDPKNSDIVYVGGRTGGIIKSTDGGKTFTALDMGTKTTTSNGNGICSIIID
PKSGDDSACTTIYAAISRTQEENLYKSTDGGATWNPVADAPKGLYTQRMKYNGDGKIVITYASAEGPWNNNRIDGGVRTL
NIADDTFTEINPAKKSFGDVVIDPSNPDRMVACTENIYVPQPNGQFGDEFYVTTDGGKNWTLLNEKMKMSDGGVEWISTA
SMHWCSSMAIDPNNTNKVMVVSGNGIFTCDNIWDESPEFYFFSKGIEETVPYDIISIPGGKLVSVIGDYDGFVQDSAEEY
GMVHNSVAGSMSGLAVAAKATDIWVKCGGSESAAGFWYTLDAGKKWVNVTVSPLESGNVAYGGYVAVSADGKRFFWAPGN
DSSIYYSDDQGKTWIKSEGGVGSKKIICDPVNPDYVYAASGGAFFYSEDGGKTFTQNMTLSVFAAARPVVAPGKEGVVYY
PSMGLQVSTDNGKTFTRMDSLAACMAVGLGKGKTDSDPYTIFVWGKPTNDDSIGLYWSEDEGKTWSKVSDDQHQFGGPGN
GYFVVGDMNKYGRVYMSTVGLGVVYGDLVQ
>UWP24901.1 glycosyl hydrolase [[Eubacterium] siraeum]
MKKRIISLILCAAVIISACGCSADNGTMSAGSSSSASTVSSAETASQDTASSDSGSSYDTSSDTSDKTSSDKQNSSSSDS
SDKQDSSSADSSDKQNNSSDASSETSKPSTNKQESSSSAVTSSKPANNTGSATNKPASATAADTTKKPTATTTTKKPSAT
TTTTTAKQTDDKPLNFSKTYEAENGKLSNDMSVISDGNASGGKSVGKFENDRSYCQIKINVPSDGIYDIVIRSMGIGGSK
ENDIYTDGKKVGTFTSENNKFSDYTVSAVSLTKGDHNIRIIKSWGWIELDKITVKTGAKISNSTYNVTSSLVNRNATANT
KKLYSFLKDSYGKYVITGQQCDGGINGNEFKAIKNLTGDYPALLGLDMMDYTPSRTAFGASSSAVEKAIEFANKGGIVTL
CWHWNAPTEYLNSTANSSDGWWGGFYTQSSKFDIAKVMNGQDAKGKKLLDRDIKEIAKQLKRLEKAGVPVIWRPLHEASG
GWFWWGAKGSDAYKKLWKYLYNELTNTYGCNNLIWVYNGQSADWYPGDEYVDIVGEDIYPGNHVYDPQVSRFKQAINYGS
KTKITALTENGCIFDIDSAVSINALWSWFMTWGGEFTVNGSNYSEKYTEKSVIKKMYASKYSLTLGSLPKIY
>UWP24902.1 molecular chaperone HtpG [[Eubacterium] siraeum]
MIFMAKKAFKAESKRLLDMMINSIYTHKEIFLRELISNASDALDKLYFKSLTENLGIERKDLGIDLAVDKDNRLITITDN
GIGMTKDELENNLGVIANSGSFKFKNDNTDTEKDDINVIGQFGVGFYSAFMVASEVTVESKAYGSEQAYKWYSQGVDGYT
ITDCDKEDVGTKITLKIKENTEEEEYDEYLQDYKLRMIVKKYSDYIRYPIRMEVSHQHLKEGTENEYETHTEIETLNSMV
PIWNKSKSELKDEDYNQFYKEKFFDYDDPIAHIHTKAEGTATYNALMYIPSKAPFDYYSKDYEKGLQLYSNGVLIMDKCP
DLLPDYFSFVKGLVDSADLSLNISREMLQHDRQLKIIEKSLERSIKNELTKMLRNDRERYEKFWKVFGLQIKFGVYNGFG
AGKELLKDLLLFYSSYEKKLVTLEEYVSRMKEDQKYIYFASGETVDKIDKLPQTELVKDKGYEILYLIDSVDEFALQMMV
DYNEKQFKSVSAGDLDLETPEEKEEMKAKAEESKDMFAFMKDSLGGKVKDVRLSKILKSHAVCLTSDGLLSIEMEKVLSQ
MPAEHDAKAEKVLEINAEHPIYETLKKLYETDKDKLKTYSEILYDQALLVEGMPIEDPVEYSNKICSLMV
>UWP24903.1 MarR family winged helix-turn-helix transcriptional regulator [[Eubacterium] siraeum]
MTTSNFWNFISAAEDEYSVYRKRIMAKFSLSAAETDIIMFLANNPDYDTAADISKVRRILKSQVSVSVKSLCEKGLLTGT
YKDGNKKSVHLSLTAKAKPVVTYGKKEQSDFAAVLFDGFTDEEIAAFERYHIKILDNINRKRSDK
>UWP24904.1 sulfite exporter TauE/SafE family protein [[Eubacterium] siraeum]
MKYLITTAVCLLAGLGAGLGTGFAGMSAAAVITPMLVTFLGIEPYTAVGIALASDVLASAVSAYTYGKNKNLDIKNGLVM
MITVLIFTVVGSFVSSLVPSVAMGNFSVFMTLLLGIKFIVRPVMTTKTDMSARSAKSVLIKSIICGIIVGFICGFIGAGG
GMMMLLLLTSVMGYELKTAVGTSVFIMTFTALTGSVSHFAIGGMPDILPFVLCIVFTLVFARIAAKIANKASPETLNRVT
GIILVILGIVVLGFSLIK
>UWP24905.1 DUF2798 domain-containing protein [[Eubacterium] siraeum]
MPKNLFQEIVFTVMMVFVMVYAMICYNIALNIGGMTNEVFLLAFKELVIMGPIAFVLDIFLVGRIAKYKTFKIINPERDN
PFFIVLGISVISVIFMCPLMSLAATLLFKNAGSEVIAVWIQTTITNFPMALCWQLFFAGPVVRAVFSLIFREKKALQKDE
TKEMPEVEVQ
>UWP24906.1 hypothetical protein NQ549_10290 [[Eubacterium] siraeum]
MKISKAIVAAVGAAAAVGAAVYAKKKLEETQTPLRKKSLTVWKNGGVTHKEIIRKPISEEEQTDAINSRIDEAVRRYKPM
SERDSGETETEPEISPVNFTFTQSEDDDDTGVSFERVFDHFNRLESSVGNEGEDVGESGKKAEDTAEEALSAVTATAVEE
NFDEQAGMPKQMLLENGIMASAPIANAVQELAEMPSVIQDNEEIEDVRLPVDESIFDLYASEPVEDAVKAFEEIAEQEET
ADSETEIDSEQNDIATEEAVSEPVEDAVKAFEEIAEQKETADIETEIDSEQNETATEEAVSEPVEDAVKAFEEIAQQDET
ADSEAESEQNETATEEAVSEPVEDAVKAFEEIAEQEETADIETEIDDEQNDTATEEAVSEPVEEAVKAFEEIAEQEETAD
IETESEQNDTATEEPVSEPVEDAVKAFEEIAEQEETADSKTEIDSEQNDTAVEEAASEPVEDAVKALEEIAEQEETADSE
AESEQNDIAAEEAVSEPVEDAVKAFEEIAEQEETADSETESKQNDTAAEEPISEPVEDAVKAFEEIAEQEETADSETEID
SEQNDTATEEAASEPVEDAVKAFEEIAEQEETADSEAVIDDEQNDTATEEAVSEPVEDAVKAFEEIAEQEETADSETEID
SEQNDTATEEAVSEPVEDAVKAFEEIAEQEETADSEEKSLEEQFHAIMEEETASEPVSSIRTAESVEDALKEFGDFIGLS
ETADSTGSIGSSEDISDDDLEQTSGIFEESTLSDELSETPDEPIDADEKPRTMDFFDLPDEVYTPVQLTEEKHTENVAEV
EDLFGNLLMDDEPEVKKTFNDPSEVFSLFDTADGGQDDFDKYSDEKIEEESEKKKTSDTRKYIAQDIADNIASFAQLLEP
LNAIKENKIRSKSGILFDWEMRIQALIGDLPIKTYWRNNFRNYEIWSDEKCMEKAGELLSMLELVGIVRDKAKEVVIDKD
TLDFYSAQSEHLNNDFHIGETVVVTRPCWKINGHPARKGEIAKKAPFAEFSRKKVSPLETMLRENSCSDGDVNIPVTEDN
FCTYDRDIPYVKRAIAEGFCKCAVRRMEDGGALAFFYEVIAEGENVHYSPCTLRFEVNIDKNANVVGRFRSEKV
>UWP24907.1 FtsX-like permease family protein [[Eubacterium] siraeum]
MKNAMLKNAFAEMKKTKSRFLSIFGIIAIGTGFFAGLLQSAPAMKVSSDHYYDRTSLSDIRLVSTYGFDDNDIDALKKGL
PDVDVYPGYFTDAYVNTDSGEKKVARVYSLDKTGENNPYSSLQIVDGRLPEEENECVIDSGKLLAHYKVGDKLTLCGDED
TDIDGTLSVKEFTIVGKFASPMYISDVERGNTTIGSGSVYMICYIPESCFKTEVYTQVMINSDELRQYSCYSDEYEDARD
ALEKKIQKIADVREEERFDEIAGDAKKELDDGQKELDKKKSEAYAEIEKNEKKLSDAKKQLDEAKPQLESGKKTLDESKK
QLDEAKKELDTNGATLTATKEVLDSTKKKLDETKLQLEAGKKTLDESYIQLVTTKIQLENADSQLKSSKAQLDDANAKIT
SQQAMINTSRETLEDSYKKGNITKEAYNAGIKLLDSSQAELDKQKKQYESGLEQYNDGLKQYNDGKLQYEIGYAKYEDGK
KQYEDGYSQYTSGLAQYESAKAQYDAGKAQYDAGYAQYVSGKAKYDSGKAEYDKNYADYEKGLKEYNEGKKALETAKTDA
DKQFADAQKKIDDGREKLEKTSKPEWYLFTRDDNPGYSEYGQNAERIGNIAMVFPLFFVMVAALVCLTTMTRMVEEQRTQ
IGTLKALGYKNGAIIFKYLLYALTAATVGAVSGMLVGMKIFPAIIITAYGMMYVIPDILLPYDYILMICTTGVSVLLTAV
TVYFSCGGILHDCPAALMRPKTPKSGKKILLERIGFIWNRLSFSYKVTMRNIFRYKRRMLMTIVGIAGCTALVLTGFGVY
DSVNDILQKQFGEISNYTGITAYDNTVTDEQTAKIGKMLERYDCEGNRIYQKQITVYNGKKSTEAYIFGGADNETIAQFV
TVKDRRTGEQYTVTDDGVIINEKLASLLGGIKKGDTVTIALSETKRVTATVTEICENYAHHYVYITEKLYKELSGEEGLP
YNCFFFNSEDGDDMTESDRDELAQELMKIDGVMGVSFKTSVAGTFSSMLKSLLFVIVVLIVSAGALAFIVLYNLTNININ
ERIREIASLKVLGFYDKEVSMYVFRETVILTLIGTVAGMIFGRFLVDFVVKTAEIDMVMFGRTVHPMSFVFSGLITICFA
VIVMLFMHRRLMKVNMVEALKSVE
>UWP24908.1 ABC transporter ATP-binding protein [[Eubacterium] siraeum]
MSFVTLSDITKQYRMGDIIINANDKVSFDIEKGEFAIIVGPSGSGKTTVLNILGGMDTATSGSFYVDGSKISGYSRKELI
DYRRYDIGFIFQFYNLIPNLTAKENIELSTQTVEDYIPAVEILEKVGLTDRINNFPAQLSGGEQQRVAIARALAKKPKLL
LCDEPTGALDYNTGKMILKLLQDTCRSENMTVILVTHNTAICPMADRVIHMKSSKVSEIVVNEHPTPVEEIEW
>UWP24909.1 methionine adenosyltransferase [[Eubacterium] siraeum]
MAKYLFTSESVTEGHPDKICDRISDGVLDAILAQDKNARVACETCATTGMVLIMGEITTTANVDIPAIARDVIKETGYDN
SDYGFDYKTCAILTTLDKQSPDIAMGVDNALEGRDNNEFDTGAGDQGMMFGYACDETEELMPLTISLAHALSKKLTAVRK
SGEIPYLLPDGKTQVTVEYNEDGTPSRIDTVVVSSQHKADVTQEQLRADIIEKVIKTTVPASLLDENTKMLINPTGRFVV
GGPQGDSGLTGRKIIVDTYGGVGRHGGGAFSGKDPTKVDRSAAYAARHVAKNIVAAGIAKRCEVELAYAIGVAQPVSVFV
DTFGTGIKPDSEISAAVSKVFDLRPSAIISSLNLRNTKYRPLAAYGHMGRTDLDVAWEKTDKVDELKSALDIK
>UWP24910.1 GNAT family N-acetyltransferase [[Eubacterium] siraeum]
MTHIRPATESDASRIAEIIVTNYRVNFYPFFRNDAFYFGELNVLDTAKEYSAGSAALKNTFVYDDGVIKGIIRISGNEVE
MLYVEPLFQNQGIGAELLGYAINNFAVNELWVLEYNKRGIDFYRRNGFSLTGEKITEYEFVPLLKMKRE
>UWP24911.1 tRNA (guanosine(37)-N1)-methyltransferase TrmD [[Eubacterium] siraeum]
MIRIDIATLFPDMCESYLSESIVGRGRKAGHIDIHCHNIRDYAGNKHNRVDDKAYGGGTGMVMQAQPIYDCITAIKQESD
ASPRVIYMSPQGRVLTQDIVKELAAEDSLIILCGHYEGVDQRVLDELNAEEISVGDYVLTGGELPALILTDAIARLQDGV
LPNSDAYSIESHYNGLLEHPQYTRPEIWHDRAVPAVLLTGAHDAVAKWQEETALEVTRRKRPDMLYDHRVNGEPYARYIR
VFVPHKEREYDIVAFMKMIFHRRILTNREQKILKRMMPVLDSLPTPPECEENSRIWLNAKNAGRILDMYAPLFDMLREHG
IDYRIEYSDTPDGKPVAENENFTVFA
>UWP24912.1 ribosome maturation factor RimM [[Eubacterium] siraeum]
MRKQFLEIGKIVATQGLGGEVRVQYYCDSADVICSFDRLFLGKDKQELEVEKARPHKTLAVLKLGGIDNVDEAKTIVGKM
LYMDRDDVELPEGVNFIQDLIGLEVRDADTGKVYGKVTDIYQHGAADVYELKTPDGKELMFPAIPEVLLEKNIDDGYLVI
RPLDGLFDEE
>UWP24913.1 HAD family hydrolase [[Eubacterium] siraeum]
MSYKALIFDLDGTLLNTIDDLGDSANHVLCKLGFPTHTIDEYKYFVGNGIPKLIERCLPPDRQEYKEQALAMFMEYYSAH
SEDKTAPYDGIPELLRSAREKGMKLGVITNKAHDIAQQVVPHFLGGGVFDYIRGLDDRIKAKPCPDGALDVAEKLGVQPC
EVLYIGDSGVDMQTAVNAGFTSCGVLWGFRTEKELRDNGAKYIARKPADILEIMSK
>UWP24914.1 alpha-N-arabinofuranosidase [[Eubacterium] siraeum]
MSIKMYVNGSDRKGHINPEIYGHFSEHLGRCIYNGIYVGEDSNIPNTKGIRNDIVEAFKNIKMPVLRWPGGCFADEYHWK
DGIGEKSQRKKMINTHWGGVTEDNSFGTHEFFDFCEMVGCEPYLSGNLGSGTVREMSEWIEYITSDNDSPMTQLRKKNGR
EKPWKLKYLGVGNESWGCGGNMSPEQYSALYKQYQTYCRNYGTNQLYKVACGPNGDDYNWTKVITENITPWHTNAVSLHY
YTVPTGKWEDKGNATGFTDEEYYITLEKTWYMETLVKRHCDILNVNNPENNIKLVVDEWGTWYNVEEGTNPGFLFQQNTM
RDAMVASINLNIFNSHCDRISMANLAQAVNVLQALILTEGEKMILTPTYHVFDLYKNHQNAELCYSSIEDEKQEGYNLPV
ISQSVSVNSDNEMTLTVSNCSLTECRTIEADIRGFSFDSVRARILSAESNAHNTFDEPENVTITEFDKITKIDSGITFTL
PPCSVVEIILS
>UWP24915.1 DUF6171 family protein [[Eubacterium] siraeum]
MNVCKRCLLSRMSAEAFQNIKENIELIPDEKKADEALYKKRLEICTECDCLINGMCSKCGCFVEMRAAYAINRCPHEDKL
W
>UWP24916.1 PH domain-containing protein [[Eubacterium] siraeum]
MANMKKLERDYGEILWTGKKCIMGMPISFTRYIITSSVLYTKVGFLNIKEDEIELYKIVDKTMKLSLGQRMVGCGTIVVT
SRDCDTPNKELKSVKKPREVKKILDEAVKLERDKYMVRGRDMVGANLHGHGDMGEDNLHSEDFDEMADM
>UWP24917.1 GtrA family protein [[Eubacterium] siraeum]
MDKIKEIFKMALHPSQWKELFTRYREIIMYVIFGALTTLVSIVTYFIIRCIFPSEESVPTFLKWTYRLNFSGGDSSTVLP
NIISWIVSVTFAYITNRIWVFQSKVKGFAKNTLQALSFYAARLFTLFVDLIIMFLLVNLPGIENGLYEFCAKVFSNIVVL
VLNYVFSKVFVFRKEKKEN
>UWP24918.1 ATP-dependent RecD-like DNA helicase [[Eubacterium] siraeum]
MDNQKVDISVELSGSVEDVIYKNADNGYTVINLGCDEGLIAVVGNLGDVNEGERLSLRGVWITSPKYGRQFKAAMCERSM
PETESEISAYLGSGVIKGLGPAIAKKIVKQFGTEALDIIDNDCMQLTVIKGITSDKALYISNEYHKITGVNEVIKFLGEY
NFGPAHAISVWSAFEHDSIKQIKTNPYILCTSGIDIDFRSVDRMAADLGFDAENSDRVRAGIVYVLHENANAGHTCLPTE
KLRESVCDNLGIERRQFESCLDDCEEKDWVVRITLGKREFVYLPEYYLAETYIAKKLAFMLRTSAQYEKDYSDEIRGVEF
SENIQYEDLQRAAISACLTGSVFILTGGPGTGKTTTLNGVIKILKAQKKRILLCAPTGRAAKRMSDLTGEPARTIHRLLE
VDFTAKGELKFKRNETNPLPADVVIADEMSMVDALLMCSLVRAIKPTSKFIMVGDSNQLPSVGAGNVLKDLIASHYIPSV
ELKEIFRQAAQSLIVTNAHRIVNGEFPVLDDRQNDFFFMNKSLESDIAGLVIQLAKQRLPDTYGFSPIDDIQVLCPTKMG
MAGTKELNKQLQSALNPPSQNKAELKFFDVIFRTGDKVMQTKNDYDVLWTKNNEKGSGIFNGDIGIIRSVDRFSQNVTID
FEGRVAIYTSEMLRRLEHAYAITIHKSQGSEYDAVIIPITAFTHNLLYRNLLYTGVTRAKKMIIVIGTKELVKTMVDNNR
KMLRYSLLRPLLEKEMNRKDTEETDDEKTQSD
>UWP24919.1 hypothetical protein NQ549_10355 [[Eubacterium] siraeum]
MSGAYLMLFAMIFLGIMGAVNVILFIGNLGMPAAPPVSVTPDGCDDVEGKVRAALKATDGKVIINAGEELLSDSEFAVIC
RNLIADCPRVTLRATKKKQI
>UWP24920.1 50S ribosomal protein L11 methyltransferase [[Eubacterium] siraeum]
MQFRQVDVYTKSEAIQVLVMRLSELGLNGFIIHDPADFEEFLENKEYNWDYVDDSLMGLKTVEPHITCYVQDNEQGAEML
SALGGTLDELKENDTDDFYGSLDVTIDCVREEDWANNWKQYYKPFTVGEKLIVKPSWEEVENTDGRKILEIDPASSFGTG
QHHTTRLVMELLEKQIHEGDRMLDLGTGSGILSIAGLLLGAKQAVMVDIFENSVRTAKENTEKNGFGSDMVSAYIGNISD
DEPLREKIGTGFDIITANIVADVIVSMSPYFSGFLKKNGKLIVSGIITERLDEVLSALKENNIKVESISEKEGWNAILCT
CNP
>UWP24921.1 ammonium transporter [[Eubacterium] siraeum]
MDFLSTLTLAAESADKIQETVNATMFNVGDGNGIWYLIGAALVFFMQCGFAMVETGFTRAKNAGNIIMKNLMDFCLGTIA
FVLLGFGLMLGEDTFFGLIGVPNLDVLTQLSDFNRCAEFVFNLVFCATAATIVSGAMAERTKFISYCIYSFVISLVVYPI
EAHWIWGGGWLAQLGFVDFAGSTAIHMVGGLTALIGAAMVGPRIGKFSKDGKPRAILGHSIPLGALGVFILWFGWYGFNG
AAASNVDYLADIFLTTTIAPAVATVVTMIFTWLKNGKPDVSMCLNASLAGLVAITAPCADTDALGSAIIGIVSGLLVCFG
VWLLDYKLKVDDPVGAVAVHFFNGVWGSLAVGLFATGKGQNGITGLFYGGGFKQLGIQALGVVAVCAFAAVTMFLTFYIL
KHTIGLRASREEELKGLDTTEHGLPSSYADFVIAGDSVYSGSSAEDTAVVTTAAPVETSVPVQHVSKARAPISDSDVKMT
KVDIIANQEKFEVLKHALSSIGITGMTVSHVMGCGMQKGSTEFYRGVPVDARLLPKMKVEIVVCKVPVEKVVEVAKNALY
TGKIGDGKIFVYDVENVIKVRTGEEAYEALQDND
>UWP24922.1 hypothetical protein NQ549_10370 [[Eubacterium] siraeum]
MKNPKISHIRNPISDILLAQLHNRFTKNSSRYYADFTKCKKQIKNLQKSVDKSPRRQYNNTCKQRSYTNTKSSCGSFCFK
RDCKSSAVSAKAQRGADRIFSDPFQEKSGTAAVRKLPIERGGYQWISYPR
>UWP24923.1 hypothetical protein NQ549_10375 [[Eubacterium] siraeum]
MLTMRKGFSISFADKLSEGYKTDRKIFTANVSAQKTLPLLEDFIKLHENERLFFILELPTPQTAEPKDENGNIIAFHKDI
YYLDDCTSAMIRDVLDIVGKILLDDGISQFGVGSHITNDEMMICKYNIVNLYRNDEQSTLYDGFFENAGIRKENNLVTAS
DMLSPATPGECTMCEQDGRTVYDIPPVFAELGMYMAERCEE
>UWP24924.1 hypothetical protein NQ549_10380 [[Eubacterium] siraeum]
MNNIDKLTQKIFSKFNDDSLFYCNIYLTGTEENNAVVLFDMEGFVLKVCLDKVKTEYTMPEDSYVLVSEMCIDENENVIH
FSVWSEERGDEDFELKFDRANAEMMPCRKTYNSDGVWDIVVCMAANIYDRYSFDETLISEAERNYLPLVLELMEITDSSK
AKPELPVLTAYAEKYGLNEFTAIILKNVRRAKTGISNKRFSGLDDVKYEPLWRELYMIFWVLCKDYPTISEIIGLEPENI
RIRKNITDTLYKAGYEGVYPDFRKTGELKGVHLTQSHDKAYLVGCEKNVLYMVHCDEMCSDGEPVIIFRSGTIIMKDGFD
YSNADIYSSMFRNGGYHIEKSFSCCAGNEDISQAAEIAVKRAELKKLTRKECKAGDVDKNLLSFLPVGMLMGLLFGVFLA
LGMMIVLFLFEMFVGSSAVEALQAIVDSRWLCAFGASGLAFGLAMTVLMYLAGRK
>UWP24925.1 cysteine--tRNA ligase [[Eubacterium] siraeum]
MQLYNSLSHKKEEFVPNVEGKVNMYTCGPTVYHFAHIGNLRSYIMEDVLEKYLRYVGYDVKRVMNITDVGHLTSDGDTGD
DKMLKGAKREHKTVMEIAKYYTDAFFDDCTKLNIKRPDVVEPATHCIADFIKVISSLIKKGYAYEAGGNIYFDTSKLEKY
YVFNDFKEEDLAVGVREGVEEDGNKRNKADFVLWFTKSKFDDQELKWDSPWGVGYPGWHIECSCISMKHLGEYLDIHCGG
IDNAFPHHTNEIAQSEAYLGHKWCNYWFHVHHLNTNSGKMSKSKGEFLTVSLLESKGYDPVIYRFFCLLSHYRKSLVFSY
ENLDNAKGAYEKLVARIAQLLKAEQGEVDKAAYDKLREGFTAAMDNDINTSLAITALYDVLKADTTPATKLALIADFDKV
LSLSLIEKAKAVNEKPTDTAEELPAEILELAEQRKQARKDKNFALADELRDKITAMGYTVEETRQGTVIKKK
>UWP24926.1 serine O-acetyltransferase [[Eubacterium] siraeum]
MFDKIKADIKSVRERDPAVKSDLEVFFLYPSFKAVRAYRRAHKWYLKKHYFIARWISQRALRKTGIEIHPGATIGKGLFI
DHGSGVVIGETTEIGDYCTLYQNVTLGGTGKDTGKRHPTLGNNVMVGSGARVLGPFKVGDNAKIAANAVVLSEVPPNSTA
VGVPARIVRRDGQRVNACDLDQIHIPDPVAQQICALQSRLETMQSEIDLLREELKENNIK
>UWP24927.1 hypothetical protein NQ549_10395 [[Eubacterium] siraeum]
MARVTGKKFHREPCKVKDGRLICGEVRLYGFFIRVGRGNVRLISISARVVCVKDIKGV
>UWP24928.1 ATP-binding protein [[Eubacterium] siraeum]
MKKALIVRFLIVIAIVMSVCVVSATALLSSTEQNVRKSDMLTSLGLIRVIYEDETDHDYDLANRLSSLVGNARVSFINKD
GTVFVDTYIDGEPDDNHSTREEIKQAELTGSGVAVRYSKTLGKNQIYAAMKVKDDDIIRISYNINSYMDFASMFIAPMLI
AAAIGIIAGLIAVSSVARQIMKPINSISKAMSGMKYVGDEKVSAELEEIPSHKYPELDEFVTMFNFMRKSIQDNMKTLED
EREKERFILESLQDGVILYDNDLSVISINRAGLKLLGASDENCASTVPELARKPEIISGAEKAANEDRTVTIESTVDGRI
LLVQVFPVSKSGIDAMHGGLMVIRDVTDKRMSEQLKADFFANAGHELKTPLTAISGFAELLENGLVPKDKKDYYIGKILT
EAKRMSTIISDILEISSLENKTTAEEVTDCKLSEICTAVKECLEPAASAKNVTIELSGDSFTVRAAYKHIYELVENIVSN
AIKYNKDGGRVEITLHDVGETGCIYVRDNGIGIPKESLNRVFERFYRVDKGRSTKEGSTGLGLSIVKHIVNCYGGTVTLD
SELGKGTLVCVRLPIVKNIME
>UWP24929.1 response regulator transcription factor [[Eubacterium] siraeum]
MAERIYITEDDDSIRELVTVALSAYSYEVESFVSAEDCLAATEKQVPDIFLFDIMLPGMDGVQAVKILRENEQTKNTPIL
MLTAKSAEIDKVFGLENGADDYLTKPFGIMELAARIKALLRRSGRSTSDSASDKITAGGITVNTSLREVSRDGRPIELTL
KEYELLLYLLKNRARVVSREELLTKVWGIDFVGETRTLDMHIGTLRKKLSDDAENAHLIKTVRGVGYRFIGE
>UWP24930.1 phosphate signaling complex protein PhoU [[Eubacterium] siraeum]
MRETFEHKLGKLNNDLIRMGGMIEEAIASAITALRDSDAVLAKKVVDGDRAVDEEEKNIESQCLSIILREQPVARDLRKV
SAALKMVTDMERIADNAADIAEISLTADVSAIMHIVKEIQTMSEKVIIMVSHSIDSFVTTDMELANETIKADDEVDELFV
SIRNRIVELIKSEHCSGDVAVDALMIVKYLERIADHAVNICEWVEFFKTGEYKNTRII
>UWP24931.1 phosphate ABC transporter ATP-binding protein PstB [[Eubacterium] siraeum]
MSDIIVPQSDVKLCTRNVNLYYGENHALKDINLDIKTNKITAFIGPSGCGKSTYLKSLNRMNDLIPDCKITGQFLLDGED
IYADGVDTNVLRRRIGMVFQKPNPFPMSIYDNIAYGPRVHGIKSKAKLDRIVEESLIGAAVFDEVKDRLHKSALSLSGGQ
QQRICIARAIAVQPEVILMDEPTSALDPVSTLKIEELMNTLKEKYTVAIVTHNMQQATRISDYTAFFLVGEMVEYAPTDE
LFSRPVDKRTEDYITGRFG
>UWP24932.1 phosphate ABC transporter permease PstA [[Eubacterium] siraeum]
MAKAVTNSLTKKHRRVSDIVLKALIFLSSGIVVALTLGMIIYIAVKGTEGMSLNFLTTPAFSYPYENYGVLGNIINTLYL
VVITLIIATPVGVGAAIYLTEYAKQGRLTRIIEFTTETLAGIPSIIYGLFGSVFFYNIFKVNYSLLTGALTLSIMVLPTI
IRTTQEAIKTVPMGYREGAVGLGAPKWHTIRTVVLPSCIDGILTSVILSIGRIVGESAALIFTAGIAAEVGINSLGDIFG
KVMNQGGSLTVQLYQYAQRGGAEMKYAFSTALVLLVTVLIINICAKLVAYRIRKKRSV
>UWP24933.1 phosphate ABC transporter permease subunit PstC [[Eubacterium] siraeum]
MVYLEKTSGAAVAVGSVGKQRSAIRSKKSGFTNVTERVMKYIFTVCGITAVACVLMITIYMIISGAPAIGKIGLTDFLFG
DTWYAKKEQFGILPLILTSVFGTLGAIVIGVPIGLLTAVFLSELAPKAMKNVVKPAVELLAGIPSVIYGLLGANLVKPLM
YALEEVIYANDPTHQFTGGANLASAIIVLAIMILPTIINISENAISAVPSEYREASYGLGATRIQTIFKVVIPAAKSGIA
SGVVLGVGRAIGEAMAIILVAGNSANMPELFSSVKFLTTGIVAEFPYSSGLHREALFAIGLVLFVFIMIINLILNGILKK
GGKKEKAAKTAGKA
>UWP24934.1 phosphate ABC transporter substrate-binding protein [[Eubacterium] siraeum]
MNKKLISLIAGAALVAAATGCSQTATSSVAGTSSEASSTATEELSGTLSMNGSTSMEKVIKAVNGAFMEKNKGVTVNLNL
TGSGTGIQEASEGKCDIGNSSRKLKDEEAEKLDATVVGLDGIALVVNPVNKLEDITLQDLAKVYSGEITNWKELGGDDKA
IVVIGREDGSGTRDGFESIVMGDKEPKYAQELESTGSVINAVATTDGAIGYASLANVDETVKALKVGGVEATEENIKSGT
YEVQRPFICATLKGSDNKLVKAYLDFILSEEGQALVLAQGAVPVK
>UWP24935.1 TPM domain-containing protein [[Eubacterium] siraeum]
MPHSSGGGSHGGGSHHSSSSHSSSHRSSSGGGSSRIRTSRTYFPGARRFVYYRNGVPNYVYSDTDLSKGPSKLRFLMLIF
YVPFVLAAFLMIFTSFGVPEKLKVDYNSQIVIQDDANVLGDTTKLSDALEDFFNTTGISPAVMTVYNSDWEDNYTNLEKY
AYELYVNRFYDEKHWLIVYSQPKDPDDEFNNWYWEGMQGDDTDSIITSSVAYDFTNDLHKRLLVEGTKVNDAITDSFNAL
TPTVMKFRFDGETFGIGIFMLLFVCIHAFFMVFFRPDAKKYKGAKEVPLDDNYAPPQQTAPQPQSVVMKQASCEYCGGVY
TVGSCNACPHCGAPIQPQDYTVPVHNGTSTANTTSTNMH
>UWP24936.1 hypothetical protein NQ549_10440 [[Eubacterium] siraeum]
MNDSRITDSPIGAVLLIIGSVIAVMALVCVIIQIYKNHISDRSMCREIYGTDKPAKHKSVPKKLKSLEERFRELNIPPVY
SFTGNCYCEHFTITVKREFIFYVCCHTVGGETLDKKLFLNFEKARRYIFREVMDIVLNSYGEEGYQVYASKLTAEEKETM
GI
>UWP24937.1 glycoside hydrolase family 130 protein [[Eubacterium] siraeum]
MNVKVINGTSLPNIPWQDRPAGCKDVIWRADNNPIIPRDLLPTSNSIFNSAVVPFESEKGKFAGVFRVDDKERNMAIHAG
FSEDGVHWNLNEEKVEWINDDPETAEANPWQYGYDPRCVWIEDRFWITWCNAYGWKPTIGVGWTKDFKEFHQCENAFLPF
NRNGVLFPRKINGKYVMFSRPSDSGHTPFGDMYLSQSPDMKYWGEHRHVMAPMKGWESLKIGAGPIPIETSEGWLVFYHG
VLQSCNGYVYSFSAAILDIDKPWKVKYRCAEYLLNPREYYECVGDVQNVTFPCAALCDADTGRIAIYYGCADTCVSMAFT
TVDEVVDYVKKHSSV
>UWP24938.1 ferrous iron transport protein A [[Eubacterium] siraeum]
MMPLILASEGDENIIRKIGGSPEVKKHLENLGFVVGGNVKVVTTVNGNLIVNVKEARVAISKEMAQRIMI
>UWP24939.1 ferrous iron transport protein A [[Eubacterium] siraeum]
MKTLKQATVGETVKVVKLHGEGAIKRRIMDMGLTKGVEVYVRKVAPLGDPVEVTVRGYELSLRKADAEMVEVE
>UWP24940.1 ferrous iron transporter B [[Eubacterium] siraeum]
MSLKIALAGNPNCGKTTLFNALTGSNQFVGNWPGVTVEKKEGKLKKSDGVVITDLPGIYSLSPYTLEEVVARNYLIEERP
DAILNIIDGTNLERNLYLTTQLTELGIPVVIAINMMDIVKKNGDKINIEELSRELGCKVVEISALKGTGIKEAADAAVEA
AKNGKTVPMHTFSGPVEHTIAHIEEAAVHNMPEEQQRWYAIKLFERDDKVIEKLNLDSAVMAHIDEDIKNVEKELDDDAE
SIITNERYVYIAELIKGCYKKKSAGQLTTSDKIDKVVTNRFAALPIFAVIMFLVYYISMVTVGTAATDWANDGLFGDGWH
LFGIGSSDYEDASGAYSDALEAVNGFVTIEPDSEDFEPGTALETLKSYKPEGENPSVQIDVEDEETLEVSQLTVYYKEIP
ANADEDTTLGITYLDAVKYFEEGGESAFEEPDPASYGVWVPGIPVLIEQGLDAVNCVDWLKGLILDGIVAGVGAVLGFVP
QMLVLFILLAILEACGYMARIAFVLDRIFRKFGLSGKSFIPILVGTGCGIPGIMASRTIENERDRRMTIMTTTFIPCGAK
QPFIAMIAGAIFGGSPWIATGAYFLGMAAIIVSGIILKKTKMFAGDPAPFVMELPAYHIPTVGNVLRSMWERGWSFIKKA
GTIILLSTIFVWFTSFFGWVDGAFTMLDESQMDCSILANIGKAICWIFAPLGWGDWQATVAAVTGLVAKENIVATMGILY
GSGDATVWQTLASSFTAVTGMSFLVFNLLCAPCFAAMGAIKREMNNAKWFWFAIGYECGFAYVIALMINYFGKLFTGALA
GAGDIIGLIVAFLLLAALIYLLVRPYKESKKLGVKVKVTK
>UWP24941.1 FeoB-associated Cys-rich membrane protein [[Eubacterium] siraeum]
MDPVVGSIIVAVILLAVIILIIHKLVSDKKKGKFSCGGCVGCSGHCAECHGCGSAPESQAKKSK
>UWP24942.1 sodium/solute symporter [[Eubacterium] siraeum]
MILAILILYILSVVGIGIYCRKKTSTVNDFVLGGRSVGPWFTAFAYGTSYFSAVIFVGYAGKFGWNFGLASTWIGIGNAI
LGSLLPWLILGRRTRVMSKHLESATMPEFFGRRFNSKAMKIISAIIVFVFLIPYTASVYNGLSRLFGMAFNIDYSFCVIG
MAVITAVYVIVGGYKATALNDFVQGIIMLVGIVAVIAATLASKGGFSEALNQLSHISTEGTASPGLNGGFVSFFGPDPIN
LLGVIILTSLGTWGLPQMVHKFYTIKDERSIRTGTIVSTVFALVVAGGSYFLGGFGRIFVSDEELTQIGSDGIIPKMLES
LPEILIGIVVILVLSASMSTLSSLVLTSSSTLTLDLINPLCKNKLDEKKSLIVMRAFIAIFLAISVIIALNKNALISDLM
GYSWGALAGAFLAPFMYGLFWKGVTKISVYVSFGVGVIGTVLHMIIKPAGTILGFNVASPVNFGMFLMVAGLIIVPLVSL
VTPKMKKLELDEIFACYKQKAEVEVTDAIPDAEKLK
>UWP24943.1 hypothetical protein NQ549_10475 [[Eubacterium] siraeum]
MAKKRIKNKNRIEAKSENKVLHGLAGSIEEALSEDPSEIEQDEVIVVDVPEHRHKGLAKKIAYFVVGLLIIVFAVVGAVN
TVIAISGGIGRIANQTDLKEEFALYLYPVVATDPPSFEDASTLTQSTIIKIAVSKILLTGDTSNYETDTGVMYIPEFDVE
TAAKNIFGSSIEVKHQTVGHVQDLATYNSEKKVYIVADTNRIPNYYPVVSKISNVGETYTLTVDYYPPTVSIPGLVNEQV
SSKSMTYVVTKSGDKKIITSIALDKVTREDG
>UWP24944.1 glutamate-5-semialdehyde dehydrogenase [[Eubacterium] siraeum]
MSYIDELGKKAKSAAKNSAMLSQSLKNDILATIAVMLENDRDEIKKANELDITAAHENNMAAAMVDRLTLTDARIDGMAE
GVRQVAALPDPVGKILGGNTLPNGLTVIKKSVPLGVIGIIFESRPNVTVDAGCLCLKAGNTVILRGGSDAINSNKCLVGI
MRAAAEKHGVNPDIVQLVENTSRDTATELMKANEYVDVLIPRGGGGLINAVIKNATVPVIQTGEGNCHVYVDRFADIDMA
VDIVDNAKTQRPSVCNAIENVLVHKNIAEGFLKKLAERWNGNVTFVGDEASSAYITLEKIADDEDYRREFLDLKIAVKIV
DDIDEAIAHINRFGTGHSECIVTEYLRNAEKFQREVDAAAVYVNASTRFTDGFEFGLGAEIGISTQKLHVRGPMGLEALT
TFKYLVNGNGQTRG
>UWP24945.1 aspartate carbamoyltransferase [[Eubacterium] siraeum]
METFSNLIDLDSYSPDEWNMIVELAQQIQKNPALYRSRCSGKIMGTLFYEPSTRTQMSFQTAMLRLGGTIIGFDNPSTSS
VSKGENIKDTTKIVSSYADILVMRNPYEGSAKAAALTADCPVINAGDGGHLHPTQTLTDMLTLKNEKGRLDHLKIGLCGD
LRYGRTVHSQLKALSRYEGNEFILISTPELALPSYIKDVLNARGCTYKEIYSLDEAITGESLDMLYMTRIQKERFSSEEE
YNRQKDVFRLDTEKMKKAPKDMIVMHPLPRVDEIAMDVDDDPRAMYFTQAKNGMFVRMALIISVLEGRLGAPKLLTGTIK
NDVECTNPKCITKTEHYLPHSFKVQGDICECEYCDERILLD
>UWP24946.1 sugar transferase [[Eubacterium] siraeum]
MNKDKEKYKRTALIVDALVLLTWETSTFGIIWLNYYNSEMAFSFFRKGNWLLFGLYFAILYVFSRIYKGLKIGSHKTTDI
IVSQILATLCTNFITYIQICLISRSMLDPRPLLVGTLYQAVVIALWAFISGKIFRALYPAKNVIMIYGLEQPARMLVEKM
SRRRDKYNITRMINVSEGLEKIISEIPNYDGVVICDTPNEIRNDILKFCFKTSIRTYLVPKISDIIVRGGDNMELFDTPL
IISKNYGLGIEQRFVKRCFDILLSSIGIIIASPFMLITAIAIKLCDHGPVLYKQVRLTKDGKEFKLLKFRSMVVNAESDG
VARLASDGDKRVTPVGKFIRKVRLDELPQLFNIFKGDMSVVGPRPERPEISREYEKEMPEFAFRLKVKAGLTGNAQVVGK
YNTTPYDKLKLDLMYIEKYTLAKDILLILKTVKIIFMPEESTEGIKEGYITPLQKGEDAQSKEGNDNNGNVQ
>UWP24947.1 hypothetical protein NQ549_10500 [[Eubacterium] siraeum]
MIEYIHEPTDLQCGQAVLAMVLGKTVEEIVIFLQNDRETTLAEMKRTFREHGVHMSDERIAVQKKEQLPPLCLLSLETPR
CWHWSLYADGTFYDPEHGVMSDFPRANRKYYWKLEKQSVL
>UWP24948.1 YegS/Rv2252/BmrU family lipid kinase [[Eubacterium] siraeum]
MKALLIVNPVSGKRRITGELVEIISRLEKGGYVTTVHVTERRGDATETARIHGGEYDVIVCCGGDGTLSETANGMIKGGH
KTKIGYIPSGTTNDFAYGIGLSSDIMTAADDIVSGAPKAFDAGRFNEREFMYIASFGAFTQSSYGTPQNLKNAFGHFAYI
LSGIKELAEIKPYHMSVYDSDGILHEGDYIFGAACNATSVGGIIKLDENLVDLSDGVFEVMLVRCPKTPVQISLMAKALL
SGNYDNEFLDFFHTKQLDIHSDEALPWSLDGEEADGGKDTHIEVLHESVNIILPKKRG
>UWP24949.1 polysaccharide deacetylase family protein [[Eubacterium] siraeum]
MFVMTMTKRKLIRAVMFVLVLITGIAIGVFAILSSIDTGAENVKLPIYNVKRTDNKISITFDCAWGNSNTDKLISILAEA
DAKATFFVTGEFADKYADDIKKLSDAGHEIANHSDKHPHIKGMNVNDLIADTKECSRKIKMITGNAPTLYRAPYGEYDDK
AVTTLFGMGMSVIQWNKDSIDWDKPTPETIIERTTKNISGGSILLFHNDLENTTQALPTVLKSLKEQGFELCTVSELLLE
GDYTIDSNGTMMPKSKTTVNQIIYSDNHDANLAFEALAEKLSISDINALLSKDVSMETARKLASYLTQEQIAALKALPEE
SLYNGFIKLKEAVYARENAVPGSSTEPIIKD
>UWP24950.1 hypothetical protein NQ549_10515 [[Eubacterium] siraeum]
MNKKKKMIICFVLGMVGCLCFGGGDWLMIYGNTAHTGEIYWLTQGVIGISPARNAIAMAFAFPGIICYGTGLFAMAGFIK
DSRDRKIYRVLNIFGLTPWLCLHIFYILLLAIYAYMGSNGYQGADEICHAVYSSLSWIVPLSEAFMLPPFIYYMYLQLRG
KTYFSRLGGFFGANVLVNYGVLYVVSLIMPDIPARLGFKNGLMSESMIILFVVLIICTVKNIHGVADEEKFTLIP
>UWP24951.1 molecular chaperone DnaJ [[Eubacterium] siraeum]
MAEKRDYYEVLGLQKGATDDEIKKAYRKLAKQYHPDLNPDNPEAEAKFKEINEANDVLSDPQKRAKYDQFGHAGVDPSYG
GGAGGFGGGFGGFSGGFSSADGIDLGDIFDSIFGGGGGQRSNPNAPRQGSDIAISLDISFMEACKGLSHEVEINRAETCD
SCHGSGAKAGTTPKTCPDCHGSGQVRVQQRSMFGMMSSTRPCSRCGGKGKIIETPCPTCNGQGRVQRRKKVVINVPAGID
NGQTLCVRGEGNCGTNGGPKGDLNVRITVRKDPIFERKGFDVWCEIPITYSQAVLGDELTVPTIDGNVKYSIPEGTQPGT
VFRLRGKGIKKLQREGRGDQMVRVVIEVPKKLNKKQKDALLSFEKELTPSNYEKRTSFFDKIKKFGDDLKKNFQ
>UWP24952.1 molecular chaperone DnaK [[Eubacterium] siraeum]
MGKIIGIDLGTTNSCVAVIEGGEPTVITNSEGSRTTPSVVAFTKDGERLVGQLAKNQAVTNPDRTVISIKRHMGSDYKVD
IDGKKYTPQEISAMILQKLKTEAEGYLGEKVTDAVITVPAYFTDSQRQATKDAGQIAGLNVQRIINEPTAAALAYGIDKE
NEQKIVVYDLGGGTFDVSVIEIGDGVQEVLATAGNNHLGGDDFDQRLIDYFVAEFKKSDGIDLKNDKFAMQRLKDEAEKA
KIALSNAPSVNVNIPYITADATGPKHLNVQLTRAKFNELTADLVEATMGPFKQAISDSGLSMNEIDKVLLVGGSTRIPAV
QEAVKKYTGKDPFKGINPDECVAMGAALQGGVLNKEVTGLLLLDVTPLSLGIETAGGVCTRMIERNKTIPTKHSQIFSTY
SDNQPSVDINILQGEREFAKDNKSIGTFRLDGIAPAPRGIPQIEVTFDIDANGIVNVSAKDLGTGKEQHISITASTNMSK
DDIDKAVKEAEAFAAEDKKKKEEVEARNAADQMVYQTEKSMNEFGDKVTQADKDSVNPKLDALKEALKGTDVEAIKKAQE
ELQTAFYAVAERIYKEQGAAAQQAEAAQTDVQGEGTNAAGGSDDNVVDADYTDAN
>UWP24953.1 nucleotide exchange factor GrpE [[Eubacterium] siraeum]
MSKKEKETKEETQQTADTATEKVAETTGEVTEEKAEAKAEEIKVDPKDLEIADLKDKLLRTMAEFDNYRKRTAKERMELS
PEITARNLTEFLPVMDNLDRALAAECKDPDYKKGVEMIHESFVTALQNLGVEVIESDGAQFNPSYHQAVQQVEDDSKEEG
TIAATFQKGYKIGEKVLRFAMVAVVK
>UWP24954.1 heat-inducible transcriptional repressor HrcA [[Eubacterium] siraeum]
MENRTLRILEAIVDEYIRTGEAVGSKLIAEKLDNAVSSATIRNEMAALEQQGYLEHTHTSSGRLPTYQGLRLYIEKVMSP
AQLPDEEKEEIDRIFDNIGGATDDEIIDNASRALADITKCAIVSTNTVNKFSVITKVDVIPTGKRMYVLLLITSEGNIRN
RVCRLSFDLTNEQMDFFTQFVNENLKGVNLDELSDEYIDKLTQAMGGYMMTLSPLLKAVVDISAEMQQQVEFSGEKNLLT
CSDFSNTQIATILDGKNELCSWLDDTFSGIQIKFGAESDTFAVTNSSLIAASFNKDGRKAGSFGVIGPVRLDYKKLIPYI
EYFSSKVTDALSAGNDEEEKNEEKEADSV
>UWP24955.1 hypothetical protein NQ549_10540 [[Eubacterium] siraeum]
MDNNDLKKQNRLMKKPVPETPEERSETEEIILDNFCGCCSSSDCTGLIPSDPTSKTAADEYRNVYPYAVPDSDGVPYTKN
KKKTYGKEGTHGGV
>UWP24956.1 HAD-IA family hydrolase [[Eubacterium] siraeum]
MEIKAVIFDMDGLMLDTEKLLVKYWCEAANKLGFPMERRHALALRSFSRKFAIPQLKEWFGEDCDYMAIHDLRVKLMKEY
TDVHGIEKKQGLDTLLDYLTSHGYRTAVATATNIERAEEYLKKIGVYDKFETIICGNMLENGKPCPDIYLYACEKLGLEP
SQCMALEDSPNGVKSASSAGCVTVMVPDLTQPEEEQLKAVYAVAPSLDKVIDVLENMK
>UWP24957.1 UvrD-helicase domain-containing protein [[Eubacterium] siraeum]
MDYLTLKKQVLNKYFSRTNDMQKKAVFRINGAVLIVAGAGSGKTTVLCNRIANMLLFGNAYNSNTVRELSDDDVAFAQSF
LAGEIDNFDAAERLSEIFGEDRVKPWNILAVTFTNKAAAELKERLENMGADVDGIWAATFHSACVRILRQDIEELGMGYK
SNFTIYDTDDQLKVIKTVMKEHNISDKAVTPKAVQNLISRSKDKLITPDKFSTKGKNGSDDYQLSTAKTIYTDYQARLEA
ANALDFDDIIMLTVKLFAHCPDVLSHWQNRFRYIMVDEYQDTNAAQYKLVSLLAEGSGNLCVVGDEDQSIYRFRGATIEN
ILSFEEQFGAEVIKLEQNYRSTATILKAANAVIANNTQHKDKNLWSDLGDGDKIRMDRFSTEQEEAMFITERILDGVKQG
KKYADHVILYRNNAQSRTVETTLAKSGIPYKIIGGVRFYERKEIKDIIAYLCVLNNNYDEVRFGRIVNEPVRGIGAATLD
ELNRVVSGMGISYVQAMCESDSLPSLSRKAKVLVPLGETFSELSQHTDDISDGSLIDDILDRFGYREAMQRQGLEGEVRL
ENINELKSNMITFAKENEGAGLSEFLEQVALVSDMDSFEADDDKAVLMTMHSAKGLEFDTVFVVGAEENIFPGYRSQFDP
MEIEEERRLAYVAITRAKRHLYFTCAKQRMLYGQTMRNKVSRFVVEIPSQYMAYDDHTAVTASAAARSAEQMKPRTSYLQ
QQQRSYHAEQREMEKRVENVSYAPGERVHHGVFGDGTVLSAKAMGGDWLLEIAFDDKGTKKVAAKFAKMTKI
>UWP24958.1 prohibitin family protein [[Eubacterium] siraeum]
MAEMKFSTSSSDTKEFNGKKAGKIAVIAVIAVALIIVLFNCFSIVNEGFIGVKYTFGKITQDNLAPGLNFCIPFIEEIRQ
VDTREQIYSVTDDAYTSDTQTVQSLQLKLNYRYDSAKLSDIIRNVGIDNVESKLLVQNVAKISKNEIGKVKAEELVQSRA
DVQQTIQQELTNTLAPSGIIVVSFAIENLAFDEAFETSIQAKVIAAQDALKMENKTKEKEEEAKQVVIAAQAKADSTKLE
ADAQAYAIQAVQKQLETSPNYIDYMKINNWNGQLPQIIGDGVNPFVNLDSSANSTESKSDKSDSTSKSN
>UWP24959.1 2-hydroxyacyl-CoA dehydratase [[Eubacterium] siraeum]
MLHIGLDVGSTTVKIAVLDDENNAVYKNYQRHYSDIKKTIAEVLGGCLETIDEKNVTVAVTGSGGISVSHWLGIPFVQEV
SAGTTAIQTFIPQTDVAIELGGEDAKITYLTGGIEQRMNGSCAGGTGAFIDQMASLLNTDITGINELAKDYTTIYPIASR
CGVFAKSDIQPLLNDGAKKSDVAASIFQSVVNQTISGLACGKPIRGHVAFLGGPLHYLSELRKRFIETLQLDDEHIVFPP
DANLFVAMGASLAENREELSVDKLRDDLKALATVEVHEVERLAPLFKDEQELKEFCDRHAKAVIPVKELSEAEGPCYLGI
DAGSTTTKATLINKDGDILYSHYGNNMGDPLKSVIEIVKDVYSKMPEKAYIAKSTATGYGEHLIKAALGVDFGEIETMAH
YKAAEKILPGVEFILDIGGQDMKCMRVKDGEIESILLNEACSSGCGSFIQNFANALGMQPEEFAQIGLSAKSPVDLGSRC
TVFMNSRVKQAQKEGASVADISAGLSYSVVKNALFKVIKIRDPKQMGEKIIVQGGTFLNNSVLRAFELTCGREVVRPDKA
GLMGAYGSALVALSRDDGKGSTLAPLEKLENFTIQKTTARCGRCSNNCLLTISKFADGTRYITNNRCERGAGLGSKSKEL
LPNLFDYKYKRLFDYEPLDPETAPRGVVGIPRVLGLYENYPFWFTLFTKLGYSVKLSPKSSREIYDRGIETMPSESVCYP
AKLSHGHIMSLLDEGVKFIFYPALPYEMDNGGGGDNHYNCPVVATYSEVIKNSVPELRADDITFMNPFLPIYDEDRMIER
LIEEFMPLGIGGAEIGVALKAAYEEDRRFKDDIRSKGEEVLKMLKEKGKKGIVLAGRPYHVDPEINHGIPEMINGYGFAV
LTEDSVAHLGTVVRPIRVVDQWMYHTRLYAAATLVGQTPELELVQLNSFGCGLDAITTDEVQEILQGYGRMYTVLKIDEV
NNLGAARIRLRSLISVMEERERNGIKPVPKYKGYIRQPLFTKEMKKDYTIIAPQMSPYHFELLEQAFRYSGYNVEIQKNY
SKEVVDEGLKYVNNDACYPAIITIGQLLYALNHGKYDKDKVAVLITQTGGACRATNYVGMLKKALKDAGLDNVPLISLNV
VGMEKNPGFTLTLPLIYRAFISVIYGDLLSRCVYRVRPYEAEKGATNKMYEKWNEKLKGEIKSLSLARFNKNVKAIVADF
DSIPTLDIEKPRVGIVGEILVKYHPAANNNVVELVEAEGAEAVVPDLMGFIYFICDHANSRHELLTVSGARYKLSNMAIK
LIEFMQKSYKGAIEGTKFGSFMKISDMRKLVKGVVSTGNIAGEGWFLSAEMIELIHSGVNNIICMQPFACLPNHVTGKGI
IGELRRQNPESNIIAVDYDPGASEVNQVNRIKLMLTQAFRQMREKKLPTEENIVAPEAKVKINDKYSALDV
>UWP24960.1 type II toxin-antitoxin system RelE/ParE family toxin [[Eubacterium] siraeum]
MIDIEEKEEFVIIFYKKDDGTEPAKEFLDGLDNKMRAKMIRTVELLRDYGYELREPYSKHLNNGIFELRAKVSTDITRVL
YFFVSGRKAILTHGFVKKTQKTPQSEIEKAENYRRDYLSKNKS
>UWP24961.1 helix-turn-helix domain-containing protein [[Eubacterium] siraeum]
MATNFNDYLNEQLKDECFRTEYDALEPEYALIRAIIDARKSKGITQKTLSEKTGIAQGDISKLENGNSNPSLRTLCRLAA
GMDMKLKIEFVPK
>UWP24962.1 LL-diaminopimelate aminotransferase [[Eubacterium] siraeum]
MAKMNPGFLNLKKSYLFIEIGKRVREYIAAHPDNKIIKMGIGDVTQPLAPVVVAAMKKAADEMGVKETFRGYEDSGKGYD
FLREAVAGYYKSFGVTVSPEEVLISDGAKSDCGNIGDIFSENEDVVVTDPAYPVYVDSNVMGGRTVHYVNSTEDNGFAAM
PDESMKPGLIYLCSPNNPTGSVYTKEQLKVWVDYAIKNKSVIIFDAAYEAFISDETLPRSIFQIEGARKCAIEICSLSKT
AGFTGTRCGYTVIPEELMLETPTGEEISFMQLWCRRQGSKFNGVSYPVQRAAEAVFTEEGYKQTRATIAYYMQNAKVMSE
TFDELGIKYTGGKNSPYIWFKCPDGMDSWTFFDKLLNEAEVVGTPGAGFGKNGDGWFRLTAFGTHENTVEAMQRVKKLLS
K
>UWP24963.1 YdcF family protein [[Eubacterium] siraeum]
MVRISDCSSKPVRILSYTLIVTGAIVLTMFIIPLFSGTLNTGSYFGFVIGGVTVLLGIFTPKLFSNAKKAVRYIFRAVLI
IYGVLAVYAITLSAFMIANMNDAPEKDGSRTVIVLGCQVRRDGPSLMLRRRLDAACSYLSTDTKADCIVSGGKGDNEHIS
EAEAMYEALVNDGISESRISKEDKSSSTYENLLFSKQILEDSGKPLRIAIVTDGFHQWRARLQAESLGYDVKCVSAATPW
YLVPVYWVREWFALSYLFVFGV
>UWP24964.1 response regulator [[Eubacterium] siraeum]
MEKNISKAKVLVCDDSMMVRNKMKKLLTAYGFTQIFEASDGAQAVEKFADIVPDVTFMDIVMPELSGVEALKLIKTNSPD
AVVIMATSVGTVGNLSEAIKLGANDFLQKPVDEEQLYKLLDNYFKKEA
>UWP24965.1 chemotaxis protein CheX [[Eubacterium] siraeum]
MFTQFFGSYLLNRKIVSPANLRVALEKKDTTRVKLGVLAINAGYMTAKQVDAVHRKQATVDKRIGDIAVDMGYLTEAQVE
ELLSSQKTGCLLLGQALVDMGCLTNEEFEIVLNDYKKENGLTDKDFSNEDNEKTENVISSFFAIEGEYKDYCSEYVNVLF
KNLIRFVGDDFTPLQSAVTDSNDTAVIQELCGDFNAVSAITADNKAAAVFASRFAEEEITDMDYANDAISEFLNLSNGLY
NVNISETTGKEIGLNPPETTTSSAVSGIKSKFTLTIPVEYTFGTVVFTLAVI
>UWP24966.1 Na/Pi cotransporter family protein [[Eubacterium] siraeum]
MDIFGILTMVGGLALFLFGMNAMGQGLEKLSGSRLERILEKMTSNPFKAIMLGALVTAVIQSSSATTVMVVGFVNSGIMR
LSQAIGVIMGANIGTTMTSWLLSLTGIQGESIFMQLLKPTSFTPILAIIGIFFIMMSKSSKKKDIGTILMGFAILMFGME
TMSSAVAPLADNEQFKSILTMFSNPVLGVIAGAVLTAVIQSSSASVGILQAMCATGAVTYSTALPIIMGQNIGTCVTALL
SAIGANKNAKRAALVHLYFNLIGTIVFMVLFYIINAIFPFEFFEQSANQAGIAIMHSVFNIFATIVWLPFMKLLEKLAYI
SVRDKKDDSAPTNEFQILDPRFLATPSVALEQCKSIAVRMADCARDTLKLSMGLMSKYNDRDVEIVNENEEKVDVYEDKL
GSYLLQLGSKNLTPGDSQTVNMLLHCISDFERISDHAVNISECAKEMHTKGLSFSKKAIEEIHIFNGALNEILDTAITAF
EHGDIEQAKSVEPLEEVIDNLRTEIRNRHVKRLRKGKCTIEMGFVLTDLITNYERVADHCSNIAVCMIQIHDNSFDTHSY
ISDLKATNNEEFRRKFTVFSEKYMLPDAKKTD
>UWP24967.1 deaminase [[Eubacterium] siraeum]
MERRDKINYYLDIAETVCERGTCLRRNFGAIIVHNDEIIATGYNGAPRGLKNCSDLGICTREKLNVPKGQRYELCRSVHA
EANCIISASRTDMIGSSLFLACHDMTSGGTLCGEVEPCSMCKRLIINAGIKDVFIRTSANEYKVINVESWIENDPSLDGS
GGY
>UWP24968.1 metallophosphoesterase [[Eubacterium] siraeum]
MRLQTTTYEIKSGKVSSPVRIAFVSDLHNSLFGKSQSELKNAIDGAKPDIVVFGGDLADKTQDDLPENSYILVKYLVKRY
PCFYTIGNHENARGDSARIKQQMSDFGVTVLEGNGTVININGNETEICGIYDAHTYDEVNGELVNQLDAVTSEKDSKRTR
ILIAHFPEQIDEYLKGNFDIVLSGHAHGGQWRIPGLIDGVFAPGQGVFPKYTAGVYMHGDTAHIVSRGLWKPSTLIAVPR
IFNRPELVFVDIKK
>UWP24969.1 glycosyltransferase [[Eubacterium] siraeum]
MKVLLFSEGMNLIKISGLGRAIMHQQRAMELNGIEYTLDPKDSYDVVHINTLGLKSKHLAKKAKKAGKRVVYHAHSTQED
FRNSFIGSNLISGLFKKWICSCYRRGDVIVTPTEYSKSLIRGYGLTAPIYAVSNGIDLARYEPKENDREAFRKKFGLKDD
DKVVISVGLYFERKGLLDFVQMAKDMPDYKFIWFGKTPLYSVPHKIRKAVKTKLPNLTFAGYVQPDELKQAYVGCDVYIF
PTLEETEGIVLLEALAAKANVIVRDIPVFDWLNGGTDCYKAKDKDEFERMIKEIYEGKLPSLRENGRKAVENMDIKKIGE
KLVKIYNGTAEGGD
>UWP24970.1 amino acid ABC transporter ATP-binding protein [[Eubacterium] siraeum]
MSILSVKNLSKSFGKLEVLNDISFNVEKGEVISIIGPSGSGKSTLLRCINQFEKIDSGECEICGITMTRNDENGKAVYAD
NKTLHDIRLKIGLVFQNFNLFPHMSVLKNITEAPVHVLKQDKMQAEQTAMELLGKMGLADKANEYPCNLSGGQQQRVSIA
RALALSPELLFFDEPTSALDPELTGEILKVIKSLAEEKMTMVIVTHEMQFASEISDRVIFMDGGYVIENGTPDEVFNNSQ
NERTRQFLERYHS
>UWP24971.1 amino acid ABC transporter permease [[Eubacterium] siraeum]
MINYRKIKEELNMTGEQIMKVTGILLENLIPTLKIFGFTLLFSIPLGLIVAALKMCRFKPISWLTNLYILIMRGTPLMLQ
IIVVYYALPFLKTATKGSGGFVESLLSGVDPAAESFMFTMVIIAFVLNYAAYFAEIFRGGIESIPRGQYEAAAALGMTKA
QTFFRIILPQVIKRIVPASSNEVITLVKDTSLANVVAYSEIMLAAKQQMMNYSSLVPLFIAGVFYFVMATVLTALFGFIE
KKLNYYR
>UWP24972.1 EAL domain-containing protein [[Eubacterium] siraeum]
MYIGKFHKYAVAGICLVGMQNDHAAHIVKVASDALIKKGFKVMIFNAFTDMFYDTPYSKGEASVYHLINLDIVDVLVIMP
ETIKSEWVTDTIIRYANAAKIPVIMLDGSHNGCTNITYDYGRSLESVVEHVITEHKCTDLFFMAGTKGNSFSEERIEAFK
HVLARHNIEFNEKTMLGYGNFWDAPTKKTISDLIVCGRKMPQAIICANDTMAITAMKALEEHGMKIPEDIIVTGFDAIYQ
ERIYSTTRLTTAQMDADELATTIADTAYGYIKGSEKPSDKHIHFSMILGQSCGCCGFDVAYTNEKLEHMNKYNLALSDAE
SKMASLCTHTVNCDRLDELTKTMGRYFNYRAALCLNDDFLTKESVVIPKAYHSVFTENMTAHVIRMWDDYSYKINYPAKK
VLPDLNDLIKRYNTIMFCPLHFQEQVIGYYATIADDLLVNPGSFYYVQRLVESINQALENFRIEYLLRNANNELSLTHLI
DPLTNIYNRRGYFERISELMLGNEKCNVILVSCDMDRLKEINDTYGHSEGDIAIKAVADAIKTGCGKDGICARFGGDEFI
LTVPYNTDKQRELSRLVGEIQTEIDKFNRSAGKPYEVSISVGGSYGTVSSVEEVNELMRSTDRLMYEQKRMKKGERGPVF
QPVPEAQEKPAAMLEDYRSRIHEIFSQFDRCTYFYMDYLNFKWYIIENDHMPKCIKSSSVGPLRAIWLSGAIHPDDKLIY
DSFCRKIKNSFDYKITDASLTVNIRLCEDGKPVWYGIYVQLSGRDGKMEEIAGSIKALEINEIMSIEILDYYTTTDNPIM
FHDMILQRLTAYPDTKFALVQFDIKRFKLINENYGEDAGTEMLQFISRQLSNFCGKQQIGARMSGDVFVLLTPYEDKDGL
LSVISELQRCLKNFRQYSYEFVFGIYLIEDRSVSVRTMCDCAAMARQSIKKNALESIAFYNKNMQKAIKERKFVESHMKK
ALDNNEFIIYLQPKFSISSGEAIGYEALVRWQSPEKGMIYPDGFIPLFEENGFITKLDAYVWECACMVLRDWIDRHFTPL
PISVNVSRANLDDESFLDVLDGLIDKYRLPKHLLELEITESIENDATLRMTEKIKEHGFVLLMDDFGSGYSSLNTLQDTR
FDVLKLDREFFSTHMSNDRGKKIIMHTISMSKDVGLGLIAEGVETADQAQFLENCGCDTAQGYLYAKPMPVQEAEKYLKN
TLQSKTDEVKEPI
>UWP24973.1 AraC family transcriptional regulator [[Eubacterium] siraeum]
MNDWTAGIGEAVSYIENNLDGEINIEKAAEKAFVSTFYFQKIFCVLCGFTIGEYIRYRRLSLAGEELSQGNAKVIDVALK
YGYDSPDSFARAFTKFHGITPSAAKEHGTVLRSFAPIKLKLTLEGGTMIDYRITEKPAFTVVGVTTPIENDTSISYNVIP
TLWDEHYKNGGGEKIRGDFGACIYCDEKTFTYMIADAYLPWKDIPDGCETYTFPAGTWAVFPCKGALPNALQSLNTKIWS
EWLPNLKGYKLSGYYNLEMYTPPADKPEDTYSEIWIPIEKA
>UWP24974.1 transcriptional regulator [[Eubacterium] siraeum]
MGKTSNCLKMLQILSSGRVYKGQELADILETNVRNIAEYRTELEMAGYYIEGIPGKYGGYRLIMQSVIPTVRLNEAEQRA
LSSGAEYLKSRNDFPYSSDYEKAMGKVFAAVKHEQPQEISVANRFPLAVDEQELSRRYDTVAQCIAHRKELEMDYLSLSN
KVSHRRFDPYKLFMYNNAWFVLGYDKKSYEIRYFKLSRIQSMVVTENRFTVLATYKESDYLDDFGMKKNGEWYEIVMLLH
GRYAMLARERIYGRDQTVTPIDEDTTELRCTMQNEENIMCFVMGFGSHCEVVSPHWLKDRVKDEAENILKQNTQ
>UWP24975.1 SHOCT domain-containing protein [[Eubacterium] siraeum]
MKMNKEFILKNLMGIICAVIILALFLPFMSVKAEVSVGGFGGGSADQSMNGFSIVTDGGIFGFAFILCLAAVAASCYIPQ
LKPFRKIISAIGSVAGIVCLFIAPGSAASAVNAAAGGATAGTGVSAKVELNYLIGFWIILILMLALIAMSVIQFLGLKGN
KVFDAVNSAEDENGTAGVSLPSINADGIKSAIGSVNADSIKNMAQNAAGSIAGAAENLKDKASQAAANMQNHSITASAKK
EDPKAIMEQIKQLHEMKENGILTEEEFAEKKKEFLERL
>UWP24976.1 hypothetical protein NQ549_10645 [[Eubacterium] siraeum]
MEQGSSKKNNIIVLCVVIAVIAVALVAYLVISGQKDNGQPAVSATMELNTVNIYGAWYKKAGDSTYELRFKDNKELSYKQ
TAADGTVTAQSDEGTYDIADGKLILTIVAGGQTYSDTCIANVNEKQMSLVTEANGSGLFGGIYDKDGADYSVPDVSQNEP
SEAPDTTTVPPQTTAVTTAAPETTTTTAPVTEAPESKPAENGKIELPESIAKYFNTDYEDSEFNGLYLEDEKAGYVGYAG
YYTDNKEVLYQCKYDKSGYGQGKALKVVCEAKELFTMFDADKSKYSDLTAYMMNNFGDKCKTSNDTGNVYFYQDLNYVIL
LYVVETDEVDPPISNILVTICDINDYYRERQ
>UWP24977.1 hypothetical protein NQ549_10650 [[Eubacterium] siraeum]
MQSTVYNKVIKLQISGDVMDKDNKSESLNGVYGTICEIIGFENTVKLYNQMKGSQINFPTRLYSKEYVALEAEKTYDGTS
DSLNKIAAEYNYSERTIRKLLKKKNEEE
>UWP24978.1 TetR/AcrR family transcriptional regulator [[Eubacterium] siraeum]
MPPRAKYTREEITEIALGIVAESGAESLNARSLAEAMGTSTRPIFTAFRNMEELESTVRESAMKVFGQYAEKETPDMPAF
KQVGIQMITFAKEKPKLFRLLFMKEQAHTFNFEEMFSSMLGVTADKCIEYIMNDYSLSKEDAMTLFRHVWIFTYGIGVLL
SSNICLFSENEISDMLSVQFRSMLIMIKSSHAAK
>UWP24979.1 DUF4234 domain-containing protein [[Eubacterium] siraeum]
MNEQNNYQQPVEQNFQQDNQGYQQPAPQYQQPAPQYQQPYGQQFYGPVRQLNTRRGLLKLILLSIITFGIYPFVFFSGIS
EDINLIASRFDGKKTMHYCLMAFIIGPLTFGIGFIVWFHNLSSRMGNELARRGIAYSFGASDYWLWNVLGSLIIIGPFVY
LHKLARASVLLAQDYNVRG
>UWP24980.1 hypothetical protein NQ549_10665 [[Eubacterium] siraeum]
MPTELETMKHAKEYIDKLANGIDPFTDKPVPDGDIINNVKLSRCFFYISGILEKIIENGGEVSPVYSGTIADGNCIITDE
VRSELVAIDDNITTKAVNDMINVALIKHNCRQIKSGIVSKWLTELDLIQRYNDIDGKRRRRVTSVGEEEGLIEERRFTAK
GFPYNCILLSKKAQQFVIDNIDAIVSENSTKSEKKPRKPFVVTDEIRNNLVPTSEAVSVSVMTATVNKSVCEGEGMLKVG
MIAQWLEKQGILENTELPGGRKRRLPTDEGLQLGIFTEQRTSMSGDEYTAVLYPPAAQEYIYSHIDEIADLNNG
>UWP24981.1 alpha/beta-type small acid-soluble spore protein [[Eubacterium] siraeum]
MASTNKKNKAALNSIKMQAASEVGVPLKDNGYNGDLTSKQAGSIGGQMVKKMIESYEMSNKQ
>UWP24982.1 branched-chain amino acid aminotransferase [[Eubacterium] siraeum]
MEIKIEKTKTPKAKPVDETKLGFGHIFTDHMFVMEYDTGKGWHDARIVPYGDISISPAAMVLHYGQEIFEGMKAYRTPDG
SIQFFRPEENFKRMNISAERLVIPQLNVDDCLQALHELVKIDADWVPHTDGASLYIRPFIFAADPFLGVRPGDKYYFMII
MSPSGAYYASGLDPVNIYVETNYVRAVRGGMGFTKTGGNYAASLIGQDEAHKQNYSQVLWLDGVERKYIEEVGAMNIFFV
IDGEVVTPALQGSILSGITRKSSIELCKKWGLKVSEKRITIQEIADAYDAGKLNEVFGTGTAAVISPVGHLKWGDKVMLI
NNNKIGPISQRLYDTMTGMQYGKLPDEMGWIEKL
>UWP24983.1 glycine--tRNA ligase [[Eubacterium] siraeum]
MKNTEKTMDKLVALCKGRGFIYPGSEIYGGLANTWDFGPLGVELKNNIKSAWRKKFIQECKYNVGLDSAILMNPQTWVAS
GHIGGFSDPLMDCKACKTRHRADNLIEDFDGTNCAGWSNEQMMDYIREKGITCPNCGKADFTDIRQFNLMFKTFQGVTED
SKSELYLRPETAQGIFVNFMNIQRTTRKKVPFGVAQVGKSFRNEITPGNFIFRVREFEQMELEFFCKPGTDLDWFYFWKD
YCKKWLLSLGINEENLRLRDHDQEELCFYSKATTDFEYLFPFGWGELWGVADRTDYDLTQHIKTSGQKMEYFDPETNEKY
VPYVIEPSLGVERLFLAVITEAYDEEQLEDGTTRNVMHFHPYLAPVKAAVLPLSKKLADKAGEIADELSKYFCVDYDDAG
AIGKRYRRQDEIGTPFCITYDFDSVEDGCVTVRERDSMKQERMPIADVKKYIEDRIAF
>UWP24984.1 hypothetical protein NQ549_10685 [[Eubacterium] siraeum]
MADEKMSKAVAMLCEKYEQLGTLPKRSDFTPSEVCFIKQKLGPWTRALEAAGLKEPPAVSAKEKSREKRERSRQRRKAAK
RRLDG
>UWP24985.1 DUF4430 domain-containing protein [[Eubacterium] siraeum]
MTNVKKFTAKVTALLLALSLALLSVPQVSFTVFADDDLGSVRVIVENTTFTEAVSGGNAPAWTGTKVDKWVSLDKTSSAM
TCIKDAIESSGFTQKGADDGYISEIAGLAAFDGGSMSGWMGTLNDWFTNEGFTAYTVANGKLASGDEIRMQYTMDWGADL
GSDWSGTDTSLKAISSDYGTLSPEFSAKTYNYTLTVPFGTKSINFRPTALNKNFKTVSKIGDKTLSLTKPTEIKDGDIIT
VTVGEGATASTYKVTIKEGARPAARFDSFALSAFSLDGWDNDAFDPEKLEYDVKIKSYSTSSFYINSGTKFNKDLLKCYA
VYTDINGVAQRNEIKSGSFNSISNIPFGLTKLILELCYIDDESIKTQYVFNITRPYDYTAEIASTSGITLVPAGRELYAT
KYNGFAEGTVFRNDENDNVTDTTGTNAECHSYTAYVLGGTDSVALTLKGKTANVHFRAKADGEYTELKSGETTPAYSFGK
DGTVTVSIDAVSDGDYLTDKFDDADKITSYKIKLVKADVSIKNVHFTELKSEHGDMYPAFDPSLLSYNIVIANDAEFPTV
YFKVANGCTVKIGNDAATADENGVYSLVTKSANTTVTVTDGTLSESYTVKATKRSKYDVPDKVVDYLCINSQYTNVSYGV
GPEQTLAGTIKSLGNFGGYITYYYENPVTDDPSNPYGLDFYAYGNSFVSGGSAAESGQVYVSEDGKTWYALAGSEHFEDT
TITDYEVTYKKTADGKTSWTDNQGNSNDGSKQTGRWVSPSVYYMNDLAKGDTVTLRGVVIPGVQGSIQGDSSTASFVGTT
RFGYVDYFKNGTIGTNVNAYSENAESNGFDLKWAVDENGNPVTFKNGVHYIKIQTASNIWAGIFNEKSTEVSYVVRTAAN
EQEVGTTALPGKIVLTDANGKTIKEITPDDNGVYEISTGIEESVNVSVSGADDDNIYINNQRVASGTEAKIALNQSEIKV
VRIIVQNGEKQPVYAYLKLVPDDVKAAEQVEELIDAIGDVTLDSYDSITAARAAYDKLSDNAKTLVGNYETLTAAEEALA
KAEADVISNAIKAIDAIGKVTADSKDKIENAKDAYSAVPERLRDKVTNSDTLDKATERFAVINTIKQAGTKSKEHFDTVL
GTLADNNIYPVQSIGGEWSVIALARAGKLSADKAAKYYSELCEAVKANGSDRLSDRKPTENARVIIALSSLGKNSADIAG
HNLLSGLDDMDYITSQGINAVIFSLIAFDTTDYSAKTHDELIAYIVDNMTGKGWALAGDTADVDLTAMAIQALAPYAADE
KVNAAIDSGLEFLAESLDENARYANGSESTSQVLIALAALGIDPLTDSRFIVDGITLIDALESYATENGYSHTLGGEENY
MATEQAALALTAYELSKDGSSLYEMSAKAEPTEPENPDTPAQPGDSVKPGDCSGKPEDKNDPINPGTGVLVTGGMAVLIS
GAVMLISKKKRK
>UWP24986.1 DUF4430 domain-containing protein [[Eubacterium] siraeum]
MKAFFDKYKYILGLGLALVAVVIIAVVSAAMGKDAAENSGISYVTPETSSFTTVENLVATTAFQTDGNSQTTPATTVTDT
SSQTLPESEKPKTTAITSVASTSSTAADISKPTEKHVFTSAPTSSASPASSKVTTVSTASSVISTTPKPDKPIKKYDNTC
TFVIECKTILNNKDKLKKGLEKYVPDDAVIFSGTVGFDSGESVYDILRRICDENSIQMEASYTPAFSSYYVEGINNLYEF
DCGQGSGWMYSVNGVFPNYGCSSYKPVNNDKIAFRYTCELGYDL
>UWP24987.1 energy-coupling factor transporter transmembrane protein EcfT [[Eubacterium] siraeum]
MERTHPVTAAMYFLSVILITAIVQSPVFMAEALVCSAVFAFLLNGKTAARTLFVMLPMALLAAVINLLFSNRGITVLAKL
PSGNSITLETLIFSLFTGAMTISLVMWFIGLNKCMTSDKTVYLLGKALPSLALLLSMTLRSVPMFARRAKQAAAAQRFVG
NDIYEGGLRSRIRSGVHVLSVAVTDTLEHSAYTARSMKYRGYGTAKRTAYSIFRFAPSDFIIMSVTVICTTAIIILFASG
KAYYLYYPEFILPLTAFDISADIFWLILCVTPVAAELYSRFKRRERNGTL
>UWP24988.1 ATP-binding cassette domain-containing protein [[Eubacterium] siraeum]
MELYNISNLSYSYPGSDINALSDISLKINKGEFVILCGSSGSGKSTLLNLMKAPADAGTQKGKISFSGHFAGFVTQFTDE
QIVCDKVWHELAFGAESIGLSQNEIRSQVSQTALFFGIEDLLYCDCDKLSGGQKQMINLASVMAMNPDVLLLDEPLSQLD
PIASTQFISLLVRINKELGTTVIVAEHQLGGLLSVAKRVVMLDNGKVCHDGDASSLTKHLSENNHPMLFEMPAGVRASAS
VSNVLPLLDVPSAKDWYTSYGENHRLVSPAAADYTLSEESCISVKNLSFGYKNSKRDIIRNLSLDIKQGSITAIVGGNGA
GKSTLLSLICGTLKQNSGKITINGGKIGFLPQDPTLLFNKETLREEFADNADEIAAAFNLTHLLSRHPFDLSGGERQKAA
LAKLVSYGADILLLDEPTKAADAVYKQMFSALLKQLKADGKTIVIVSHDMDFCAETADICALLFDGEISVSLPPSQFFSD
SSFFTTDSAKIAKNVCDNVYTVAGLIASLRGVAENYGDLSGRFHVIKGDKPDTAVPQRKKRKRLSAFRKVMLSLGSVGFV
FMLLAGTGIFPFEIPSEPFWLQYALLCVPMIMLIIGVAPKNSMAKPPVTAKKVTPSDIVAGVITAVLIPFTVILGTLFVP
NGTRKHLLIILAVLVECLAAFFISFEKKKPSAKDIAVLAVLSAAAVAGRELFFMFPQFKPVAAIVIISGTALGAQAGFLV
GAVSMLISNMLFGQGMWTPWQMFAMGLLGFFAGIIFSKKRNTLALCIYSFLSVLVIYGGIMNISSVLTYTTDINLQTITA
YIVSGIPFDLIHAVSTVIFVLITGDALLKKCCRLRVKFGLFQ
>UWP24989.1 hypothetical protein NQ549_10710 [[Eubacterium] siraeum]
MAYVLEVISKDGKIKYINSAKATVYCPEYAARYDDKKTAMTVAAALLRNECYRSISVKKLSLELCVASYKRNRSLSFNLI
YPNIYKGSSYK
>UWP24990.1 carbohydrate ABC transporter permease [[Eubacterium] siraeum]
MTDNITTTENSGQTSFNMDKYRFKETPKGVRILIDVLKYAVLVIACLIVIVPLVVVLLGSLKSHEDFLTSGAFELPKVVE
LANFKTAFLQGNVMKGLINTAIILVFSCAGTIITGTMTAFVVQRFTMVFTKLVKNVFLIAALLPNISMQVTVFQVVHALG
LYDTLAAPIILYIGTDIVSIYIFIQFLNNISVSLDESAILDGCSYPRVYLSIILPMLRPAIATVLVIKFVSIYNDFYTAN
LYMPSDGLQVVSTALYKFIGPYGSQWEIIFAGVIICIIPTLIIFLSMQKFIYSNLVSGSVKE
>UWP24991.1 sugar ABC transporter permease [[Eubacterium] siraeum]
MATQGVTAIHKRRTLWQWLKGYTGQKYMTTVLFLAIPVALLILFTIIPAVNMIIFSFQQRDQLGVNVQWVGFDNYKTLFT
DMAYLSTLINSLYYFVGSFIQLGLALFIATLLCSKIKLAGLFKGVIFFPYLMNGVAVALIFQRFFRGDDGGTLNSIIALF
GADPVKWLSNGAINNWCLVFASVWRYIGFDILMFIGAIQSISPDIYEAADLDGANAWQKFWHIIFPGIRTIIALQLILAI
KGAASVFEIPYIITGGKMGTSTFVIKTIETGFQYQKIGLASAMAIVLLFIIIVITMIQKIFFKEEK
>UWP24992.1 ABC transporter substrate-binding protein [[Eubacterium] siraeum]
MKAKKILAGILAASTAVSLAACNSNNATSSTSGSTSSSSKTEDNSSATSGEASSTTPSGEKITLKVLTHRTDRKDDGSLD
KMTDAFEEKYNCTVEYQSFKSYADDVSTMMSTKEYGDVLMIPDTVKLADLSNFFEPLGKYDELKDKYKWADQKMYDGTVY
GLAHLGSVSGGICYNKKVWTDAGITTMPKTADEFIADLKKIKEKFPDVIPYYTNFKEASWTASQWSSLVVPSSGNPNFET
DLIVNKEDFFTEGKPYYNVFKLMYDIYSDSTLIEGDPMSSDWEGSKLMIAKGEVATMTMGSWAVSQFQQIAKDNNLDPEN
IGYMPAPFSKDGKQYAQYAADYCMGVNKNIADDKKDLGKKYIEWFIAESGFSEAEGGINTLEGSKLPDYLSAFDGCEFFT
AATAPEGLTGVFNAIDKDSEVGIWTGDSANFKLQLAEAAFAGKGDAGFKAIADSVNQKWAATRDANAELEAYIKANG
>UWP24993.1 N-acetylmuramoyl-L-alanine amidase [[Eubacterium] siraeum]
MKLNMKRFEFKRLRTRIPALIVLLGCFTVIAATADYSQMSVRASTSHVTNKKTIVLDAGHGGTDSGAVGINGELEKNINL
AIVRDLSDMLTLSGFNVVLTRDSDISIHDEGVKGTREQKVSDMKNRLDIINKYGDCLFLSIHQNKFTEPEYFGAQIFYTA
NNPDNRMIAQIMQDNFKTIQPGNDRQIKQEGDELYLFKNTKIPAVLIECGFLSNPDDAANLSDTDYQRKVAYTIYNGILT
YLTSKPADNAGRAEISTTGIPENSGDITSSGQ
>UWP24994.1 DNA repair protein RadA [[Eubacterium] siraeum]
MAKSKSVYICSECGQEYPKWSGRCNACGAWNTLEETLIQPKSHGLAKSTGGGRLPLSSINNLSFSDETRYETGMSELDRV
LGGGLVKGSLVLLGGDPGIGKSTLLLQICGCLAQDKTVLYISGEESERQIKLRADRLGVASDGLYISACTDCDTIIEGVR
ENKPDVVIIDSIQTMQLTELQSVPGSLVQVRECTSAFMQMAKSLEVAVFLVGHVNKDGGIAGPKVLEHIVDTVLYFEGDK
QLSYRILRAAKNRFGSTNEIGVFEMQDKGLEQVENPSAMLLLGRPAGVSGITVLCTVEGTRPILAEVQALVGKTSFSAPR
RMTTGFDYSRLCVLLAVLEKRTGYNFGGYDVYINVIGGLKIDEPASDLAIALALYSGLRDIPIGDDVAMFGEVGLGGEIR
AVSHIRERVREAARMGFSKCIVPKSSLKNLDKSENYGISIYGVANLQQSFKVLEMFTKESEGNKE
>UWP24995.1 16S rRNA (adenine(1518)-N(6)/adenine(1519)-N(6))-dimethyltransferase RsmA [[Eubacterium] siraeum]
MKLTDISTIRQLFEKHGFSFTKSLGQNFLINPTVCPKIAEMGGAGKNVGAIEIGTGIGVLTRELAKRCEKVAAIEIDTGL
KPILDETLEEYDNVEVIFADVMETDLNKLIAEKFPDMDVIVCANLPYYITSPVIMKLLEEKLPIKAITVMVQLEAADRIC
AAVGSRECGAITASINYYAKPKKLFRVNRGSFMPAPNVDSAVISLERYEQPPYKVDNEPLFFEVIKQAFAQRRKQLANPV
SAYFKIPKAVLAEKMTEGGIPATARAEQLTMAELVKLYEIIDELKKE
>UWP24996.1 amidase domain-containing protein [[Eubacterium] siraeum]
MRKVLSIITLISLFMIMGATTIKNEESISEFFTPEAYGIYSIKDKVTINNTSYDLLATYNEPQKAMENFKRTNYAYLRKI
QKKYDLDELNSENYYDYYYCSLEYYSGNCDEMPVSDKKSYHSLCEFIDIYENNDNNKDIIELCKNDSQLAVSILSNDNNK
ELDVFASYATTTRSESFNAYKGSQYAQDWATSRNTNYYYSFSRGDCANFMSQILEAGGVKQIVYNDASKGWWHKRTETHL
GPIDSHSQSWATAWVFANYQGKYMKTNNLRTFSGKLLPGDFIGLDETGDGDVNHVGFVTHTGTYKTYNGKYYKDFKVAQH
TTDYCEWVSAEKNHWEDYDGGKSAYYVLRRSK
>UWP24997.1 hypothetical protein NQ549_10750 [[Eubacterium] siraeum]
MNNTRKTNIFITIGAVALLLHAVGFLLPWCNMNGVKVQEGLAFIAGGSWVAIALCLGFELYFAFVRWQSRKFMTVCRILS
IAASVTALITELIIISGIKISMANFGVGIYICILTLAVNIICCTAVCVLSIKDGMMSKA
>UWP24998.1 transglutaminase [[Eubacterium] siraeum]
MKKHIPAATLAVGIIALCAVLGGCNGEGQTSSVQTTTTSVTTSATVKSTTASQTSPQTTSSASSITTVTTKETTTTTAVT
TTKQTEPPATVAPVTDPPKTDPPQTNPPQTDPPQTEPSPSYIITPTADGVKVYSNGDALIDASNSSQGYLMIKLKKAMSG
SYRILVNADDINVRYTFQLNNSGNYEVIPITEGSGSYTVSVLKVTSAGKGTVMFKQALNVSVSDSFLPFLTPNQFCMYNS
GSSCVALSSTLCGGNKDTIAKTAAIYDYVISNISYVSTAENGANGYIPVPDTVLANKSGICFDYASLMAAMLRSQKIPTK
VVVGYAGDIYHAWISVYVDGSGWIDGYIYFDGNKWNRMDPTFAASAKDENDYKSIVDFISDGSNYSVIYYY
>UWP24999.1 type II secretion system F family protein [[Eubacterium] siraeum]
MSKKHYLSNEDISILCSELASVVSSGLTITDGILVILQDGEDKNKAALLEKILRSIENGSSITRAFDKTEVFPNYFIKML
EVGESTGRLDTVLASLADYYAGIDEISTSVKSAIAYPSVLLIIVFAVIILLSVYVLPIFSDVFAQLGLTLPDSAQWIMSV
GGVISDVAILIIGILAFVIILGVVLYNFVRPFRKAVLRAVSHTKTAKTLYAARFSAALSMTLSSGMDIDESLDMCENLLE
NEYMREKLSLCRKEMADGKPFVDALDNTGMFSAVNMRMINIAFSTGTLDRTMATIAENAEKKVSAVIQTSVARFEPTMVI
IMAVAVGFILLSVMIPLMSVMTVIG
>UWP25000.1 hypothetical protein NQ549_10765 [[Eubacterium] siraeum]
MKTRNHSSAFYIIRDAVIAVALSAAAVAIVTLSIAGSEENRRSENLRIIENGVRKAAAECYAVEGFYPDNIGYLIENYDL
HIDKNSCIVHYSPVSSNIMPDIKVIAK
>UWP25001.1 DUF4860 domain-containing protein [[Eubacterium] siraeum]
MIFVLTVFVLFVCCLLAAVLAFAKAYKHFGSEIEKRFDTATAQTLVLQKLRSYDSGAVSVGKQGDTDYLGFSDTIDGESY
ITYIYCYDGELRELFVESSAPFVAENGNTLFPADNFTATADKNTIDFTITCNGVQTSSHYCLRSGKEGAG
>UWP25002.1 hypothetical protein NQ549_10775 [[Eubacterium] siraeum]
MSIKRRSRNGAFLIELLTVIAIFAVCAAACVRVIGIAASEMKYAERLSDAQIKTADIAECYKSGESISELSQRYADGDIR
IQLSERTTGNIQYLDITASDDENTYITITSARRVAS
>UWP25003.1 hypothetical protein NQ549_10780 [[Eubacterium] siraeum]
MKNSTRSENCRKSLNSVGLSSLLVIFVVLASVTLSVMCLITVRQDLDRAKKLAVTHEEYYSADTKATEKLDGLYLLLSDD
SVTDISAAARELGIEVTGGTRENRILTFSWSETVNSGSRLVCKAEYENENLVITSWKIISNNYYEEENSLPVWNGESLPV
>UWP25004.1 PilT/PilU family type 4a pilus ATPase [[Eubacterium] siraeum]
MELMEILKGAVEKKASDIFIISGLAVTYKENGIITKQNDNMILPAEAERLIKEIYRLAGRDISRYEETGDDDFSVSVKGL
SRFRISAYKQRGSMAAVIRVVEFDIPDYKELNIPQEVITDTVARTKGLVLVTGPAGGGKSTTLACIIDEINKQRNSHIIT
LEDPIEYLHKNKKSIISQREINSDSKSYIVALRACLRQSPDVILLGEMRDYETISTALTAAETGHLVISTLHSVGAQNTI
DRIIDIFPPSQQQQVRIQLSQLLCSVISQQLIPCEDGILRPAFEIMKCNNAIRNMIRESKTHQIDTVITASGESGMFTMD
SYLMHMYRNGQISKSELIKHASHPDIMLRKIGEDK
>UWP25005.1 winged helix-turn-helix domain-containing protein [[Eubacterium] siraeum]
MPNKIHITMFGQFSISYRDKRLCENEYRGSKMISLLEYLISQRGREITQNELIDLLWSDSKNPANALKTLVHRTRAILDE
MIPCGGRLIAGSHSSYAFTETDDCVIDSSLFKEYISKAEDESLSRTRRISMYKKAIALYNSGYLAGAVGETWVQPINVYF
HALYNSAVDKCAQLLYPMGKFSEIITLCERATMLDQSDEKMHANLIRAFVAMGDYERAAKQYDYIRAYLMEQYGAAPGAH
LTELYELTVKPRNDVQNNLDAVIGDLTGDDSKEQKGVFYCQYEIFKYIFRLYKRESQRIESKLSICLVSAVDSSKNELKD
IKLLEKAMDKISFSISNSLRMRDVYTRYSRSQYLLLLLDADKSSFDGIEERIMTRFRRSKTMDSVNVKFDFKKI
>UWP25006.1 ATP-binding cassette domain-containing protein [[Eubacterium] siraeum]
MITVSDVSLSFGGQMLFKDVNLLFTAGNCYGVIGANGAGKSTFLKILCGALEPTTGTVTVQEGLRMSVLKQDHYAYDEYT
VQDTVIMGNPRLYEVMKQKDALYAKEDFTEEDGNLASELEGEFAELGGWEAESDASKLVQGLGLDESIMYAQMSSLAGNE
KVKVLLAQALFGNPDIILMDEPTNHLDIDAVAWLEDFLAEYFGTVIVVSHDRHFLNNVCTHTVDIDYTKIKMYVGNYEFW
YESSQLIQKMLKQQNKKNEEKIKELQSFIQRFSANKSKSKQATSRKKLIDKLTVEELPASSRRYPFISFDMEREIGKDIL
QVEGLTKTVDGVKVLDHVSFTVGRNDKIAFVGDNEIAVTTLFKILMGEEEPDEGFIKWGSTASVSYFPQDNSAFFNGCKL
SILDWIRQYSKDETETYLRGFLGRMLFSGDDIFKNVDVLSGGEKVRCMFSRMMLFQSNVLILDRPTNHLDLESITAVNNG
LSDFKGNVLFASHDYEIVQTVANRIIEIADKGCYDRQGTYEEYVDWRKANHGGSFTL
>UWP25007.1 WG repeat-containing protein [[Eubacterium] siraeum]
MSKICPNCKREIDENVKFCPFCAAFTGETPQEKKKSPVGAIIGGAAGVLALGAASLAVFVFDIFGMYGEKTETLCGTGDK
LFIQSVTPVCIDGKWGYADKSGSTTLKPQYSAAYAFNEDTNDVAPVAVDGKFGYIKKDGEFVAQPQYSFAGSFSDKGLAK
VTDENGNVGFVDSRGRKAFDGRMFSYASDMNDSGYAFAYTLMMPELEGGRGYYYIIYSLLSSDGKVTELANGTGILSIYD
DKYIGFRQAERKDETTLDFTREYAVFSADGTQLTDYYDRIAKSGKLLIVCDGIDDDSKLYKAKLLKADTLEQVGGEYLCG
SDIKSYDSGAVLLKRDDKGFIRDVLLCDNANEIYLCSTGSHIVSGFDMSGYACVYEKGKYCGYTASGKQFESNFQFGSFN
CGLAPFYDNAKLGYINTNGEKVTDAKFDGASGYYADGYAYVKSGTEYSVIDMSGNTVIGRLSYASDKLMFADTVHSWYDP
EDFEKFDGENMFLGDFYFSEIAGNTSDEDMWDYTYSDMIPVAKNAKSYNEVYRKYNPQYCDYRIDDGYFIVCNSHTLSGR
IVASGETLISTDTENELVNASVIDTDSARLIRYCEEEHTAVKDLFGNKTVLQGSSERYSMNEYTACDLIQSNKPSQTVIY
DNRLCPVLTVSSSVSFNLNEYGDKLYIASFSSDREKDSGKQDKIRKKYAMADRNSGHVYAVYERAFTVLGNDFYKTKDSN
SLAEYYTAYGKSIGKFVYAKAYGDRLMCFDYDKYYIYDKYGQLLAQYENKPRISENSGSVVIRNDDGSFTCYDRDMNVLL
TTKYDIQPMENGYMAYLAAENGKTGFIGKDGKVALEAKYEFVSAMSPDGYFVSKTYINNKNGYDYNGYTPELIGVTVNDL
HGKAEMEGISGMCNAGNSAANGYSPLDFYAGAVYYESTPKITQNIENYIFVADDGERLYYTDRYGNRHYEEYYVSNSVDQ
SYMSPCITEGKAVTLSVLMYDETGKNSETVNYYLNLDGTPFVKGDRTLDRLQYFGYIIGDGNEDGRYNIYGAHGKILLSN
IETEKSADGIGINRNGDKLAVSDMNGVRIFDLITQEQVFEKEDDRFSFIAENLISYPDGNADKTVCVNLDNGKTYTYEGR
VSFINIDSYRNKKAVFPLRLVKYGNKNNGGATVYDDGYDCLSVYSLDEDMEESYVNTYTAGEGKSIFMLGFGDGTGMYGI
TDTYNKSSKRAWTFINVMLDKQITVDGVISVNQNKYPDKPCFIIGTENDDGSVTTYELDAETMELSVQ
>UWP25008.1 WG repeat-containing protein [[Eubacterium] siraeum]
MSKICPNCKREIDENVKFCPFCAAFTGETPQEKKKSPVGAIIGGAAGVLALGAASLAVFVFDIFGMYGDKTETLYGTGDK
LFIQSVTPVCIDGKWGYADKSGSTTLKPQYSAAYAFNEDTNDVAPVAVDGKFGYIKKDGEFVAQPQYSFAGSFSDKGLAK
VTDENGNVGFVDSRGRKAFDGRMFSYASDMNDSGYAFAYTLMMPELEGGRGYYYIIYSLLSSDGKVTELANGTGILSIYD
DKYIGFRQAERKDETTLDFTREYAVFSADGTQLTDYYDRIAKSGKLLIVCDGIDDDSKLYKAKLLKADTLEQVGGEYLCG
ADIKSYDSGAVLLKRDDKGFIRDVLLCDNANEIYFCSTGSHIVSGFDMSGYACVYEKGKYCGYTASGKQFESDNQFGSFN
CGLAPYYDNAKIGYINTNGEKVTDAKFDGASGYYADGYAYVKSGTEYSVIDMSGNTVIGRLNYASDKLMFADTVHSWYDP
EDFEKFDGENMFVGDFYYVSNTADMSSSIYNKSNAKLIKERMMIESRNADTEIASVYRRADSGRLGSDGYFLIHNVNKLT
RFIMTPDGKINEEKEISNANGIRIGSAPLLRYSIDKTSYLEDMFANKYVLIGYNSVNSNGFTALDLRSGNRVARQFLIYD
NNFEPTVTLRSNTSMSIACYGSLLYVKNIEYAGSESCSAIIDGGNGRKLYTSDALEFEGDYFIREPYGESGYKVRTGYGA
EIGTYSYVKAYGDRLLCFDNNKYYLYDRYANLLGEYDTKPKISEYNGNMVLKNDDGTYTCYDRDMNVLLTTKYDIQPIEN
GYCSFADNEKGKIGFLFADGKTAIEPKYDCVTEMTPDGYFVSKTISSSEITYDTTEINYTVTIEDKGGNAVIEKTQNVCD
IANSAFDSKSLYGYFDGYRYYADKFAEYENVEFSNIQILPQNDYGKVPTDFYGNELFEEYEYIGFDFMPVSVNGNTLCVT
AEYYNDEGYSQCILLNLNGERLYRNGRRLKLIHNKYIIGISDNKEPADLYNTDGSVMLTLKDIKDPDSIEAISIVGNSVL
VKSYTGSAIVYDKTTGEIIYKPDTDGSNVDFIYENLIKTGVYNEAAGGWSYIFIDLDTKKSFELPGDRVVFRNPGNNSEG
HITENAEYPLMCCTFSYLLNQINYLYPALWELNVYQIDENMEVKLVRTYSSDDGILYIVDDYSSGSGLYAYIDRIDDTAV
RNIRLVNAWNGNEKYFENVSEFSVQDNEVWIGIYDESGKRTAYKLSTDLETMEQAE
>UWP25009.1 hypothetical protein NQ549_10810 [[Eubacterium] siraeum]
MIYTVKIEQTYAYPKRMKYVSKTDSFIEKDCDSLSYVRNVLQPYGKVIARYVNQRVC
>UWP25010.1 hypothetical protein NQ549_10815 [[Eubacterium] siraeum]
MIFKGCDEDSSADIKPKRADDGERSVQSYRMNITSKLPAEIAV
>UWP25011.1 isoleucine--tRNA ligase [[Eubacterium] siraeum]
MSLYEKVPASVNFVEREKQTEKFWHDNDIFRKSMEQRKGDKTYTFYDGPPTANGKPHIGHVLTRVIKDMIPRYRTMKGYD
VPRKAGWDTHGLPVELEVEKMLGLDGKDQIEKYGLDPFITKCKESVWKYKGMWENFSRTVGFWADMDDPYVTYDNNFIES
EWWALKQIWEKGLLYKGFKIVPYCPRCGTPLSSHEVAQGYKDVKERSAVVRFKVKDEDAYILAWTTTPWTLPSNVALCVN
PDETYVKVKTADGYTYYLAEALCDKVLGGDKPTAPYEVVEKYIGKDLEGKEYEPLFDCAVEICEKQHKKGYYVVCDNYVT
LTDGTGVVHIAPAFGEDDAKVGRKYDLPFVQLVDGKGNMTAETPYAGVFVKKADPMVLKDLDEKGLLFDAPKFEHSYPHC
WRCDTPLLYYARESWFIKMTAVKDDLIRNNETINWIPESVGKNRFGDWLENVQDWGLSRNRYWGTPLNIWECECGHKHAI
GSIEELKSMSDNCPDDIELHRPYIDAVTIKCPHCGKQMKRVPEVIDCWFDSGSMPFAQHHYPFENKEKFEQQFPADFISE
AVDQTRGWFYSLLAISTLLFNKAPYKNVIVLGLVLDKDGQKMSKSKGNAVDPFESLAEHGADAIRWYFYTNSAPWLPNRF
HAKAVNEGQRKYISTLWNTYAFYVLYANIDNFDATKYTLDVDKLSVMDKWLLSRLNTVVGEVDDNLANYRIPEAARALQD
FVDEMSNWYVRRSRERFWSKELTQDKINAYMTLYTALVTIAKTSAPMTPFVCDDIYRNLVCSLDKNAPVSVHLCDFPTVD
EKLIDRHLEEEMDTVLTVVTLGRAARNAANIKNRQPISKIMVKGDKTLEPMYADIVKDELNIKEISFIDNTDHFTSYTFK
PQLKTLGARFGKQIGEVRTKLAEVDGQKAMNEIRETGAMTLTLSTGDVQIAKDDLLIDEHQKEGYAVVTDRGYTVVLDTT
LTPELIEEGNVREIVSKIQTMRKDAGFEVMDHIVIYCDGSDKVAEILTRNKDSISEDTLADDIVTGKTDGFTKEQDINGE
NVTLGVKKV
>UWP25012.1 hypothetical protein NQ549_10825 [[Eubacterium] siraeum]
MSFKQTLTNLFGHNAVKKALIWVLVVAVAVIVVVTQFAFPVKAQYAYTRLYSYSGQSFDNMIKNVYDKLKDGTHLDSAST
SKLLSDTDFDMTKSENYLRVEMVFDFTNIGMYKISNIQFSIDDIPYDKQAFVLKETNISSIDRFNSSKVSLIFVIDRSGL
TNEEITKAVSSLRISYKFDRPELFSSGGEITLPETVLLPFDEAKTGG
>UWP25013.1 DMT family transporter [[Eubacterium] siraeum]
MAEILSKISPKHKGVLCIISSAFCFAFMGAFVRLAGDLPSVQKSFFRNLVAFIFAAVILIRQKGSFLPQKKSNIGALLIR
SVCGTLGILCNFYAVDHLALSDAAMLNKMSPFFVIVFSALFLRERTNLVQTFGVIVAFAGSLLIIKPSLANLELVPSLLG
FLGGMGAGAAYTAVRWLGIRGEKGPYIVFFFSGFSCLVTLPFLLFDFHVMTWQQWLVLLGAGLAAAGGQFSITAAYKFAP
AKEISVYDYSQIIFSALLGFILFSQLPDIWSFIGYVVICGVGVAMFLYNNRRDKNP
>UWP25014.1 hypothetical protein NQ549_10835 [[Eubacterium] siraeum]
MKTAAQVFIILSMVCGFWMILPLIFGGIALSQMSKGQRPSTGISVCVLLFCSFVGGILLLCAKDEDFYKPGMNYGYNPNM
NNGYNPNMNNGYNPNMNNGYNANMNNTYNPNASTGYSNANYATPVNNTTAETTNNNFNNNGIQQ
>UWP25015.1 3-isopropylmalate dehydrogenase [[Eubacterium] siraeum]
MEKNIAVIKGDGIGPEIVTESMKVLDKVAEKFGHKFNYTQLLMGGCSIDANGVPLTDETIAACKASDAVLMGSIGGDTTT
SPWYKLPANLRPEAGLLGIRKALGLFANLRPCLLYPELAGACPLKTEISAKGFDMLIMRELTGGLYFGARKTEEVNGVMT
ATDTLTYSEDEIRRIAIKAFDVAMKRRKKVTSVDKANVLDSSRLWRKVVTEVAKDYPEVTLEHMLVDNSAMQLVKDPAQF
DVMVTENMFGDILSDEASMITGSIGMLPSASMNETKFGLYEPSGGSAPDIAGQNKANPIATILSAAMMLRYSFDMVKEAD
AVENAVSKVLKDGFRTGDIMSEGMTKLSCSEMGDKIAENI
>UWP25016.1 GNAT family N-acetyltransferase [[Eubacterium] siraeum]
MRVDIKALSDSELQEQGFNNTSGGMHGFGLYTDDVLSAVCITTEIPDSLNKEVRLEKLFVCEEERHYGVARKLLNHTLRT
MRACGYKYAVATPDSEDAVRFLVRFGFEKAEGKSALYKIEL
>UWP25017.1 Dabb family protein [[Eubacterium] siraeum]
MVKHIIIWNLKDELSAEEKKERCRLIKQGLESLAGKIDGLLEIKVITDILGSSTGDLMLDSTFESAEALKGYSTHPEHVK
VADSTVRPYTARRSCVDFEI
>UWP25018.1 3-isopropylmalate dehydratase large subunit [[Eubacterium] siraeum]
MGMTMSQKILAKHAGLESVREGQLIRAKLDMVLGNDITSPVAINEFNKAGFGGIFNKDKISLVMDHFTPNKDIKAATQCK
QCREFAGKYDITNYYDVGEMGIEHALLPEKGLIGPGELCIGADSHTCTYGALGAFSTGVGSTDMAAGMATGEAWFKVPSA
IKFNLTGKLNKYVSGKDVILHIIGMIGVDGALYQSMEFTGDGLKSLSIDDRLCIANMAIEAGAKNGIFEVDEITMAYMKE
RADRDFDIFKADEDAVYSRVIDIDLSTVKQTVSFPHLPENTKTVDEITEDIKIDQAVIGSCTNGRISDMRIAAEILKGKH
IAKGVRCIVIPGTQKVYLQCIKEGLAEIFVNAGCVLSTPTCGPCLGGHMGILAAGERAISTTNRNFVGRMGHVDSEVYLA
SPAVAAASAIAGKITGIK
>UWP25019.1 acetolactate synthase small subunit [[Eubacterium] siraeum]
MTERNVISVCVNNGIGVLGRVTGLFSRRGYNIISLNVAETENLGISRMTIVADGDEGVMEQLVKQLRKLYDVSEVKVLHN
AVCREHIIMKVGNGPASRQPVIEIANLFRAKVVNVAESRLMLELTGEPEKIDSFIGLLQPYGVKEIVRTGISALERD
>UWP25020.1 biosynthetic-type acetolactate synthase large subunit [[Eubacterium] siraeum]
MKEMRNLTGADIICECLIEQGVDTVFGYPGGAVLNIYDSLYNYSDKIHHVLTAHEQGASHAADGYARSTGRTGVVIATSG
PGATNLVTGIATAYMDSVPMVAITGNVACSLLGLDSFQEVDITGITMPITKHNFIVKDVNKLADTLREAFYIAGSGRKGP
VLVDVPKDITAQKADFANKPLKPYTVNVTMHQDGCIAKAAELIKNAERPFLYTGGGIYGEDGAKTLKAFAELIDAPVSSS
LMGQGSFDKTDSRYMGMLGMHGTKTAAEAIKNCDLFIGIGTRFSDRVIGNPQTFAPDAKVLHIDIDPAEINKNIKVYHQV
IGDSTDVMKKLIKLIPQQSHSGWMGKIKTWEKQYECRQKGTDELTLTPQHLIETLDKLTDGEALIATEVGQSQMWAAQYY
AYKHPHQLITSGGLGTMGYGLGAAIGAKCGNPDKTVVNIAGDGSFHMNLNELVTLSKHNIPVVELVINNNVLGMVRQWQR
LFYGKRFSQTTLDRPTDYMKLGEAFGIKSFVIDSEDKCEEILREALEVSKTAPVLIEARIDKDINVLPMVPAGKSITEPI
LEIEIDD
>UWP25021.1 hypothetical protein NQ549_10875 [[Eubacterium] siraeum]
MNGVKVQEGLAFIAGGSWVAIALCLGFELYFAFVGWQSRKLVAVCRILSVVASVAALVIELIIISSIKINIASFGVGIYL
CIITLAVNIICCTAVCVLSIKDGTVQKA
>UWP25022.1 SpoIID/LytB domain-containing protein [[Eubacterium] siraeum]
MQKASIGKILLALVISCVYIYLFGIVQVVHVSADNEREIEVSIPEATTSAETEKTPETTTIKLQDDKKPTLADVKAQTTA
TTKAETTTSTTTVKKRTPAPAADNTVIIPETTTVTTTAAATTAAPETTTAETTSAPTLTPDNSGEEQLSVYDQVTGTYYT
AGAREIIARAVVGEIWNEFPDEAVKAQAVAEYTYIKKNNEMGVSPTTALKTDVYDRIYKLVDEVLGEAIYYNGEMIQCSF
FASSCGYTNSAENVWGVDYPYLRSVDCPLDKTTDPNWGSTDSYSSDYIKNAVQNTLGIALTGDPSKWFKINSRLDNREHG
WVTSISVGGMTKANGKTIDGRTIREKVLGYSLKSAAFDLKYDKNSDKFIFTTYGHGHGVGLSQYGAKALAENGYTYKQIL
QHYFTGVEIH
>UWP25023.1 class B sortase [[Eubacterium] siraeum]
MPDYKSVVVSTADKKKKKKKKKENAALAIVKGLIPWKGDSVGEIIRKIVFLVSIVALCVAVLIIIDKYMFEPERQRNEYQ
SSILQLGNHEPTAEEIAELPEKAINTEYAPFYAINNDFVGWLSIKGINVNYPVVQGENNTDYLEKDFYGNYSKNGTIFAD
YENEFKNTGETSANTILYGHNLRTENFFAEITEYRRVDLDKSLEFLKEHPVIEFDTLYEKAKYKIFSVMLINTREEYGDV
FNYPAILNFANRDEFNYFTSECLDRSEFFTGVDMKYGDKFLTLSTCEFEVGLYDMRIVVVARKVRDGESDSFTDKQIDSF
KRNPDPKQCRTIRELYYYGEEWSGRYWDPAWIEGFKKDSSFKTESSD
>UWP25024.1 class B sortase [[Eubacterium] siraeum]
MEEQNETKTAKQPVISGKVLWVALGACVVWLAAVGVMLIMKLTQPPLPPNMLDYTCELDVDIPAEPVVPEKKKPSILPEY
REMYEKNHDMAGWLKIEGTNVDYPVMHVKGFDPKKPIDYGEVYDKNMYYLTHDFNKEYSFSGCVTADYCAHIGSDYRSPN
ILLYGHNMSNGTFFRDVNKFDVLYYGREMYDEHPVIQFDTIYEKGLYKIFAMMQVNVEKADGEVFYYTAAYTFKNKKEFI
DYYAKVLDRSFIYTPQVDLKYGDEVIALSTCDFPFGKSKDIRYVLFARRVREGEDPTVDVSKTIINYDPLYYDYWYSVYG
GSWGGRSWDPALLKGYKPKKSS
>UWP25025.1 class B sortase [[Eubacterium] siraeum]
MTTYMEKYPRRNGVAAKKPGFWKRLIKGIIPWKGDSAAAVIRKLVFIIALIVFLVTAIPLVSDVFMMFRDQWRSQGISNI
YIPDGNSGGASKEILPSFKKLLEINPDTVGYLKIDGTAIDYPVVKGKDNDYYLTHDFYGEKSKSGSVMMDCNCVVSPDGN
SGNMVLYGHNMAVGTFFACLSEYWRTLYDSYDAPSMQFYKDHPTITFNTLYEEAEWKIFGIGLFNIYEEYGEVYYNYNNK
HDFTSRDDFNHFIIDLMDRSDIFTDVDIEYGDDILTLSTCYWPFRSDMDNVRLAIFARKVRPGESTYVDVSKAKVNTYVK
RWQWVYDNIGGGYDWSQSNWDRRKLLSYTAEDAERDGYTFIDDINDSDGIYDYNNGDGYDY
>UWP25026.1 class B sortase [[Eubacterium] siraeum]
MESDNKFENDTGGMSVDEIIADIDRKTANAEALEENSVGVTPEGENEMSDEQVAVSADEADTAAEHIPVDDESTIDELSG
ADEMSDGQEALEEKSAELAEEANVDATAKTEKKPNFFYRLVRGIIPWKGDDTGLVIRKIIFIVAFIVFLATAIPLLADIL
SMYKDEQVSKGISQMYQLDANTDVPENNKDILPSFKKLLEINPDTVGYIKIDGTLVDYPVVKGIDNDYYLTHDFYKNESR
SGTVMMDYRNKVTADGHSGNLVLYGHNMAVGTFFAPLNEYWRTMYDSYDEPSKSFYKEHPVIRFDTLYEQAEWKVFGFGI
FNVAESRGEVYEYNQKLDFTSEDDFNDYIINIMDRSDIFTDVDLKYGDDILTLSTCCWPYEGSGDTVRLAIFARKIRKGE
SDSVDVEKAVGNPYVRRWQWVYDKVSGGYDWFQSTWDRRKLLSYDAEDAKRDNYSFPDKTD
>UWP25027.1 nicotinamide-nucleotide amidohydrolase family protein [[Eubacterium] siraeum]
MSRIGALQLDIDKTAGNVVQLLVSKGKKIACAESCTGGLISAAITSVSGSSAVMDMSICTYAISAKERFIGVPAAIIDKY
GVVSAETAAAMAEGVRKTAGSDIGISVTGIAGPTGAEPGKPVGTVYIGLSVAGNTQARLAFTDPMLAKDENAREYIRKNT
VLTALQWVAENI
>UWP25028.1 tRNA 4-thiouridine(8) synthase ThiI [[Eubacterium] siraeum]
MNELIMAKYGEIALKGLNKGTFEDILVKNIRRRLRHCGKFHYMRKQSTIYIEPVGECDLDEVIEKLKVIFGIGALQRCAV
FEKDFEQIKSQGVPYLENALKNAKTFKVDAKRSDKSFPMKTPEIQAELGGAILEAYPHLSVDVHNPEITVMCEIRDKGAY
VSAERIIGAGGMPVGSSGKALLLLSGGIDSPVAGYMMAKRGLIVDGIHFVSPPYTSERALMKVETLCEKLTSYCGDIRFY
CVPFTEIQEALRDNCPEEFFTIIMRRLMVKIANIIAERNEYGALVTGESVGQVASQTLKAIQCTDAAAEYPVFRPVIGMD
KKEIIDIARKIDTFETSTLPYEDCCTVFTPKHPKTRPVFDEVIKAEQSFDFAPLIEKAVEGTTVKLFRIESKEEQE
>UWP25029.1 cysteine desulfurase [[Eubacterium] siraeum]
MIYLDNAATTKPCEQAIKAAEDAARSCFGNVSSLHRLGIESEKLMNSAKKTILKKLGLQGEIYFTSGATESNNLAIRGVA
DAYKRRGNKIVTTAMEHPSVARTMDYLEKLGFEIVRLSPKDAIDNFEQYIADNVTQDTILVSCMAVNNENGFKVDTEKLY
RLVKNANSETVVHIDGVQGFCKVTLKGDLISLSGHKIHGFKGIGAMYCADKIRFTPLVYGGGQQKNLRPGTEPTELIASF
EAAVKAYPTDLTHYKELNGYLRDRLSKMEDVYINSPDNSVYNILSFSVLGVRSEIMLHSLEEKEIYVSSGSACSKGKISS
VPDAFGMNSERADSTIRVSFSMETTKEDIDALCDEIENGISRFRRTKKCRRKGNI
>UWP25030.1 germination protein YpeB [[Eubacterium] siraeum]
MYISKRCFVRIISFFTAVSVAAGISATLNMNSSVRYKRSFEQSMTRNVEDLSAEIDNIKNTLYKGMYAGTPEMMTQLSSK
LWSDASTAKASLAELPVSELHLENTYKFLSQVGNFSKSLAKRYSNGETLTEDDRKSLKTLGEYADRLADNMWKVEQRITN
GELSFEKAATEVQEAKNSDEPSYITEGFTDFEEGYDNYPTLIYDGPFSDHILEKNPEMLKSASAVTLSDALKKAEKACGT
VGLSHDDKNDEQGKMPSYVFTKDSTTIAVTKNGGYLSYMLCGRSVPTRSVTALEAVAKAEEYLSMLGINHITDTYYEING
NVCLVNFAGTQGDITMYTDLIKVGVAMDNGDILSFDGRGYITNHKKRNLPEPKITAEQARKQLSSELTVTDTSLAVVPSA
GTNELYCYEFHCTSPDGRQMLVYINADTGKEEQILLLEISENGTLTV
>UWP25031.1 ATP-binding protein [[Eubacterium] siraeum]
MGLNNNNSVEKSGAKARRSIYNLVLIVVVGVLFVTGYTYILQKMYNDSILDNAIAEDSSRTDAMHKGVSNALTREDFTEI
NTVDDMNTERYKLLQTYLNQIRNMNSTRYFYTAKRNTEGRLIYLVDGLDLGADDFAYPGTYIEEEMIPYIERALSGENVY
SQEIIDTTWGHIFTACYPVRANDGSNEIIGALCIETDMEPTYVFISERNNFVMIIGAVGIVAIVMLFFCVCIYIRHYRNQ
QKKQQKILEEAAEAAYSANRAKSTFLFNISHDIRTPMNAITGYVELAKHHLNEPDKLSGYMDNISNCGQKLLSLLNNVLD
LARIENNKTVIENTINDIDDLFTSCITMFENSAEKKKLTISMRKNIKYRYIYIDETHFSEIVMNIMSNAIKYTGADGEIT
CAIRQEDGDNEQMCNTVFSITDTGIGMSEEYISHIFEAFSRERTSTVSGVEGAGLGMGIVKKLVDLMGGEITVSSAIGEG
SAFTVSLPCRISSEEEAKAKRADTDIDKTSLKGRRVLLTEDNNINAEIATELLSDEGLIIERAKDGVDCVEMLEKAPDDY
YDIILMDIQMPIMNGYEAAAKIRRIDDRKKADIPIIALTANAFSEDKDNAIKAGMNDHVPKPIDMNVLLPAMQKLITGK
>UWP25032.1 sn-glycerol-3-phosphate ABC transporter ATP-binding protein UgpC [[Eubacterium] siraeum]
MASLSLRGIYKRYPGGVVAVSDFTMNIKDKEFIILVGPSGCGKSTTLRMIAGLEEISEGELFIGDRLVNDVAPKDRDIAM
VFQNYALYPHMTVFENMAFGLKLRKVPKDEIKKLVEEAAKILDIAHLLDRKPKALSGGQRQRVALGRAIVRDPQVFLLDE
PLSNLDAKLRAQMRTELSKLHKKLGTTFIYVTHDQIEAMTMGDRIVVMKDGYIQQIDSPINLYENPVNKFVAGFMGSPQM
NFINAKLIMLNGKYTVEFGSEDTKTTRGRKFYVELPGAKTDTEALKYYVDKEVILGIRPENIHDEEMFLSNAKTGMIEAT
VDVTEMMGAESYLYLTCEGIPLTARVSPRCTARPQDVIKLALDPNKVHLFDPNDEHSILV
>UWP25033.1 DUF4830 domain-containing protein [[Eubacterium] siraeum]
MKHRKIIRLLVIPAALFVILLTVLVMCRRSAICGETYSDRANYAKTLGYSISADSETVQNIVIPAVFGSVYENYNALQKQ
CGFDLSLYKGEDAVQYTYIITDYTDDSGNTLDNIRMNLIIVSGRIVGGDICSAALDGFMTGLQPRKK
>UWP25034.1 uracil phosphoribosyltransferase [[Eubacterium] siraeum]
MANEKLHICDHPLVQHKVSLLRDKNTGAKEFRELVSEISMLMCYEATRDLPLKKVQIQTPIAIAESNVISGRKLAFVPIL
RAGLGMTEGVMALVPAAKIGHIGIFRGKGGSDKTVANEYYCKLPFDINERDVIVTDIMLATGTSAVHAIRKIKEAGAHSI
KFMCIIAAPEGIAAIHKEFPDVEIYCGALDDGLNEDLYITPGVGDAGDRLFGTK
>UWP25035.1 ribose 5-phosphate isomerase B [[Eubacterium] siraeum]
MLAIGSDHAGYELKCEVKKFLDGLGVEYIDCGCNGERADYPDIAEKTCEKIKSGECDKGILICGTGIGISISANKIKGIR
AALCQDYYTAKYTRLHNDANVLCMGGRVIGAGTAEEIVRVFLSTEFEGGRHAARVDKMMALENK
>UWP25036.1 tRNA (adenosine(37)-N6)-threonylcarbamoyltransferase complex dimerization subunit type 1 TsaB [[Eubacterium] siraeum]
MLILGIDTAAAPCCAAVYDTEKGQILGSTVINNKLTHSVTLMPVVRDLVRNAELSMEDIGLFAVANGPGSFTGLRIGISA
VKGLAFALSKPCAAVSTLEAMAYNVTAYDCVVCAAMDARCNQVYVALFRIEDGKVERLTEEECLKTDEAARMLSEYDDDI
MLVGDGAFIMKKATDDEGLENVKIAPDPLRYQTGYGVCLAAVNAPQLTPEQLMPMYLKLPQAQRELMAKNAEAYKERKE
>UWP25037.1 tRNA (adenosine(37)-N6)-threonylcarbamoyltransferase complex ATPase subunit type 1 TsaE [[Eubacterium] siraeum]
MERFISDSPEETVEIGKKIASYLKAGDCVLYTGEMGAGKTHLTKGIAEYFGSTDDVTSPTFALVNEYEGDVPIFHFDLFR
INTLDDLYAIGFFDYLDRGGIMCIEWSENIPELASYLDGRCGVNITKTGDNSRVIEYIPQEELC
>UWP25038.1 formate--tetrahydrofolate ligase [[Eubacterium] siraeum]
MLSDIEIAQNAKMLKIKDIAKELGIDEEELIPYGHYKAKISQECIDRLESKEDGKLILVTAINPTPAGEGKTTTSVGLAE
GMYKIGKKAVLALREPSLGPVFGIKGGAAGGGYAQVVPMEDINLHFTGDMHAITSANNLLCALIDNHIQQGNVLGIDPRR
IQIKRCLDMNDRALRNCIIGLGGKVNGVPREDHFQITVASEIMAILCLADDLVDLKARLSRILVAYTYDGKPVFASDVEA
VGAMTALLKDAINPNLVQTLENTPAIIHGGPFANIAHGCNSVRATKLALKLGDYAITEAGFGSDLGAEKFFDIKCRYAGL
KPSCTVIVATIRALKYNGGVPKTELTAENTEALKKGIVNLGAHIENMRKYGVPAVVAINHFYTDTEAEIAIVREYCEKMG
AKVAFSDVFLKGGEGGIELANAVIDTINENEGKTNFAPIYDEKLSIKEKLDIIVREIYRADGVSYTTGAEKAIKEIEAIG
FDKLPVCVAKTQYSLSDDPTKLGCPKDFTITVRDVKLSAGAGFVVALTGDIMTMPGLPKVPAANKIDVSADGEISGLF
>UWP25039.1 DNA topoisomerase (ATP-hydrolyzing) subunit A [[Eubacterium] siraeum]
MRKGKNEKSEKKVAPNKNAYIEGAGIVENQPITDTLTENYMPYAMSVIVSRALPEIDGFKPSHRKLLYTMYKMGLLTGAR
TKSANIVGQTMKLNPHGDMAIYETMVRLARGNEALLHPYVDSKGNFGKAYSRDMSFAASRYTEAKLDPICAEIFADIDRD
IVDFVPNYDNSMTEPVLLPTRFPAVLVNNNVGIAVSMASNICSFNLSEVCETAAALMKNLEHDIVSTLKGPDFPGGGFIL
QDENELRRIYATGRGSVKVRSKYIYDKTANCIEVTEIPPTTTIEAIIDKIVEQVKLGKLKEISDVRDESDLSGLKITIDL
KRGQDSEAVMKKLFRITPLQDVFSCNFNILVGGMPKVMGVAEILEQWTDFRITCVKRKTKFELARKKEKLHLLTGLKKIL
LDIDKAIKIIRETEDDAEVVPNLMIGFGIDETQAEYVADIKLRNINKGYILKRIEEIDSLKEEIADMEDILSSERRVKQI
IISELGDIAKKYGKPRKTMFIYGTEDEENEAEEEIPDYPVNLFFTREGYFKKITPQSLRMSGEQKLKENDEIIETYDGSN
RAELLFFTDKFQVYKARACDFEDGKASVMGDYLPVKLELDPDERIIKMIAAEDYSGTLVMFFENGKCAKVPMASFETKTR
RKKLANAYNDGSPLVSMTLIDGDCEFMLSSEAGKVMIFNTVLILPKAARDTQGVQVMRLTRAKLRSAVKYKDGMIKDADS
YRTKAVPVAGTLYDEDVDQLKFV
>UWP25040.1 HD domain-containing protein [[Eubacterium] siraeum]
MEINRIEVISAVVSEMIATLPEERRQKAYIHLFGTAQTAGLIALRRGVNAELAQISGLLHDYRKYLTGVDEKHAEESADA
VMPILAKTGLFSVCEIGNITRAIANHSDKENVGLPLDEVLKDADILQHVLQNTTLPIRDKYEKRFEKLKKEFSL
>UWP25041.1 toprim domain-containing protein [[Eubacterium] siraeum]
MAKKNYDDNSLKQLKGPDQVRLRPGVIFGSDGLDGCCHSVFEILSNSIDEAREGFGKKIIVTRFLDKSIEVQDYGRGIPI
DFNKNEEKYNWELAFCTLYAGGKYDNNSGDNYSYSLGLNGLGLCSTQFAAEYMEVESNNGTWIYDLRFEKGYNVEKEERG
FRRHQSDGTTGTKIKWKPDLDVFTDIDVPFEYFDDVLRRQAVVNDGLTFVLRNEVRDEETGETRFEEHIYCYENGISDYL
KEIVGDTALTTEQVWSAQRTGKDREDKPEYKVKMKVAFVFSNKVQLIQHYHNSSWLEHGGSPDKAMQAAFTNQIDGWLKA
NSKYNKTEGKIKFTDIADCLVFISSNFSTQTSYENQTKKSITNKFIQEAMTDWLKHQLEVYFLENPDEAVKICEQVLINK
RARENAAKARDTIKKQLSGKIDLANRIPKFVDCRSKDTARRELYIVEGDSALGAVKQARDADYQAVMPVRGKTLNCLKAS
YDKIFKSEIITNLMKILGCGVEVKAKANKDLSTFDLNNLRWEKIIICTDADYDGYQIRTLILTMLYRLVPTVIEKGFVYI
AESPLYEINSKDMTYFAYTEAEKQRILADIGEQKYKIQRSKGLGENEPEMMSLTTMNPETRRLIRVMPEDAQKTQEIFEL
LLGDNLDGRKDYIRDYGYKYLDDIDVS
>UWP25042.1 L-fucose/L-arabinose isomerase family protein [[Eubacterium] siraeum]
MKNIPDVKLGIAAVSRDCFPMSLSASRCEAVVKACKEIGVDVFKCPTTIESETHMMQALEELKGAGCNALVVYLGNFGPE
SAETLLAKYFDGPVMFVAAAEETQDNLVGGRGDAYCGVLNASYNLALRNIKAYIPEYPVGTATEVADMIKEFIPVARAVI
GLNNLKVISFGPRPQDFLACNAPIKQLYNLGVEIEENSELDLYAAFNEHKNDARIPEVVADMEKELGDGNKMPGILPRLA
QLEITLLDWMEAHKGSRKYVVFANKCWPSFQTQFGCVPCYVNSRLTARGIPVACEVDIYGAISEYIGACISEDAVTLLDI
NNSVPADMYVESIKDKYNYTLKDTFMGFHCGNTASCKLTSKTMKYQLIMHRGLEPDKEPDITRGTLEGDIVPGDITFFRL
QSTADAKLRAYVAEGEVLPVATRSFGAIGVFAIPEMGRFYRNVLIKKNYPHHGAVAFGHYGKAIFDTLKYLGVEDLEFNR
PAGMLYDGENPYAKY
>UWP25043.1 acyl-protein synthetase [[Eubacterium] siraeum]
MKYRRLLFWVKDPYSDSSDELFTKAVKENFSYCVSHCDDYRRICENLGISSPSDASGLPVIPTLLFKKKQIFNKGCIPLI
KATSSGTSGRKSMVAFDTGGLLCGLKMVMRVSKLRNLLSPVPCHYIIMGYKHHRGNKTAVTKTAFGATFFTPALSRNYIL
TYKKGGYSPDFDRIIDLIVRHSHSRFPTRFMGFPAYTYFLLRIMDERKIYLKMPKGSRIMLGGGWKQFYAEQADKNSFYS
LAEKVLGIKGNDIIEFFGAVEHPILYCDCKEHHFHVPAYSRVIIRDVDTLKPLENGKTGLVNLITPMVKATPVLSVMTDD
LGILHNGSECSCGLKTPFLEIVGRVAPEDIKTCAAGAEEIIKGVNV
>UWP25044.1 acyl-CoA reductase [[Eubacterium] siraeum]
MIFFDGEIYENDMCDKLLARFEDRICDTLGNCRLSAKQVMLAAEKISTDIENGAFDDMLSALDVENVSYYKQLILACLSR
ENLEYRLKTELGDSDGFIGPPNGITPKIKIQTKPLGVLFHIAAGNADGLPVTSVAEGLLAGNINILKLPSADKGLSIRII
KRLCKYEPLLSRYIYVFDTPSSDVRTIQTLAGFADGIVVWGGTEAVKAVRSLAPPGVKLIEWGHKLGFCYISDYANHTDE
FSALAEHIASTKQLLCSSCQTVFIDTDDKTELTLFCEMFLPYLEAAVGKHRNTSIGTRARDTLISYSARLEQAIGIRQIS
PDVFYGKNCSLIIKDDFELELSPMMCNVLVKRLPRKNIMRTLRNAKGFLQTAGLICGKADRAELTDLLLCAGVTRVTQAG
NMSAYFFGESHDGEYPLSRYTRKINIELNNQTEETNI
>UWP25045.1 lysoplasmalogenase [[Eubacterium] siraeum]
MKKLVLPLNIIFLGLSLACDTALIITHLYPIKITASVFFMLAATVNLIYALKYFPDKKLPSVILTVGVFFAMSADIAINL
NFIAGAAIFALGHICYFIAYSLMQKPRPTDFIPAIIIFIPIVLFMMFSPLLDFGSSLMKIIGISYAVIICIMTGKAIMNF
IRIKNKFNLILALGSVLFLISDIMLLMAYFSKIDFPFSNFCLALYYPGQCLIANGLAHIKTATTEKIRVA
>UWP25046.1 hypothetical protein NQ549_11000 [[Eubacterium] siraeum]
MFSKLKHRLDRKSKRVVALLATAILLCGFMGCERSTIPDGSEISYSETGFDIERIRKNVIVDGQAIEIPIKLKELPKDWT
YETSANRFAEDRCHVEVKDKNGDLLFNCGAENYKESKKGDSRIFDAPFENDKCSVDGITPFKTTREEIVERYGEATSIKN
FNSKKYEGWQEYRYGSLEGKTSNDWHGKCLIVTFNEKGIVDWVTIVYTD
>UWP25047.1 HAD family hydrolase [[Eubacterium] siraeum]
MKYIQLVVASAEEGVAKPDKRIFDIALKRAGCSPSEAVMIGDRVDNDIIPANEMGMMTIWVRQGLGKYWTISDESEKADF
TVDNLSELLDIF
>UWP25048.1 hypothetical protein NQ549_11010 [[Eubacterium] siraeum]
MLNDIKWLFFDVGSTLVDKTECYNHRIRDAIAGTDITFEEFNEKRLYFSKQNLKGDIEALRYFGLAKTPWHHEDEKLYKD
SENVLKILCEKGYRIGVIANQSAGTEK
>UWP25049.1 cellulase family glycosylhydrolase [[Eubacterium] siraeum]
MKKSIIRRAIAAFIAAAMLAGCAAQDSGVLSSVGSNSATESNVSYVEDTSSVDENSEVTSVDSSVTESDTSSDTSEQEEN
NTSKQENTSKAENTEKPVDTTKAPSTADTKNNGQSKPASSASNFTVQWKKSSSWEEGGKKCGGYEIVITNNGDTVNSWTA
KVTVPGNTKLMSQWNGIFSISGNTMTVKNENYNGTIEKGKSVSFGFNYSADAYINEGKVTVNGSTAGTSAGNNSNNNNNS
NNNNNNTSTTKKPAATVPPAPSDPKGTTPVSQHGQLSVKNGQLVDKSGKGYQLRGMSTHGLTWFPEFVNESAFKTLRDDW
NTNVVRLAMYVDEWGNGQCYMGNKSGSLELLEKGVDICIKLDMYVIIDWHVLNPGDPSKYTNEAKSFFETVSKRYAKYPN
VIYEICNEPNGGASWSGNIKPYAEKIIPVIRKNAPNSVIIVGTPTWSQEIDKPLSDPLNYKNVMYAFHFYAATHAGLRSN
VENCVAQGLPVFVSEFGTCDASGGGANDFNETQKWLSYFDKQGISYCNWSICNKDETCSVLRPGTSANGNWSESDLTENG
KWMRNWLKKH
>UWP25050.1 hypothetical protein NQ549_11020 [[Eubacterium] siraeum]
MKMKRFIGAAAAMAVAGTLTVGAAAETYNAYIGFQTAPYSFRNSFDDASYGKDVADGKYFNSVIVWGGNDPETFPQYEDK
FDDDMPDGSGGYVIPATYTDVQIDKDGTYKVGITDFDWALDSASAFNLLFVSTDIPFNKDAGEDGESIAKFSDCKIIVDG
TVTSEVADPIIDTEDGKKSGHTKVLFANIWNDALKKDGYNGAYPTKSLEIEFTVSGLDAQQPADTTAPADTTAPADTTAP
TAGDSTKPNTNTGVEGVAAVAGVALLATGAVVVAKKRK
>UWP25051.1 biotin transporter BioY [[Eubacterium] siraeum]
MNRQKITTIVLCALFAAITAVLSQIAIPMPSGVPVTLQTFAIALCGFYLCTARATVSTVVYVLLGAVGVPVFSGFKGGIA
SIVGPTGGFIIGFIAMAAISGIAFRNMPEKFRIPLRIAMGILGVAACHICGFVQYALVAGKDLLSSFLLVSAPYLIKDIA
SVVLAYFAALAISKALKRTGFAPSEQA
>UWP25052.1 MATE family efflux transporter [[Eubacterium] siraeum]
MDNKYEERLGTASMLPLILKMALPGFAAQLINLLYSIVDRVFIGHIELIGTDALAGIGVTSSIIILISAFSQIVGGGGAP
LASIALGKGDRERAHRILGNGFSLLVLFTVVTSGITYIFMEPLLRLIGASDATIGYATDYLSVYLTGTLFVMFATGLNSF
INAQGRPGISMIAVIIGAILNIGLDPLFIYVFGMGVTGAALATVISQAVSAFVIVGFLVSDKATLKIKPKYLKPDIKIIG
SLFALGIAPFIMASTESLVGFVLNGSLSAYGDIYVSTLTVMQSAMQFAAVPLSGFAQGFVPIVSYNYGKGNTDRVRLCFK
YSVIIMFSFFALTNLFMITFPEFVAGMFTDDTALIKTVGRMMPLFLTGMTIFGLQRTCQNMFVALGQAKISLFIALLRKV
ILLIPLALILPNFLGVKGVYLAESVADATSAICCTVIFTLTFRKILKKREQT
>UWP25053.1 hypothetical protein NQ549_11035 [[Eubacterium] siraeum]
MKERRITAIIAAAIVTALCMSGCVDSFDCTFYETTGNTNPFFVKTQGDCFYIPDYSEHPGIWEYDTKALTVTKVIDYEQV
TDTALNIHNSGVPATNYGVIPAGFIMMSQEGAKNRDCYDGDISYSTVYYLNFAGEVKHTVRIKQYNENNTDIKNGEPLIN
EDTYAAFDDFSNFYAHKGYIYGYDYERRPIRLDPLTGIRQTVYDKSCSDYVGIYDNYIYVQGDDGIVRISESDLSVDKTI
SDKSSLAVPSCQVCSDDIIIGYSSTDGQVVIKFGEYVKNVPEYIDDVTYADGSFYYISENSLYKTSDIEAKGEKTADGYS
GIHNASEKWLILTNISEESMAVFDIEKQKILIFNK
>UWP25054.1 hypothetical protein NQ549_11040 [[Eubacterium] siraeum]
MFKAFLRFDAGGKLIAVSAMLLVIIMVKPFLKNDSGNARLYQDACVRAQTVAGMEHNAAEAKLDEIAVEESQKAILESSD
PVALQTKLDKEKNIGFILDGNLYTLQKAQEYIDNAKYGTGITHDVPSERYYDNLDAYKRLDTPSLVINEVWDSYYNITGF
DLTAVTALLITALGFLRSFELGTDRCEVITANGSKTARLRFWFWFVLTVVITVISFAADVVISDVMMSGDLFSLMIQGIK
KFTTCFTELSLGNYLVCSLAFRIMTAVNMFCIFFIIAKAARDTYRYFTISLGILMLSAVLKATVPSVSCFLPLGFADIDT
HILNAVWLGGYDSLWLHMAVTVILTVMLAVFTAVSSDKIR
>UWP25055.1 hypothetical protein NQ549_11045 [[Eubacterium] siraeum]
MLKTMLRERLPSAAFAFIMVVSIAFIYLYTSSAEAFKWNVYEQKYVSKMTADEFLTQYPADYESARNKFFSIDNLEGIDT
DDLSEDKLMALLAGDYSFSEAENIWRNRQYSMPGRFADTVINDYEMMSDMYDYYAPMLRYEERLSEKRTINERMLARTGT
SNADKIKSEKILSYISEIPEKPDSIAPLVSADIFSESFAKDVLFIFFVAVLCCRMYSGYRQSGYLDFIKTTKCGAGKFFA
VQYLSHLVIMTAAYILYCVLYLLFILSGAGTADVLFMPCQVLKSAAYSVFPLNVWQYLLVMAAARYCYYLLAFSLFAFIS
AICPLDVISAAVCGIVSAFPIYTAYVTAGDTAVGALGRFVTGNFADCFDRADLTVIFNIAVPDIVLCTACFIAAFSAVTA
IVIITGRILCRVRTSAGTSVTFGKAECDV
>UWP25056.1 ATP-binding cassette domain-containing protein [[Eubacterium] siraeum]
MPLLHIENLTKSYKGKKALDAVTLDFTVGVNALLGANGSGKSTMMNIISTALSPTGGAVYYDGREICSLGTEYRKVMSVL
FQHQPYFPSVTVNDYMLYNAALKGMSGKDRQAVIDNSLKRLNVLDCKAKKLKELSGGLRQRVFIAQTIMNEPQVIILDEP
SAGLDIAEREELKKTIKSLGENAIVIVSTHIVSDIEDISDTVHIIDNGKVIVSRKNEGIEDMSRYYLEVIGKGGAYA
>UWP25057.1 DUF4367 domain-containing protein [[Eubacterium] siraeum]
MNCTDSRIRDYILSEFAEAVPGKEAEHSFSKRYIRRRKRIIRKYARVRRSADIHTVYQRRAMKYAFIMTVIAISYIVGFT
DYISAGGFNLTPHKEQSQVYYFGDISGYPETLTSRYTIEDALFGYSEQILCDTDTNYSVYYTDKNGGDVIISQWVASVFK
GDICINTESASVLPTDITINGHSGFYYATGDGRHCCCIVYDDCIMIYSCSKDKQTVIGLVEHTRFTDV
>UWP25058.1 sigma-70 family RNA polymerase sigma factor [[Eubacterium] siraeum]
MITTLSFYISLAETAEDKSLIERLYNGYERYMYAVAFSVLHNEQDAEDTVHEAFLRIIKNLGEYDFSADAKTKTLLGVIT
RNIAIDRYRHKKKYESGNVELNENTIGSQLPDTSELSNSELKAILDSLPYELKEVILLRYVAGYTLKETAQLLGVTFGTV
RYRQDKAIIAIEELIKG
>UWP25059.1 hypothetical protein NQ549_11065 [[Eubacterium] siraeum]
MSVITKKRTGDNAVRFEPTACTFPVQAVLLCLFQELGKYATEYVVLPL
>UWP25060.1 transcriptional regulator NrdR [[Eubacterium] siraeum]
MKCPECGYEDSKVIDSRPAENKIRRRRECLSCKCRFTTYEMVETIPLMVVKKDNTIEPFDRDKLINRLARATVKRPVQIE
DLEKMVEDIVQELKNQFRREVSSDEIGELVLRRLKDIDKVAYIRFASVYRDFNDIDSFVRIISELNEEK
>UWP25061.1 sugar phosphate isomerase/epimerase [[Eubacterium] siraeum]
MKMDIGVSTACLYPLETEKALYELAERGVKNVEIFVNSIDELEGQVLVELRRIIGEYGMNVISMHPFSSPMETLFLFGDY
PRRTEYLIDIYKRYFEVMAEIGADVFVLHGAILSSKVPDERYMERYLRLFRLAKEFGVTVAQENICYCKSSSVRFIEDMI
GQLGDEVRFVVDLKQARRSNVDPFRLMDIIGDKVVHLHVSDGNAGCDCLPIGKGSFNFNRLFGELEKIKYDKAMIVELYR
ENYSSYDELAVCANNMKKIYDKYKMGL
>UWP25062.1 YfhO family protein [[Eubacterium] siraeum]
MKRDITKKITTHIGKLIRSPKLLLTLIIPPIAVIVIGLAVFAGSGLYPFGDKTLAWCDMHQQVLPLLLDFKDILEGKGDF
FFNWQNAGGMNFLGVFLFFISSPFSLLVAFVDKADMMLFMNIMTLMKMAVCAITANAYFRTCHKKLDVTYSALFSVMYAF
SGYSMLFYQNTVWLDVMYFFPLLLIAFNSLVKRKRIGGLIFCLVGMLVLNYYLSYMVVLFTILYFGVYIFLNRKKGSTRG
IAPRFIIGCGIAALISAVVWLPSFAQYLSSARGANILKGLFDSAVFAGIYTNLPLIFCTGFSVAAFIVYFLRRKSKNSRF
YALLSFLTLLPVVFEPINKMWHTGDYMAFPMRYGYMTTLMMLTFAAVKLSHTKPDDYAQKNKKPYLIGITAAGVIYFGFT
IWYYCSYRYELDSYVSTLWGSSESFILLLIIFCGFTALYVLTMAFGVFKKLTFKSVCSVLAVIVVAESVFNANVYIGASA
YTPVKYNNAIELEGKIPEDDDFYRVKLMQWPKKYFDANLIGGLGYPTIAHYTSLTSEDYMYAMKRLGYSSYWMEVTGNGG
TALTDAVMNIKYYIEKFSAREPVIYRDKNYSIYESEYYLPLGIVTDSDLSQCTELPKAERIVIQEYFAKNLLDTGNELLF
TEYEHTGEKNIRYAHRDGIYYFTPKSNTRIATLSYKLDIGEKQALYFDCFDLVARNINEHINGSFAIYVNGIKQDLSFPN
KDSNGLLYLGTFENEKVSIDVDVNESTYCSSYGIYGLSLGKLEKAINKTKTADLKVDGGNISGTADNAKSGQWLFLSVPY
DDGFSATINGKPAEIYRSMSGFMAVKLEEGKNNITISFCPKGLKPGIMLSVAGFAALALYIIFRKKITAIADKAEGLCRI
GIYALLVAVLAAVYVLPLIISIIGNVCSLAG
>UWP25063.1 protein translocase subunit SecF [[Eubacterium] siraeum]
MNNKKVFDFIGYRKILFLIPIVIAVITVIFNCIFGVEMAIEFKGGTMLTYSYTGEIDTNAVKKTVEGENYGAVTVTTGSS
MNSSLEVVEISFSSSEGLTADKQTALSDKLQQTFKDNSLTLVNSQDVNPTSGTEFFLKCLVAVLFSFVLLVIYIAFRFKK
IGGLSAGVFALVALVHDCFMVYAVFVFCRFPIDANFMAVVLTVLGNSINNTIVVYDRIRENRNLYGNSLSLKELVNMSIT
QSITRSVNTTVTTAFAVLAICVVCAICGVTSIMTFAIPMMAGLICGTYSSLCISGPLWVLWQEKHGKNYTNAGNGESKKD
TKNLASKGTVDTKKLMV
>UWP25064.1 adenylosuccinate lyase [[Eubacterium] siraeum]
MTNYETYESPFCTRYASEEMQFTFSAQKKFSTFRRLWVALARAEMKLGLEQVTQEKVDELEAHIDDIDFAYAAEEEKKLR
HDVMAHVHTYGKCCPKAEGIIHLGATSCYVGDNTDVIVMRDAMKIVHRKLVNVLSNFASFADKYKDMPCLAYTHLQPAQL
TTVGKRATLWMNELLMDLEDLEYQMGNLKLLGQKGTTGTQASFMELFHGDEEKIEKLEQMIAEEMGFKQCVPVSGQTYSR
KVDSRIVNVLGGIAQSCSKFSNDLRILANFKEIEEPFEKNQIGSSAMPYKRNPMRAERITSLSRYVMIDTLNPAFTAGTQ
WFERTLDDSANKRIAVAEAFLATDAILNIMLNITNGLVVYPKVIRARVMKELPFMATENIMMDAVMKGGNRQELHEKIRQ
HSIAAGKVIKEEGGENDLVDRIAADPDFMTTKEEIEAKLIPENYTGRSASQVSAFLDRCIKPVLEKNKDVLGEKAELSV
>UWP25065.1 hypothetical protein NQ549_11145 [[Eubacterium] siraeum]
MYHKLSVFAIANVIFSQNLPFRISFNRPASPYGNIDHSRSASPYGNIDHSHSASPYGNIDHSRSASPYGNIDHRRSASPY
GNIDHRRSASPYGNIDHRRSASPYGNIDHRRSASPYGNIDHSRLAFTLRQHRPQPLRFTLRQHRPQPLRFTPRQH
>UWP25066.1 diacylglycerol kinase family protein [[Eubacterium] siraeum]
MSVKYILYNPLSCNGKGTELAQKLTDIYKDDELKYCNMTQISGYGTFFDSISPESDIVLCGGDGTLNRFINDSDGYPYEN
PLYYYGTGSGNDFLRDLGKEQGCEPVRINEYVRNLPIVTVNGKSSRFINAIGYGIDGYCCETGDELREKSDKPINYTSIA
VKGLLFHFRPANAVINVDGREYSYKKVWLAPTMNGRFYGGGMMTAPKQDRNNPEGKLSVVVMHGSGKLKTLMVFPSIFKG
EHISHTEMVEVLTGKEITVRFDSPAALQIDGETVKNVSEYSVKAYDRENGDRRYTDGEKEKESETV
>UWP25067.1 ribonuclease Y [[Eubacterium] siraeum]
MEVWLAVTLCAAAFVVGAAIFGFVMYKMGIEHRKKTAEAQIESAEKEASRIVSEANEKAQATKKTALVEAKDEIFKLKEN
NEKEIQKLKSETERELKERRAEVTRSERRLQQKEENLDKKNDKIERLEEQLQNKNKKAEEKLAEAESIKKSQMDILEKIS
GFTLDQAKEHLLSMLDSELSHEKAVKITAYEQRLKDECDEKARQYISLAISRLAADTVSEVAVSVVPLPNDEMKGRIIGR
EGRNIRALEQLTGVDLIIDDTPEAITLSCHDHVRREIARIALEKLIQDGRIHPTRIEETVEKARREVELKIKQEGERAVM
ETNVNGLHHELVRLIGRLYYRTSYRQNVLNHSIEVAHLAGIMASELGVDATLARRAGLLHDIGKALNHEIEGSHVQIGVD
VCRKYKESPEVIHAIEAHHGDVEIHSVIAALVQAADAISAARPAARSENYENYIKRLQKLEEICSSYNGVEKSFAIQAGR
EVRIMIKPEQVDDDKMIVLAREISQRIENEMEYPGQIKVHLIRESRAIDYAK
>UWP25068.1 glycoside hydrolase family 5 protein [[Eubacterium] siraeum]
MKKRLTAILTVTALLLTGCAGNVTSGTESQPVSDAQSGISDNESSDTSPAPENNASRYEIITATEMAEKMGLGISLGNTM
EAYEATDCEKITYEWIPVVGGNEPQDYETCWGADVTTQEIIDGMKAEGFNTVRIPVFWGNMMENDNTYTINKEYLKRVKE
IVDYCEKAGVYSVINIHHFDEFIIRRNDLDKCKEIFTHLWTQIAEYFADYPYTLVFEGYNEYLGGNQFDSSGNLKEQSET
NAYKMTNTLNQAFVDAVRGTGGYNAQRVLIVSGYWTNIDKTTSSRFQMPEDMVNDRLMVSVHYVDNSMYWSNKIGGEEWL
KYIDSQCAELKKAFLDNDIPVFMGETTSTYPASNMAKDATHTDSSECLSIVLGKLTELGIVPVIWDTDSHFYSRTTYKIV
NESDRKVIREYSDKLKANLEAQQ
>UWP25069.1 NAD(P)/FAD-dependent oxidoreductase [[Eubacterium] siraeum]
MGGNQAEYDIAIIGTGPAGISAAINARIRNKSFILFGNADLSAKVERSHIISNYPALPEISGSELNRRFAAHLEQMDIEI
TSERITGVYNIGKYFMLLAGQKEYKADAVILATGAQTVNEIKGERELLGKGVSYCATCDGNFYKGKTIAVISDNKESEEE
VDFLAELAEKVYFCPSYKTDYSRENVIRLPGFVKSVNGERHADGITLSDGSIIAVDGVFFLKQTVSADVLLDGLEMNNGS
VAVNRDMSTSVKGCFACGDCTGRPYQIAKAVGEGNVALHSAVTYLAENKGKKE
>UWP25070.1 hypothetical protein NQ549_11180 [[Eubacterium] siraeum]
MKKRVLAFLLATVFVLTLVMSVSAEGVQCDLSGTKNCTLTVKGTTAHCHSSLTDSSGTIKSVKVEQSLEKFAFLWFWNTE
GGPWTRTVNSGVAQFDNYKVVSSGTYRVKSVFTVTTKDGKSETITMYSNEVKVA
>UWP25071.1 DUF4367 domain-containing protein [[Eubacterium] siraeum]
MNNIEIALEETMYEMIFSDIPKTNYKIHHSFDRRMKKMIRSYLADNTLDKSVHKSKKRWRYIIIIAVTLVLTITAAAVVC
YNNIALEKHDTFSLLHIEDTEKAPENIEREYVITAGLDEYMRNTFYNNDGCIVEEYKDGDSQIIFSQMTFSHFNGTRINT
ETAEGTITAVDVNGITALYFENGKENTLVWNNDEYVFSFQANKLGKDELIALSESVKPKQ
>UWP25072.1 sigma-70 family RNA polymerase sigma factor [[Eubacterium] siraeum]
MIYLAMVDSDEEKDLVEKLYNTYKNTLYNICFAIVRNRTDAEDAVHDTFIRIIDNLCKIKDVDSPQTKAFCIVIARNVAV
DILRKSKKSVFVTEEELDFYESDAKNEEVALSNIGVERLKQALRRLPKEYYDVLMLNVKSGCSLSEMSGILGISYQAVRY
KLRKARSILLKETEVKNEQH
>UWP25073.1 tRNA threonylcarbamoyladenosine dehydratase [[Eubacterium] siraeum]
MLDRFSRTQLVFGKESMDRLEGSRVAVFGVGGVGGYTVEALARSGVGAIDIIDDDKVCLTNINRQIIATTKTVGKYKVDV
AKERIEEINPDCKVTAFRTFYMPETENQFDFTQYDYVVDAIDTVTGKIALIENAKKAGTPIISSMGAGNKVDPTAFEVAD
IYKTSVCPLARVMRYELKRRGIKKLKVVYSKEKPIPPIADEEPNGENGCLSKADKVPGKRQVPGSTAFVPAVAGLIIAGE
VIKDIIGYKAADEIR
>UWP25074.1 hypothetical protein NQ549_11200 [[Eubacterium] siraeum]
MYIKQIETVDLKERLMAISITEASELKRTILDNFGVTLHFHDGCGGQYFTLDERNDEIKRFIESYFDKKGMTVTFIARGT
QFSVGGNNA
>UWP25075.1 helix-turn-helix domain-containing protein [[Eubacterium] siraeum]
MVKFGERVKQLRLSAGMTQEQLAERIWVTKAAISNYELSERNPSPETIIKIAGVFGVTTDYLLGLEDKRSRTLDISGLCE
EDIRFLQSAAALLKKKNAVKKSAAEH
>UWP25076.1 transglutaminase domain-containing protein [[Eubacterium] siraeum]
MKRSTNEKTAIILAVSVILAVTACSAEGVAYIDGNQSETGFSSSAAATSGTICEESTLPATVSVTTAVTTTKAKETTAVL
TTVASTPATTAEPKWKETKKSAEMYLNTSVYSRTKAYLGAPTADLYMINDKVKVVAVTDTDYYKLENGRFIHCDYLSSEK
TVIRTTTATTLPPETTVPAAVTTANKQTPIKKGKYISSGYEPLDEIIFPLLDNLVSDNMSDDDKRLAIYDYLVQFQYQER
TLLIPKNKKQYEEQLEAISLFEKGYGLCYDFSSAFKYMTKAIGMNTVMYYGSHKGRNSAYTPHSWTMLEIDGMLYFFDPS
MERVMINDGMGEGQHYRYKKPYYWFYDYYITDYTSP
>UWP25077.1 IseA DL-endopeptidase inhibitor family protein [[Eubacterium] siraeum]
MKKKIALIALAVTAVLFTACAAENTPSAVSQRESSSAVSSEDKTTALTEEAAKETVKLNMPIADKFYAIYNRCSLPVDNS
ASVTDDNGFCYSPVESVYDTLASLKADTEKYFTKEYLDSTFYKNLADETAFYKDINGKLYKNTDAVSDGKNIWDTTACVI
SDITDTGFTATVPYLDLYEAHRSAKIEYLLDNGTYKINSWTLNLDAV
>UWP25078.1 tRNA (adenosine(37)-N6)-threonylcarbamoyltransferase complex transferase subunit TsaD [[Eubacterium] siraeum]
MTKMKILSIESSCDETAAAITEDGRKVISSVIATQIDEHKLYGGVVPEIASRRHCENITGVCAEALEKADMTLDEIDAIA
VTNAPGLIGALLVGVNFAKGLALAKNKPLIAVHHIKGHIAANYITHPELEPPYLCLVVSGGHSHIVKVNSYTELETVGKT
TDDAAGEAFDKAARAMGFQYPGGVHIDRAAKQGDAKKYKLPRPATKNPYDFSFSGLKTAVINLIHNNEQKGIETDVNSLA
ACFQDTITSILAEKFMAAADELGYTKLALAGGVAANSMLRDKLSEMARACGKQFYMPDISLCGDNAAMIGCQGYYEYLAG
NTTDMSLNAYATKKLHML
>UWP25079.1 D-alanyl-D-alanine carboxypeptidase [[Eubacterium] siraeum]
MSTTRKKNNIFKVILSGVTAAVIIAASAGCGTVDLTMGKNNKNSSDNSVVEVIMPAQTTTTVTTTAVTTEAPLPVKSYGD
[truncated: 545,005 more chars]
