# Supplementary material for: Development of a novel multi-epitope mRNA vaccine candidate to combat SFTSV pandemic
Source: PLoS Negl Trop Dis. 2025 Jan 22;19(1):e0012815. doi: 10.1371/journal.pntd.0012815 (PMC12788908; doi:10.1371/journal.pntd.0012815)
Supplement: S2 Data — (ZIP) [file pntd.0012815.s012.zip › protein/Mitsuokella multacida DSM 20544.faa]

>WP_002310911.1 MULTISPECIES: hypothetical protein [Bacteria][Archaea]
MERVGMDCRRRPIPCLPPRVASRCMEPGHLDLNGSRRHLANGFTTPRIGANQFLRRTVNAQTNPWQNISIASAISSSRTR
RISGSVGSWPRVRMIVLLSLRTRLGWRGCLTG
>WP_005838764.1 S-adenosylmethionine decarboxylase family protein [Mitsuokella multacida]
MKILARHLTVDLFNCKNSKLKDIDQIKDYIAELPEHFTLTKISECSEHLTDEHYAIMMLFREGHMVLHVYTKLKYVAIDI
FLCQENAEPEHIAKEMRDFFKPDKTKTTLLKRGDFGSAKDIRPKVKTRVAPLRKIHNTGAKVLRVLARRNRQ
>WP_005838766.1 MULTISPECIES: prolipoprotein diacylglyceryl transferase [Mitsuokella]
MHQYLFYIGDFPIRAYGLVLSLSIILATGVGYFLTKADGRGYEKYIVDLGIYCGVAGLLGARLWDVFFFDWDYYGHHLTE
LLNVWQGGMAIQGGVFLGVLTGVWYCHRHHLDTVHLMDVLAPAIILGQALGRCANLLNGDAFGAPTGSSFGIIYPTTTLA
YHTYGDQPLWPAEVWEGQLDVVIFALLLLFRTTNHAKGQCFALYVMLYSLARFGLEFLRGDYTEKVLGLVTSAQATSITA
FLIAAIFFIGLQLYGKKPKKIRTNPGHKV
>WP_005838768.1 isoleucine--tRNA ligase [Mitsuokella multacida]
MYKKVDTNLNFVEREKEIREFWKAHDIAQKAIDQREGCDTFTFYDGPPTANGKPHIGHVLTRVIKDMLPRFASMKGKKVL
RKAGWDTHGLPVELEVEKQIGINGKEQIEAYGIEPFIKKCRESVWKYKGMWEEFSDVVGFWADMEHPYITYENDFIESEW
WALKEIWKKGLLYEGYKVVPYCPRCGTPLSSHEVAQGYKDVTERSAMVEFKAKDGDYSFLAWTTTPWTLPSNMALCVNPA
VDYVKLQVGDKKYVLAEALVDKVFEGVEGERQVLERYKGKDLEYREYEPLYPYAVEKIKNQRGKKAFIVTCDDYVTTEDG
TGIVHMAPAYGEDDNRVCQKYGVAFVNLVNSKGELTAETDWPGLFVKKADPLILADLEKKGLLFKAPEFTHSYPHCWRCD
TPLLYYSFPTWFIKMTSVKDELVANNKTVNWIPKSIGEGRFGNWLEHVQDWGLSRNRYWGTPLPVWQCECGHQHVIGSIE
ELKSMSSNCPDDIELHRPYIDKVTIKCPECGKEMHRVKEVIDCWFDSGSMPFAQWHYPFDNKEIFEKRFPADFISEAVDQ
TRGWFYSLIAISTLLFHKAPYRNVIVLGHVQDKEGRKMSKSKGNAVDPMEALQKHGADAIRWYFYENSAPWLPNRFHDDA
VQEGQRKFMGTLWNTYAFFVLYANIDNFDATKYTLDYDKLPVMDKWCLSRLNTMVKDVDYDLSNYRVTEAAKALEEFVDE
LSNWYVRRSRSRFWAKGMEQDKINAYMTLYTALVTTAKAAAPMIPFMTESIYRNLVCSIDKKAPESVHLCDFPKVNEAHI
DKELEKNMGEVLEIVVLGRAARNEANIKNRQPIGKMYVKAPVVLPDFYKEIVEEELNVKEVVFKDDMEAYLTYSFKPQFR
ILGPKVGKKMGAIQKALKAVNGHKAKEELDTTGKLVVALPDGDVTLLPEDVEVTMAQTEGYNCQRYNGVTIALETTLSEE
LLEEGFVREIISKVQTMRKENGYEVTDHIAVGLKDNEKLENLVKKNESFLKDITLADKVTYGETSGHEKEWNINGETVTI
SVD
>WP_005838772.1 acyl-CoA thioesterase [Mitsuokella multacida]
MAQNKLIISQVMMPNQTNPSGNIYGGDIMKMMDSAAYAVTRKYARCNVVTARVDELEFHLPILVGDLVTCTAEIVFVGHS
SMEVTVNVDVEDLDQEGKPQRALTAYFTMVALDRNSRPKAVPPLIIDSEEARRAFEEGRRRYEAHKEQKRQQREVEKKLS
QAKKTLREPEEKK
>WP_005838777.1 alpha-glucosidase [Mitsuokella multacida]
MAEEQKAWWKEAVIYQIYPRSFQDSNGDGIGDLPGITRRIPYLKELGVDVIWLSPIYQSPNDDNGYDISDYRAIMKDFGT
MEDFDTLLRAAHEAGIKLVMDLVVNHTSDEHAWFIESRKSRTNPYRDFYIWKDGKDGKAPNNWESYFSGPAWQYDEATDQ
YYLHCFSKKQPDLNWENTKVRDAVFDMMNWWCEKGIDGFRMDVISMISKDQTFPDGPVKADGYGDLSPHVCNGPRVHEFL
QEMNHRVLSHYDLLTVGEAAGVTIDEAKKYARSDGKELGMVFQFEHVGPENGKGSVIDKWTTGKPQMPKVRAILNKWQQE
LEGKAWNSLYLDNHDQPRCVSMFGNDSPEWRVLSAKMLATCLHMQKGTPYIYQGEELGMTNTTFHSLDDCQDLEEINAWH
QYVDEQKKVSPETMLACFNTVARDNARTPMQWTAGKNAGFTDATPWLAVNPNYKTINAEAALKDPDSTFYYYQKLIRLRH
AYPIIVYGIFEPLLEDDQNAYAFARHLGGETLLIACNWTSEEVPCNLFDGKDGEELISNYANHKTGALQPYEARVLLLRN
A
>WP_005838779.1 alpha/beta hydrolase [Mitsuokella multacida]
MKKILISCLLTAVIVTAALVIEAGYFIGNYCVHFGLERGTAENPQEPPRAYALLMPPEARQFDKPNYASENWNIDSEDGI
YLAATHFKPERETDKWVIVVHGYGCTQQNSYYIAENYLSMGYHVLTPDLRASGLSGGRYLTLGYRESEDIVLWARRIAQE
NPQAKIILHGVSMGAATVMMAAGREDLPPEVVAVVEDCGYTNADELIALQMENSFGLPSFPAMNLLNWRCEKMAGFSLKD
ASPIDAVRHARVPLLFIHGTKDTLVPPNMAEKLYAAANAPKKEILMIPGAVHAAASQADQQTYFRTIRKFVQPYMEENK
>WP_005838780.1 D-aminoacyl-tRNA deacylase [Mitsuokella multacida]
MKAVVTRVREASVEIAGEVHGAIDQGFLVLLGVGPEDDEETCDRLAEKVAHVRVFSDEAGKMNLSIDQVGGAFLVISQFT
LYADLKKRRPGFSHAAKPELAEPLYKRFMADLRAKGFSVEHGEFGADMKVASVNDGPVTLLFDTDNL
>WP_005838782.1 aminopeptidase [Mitsuokella multacida]
MKDLLRAYADLVVRVGVNLQKDQILVINAPIECAAFARMIAQQAFAAGAHDVVVSWSDEQLAHIRYAGGKKALFTEFPEW
RRAFYEDYAAQGAAFVSIAARDPEIFGDIDPEKLKLANQAAGAALMEYRERLMNNRNTWCVVSVPTKGWAKKVFPDLSED
EAVARLWREIYKTVRVGEGIDTIQAWQEHIAFLHKAADFLNANDFQELHYTNGLGTDLTIELPEGHIWAGGAEKSELGTV
FAANMPTEEVYTLPKRDGVNGIVYATKPLNFNGNLIEDFWLRFENGRVVDFAAKKGEAILKGLIETDEGSHFLGEVALVP
YDSPISQSGVLFYNTLFDENAACHLALGKAYPTCLKDGEKMDSVTLLQHGVNDSLMHEDFMVGSRDLEIVGTRRDGTKVQ
VFHQGNFAF
>WP_005838783.1 hypothetical protein [Mitsuokella multacida]
MMQRTLGILMALLLALTALGLPTGRSEAAGLQDSDFSCRGVALGASEQELFKAWGEPLFDKAERRQGVTVKVYVYKDHYE
AAVDKSGHVVDFVIKNDRYEARGGIRLGATSYWIQKTYGKAERQRIDGMPYYIYTREGHPHDHLLLGVDAQDGYLTSMRI
TSLPLTDEEAEKRALEDDAEEGALDPRFAEKEIDISALGKAEAPILKEAQP
>WP_005838785.1 YitT family protein [Mitsuokella multacida]
MIHLKMMRHRLLRYVGITLGCLIASCSINLFLVPSHLLTGGATGIAIIVYYLTQLPIGLQTFLYNIPLLMAAWKTLGHGY
TVDVVIGTGIFSLCLDLTRFLNAYAPVNDLMLAAIFGGVFNGIGYGIVFRMNGSTGGFDIVGAIAKKYYSLNMGGVIFAF
NCMIMCVAAFLFGVAPAMFTLICMYMNAMVTDKVIAGFNSRKAVLIISDRAQQIADGIMEVGRGVTFLHGQGAFTRKERN
VVFVVVKLTQVSKIKLIAHAVDPHAFMIIMSANEVMGRGFSEPGIAFRRFIHKDKNQLVHPEHLQWHDDR
>WP_005838787.1 MBL fold metallo-hydrolase [Mitsuokella multacida]
MIEMTYLLNSGFLVRVGRTLLVFDDFKDPAGAVDAAVAAADFDHLYFFASHSHFDHFDAHIRRYEAQADRYILSDDIRCM
KDCSAFNPQKLTFLKPYASWQDDVLAVESFDSTDLGTSFCVTLKEEGTTIFHAGDFNWWDWTGEPAEQRKLAENAFRKQM
KKLEGLEADVAFFPVDGRMGPRLDKGAKVFCAETEIRALVTMHSIGYSAWQPPAGFFAPGREIPVWSPRKSGEKNCLKDG
RLLK
>WP_005838788.1 peptidylprolyl isomerase [Mitsuokella multacida]
MKKVFLLLLAMVLMTGSCLAASGNASGNERTTSVQDGPAVKDVHKDVHKGDKKMVNRIAVFETNLGNFSVELFEDETPIT
TENFIDLAEKGFYDGVIFHRVIDGFMIQGGDPEGTGMGGPGYTIEDEFRDDLRFDGEGILAMANTGMPHTGGSQFFITLD
KTPWLNGHHTIFGKVKEGMDVVRRIGHSETDMADRPLEDVVIKTIEIKYPE
>WP_005838790.1 GIY-YIG nuclease family protein [Mitsuokella multacida]
MAEAYTYILECKDGSLYTGWTNDLTRRVKAHNEGRGAKYTRSHRPVHLVYFESFATKEEALAREAAIKKLTRAAKLALID
TAEEKKL
>WP_005838792.1 transcription elongation factor GreA [Mitsuokella multacida]
MADKQVMLTEEGYNKLVEKLNYLKSVKRIEIAQRLKAAIALGDLSENSEYDDAKNEQAFLEGEIQDLTAKIRNSHIIKAG
AGDVVQMGSKVTVKDIEFGDEETFMLVGSTEADPDEGKISNESPLGQALLGQKSGSVIDVHAPAGIIKYEILDIKG
>WP_005838795.1 amidohydrolase [Mitsuokella multacida]
MNEREILQKITDEFYWFHRHPELSYEEVETTKRLRDDLAAADIEVLDLPLNTGLVAKVGTGEAPFIALRCDIDGLPIQEE
SGLDYASEHAGRMHACGHDFHISTVLGSAYLLKAQEKDLAGTVYLIFQPAEEAPGGARKVMETGVLKEVQAIFGLHTSPL
YDVGTLGIRAGAVTASVDKFTVTFCGKGTHAAHPERGTDPIVMAASFVTAAQSIVSRNIDPAHPSLVSITHIESGNTWNV
IPESAWLEGTVRCLTAEDRKRIKQRIYELAEGQAASFGGHAELTWYAGPPATNNTPAWTDFAIQMAEESGLTVEPAPVNL
AGEDFAYYQEEIPGAFVLVGTGKSPANHNPKFHVDPAALGPAAKYMARLAKEAFARL
>WP_005838796.1 amidohydrolase family protein [Mitsuokella multacida]
MKIIDAHLHFATDAYFDEIAKAAEHENSADHLLEQYRMRGMVHGIVMGNLPVEELEPAYPPFLSYCIGLDSQVFDMAKLP
QKLHLIEQHLRSERCVGIKLYPGYASFYLYDDRLTPIYELAARYKKPVAVHTGLTATDKALLKYSHPLVMDEAATKFREV
QFVMCHFGEPWFTDAAAVIEKNPNVAADLSGLLERKIPDFAAFCEKKHFYIERLKGWLEYLDLYDRFMFGTDWPLANLGD
YIAFTKEIIPEEHWQEVFYENAVRIYHLKPESMLAVR
>WP_005838798.1 MFS transporter [Mitsuokella multacida]
MADVAAPTRLWSRDYVFDIGVNFLVYSVHFLLMLWSTAYAIYTWNASISMAGLASGLFIVGALFARIPAGRFIDFVGRRK
MFLAGTLMFFLLVLCYELAPTLEVFMVVRFLHGLSFGTTSTAASTVVAALVPLKRMGTGIGYFTLGVTMASAIGPFIAMN
LTSAHEFTLAIEICSVATFVIFALSFFIKAPERTILPEEKADLHKVSFDRFFSIKALAISCIALMAGVCYSTVLSFLGAY
TAHIGITGIGATGFFLCFAATSFISRPLTGYLLDHFGGNVVIYPALICMAIAMAFIGTASTDAAMLIGALFLGFGYGTTT
ASCHALAVHCAPMHQVGVATSTYFVLLDFGIGVGPYTLGSFVPSFGFSFVYLAAGAISLGGIALYYYLLARHHRFTRHQM
DRDSEAKTIIAERRQRFYEKRLAAAH
>WP_005838802.1 LysR family transcriptional regulator [Mitsuokella multacida]
MELTQLKYFQAMAKCHHFTQAAEEMAVSQSALSRSIQKLEQELGVTLFERHGRTSELTEAGQKFLFHVDRVIRELALAEQ
EIELDNGGAGVVHLSFLHSLGDTFLPLILRQFHERYPHIDVKLNQQNSSMLSEQLTSGETDICLCSTMNEPDTAWMYLWS
EEMFLVVPEDHPLAQKSRVNLREIEDEPFVALKPEYTLRQQVNQFLDLAESHPQIVFEGDEVHTLVSFVAAHLGVSILPH
VPCTEHLGVVFVPISFPLCKRAVGIAWNTSRPLSPAAMTFQQFTIHHFVHDGEIPLTQSQDGGKAAR
>WP_005838804.1 peptidase T [Mitsuokella multacida]
MKMEIKMETVVKRFRDYISFNTQSDEANDKECPSTQGQMVLAEHLAEELRSIGLTEVTVDEHAYVMATLPANDDGDAPVV
GFISHLDTSPDAAGGPIHEQIIRAYPGGDIVLNKEKNIVFSVADFPGIERYKGQDIMMTDGTTLLGADDKAGVTAIVSAA
EYLMAHPEIRHGKIRLGFTPDEETGRSADRFDVKAFGADFAYTVDGGELGGLEYENFNAANPTIVFHGRSVHTGDAKGKM
KNAVSMAAEWQQMLPAGEKPEYTEGHEGFFHVHTIHGGVETVTMEMLVRDHDRAHFERRKALLDDMAAFFNKKYGEGSVE
VHHRDVYYNMLEKIEDGNMCVVDLARAAMEEVGVEPDVQPIRGGTDGARLSFMGLPCPNLFTGGANFHGRFEYLPLPSLK
KAAEVVLAIMVKVGQTAKERK
>WP_005838806.1 peptide deformylase [Mitsuokella multacida]
MAILEIKKAGAPVLKEVCAPVEKIDKDLRKLLDDMAVTMYESDGVGLAAPQVGRPIRVVVIDCQDDHGLIELINPVITFR
EGTATDTEGCLSVPGIYGEVERAAKVKVEFLNRRGKKQHLTATGLLARCIQHELDHLEGQLFIDIAKSLHRGNQA
>WP_005838808.1 methionyl-tRNA formyltransferase [Mitsuokella multacida]
MKKFRVIFMGTPEFAVPCLAALYEHCDVIGVVTQPDKPRGRGQKLVPSPVKAWAEAHGLPVWQPKKIKEEAFTAFLEEQK
PDLMVVVAFGQILSQRILDIPPYGCINVHGSLLPRYRGAAPMQWCVIDGEKKTGVTTMFMDAGLDTGDMLLKAEFPIGPD
TTLEEVHDGLMELGAKVLIETLEALSAGTLKRIPQTGESNYAPMLTKETGHIHWAEPAKKIHDLVRGLDSWPGAYTFLGG
KKYKIWRTRCTAEKTAEQPGTILRADKKEGLFVAAGDGVLEVTELQAPGKKRMAARDYLNGHAIALPAQFED
>WP_005838809.1 DUF116 domain-containing protein [Mitsuokella multacida]
MTKAKNDYVMTGRPKKRLFIGMLSLTAVLMAAILYAIWYIGVPGLRSIQPMLPWIIGAVFTVLVLGAFFSIFNMVLAVAG
LPYLPFLQRQTYELINLLFPLAVRLGTVFGIRRRKLEGSFIAVSNLLFNRMGIRVPADRLLVVTPHCLQLASCPHKITRD
PENCKRCGACDIGALVTLSHEMGFHFFVATGGTLARQIVYKTKPKAVLAIACERDLMSGIQDVYPLPAVGVLNIRPNGPC
YNTHVDIEEVRAQLEKIIIPKPKDKK
>WP_005838812.1 16S rRNA (cytosine(967)-C(5))-methyltransferase RsmB [Mitsuokella multacida]
MDKARETAVRILYEVHENGAYANVALAKALRQLDLGEQDRRFVTELVYGAVKAGGTLDWILRRYVSRPVRKIQPFVREIL
RLGLYQIFYLDKVPASAACNTAVDLAKGMGVKGLSGFVNAVLRTAVREPEKAAFPSGKGHATENLALRSQHPEWLVRHWV
RTFGFEAAEKLCAFDNEQPVLSVRANTLRTDREALLAELAAAGAEAEPSQWAPEGILVRHHGALDALAPLQEGRCQVQDE
SSMLVAHVVGPQPGEFIIDCCAAPGGKTTHMAALMHDEGRILAGDIYSHKLQRIEENAARLGIQSIETEEIDAREIGEQY
EAMADRVLVDAPCSGLGVLRRKPDARWRKTQQEIAALPDLQLAILESAARAVKPGGVLVYSTCTIELAENQGVVSRFLEQ
HPEFELETTGHYLPLPTKHAESKMVQLLPHIDGTDGFFICRMKKMDQTDKKG
>WP_005838814.1 23S rRNA (adenine(2503)-C(2))-methyltransferase RlmN [Mitsuokella multacida]
MKDIFGLTVEELQEALQPFSLPKYRARQIAEWMYQRGATGFADMTNLSKKLREELSGAFVIGRPKCKDRLDSSDGHTTKF
LLEFTDGTAVETVLMRQPYGNSICVSTQAGCNMGCAFCASTLHGMARNLTTGEILSQAIVISDMLRAEGQGEKVDTVVIM
GSGEPLMNYENVLGFIRLLHEDYVLGLSYRSITLSTSGIVPQMYKLAEEGIPISLSVSLHAPEQELRSTLMPINRKYPLV
DVVRAARHYAEVTKRRVTYEYILIDRVNDGEEQARELVSLLRGQLASVNLIPINPVAERHLLRPSAARIDWFEHYLTAHH
INVTVRREMGTDIQAACGQLRNKHLEG
>WP_005838822.1 FtsW/RodA/SpoVE family cell cycle protein [Mitsuokella multacida]
MKNWSLLLAPFGILLSGLIVLYLKAHPQSGIIHTESLLGISYLPWLAAVIVAAVVMQGVLVRRHMDTCLFPLVMLLASVG
VVEIARLKPTLLIPQLRWLLIAMVLMFFVIRFWNRIGRLVDYPYITGICCVVVLFLPILFGTEIGGSRNWLVLGPFSVQP
SEFGKILIVLFLAAYLSDHRKVLTLPKRRLLFLQLPPLRFIAPLICIWSIAVLMFVVEKDLGSALLFFGIAVLMTYMATG
SRSYVFLALFFMGIAAVICYMGFAHVRVRFDIWLNPWQDPNGMAYQVVQSLFAFGTGGVWGTGFGYGHPGFIPEVHTDFI
FAAIAEEMGLIASLMLMACYVMAFWRGICIALSCPQEKELLLAAGCSALLLMQAFIIIAGVTKFLPLTGITLPFISYGGS
SMVSGFILLGMLLSLSKERKNV
>WP_005838824.1 penicillin-binding protein 2 [Mitsuokella multacida]
MSDWKIKRQVLRAASFAMALFGLLAVYIIYLSTWDADDLAKNPLNMRSAAAQSDIQRGSILAADGQVLAETRPDGRRVYP
FGVSMAAVTGYNGENIGSAGIEGHANQALLGLTADMSRLGPLSQLLQSERGNDVKLTIEPAAQKAAVEGLGNRRGAVVAL
DARTGAVLAMVSSPSYDPNDIESNWKSLSSQEDSPLLNRVVQGLYPPGSTIKPMIADAALTDGVTNASEIFDCDGVLDVG
GGHTIRESHGEVHGRVDLRQAVTESCNITFGTLGMRMGDEKLKNAFSRFGFDREIGDEILMTKSHFPDFGKLSKGDQAQT
AIGQSALLVTPMHMALLADAFANGGKVMKPYLVQDVITPGGTVVYKAQPSRWLTATTPEMASVIDSYMEDVVTKGTGTAA
RVQGVRVTGKTGTAENPAGKDHAWFTGSAELPARKIVFAIIVENGGGGGTEAAPIARDIIESLM
>WP_005838827.1 Stk1 family PASTA domain-containing Ser/Thr kinase [Mitsuokella multacida]
MVQRILDQRYELEELIGGGGMADVYKAKDCLLNRPVAVKILHEEFKQDKEFIDKFQREAQAAARLSHPNIVNIYDVGVAD
GDHYIVMEYVPGRTLKDRIRQEGHLSVSESLRVAREIAEALAHAHANNLVHCDIKPHNILMMADGHAKVADFGIARAVTE
STMTYSGNVIGSVHYFSPEQAKGTMITPKSDVYSLGVVLYEMLTGKLPFTGDNPVSIAVKHLQEEPVPVRQIDPAIPPVV
EAIVSKAMSKDPAMRPTSAELVQDISQAERMLMAGSQPMPQMAPMAQDPDATQVLPRVQPTQQPIPPRRAPQDEGYDEDE
PEKEKSIFKSKKFIAGLLVVLLAGFFVGAFMSYGKFWSTAEVTVPDVTGKQMTLARQILEDKKLRVNVAETYNADVPAGQ
VVSQNPTAGSKVKEQRLVTIYVSKGGEEIEMPDLTGLSKSDAEAQLKKMGLKLGSVYEKYSNEEAGTVIKQDPKAGTKIS
RGQTVDLTVSKGKQSHKVSVPDVTGVSLDAAKAALQSRGLRVGSVSKQESRQAAGTVVSQSPASGEVEEGSSISLVIAEP
AKQQVQKTDKKDPEKNSNSEAKVPSKQNETGKER
>WP_005838829.1 ribosome small subunit-dependent GTPase A [Mitsuokella multacida]
MVEGRVIKAYNSFFYVMTEAGLVSCKLRGKFKKRRQSTGVVPGDRVAIELLPDGTGVIEQQLPRVNLLRRPAVANLTQVI
LTFAAAAPDLHPLLLNRFLVLAEWSGIPKIVICVNKMDLHEGPWQDFLRDYETIGYPVVRVSAQTGQGIDVLRSRLRGEV
SVFAGPSGVGKSSLLNQVNPALTLATGHVSEKIKRGRHTTRVAELLPYEGGYIVDTPGFSAMEMAELQVTDLPHYFPEFR
PYEGACRFSPCSHTHEPGCAVKAAVEERSITRERYDAYEQILQEVKEAQMLARKKEYK
>WP_005838831.1 ribulose-phosphate 3-epimerase [Mitsuokella multacida]
MIKIAPSILSADFAHLADEVKRVTDAGADYIHIDVMDGTYVPNITLGSPVVKSLRKASKGVFDVHLMVEHPETQIEAFAE
AGADIITFHIEAAKHSHRIVQQIKAAGCKAGIALNPGTSLAMIEELLQDLDMVLIMTVNPGFGGQKFIESQLEKIHMLRH
TIQDMGFDCDIEVDGGINEETSRLVRQAGANVLVAGSAIYGAENIEEAIKKIRG
>WP_005838835.1 GTP cyclohydrolase FolE2 [Mitsuokella multacida]
MRDVQNQADARGIAIQRVGIKDAHLPFLIKTKDGGFQQVLARILFTVALPMEYKGTHMSRFLEILMPWSKKPLAEPEMEA
MLEEALERLDAQSAEVELSFKYFIDKEAPVSRRKSVLDLDCFFRGTKVRGEKMAFTLGVDVPFTSLCPCSKEISEYGAHN
QRSVCRTAVRFREGQECIFIEDLAALIEKQGSSPIYPLLKREDEKYVTEAAYENPKFVEDILRDTVLALRSLPGIAWFSI
ECENYESIHNHNAFAAHEETVV
>WP_005838837.1 lysylphosphatidylglycerol synthase transmembrane domain-containing protein [Mitsuokella multacida]
MNKFYKRFLILIVLVLVISGTVIYTTVDINTLKNLTQFKTWSIALAILAVSLGLFFDGSRLMHLVKISDEKITLYQAVQV
VFGNYFLALLTPGATGGAVAQLMFLRHAGVPTGKAAVLVIVRTLLSILFLVLCMPFIFMHDAGIVPGISNDTLMAITLTA
FVVIIAIVVGARRGYLDYLVIRIARHAKKERRCKIIAFYRDTKSAIALLAASPKAMLLVFAESGLNLLCIYAIVPCLLLG
LGVTDADWYSVMGRMIFLNMLLYFTPTPGGSGIAEGGFVLLFSDTVPAGTVGIVAVCWRLIAEYIPFLIGLYYTLTVFGR
DFLNRQLR
>WP_005838839.1 cobalt-precorrin-5B (C(1))-methyltransferase CbiD [Mitsuokella multacida]
MRSGYTTGACAAAGVKAALLFEAGKNWQTVTLTALDGTELTIPVKAVARTEAGICAEVVKFSGDDPDITDGVSVFTTVRH
VAGGAMTFAAGEGIGTVTKPGLSVPVGEPSINPGPRELMRRAACETIGTSDGLHVTIAIPAGKQLAEKTLNPVLGVKGGI
SVIGTTGVLRPMSEEGFKNSLVPQIDVARADGAEELVFVPGKIGENLAKAWGLPQKLLVQTSNFIGFMLEKAAERGIKRV
LLFGHIGKLCKVAAGVFYTHNRIADARLETIAAYAAAAGLSTAGTRRVLASNATEEALTVLREAGLEQAVCTSIAERAGL
RAERYLFGKMKVGVVMVTLQGRLLGMNEVAREIGEAYHWRLPEQEREHE
>WP_005838841.1 precorrin-6y C5,15-methyltransferase (decarboxylating) subunit CbiE [Mitsuokella multacida]
MNEIIVAGIGPGHPDYMLPAAARAIREAEVLVGGRRALSQFAREGQRTMAVTGDIAAVMQFIREALATSSVVVMVSGDPG
YYSLLDALRRHFSTACIRVIPGLSAMQLAFARLALPWHEARLLSFHGRKPAAERLAYQSGSVLGMLTDRTFTSKTIPAVL
LANGWPPETRLFICARLSYEDERIEETTLAEAPALPETGSCILIAVDAKMEEGEGGGWQ
>WP_005838845.1 precorrin-4 C(11)-methyltransferase [Mitsuokella multacida]
MVHIVGAGPGDPELITVKGRRYLEEADVVIYAGSLVNPALLAVCREDAVIHNSAKMTLDEVIAVIEEAEAAGKMTVRLHT
GDPAIYGAIQEQMDAMAKKGIAYDVVPGVSSFLAAAAALRQEYTLPGISQTVIITRQPGRTPVPEREQLRALAAHQSTMC
IFLSITMLETVVAELIAGGYAEDTPIAIVQKASWPEQKIVRGTLATIVAKVEGAQIDRTAMIVVSHCLGADYELSRLYAP
EFSHMFRKASR
>WP_005838847.1 cobalt-precorrin 5A hydrolase [Mitsuokella multacida]
MRTAVFALTEAGAQLARRVGGALGDQATLFVSSRHATLGVQTFGRLREAVQENFHRYDALVFIMAAGIAVRSIAPYLVSK
LEDPAVVVLDEQGRHVISLLSGHVGGANRLTRALAAALGAEPVITTATDVEGLVAPDALAAELGLFPESHAAILAINSAL
LRGESISYYVDPACALASFYREELARRGLTVRGMAERERETGPQVIISAACTEARAGRLFLRPMALRAGVGCRRGTPKEV
ILAALKEAAARIGMPMEAITSLGSTVFKREERGLHEAAAELRRPLYFYENNALQRIIEQYGLRESDFVRQTIGIGNVCEA
AALAAGGGRMALGKTRFEKVTVALVWQQRQKWQESQ
>WP_005838849.1 precorrin-3B C(17)-methyltransferase [Mitsuokella multacida]
MAGITVVGIGPGSLLDMTPRARAAIEHAEVVAGYTTYIRLIEPLLADKEVIGTGMMHEIDRCRMAVEAAASGKETVVVSS
GDAGVYGMAGLVLELVLQREVAERPHFGGVIAGVSAVNAAASILGAPLMHDFAVISLSDLLTPWETICKRAEMAAAGDFV
IALYNPKSKKRVQHIEEIRRIALKYRDPETPVGIVTAASRAEQAKTISTLADFTKETINMFSLVIIGNSQTYVKEGWMLT
PRGYGKKESGL
>WP_005838851.1 precorrin-6A reductase [Mitsuokella multacida]
MIFVAAGTQDGRELTGLLLDAGYKVTASVVSHYGEHLLERCGSERLTINDKPLDREALETYLRGHRATCFVDASHPYAVH
VSENAMAACQALGIPYLRYERSLTDLSAETAAKIICVHSYEEAAEAAAKCGKVVFLTTGSRNLQRFTESKALADCTLIAR
VLPTAEVLLLCEKLGLSPKQVVAMQGPFSKELNYEMFRQCRADVIVTKNSGTIGGTDTKIAAAAALGIPVIIIDRPVLPY
DHLVHTYEEVLAFVETIENREDS
>WP_005838857.1 bifunctional adenosylcobinamide kinase/adenosylcobinamide-phosphate guanylyltransferase [Mitsuokella multacida]
MGKMILVTGGARSGKSAFAEKLARESGGKVAYIATAEVWDAEMEHRIALHRSRRPSDWQTYEAPREAAKVIREAGQEHGT
ILFDCVTIYLSNLLCRKAEPYDEAQLAALVQGAMASLIEAVQGLPEETAVLFVTNEVGAGIVPENRLARLYRDLAGLANQ
QLAAAADAVYAVLCGIPLRIK
>WP_005838859.1 cobyric acid synthase [Mitsuokella multacida]
MLMGTSSHVGKSILTTALCRIFYREGQRVVPFKAQNMALNSYVTKDGLEMGRAQVAQAEAAGLEPMVDMNPVLLKPTGNS
RSQVILAGRPIGNMSAREYHAGYSLEAFAEVKAALQRLQQQFDTLVVEGAGSPAEVNLKSHDIVNMRVAKYLHAPVLLIA
DIDRGGALASLVGTLELLDEEERALVKGLVINKFRGDVSLFTPAVDFLEAKTGKPVLGIVPYIEEMGIDDEDSVSLEERD
EKQEKRADIRIAVIELPKLSNFTDFDALADEPDVEVTYVRRPLELGSPDLIILPGSKNTTEDLLFLCESGLERAIRTCVE
NGTPLVGICGGYQMLGEEIADPHHVESEHGAVKGLGYLPMKTTFAETKHTRQVTADCPGMEFFGCTLLGRGLKGYEIHMG
ETKFSAPVRHPFYIHAAKGEPSRWDGALREDGLVFGTYIHGLFDDDAFRRQLINTLRIHKGLRPLAIQRNRNQAKERAYE
HLADVVERALDMEKLKAIMAEMAEERREEERV
>WP_005838861.1 adenosylcobinamide-phosphate synthase CbiB [Mitsuokella multacida]
MNIAIFAFIIDTIIGDPRSRFHPVVLIGKLISFLERIYYREEDSDQKKFFCGAILVLLVLFITYDVAAGIIYFSYSIPWE
WGTMAVEALLLAFTISPKSLAKAGRGIYALLLTNELDKARKAVGWIVGRDTAKLDESEVARATVETIAENTVDGVIAPLF
FFMLGGVPLAVLYRAANTMDSMIGYKNEKYLYFGKAAAKLDDVLNYIPARITAVLFIIAAWLLGFDSRNALRMMRRDAAK
HPSPNGGYAEATVAGALHIRLGGINSYFGKKTFRAYMGEAIERTAPKHIMEAIRMMYTATVLFLIFVYALLKCMGY
>WP_005838863.1 adenosylcobinamide-GDP ribazoletransferase [Mitsuokella multacida]
MRSFITALQFLTRIHLVKQEDLTAEDFGRSTRFFPLVGAVLGCLYLLAALACLALLGLPSYTAKAILVILPILLTGGLHC
DGFMDAVDGLFSGRSRERMLEIMKDSRAGSFGVVAFGSILLLDWSLLLDLPAPVLLIAVFVMPVIGRMAMLFAVAHFPYA
RPSGMGQAFAEAADRRAVVIGLVTSLVFVAPWGIAAIAALLAGLIFAFVFGRYATAKLGGLTGDVYGAIELMTETLVLIV
FFLFAVLPFDRMDCFLWM
>WP_005838865.1 GHMP kinase [Mitsuokella multacida]
MRATDVKDVTVRVPGSCGELLQGWHAGGPFLVTCPIARYTTVRASVTLSGFVGLGEKSRRALQLYLRGADIEKLPFGMRL
TSELPRGKGMASSSADIAAVLAAASHALGQPLAPEAILRLAVQVEPTDAVFMPGIVCLNQVTGRVQRTYRSLSYPQLTIF
DTGGTVDTAACHAEAMGQEAHPWEPLLAALAQGERRLAEAATQSARWNQAILPKDAFEALLQEARACGALGLVAAHSGTV
IGVIWPSQLAHDAIAYRSAKLAQQFPELECLGISLMRSGGIEIL
>WP_005838869.1 histidine phosphatase family protein [Mitsuokella multacida]
MTKIIFVRHGQTEWNVLGRYQGQTDVALSPLGIEQAEKLAAHFPVDKIEAVYSSDLARAMKTASCVADRFGLTVEPRPEL
RELNFGDWEGLTYDEIVAKWPDALENFFQHPDVLEIPHGESFPKLRERALACIEEIVARHPDQTVAVFAHGAILRTILTA
ALHMDLQYVWTIRQFNTAVNIVTYTEHGTTVELINGTGHLKYTQEPVD
>WP_005838871.1 50S ribosomal protein L13 [Mitsuokella multacida]
MKTTFMANASNIERKWYVVDAEGQTVGRLAAEVAKVLRGKNKPTFTPHVDTGDYVIVINAEKVKFTGKKLTDKTYFRHSG
YQGGTTFTAAGHMLERFPERVLEHAIKGMLPKNRLGAQMYRKLSVYAGPEHPHAAQKPKKLELNIR
>WP_005838873.1 MULTISPECIES: 30S ribosomal protein S9 [Mitsuokella]
MAEVIYYGTGRRKSSVARVRLVPGEGKVTINGRDMEEYFGLKTLELIVRQPLNLTETVDKYDVIANVAGGGVTGQAGAIR
HGITRALMEMNAELRPALKKAGFVTRDPREKERRKYGLKKARKASQFSKR
>WP_005838883.1 LysR family transcriptional regulator [Mitsuokella multacida]
MNQKQLQYFVTVYQTQNIKTAADRLFVSRQGVSKVIRLLEEELGQPLFVRSIKGVMPTDYATILLPHAKRLLEEYDAICG
LHTLAAQSKSVVTIHALDHVLAYLGAPLINDFHEAYPSIILSIVDTTDAMALAALTAQQCNFAIVTGPLDETRFEGIPLF
FSNYSVRMHKSHPLAKKTFLTYDDLDGQTIISKGRAYDCFRHNIDQHILVPGRQIHILAETADENIIRAFLLENKAINIG
YDYADALYPHPDIVSRRLKAENGGQMIYLVANLQVRTTKASRLFRDFLLEWIHKKNPTS
>WP_005838894.1 helix-turn-helix domain-containing protein [Mitsuokella multacida]
MLWDGNVSKREQMRRDIQRKISQINMERREMELPHNPYDQEQRECLSIEQGDREALKRALAEKRTGTMTGKLADDPLRSA
KNIGIVILTLASRAAIRGGMDPETSFTIEDAYAQQIEKLQTEEEVDRVAREAEFYYTAEVAKLRQARRDDDLTARCKTYI
QQHIQEPLRLNGIAKAFRLSTDYLSAHFSQITGVPLKEYILQEKARQAADLLRYTDYPINVISSYLSFSSQSHFGQVFRK
YMGMTPKIYRNKYKE
>WP_005838896.1 family 43 glycosylhydrolase [Mitsuokella multacida]
MGIICNPIISGMAPDPSILRVGDDYYLATSTFHWLPGIPIYHSRNLADWELLTHVLKGTEVNLRGTHTPAGIWAPHLSYD
AQAKKYWLVFCHMKNMAGREFNAESYAMSADDITGPWSDPVYLTSIGFDPSLYHEDGHHYLAILEWETRSGYQAPGTIVM
AEVDLRTGKLVDGWHRITNGFTTRGCVEAPQIYKHGAYYYMLAASGGTGYAHGVEMGRAEKIFGPYEPNPTGEPILTSSP
RHLFSLGDPDAGHFEMYNPKSLMQKAGHGSLVETPEHEWYIAHLMARPLPGTKLNPLGRETALQKMHWTEDGWLELADGS
NVAKMTTEAPCSQPSEPRDAQEDDVYDAFSSGVLSKKFMAPYHQPDLSWVSVQHGHLVLCGRESFFSQNDPSILATRATS
FSYQLQTKLDFHPVHYSQTAGGGLYYDSNNWIYAYVGLSDKEDQRVISILQAKLGQRIAFDFDTVRIPDGAVPELRWQYH
YGKAQAFYRLDEGAEWQAIADACDVSYLSDEGVNGEPGEIGGFTALFNFIGSVDAYQHDSQAEFFYYQVKSDQANQ
>WP_005838898.1 MFS transporter [Mitsuokella multacida]
MSQKVIISIKRLVPALIIGPASWLGPYIVMLGLFLPALLQELDAENKVAMLALFAATGSIISAISNMVAGALSDNTHSRF
GKRAPWIVGGAFFFMLSMIGAAFSEGVAMLLVCWSIGQVALNFIVAPMVAWLDFAADEHKGKASSAYGGLGMALGNNGFN
VIGAMFLGQFRLGFIIFGVITFIGVLLATLLVHEPSNLNEKEEAREEKQHYSFSMDSLRQVFPAWHIGRDYYLALIGKVF
LGIGNFAITGYILYIMTDFLKLGDQTQSGIQLVNSIMFFIGVFMGFFAGPIADKFKILKLPVACSALFLALGALALYLFH
DMTGVTIYAFCAGIGMGLWNSLDNYLNLQVIPDKDRVGFFLGIYNVGNSLPQAIGPVIAAAAIGIIGFSGVFVVSMVFAL
IASLCIFSIRSVTR
>WP_005838900.1 beta-galactosidase [Mitsuokella multacida]
MKEHPVHPILYGAAYYDEYMPCERLAEDMKLIKEAGMNTIRIAESTWGTMEPERGHFDFSHVDRALDAAEAHGLQVIVGT
PTYAIPTWMARECPDVLLVPEAGPVRNGAVLDHGHELYGRRQNMDIGHPYYRACAEEMIRALMEHVRDRRSIIGYQLDNE
TKYYGNANERIQRAFRDWLKACFGSLEALNRAFGLNYWSNRINSWEDFPDVRGTINASLASAFDEFRRTTVKEFLLWQAG
IVREYLREGQFITQNFDYAWRGWSFGLQPQVDHFQCAEAVSLAGVDIYHPTQSALTGTEIAFGGDISRSLKQKNYLVVET
EAQGFPQWTPYPGQLRLQAFSHLASGACGVMYWHWHSLHNSWETYWKGVLSHDLKPGRIYREVQEVGREMARLSTHLQGL
RKKNRVAMLVSNEALSALEHHPIGDVLRKRDFKYNDVMRWLYDAFYRSNIECDFLPPTTRDFQAYDLVLVPALYTAEEAL
LDALKQYVADGGHLLATFKTGFTDENVKVWHDDQPHHLTEVFGLRYQEFTDTPDMRLWGENSLSGATCSAWEELLMPTTA
KVLASYDNPAWQPYAAVTENVYGKGKAWYLGCYFSPVHLEQFVRAVIAKALPAIRPYDAVFPRIIRTGYNAAGHRLTYYL
NYSDTEQSIAYAGRAAKELTTGRRVEDGNALTLRPWGVRIVEEDA
>WP_005838903.1 hypothetical protein [Mitsuokella multacida]
MRWTQRKIAAGVVAGLVLTVGGFGMLSAQSQDKTDLRPRYCVTQDERPDGQPPKMTTDEVAQHIAESFGVDAKQVKSALD
EQKDFRDIGRAAMLAKISGKSFADVMALKTDDKDWRDIESSLGVTREKVEQVRIEMTAKDLSQDGDIDEAVSLKLLKDGY
EPWDISCAAILAKAADKDIQSVLDLKKINNRWGDVADQLGVDRRELQKFHGPGPHGMGRHDGLGPDMMGGPMMDD
>WP_005838909.1 tryptophan synthase subunit beta [Mitsuokella multacida]
MNTKGRFGKFGGQYVPEIVMPALNELEAAYAKYKDDPDFQNEFKTYLREYAGRPTNLYYADKLTKYYGRAKIFLKREDLL
HTGAHKINNALGQALLAKRMGKKRIVAETGAGQHGVASATVAALFGMECHVFMGALDVERQKLNVFRMKLLGAKVIPVSS
GTGTLKDATSEAIRYWATNITDTHYIIGSAVGPHPYPTIVRDFQKVIGEEIREQAIEKIGGLPDYLLACVGGGSNAIGTF
YDFRNDPSVKKFGVEAGGRGEAPTDNAKTLSGAGEPGILHGAFSYLLQDPDGQVVEAYSISAGLDYPGVGPEHSYYKDEG
IVKYVSVTDQEALDAFQRLSKVEGIIPAMESSHALAYLDKLMPQTHPDESVVVTLSGRGDKDVQMVAKVLGEDIE
>WP_005838911.1 tryptophan synthase subunit alpha [Mitsuokella multacida]
MSTRLDKKMADLKAAGKKGIFIYITAGAPDVETTLKAVREAEKAGADVIELGLPFSDPMADGPVIQSASVCALKNGMTLK
KELEIVREIRKFSDIPLIGMGYINNMYHYGFEKFVTDFKAAGMDGIIVPDVPHEESGEMRKICAAHDFHLAEFITPGTTE
ARMTETCKDATGFIYCVSNNGVTGVKKIDYSTIGKVCEKARKFTDTPLAVGFGIGSPEAAVAAAAKSDAVIVGSAVVKRL
MDGKFAEAMALIGAMREALDAAYGKKA
>WP_005838918.1 helix-turn-helix domain-containing protein [Mitsuokella multacida]
MNRIKMLREAKGLGLRELAADLERHGTPLSWMTINKCERADSNPSWKSIRILSDYFGVSADYLMGTDMTVAAHNEKGTSL
PPELQLAVEKFYREQKLKYEENDGTGKE
>WP_005838920.1 DUF2815 family protein [Mitsuokella multacida]
MANIINKSFNAAVSPQGKAMWAKINSRVDEYEGKKKYSVDVVFNKDGEQKMLKIINDALNEAKNSPEYTGKVWRNDTERL
SYHNETDKDGNETGNLIFHFQTKAYMRDRETGEEVQKIIPVFSNEEKRKLNKDESIGNGSMVRIKFTPSAYWMNKSSNGI
NLYLSKIVVDKWVKFGGGDDDFSEFGIGTDDAFLSEDDIPI
>WP_005838924.1 hypothetical protein [Mitsuokella multacida]
MNYEHLAIELKGMAQIVYAIAESPFENPEALVFISEHLDAIAKIVEDDVKNGRV
>WP_005838930.1 phage antirepressor KilAC domain-containing protein [Mitsuokella multacida]
MNDLVISEIANECVLDSRRVAEMIGKTHAHLCRDIDGYIAVMSQNPKLDSDKFFIKQTYTAGTGKQYKRYDITKMGCEMV
ANKLTGQKGIMFTAKYVEIFNKMAEQIIEERTDSYMITDPVKRAKKWIEEETERQKLRAENKEMLPKAQFYDTVANTESL
FSMADVAKTLDMGIGRNKLFAFLRNKGILDKDNHPYQKYVDAGYLRLVEDHCKAGDNDVVYKCTYVKQKGIDYIRKILLK
ERELNEIVE
>WP_005838933.1 hypothetical protein [Mitsuokella multacida]
MTDNKLKRFQIIMNRRRNMNGRFKEIAPHHARENLKVVAKRVAEENAKHKKEKKHE
>WP_005838935.1 hypothetical protein [Mitsuokella multacida]
MNNEYKDIIKKCFPTMRDDDLEAVFDVAKIAEKRFNMCADFRSAVEEHLKDKGYSKKKLKDFIELYDAVFAIGNSTGATM
FALATDTVKTNHLFDF
>WP_005838939.1 hypothetical protein [Mitsuokella multacida]
MDEIIKLFGVAYGEHFLLNDRGGEFFFTPSALKRVFNGVTTDDPRTLMDMLAKRCTLDDVYDNVGYGDDFWYIEHINGKD
YVRKDVFDIYDPVCLSLYKSNNVFKTQKAASRNIERVKKELNDFYNDSVRGYGDE
>WP_005838946.1 hypothetical protein [Mitsuokella multacida]
MNKRISMMIESNEDTRKVKAYVFDDKWNSYEGVARCNECDKFDFMVGANIAMERALENYNKSNTDDIEMCDHYFVPDIMG
KSLYAEAIWFNDDEDKNMKKRGLVYKTKEEAIARAKEMLGID
>WP_005838947.1 RusA family crossover junction endodeoxyribonuclease [Mitsuokella multacida]
MTKELFITIPVPITENHAFFYRKGMKILNKRGKEWMKNAEDSMRVAMEEQGWQTVNNEKVIVELWHYWPDKRVRDCSNSL
KLLCDSIQNAGIVNNDRWLLCRQQDFSVDRENPRLEMRIRRFNNE
>WP_005838948.1 hypothetical protein [Mitsuokella multacida]
MSKYEKMAKYLGVEMNAPFNVKAATGYIFGCPYRVTENGIYDRSGNRAQLNELGAMFSGTTKIVPCENKREAMHMGDIFY
YIDIDGNIKYGYWMNECKHLGIFGNVFKNKDEAREYSNKIQVILNNRK
>WP_005838949.1 anaerobic ribonucleoside-triphosphate reductase [Mitsuokella multacida]
MVKVVKRNGSLADFDKSKISNAILKAMTVGNTINESIASQIADDAEHQYKDKEKVSISDIETFVFNELCKYGQQMTAKAY
EGYRSIREFQRKASNSIEKQVKELVNGDSDYWNNENSNKNAKLVTTQRDYMAGIISKEITRKYILTPDVVQAHDDGIIHF
HDIDYMGQNALTNCCLINLDDMLQYGTVINKVKIDKPHRLITATTLATQIITAVTSSQYGGATITLSHLAPFVRDSFNRY
YAKYKLRNCSESKCEKFAWEDIKKEIEDAVQTFNYQINSMTTTNGQSPFITVFMYVNERKGYEKETAMLIEEFLRQRIKG
MKNKSGEYVTQAFPKLIYVLDSDNVEPGTKYFWLTELAARCTAKRMNPDYVSAKIMKEYKGAVFPSMGCRSWLTKDRTTE
NLANAKNWEKGNKYYGRVNQGVVTINLPDVALSSSKDMDAFWKILDKRLELCHKALRIRHEHLLGTLSDVAPILWQDGAF
ARLAPHEKIDKLLYNGYSTISLGYAGLYECVKYMTGKSHADMGEGESFGLKVMQRLNDKCNEWKDAENIDYSVYGSPIES
TTYKFAKCLKKRFGIVKGITDHDYITNSYHINVREAIDPFKKLDIESRFQRLSPGGAISYIECGDLTHNIPAVLSVLKHI
YNTMVYAELNIKSDYCQVCGYDGEIKIIDRDGKLEWQCPNCGNTDQSKMNVARRTCGYIGTNYWNQGRTQEIAERYVHLT
DIEDDEM
>WP_005838950.1 anaerobic ribonucleoside-triphosphate reductase activating protein [Mitsuokella multacida]
MRYAQIRKLDISNGEGIGIALFVQGCHFHCKNCFNQSTWNFDGGKPFTIDVKRHFLNLARNKYVSRVSILGGEPLAAENY
LEVEQLCRGINKPIWLYTGYIFNEIPCKSILEFVDVIVDGQYIDSLKDFSLKFRGSSNQYIWKKDKDNHWYKEE
>WP_005838951.1 hypothetical protein [Mitsuokella multacida]
MIKDIANHVLSIGDKVVIISRIHKPFESEGMIIGLKELLNPSTNVLKQRVQVEVLETDICGVTKSWFSPMNLVKKESDFH
>WP_005838952.1 RNA ligase family protein [Mitsuokella multacida]
MRKLASVQVIRKLSPIKDADRIELAHIEGFQCVVPKGRHVGDKVIYIETDSICPKNETFAFLKGKSHIKLQKIRGVYSQG
IALEYHGDAPVGTDMTEVLGITKYEPPQQPEDTIGDFPSFIPKTDEVRAQNILELLTKYKGVPCYATEKLDGSSCTIYRK
GKHIGVCTRKREVDNTSRMYQTAEKQGLIKFLTFKDSGNSYAEHDWDFALQGEFVGPKEQGNHLHLSEPHIYIFSVYDIN
KQGYFDQDSMDVFLGSHDVDTVPVIDEFNLTDDIDALVKRAIGNSTFGNFPREGIVIRPIEPIEGLIGFPGNRFSFKVIN
PEYQMKKGE
>WP_005838955.1 dUTP diphosphatase [Mitsuokella multacida]
MNIKDHLEGNKYGKLTVIERDKNKGGSHWICKCDCGNITSVVGTDLKLGKTKSCGCLGREIHREKSTKHGFSKTKLYRIW
KGMKSRCYSKGHNSYKYYGGKGIKVCKQWEHDFVAFRTWSLNNGYKEGLSIDRIDSNKDYGPDNCRWVTPLVQSNNTSRN
HIITYHGESKTMAEWADEVGIKYSTLRGRINTSKWPIEKALFAPLQRQEEAVIKVKYRDSLCQLEQNGSWIDLRASQDYS
YKKGDFIMIDLGVCIKLPERHEAHLLPRSSTFKRYGLIMTNSMGIIDSAYSGNDDWWAMPCLAVRDGEIHKGDRVAQFRI
AKEQPVMYAESVDHLDDVSRGGFGSTGR
>WP_005838957.1 sigma-70 family RNA polymerase sigma factor [Mitsuokella multacida]
MKDSIEQFLDDYKAGRIDVNALQRRINYMDWSQNKPMAMPMDYIESSEEPCETLVNREKSNDLATALHDLKMNLSDDDWN
MFLMTANGCTQEEIANKLHYTRSSVIRHMQRIAKIKPELRTLLKKDTPMYFADTPKDKLRYPMDIARKVTDPDGKVRCHL
PEYLHTQDCDSICTYCQNCTRKTSQC
>WP_005838959.1 hypothetical protein [Mitsuokella multacida]
MKVTMDTTVYNMTIREILEDVGHRDGDYIPLSDLEWNEGTWESDCIRLGDDIENGYVPLYHLVWTDMEHGPCTAYRIDKG
KKLNLETGEIE
>WP_005838963.1 hypothetical protein [Mitsuokella multacida]
MTMDKNTNKKNLFYAKFWSRGVGCGGFSSYAFTSDEEREKWMHQRRFVIAEEEGDPVVCYADYEDMQKSYGNNFCVILDR
MSQTITFALAVKRL
>WP_005838965.1 hypothetical protein [Mitsuokella multacida]
MLWTDGNGNWTNDVRTARNENYYNPSARELYDYIEKETDKADSWDVVDSDAYDQLAYYCGRDIDDYDNREDLMGDCLLSI
EKEEEK
>WP_005838969.1 hypothetical protein [Mitsuokella multacida]
MKKFKREYLIEELGLPYSLCNEYFIEDTIDYADCGLVDHTLIFRDVDGKTYRASYDKPEEPEDWTPWEDEEEVECQEVVP
VKTIKWVDKK
>WP_005838972.1 site-specific integrase [Mitsuokella multacida]
MGDMSLWHDFLDDVHATKSDNTYKNYRNALRYFKDGSLDEIKLFLENDLADSTKKQTLKVLCIALEYNDMYDKAHKKLIK
SYRPNVTIQECPTDKDVELVWGNLLTHRDRAMFALMAYNGLRVGEVVGLDMDDILNGHRLRLRNTKGKRDAIIPLVHPRV
LSSLKAYIKERKSESPALFLNHRGVRMSCNGLAQFIRNEFHDNGLAFHAHSLRRYFANTLSRNGIPVQDIQVAMRHASIT
TTMGYLNIDEDKTRDILREVYGHVL
>WP_005838974.1 hypothetical protein [Mitsuokella multacida]
MERIILEAYSKREMLEKIKRFYIDGIWKIGEGGTVYNTIDGKESHFHVEESNGVWRFGK
>WP_005838976.1 hypothetical protein [Mitsuokella multacida]
MKEFNTFIREFTEDVRKEYRNLARGTPCDDVYTLGKIQRIALERVADRYKVHRKAG
>WP_005838978.1 hypothetical protein [Mitsuokella multacida]
MTILEVQKLIRSRFTMAEAVEIEKAIEHYISRRVDEEVTERHSELEEENASIRLALEELEESIKDVKKSMEVDDKVQELF
PYARVTHTNVSCNEHAYNSGVNDGHNAMRTPAIG
>WP_005838980.1 hypothetical protein [Mitsuokella multacida]
MRMYYAEYYEYGVNISYESFGGRGNAFTFYAFDSKKKRDEWVCDNEMGECWNKVAATTRRIVEHCCGKDFAMVETRNKGV
YICCNKKEENYVALELLEG
>WP_005838981.1 hypothetical protein [Mitsuokella multacida]
MKKITLYSYEELGKSAKASAYRVMAGDHNLIIKQELADCAKIICKAFDGIYWTGARFLGKQNSDINLASALATLDEMNNV
ELKNIIMSNLLVDLKWNQYGYSVAEWLDNAYVKYFHKYQATPECIAEYCKTCKVWFYVNGARCYDF
>WP_005838983.1 hypothetical protein [Mitsuokella multacida]
MEKVMLVVLLILTMVAGWFSPIAPVFDVGGFVQSHTLLGLYVIGLGVYMYHSQKG
>WP_005838988.1 hypothetical protein [Mitsuokella multacida]
MKRFIYESYTEYYGNNYITTTKIYAVIPKAARNAIAKAENWDGCHWDAPAVVYSESVEGTTMSDQAATVIDALKAEEYEE
DE
>WP_005838990.1 hypothetical protein [Mitsuokella multacida]
MKKFMNTLIKCRNWEIQVSNIWPDGRMSGWLEYVGVIIPSFGTCMSFAADKKNGKIVISADFPECLPKYLRKKIKSEYAK
AYGDKG
>WP_005838992.1 hypothetical protein [Mitsuokella multacida]
MKGYEQISIQNRPCAIVYKGEHYAIRWASGRVERMAKADIVKKFHLHRDALDRHIAGGFKRHWAMADEDVVRVNRSLNYV
ENVTFFIVSAIVMIPQVFLILAVIIGYIDGHALRPYVAPMVALSLAAMFGAVVIPEILADKFDFVLGIKREA
>WP_005838995.1 PhoH family protein [Mitsuokella multacida]
MNDKEIPLFNKDRDRFYKKMSNEQHVMFDSILEVPFTFVEAKAGSGKTTVAFAAGIDMLANGVISKIIYIIKPSKRSYAN
GYLPGDLEQKTAQLYYAAYDALEVLGFSQRDIQALINTEQVMLITDNNLRGVNLMDCLVIIDEGQNMGVSDLRLVLTRIH
DDSKCVLLGDSRQSDNPGNKEHCFVDYGNYMVEHIGRKVELTRNFRGRLSRIAEEYEPLD
>WP_005838996.1 hypothetical protein [Mitsuokella multacida]
MIYITIHDDSIEGALKDMTVRVDDNGNPAEVSHKVQEKANELFTDWNNKRMEVEPDE
>WP_005838997.1 hypothetical protein [Mitsuokella multacida]
MNNGALLILFGVLMAVVSLLCANSVQMFRATVCVMLLVANIGILALVAASFEVVDGDDEEKK
>WP_005839002.1 HNH endonuclease signature motif containing protein [Mitsuokella multacida]
MTTKGANHNTLKRKINEFDLDTSHFKGKGWSKGRSLEKVPIEDYLNNTRKISSWKLKNRLLEEHLKENVCEICGISEWNG
KPISCQLHHKDGDNTNNSLDNLQMLCPNCHSQTDNFAGRKNRKHSARRRKHISNIDRALTKEERSKINQHPRLGLRRVAR
PSYLQFKKELTEFNNNYCAMARKYGISDSAIRKWEKSYKKYGV
>WP_005839004.1 hypothetical protein [Mitsuokella multacida]
MSMEEKNRRMNHVKKGKDVRRTVKNREDKKWAKKEIMQYKTR
>WP_005839008.1 phage terminase large subunit [Mitsuokella multacida]
MKEIFGNSLRRTGEKETPKDRAAHDFQFFCEYYLADYFTSPWSEAFHKWLIHKYEDIIFNHKDEQNKVCVSSPRGHAKST
LSSFAFVLWCALYGYKKFIVIISATAIVAKQFILNIRDAIEFNPLIKRDFGSLKNDSLWNSQELLLRTGAYIICKGANAQ
LRGLQFGGTRPDLALLDDMESQEEVDSPTQVDSLEHWLTADVIPMLSVDGDAIFIGTVLSYNSVLWRLLTEARFASWERK
RFQAVIEFSPSNLWAEWESIMTDLSRGDNAYREAKNFYNEHKEEMLDGAKVLWPDQRKDQYLYLMEKRLESEESFASEYQ
NDPMTENLRVFKTEWLENNYYEETPDIKEVNIALDPAVSTSRTADYSVILVLGRGTDNYFYVLECDAQKRSGDKLIDDAK
KIIATYYRYRPKIICETNQFQAFFSTTLQKDLIDSGIYLEWIDVMHMGKDKKKTRIESLAPHIRQGHIKFKKDQSLLLYQ
LRMYPRTHDDCPDALHMAISPMLESSIAKFSFGSFGGNTTHNENGSRMTIRQLGEQLKKWGGETYE
>WP_005839010.1 phage portal protein [Mitsuokella multacida]
MKLLWTDRYGMNIPNENKARKMTLPPPDKRRLRNLSREPIVRKAMNIISDAVSSMPYTIDVIAPGRKKYVKEIAVIQNII
EHPNVIDSRRSFTKRIMDDALVLDAMVVEAAKGSDRNHPIYLYPVDAGTIKLLEPWDYTNPHGFRYVQDQEHGAQKFTAD
TIFYGTRQNFTDTHYGCSPVRYAYKYISDYIEACARANDIATNTTSSFIVGLKDATPEMVEKFRDYMTNEIEGTGHIPVV
GGTDIDSRQIRSINKDNLGIDWIDRLTKIIAMSFSIPPEELGITIQNDRSTEDDRDNSMTEGAIKPYAYLLEDLYNNYVI
AKMGLGGVLKFRFIHEDSENQKTAKSTRLVNEYKADLITENEFRTLCGYEESQSKYANMTHVEKTANLNVDLGIAGGGGF
NGVGDVKNTTKDDGSKKDGDSG
>WP_005839015.1 hypothetical protein [Mitsuokella multacida]
MARTAKAAATTEKPVVEATDKPVECEVKDFLKSHGSIMLGTHFIPIVGGKVKISAKTKEIFEKSGFLK
>WP_005839016.1 hypothetical protein [Mitsuokella multacida]
MKTYLTEDEIPLYCGLISGVKMEHIEAATTLIDAFKGRSFYPMEHTERVELKHKRVDHEFRGKLKHFPRVSIEKVTAKTH
GFFGDDTLTLNADTLDFDDDESLYFTFEFPQSFMFRKPPKYLKVTYKSGYAEIPEAVKRACGILACNIKQMGGTLRWKSR
DDYDVKVTLSDSGVFSPEIENILRGVEIQ
>WP_005839020.1 hypothetical protein [Mitsuokella multacida]
MSNISKAVTQWANKNIADIKGEWGKSTIEGNAEINFKITKDSPDEVTGEFTASGQKMWMNEYGSGSRLDRSNPFLSQYTS
SSVFNRERLNDTGFEYAIRTRPSGHYYQDLDGNNHRGSGIGMPHGLRLESKTTFGDMAVKPHEPKHTIKETLTGNTVYNE
QFKQDLLNSFGATIQESIAKVVRKS
>WP_005839022.1 hypothetical protein [Mitsuokella multacida]
MNAFEFGNELWNLFTNDETLVKLLDVDVDDESSYVKHYRQEDVAPELFNVENLPSIAFYFADAGSTVNDYLNLGLLRIDI
YTSYRDDVEPIRKRIVDIIHERFDERVRAEGQRSSGITNVYKYRLEFTPLIFT
>WP_005839024.1 hypothetical protein [Mitsuokella multacida]
MAVKDLLNKGLLLHGIGAGVLKSVTGKIAEMTTSQSMNMNITATTEDVYGGDGLFPLYTYISKKEGTVEITNAEFKLSQV
QIAQGTKITATGNKRNYRVLITKDDKQLIKDGALTGVEALAVIGPDGNDASAAVTVTDTGAVTFGEAAVAGEYVVWFKAT
DANSVKAEMLKNAMPEVATFNWMFTTEDSEGNKYQIDIYARRVRADGELKIETARDKATTPSLKIKILDPGDGHDDFAVV
TITPLAA
>WP_005839025.1 hypothetical protein [Mitsuokella multacida]
MAEEKSNDNVIGLYEIVRDRYGKKHKVYSAKFKDLHTIMNFTQHYSPDSFGLYMLAPVIDKDGEVDMDAEGNINYDNGFY
DDLMEMIEMALDHRETREQIEEWLDVEVARNIIMVYLRVSQFKKNNPLNLEKRLIGEI
>WP_005839029.1 hypothetical protein [Mitsuokella multacida]
MKRLLIIFMTLFAFSSVCFADGNEDVLDHDEQFAYDCIDKWYTFLDNSKVRFKAVDATDKDNVEKGLCVISLEVPNQFGG
MSFRNYWFQDGKPDSVYDGIGDSDVWNRFDIAKMNRVWKEKHPPEQ
>WP_005839030.1 phage tail tape measure protein [Mitsuokella multacida]
MADKQQLVYEINIIANGTDKIEGVKKSLEGAKDLVDKMNNTNLKIGVNGDFESKMHTISQDLREVRRGIELLNKGATINI
SGVPQTEQSLRALEKTLEDTLRNIKATSFNNVANDMAKLQEAAKKDSDAIDKLMKKYERLTQTFNSATQNRKVIPESTWY
NRRDSLDGVIAKLREYGIVRDNVYRSEQYATHKSSIEGYIQAQKRRLELESQIEKVIDRQTVAMERGQQVKKADFDLSMR
QLQQLLAEYNKLGGTKQFTSPFSAFKTSSEQNKAIMAQNAEAWSTGLKTYSQELSRLMALQEQMYILWRHDGTQEARENL
NKLAESIAKVRAEQEAYQNSTRPVTQPVDPSTKWAEGLQSYTRELRRLEEVQQKVFAAWKSDPTAANKLALDNVKASLAS
VRKEYEEFQKSIGKAGANINKTNGYFTSFTQKLRSHLYWITAGSLLGAAFAVPTETFNSLVQLDEEMHNLATVMPQLEGQ
SEEAVKKYQAEQRELINTASEYGASVKDVMESARLWGRMYKDQATVNTLVSQSAKLAVADNFSMAESTKAVEAAMFQYGL
VAKNSAEALAYSNKIVDVYTKLSHNAGVSAQDLAAGVERSGSVAKQAGISFEFLNALIAQGTRATALSGAEIGNMLKTML
ASFNSDKAVKELKKLGIATTETVNGVKKVRSAQAVLMDVAVAAQGTNKDLKDLWIQMSGGRRFAA
>WP_005839035.1 hypothetical protein [Mitsuokella multacida]
MAIDTFTLIPYGKVKISYAWSSDEYESENGTKLYRRKRIHAKKTYSFTIQGIREDMDKLMDFYNAHHGQLDPFFFEYDGI
KDLCYFSSTLAVKQTVAMKEIQMFSCDVALEVKAQSVSYPDASTDDILPSPYKDFTRTIDWNVQVLEMGATDRRAKSDRK
HEKLNATWSGLKPERDTMINLFNSHCRVPLKMEYDHNTISVILPDTMEITDYREGHNIVGYECQMEVTIV
>WP_005839037.1 NlpC/P60 family protein [Mitsuokella multacida]
MENVNKYIGIPHYFGESSFKKCDCIGLCRLFYRNHGWSHPIEDGKPVDKDHFSEPSVWRRLYKYCLLNMTQVFYDELSFG
DFVIFKIDGDLHTGIYLGYGDLLSMQVPTVYGASTSTIYHRAWWTPFFKYAFRKEGLF
>WP_005839038.1 phage BR0599 family protein [Mitsuokella multacida]
MAKAKESGNPFFIELYILQLRDGVMRIAATDENVLFNNEEYTAVPFQRGEITTSMDNLTDSCEVSLGDCTYEALRYVMEG
FDFRGCNAIIFRIQYPDSLKDPTIFQPVFAGYIDEPSYTNGEFTCKVKSRLPEIECPNRDFRLACNSEFGDEECGMSLAE
ETMTVQSVSSNNVTLDKSHADNYWKDGVITVGGESRIVVQSSGNTVTLNVNFVQDITGHSATLRRGCNKTVDMCRAYNNM
KHFSGFPAIPFENSYH
>WP_005839039.1 phage tail protein [Mitsuokella multacida]
MDKFDLEFLMDKKTNLQNARNTMSDGHLRYLYEHAMGHTAAFDLQRFGHHHGKSGGKIFASIAGFIVGFTTPWLFGAKAF
AAGVMGASLFGSVWSATHQQNVDSNGSADVSRFDRAQETMSSDAQIPIVYGTRQISGNQTFHQTNADANTLHKHVVLCEG
GIEGVVSVMASDMIIPTGSQTGNTVFTIMNNKYSDARVRKHGQDFDLWAGDNHHHIHLCTKKEVENSHDTYWEYQVSVSS
LISYINQLYAEGWQAFPVASTNNYPGDLWDAEGNVYVETPWSKLFENQDKYNEQNYVTIDAKNSFINFCADTIRGGTNYT
FHDCESPSNYNEVGGYPAMAWLDMNFIVSNELNGNPSVTAVVMGKKVYDTRTKTTAYSTNPAMCLRDFMLSKRYGLGRWI
TADDLDEDSWNRVADYCDEEISFLDASGAIIRAKRFELNMVIDQKNSALDWVQEILANFQGYLTLTNGKFKLHIEQQTDV
SYKFNDDNCSDLSVTPLSLNDTPNKYTVKIIDPRNNWSSVACNVEDYADQKERQKIITKEVNLNGTTSQYQALRLARFYR
DQNLACPLTLSWKTGINGMHLEPGDVVTISYHKVFTDLPVRITEIKQDDDGKFELTGRQYNDTIYGDALGGGVHWYNYTD
TTQTVEKRTPSNPANLKAYTQYRRYEDGTTGYDVICSYELPQRYDVETGLVYYKTNHMTAAQIGTFKEGEIVDSVGLSRE
WIYAGDSPTKIVISNAKVGDIYEFRVQSRTTDGLISSEANAPTVTIKVTAKETVPSQPYNLTYDFTKAFTFKWSDVPDSD
VVYYEVRTDTNVGSINGLLGKTQSTSLDVNIMERNGTVYVYSVNTLKKYSYPAKVTYNYPKPDAPSYIHFTEALRGVNVL
VAPFPAHVKSMRLYVEGHNISKVFDLDNASYTFYGEPDIYNFWASYVDLMGEGYTSVKYAYTIKPELNPEWLKDEAISLK
KVDKTIQSAVADAQEAIPRLDSVDGNIETINTNISELRHTDTELTSTIVQNKKDAENSDAALASQIEQTADEIRTTVQEN
KDTTDSAISQVSQKADNVKVTIENNLNNTDPSKSVYKSISQLKVDINGLTTTVQNNKSATDTQISQIKQNANSLSSTVQN
YHTDANNQISGLSSQIEQNANSITSVVTNLSDSTKAKANYSAIAQLDNDIALRVSKNDVINQINISKESILIDGKKIHIT
GDTHFDNNVVVRGMIAAGAITADKLSASTLALSNNQGIKGGNVILDSNGMACTDSSGTTIQFGQDGMTSKDKNGNSFAIL
SQCMMGVAKNGQYVKFSNPWTEVPVIIVTPQNIQTNNPAYSTSTVRLHCYADEVSVNGFRMRAYSGIADGAGSIAKNQSC
GTMTWTIGRSYDAWNDLNPIFGSKSINFNVSMPSNASSVVFHGRLRTNAHFREPQMKIPSSTRYQRLEVKCNGTTTYSDV
LWNSGDGEVGIQKNTDIYTSITTSSISVTKGAALNCTLTIDPCVLHPGDGNDSLDIEFILDSIDCRIDGEQVLDNDGTGA
FFIVNKSNGLYTVTD
>WP_005839041.1 hypothetical protein [Mitsuokella multacida]
MLNAGFQYLEQRDANDTITKNGVVGKNSPFSAPDNSGIYDVIAEDLRWLKENIDDVKDTSDLEAIKQSVTDMYNTMKNDS
SFGEATAKAQAEEAKKQAQAALESATNAKTYYDDITTKSTEVNNTIAEIKSYIEKAEALNESNKTLEQSISDSATVATNK
AKSAASSATNAATSETNAKASETKAKASETNAKVSETNAAKSESNAKAHMDATATSESNAKTSETNAKASQAASKTSETN
AKTSETNAKQYSINSSNSADLAKAWAESSDSPDSVNDTDSTTGKTQSSKTWAIYSKDRAISAFTSETHAKTSETNAKTSE
TNAANSATNSASSATASANSAEEAATSATNAKTSETNAATSASNAKTSETNAKTSETNAKASETNAATSEGNTKGYMEKA
QVAYESAKAIQSVVDVAKADAEKCVADVEAVRDSLAKMMTYQGSVDNYSDLPANPQVGYSYNVKNADKTHGVNAGDNLVW
NGTDWDNLGGTVDMSLFAELGKDVRFNAVTATTFTGDLKGTADKATNDKNGADIAATYLKKTGDTATGKITFNSTDLNAL
PEVKKTSDDNMSGIRFSSKSKFLGAVGKRLSNGEDLLNLRSDNTTTDIVLDSRNYNNFAPTNTGSGASGTWGINIAGNAA
TATKLATARTIALSGNASGSATFDGSGNATINATVSESAHATKATQDTNGRAFTDTNAYMHISYLANGTDFNDVKTTGIY
YCTQDTYTNRPHNSWGILTVYSIGTVKQEYRPDNAAVYYTREYNNSNWTAWSKVAASTADNADTVDDYHVSDIISKIYPV
GSIYMSMVATNPHDLFGVGTWERISQGRMLLGADDSAYKAGATGGEATHTLTVDEMPRHFHNYDLYVGDYGVSQGDARQG
KFLSAIATALTNKSFLCGDGKSNENHLLPAGGSQPHNNMPPYIVCYIWQRTA
>WP_005839043.1 hypothetical protein [Mitsuokella multacida]
MLTFDIKENKVVYQYDAEGVLLKAIVLDATDRAENGDWIYPTRTTPVVPPLSKKGYELIWKNGAWQYRVYVPKPLKTDEQ
IAKEEYESMQNECINNLNVAMLRNDDKAIASVRQDYADLQEYYGEN
>WP_005839044.1 hypothetical protein [Mitsuokella multacida]
MMGQDDVVKMLEKLSDISERLAKVEVILNERSRATSEIVETLEQHEERIRELEQSDTQMFTTKNLFVWGVATLIAAWGVL
H
>WP_005839046.1 hypothetical protein [Mitsuokella multacida]
MKDKILQFGKWAESNHMTLIYLAGAWVLALLSLWSLSILMCFWLNGLFGYHFELNVGISGIATIATAGATVYGIARAAQA
KYNTDSTVNTPMSIMPYKGGNSK
>WP_005839052.1 hypothetical protein [Mitsuokella multacida]
MRYLKFVVGNNEVARGFKNSESTPVVGIMHYDGYDIEISECSYKEKYRIWRRRKNWLSDVVSKFIKEGKYGRQGDST
>WP_005839053.1 hypothetical protein [Mitsuokella multacida]
MTNWTIFSLLSTRYGINPGEEFYAISPKTRHSVHCKFSSDADRIIVLSDDDENDVICGILYDKYVISRKKFKPRRGEKYY
IVAGYNAEYSYIVMEWKGSLEDFANYMSGNCFPAYVANSVPAGDMYTLLRKWQDKLFADSDGIPYDDIVGSIDPMYLTRG
KSIRKDMDKHEAENH
>WP_005839055.1 hypothetical protein [Mitsuokella multacida]
MKQRIIDGIAGIIGWSTALFIVASVVFVFVAIAAFYVAMFIRLVMMML
>WP_005839059.1 hypothetical protein [Mitsuokella multacida]
MQEYTFSDLCRLKERFDNDDILDDWEFDDAEQWAFRVGLDAMIGINVTSEEYDLHGYSIRFYAMELERMITVKTIHRHGS
EVPNDRFNEYEKAILAKMSLGLYLTLELLGEEL
>WP_005839061.1 hypothetical protein [Mitsuokella multacida]
MSNINIEISNNVVVVSIDNKYCGTSVIPKEYNDEPVSVFVGHVSDCIAKAIEDTKEKMWPEKGDVYYIPTISNCNLCGEL
TYGDDYFDRLYKKRGLIFKTKEEAIEAAKKMLEVVK
>WP_005839063.1 DUF3310 domain-containing protein [Mitsuokella multacida]
MSDWTYHTGDIITFHLPDGDVKMRILGIEYDREIILNHSNAFTNPLARLYDVDIQWDEQGKPKHLRGTVNEWWLSRVVKE
SRVDVEHGNHNGGNKMKYNVGDEIRFNGTVYRITNIVDDNYVIRDEINRIDFNIPCPTIDIHAIAIKKPVEKPKDPAVDH
PSYYQGRIEVIDFIEDKHLGFNLGNCVKYISRAGKKNPDKLIEDLNKARWYLDREIARIEKEK
>WP_005839064.1 hypothetical protein [Mitsuokella multacida]
MVDIEFLRKNTTNCEACIDEFLRDIRDRIEDYSYFKEEREDIRKEIYADVVYLLTYLRIMDVDFTNCDFHHDVELAVKFI
KEIQENKK
>WP_005839069.1 hypothetical protein [Mitsuokella multacida]
MKLSGKEVNDNLDEHKSQFKTDADTYKEMFEDVACRINCNKNPAVRCVFWQKLWLFSKNFTWNYVQHDFDKGIDCFKEDI
ELDILDYGE
>WP_005839073.1 hypothetical protein [Mitsuokella multacida]
MNNLKRKANIIDHSIPYRAFGCAKHRNDRWRLVNRAIETRRLYKVTYKEKCMGEYITFIMYEHDLSEQAVRNRWKDEDNM
DIVEVVEVK
>WP_005839085.1 PHP domain-containing protein [Mitsuokella multacida]
MYISLHNHSDGSLLDGYQTVQEMVARAKSLGMPAISLTDHGTMRNTIRFYEECQKNDIKPIVGCEFYFCPDVNIRDKSLT
HHLVILAMNDEGYMNLKKLDTFAYNEDSYYYKPRIDWEALREHSDGLICLSACMASIVNTENGEEWFEKYKELFGDRFYA
EIQPLNLEKQWEYNDKVIGLARKYDVPLVVTTDAHYSIPEDKVYHSHWIRINGNQYHDDENYIWSDDEIRSTKWIPQDVI
DECIENTEHIASLCNVTIPDSGSHYPKYPCSNPKEKVREICRRHWKELVPKGKYKEYAERFEMEMKDLEATNYLEYLLII
WSVLSWCKEQRIPLGEGRGCSISGTKVLMWNGTVKNIEDIVVGDKVISHTGQIREVTNTFKYEVNEPMIQVTVEKRNPMT
FTCDHKILVFRGSRCHKKESTGYKYCRPTCSQSCRKYGSYEWIPMDEVEKDDLVCFPQVRLPKPQQTRIDVKELFQDVIE
KDGYVNVFSNDAQWEKGKIPRYIDITPDLCRLIGYFIGNGWATKGTHKDGVSGGYKLGIAFPTIHMEYVEDCRRLLKQIF
DADTSVKPNKRNTCVQIHCYRSIIAMLFAKLCGVHAINKHIPDILMVDNPSWTVHLLEGLMRTDGSVAGGRTTYDSISYN
LVCQIKTLWSYLGRDAVIRIRNVTHKNWHTSYKLVLHSTSRWHGDNMFHTEVKDVKHIDNFKGYVYDFTTDVDHSYIANN
TVVHNSSAGCLVGYLMGIHKIDPIKYHTEFFRFCNRERRSPADKY
>WP_005839091.1 hypothetical protein [Mitsuokella multacida]
MVDSDLSTLNRGRVIEHVKEMYGNVCKVQTLGYTKDPDKPSAGKEAVLKAWQALFNKYKDNAPMIPCEEQGGLMIDPSWE
YNPKFKTEASKYVESSIDDLQDAPISLNEEQKAELIDVAKHFCGRIDKIGVHASAVLVTPDDLVNYTPVEGCYSNDTSTK
KREYIRTACYSFHELEQRGNLKLDLLGLNTLDLIDKCMKYIGNDMNLDDIPMDDVKAYEMYSNGNLDGVFQMESPGMRKV
AKELHVSCFDDVAALVALYRPGPLDSGMMQQYIDGKNGAAVDYLCDAYKEVTKNTFGVIVYQEQCMKLAMKMAGYSLGEA
DMLRKVIGRKEMTKIDAAVKEFITRCMKHGYSHEVAEKVGMQIKAAGRYLFNKCLSGRECVVMHTGARTKRSIRELYRFF
HDDKYNKRQLDPWNVNGVKACSMDNDGKMVENYIVDVRESGIMPVFILVTESGKQVRCTLNHKIPTPDGTKLLVELSVGD
SVYVSDVLNTHIEKVSAISYECDEMCYDVEMDDPYHNFVTSNGIVVCNSHSVAYGRLSYKTAYLKAHYPVQFMCALLNTK
DKQEDILPYVANCKAMGIRILPPSLFEGNREWEIVGNNAIRVGLTYIKGVGKKLVTEKYGAFNDREMLTTWKDIVAYNSS
DVVKSLISAGALDFLKKSRGWMMGNLLETQRFTKRMAQCEERFNYYRDQYDNATNDKDKARAIRMANQWNDKINATILHE
KPEVSFDNAAGEMKVLGFSFSSLPDILTGIASSVHEITTKNGNKMALVTFKTDYGDFKGSIAPFLWGQGKTRYGRSKLFV
VQGKTYDFMLKKNGQYTDIVDVKEVC
>WP_005839095.1 aminodeoxychorismate/anthranilate synthase component II [Mitsuokella multacida]
MLFLLDNYDSFTYNVYQLLSELGADVEVIRNDQTTVPAVEAKHYEGIVISPGPGVPKDAGISEDLIRTLGGKVPILGICL
GHQAIGEVFGGKIVRAAEIIHGKVSPIRHNGRGLYAGLPQDVAVGRYHSLIIDRATLPDCLEVTSELADGTIMGVRHREM
DIEGIQFHPESILTPTGRTMMQNFLDHLRK
>WP_005839097.1 hypothetical protein [Mitsuokella multacida]
MKFQKFHFMNGTMCATSSKKKMTAILLGLTLALAPYGMTGAEAAAKSGTEAALAVTAVVPPADAAAAKDAVSAGEEAKAV
KDAAKGEAQSSPVKEDVTIDARSSLDQSFDQLAEVKNGTYDMDLAASAPMGSTSMTSHITFVSEPYTRAKGTMQITFTLP
GAPVFERELDYYIRETEKATAFYCKLGHGAWEKSVTPRKPADKKVNDFWSEAFSNGFMDIAKDVEFGVQDGANQTYLVTV
DGKVFGKMLEEQIKPTAKDEAMQKTVAEICRSLPDFTYTVTIDTEKNLLTDVHANLTEPIRKAASIIVKRRDLPRSERDK
ILKDIRESTVDFHLQGRDFNELEDVQVPAEVLANAKATELPLGD
>WP_005839101.1 MTH1187 family thiamine-binding protein [Mitsuokella multacida]
MNTLIAVAIAPCGTGEEMSAYVGEVVRVIQESGLPNRTNSMFTEIEGDWDEVMDVVKRATMVLAEKGIRTEVVLKADIRP
GYHDMMHGKLQRLEKRLAEDTDAGNNEGERQE
>WP_005839103.1 thiamine phosphate synthase [Mitsuokella multacida]
MNMRKKLDISAYLVVGPENTLGRPVGDIIRAAVENGFTCLQIRSKTASARELIALCCEAADVLQALGKAEDVVLLVDDRL
DVVLAAREAGIKVDGIHVGQSDIPVAVCRKFLGPEAVIGLSARTQELLNYVRQADTRDIDYFGAGPLHETATKPDCGRDA
AGHIITRSFEELTELHAISPVPVVVGGGVKARDLPALRKTGVDGFFVVSAVAGAADPAAAARELVATWKAAPRS
>WP_005839109.1 polysaccharide deacetylase family protein [Mitsuokella multacida]
MTTWIKRILLFLLIIFLAVLGLCAYRMHSATRAVPVLNYHQINDRDENSLTVHSDEFDEQMKYLSDNGYHTITPEEMMDA
WENGTPLPEKPVILTFDDGYVDNYKNAYPILEKYNLKGTIFLISDFIGTYPNYMTWAQVDEMQQSGLIDFESHTLSHPEL
DKIPADQVWHQLDSSKKALEWRLGKPINFIAYPCGSYDEELERMTKEAGYRAAFTVHYGLANPDENPYILDRVPIFGCNS
HQFLRFRLRLEYAPIFAPLDALSRSLVKNGHTILAKFVPAP
>WP_005839113.1 DEAD/DEAH box helicase [Mitsuokella multacida]
MTTFQELGIRPALCDVLRSHGIKEATPVQEKAMPLVRAGHDCIVKAQTGTGKTLAFLLPIIEKIKPQAAVTQALVITPTR
ELAIQIAKVAQSLSAAADISSLVIFGGQDIERQKQKLRRHPQLIIGTPGRLLDHLRRQTIDLSQVNKVVLDEADEMMRLG
FIEDVETLLEATAADRQLMLFSATMPDRVKALSARYMTAPQNLEIKSEHVTLDAIDQVIIDTREETKIDKLCEIINQEQP
YLAMVFCHTKQRAHMVTMALAARGYLVDELHGDLSQVQRTLVLKRFRKAELQILCATDIAARGLDIEGVTHVFNYDIPHD
AESYIHRIGRTGRAGERGKAITFVNARQYDLLRRIEGGIKDRIRKQRSERGRRHKEKQEQILKEIREKREEKKAKRKPLS
KYANRKGASHKGRNDRSRRQKAHGTKSNLGHRAKPGRSGKH
>WP_005839116.1 diphosphate--fructose-6-phosphate 1-phosphotransferase [Mitsuokella multacida]
MIGIKNVIAIVCGGGPAPGINSVISGITNEATRHGWDVLGIYDGFSRLARGEKNYVRLEPKDISHIHMAGGCILKMSRFN
PTKKESDLRTVVETLTELGVTHLVTIGGDDTAYSSAAVSEEARKMGRTINVVHVPKTIDNDLPLPEGVPTFGFETARAFA
TTEIENLMEDARTTNNRWYFTIAMGRTAGHLALGMGRSAGAAITIIPEEFPQKKIPLQQLVDIITGSIVKRYLTGKNYGV
AVIAEGVIEKIAPEDFKKLGEVVTDEHGHIRYSELDFGEILKQAVLAEVKKIGIKVSIIDKEIGYELRCTAPIAYDIDYA
RSLGYSAVRFLMRGDSGALISIQNNEAVPMRFEDIKDPATGKTRVRKVNIKSVQYRIARGSMMRMEKEDLDDPGLANAYR
MTPKEFKARYAYLFETGEEQPAPAAKDAGEKKA
>WP_005839118.1 MULTISPECIES: 50S ribosomal protein L33 [Mitsuokella]
MRNNITLECTECHSRNYRTNKNKKNNPDRLEFNKYCKFCKKHTVHKETK
>WP_005839120.1 preprotein translocase subunit SecE [Mitsuokella multacida]
MIVKKFLDEVVAEMKKVSWSTKKELVNYTVVVGIAVAIVCALIWICDTFFARLFHIILR
>WP_005839121.1 transcription termination/antitermination protein NusG [Mitsuokella multacida]
MAEKDEMDLRQDNPGRAWYVIHTYSGYENKVKANLERLIHTANMGNMIFNVVVPVEDEVEIKDGKKKVVPRKVFPGYVLV
DMIVDEHSWYVVRNTTGVTGFVGSEKHPIPLTDAEAKRILKSMGEEQEHKPELDVAVGDVVRINSGVFENYTGTVSEIDT
EKARLKVIVEETPIELGFDQVETL
>WP_005839123.1 MULTISPECIES: 50S ribosomal protein L11 [Mitsuokella]
MAKKVSKIVKLQVMAGKANPAPPVGPALGQAGVNIMGFCKEFNERTKAQAGLTIPVVITVFEDRSFTFITKTPPAAVLLK
KAAGLEKASGEPNKNKVAKLPRAKAQEIAESKMKDLNAGDIEAATRMIEGTARSMGIEIVD
>WP_005839125.1 50S ribosomal protein L1 [Mitsuokella multacida]
MAKAGKKYQEAAKLVEVGKLYTAAEAMELVKKTATKKFDETIELHVRLGVDPKYADQQVRGAMVLPHGTGKSKRVLVFAK
GEKVKEAEAAGADFVGSDEIVQKIQGGWLDFDVAVATPDMMGTVGRLGKILGPRGLMPNPKLGTVTMDLTKAISEIKAGK
VEYRTDKAGNVHCPIGKASFDAEKLQQNFQALIDTLIRVKPAAAKGQYIRSITVSATMGPGVPVQF
>WP_005839126.1 MULTISPECIES: 50S ribosomal protein L10 [Mitsuokella]
MGVTSAKQAVVAQLKEQLESAKGVVLTSYKGLTVAQDTELRRELREAGVSYHVVKNTMLRIAAKEAGIEGIEEHLEGTTA
FAFSTEDAVAPAKVICGFIKKNKLEDAEVLTVKVGMVEGKVIGVDEVKALAALPSREELIAKLLGSMNAPISNTVNVLQG
VIRNAVYVLDAIRSQKESA
>WP_005839128.1 50S ribosomal protein L7/L12 [Mitsuokella multacida]
MTKEEIMEAIENMTVLELSELVKAMEEKFGVSAAAPVAVAAAGAAAGAAAEEKTEFTVVLSAVGDKKINVIKAVREATGL
GLKEAKALVDGAPAPVKENVSKADADALKAKLEEAGATVELK
>WP_005839130.1 DNA-directed RNA polymerase subunit beta [Mitsuokella multacida]
MFNPVPVGKRTRYSYARIKEVMEMPHLLDIQRNSYQWFLDKGLQEIFHDISPIQDFSGNLVLSFESFSLGEPKYDLDECK
ERDVTLAAPLRVNVRLINRETGEIKEQEVFMGDFPLMTDTGTFIINGAERVIVSQLVRSPGAYYGEEIDPTGKHLYNATV
IPNRGAWIELETDTNDVVSVRIDRTRKMPVTYFIRALGFDTDEKIIELFGDDPRMLNTIERDGEEVKSQGKAVIEIYKRL
RPGEPANEDNATQLLNSLFFDPKRYDLATVGRYKLTKKLGWKRRILGKVLAEPIVDHETGEIVIPQGEVVTEDMLDAVDV
EREKQIFGEGNLITLFLLKKDGTKVRLLCSPTLDIHDRTITKNDILASISYLLNLMDGFGTTDDIDHLGNRRVRAVGELL
QNQFRIGLSRMERVVRERMTIQDVDVITPQALINIRPVVAAVKEFFGSSQLSQFMDQHNPLSELTHKRRLSALGPGGLSR
ERAGFEVRDVHNSHYGRMCPVESPEGPNIGLIGSLATYARVNQFGFMETPYRRVDKENHRVTDEVRYLTADEEDELVIAQ
ANEPLDENEWFVNERVTARYNEETGLHTRETVDYMDVSPRQVFSIATTMIPFLENDDANRALMGANMQRQAVPLLRTQAP
LVGTGMEYKAACDSGVMVLAKRAGVVEEVTADYINVRTESGELDHYKLQKFLRSNQGTCINQVPIVYKGDEVEEKQPIAD
GPATDHGELALGYNIIVAYMPWEGYNYEDAVLLSENLVKRDIYTSIHIEEYECDARDTKLGPEEITRDIPNVAEEALKDL
DEEGIISIGADVRPGDILVGKVTPKGETELTAEERLLRAIFGEKAREVRDTSLRVPHGEQGKIVDVKIFSRENNDELPPG
VNRLVRVYIAQKRKISVGDKMAGRHGNKGVVSRIMRQEDMPFLPDGTPVDIVLNPLGVPSRMNIGQILEAHLGRAVLEIG
KQIKEHNPTIEQRLRDLGYDVDRLGMPKPDVAGLHIATPVFDGASDEEVFGTIKAAGLPVDGKTVLYDGRTGEPFENRVT
VGCTYFLKLHHLVDDKIHARSTGPYSLVTQQPLGGKAQFGGQRFGEMEVWALEAYGAAYTLQEILTVKSDDVVGRVKAYE
AIVKGENIPEPGVPESFKVLIKELQSIGLDIKVLNEDAKEITIQDDDDDDENINEKAKNLDLDVAGVDPTKGEDAAAKAD
AADHYDEGAPSDDEKPDDIIADIGSLGSIVDPSDDGEDEK
>WP_005839133.1 Mrp/NBP35 family ATP-binding protein [Mitsuokella multacida]
MAETCNHDCGSCGTTCGQDTRKKDFHEAPNELSTIRHVIAVVSGKGGVGKSLVTGLMAVAMSRKGKHTGILDADITGPSI
PKMFGTKGEVRGNQAGAYPVRTADGIEVVSMNLLLENSTDPVVWRGPIISGVVKQFWHDFIWEDIDYLFVDMPPGTGDVP
LTVMQSIKLDGIIIVTSPQELVSMIVEKAVKMAEGMKVPILGLVENMSYFECPDCGKRHEIFGHSHIEEIAKSYGLDVLA
RIPIEPQLAAKCDAGQIETVADTHMQDAVQKLLDREEKAAD
>WP_005839136.1 molecular chaperone HtpG [Mitsuokella multacida]
MAKETHEFQAETKQLLDLMIHSIYTNHEIFLRELISNASDAIDKAHFESLTDRSLLEGDEDFQIFLTPDAEQHMLTIADN
GIGMNREELIENIGTIAKSGTKAFLEQLKKAKEENKDLTDKEMIGQFGVGFYSAFMVADHVTIVTRKAGEKQAWKWESAA
DGSYTIEECELDKRGTAITLHLKKEFCGKEAEQDFTDNYELERLVKKYSDYVRYPIKMDFTFEETPKDKDGKEIEGADKI
KKVETRTLNSMQPLWTKNKSDIKKEEYNEFFKHQFYEWEDPMEVFHTKAEGTVEYTALLAIPAHAPFNLYQTDYEPGLQL
YSRHVFIMDKCKDLLPDYLRFMKGLVDSPDLSLNISRELLQQSRELKAIGRALEKNILKTLARKLKNDREWYEKFWNEYG
KSLKIGIYNSIYSGSDTVDKLKDLILFMSSKDGKLVTLKEYVDRMPESQKKIYYATAKDKETIEQLPQMETLRDKGIEVL
YLLDPVDEFAIETIHQYEEKPFHSISRGDLGLDDAESQEVKKETEEIQKDNSDLMKDIKAALGDKVEDVKVSARLKSSAV
CLVADEAGPSLAMEQAFSQMKNPMFKAKRILEINPHHELFSRLKEIHETGKDSQEFKDYCDMLYTQALLIEGILPENPVD
FANKVAKLMAK
>WP_005839137.1 AAA family ATPase [Mitsuokella multacida]
MKENLVITISRQYGAGGRELAGILAEKLGVKLYDRQLVHLAAAKLGIHDLSEDELLEMENTVKPLSMSFIPFHSFGTHMG
ESSQGMFMSESAVIRKIAEDGPCIFLGRCADYALRNNDNHFDIFVCADDEYREKRGQTVYEGKSLKELNRENEKRARYYN
YYTGRTWGDGANYDLVVNTSKGASLDTIADGIIAYINKVKA
>WP_005839138.1 MULTISPECIES: glycoside-pentoside-hexuronide (GPH):cation symporter [Mitsuokella]
MNSKLLQRICYACGTFGHDVFYAMIGTYFMIFVTSNLFHSDNPSHDAYMIGIVTTIILVLRILELFVDPFIGNLIDKTKT
RWGRFKPWVIVGAFVAAITLAFLFTDFGGLTVTNPTLYLILFAIVYFIMDIFYSAKDVAIWSMIPALSFDSHERDITATI
ARIGSVFGANLVTVIVMPVVLYFSLNQNGGAGDPTGWFAFACVGGGIATLGAIILGLGTHEQESALRENKTETSAKDVFK
VLTQNDQLMWTAIAYLVYGIGINIVNNFNLYYFIYVIGDATKFSILGVINTVIGLIAVALFPALTAKFSRRKLFFASIAI
MLVALLIYAGSGTNVTMALIGAGLFALPQPLIFLVVLMTITDSVEYGQLKIGHRDEAVCLCVRPLVDKFAGAVSSGIIGL
VAVWVGMTGGASAADIKPDALFHFQIVMFAAPIVLMVIASFIYRAKVTLTEAEHARIVRELEEKWEDLSK
>WP_005839139.1 glycoside hydrolase family 2 TIM barrel-domain containing protein [Mitsuokella multacida]
MFTVDRLADPTFFEENRLPAHSDHVSFADAMEMAEGVSSLRRSLDGIWSFHYARNLAASPQGFEQPDYDVSGWETIRVPA
HWQMEGHGVPQYTNQTYPWDGHEVVHPGQVPQRDNPVGSYVKDFILPQGWDNAVLSLQGVESAVAVYMNGQYVGYSEDSF
TPSDFDLTPYLKEGTNRLALQVFRFSSGSWIEDQDFWRFSGIFREVMLYTKPAVHLDDLRVTAEPIHDYQDGKLHLDMKW
NSGEAHKVAIELYDAETGDCLLAEEQQVEGLSSSFEAELKGVKLWSAEEPNLYRAVISVEDAEGHLLEVIPQNIGFREFC
MDGTIMKLNGKRIVFKGTNRHEFDCYSGRAADPSEIEKDIIVMKQHNINALRCSHYPNSSYIYELCDRYGLYVIDETNLE
THGSWMRNGKKDIIEDTLPNDHEEWQDIILDRAKSMFERDKNHAAILIWSCGNESCGGKDLYVMSEYFRQADPTRLVHYE
NIFWDRRYNGTSDMESQMYPTVASIKKFLAEHRDKPFICCEYTHAMGNSIGGMHKYTDLTDEEPLYQGGFIWDFVDQAIW
HKDRYGKDALAYGGDFGDRPNDGNFSGDGILFADRKLTTKMQEVKFNYQNFDLDVTAEKVTIHNKSLFTDVAAYALHLEL
MLDGKVIWESSSDAPHILPGETGTVALDDLPLTNAGEETVTASLRLKEDTLWAKKGFEIAFGQGTWQVDEVEVPEPKEAV
AATDFATAERHFHYQHNMPLETQPEKPLHIVHGDINLGVRGTGFEILFSSATGNLLSYKCNGVELIEEAPKPSFWRAPVD
NDYGSRRDFMTAQWKLASLYRRCVKKELLDEAGNWHEFDWFGQLGQKEYEASSVSVRFTYELATQPLSSCRMTYTVAEDT
SIKVELDYDAVEGLPEIPDFAMLFTLPADYDQVRFYGYGPLDNYADRQRGARLGIFETTAKDEVEPYLQPQETGNHGGIR
WIEVTDHRGRGVRLAMDEEPFEASALPYSAHELENARHPYDLPEVHHTFLRASLGQCGVGGDDTWGAPVLPEYTVKNETK
HFSFYFKGI
>WP_005839140.1 alpha-galactosidase [Mitsuokella multacida]
MIQFDEKTGIFHLSNVKMSYVLQVIRGRYLMHRYWGRKLRAFRDSRPFQELDRGFSPQPGAYENERTFSLDVLPQEYPGY
GHVDYRIPAYEVRLADGTTTTELFYKDYTITKGKPALAGLPAAYAADDEAETLKITLADSKGKLEAELSYTIFADADVIA
RSACLKNSGEEPLDLLNAASFALDLPDHDFDRMNLWGGHAAERTAERVPLMHGIEESASRRGSSSHQASPFLALLRKDAG
EKSGEVYGFSLVWSGEFSLKTEVEQFGTTRVVGGINPFEFRWHLEPGESFQTPEALLAYSAEGLNGMSQAFHEIVRHHIV
RGKFRDAVRPILVNNWEATYFDFDDAKMDNLAACAKDLGIELMVLDDGWFGKREDDNSSLGDWVVNMEKLKGGLQGVAES
AHKRGLKFGLWFEPEMVSVDSDLYRAHPDWALRSPSYPMTFSRHQLVLDLSRADVRDYIVDSVCKILDTAPIDYVKWDFN
RHLTDAFSSKLPPERQGEVRTRFVLGLYDVLERITQTHPDVLFESCSGGGGRFDAGMLYYMPQTWTSDDTDAICRLSIQS
GTSMVFPPITMGAHVSVTPNHQVGRVTPMQTRAFAAMMGCYGYEMDITRMSEEEKAEVRSHIALYKKIRPTMQLGRFYRL
LTPFEGKGNETAWEFVAKDGEEIVLVYFKALATPAAELRTLKLEQLDADAEYEVAAYYPAKGLSHDGAGSKALSLAGKSF
YGDELMYSGIEVPKIDTDFAAYMWVFHKK
>WP_005839144.1 DUF445 domain-containing protein [Mitsuokella multacida]
MQKKNKANLALGISAAGFAGTLAAGGSGFAAGLFHHGFLAATIGGLADWFAVTALFRKPLGISYRTDVLRRNRKRIMDAI
VTFASDDLLSTENIMRVIRDQDTAGLLVDYLEHRGGREGVVEVVDAVVLKIVNDLDSESLARELAPAVREGLQGLALENI
LIELVRMLGEERHAKRILHSVLSISEQVLQSPAMQQVLLDNIKVLRKEYEGESAGRAFVLSALGLDDKEILAIFNEKAKQ
GIKDLLSEQTEGYARLKAGFEGMVLSFSNDASLRGVLGEWKERWLEQMDIEGLIASWIENALKGEAPFWLPNLNAFVEQR
IDGFVHSENWQHRFDKMLKDLIESELTKHHELIPGLIRERLDEFSDDALVTFVEDKVQDDLQMIRINGSIVGSLVGMGLY
VLVWAAERMWGL
>WP_005839146.1 DUF445 domain-containing protein [Mitsuokella multacida]
MRAMTKSWNKADRVLFLAFLVFLLALFAHLQLPHSVFASGFLFCAEAALVGGIADWFAVTALFRKPLGFPYHTAILPRRR
QSFIKASVTMVQKEFFSRRKVFRHLERLHLMPMLMKWLGEPDTRAKVSHHLYHYVRGFLLKKDSEKRAAEFARRIRTYLS
TMEPEDLFANIGHWLQQSGRDKDFLERVSAYLRVRAERPETAKAIESMLEQYEKEKAKSTLALFLTGLAEAMDLVNLEDA
ANIMQKQLVAMLKELGTRDSQLQQDMLELFYEKTAVLNAEPEFHQLVHELRDSLVADLPIEEVVRRAAAHMRDHLEADAA
RQVDAVEEHLPMLRSRLADIIEAEYDRGLHLLQEDDELRHTVGRFLYDLIARSALHAQTLVGVVVESVLARLTDEQLNHL
VYDKVEPDLLWIRMNGSIVGSGIGLVIFILLQLVP
>WP_005839147.1 A/G-specific adenine glycosylase [Mitsuokella multacida]
MNTKKKALPIRLPHAEVLSSIVGPLLTWYEGQSTLRCLPWREEVTPYHTWLSEIMLQQTRASAVIPYYTRFLEALPDIES
LARCDDELLMKLWQGLGYYSRARNLKKAAGVICQEYGGKLPADFAALLELPGIGRYTASAIGSIAFGLPLPAVDGNILRV
TMRVLQCGEDIAQPAVRRAVEEALAPYYPSGQAAGALNQAFMDLGATICLPHGAPHCAACPLARLCLAHDAGSEQQLPVK
SKKAKRRVEQKTVLLLHQGRALALTKRPNKGLLAGLWELPNLPGHLTQAEVEAWLAARGLRTLTIARLPDARHIFSHVEW
QMQGWAVELASPDAMVAEDASPLVWASPEELADTYSIPSAFQYFLHEHHG
>WP_005839148.1 acetolactate synthase small subunit [Mitsuokella multacida]
MKHVLSVFVENQTGVLVRVVSMFSRREFNIDSLSVGVTETPDFSRITVVVHGDENLIEQMIKQLEKMPVVRAVQRLDEKN
AVCRGMTLIKVKADDNNRLDVLKMAELFRAHVVDVESNTLVFEITGSDDKVTAFLRLVKPYGIAEVIRTGLIALERGEHT
IYEHCEEREYYGKNLL
>WP_005839149.1 ketol-acid reductoisomerase [Mitsuokella multacida]
MAKTYYDQDANWELMNGKTIAIIGYGSQGHAHALNLKDSGANVIVGLYEGSKSKKVAEEHGLKVYTVAEAVKQADITTVL
IPDEKQADVYKTEIAPNLKPGSALVFAHGFNIHYQQIVPPADVDVFMVAPKGPGHLVRRTYTEGSGVPVVFAVHQDASGK
CFDLALAYAKGLGALRAGALQTTFRDETEEDLFGEQAVLMGGVCQLMQTGFEVLVEAGYPPEMAYFECFHEMKLIVDLCY
EGGFTKMRQSCSDTAEYGDYMVGPRIITEDTKKEMKKVLKEIQDGTFARNWLLENKAAGRVNFLMERRLHAEHPIEKVGK
ELRAMMPWLKDGADLSKD
>WP_005839150.1 3-isopropylmalate dehydratase large subunit [Mitsuokella multacida]
MGMTMSEKILAKHAGLDSVKAGQLVTCELDMVLANDITAPPSIAKFEEIGRPVFDNTKIALVPDHFQPAKDIKSAELAKT
VRDFAHKYKIVNYFEQGRVGIEHVILPEKGIVAPGMLTIGADSHTCTYGAVNGFSTGVGSTDLGAAMATGKAWFKVPEAI
KVNLTGEKSADITGKDVILTLIGMIGVDGALYKSLEFAGPGVKALTMTDRLTISNMAIEAGGKAGIFPFDEITKAYVDAR
VTKPYEPVAADDDAEYCREVDINLSELKPVVAFPHLPGNTKRVEDIKEPIEIDQVIIGSCTNGRLEDMEIAASILKGHKV
ADRVRCIVIPGSPAIYKESMKRGYIDTFIDAGCAVSTPTCGPCLGGYMGIMAAGERCVSTTNRNFRGRMGHVDSEVYLAG
PQVAAASAILGRIATPEEVK
>WP_005839151.1 3-isopropylmalate dehydratase small subunit [Mitsuokella multacida]
MKLEGKVWRYGDNVDTDVIIPARYLNTFDPKELAKHCMVDIDESFAPNVKEGDIMVGGRNFGCGSSREHAPVAIKASGIP
VVIAASFARIFYRNGINIGLPLLEIGSDVEKIKAGDKLRVDTATGTIEDLTTGDVFHAHPLPGFVQDIAKAGGLINYIKG
QKD
>WP_005839152.1 3-isopropylmalate dehydrogenase [Mitsuokella multacida]
MSYKITVIPGDGIGKEITDSAVEVLEKVDEKFGLGLSYTYKDAGGTAYDKFGTPLPDDTIEACKASDGVLFGAVGGDKWD
NVDPALRPEKAILGLRKNLGLYANLRPVKVADALVEYSPLKPELVKGVDLVIVRELIGGIYFGDKCESEQHNGAERAWDL
ENYSVPEVDRIAKLAFETAKLRRGKVTSVDKANVLATSRLWRRTVAKVAESYPDVELNNLYVDNCAMQLAIRPTQFDVIV
TGNLFGDILSDEAAVVGGSIGMMPSASIGTSTSLYEPIHGSAPDIAGKGIANPMGTILSAAMLLRYSLHEEAAAKAIEAA
VDKALADGYRTPDLWKEGFQKANTEEITKVICERI
>WP_005839153.1 biosynthetic-type acetolactate synthase large subunit [Mitsuokella multacida]
MKGAKAVALCLKEQGVDTVFGYPGGMILPLYDAFYENPDIREILVTHEQNAAHAADGYARASGKVGVCIATSGPGATNLV
TGLATAFMDSVAVVAITGQVDTSLLGRDAFQETDILDVTMPITKHNFKVKKADQLVPTVRKAFALARHGRPGPVLIDVPR
DLFFADVDYKPQAVQPEHHGKPDADFLICAAEAADEIVQAKRPVAIVGGGVISAGATKEVIAFIEKYHLPVVHTLMGLGA
IPRSHPQSLGFAGMHGEKAANHAIAAADLVVAIGSRFGDRQTGNLDKYTENTKFIHIDIDPAEIDKNVGNSLGLAGDMKT
ILSLLMKHEPNSALTDWWQQIDKWEESYAYDYHQSRLTVPWAMHQVMQRTKGKPYAFATDVGQHQMWAALHLRIEEPRTW
LTSGGLGTMGFGLPAAMGAQLYYGRDRRVIHVAGDGGIKMTGNEFYTIARLQLPIISLIVNNRSLGMIRQLQKVMYKERY
IACELDYPMDYVKYAECFGIEAESVSTQDEFAEALKKALEDRDHPRVIVLNVWRSFVEPMTKGGARIDEFVEFK
>WP_005839161.1 DUF4007 family protein [Mitsuokella multacida]
MKFRGHETFFIRKGWLTKGMKYVKRHPDVFVSKEEKPMDVLGIGSNMVRSLRYWMQAVGITKEPTHGKRTQQFTPLGELI
YRYDRYIEEQGTLSLLQYELASNQEEATAWYFFFNEFQMLEFTRDDFIRSLKNYVLMKDEETSVADRSYQDDFSCIINTY
IPRIKGGRLQFSPENNIACPLGELGLIDYVSQDRTIYRKTMVQPQMLSPYIALAMILLQHGDNTEVSLESLLHASKSIGR
AFNLDMTTLMQLLKQLEQLGEVEVVRTAGLDVVHIMTEYTAQECIEQYYQDILKE
>WP_005839164.1 hypothetical protein [Mitsuokella multacida]
MSEMIHIASGFQYSVNLRYDLNREDKIENFIPTSAALDFMEDIMKSIRENSTERARVLVGAYGKGKSHMVLTMLGLLLKK
DLQKFKHLQPKLSEHKALAKEIDRYYSSSGKILPVIISGSSTSIPQSFLTALEQSLRDNNLLDIMPDTNYKAAVQCIQKW
QQEYPDTYQAYINMIADEPEDFIKRLAQYDVQAYEIFERLYPQLTAGSVFNPFLGFDIAELYSSVVRSLKDKGYQGIYVV
YDEFSKYLEANIQEASVSDTKMLQDFAEKCNRSGKEQLHLLLISHKEIANYIDRLPKQKTDGWRGVSERFKHVHMRAEYA
QTYELIDNVIQKEELLWKSFTKKYHDQFTLLMRQYLNHSIFADLNHKVAARVILESYPLHPVSVFILPRLSERIAQNERT
LFTFLSADGTATLRDFLRRYGQDDFHLITADLLFDYFHPLMEKEAYDGEIHQRYLLAKSILQKVHENELQQKIVKILALF
YMVEQFDVLPPTREELTNILRFAYSAEAIDSALDDLIERQYVVYLKRSNGYLCLKQSSGVDVQQKIKDFIASHQDIDMKT
LLNGMNFNRYLYPARYNDEREITRFFAVEFITAEEVREDVNWQVKSESIAADGVIYAVLPNEEAEIQQTADVLQKSGDET
KRFVFVVPKHYQPIRDTLFGFYAAGQLRDAAGEDYVLRDEYNLIYEDYYVIVRSFLQSYTRPEMKQAYYYHMGQRLHIRR
RAELSTLLSKICDFTYPMTPVINNEVINKNEITVMAARSRHKVVTAILRPITEPNLGLIGSGQDMSIMRSTLMRTGILTA
DNDKWQWHKHTGDAEMDYTMATISAFLEHAGENQPESFADLYYQLMSPTGRIGLRRGVIPILLAVAMRPYLQSLLIYEKD
EQLPIQADTLEQINAHPENYQLRRLNWSQEKETYIEDLGQLFNASLQDHVQGRVDYDATAHAIMAWYLALPKYTKELQQK
PTGEKLEKKIRAFRKAVSSERSSSKLLFVKMPEACQLTINDAGVLIDAIKNIKTELDNALDALVNEICQFMIKVFRNAQP
ERASLHSILMDWYEQLPSAIGEEVFSDGTTIFLKICQGDLLGDVQLIRQLAREVTGLRLEDWSDRTYSEFCTKVKRYKQT
AEEFQPVNQENAETAEEVEDGYYFSYPEAGQMVRRHFVKVPYSPRAKLLLNSITADIEAMGQAINPEEKRQVVAEILQKL
F
>WP_005839168.1 DEAD/DEAH box helicase family protein [Mitsuokella multacida]
MSLQDIALKTEYRSFQDDIAQDFYIPALKQAVRYKRAVGFFSSSILSMITAGLYEFYQHEGKIELLASPKLSRKDIEAIE
QGYAARETVIERSLRRELLDYEDFCTLNRLNLLANLIADERLDIKIVVPKGRKGIGMYHEKVGLLEDSFGNIVAFSGSMN
ESGNALEQNYESFDVFCSWQEADAARVMQKSADFTRLWYNLDSHASVQTFPEVTSYLVDKYRIGPVKPIKEIYPVYHPQS
DEQIAETVDDNEAKVESQKSGFQIPKELRLYSYQQQAINSWRQHGYRGIFDMATGTGKTLTGLGALAALCEQKPRLAVII
VCPYQHLVDQWGEDIEKFKVHPIIGHSASPQHNYKERLRWAVFSFNLEARDFFCFICTNATFAADWAQAEFAKLKEPSVL
VVDEAHNFGAEKLMQTLQKNYTYRLALSATMDRHNDPEGTECLYRFFGDVCIHYDLGRAIQEKKLVPYDYYPVVIYLTET
ELKKYQQLTIEIGKGIYKKKGKIIVTQKAKTLLLKRSRIVAGAMNKVEKLREMMLEFKDKHDMLIYCGAAQVGIEDENLD
IRQIDYISRMLNFELEMRTAQFTSKESMDERARRIEEFKSHDIQALVAIKCLDEGVNIPSIRTAFILASTTNPKEYIQRR
GRVLRRYPGKESAVIYDFITLPRSLDEVRNSDAALGWHELALVKNELNRMVEFRNLARNFYVSDHLIDEIRDTYNIPITE
TGFVDEREEWG
>WP_005839169.1 MULTISPECIES: hypothetical protein [Selenomonadaceae]
MDGQQDFKVDQDIVKRLIFRIIMDENKNLKFPYNQRTPDNKMAEKIYQNIVDEVSKG
>WP_005839173.1 hypothetical protein [Mitsuokella multacida]
MFDKNVVFTGKHAEYLRALAQGSGKPDPNHDWPFKMNYQVLMAAPVIGFLYHRFSPKDNDKNIQENKIFVEQLINNIDQL
ELIYRTIVLLAQSDSVSLDERMNRAFRYDRDEEKRRKGDEIFKGYVRGGIEVLYEQLIQGAETKSDDIQKLQDFVVLCGQ
FEHEDDPECIYKFCREAGI
>WP_005839175.1 DUF262 domain-containing protein [Mitsuokella multacida]
MENKNISDLTELIKQIEANEILLPDFQREFVWKDVEQQKQLVASVLARMPIGSILLLQSSNPKEFSSKALGRKQIINTSE
LGGNVEYLLDGQQRMTVLTNVFSNAIFQGLTSVNDLVAPMALKRRFFIKLPKWKSAENSEEDIFGFHDLNFPTNNIDNPT
YLSGEIMPILEVIEFNKNDGKVFNPFTSEEKATPNDLAKFCISKKDSYLIPLYLITSNDQKTNRKISRIATKIKDDYVSD
MKDYYDRLSKDEQEKFIKKYTDEPDEDRKIEDIFAGNFNAWWTSFNEYLKDCIKMTALSQLVVSEAQRGRAIDIYENLNR
GGVSLNTFDLMTAKVAVVSSEGLYQRLIKYILEPTEIDKNVVPERMEAEVAKLTNYNASLRLGCYNENNNTIAPKYLNAF
LDVISLRCYNPDFIPREYKLDYIKQDKILDLNPENINQNVEIVCKGIDRASFFLQTRCGIRKLSEVNNLFILVLLACIFL
KDKWFHDKKVHNLLEAWYWCVIFSGEFDKDQNRNFIKNIQLLTKSLVDSQDIEWLKNMKSMILNAPNYSDKELLLYEKVD
DERYPKKNLADYICQFLLSEPCPSMFDSEEVMSVFSEKTKSDNTSLEAHHIIPLGSVKKIGQVSGALRRDVRSIYNSPLN
FIYITKKDNNSISDKSVNDYIQEITSEARSRLMLTKFQNDEYNDDDVKDFLSERFDRLQGLIRNRVGELLANSGYSSYCS
N
>WP_005839177.1 dTDP-glucose 4,6-dehydratase [Mitsuokella multacida]
MNIIVTGGAGFIGSNFIYYMLKKHPSDRIICVDKLTYAGNLETLESAMEKKNFKFIRADIADRRAVYRIFEQEKPDIVVN
FAAESHVDRSIENPEIFLQTNVIGTSVLLDACRKYGIDRYHQVSTDEVYGDLPLDRPDLFFTEETNLKTSSPYSASKAGA
DLLVMAYHRTYKIPTTISRCSNNYGPYHFPEKLIPLMIINALSDKKLPVYGDGKNVRDWLYVEDHCHAIDLILQKGRVGE
VYNIGGHNERANIDVVKTILKELGKPEDLIEYVTDRKGHDRRYAIDPTKIHTELGWEPETKFEDGIKKTVKWYLEHRDWW
MGIISGDYQTYYERMYDKRAILEYAKI
>WP_005839183.1 AAA family ATPase [Mitsuokella multacida]
MKPEILTICAFGPYQKKVCLDFSILSEQPFFLIHGATGAGKTSIFDAICYALYGEAATEARTPRMLRNREAGPEVDTYVD
LTFCVRDTHWHIRRNPEYMRKAKRGTGLARQAPEVVLERLEDGRVAESWTRDGEVQARIVRLLGFQCKQFRQVVLLPQGE
FRRFLMADTSARKEIMKVLFNTEIYQKLEDKLKEKATEVSKSYDGIAEKQRMYLAEANAKDEAEFAALLAAREQQTAALV
KRTAALQSRKEACEKERDAARETMAKFTQVDKAAEELQKWERIVPEDEEAKAMLDRADRAAALMDLANQLQAARQDAAKR
GQGLEALKQQGKKLATAYKQAEERFVMVQQQKPAHAAEREELIVLQGLLKVARELEQAKRDAVAKQTASEKGQQEAAAAK
QQLLAAEQEFKALQQEVEALQKEALNVDALKLRQQNLLAEQEKAAAAARSEALVREAAAGYEQAEQAAKKAETEWQAARA
ELAHLRELAKEARAVLLAEHLEEGEPCPVCGATHHPKLAEAVTEIVTDEMLKAKEADVSGFEQRHQAAAARAQEKSGMLA
AAKAEAEALVKQLAGREPAELAAELAKVKTALQGAQKAAEEYGSLMKAIERKQQEQAQLQEKAAALEQKAAASAAEAAAA
KALVQDKQAQLAGRELPAEPKELAHQYQQREAAWQAAEKAAVAAEQDYHSLDTRYHAAQSAWKTKREELLRSQQQAAALQ
QSFAGRLVQAGFADEAAYEAALQGSWRASDYRDKVRRELLSHEQALHTARTNLTDCQKTIEKLEKPDLAAAEDAASAAQA
AWQQALRESSAAETVLRSWQKRQKALDALREQSGELTQTYARITGLSELASGKTGSRVSFQTYVLHSLLDDVMEMANQRL
LIMSRGQYELHAGQRQRANQQGGLDMEIFDHYSGYARPLATLSGGESFLASLALALGLADVVQACAGGVRLDTMFIDEGF
GTLDSETLDVALKALFELQKSGRLIGIISHVEELRSRIPARLEVTKTKSGGSTAHFELGTAES
>WP_005839185.1 PD-(D/E)XK nuclease family protein [Mitsuokella multacida]
MTAELDFTIGRAGTGKTHACLAAMRQRMAEAPMGPALILLLPEHMTFKVERELAASIPKGQGFLRSYVFGFRRFARHVLL
ETGHMKVPRISEVGRRLLLRKILVHHQKEKDLQVFARAVRQRGFTESLSDVIQEFKSYRLTTDVLREAADELAKGNERLA
GKLQEMALLTDEFAAEMQGKANDAEDMMNQLAEAIPEAPLIKGAEVWLDGFIFFNPQEMAVLRALIMTAAKVHVALPMTG
LAEGDGRVRLDLPENLQETALFNRPYRTLQAIRRMAREELAYRGPMPIHLLAEQHRFAPQSILHGMEQELFRYGGSAQSE
EQGVQLVEAANRRLEVESAAADILRLVRDEGWHYREIGLLVRDGEAYGDLVRLVFEDYGIPFFEDAKRPSIHHPLAELMR
SAIEVVARDWRYETVFRCLRTGFFPPVREDIDRLENYVLEFGIRGRKRWQQQEPWDWHRRYSLDDGEQVDEDTASTLALI
DSLRRQSVEALSALEDALRAADDVRGYTLALYDFLVQLEVPARLQEWAEVAEREGRLADAAEHRQLWDDSMALFDQLVEV
SGTEKMTLSDYEAVLSDGLDALQISLIPPGLDYVTLASFDQNSLDNMRGLYILGADAATMPRRVREQGIFSDADRLHIAE
TLAAFQKEGEEEHTISRGGHEKSFGEKFLLYRGFTEARDYLWISYALADAEGNGLQPSPLVKKMRELFPKAAFLSIPLET
VRRDDDLLLAAPRPALSGLANALRGEREHQAMQPCWRDVYNWAMGQKEWQRPLQLALAGLFARSGAGRIPKELAEQIFAK
GTVLRGSVTQFEKFRQCPFAHFAAYGLKLQERREYQFRSMDLGQLLHAVLKEYGSIVKRDYANRWQDVPEEKRAALCEEL
VNTLAPRLQSEILLSRDNYRHLKKRIEKTAEQAVGHLSAWAAVSAFQPAFFEEAFGHPDDEVHLKPLPLGDGYALSFKGQ
IDRLDLHECAPYYLILDYKTGHVAINLFEVYYGLRLQLLVYMMVGRELLKEKGEKRLPAGILYAFLQNPLLQTRQKYTQA
ELEKRINAELRMPGWVLADLDVAKAIDASFSFIKPGLSKVKDEKKKDVIGPDGKPVMDFDSNSRKRGYIRKPEEFELMLA
YVDYILRDTGRAILGGDISASPYRLKAKKEQTACTYCEYRDVCGFDPDIEGYAYRDIGPEDDAVLEEKMASCTGKEDLLD
AIHRGSEESD
>WP_005839186.1 helicase-exonuclease AddAB subunit AddA [Mitsuokella multacida]
MQYTEDQKKAIEARHRNILVAAAAGSGKTRVLVDRIIAQLLARECSVDEMLVVTFTNAAATEMRERIDKALQKKLLETDD
RETAAWLERQIVLLSGASICTFHAFCQKVIRQNIDAIDVDPQFRLASDQEMVLMRRDVLEELLESSYKMPEDEAGKAKWQ
DFLEFVDDYGDDHGDEAVYEAVLKLYHFCQSQPFPKAWLRQQQERYEAEAADFWQTPWTATIVEAVGREIERSIHAYEAA
CALVRTGGRPEAEEAALLAAWQPYVEYLQSCIEKLEEVQTVYRTALAEKKAGGWDALCAAAKGWKQPVLRGKKYEALRDA
FPDIRKAFEKSRDEAKKIFTDARDRYLAEMEASVLEDIRACSATVRRYVDLTTAFIDALQAAKKERNVLDFSDLEHFALA
VLCRDSEALAGASEADFRGERGKALRTDAAEDLREKYAVIMVDEYQDTNGVQEAILNLIARADNRFTVGDVKQSIYRFRL
ADPYLFQAKYDAYPENPGAEDMDQLITMKQNFRSRAEVLAPINFIFDQVMTREAMEIEYDEKSRLYPGASYPEAEHTLKG
PMELDIILRGEPEQPVEGLSQAADAGDETGGEELEGFELEAQHIADRIAGLMESGYRVFDKDAGGYRPLAYRDIAVLLRA
VKGKANTLLELLRKNSIPAYADVDGGYFEANEVRLVLALLKTIDNARQEIPLAAVLVSPIGGFTMEELARLRMSVPDEDL
FGALLRSHSPETPLEEGLADRAADFCASLNRWRSYAVSHSVPELIWKLYRETGYYDYVGGLKGGLLRQANLRMLADRAAE
YEKTNYRGLFRFLRFLEDLRKRDTDLSVARTLGASEDVVRIMSIHKSKGLEFPVVIVADIAKGFNQLDARGTFLLHKELG
IGPRLVERSTVGRQMYDTLPYQAIGARIVAETKAEEMRVLYVAMTRAREKLILTGTLAAAKWEKQAARYARSLDSRELAL
PDDMIREADSYLDWIAPAVARHTDGAPIREAAGVDWGEMLDAVEPAAHFAVNLLSAEAIQPREEQEELDATLQSVREGRA
LPASPERELVEKRLSWHYDAEELPGITAKMTVSEIKQRFAESLREDEPAALPVAPAAPPVWRRPQFLQQKGRLSPAERGT
LMHSILQNLDLHGDLTREGLRAQVARMEVTGMIAAGHEDAVNYTSIESFCQSSLGQRMQQAVRVWRELPFSRMIPVGEVN
PTYAGSSEKIFVQGVIDVLFEEADGSLILLDYKTDRDTTPEKIRRHYAKQIELYREAVESIVGKEVKESILFMLYDGTSL
RIS
>WP_005839190.1 BsuPI-related putative proteinase inhibitor [Mitsuokella multacida]
MKRYALIPALALAVGAVSLSAMPVASASFGTGIGVSFPTSGSHSSEIVPSYAAFSFDNIVEELTVEEKHGRLVMELKVTN
DGDSDYSVAHRDGQVYDFAILDKNGKTLYRWSDGMAFTQALTSSSVAAHKSEVYTAELDRKAYRKIKDDAVLVTAWLVDT
PYKLTTRMPTKVGSSTPVTLHGGIVIGNGPWYDD
>WP_005839193.1 FAD-binding oxidoreductase [Mitsuokella multacida]
MAKKKICIIGGGISGTALGYNLSLYDDAEVTLYEKGRIGAGTTSKSAGTVCLFDDSLNNRYWDVRLYGFETYCKMEQEKK
GSAGFDKTGTLVCALDEKDEKRIKTGIALAKSAGYTGEYITDKDRIKKILPMIDPDSIIGAGYTADDGYFDGTMISNNFA
SKMEANGATVIIGVGVTDIKVEGGAAVGITTSEGKQEAYDVIVDCTGPWSRFTGKMVDLEVPIWHTKAEAFFMAPSEKLD
YVFPILKFPAFYALRAGNNIFICKSHLSMDLDNPMHAGQWDPDKLPERGGTDDYFIEFLFEQMEKNVPGLVDAGLSSSWL
SYRAEPRDFLPIIGDTPVKNYLLATGYGGNGVIEAPAVSRDLAKYIMRGESTLLLEEWAFSRLLKK
>WP_005839195.1 electron transfer flavoprotein subunit beta/FixA family protein [Mitsuokella multacida]
MKIAICIKHVPVSEDVEIDPVTHSVRRIDATCDMNPCDLNAMEMAAQLKKATDGSIDVYTMGPDGAATSLKKCLALGADE
AYLLSDRSFAGRDTLGTARVLADFVKRKSYDIVFTGAESSDGATGQVGAMLAELLSMPDVADAVSVEPDGDGALLIGKKM
QQGTLKIKARGPVLLAVPFGCNEPKLPTLRAQMKANHKEIHVLTGKDCDPSVLENLEVKSVVTDVYPAPETNKQAKEITG
TPKEIAVKIQKLLEGSEQDV
>WP_005839196.1 electron transfer flavoprotein subunit alpha/FixB family protein [Mitsuokella multacida]
MSEIVVYAQITKNGLNPEAAELVTAAQEVAKVSGETITVLAADDQAPSYEDALKLDGVSDVILLHTVGIDEMQTDVLSEV
IADVITSRDVSTILAPSEHQARALLSRIAVKLDAGMTAACKELKPEAVDGKVVVHQIKSSFGSQGLVTCDITTKPAIITL
IPGSYEAAPQTGTPKIQVIEKENLTSALEVLAFEESQSAGNLLGARRVVCVGKGAIEGENFSLAKSYAQKINAAFAGSRP
MADQHWIDFEAQIGESGTVIRPEACLICGVSGAIQFTEGIKGDPLVIAINKDPKAPIFGFADYKVVADMKDILPELLAAA
DPK
>WP_005839198.1 (S)-ureidoglycine aminohydrolase [Mitsuokella multacida]
MSYLNGQTGYRKDILTNRSVIGNGYVILEPDGLVKNVVPGYSDCDVTILGTPQMGATFADYLVTAHAGGKNTGIGGNGIE
SFLYVISGSVSVTNADKEAELTEGGYIFSPADKPFTFENKSGKDARLYVYRRRYIPLEGTSAHTVVGNINDVPYMDYEGM
KNAQSKDFLPSATDLGFDMNMHILKFEPGASHGYAETHLQQHGMLFLQGKGMYLLDDQWIPLKKGDYVFMDSYCPQGCYA
VGTEDYIYIYSKDCNRDVEL
>WP_005839200.1 dicarboxylate/amino acid:cation symporter [Mitsuokella multacida]
MKGKSGLSLTMWIIIATVVGIIFGSVVGPWATNLRFIGDIFINLIQMSVVVLVMTAVAGAIAGLGGNGSGKMGLVVFASI
VVFTLLSAFLGLGLGLLVQPGLGIDIGTTASTAQIADTSITKTLVGFVPTNIFSSMASGAMVPCILFSIFFGACTGIYQR
DHHTTIVTDFLTAVNGVILEIIKAVMKVAPIGIFCLLANVAGGTGFAVIMPMLKFLGCLLIGDVIQFLVYCPAVAAICGV
NPMRMPSKYGKMSMMALTTTSSAICLPTKMEDMVTKFGVDRKVTDFVGPITMSMNSCGAVQCYVLAILFMSQSTGITLSP
MQFGMAILLAVLMCMGTIVVPGGMIVVYTFFATTMGLPTESVAILIGIDWFSGMFRTLMNVDVDVLVGMLTSKALGVFNK
GVYNDETAVSYIDAITNPGPVASPGK
>WP_005839202.1 M20 family metallo-hydrolase [Mitsuokella multacida]
MDKKISTARIRKNLEDLKAFTATPGKGCTRMPFSKETRAAAEYLKAAMKDAGLDVVEDCVGNIIGTRKGKDSSLPAIVCG
SHYDSVYNGGDYDGIAGVVVAIELARILQEENAMLDTDFVVVAFMDEEGCRFGTGYFGSYSILGEMDVEQCKRFKDRDDI
SVYDAMQRYGLDPEKVTEAAWDKNRIGHYIEMHIEQGPVLDAEKLEFGLVNCIVGIQRYLFTVHGRSDHAGTTPMHMRKD
AVDIATKVISKIGDLARAEEPGTVATVGFIHAVPGGMNVVAQEMSFSVDIRSTKNEIIDKIAKKIQALLEEETSKCGASY
SYETKLSITPVDMSSAMLDMMEDSCKKHGYQAIRMPSGAGHDALAIGQHHDTVMLFVPSKDGRSHCQEEHTEYESFGKAT
EVLYDLIHTL
>WP_005839204.1 allantoinase AllB [Mitsuokella multacida]
MGAKMMFDLVVKNGRIVTSDQIFSANVGVKGEMIAAIFAPGLPFEAKDVIDAKGKYVFPGGIDSHAHLNDPGYNWREDYT
HGTAAAIVGGYTTIIDMPLQNEPAMTNGNIMDKKLEIVAPQAYTDYCFWGGLVDYNFADLKELDVKGCVAFKSFIGPVSP
DYVPLTIGQAREAMEILREFDARAGFHCEDYSLIKWGEERAKRKAKPDWQDFLDSRPVIAELIATQNIIECARETGAKVH
ICHVSHPKVAQAIKEAQLDGVDVTAETCGHYLSMTDKDVLAHGSLFKCAPPLRSAEDVDALWHYVEDGTLSCIGSDHSPC
ELSEKSEEKHGIFGAWGGISSIQSTIQAAYSEGVVKRGISPTVIAHAIGEGPARVFGLYGKKGAIRPGFDADMVILDPDA
KWEITADSLYYVNKISAFVGMKGQGLPVCTILRGKVMARNGKLVGEKGFGKFVKKQWAEG
>WP_005839206.1 allantoinase AllB [Mitsuokella multacida]
MSNTYSLLIRGGKVMLPEGMQQVDIAVEGEKIVEIGPSLSGSADREIDATGKVVFPGTFDGHVHFDEPGRTEWETIKDGS
AGLAAGGGTTFIDMPLNSSPCLLDKEEFQKKYDIASHDSYTDFGFWGGLTPDNLDRLEELAACGVVGFKAFSCYSGIPEF
KGIDDYSALKGMEIIKKLGLPLMVHCENDALTAKLGAEQAAAGRDDAWAYFAAHAPITEIESITRMITFAEETGVKLIIA
HASLGKSIDIINAARVRGVDVSVETIGQYLILTDEEVAALGPVAKCSPPVRSKENQPLMWAHLLAGDIDYVDSDHSPSDP
SLKEGVSFMKAWGGIASVQHTLTGLLTHGYHARKVPLARIMKLTCENMPKSLRIEGKGKIAVGYDADFALIDLNREYILK
ADDILYKHHVSPYMGTRFKGAVDETILRGQTIMRDGKIIGTPRGRMIMCKG
>WP_005839210.1 PucR family transcriptional regulator [Mitsuokella multacida]
MPTIKWLLKESGLSNLRLLTSFNHINSPIRSVNVLDNPDVSKWFKKDELILTTGFIFLDNPELQRSIVRDLKEFGCAALA
IKIRRYFRSIPEAILDEAAKLDFPIIELPFFYGFSTISQVVFNQLDIEAHALPIARQEFIQNFMDDVLNRSSWDDLLQKL
ADFLEMPVSLVDEQEMPLCSIAPTNTLPDDEWFQRIMENAYSQGVTAIEKLMLKNATHKMQSMDLPNQMGRLLIFYKKDQ
AIPPEDFWQCILRLLALAFEQQNFSLQNREHHSSFFLRVVMQKQKLTEQEIKNLCLFYGFDFHKSWICLTTNLPAVKGLS
NDMMSKMKQDVLQTAAGFSTPFICTNNNIFCCFFLFPTDCHPLKALHTVRQFARGLIKKWKPYANSPIPIGISSCHNSVA
SIRQSLEESLTALNTNTKDTGSIRSYLHLLPALMIGNHPQNQAILIRNFLEPVLQYDHEHHTNLTGTLRAYLNANYNASL
AAKSMYLHRNTTINHIEKIKELLDIQFDNAEENHLIYLALLALDIQQ
>WP_005839214.1 ribosome biogenesis GTPase YlqF [Mitsuokella multacida]
MDKETRNDLPGIQWFPGHMKKAQRLIEENLKLVDVVIELLDARIPASSANPMLAEIIKGKPRLIALNKSDLADAASTKRW
LAYFRAQGIPAVAIDSVKGRGMKQLVAKAEELARPKTDRFVKAGGRPRAARCMILGIPNVGKSSLINRLAGAVKAKAADK
PGVTRAKQWIKIGAALDLLDTPGILWPKFEDQTVGLKLAFTGAINDEIYDREQVTALLLSVMRRDYPERLQERFKFKGEM
PEDGLALLEAIGRKRGCLVKGGVVDLEKAQNIVLTEFRSGKLGLVTLDEVPQAPATEPAGEERGDEA
>WP_005839216.1 ribonuclease HII [Mitsuokella multacida]
MKAVADCTIKELEAALTAGPVSEEFLAACREDPRKAAARLVRRYEKAQAEHERLLKLYAYEHAAWARGHEIVAGVDEAGR
GPLAGPVSVAAVILPHDLCLPKLNDSKKLSAKVREELFDEIQEKAIAVGTALIDAQTIDRVNIYQATINGMYEAIFSLQP
APQEVLIDAVPLDRLPMPSESIIKGDAKSASISAASIIAKVTRDRLMDEYDKIYPEYGFAQHKGYGTAQHIEALKKYGPC
PIHRRSFEPVRSIAYDFDV
>WP_005839228.1 Asp-tRNA(Asn)/Glu-tRNA(Gln) amidotransferase subunit GatB [Mitsuokella multacida]
MKYEAVIGLEIHCELKTKTKIFCGCATGFGAEQNTHVCPVCLGLPGVLPTVNKRVVEFGIKAGLATNCTINKYSKFDRKN
YYYPDLPKNWQTSQYDLPIAEHGWVDIDVDGEKKRIRLTRIHMEEDAGKLVHSGTTIKDSATSNVDYNRTGVPLLEIVSE
PDLRSAEEARAYMEKIKAIMEYIDVSNCRMEEGNLRADINVSLRPAGTEELGTRTEMKNINSFKNLEDAINYEIERQQEV
LEDGGHIVQETRTFDPARGITLSMRSKENAHDYRYMPEPDLPPIVTSEETIEKYRSELPELPDARRARLEKEYGLSDYDA
GIITSSRAMAEYFDAVVATGADPKLAANWIMGDLAKNLNEDGIDITKSPVSAERLGKMIGLIMKDTISGKIAKKVFKEMW
TNEDDPEKIVKDKGLVQITDTGAIEAAVDAAIAANPKAVEEYKGGKKKAIGALVGQVMKATRGKANPQMVNKMLAEKLAD
>WP_005839230.1 HAD family hydrolase [Mitsuokella multacida]
MQYRAAIFDLDGTLVDTLEDLAISVNEMLASYGFPTHPLDEYRYYLGNGSKKLIERTLPKEKAADEAFVLEAMKRYQAIY
EHHRDHTGPFPGIQAMLDKLKAQGIPMGVCTNKHQQAADEIIGGMFPAGTFTTVMGDRPGLPIKPDPKKVLMMAKEYGVR
PEEVAYFGDTSVDMDTAVNAGFLPVGVLWGFRPEKELVEHGAKVILASPEELFEKLTFAKG
>WP_005839231.1 23S rRNA (uracil(1939)-C(5))-methyltransferase RlmD [Mitsuokella multacida]
MKHKVPVEKGKSYEIEIRTLGTSGEGVGRYEEFTVFVPGALPGESVEVAVDEVKKTYARGHLVKVLRASRDRVAPICPIY
EQCGGCQLQHLDYMAQLKAKRQQVIDAVTRIGGQKDLFVEPTLGAESPWNYRNKMQFPIGRCKGKTVIGCFAQGTHEIID
TRDCHIQKEGNNEIVNAVRDIITELRIPVYNEDRHTGVLRHVVGRVGEKGELMVVIVTATKQLPREKEFVKALRKRLPHV
VSIHQNIQTYRNNVIMGRETNLLWGKPTILDRIGRLTFHISPRSFFQVNTKQAEVLYNKALEFANLKGEETVIDAYCGTG
TITLFLAQKAREVYGIEIVKPAILDAQKNARDNNVRNAEFIVGDATEVMPRLYKQGVRADVVVVDPPRAGCTETVLKTFA
NMQPDRIVYVSCNPASLARDLAVLEQLGYKAKKVQPVDMFPMTSHVETVALIEKVSL
>WP_005839233.1 hypothetical protein [Mitsuokella multacida]
MDKKSYVVAGVVFINALAFFLSAPSVDAAPQNIEATGEYLIGDGPDENINTAKERARTEAMRTAAEKAGVYVESYSKTKG
QTLTADDMRVVSAQVLSIQKEEILPKIASDQKHIIWICTIQATVDPDNINLEKIMEDKKAVERAAILEKRIIELQNENNQ
LKKQYSDSQKTIEKETLKKKIKENETSFRKVILMQPFYGSNSWRSGIDADSIQYDKNAGIISFTTSSINEVSGVKCVSGM
KIYVCENKIFRTGAMGYLPGHTEGFAYKGGKSVGLEPIAPESYAEKYQKRLYQYLGITDAPVNKSPTWEFIFGDRSRGYN
YYIDINNIRCDKANGFVYAFGKTSAPQYGDSVNTFLFDVENMIVRPFMVENGKFYPESRPTDADMAYLIWARNYYHEH
>WP_005839234.1 hypothetical protein [Mitsuokella multacida]
MDKLFNKKGIYGIVLFLVLMTSTVFASDMDSRWVYVGKDNRDMMYYDRQTAQYDPDTHTITIWEKVISDGKPLCIGEYHI
FLDRREYQGIKHAIYDENTGERKIIKQSQYPMEKIAPDSDIEKAADDVCDQYGISHMSSNAEDRWNWIYSSATQTCMYAK
DFITIDRGNKTVEIWVRATNLNGFTFRPVLYTCHIDDQTVDYAGYKGIAKGLDIFPETIEEAAWNKAKELYFKK
>WP_005839237.1 transposase [Mitsuokella multacida]
MNIVPHHHHSCEATSSKIQQFFAEFHVSRILRSCNAYKLRGFAVMAIFLVAFEAVFQRRSFYQRKKDAPDSIPFERNTFY
RFLNSCAIHWRKFTLLLGTAIIQKTIAPLTSEARRNVLIIDDSLFSRNRSKKVELLARVYDHVSGTYVKGFRMLTLGWSD
GNTFLPLSHCLLSSSSKQQQLQGALEDVDPRSNGDKQRKLAQCKAPEVVLTLLREAREAGVSAQHVLFDSWFCSPASLHQ
IHEFGYDVIARVKKSEKMHFCFQGRMQDVKTIYLGQKKRRGRSAYLLSVEAEAVKDGKHLPVRLVYVRNKNKRSDYLVLV
STDLTLSEEEIIQTYGKRWNIEVFFKMCKSYLKLGKETRSISYDALTAHTAIVFARYVMLALEQRRNTDERSLGELFYLT
IDELEDLHYLDALASLLSLLMDCAKEAEILDEE
>WP_005839242.1 three-Cys-motif partner protein TcmP [Mitsuokella multacida]
MPVKKSQIITEAKPHTIKKFELIEMYIKAWAQKLMLNRQCNGLIFIDCMCNSGVYKDQSGNIIYGTPIRVANALLDVART
YTDKQVFIYLNDLNSARVEELKKHLPDEGQNFKIVTSNEDAKELLENIGPQLNDSSHYHYFLLYDPYDASIEWRALLPFF
RHWGEVMINHALLDPIRAIGSAKSSTAKEKYEHTYLEDFEKLLPYGSNKNAYEKRVEEIIDYMKGNRRYFVASFPFYNQK
NSLMYDLIHCTSNIEGFKLYKSCAWKVFGGQSSTKGSNDGYVQMELDFSSNGFGVTFPTDDSCYGIHDIAKYLQKSFSGE
NSVPLEEIWSVLDYHPIFPTDGFRKAIKNDLKKYYDARIGTIVDPSSGKKQQIISFRNT
>WP_005839247.1 DEAD/DEAH box helicase [Mitsuokella multacida]
MKVELFPFQRRAVDALRLNTAEAMGGYHRTHTPQVVSFTAPTGAGKTIIMASLIEDIYFGDSQFAEQQNAVFVWLSDSPQ
LNEQSKLKIDAKADKIRLGQCVTVSEESFDRETFEDGHIYFLNTQKLSVSSNLTKHGDGRTYTIWETISNTVREKSNRLY
FIIDEAHRGMQGREASRATTIMQKFIKGSDSDHIPPMPVVIGMSATTQRFNKLVENTSSTIHKVVVTADEVRASGLLKDR
IIITYPEEDAINNDMAILQAAADDWKEKWGHWTQYCQEQHYAYVNPVFIIQVLNGSGKKLSDTNLDDCLSKIEERVGIHF
EPGQVVHTFGQTQSSITVNGLEVRYVEPSRIADDKNIRVVFFKENLSTGWDCPRAETMMSFRHASDATYIAQLLGRMVRT
PMQMHIQVDDVLNNVHLFLPYFNESTVKDVVDELQNSEGGEIPTDIYGESTSGRKFETWTVKKPCKKKDNEDPNQMSFED
FLNQDGTNLTDSSHNEASQEPQNLTTYAVDNENGDSAQQPIENHETSNHSSENPEHRVETPTDSVASEVPSNEEQKATAN
QEAEQGDQQEESEDLFDREAVMKFINDSGLLTFDVRTYQISNYLKSLYKLAHLLTMSNLRREAIREVQDEIAEMIHNHAL
ALKAGGSYDDLVLQVKQFKLATQIFDAFGESVDNYSVHDMFTTTDTDLERQFRAAEAKLGNEGVGLSYANKYGDLGDPAG
YEIEVILFVADDECMNQLHNYAQDKFHSWNDEYRRYIARIDSEKIRKQYDSIVSDGDKVSKHNFRLPETIQVPHDIGGKP
YRDHLFVNGDTGVASLKLNSWESGVIEEEEKRHDFVCWIRNPSRGSWALCIPYDEDGDTKPTYPDFIIVRKDPISEYVID
ILEPHNPDFKDNLGKAKGFAEYARLNPGLGRIQLIRMSKDAAGHNKFKRLDMAKSAIRDKVLKAMSIEELDHLFETDGQF
DF
>WP_005839250.1 IS30 family transposase [Mitsuokella multacida]
MCHYTHLTPPEREKILFFLAQGKSITEIAYLLNRSKSTISRELRRNAAPVGQPMSYCPLTAQALYKRRREACRPHKRLEN
APLHSYIQICILKYHWSPEEIVGRIQLEHSCRLVSVPTIYRAIHSGLLNPPGASAKFVLRKLRHHGKRRHKKGSEERRGK
FVISHPIENRPASAANRSVRGHWEADTVVGKQGKACLVTLVDRKSRYLLSGKAMSKTAVAVNKVMCEALSGQPHLSVTPD
RGKEFSKHVQLRKELKRVTFYFPAPHHPWERRTNENTNGLLREFFPKGKDITDIPEDYIQRKYHELNLRPRKCLGYKTPY
EVYFSKVLHLA
>WP_005839251.1 class II aldolase/adducin family protein [Mitsuokella multacida]
MLETQKREVVRYAQQAERDGLCRHRSGNFSCLDPETGLIAITPTGMDRNEMTPEDVVIIDQQGRTVEALTGRKPTSESMM
HMAVYRSRPDVRAIVHTHSKTATAFAVMNKPIPAIVYELFLLGCKKGYIPVAPYGRPGTKALAESVLEPLKISDVALMQA
HGVIAVAENLKEALLKASYVEELAEIYYKTLTVLGHEPDVVPVKELEGWRYPGSLSL
>WP_005839252.1 S-methyl-5-thioribose kinase [Mitsuokella multacida]
MSDYSKYFLMKAEDVPAYVCTKLPDFFADDAVLTSEEIGDGNLNYVFRVRDAKSGKTIIVKQAGVELRISKDMHLSTDRG
RIEAKILSIQGKLAPGLVPHVYLYDGTMCAITMEDMVGHTMMRTGLLEHHIYPHFAEDISTFMARTLLLSTDIVMDHQEK
KELVKSFINPDLCDLTENLVYTEPYNDCAKRNHVFPPNADFVQKEIYGDKALHLEAAKLKFEFMNNAQSLIHGDLHTGSI
FINDTHTFVFDPEFAFYGPMGYDIGNILANMFFAWCNGDATIADAAERQRFCGWVLQTIEEILDKFIAKFWALYQERVTD
EMAKTEGFLDYYLGTVLADTAGVMGIEMIRRTVGIANVKDITSIEDPVKRARAERIILTLAKTCIMKRSGFRCGRDYRRA
IEQAIARFPRQGTEQRAS
>WP_005839253.1 S-methyl-5-thioribose-1-phosphate isomerase [Mitsuokella multacida]
MTEEKSIMDYETVALDDTEHALVIIDQTKLPGRTELLHLKTQKEIWVAINTLAVRGAPAIGDAAAIGIYLAAREIETDDY
EEFLRRFREAKAYLDSSRPTAVNLSWALNRMEQVVLQAKGKPLAEIKQMLHDEAVKIKDEDIWICSKIGEYGLTLVKKGD
GLLTHCNAGQLATAKYGTATAPMYLGHQKGYGFHVFCDETRPQLQGARLTSYELSASGLDVTLICDNMASSVMKNGWVQA
VFVGCDRVAANGDAANKIGTSGVAILAKYYGIPFYVCAPTSTIDFATPTGAGIKIEQRPPEEVTEMWYKERMAPKGIKVY
NPAFDVTDHSLITAIVTEYGIARAPYDVSLQEIRRKCGR
>WP_005839254.1 LacI family DNA-binding transcriptional regulator [Mitsuokella multacida]
MVTLQDIAERAGVSKTAVSLVLNDKPGVSEEKRGEIRRIAEACGYRLPHRSPDKPRNICFLKYQAKGYMVRQNGDFITRV
IDGVESTARQHGYSLTIMNVRAENLAAMIPVINEAHDDGIIFLGTELEPDMAPLLREFAAPLVVLDNEMRHLDQDTVVMD
NEEAVYRAMQYLYDKGHRKIGHLTTTYAVPNLKARSRAFRQALLELGLSGDAAFSYCAPDDVRAYTNALVEQIDSENLPT
AILADNDILAINLLLALEKIGKRVPEDVSVIGIDDLTISAMTRPELTTIHLEKKRMGSAAVKRLLSLIADRRQHPLKIMT
SCWLVERHSVQAI
>WP_005839258.1 MULTISPECIES: IS200/IS605-like element ISMmu1 family transposase [Mitsuokella]
MKRKERIPDAIYERGYVYNFHFHLIWVTKYRNPAFTTPELVQEMKDILLRIAQLNDVTVEELEVMPEHVHMLISFKPKYT
PTNIVKALKGGSARLFLKKHPEIKHDKFWGGHIWSRSYYMSTLGNMSKEVVAKYIQNQYSK
>WP_005839261.1 RNA-guided endonuclease TnpB family protein [Mitsuokella multacida]
MISLFTSNARFLDKHHLMLPKLKRIRFQGSRKILDRLFAMKEVRIGTITITKDSLHRYFASFQLGSDEPFVKASPKTKAE
IGIDLNIENFYADSNGEIVANPRYYRRQKRRLANAQRKLSRRIVRAKKEHRPLREAKNVEKQRLLVARLTAQVMQRRKDF
LHRTSATLIKNHDLVAVEELRSKNLLKNHVLAMSIQDNGWRMFLSMLTYKAALYGKNFVTVDPRNTTQTCHACGHIMSGK
EKLTLKDREWICPKCGIHHLRDVNAAKNILARAKAKLVSMH
>WP_005839263.1 YbaK/EbsC family protein [Mitsuokella multacida]
MSIEKVQAFLAAKGMADRVITFETSTATVELAAEAVGVEPGRIAKTMSFLVDGAPLLVILAGDVRVDNHRFKEAFHKKGR
MIPFDQVEAFIGHAPGGVCPFAIKEGVPVYLDESLRRFETVYPAAGDDHSAVRLTPEELYRIIPAAGWVAVSK
>WP_005839266.1 3-deoxy-7-phosphoheptulonate synthase [Mitsuokella multacida]
MEMQMEFIRRLPTPQELMEQFPIDDRVKKIKVERDKAIANIMTGKDNRFLLVIGPCSADNEEAVLDYVHRLVPVQEQVKD
KIFIVPRLYTSKPRTIGIGYKGMLHQPDPEGKEDMLGGIIAIREMNARVVRETGFTCAEEILYPEIYRYLSDLLSYAAVG
ARSVEDQFHRMIASGIGIPVGMKNPTSGDISVMLNSIEAAQHSQEFLFRGWEVRTTGNPLAHAILRGYVDSFGNSMPNYH
YENLRSLYEAYHKRNLANPAVIVDANHANSGKKYLEQIRIAKDVVNSCKVSSDIRSLVKGLMIESYIEDGNQKISEGTYG
KSITDPCLGWEKTQQLIFDLAELL
>WP_005839268.1 hypothetical protein [Mitsuokella multacida]
MLNQVSVFAENTKGALRKMTAVLAAADINIYSMLASDSAEFGIIRLVLTDPDRALTELKKAGYQCHIDKVIAVEMGDTPG
SLDAILKNLEEANVSLDYLYISYDRQASQPVVIFKTREPEAETFLRGKGYKLVDKF
>WP_005839269.1 sodium/glutamate symporter [Mitsuokella multacida]
MDPINVNLNIYQTLAAATAVYYLGVLLRIKVPFLRRYCLPAPVIGGIIFAILNAVLYTNGIWTYQQDTIMQNVCMMLFFT
SIGYTASISLIRKGGSLVAKMAVLTTLLILCQNGIGIALAHVFDLSPLMGLATGSIPMIGGHGTSGSFGPVLESVGLDNA
TTIAFAAATFGLVSGSLLGGPMGEFLVRHYGLTSVADEERLDPANTSDELQKLEQAAHGERKAIDEEKRAGQSINNYRFM
NALAHLLIAMGLGTVVSQIFVNFGLVFPNYIGSMLVAAIIRNVSDYTHAYKVYQRESEVLGNLGLTIFLSCALMSLKLWQ
LSDLAIPLMAMLLSQVLFIALFVKFLLFRVMGRNYEAAVMAAGTCGFGLGATPNAIANMSVMVERFGPAPTAFFVIPLIG
ALIVDFVNSSIVTVLLNLLA
>WP_005839271.1 cell division protein SepF [Mitsuokella multacida]
MSGMETIKRKFQGLIDVLMPWEDVEVEEHKDAAAEKSQQQAVAKPARAAAQEYKVSGGDSIYVERTEAQEPAPSFRARTR
AQHPQLTVHTTKIPELRVQIYVPENFDQVTDIADNLKSGKAVVVNYERVAVEEQRRICDFVNGACYVVNGCAKRISEQIV
LYAPEGVDVAEAMPAALKD
>WP_005839279.1 IS607 family transposase [Mitsuokella multacida]
MNTYKPKDFAKMLGVTVRTLQKWDVAGKLKAFRTPTNRRFYTQEQLDVYMGNSTRVQNQKKVILYARVSTAKQRDDLKNQ
VSFLREFVNARGVIVDRVMTDIGSGLNLKRKQWNELIKMAEKGKVAEIYIAHKDRFVRFGFDWFERHLAEHGAKIIVVNN
EDLSPEREMIQDLISIIRMFSIRIHGLGKYEGQLKGDETVAQILQDRTPSHRKPNG
>WP_005839281.1 RNA-guided endonuclease TnpB family protein [Mitsuokella multacida]
MKPLLKSFKTELRLTESQTDKVCRSLGICRFLANQYIARNIWLYRLYQRGVLDEKQRRFVTANDFDKYVNHVLKKKFPWI
DQCGSKARKKVLVNAEQAFKRFFKGQAHFPRFKRKNQQNVKLYFPKNNKGDWTIWRHKIQIPTIGRVRLKEFGYLPQGVT
IKNGHVSYEAGRYYVSVTAEIDEMSRYNNDLEASYRPQSDGIGVDLGVKSLAIVSDGRIFENINTSSRARRLEKRLRREQ
RRLSRKYEMRKRKGGSTATASANIEKKKSSVQKLHQRLANLRRNHENQVIHALVEQKPRFITVEDLKVTGMMKNRHLSKA
VAQQRFYSFREKLRRKAEIIGIEFRIADQFYPSSKTCHACGHVHSGLKLKDRVYVCPACGFTEDRDLNAALNLRDTKNYR
IA
>WP_005839285.1 DNA mismatch repair endonuclease MutL [Mitsuokella multacida]
MTIHVLDDNTINKIAAGEVVERPASVIKELIENAMDAGATRIEVEIMAGGTSFMRVTDNGRGMSAEDAHLAILRHATSKI
REVGDLNTIGTLGFRGEALPTIASVSRFTLLTRREGDDLGTRVTITGGREPDFIEAGCNIGTTVKVEDLFFNTPARKKFL
KTNHTEGARINDFIVKLALSRPDIEFHFINNNKMSVVTPGTGNLYDTIQAIYGDKTADSLLGLTLEDEDIKISGYITKPS
MLKSSRAWQTYIVNSRIIQNRAIAKAIDNAYKSLIPKSGFPLAVLCIEVPQRTIDVNVHPQKSELKFEDESRIFKAVYKA
VLDAIRPAGRGLGEVAAVVEKPEQHVTMEPMQFVPATEPLAEPIIPQWPQAAAASPIAAQSKPKTIYEAVHRTAPSAASS
LAGFSDTQESLRREREAAVPLHDIHAAHPVLEGTVAETAAAPLSSAQETPCAEGEKGERLQYEGTVVPIGQVDLTYIIAQ
DAKGLYIVDQHAAHERILFDKFSAMAGDIPSQQLLVHQILTFDRKESELVEAHQELFASLGFHMEMSGEREFRLIEVPAD
VPVSEAEDIIREILTNLMDMHETTAKEIRQACLATTACRAAIKAGEELSFRQMQIILDALAHTDFPYTCPHGRPTILKFS
SEELAKMFKRTGFGF
>WP_005839287.1 class I SAM-dependent methyltransferase [Mitsuokella multacida]
MVQAIATTGRKCSEDAVALAKWAAEHAGIPYVPRANLSGKALRERYGVDFILVAKQGLLTLSTPSGDLFFHPNMAHLRLK
NLRFGSAGTGDRMVEAMDLSRSMSVLDCTLGFGADAIVASFAVGPEGRVTGIESQPLIETVVGYGLAHFKAENWPIQEAM
RGIRTVCADAFDYLKEQPDDSVDVVYFDPMFRHPLLESRSLSPLRTAANHEPVSEVMIEEACRVARRRVVFKENARSLEF
ERLGFTKIMGGRYSKVHYGVRIL
>WP_005839289.1 ribonuclease J [Mitsuokella multacida]
MQQTLWRCTFLAKGAQKLQIIPLGGLGEIGKNMTVIRVDDEILVIDAGLMFPDEDMLGIDLVIPDINYLIENKDKIKAIV
LTHGHEDHIGALPYVLKKINVPVYGTRLTLGILEGRLKENGVDSSNLHSVMQGDIINVGCFSVGFIRVNHSIPDAVGLSI
KTPVGMIVHTGDFKLDYTPIDGKMTDFRRFSDLGNRGVLVLMADSTNSEREGHTPSERTVGAAFDRAFHNARGRIIVATF
SSNVHRIQQVIDTAVRYKRHVAVLGRSMVNVVNISLELGYITAPEGTIVDIDEIHNYRMEQMVIITTGSQGEPMSALTRM
SMSDHRKVGIVPGDTVIISATPIPGNEKLVSKTIDNLMKLGANVIYGRNQGIHVSGHASREELKLMHNLVRPKFFIPVHG
EYHHLVQHARLARELGMPKENIFISENGQILEFTRDKGQVAGKVTAGMVMVDGLGVGDVGNIVLRDRRQLSQDGILIVVV
TMNKQTHRVVSGPDIVSRGFVYVRESEALMDEATARVQQALDRCEDEKVKEWAAIKSNVRDALGRYLFEKTRRRPMILPI
IMEV
>WP_005839291.1 DNA polymerase III subunit alpha [Mitsuokella multacida]
MPFTHLHVHTEFSLLDGASRIKELIETTKALGMDSIAITDHGAMYGVIDFYKEAKKQGVKPIIGCEVYVAPGARQEHREV
NGVRYYHLILLAENQTGYRNLVKLVSLANVEGMYYKPRVDKDLLRQYHEGIICLSACIAGEIPRAILQDNMERADALVRE
YLEIFGRENFFLEIQNHGLPEERKANAGLVELAKKYDVGLVATNDLHYVHREDSEFHDILLCIQMNKTFDDPDRMRFASD
DYYLKSPEEMAALFPDLPEAIANTEKIAARCKVDFEFGHLQLPYYPIPAPYADDEAYLRHLCEENLPRRYATVTEKIRER
LEYELGIIHRMGYDSYFLIVWDFINYSREHGIGVGPGRGSAAGSIVAYLLGITNLDPLKYDLLFERFLNPERVTMPDIDV
DFDYIQRGKVIDYVKERYGYDHVAQIVTFGTMAAKGAIRDVGRVLNLPYAEVAEIAKLVPNELKITLDKAMQESADFRKA
YESSEDVHRLIDLARKIEGLPRHSSTHAAGVVIARHPLTDYVPVSISEGTLVTEYDKDHVEELGLLKMDFLGLRTLTVIS
DTIANIEKSRHEKVDIDKIPLTDGLTSKMLCEGKTGAVFQMESAGMTQLVRDLAPENFADLIPLVALYRPGPLGSGMVED
FIKGRHGEKEVTYMHPLLEPILKETFGVVLYQEQVMQIVQVLAGFTLGQADLLRRAMGKKKHEILMAQKENFLDGCEKNH
IDAGLANTIFDLLTHFADYGFNKSHSAAYALVAWQTAYLKAHYPAEFMAAMLTSIMDTPKVSTYIELCRRMGIKILPPDI
NASSAYFSVDGDAIRFGLAAVRNVGETAIENVARIRETGGPFSSLSDFCRRVDMRVVNRRVIESLIKCGAFDSFGAKRSQ
LLAVLPQTVMEAAQQQKDAVSGQMGLFSDETIEETGMLQLPDIDEVPKAERLRWEKEATGFYITGHPLDQYAAKLENLPR
IGSLQPDTVRDKQVVRIGGMLTEAKRITTKKGDTMCFATVEDFTDSIEVTVFPRTFYQNMNLLVPDTPVVVQGHIDMTDE
TVKLIADSVWALKDYRFAYYIELPAGGLPEAKRTEMKQLIAAHHGDYATFFHSGGHWQKARENFWLDDAAETFEQLTAIV
GAGKVRKR
>WP_005839295.1 pseudouridine synthase [Mitsuokella multacida]
MMQEERLQKIISQAGIASRRAAEKMILEGRVRVDGQVVRELGTKVDPAAHTILVDGKKIAGEEQHVYLLLNKPKGYLSTA
KDDRGRRTVLDLLPEVRERVYPVGRLDNNTEGLLLITNDGALMNGLLHPRFEVEKTYHAGVTGKLTEEKLQMLRDGLLLE
DGMTAPAKVSLLPEREPGERVRGLTRAAITIHEGRNRQVRRMFAAVGCDVKSLKRVRFAGLTLKGVARGQHRALTEEEVS
SLYRLAGCTR
>WP_005839299.1 NAD(P)/FAD-dependent oxidoreductase [Mitsuokella multacida]
MKQILVIGAGPAGMMAAIRAAENGAEVTLLEKMKRPGRKMMITGKGRCNITNAADVPEIIRNIHGNGAFLNSSMRAFDNR
DVMDFFVEQGVPVKVERGNRVFPVSDKAQDVVDAMVHRLHELGVRIELEMPVTDILLQEGRVAGVRTKSGAHYKADAVIL
AVGGASYPGTGSTGDGYAMAKKLSHTIVPLQPSLVPLETEEEWVKDVQGLSLRNVRATLLADGGKVQEMFGEMMFTHFGV
TGPIILSMSRQAAKCLADGKFVELELNLKPALTPEKLDARVQRDFEQYIRKSLKNGLMDLLPHKLIEPVLDCAYLDPEKP
VHQVTAEERHRLVETLQHLTLTITKTRPLAEAIVTAGGVSVREINPKTMESKLVPGLYFAGEVVDVDAYTGGYNLQAAFS
MGNAAGCWSVWNDD
>WP_005839301.1 3-phosphoshikimate 1-carboxyvinyltransferase [Mitsuokella multacida]
MENTKTIAKARQGLHGTIEIPGDKSISHRSVMFSALGSTPVHITNFLHAQDCLSTAACMKALGASVEFESETALVVCGHG
LHGLKEASTIIDAGNSGTTLRLMMGILAPQPFLTTFTGDASLHKRPMGRVIKPLSAMGAKIYGRENNTKLPITIVPAESR
LHGMVYESPVASAQVKSAILLAGMYADGPTTVVEPFTSRDHTERMLEAFGVETKKEGTAVTIEPVDSFRAPEAIEVPGDI
SSAAYWLVAGSVVPGSSLLLKNVGVNPTRTGILDVLKAMGASVTLENERVSGGEAAADIRVEAAKLHGTSFGAEIMPRLI
DEIPVIAVAALFAEGDTVITGAGELRVKETDRLQAITDEFNKLAPGSVEASEDGLVIHGGTKVQCANCFSYDDHRMAMSL
AILGTAGEGVEIERPDCVNISYPAFYGTLARLQA
>WP_005839303.1 (d)CMP kinase [Mitsuokella multacida]
MKKLVVAIDGPAGAGKSTVAQLAAKELGYTYIDTGAMYRAVAWKVLQQGGEVTDEKILAVIPDIDVDLSYENGKTTVRVD
GQDVTGEIRTPEVSHIVSQVAALGPVREKMVDLQRKMAERGGVLMDGRDIATNVLPGADVKIYLTASIAERANRRYKELR
EKGLAVNLADIEHDIAARDKADMEREISPLVQAEDATLLDTTGMTIPEVVARIIGMCR
>WP_005839305.1 1-acyl-sn-glycerol-3-phosphate acyltransferase [Mitsuokella multacida]
MLYTILRIIFAIFFQVLFRAKTYGKEHLPAEGPVILAANHMSNWDPPLLATFLPRPVSYMAKIELFEHPIFGAAIRRCHA
FPVKRGAADRGAIKAAINVLKQGRVLGLFPEGTRSKDGRLHKAEAGVGLLAAMSGAPVVPACIVGTDRIMQHGGFLPKLR
IMYGEPMHFTGDKRDKEQLAAFSQEIMAHIAAMREEIKKIS
>WP_005839307.1 4-hydroxy-3-methylbut-2-enyl diphosphate reductase [Mitsuokella multacida]
MEVILADYLGFCYGVKRAIKIARENASADGTACTLGPIIHNPQMVDRLRREGVGSVDRLEEMEKGTVIIRSHGVGPAVYD
EAKARGLEVVDATCPHVKKAQLSAKELVDEGYSVVIIGEKEHPEVKSIFEWSSGKAQIIETEDEAEAVEPCGKLGIVCQT
TFSGARFRQIVMRLLEKSRDIRILRTICTATDQRQAAAIDLASKVDLMLVIGGKNSANTTRLAQLCSEKCLTYHIETAAE
LQDEWFDKIKKIGITAGASTPDWIIKEVYKKCQNR
>WP_005839315.1 glycerol-3-phosphate 1-O-acyltransferase PlsY [Mitsuokella multacida]
MASVLLVCLASYLLGSIPNGLVFGKLLWHVDLREYGSHNIGATNAWRTLGKGPGFLIFLLDFLKGALSVGLAEVFTASPL
IMVIAGILAIVGHSCSLFLHFKGGKGVATGLGVIAMLMPVPSLIVFLVWLVIVMITKYVSLGSCIAAALVPVLAYVWGYP
TPYVIFGVLAAAFIIIRHKSNIVRLMNGTENKIHAGHRD
>WP_005839317.1 ACT domain-containing protein [Mitsuokella multacida]
MNNDKSGFFLVREEILPEAIKKTIRVKEMLKRGDARTINEAVEKMELSRSAYYKYKDYVFPFYEASQNKIVTLTLLLEHK
KGVLSSVLNTISADSGSVMTINQGIPLQGVANATVSIETANLSVDLEALLDKLRMVDGVKRLEVLGQS
>WP_005839319.1 homoserine dehydrogenase [Mitsuokella multacida]
MGKSIKIGLLGSGTVGSGVIRVLEMNRPQITERVGTPIEIKTVLVRDVKKPRPQLGDVRLTDKIEDILDDPEIDVVVELM
GGIHPAREYMLRAMEAGKSVVTANKDVVAQFGKDMFAMAEKKDVDFRFEASVGGGIPIITPLKQCLTANRITEILGIVNG
TTNYMLTKMTECGADYDTVLKEAQAKGYAEANPSADVDGLDAARKAAILASLAFNTRVQLEDVSVEGITKITPDDIEYAK
DLGYVIKLLAVGKDSDENGVDVRVHPVFLPKTHPLASVNGVFNAIFVRGNAIGEAMFYGQGAGSLPTASAVVSDIIDVAR
DIINRTFGHVRCTCYEKKKLCPLDATSSSYYVRLLVDDKPGVLGAIATAFGDAGVSLKSVIQTRRNVVDHAEIVAITHLV
EHKRIEKALKALRKLPVVDEVRNVIRVENEERG
>WP_005839322.1 HD domain-containing protein [Mitsuokella multacida]
MTEEAFAKVLRAHGARVFIVGGWVRDALRHVRPHDKDYMVSGIAEVDFQQLFPDAQKVGHGFPVYLVSIDGCLSEVAFAR
KERKEGQGYRGFRVSYDPSVTVEEDLYRRDTTMNSMALELPAKTLIDPYHGARDVEKGIIRAVSPHFMEDPVRALRAARQ
AAEFGFSIAEQTSRYMHACREELQHEPQERIIAELRRALQAERPSVFFRALERAGILSVTFPELSLLIGKTQPPEYHPEG
DAWQHTLLVVDGAASKTANVAARFAALVHDLGKGTTPKAMEPHHYGHEQRGLEQLAAWDRRVTLPKDWLRAGRFLIEQHM
RAPLLERPGKIAALLLAIDKQRSVLTLADFNAVIEADHHSLPDYLRHGERLLAAMHGISGKDAPKELRGRAIGQWLAGRQ
TARLVRELTALRAASRLGDAGTI
>WP_005839326.1 nucleoside-diphosphate kinase [Mitsuokella multacida]
MEKTLVLIKPDAFARHHAGDIIKRYESEGFRILAMKLLKMDERLASIHYAEHIGRPYYHDLVGFMTSGPLIAMVLEGEDA
IARVRKINGKTNPKDAEEGTIRKQFATSGRRNAVHASDSPESAAREIAIFFNQTEIYDGTYHVEADD
>WP_005839328.1 cob(I)yrinic acid a,c-diamide adenosyltransferase [Mitsuokella multacida]
MSITTKTGDHGETSLLTGERVKKSGLRVDTYGTLDEVDSALGLARAFSDKDDVAERILQLQRKMPALMADFASCGKEPRI
TMEDVHELEDWCDDVESDLPEEHAFIIPGGSQSGAMLDLARTTARRAERCACRLAETEDVAASDLVYLNRLSDYCYLLMR
LEEDIYEDD
>WP_005839330.1 elongation factor G [Mitsuokella multacida]
MKSYKSSNLRNVAVIGHGKTGKTSLLDACLFNAGAVKRLGSVEEHTSVLDCEPEEESRGMTINLKLAACEWRDYKINFID
TPGYPDFVGEVKDALTAADSALIVISAPSGIEVETEKAWRYAEEAELPRAFFINKMDREHADFRQVVEELRVRFGDGVVP
VQLPIGQEAAFQGVVDLLALHMKIVTHDEEDLIADIPEYIKGDVEEARQKLIESVAEFNNELLEKYIEGTEITEVEVAAA
LIEGIQAGKIFPVFCGSAKQNIGVKKLMNGMVEYMPTPYFHVAIGMDPKDGDLKERHTEDAFSAQVFKTIVDPFVGRMSY
MRIFSGTMKGDATYMHPNKENTERVGTIFSLQGKRQEHLGTAEAGDIVATTKLQSVKTGDTLCDAADPIVYEEIAYPAPM
LAMAASAKKKGEEDKVFGALAKQQDEDPTILVEKNQETHETILRGIGEVHLEVLRDKLQRKFGVELELHEPRVAYRETIR
KSVKVQGKHKKQSGGHGQYGDVWLEISPQEAGAGNAFTETIFGGSVPRQYIPAVEKGTAETLSGGVLAGYPVVDVKVNLY
DGSYHTVDSSEAAFKTATALAIRKGVMEASPILLEPIDDIRIVAPEYYMGDVMGRLNAKRARILGIEGKGKDMSEIHAEV
PESELYRFATELRSLTQGRGSYTLAFARYEPVPEKSAEAIIQAAKG
>WP_005839338.1 HAD-IIB family hydrolase [Mitsuokella multacida]
MKLAATDFDGTFAPHRQPVPASNIEAVAKWQAAGHKFGICTGRGLSLIEFELKKYPALHPDYLVCNNGAVVVNNKREFLA
SLCLPQETVKGLLRMSLVRQTKNPMRLLTETDMYLLDTGSTIEFGLVIPMETLSFAEAEAMEKVVQISMRCESVEEAEAV
TAEVTKTYPDLIGNINRNYIDFNLKEANKRDGLRRLLKVTGWQPEETLFIGDDQNDLPAVKYFHGYTVETAEPFMKEAAT
KVYPSVGAMLLAHL
>WP_005839345.1 RluA family pseudouridine synthase [Mitsuokella multacida]
MTQIRVELPEALTSMPVKAFLTQHEGISSTQWKRIKHSGTFRVGGILCNAARTEVRTGDIITFDIVRPSDIEPEDLPLDI
RYEDDYLLIVNKPAGQLVHPTTKEAHGTLGNAVLYWYKAHGEHHAYHPVHRLDRNTSGLVLIAKVPQVQYKLTPRHGEGK
LFHREYLALIEGELTPPEGLIDAPIARALPSIILRKVSPDGQTARTHYDTVQTDGKLSLIHLVLDTGRTHQIRVHLAHLG
HPLLGDDLYGGNLARIKRQALHAARLHFRHPMTGAEIDVQVPLPSDMAQIVSDFQR
>WP_005839353.1 MULTISPECIES: DUF47 domain-containing protein [Mitsuokella]
MFKFKQKDSEFFDLFVESAQYFYQGALMMDEVMLDYSKAADKVKEVVDLEHAADAVNDKIIDKLNLTFITPIDREDIYAL
ANGLDDGVDNLQGTLQRIVMYRTGKAMSGAVTLTKLLIESTEEIIRAFSLLKNIRKNQAQILEATHKIGRLESEGDRVYR
HEVAYLFDKEKDPIELIKWKDILENLENTLDHCEKIADMLRGVVMKYA
>WP_005839355.1 inorganic phosphate transporter [Mitsuokella multacida]
MPELQLLIFTVIGLALLFDFINGFHDTANAIATSVSTRALHPSHAIIMAAFLNFLGAMYSTGVAKTIGADIVKSAQHVDE
HVIIAALMGAVIWNLITWWFAVPSSSSHALVGGVIGAVLVSVGSDGLNFYGIGKIVLSLIASPIIAIVTGCLVMTLLFRI
FGRFSPSAINGKFKKMQILSAAMMAFSHGSNDAQKSMGIITLALLSGGYIDVFEVPTYVKVLAATAMACGTAVGGWRIIK
TIGGKIFKLEPISGFAADLNSSIVIFSATLLHLPVSTTHVVSGSIMGVGTAKRVNAVRWGVAQQMVTAWVLTIPCTAVMG
AVAYQFVLWIFR
>WP_005839357.1 nucleoside kinase [Mitsuokella multacida]
MFVTIRKERNVLPQVLPRDLAADYQQEYASRIVAVKLDNTLHDLQTPVGKSRSIEFVELESEEGWIIYRRSVEFLLVMAV
HELYPEAEVAAMFRANNGLYCEISVPGKKLTEAMAQAIEAEMRRIVEEDRPIVKEVLEREAAVKLFKETKQVEKANLIAS
LKLPKVSIYRCGDYYDYLYGAMIGSTGHLGKFALDIFESGVLLRTPDLKSKGEVPPSVPQPKLSEVLTEAKNWANILRCR
YVTDLNRAIRSGRISEVIRVSEALQEKHIAEIADYIAKHRQKLRLILIAGPSSSGKTSFAQRLRVQLQVMGLRPFSISLD
NYFVNREDTPKTPAGAYDYECLEALDVDLFNKDMFALLKGESVVLPRYNFKTGEREWEGQTPLTLEKSQPIIVEGIHGLN
EKLTAAIPREYKFKIYVSALTQLNIDAHNRIPTTDARLIRRLVRDYQFRGASALKTLKQWPDVRQGEEKYIFPYQEEADV
MFNSAMIYELSALRRYAVPMLEAVTPDVPEYTKARRLLDFCQYFLDLPDEEDVPNNSILREFIGKSVFFKGEDQV
>WP_005839360.1 sodium:alanine symporter family protein [Mitsuokella multacida]
MDAMNTVVSAINNVLWSYVLIVVLVGCGIYFTLSTHLVQLRMLPEMLRLLTEGIGKKTEGDAISSFQAFCVSTASRVGVG
NIAGVAIAIVTGGPGAVFWMWAIAFLGCATGFIESTLAQIYKLPRGNGKFHGGPAYYIKNALHQPGVAKLFAFLISVTFG
LIYVSVQANTIALSAQTAFGIEPIYSAAFLCVLTALVIFGGMSRIAKFTEFLVPIMAGIYLLTAFAIIVIHIDQVPAMFA
LILHDAFSPQAAVGGGLGTAVITGIKRGLFSNEAGEGSVPNAAATADVSHPIKQGLVQSFGVYVDTWIVCSATAFIVLLT
GQYTIGGELTGIALAQASLASIFGPMAPAAISILILMFAFSSIVGNYYYGEINIAFFEGNTKKYLLLFRAGVVLMVFFGC
MAELALVWNLADLFMGFLCLTNLYAVLRLSKYARIALFDYVKQKREGHKEPTFDPAILGDEDGVHAWGVDKIK
>WP_005839362.1 hypothetical protein [Mitsuokella multacida]
MSMFLAPIHFMVYGKNQLQEQLIARIAERAAAEGWATAEALDAYCSHEDRPLDAIIDVSNIHGWLSNSIADVEHRLAALV
TGLLFGHPERLSVLEEVAYEEGKKQAAPADAEAGELFQYLTTHLVDGMPCDGVNMMRDQTAETFRWDKTADVHSHYWTEV
EGSPAVYQALRGKFIEGLLSSTDYAISTDDGTSFILQKN
>WP_005839366.1 ACT domain-containing protein [Mitsuokella multacida]
MKLVVTVVGKDRVGIIAMVSQILAENNVNILNINQNIMDGFFNMVMIAEISASKINLVDLQKTLKEKGKEINVDIKAQHE
DIFNVMHNV
>WP_005839374.1 3-deoxy-7-phosphoheptulonate synthase [Mitsuokella multacida]
MIIVMKPDATKENIQKVEERLQQVGLKAHLSTGEDCTIIGVIGDRKKIANLEVSMLEGVEKTVRITEKYKLVSRHFHPED
TIVDVDGVKIGGKEVVVMAGPCSVESIEQLREAAKAVKAGGAKFLRGGAFKPRTSPYDFQGLAEEGLKMLREVADEEGLK
VVTEIVDKDDIELVGKYADIYQVGARNMQNFQLLKALGKAKKPVMLKRGLAATISEWLNAAEYIMAGGNEQVIFCERGIR
TYETFTRNTLDLSAVAAIKELSHLPIIVDPSHGTGRWEMVRPMARAAVAAGCDGLIIEVHPHPEVALSDGDQSLTPKNFN
ALMGELGKICDVMGRTL
>WP_005839376.1 prephenate dehydrogenase/arogenate dehydrogenase family protein [Mitsuokella multacida]
MSCLKLAIIGVGLIGGSLGLCLKDKLGEDIYITGLCRHQASMDRAVELGAVDYASADVEAVVRDADIVFLSPPVLQIVPM
VEKILPYLKKGCILTDAGSTKGYIWQHLQKILPPDIYYIAGHPMTGREKSGVDAAMKDLFVGKAYVIVEDTGAPPEAHEK
LMSVLKYTGANFTTLDIAKHDRCASVISHVPHVTAAALVTLLDRSGDDRESCIKLIGGGFRDTTRIASSNADMWADICMT
NGEAIASDLRQLQTILGEVITAVEHHDRQTVHDYFAASKELRDHLLQDASKKFDPN
>WP_005839380.1 VOC family protein [Mitsuokella multacida]
MSLIKGLHHAALKCSCQAEFQEAIHFYKEVLGLPVKRSWGEGEEAGIMFDTGAGLIEIFAKGGENHSEGSVRHFALATDD
TDACVKAIREAGYKITVEPTSMTIPAETPFPVRIAFAVGPCGETIELFKEC
>WP_005839383.1 urea ABC transporter substrate-binding protein [Mitsuokella multacida]
MRMWKKLLGISLLASSLLVTGCGGDSAMSGNTSNASGDTVKVGLLHSLSGTMAISETSVRDAEKLAIQEINDQGGVLGKK
IEIVEEDGASDPQIFSEKAKKLLMNDKVATIFGCWTSASRKAVKPVVEGSNGLLWYPTQYEGMEQSKNIMYMGAAPNQQI
VPAIEYLLKNGRKKMFLVGSDYVFPQTANRIIKAQLAAEGGEVVGEEYTPMGYTDYATIISKIKAANPDVIVNTLNGDSN
VAFFKQLKDAGVTAEACPVMSFSIAEEEIKGIGAENIAGDLVSWDYYQTTKTPANEKFVAAYKKAYGEDRVTDDPIEAAY
DAVYLWKAAVEKAGSFDVDKVRAAAGGISFDAPEGTVKIDGDNQHLYKYVRIGKVNSNGLIDEVFATDPIKPDPFLKTYD
WAKGLSAEAQ
>WP_005839385.1 urea ABC transporter permease subunit UrtB [Mitsuokella multacida]
MDILTILFNGLSLSSILLLAALGLAITFGLMGIINMAHGEFIMVGAYTTYVVQGLLMPVLGDGYFFVSIVLAFLVAAVFG
MILEVVVIRRLYGRPTDSLLATWGVSLILQQLARSIFGAPNVNVVAPAFLGGSISLLGVSMSYKRLFILALVLACLVGVW
AFLYHTDFGRKMRACIQNRDMAQCLGIRSKRIDCLTFALGSGLAGIAGCALTLLGSIGPTLGQNYIVDTFMVVVLGGVGK
LIGCISGALIIGVAGTVFEFGSTASIAKAAVLFLVILFLQKKPQGLFALRSRSLDD
>WP_005839386.1 urea ABC transporter permease subunit UrtC [Mitsuokella multacida]
MGIKYWFRDKKNLVFILLVLALLTMPFVLTLFRLTLLGKFLCYAIVALGIDLIWGYTGILSLGHGVFFGLGAYAMAMHLK
LVASGSSLPEFMVTGGLTQLPAFWKPFASAPFAFLAIIALPLLLALIVGFSTFKNRIKGVYFSILSQALAWAFVTIFVGM
QAYTGGSNGITGFTTLLGIQLQNPMNLVSFYYVAVALLVVTYVFCTWLMSRGIGKILIAIRDGENRTYFTGYDSSRYKTF
VYCISAIITGIAGAMYVLFAGMISPKELDIAFSVEMVIWVAVGGRGTLIGAVIGALLVNAMKTGISETAPDMWLYFIGLL
FVLVVLFMPKGLVGVCSALYAKARPYLPAMPAFFGGRRRTCKRKEMAS
>WP_005839388.1 urea ABC transporter ATP-binding protein UrtD [Mitsuokella multacida]
MIRHSGNKESATDALLSLKHISVEFDGFKAVNDVTTSIAPHEIHFFIGPNGAGKTTLLDVICGKTKPSAGEVDYADIGNI
LKLKEFEIVKKGICRKFQVPSTFVNLSVYDNMRIALNHDKSVFGSLFMRKRYLDTRKIYEVLNLVGLDKKSKERAKSLSH
GEKQWLEIAMLLVEEPKLLLLDEPVAGMGQAETEKTARILEEIKDRCAVAVVEHDMNFVKSIADDVTVMHEGAILTEGTA
NEVMQNKKVQEVYLGRGEEQHA
>WP_005839389.1 urea ABC transporter ATP-binding subunit UrtE [Mitsuokella multacida]
MLEIKGLTAYYGESEILHDINLSVPDGKIIALVGRNGVGKTTTLKSIMGLVKTPAGSIELSGEELLKKPPYERARCGIGY
VPQGRDIFPQMTVAENLRLGLEVCGGKKQDPSELFHLFPIVEKFLPRKGGDLSGGQQQQLAIARALIAHPKLLLLDEPTE
GIQPSVIQEIGAAIRTINKETGLSILLVEQYLDFALELADECYVMDKGQIVLHVAAGEAKKEEIQQHMLAS
>WP_005839392.1 urease subunit gamma [Mitsuokella multacida]
MRLTPQDMEKLMLHYAGKLAEECRARGLKLNHPEAVAYLSMELMEMARDGHTVTDIMARGREILTREDVMEGVPEMIPSV
QIEATFPDGTKLVTVHEPIQ
>WP_005839396.1 urease subunit alpha [Mitsuokella multacida]
MSYTISREKYAAMYGPTTGDKVRLADTDLVLEIEKDYTSYGDEAKFGGGKTLRDGMGQASEITSVGGALDLVLTNAIVMD
PVQGIVKADIGIKDGRIVGLGKAGNPDIMEGVTPGLTVGASTEALAAEGLIVTPGGLDTHIHFISPQQIETALYSGITTM
IGGGTGPADGTNATTCTPGPWNLREMLRAADAYPMNLGFLGKGNCSSLPPLAEQIEAGAMGLKIHEDWGATPAVIDACLR
VSDAYDVQTAIHTDTLNEAGCVEDTLDAIGGRTIHTYHTEGAGGGHAPDIIRAAGFENILPSSTNPTMPFTKNTLDEHLD
MLMVCHHLDSRIPEDVAFADSRIRPETIAAEDVLHDMGIFSMMSSDSQAMGRVGEVIVRTWQTADKMKKERGRLSEELGE
NDNFRILRYLSKYTINPAITHGLSAEVGSIEKGKLADLVLWNPAFFGVRPELIIKGGFIIASKMGDPNASIPTPEPVFYR
PMFGAAAGARHDTCITFVSKAAYDANIKERLGLMKQVRPVSHCRDITKKDMHFNDKTPSITVNPETYEVRVDGAKITSKP
AEQLPLAQLYHLF
>WP_005839397.1 urease accessory protein UreE [Mitsuokella multacida]
MILTHVCGTLSDAAYAGKAVDPLQLDYADAQKHLLRRTTRGGRDIALRLSPEAQLRGLHDGDVLLEDGDTVVAVEILPVL
SLLARPEGNAAIARFCYEVGNRHAPLYEVEGPASGCLYFAVLYDAAMEDLFHKLQVPYEKKEIKLEERCRLKLLSGTHHH
ASSHRNGGAASAKGEGNHA
>WP_005839399.1 urease accessory protein UreF [Mitsuokella multacida]
MPESRALAEEEALFLLLELNDALFPIGAYAHSYGLETYVQQGLVHDAATAGKWLQAYFSGSFLYGELLSARLAYEAFPKP
DGIERLQTLEEEVCAARVPREPREALQKLGRRLAKNAMKIGLPFDSRFGDYVKAAEQSSSHPVCYGALAAVLGLPERAAL
QHYLYAQLSALTNTCVKLIPLSQTDGARLVASFRKRYSTYIDMALAADADDLCLSSPGLDIRAMQHEVLYSRLYMS
>WP_005839401.1 urease accessory protein UreG [Mitsuokella multacida]
MSYVKIGVAGPVGSGKTALIEALTRALCPHYSICVVTNDIYTKEDAEFLVKHSAMPKERILGVETGGCPHTAIREDASMN
LEAVEELTERFPDTQIVFIESGGDNLSATFSPELADATIFVIDVSEGDKIPRKGGPGITRSDLLVINKKDLAPYVGADLS
IMERDSKKMRGSRPFLFTNLMKKEGVPEIIAWIRHNVLLEDAHGVHEVHDGNGEG
>WP_005839402.1 urease accessory protein UreD [Mitsuokella multacida]
MMQANPFGRTSELSLVLAPGKMRHLSFTAPFKVLHPFHQDGFLQIMVVKVSAGLMAGDRQSIAITLEPGAKAEFLSQSYE
KIHQMAEGEAIREGVVTVGRDATLFYAPLPVLPFADSAFRSAFTIELADETSRLFYSDILACGRAARGERFAYRLYRSRV
RIKSGGNLIYADNFRFAPQEDDVDCEGFTQYEGYTHLGNYLLCHFPVSEEALRDYLHATVAEHDCQAGLTCFGEGNLCVK
ILANGSELLLTVQEALKDFLRHL
>WP_005839406.1 NAD(P)-dependent oxidoreductase [Mitsuokella multacida]
MIPNVYLHDHICDSAVARLRRHVNLVDNFDHPEELDAIIVRQQYCPREVISRAKRCRLIQMHGVGLDRIDVEAAKEYGIS
VKRTKGGNAQSVAELAIGFMLAMARKMKFLDRGLQAGKFQTFGLPETVGLELSGKKLGLVGGGQIAQLVADIARAAFHCK
LFVYDPFLSAEACKKLGFQKVETVEALVAAVDFVSIHVPLTESTKHMFNAAVFAKANPDLILVNTSRGGVVDEEALYQAL
TTGQILAAGMDVFEQQPPRPDHPLLSLDNFIGTLHVGGSTREALERNGNTVVDNVFAALHIKEEE
>WP_005839408.1 LysR family transcriptional regulator [Mitsuokella multacida]
MDIKVLRNFLKIAEYENITRAAAELHIAQPHLTRQLHALEQELGVTLFVREKKRLHITDEGRFLRQQALHIADLADKTAT
QLLDMKSGLSGTLYLGAIETVGMIYLPTWIEGFRAQYPDVKYNMWSGNSTDVMERLAKHLVDIALIREPYDANLYEAIHL
LDEQWMVLMHPSHRLAVQAKHFVTWEELSQEELMVPTQRIEEISGWFAEKELPCRITCAFSPLANAVAMVEHNLGVAILP
DSACHALHGRNLKAIPIEDSPTSGVAVLWHRQTELTGVTERFIAYLRERMHS
>WP_005839415.1 carbon-nitrogen hydrolase family protein [Mitsuokella multacida]
MIRIACAQLHLTKDMEENYHKALLYLHKAKLAGAQLVCFPEGQLSEYTPQYAGLPKENIAIALDHPYIKGFCHACRNEGI
IGVFSLTLTWDAQIYSTMMVIDETGCIKAIARKNHIVRAPHFYEQDYFTPGDDGFIVVPTSAGNIGLIVCFDRHYPESFR
TLALKGADVAITAVANETTEPLEIFQWELRIPAFQNSFYTVMVNRTGREGVMDFCGQSLVAAPDGTLTALAGVEEELLLA
NMDYEKSKILRNEKQYLSLRRRDMFEL
>WP_005839419.1 C-GCAxxG-C-C family protein [Mitsuokella multacida]
MEMKNRDNRAERAVAYKHKDCNCAQAVLLAFAEELGKSEEELRALGSGFGMGMGCTEATCGALCGAGMVMGLMGKSGKPT
AAIMRDILHEFEEKAGATICKDLKGIETGKMLCSCDDCVRHAVRAVEQRL
>WP_005839420.1 ACT domain-containing protein [Mitsuokella multacida]
MNLKKIDFPLTVCKLDAMDKVDTKSDFFFFAKTDEELSLVCKTEDTPSQTTAREDGWRAFRIEGTLDFSLIGILSKLSTI
LAENKIGIFAVSTYNTDYILIKEENFAKAIAILQENGYTVK
>WP_005839422.1 AraC family transcriptional regulator [Mitsuokella multacida]
MVNLHCTLHTDKNQKEITRHGSVLFPVACYEDDMACTDVPIHWHDEFEYILAFNGTIHLHVGTEPITLRQGAGILINAGL
LHSVSHSLRKPSILRSLVVHPDLIAGSPQSCYWQKLVLPFYGRQNLPFLLMEGNEPWHATIAHLMMHAWDAITQETEAYT
IEARYALSKALHILCQNLPSSPPTISRDVSLLERMKLLLQYIEQHYMETISNQTLMRLAACSESVLLRSFKKTVGTSPMN
YLQNYRIQQASSLLLSTDMTSSEIAIATGFHDISYFTKIFHRTTGLAPQRFRAAHRTK
>WP_005839424.1 sugar MFS transporter [Mitsuokella multacida]
MVHLLLAIIYIAFISLGLPDSLLGAAWPVMHEDLGAPLSYAGIISMIIAFGTVVSSLQSDRLTLWLSTGKVTAISVAMTA
TALFGFSASSEFWMLCLWAIPYGLGAGGVDAALNNYVALHCRSWHMSWLHCMWGVGAATGPYIMGMALEMGKGWPAGYHI
IAVMQVVLTIILFASLPLWKERKDEVQADPGHKRKPLSLREIFRIPGAREILVAFFCYSAVEQTCGLWASSFLNLSKGIS
AEQAASFGAMFFIGITVGRAINGFLAMRMHDESMIRMGQVLILFGIVTVMLPAGDAVALAGLILIGLGCAPIYPCIIHST
PTHFGKDKSQAIIGVQMAAAYIGTMLMPPLFGILANHLSISLLPIYLLVLLAIMAFMHERLIQKTR
>WP_005839426.1 histidinol-phosphatase HisJ family protein [Mitsuokella multacida]
MYADYHLHSEFSDDSKELMERQVEKAIKLGLDEMCFTDHVDYGIKRDWDDPRGIEWRQGDGISSGDAAREPLANVDYPRY
FAKIARIRAAYGDAIKIRSGLEFGIQSITVDDYERLFAKYQDELDFVLFSMHQVDNKEFWTQDFQRGRSQKEYNEAYYEE
ILKTMKAFKHYSVLAHLDLLVRYDKAGRYPFDKVRDLVAEILKQAIADGKGIEVNTSSWHYGLSDTQPSREILHLYKDLG
GRIITVGSDAHQTSYLADHIKDAYAILRDEIGFTEIATFEHMQPIFHKLR
>WP_005839430.1 DUF389 domain-containing protein [Mitsuokella multacida]
MMWRDLFNLKGGAASIQEINQRILADATVSGTNLIVLVMAIMIACVGLNMNSVAVIIGAMLISPLMGGIVAIGYGMATYD
VHFIRQSMIKLAFQVGFAILTASLYFAISPLAYSTDELLARTSPTIWDVIVALCGGIAGAVGNTRQEKSNVIPGVAIATA
LMPPLCTAGYGLASGHYPFFLGAMYLFFINAFFIALAAFLVFKLLGVPSHGDVEASQFQRQRLILAALGILITAPSIYLA
YQMVEENLRDMQVKSFISEDMDFQTTSVVSYTVKGHVLTVDLVGTLLTEKEIATLQDELHARNRLQDLELVVIQGQRELD
REQVQNLINARLEKQSASEKEVSYKNLSAQYYPAYKRASADQQTIELLTQQGPLLFPEVLSIQGGTLTSVTPQKDQPKTE
KKVDHKRFMVEVIVKEPLRPEEADRLQKWIAAQVEMPVLMTVQTADHPSDFYGDGIAWP
>WP_005839432.1 BCCT family transporter [Mitsuokella multacida]
MYRTNLQKNIVIPSLIIIASVALGCIAVPEGAKAVLTFLKQELFNSFSWIYILSVAFFFLFLVVLCLGKLGDIRLGDDDE
EPEYSFFSWLCMLFSAGMGIGLMYFGVAEPISHLSAPLHSMASPVMQTKEAMLNTLFHWGIHAWAIYGIIGLSLAYFGFR
YRLPVTIRSGFYPLLKHRIYSTPGTIIDILALCATIFGLTTTLGFGAMQLHAGLREVGALSGVSFQSLIFIILLSIGAAV
LSSISGVGKGLRYLSQGNLILSITLMLFVLLTGPTVYILAAFTENIGYYLTHIVELSFRTFAYESTKEEWFTSWTIMYWA
WWISWAPFVGLFIAKISRGRTIREFVVCVLLIPTVFNLLWMTVFGNGAIWMDAQTAGMLTQAADATDRLLFLFLNQLPLS
TITSLTAILVIAIFFITSADSGIFVINSIASQGKSTFPRWQSILWGSMLAVLAIGLLYSGGLEALQTMTVIMALPFSLIM
VVMAFCLLRGLWVDDSYFSRNLSKSTAYWDGKHWQARLKKVVSAGTLEDVRAFLRDVAAPAFEELQAEFAKNGIAVQIRS
GEENGLSYCELIVESGRLRDFLYGVGCKEHAISKMVVSSDLLPKMNTVDDFEPVCYFADGRRGYSLKYMRREELLTDVLR
QYERYIRMIANSKHNLYLFDKKNDET
>WP_005839437.1 NUDIX domain-containing protein [Mitsuokella multacida]
MEFWDIYDSEKRVTGRKMLRNDWHMKPGDYHLTVLALIRDAAGRILITQRKADKEWAPLKWEIPGGGVRAGETSEQAVLR
EVAEETGLRFAPEQGRCIHTYRSDSPAEQNNYFVDIYEFRGDFTKEDVKIQEDEVESFRLATPQEVRALGEADDFLHYKR
LAHVLPEEEA
>WP_005839442.1 tellurite resistance protein TehA [Mitsuokella multacida]
MDMETEAKPQASVSTLSMTLGLFALGIAWRNAAKMFSIPPAIGETILLLTGCLWLFLLSRYIHQILSSSNGVSRELLLQL
QNPFLTLIPITTGLASVALYPYASLPAHILLFIGVAGQLLFSSYHVSEQWHGNTPSEMETPAMYMPTVGANFASAIALGA
FGYSHWGYVFFGAGFLSWMSLEATYLYHLRSSEPLDAEQRPLLGIQLAPAFVGSSAYLSCNGGQIDMVVLGLIGYGLLNL
FFMVRLMTWVLRLGLSMSLWAFSFAMASMVNVGFRLSCAALDDSFALLGHLFVMLGTTVIALLIGETLLLVITSRKKKSR
IA
>WP_005839445.1 L-fucose/L-arabinose isomerase family protein [Mitsuokella multacida]
MNMSNIPDLKCGIISVSRDCFIISLSENRRQAIVSAYTKKYGDLYEVKKTVENEKDMLAAVKEAKDASCNALVVFLGNFG
PETPETLIAREFDGPVMYVAAAEETGKNLINGRGDAYCGMLNCSYNLGLRHLKAFIPEYPVGTAEELADMIAEFQPVART
LLGLKDLKIITFGPRPQDFFACNAPIQPLYDLGVEIEENSELDLLVAYRAHENDPRIKDVVADMTAELGTDGGNPYPDLL
PRMAQYELTLMDWMEEHKGARKYVAFANKCWPAFPTEFRFEPCYVNSRLVSRGIPVACEVDIYGALSEYIGLCVSQDAVT
LLDINNSVPKDLFEANIKGTKDYTLQDTFMGFHCGNTPLCKLRKGGVKYQLIQNRLLENGNTPDITRGTLEGDIADGDIT
FFRLQSTSDGQLRAYIAEGEVLPAATNSFGGIGIFAIPQMGRFYRHVLIEKHFPHHGAVAFGHFGKTIFSVLKYLGVADV
SFNQPKGMLYPSENPFA
>WP_005839452.1 hypothetical protein [Mitsuokella multacida]
MYIVSKKIGRLPFALASILLYVSVPLYYAAWEYETVEPYLSEPTGLVMGLFSILGSGIPFCFAHQVGGLASLEFTAPFAL
LLLLVTLWRCNDCRASRLVLVGQCLPLLNLLTLVYLTVQQRPVRPVHSAPVRQSLPQHAEAPVDWRPSWRHIA
>WP_005839453.1 helix-turn-helix domain-containing protein [Mitsuokella multacida]
MIVKFCDKLLQLRRARRLTQKDVAAACGITRQTYSGYESGERYPKKKEMYQVLADFFEVDVDYLYTDREMFLDAAHEQYG
SRGMAQAQELVSQLAGMFAGGELSDQDREAVMRSLERAYWLAKEDNQKYTPKKYRK
>WP_005839456.1 ImmA/IrrE family metallo-endopeptidase [Mitsuokella multacida]
MDSIQLYQAAQKVQPSAGHEMLALAQELGIHVEFADDYKDLLGMYFNKWHHRFIFLNSRLDEDWLPMVLAHEIGHDQLHR
ELAKTGLQEFELFRMNSRTEYEANAFAAHLLLDNDEVYRLVRAGEDMETISKRLRCNINLMLIKMREMVALGYDLRLTDT
ADSQFFKKIRA
>WP_005839463.1 MBG domain-containing protein, partial [Mitsuokella multacida]
DITTSVNELKNYDVRTNTAKLHINKAALFVNTDDKTTTYGTVDKAFTSDIQGLTNGDDASIVNLTYATKGYLSDTKTNDV
GDYDITTSVNELKNYDVKTNTAKLHINKAALFVNTDDKTTTYGTVDKAFTSDIQGLTNGDDASIVNLTYATKGYLSDTKT
NDVGDYDINTGVNELKNYDVKTNTAKLHINKAALFVNTDDKTTTYGTVDKAFTSDIQGLTNGDDASIVNLTYATKGYLSD
TKTNDVGDYDINTSVNELKNYDVKTNTAKLHINKAALFVNTDDKTTTYGTVDKAFTSDIQGLTNGDDASIVNLTYATKGY
LSNTKTNDVGDYDINTSVNELKNYDVKTNTAKLHINKAALFVNTDDKTTTYGTVDKAFTSDIQGLTNGDDASIVNLTYAT
KGYLSDTKTNDVGDYDITTSVNELKNYDVKTNTAKLHINKAALFVNTDDKTTTYGTVDKAFTSDIQGLTNGDDASIVNLT
YATKGYLSNTKTNDVGDYDITTSVNELKNYDVKTNTANLHIKQADLTIQIGNASTVYGTKFDESQYGYKYKSGITNGDTK
ATLDAALGGMNYTNDAALDGTNGKWTKGVGDYDLKGKGVNNLTNYKVTYLNGTATVTPYTITEEEIVNPDGSPLYTTKYG
QKDAFGTATFTGVNGDGTYELAITDSSALATAGAGKVTQDVGKNIYDTTVELSEAMNGNYQFADGATSKTFEKTASVTPA
ELTIKTKDVETEYGTVKTTTSEVEGLVNGDLPTGFIYDYGDYGGAYLDSNTKTNDVNTYHFGTKLSGAEFLKNYTITGGE
ADVKIDPKDVTFFVSGTGNTLDDITYTVDPDIDAQLAYGEHVDADYTPGNTLGDNQYGVVAHINGTPIISGDVAGNYRYN
YGGLITLSPTVPTKPDIDPHNPSNLDGSGSWTSNMGKHGVPGVERVAGLASAELPFFKVEAGQVSHYGTYDVAADPDKVR
LEPTGKRLPEPNQPKTQYREYTKALTTTDGTGMFRMVYDGSTFNITPVDDGALALMRMGDVKNNVELSAEALHAGFSEMG
ILLEDLDGVYVHFDTMA
>WP_005839467.1 CAP domain-containing protein [Mitsuokella multacida]
MKTLRQIMTLLVMACIVFASSTAFAASLQDEVLYEVNLERTAAGIQPLSGIVYLEQAAGTRAQEAGILFAHQRPDGSSVK
SVLNGASCSWFGENLAISSVVDAKKIVRAWMGSPTHRANLLNHHFTKMGVSCVRGNDGHYYWAMELVGD
>WP_005839469.1 hypothetical protein [Mitsuokella multacida]
MGRMIVRTGVSIAAFLAIAMLVPSGGQYGCARAQSAASLTELSSGAGTAIVRDLERRGTPRGNYKISEADDDVVIDAEAY
TEGPST
>WP_005839477.1 hypothetical protein [Mitsuokella multacida]
MAEMATKARAFQDFLDAKEIKAFVSETIENDPEQTTVFRSHVEVDGQQLPLLVLLDRSIFSMIRVQVSPKCKTEENELAV
LKLANDLNLKYKPFKLYFDGEGSLILDICMITPDEKAEEIGDMVYGMFNVMITFLNENYRTMMKTIW
>WP_005839484.1 chaperonin GroEL [Mitsuokella multacida]
MAKQILFDEEARRALGRGVDALANAVKVTLGPKGRNVVLDKKFGAPTITNDGVTIARDIELEDPFENMGAQLVKEVATKT
NDIAGDGTTTATLLAQAMIHEGMKNVAAGANPMIIKKGIDEAVKTLVDEIKAKSKKVEGQADIAQVATISSANEETGKLI
AEAMEKVGKDGVITVEESKTMRTNLSVKEGMQFDRGYISPYLVTDTDKMEATLDDPYILITDRKISAINDILPILEQVVK
AGKQLAIIAEDVDGEALTTIVVNKLRGTFKALAVKAPGFGDRRKAMLQDIATLTGGTVISEELGRKLDSVTLADLGQAHK
MVSTKDETTIIGGKGDKEAIAERVAQIKQQIFQTTSDFDREKLQERLAKLSGGVAVIEIGAATEVEMKDKKYRIEDALNA
TRAAVEEGIVAGGGTTFLDILPALDKLEVEGDEKVGVNIVKRAIEEPVRQIAQNAGLEGSVVVENVKKAGTGIGFNALKN
EYVDMLKAGIVDPAKVTRSALQNAASIASMVLTTETLVADKPEKGAPAPAAPGMGGMPGMM
>WP_005839486.1 MULTISPECIES: co-chaperone GroES [Mitsuokella]
MIKPLGERVVIEVAESDVKTASGIVLPDTAKEKPQKGTVVAVGAGKLLDNGERAAMEVKVGDGVIFSKYSGSEVKVEGKD
YLIVRESDILAVI
>WP_005839488.1 sulfate adenylyltransferase subunit 1 [Mitsuokella multacida]
MNDLLKFITCGSVDDGKSTLIGHLLYDAKLIYADQEEALLLDSKVGSRGGAIDYSLLLDGLLAEREQGITIDVAYRYFTT
DNRSFICADTPGHEEYTRNMACGASFADLAVILVDATQGVLTQTRRHARICALMGIRYFVFAINKMDLVDYSEARFREIE
AQIENLKQELHLHDVKLIPVSATEGDNVTKKSSNMPWYDGPTLLDYLEQVDVSAVQEEGFYMPVQRVCRPNHEFRGFQGQ
IESGSIAVGDTVTSQPSGEEAQVKKILVADREAESAFKGQPVTIQLNREVDVSRGCVLEKGSHVRQAANFKAEILWMDDV
PLTIGKNFMVFLGTKKIPGILTKIDYRIDINTGEHVEATGLKKNEIAVCEIAVTEPIVLDTFDHHRTHGELILIDRISNM
TAACGVVREIPDASAKRHFAANQQMRSALNWQAPLAIAFEPVKDGITLATIEEAEYYLVRNGRHTYLYHPSEGEDPAAVL
RHLLQAGLVVLLVLDSDQPLPEGVKSFQELSGAANGADSQQIAAAILHHSMLDSMMTPNNWII
>WP_005839490.1 sulfate adenylyltransferase subunit CysD [Mitsuokella multacida]
MGKLSHLDALEAEAIYIIREVAAESEKPVMLYSIGKDSTVMMHLALKAFYPEKPPFPFLHINTTWKFHEMIAFRDAQAKK
YGLDMIEYKNEEGLAAGVNPFDYGASYTDIMKTQALKQALTKYGFTAAFGGGRRDEEKSRAKERVFSFRNAAQAWDPKNQ
RPEMWKLYNSQINKGESIRVFPLSNWTEKDIWQYIRRENLEIVSLYFAKERPVIERDGNLIMIDDDRIVKKLNLKPEDIE
HKKVRFRTLGCYPLTGAVESDADTLDAIVEETLGAVESERTSRVIDHEGAGSMERRKREGYF
>WP_005839493.1 adenylyl-sulfate reductase subunit alpha [Mitsuokella multacida]
MKNGKLERRHLETDVLIIGGGTAGCYAAIRLGAEKDLRVLVVEKANIERSGCLAAGVNALNAYISNGHTPADYVEYARRD
AEGIIRDDLMMTIAESVNAVTEDLERRGLVILKDAEGHYVTRGWRNVKINGENIKPLLAKGVREQENVTVLNHVNITDLK
VADGAVHGAWGFSVRECTAYDIEAKAVLIATGGAAGLYRPNNPGFSRHKMWYPPFNTGAGYAMGIRAGAEMTTLEHRFVA
LRCKDTIAPTGTIAQGVGAKQVNAKGEVYETKYGLTTPQRIFGTVEENRKGNGPCYLDTRHITSEQQSDLYHAYLNMAPA
QTLKWIESGKGPKEQPVEVEGTEPYVVGGHTASGFWVDTNRETTIHGLFAAGDVAGGAPQKYVTGALAEGEIAADALAAY
LAAEQEKPAPRTAVKDEGDVYEAYEAYLSREPGNLTVEQLEEAMQKTMDEYAGGIHTDYRYNASRLKLADEKIQHIETLL
PQLAAEGPYELLKIYELRERLMVCRALIAHLLARKETRWHTFGENADYPQQSEDGLCYINSRLEHGAFHIYRRPLVKGGH
YEHTRP
>WP_005839498.1 PTS mannitol transporter subunit IICBA [Mitsuokella multacida]
MSNQNKEGAQEAMQKFGRFLSGMVLPNIGAFIAWGLLTALFIPTGWWPNEYLAQVGAPMSKWLIPLLLGYSGGAAIYGHR
GGVLGTIATAGVIAGSDIPMFLGAMIMGPLGGWVIKKFDKAIEDHIPTGFEMLVNNFSAGIIGGILAILAFVAIGPIVLA
ANGVLRAGVEGIVAMGLLPLASIIIEPAKVLFLNNAINHGVLSPLGIQQAEQYGKSMFFLLEANPGPGFGVLLAYWFFGK
GMAKESTPGAMIIHVLGGIHEIYFPYILMKPILVLAVIAGGMSGVFTLNLLGGGLIAPASPGSILAVLAMTPKGAFLANI
ADFLVATAVSCAVASIFIKGSHDDGSEESLEAARESMVEMKNRGKDLPTDEKKVSGAELKRIVYACDAGMGSSALGAAGL
RKKLKKAGYTDISVTNCAIGNIPKDAQLVVSHEKLAERALEDSPQAEHIWVKDFTQNNVYDIVTARLKGEGVETKAAPVE
EEQVKEGILTKENVKVGLKSVSKEEAIKTAGELLVKGGYVDEPYIQGMLNREKDITTYIGKGIAIPHGENAVKSSVKESG
IVVLQYPEGVQFGDDKAYLIIGIAGRGNDHLAILANLATTMDEYSDEQLHELYTTKDPNVLYEVFTKVE
>WP_005839499.1 BglG family transcription antiterminator [Mitsuokella multacida]
MKTSARAIAIIQCLLDGSDMVTAGTIAEKLGVSSKTVSRELPKVELLLRTYGLELLRKTGAGIQITGDPSKIDLLRQDAL
NTETAAYTPQQRQIILAGQLLQATEPIKLFSLASMLKVTDGTVSHDLDKLESWLKQRGLLLVRRPGLGAYVKGSERDIRR
ALVEILYTNLDEERLLQLFHDPEQGTHKGAGAAEQYLLKLVDKQMIHDLEQLVHEVESGLPHHLSDTAFIGLVVHLSLAI
QRMRKKEDIHIDTATLAALRKRREYRMAKELARRITAQFQTEVPEDEIGYITMHLMGARSFYRKGDDEVVSVMDNFHLVR
MARSIMKCAQQETGRKLLDNKELFLGLVNHLGPSISRLRMHMDIRNPLLEEMRSAYPELMELAGKAVKPMEQELGEALPE
AEVAYIAMHLGAALAEPHSASRQHVRVIVACQTGMGTSRMLAAGLKQAYDTIEIVDLVSALQVNREYVQHTEADFVISTV
PIPWSPLPVVVTTPLLDQRDKARIDQELVRQADCGPHHTPSVSTQKALPFLESLQRMDAYNRAIQALLHHFFGKELHAEP
SIRDVCQAASRAVASDTEAQEGIVAALLRRESEGEMVLRGNAMILLHARTDLVPGPRFGILHLEQPMLYPERDGEAVRTA
IVMLAPKESSCEALETIGAVSAALLERWGLIAILNEGNPHDIYQELEHIFRDFYQQKYKELFGTM
>WP_005839500.1 ANTAR domain-containing response regulator [Mitsuokella multacida]
MAHETLRIVIADNESIIRMDLREMLEEAGHEIVGEAIDGRKAVELTRQHRPDLVIMDIKMPQMDGITAARKISEEKLAPV
LLLTAFSQPEIVEKAKDSGVLGYLVKPVQETNLFPAIEIAMSRWREMQGLEQELAGLRDSLAMRKTLDRAKGILMAAHHL
SEPEAYRRIQQYAMMKRLTVKEVAEAIVKAAGGKV
>WP_005839501.1 sensor histidine kinase [Mitsuokella multacida]
MDDITRLCREQTRLTMLQISLLSRMAIVFPFLADLAHGELKVYVRTKDPESFLIVAQQRPHTVYLPGKDSAVGCRVRSIE
EPLIKETFQTGKPARGKREWNYGSMVDMFTFGIHDGDKVIGVLNFEVDLDKLSIEGYSHLLDAAVAVLYHARHILNPEQF
RPITASDGIIITDAHSRIVFADAAAVRIYRVLGVGSLRGGHLFDRQMTQHVTRETVETDRPWQKEITAGGLILIRREIVV
REGGNLCMRIVIISDVTETRAKDKEIRIKSAVIQEIHHRVKNNLQAIASLLRIQARRAKTAEVKAALKESVNRILSISVV
HEYLSQQGSEDIDVQEVMGHIFDLAARNMTDRDFLIRTEFKGPRLILPSKCASSVALVLNELVLNAMEHAFTGRKSGLIG
LAVQEDADHWHLDFYDDGVGLPEGFEDMPRKSLGLTIVQTLVEGDLGGTFAIENDERGPGHGTHARLCIPKVQPNPTDEG
>WP_005839502.1 tRNA (adenosine(37)-N6)-threonylcarbamoyltransferase complex transferase subunit TsaD [Mitsuokella multacida]
MLEKEILTLGIESSCDETSAAVLRGGRTILSNVISTQIPIHQKFGGVVPEIASRKHIVNIMPVIDEAVRQAGVTLKDIDQ
VAVTYGPGLVGALLVGVSAAKALAFALDKPLIGVNHLEGHIFANFLAEPTLEPPFMALVVSGGHTALVDVRGYDSFHMMG
QTRDDAAGEAFDKIARVMGLPYPGGPRIDALAKEGDPLAIDFPRALEEKGNYEFSFSGLKSAVLNYINSEKMKGHELRKA
DIAASFQHSVVEVLVEKAFDAVRRAGRDTLVLAGGVAANSGLEARLRERAKETGVRFFYPNRILCTDNAAMIACRGYYQA
KHGDFSDLYLNAVPGLGLEERE
>WP_005839503.1 ribosomal protein S18-alanine N-acetyltransferase [Mitsuokella multacida]
MNLTFREMKPEDADAVEAVEQACFAIPWSRESFWKEAANENTCYLLALDGEQVIGYAGCWISFEEAQITNIAIAPDYRGQ
KVGTRLMAELIRLVKERGVTAMTLEVRPSNAPARALYAHYGFREAGVRKKYYHDNGEDAIIMWNTKL
>WP_005839506.1 tRNA (adenosine(37)-N6)-threonylcarbamoyltransferase complex ATPase subunit type 1 TsaE [Mitsuokella multacida]
MFTCTTNSPEETAHLAELVGQKIREGTVLCLEGDLGAGKTLFVQSLAHTLGVEGEVTSPTFNLMNVYEGICPIYHFDLYR
LETEEELEDIGFYEYTEDPEGIVVIEWSDKFPQCMPEERVVVRIEKSDDGDGRHITLASVGERYQEFIKELESFVYLSH
>WP_005839508.1 NADH peroxidase [Mitsuokella multacida]
MKKFVCTVCGYVYEGEAAPAECPICHAPASKFVEQSEDMTFADEHHVGVAKDVDPRIIEGLRQNFTGECSEVGMYLAMSR
QADREGYPEIAEAYKRYAFEEAEHASKFAELLGEVLTDSTKKNLTMRIDAEHGACAGKKELATLAKQLGLDAVHDTVHEM
AKDEARHGRGFKGLFDRYFGK
>WP_005839511.1 ABC-F family ATP-binding cassette domain-containing protein [Mitsuokella multacida]
MSVLEVSHLSHSYGGREIFEDVSFRLLKGEHVALVGANGEGKSTFMSIITGKLTPDAGQVTWAKRTKVGYLDQHAVLQPG
MTIRETLRTAFDHLVTLEQEMLAAYDKMGEASPEEMDKLMKDVGDIQDILEAGSYYTIDARIEEVAGGLGLRDIGLERKV
DELSGGQRTKVLLTKLLLENPEILLLDEPTNYLDAEHIEWLKNYLTNYENAFIVISHDVPFLNAVTNVIWHVDNLKLTRY
TGSYEKFEEMAALKRRQEEAAYERQQAEIKREQDFIQRNKARVATRGMANSRQKKLDKMEVLTKRQEKPKPHFHFQSDRT
PSRFVIEAQRLVLGYDTPLTKPVDIKVERNKKIAIRGTNGLGKSTLLKTLLGLIKPFSGAIEQGEFVSVGYFEQEEAKGN
MNTALDELWQAYPGMTNFEVRAALASCGLTNEHITTKMTALSGGEAAKVRLAKIMQKPVNLLVLDEPTNHLDVEAKKELK
RALQEYKGTLLLVSHEPDFYEDLVDTVWNIESWSTKIV
>WP_005839512.1 peptidase C39 [Mitsuokella multacida]
MKSPLRYQFSEYDCGPTTMLNAVSYLFEREEIPPEIIRNVMLYSLDCYSQKGEPGRAGTSRMAMMFLSNWLDGFGRATNL
PLSSQYLAGKSVYIGQESFINDALHRGGVAVVRLFYDVEHYALLTGETADGSILMFDPWYVPEESDEFQGTGIELTLQHP
KAYNRIVPAACFNREENAPYALGPIEDREAVLLFNEHTKKTAQDTIEYFI
>WP_005839515.1 DUF2971 domain-containing protein [Mitsuokella multacida]
MELRRYEELGAFLKIFQPIYARRLEKTRLERMRFAYYTSAGTGINILKGHALWMRAAACMNDYREIDYGIQLLNKTVYGS
DYRRERIQHLAARLDWGENVLDSMMSDLNKNEQRFITNTYLACVSEHRPRERGKGRLSMWRAYGRKTGVAFVLKPTAIFQ
RLEPLPLRLTPVEYLTQTQFTEGFDWMLDNIETYLDALKRYEPAKVLEYFVNMLMISLFSIKNPGFNEEREWRFVYHESS
SSHLHHDIVVVDGIPQVIYKLPLSSPSAPQTGVPLEEALEEIIIGPSQYAEVIELAFVRMLEELGIPNAAERVSKSNIPL
R
>WP_005839516.1 MULTISPECIES: TIGR04076 family protein [Mitsuokella]
MSRRPKIKITITDRRGKMGCHRGHHVGEVFDFDEDRGKICPMAMHCAFPYIDILRYGGTIPGQEKGKAEFCCSDADTIMV
FEAEIVEQ
>WP_005839517.1 ABC transporter ATP-binding protein [Mitsuokella multacida]
MAKKQAAPLIGPHRHMRAPVEHAMDRKAACLRLMQYFRAERWRVALLTLIVAVSVAAGVSAPVFMSWAIDAITAADYDKV
PGILSWMFGACALYAVLLFFQGRLSARLSQSIIRHLRKDLFEKINGLPLAYLDRHPHGDLMSRMTNDADNIATVISTSLG
TMFAGILFLLGTTAVMLSFSVPMTALTYLTAVATVLATKYIAAKMGRYFRERQDLLGQLNSMVEEQVTAVRTVKAYAREA
QVAAKFVQMADSLTKTGIRAESIGSSMGPIMNTISNFSFVIVSVFGAYFALKGWITVGVISAFTIYSKQFSRPINELAQL
YGQIETALAGAERIFAVLDEPGERQEGREVPETVKGEIEFCHVNFSYVPEKRVIDDFSLKIGAGRKIALVGATGSGKTTI
VNLLMRFYEIDAGKILLDGQDIRTYAPGSLRKLVGIVLQDTVLFSDTVRYNLAYAKPGATMEEVKRAAELAHADDFIAHL
PQQYETVLQSAGAELSAGQRQLLAIARACLASPRILILDEATSNVDTRTETRIQDAMTRLMHDRTCLIIAHRLSTIRDAD
EIIVMDHGRIVEQGRHEDLIEHNGPYRALYETQFAGQES
>WP_005839518.1 ABC transporter ATP-binding protein [Mitsuokella multacida]
MLHYIKPYRHYAVLTIVFMVSEVLIDLYQPRLMEAIVNEGVLGLHHGGVPDLSLVMQTGLWMALIVAIGGVCGVMGGVCV
NFCAQNFGNDIRKDCFRRILHLSMEQIDAFRTGSLITRITSDTTQVQTMVSAALRGVVRSLTFLIAGTAALLTLDIHFSL
IAALAVPVILIEVVIVVHKSNPLFLLVQQKIDALNGVMQEDIQGARVIKGYGQEARENERFGVANDNLAAAQLRVLLLIA
CLLPLVNIVMNTALVAVIYIGSFDVQSAMIGPGTVMAALTYVVLILNGILMFAMILQIFARGLTSKRRLEEVLETKPAIR
DGEDGETDGAVSRGRPAAIALHHASFRYPGQQEDVLTDISLTVARGETLAIVGATGSGKSTLLALLPRFYDATAGEVFVD
GRDVRTYVLHALRGKMAIVLQKTELFSMTIGENIAWGMDAASDEEIRRAAKIAQAADFIERQPEGYGTEVTEGGTSLSGG
QRQRLALARALIRKPEILLLDDSTSALDLRTESAFYAALDGYTRELRREGHDLTKVIVAQRIATARHADRIAVLDGGRLL
ACGTHEELLERSSIYREICASQFRAGASGKEKANG
>WP_005839522.1 lactate utilization protein [Mitsuokella multacida]
MDTKALEANLKWRGIALKVFDTKEEAAAYLTASIKGKTVGFGGSMTLEEMGLYEKLKKENTVYWHWREEMTGDEAKAKAY
LADVYITSLNGVAETGELVNIDGSGNRVAATLTKHERLYFVVGENKIAPDLHRAIDRARNIASPLNAQRLHRKTPCAVKA
DHCYDCKSPERICRSLNILWEKPMQIGACELILIREKLGY
>WP_005839526.1 hypothetical protein [Mitsuokella multacida]
MMKKDTEELEHEIEKVKEVEHYLEENRHELRDMSLAVFLQGLLEEKQLKKADVIRRTGMEPTYGYHIFDGHKKHPARSKV
LLLALAMGLTAKEAQHLLYYAGCEALYARNSFDSIIWYALEHHLNVIDANLLLERLGEKPLA
>WP_005839528.1 protein kinase [Mitsuokella multacida]
MAMEKTEEAGKRASQLVADYLASRYHTLRIIKESPHGTISLVEDTMADQSHGRPIFVKKSLQAMGLPYKELQDIGCEVFP
KVFYTAELPPAGTTIVIEEFIAGEPLSNRLEQKHYLTPQEATRLILTLCSGLTLLHQHGILHRDIKPSNIMEPPGASSSG
LYRLIDFDAARTVKEGHEEDTRLLGTKGYAPPEQYGSAQTDARSDLYALGVTVRELLGPDYHGPLRPILAKCTEQDPARR
YQSAAKLARAVRHAKLFYYGRRALILTGIAFCSLAAILLWHRFRYPEQPLPGHDELQNFSHEVKKAVKNEEQSLKNSVEQ
AKKQLDPPAQLPASSAPAKDSTATAPQAAPTSQAAPTATRSATTDEEAPETAPNRVRVRLYCNGDRLNAWMDQWDTPIRN
GGATQIVPAAVWQSGSLSAYSITARITNESDEIFASPILTVSDGSNQETTTAGAIVPGATAELTIPLGSFPTRDGGTHLT
VTTTGMGPQVISTPTFALDFRAK
>WP_005839530.1 helix-turn-helix domain-containing protein [Mitsuokella multacida]
MNLTAQRLRALRKREGLSQTEVARILGITRTAYNKYESGASAPSRKLRELAQLYHVSTDYILGEEDALAEKLREADARTS
SHLRKYLDLSDEGKDIVDITLDAVYARESNDVSSTESSRPRVKNTAAAPKSPTAAGAAPTDRH
>WP_005839534.1 IS607 family transposase, partial [Mitsuokella multacida]
IVLYARVSSRKQADDLENQVDFLQQYANAKGLIVDTIVRDYGSGLNYNRKKWNQLLDAVMENQVRMILVSHRDRFVRFGF
DWFERFCKKFNVEIVVVKNEKLSPQEELVQDIVSILHVFSCRLYGLRKYKKQIEGDEELAEGIQDRAPSHRTAEG
>WP_005839540.1 SIMPL domain-containing protein, partial [Mitsuokella multacida]
IQTRNYSFYPNYSTEKDHRNEVTGYTVNNSVIVVVRDIKLTGKVIDAALNNGANEINSLDFSASDTKAVRKVALLNAVQD
ARDKADIIAKGLGKRIVGIQSVSESTGYIETRRFGGNMLMAAAKDAATPIAPGSL
>WP_005839545.1 hypothetical protein [Mitsuokella multacida]
MKKRKPRLPAIEYIRGIAMMGVIAIHVGSQYLMSAIHGHPANFHAP
>WP_005839547.1 MULTISPECIES: ASCH domain-containing protein [Mitsuokella]
MMALNFQAAKHKKMIMERTKNCTVRLGDVSKLYPEGSIVWITSGKKGEPKHRIYTAYLDKVRVKTMGTLTSADLGHQNPE
INSREELIADFERIYKRRILMEDTVTVIYFSEVHNDLNDEKDDSAE
>WP_005839548.1 hypothetical protein [Mitsuokella multacida]
MANEPSRITDNLLNIFNYSFVETVPYEFFKPRPERDIAVKLVDKEYHCAGCGKVTHVVYQERPLTYFSKGKLREQQAIYE
KLGKRFPTQEEIDGGQPFTNEAIGYCRDCAAKDILQDKAAGQRVCNLALQLHGEDELVVAKARAVMEGALKKWLAGIESA
DAFLQYGLGDFNAVRDLICSVMLQDTAEEEAVLAAYTEKVAAIKEEIGKLLESLPDTWQAYAARSTGVYESMNDKMYHEY
TVIFPKPGVIPEDYYIYRSIEKSRVQMFLEQPRIESLEELLMEVGFHGEWIDLVNQRLQELVAQA
>WP_005839549.1 LysR family transcriptional regulator [Mitsuokella multacida]
MEFRQLEYFCTISELENFTRTAKVLHVSQPSVTKAIKALEAELGLTLIDRSQKHVTLTEAGRAFLIHARRIMQDAELAKQ
DMMRFCVGSAGTIHFGVPPMFEAYLFPTFFKEFREKFPTTLLDVQEFGDSDEVRERVEIGDLDFGVIFGSPETTFPHEFV
IMHDAMSLCLPEGHPLSVKKEVAFESLRRERFILQQPRTYQYRAIFARCIEAGFTPDVMLTTSQLKTIKQLVANGTGISI
LPDFVLREEKSFVRRPLAPRLMSRTALYWSAHKVFSPLDRDFLTFMKQYVAAGKFQAPAADGQV
>WP_005839550.1 chromosome segregation protein SMC [Mitsuokella multacida]
MQLKRLEAYGFKSFADKITIEFDHGITAIVGPNGSGKSNITDAVRWVLGEQNIRNLRGTRSEDIIFAGSAQRRPLNIAEV
SLIFDNDGTLPVDFREVAVTRRLYRSGESEYFINRSRCRLKDIYQLFADTGIGHDGMSIIGQNRMEDILNSRPEDRRAFF
EETAGITKFRDRKRETVKKLTDTEANLLRVQDIMQEIETQLEPLARHAEKTRQYNALHEEYQKCKLTKFARSARREADRK
AANEEKLQKVRDESLGFETAVGRAAAEREAMQKEILELEQCMKTGAEANESLRQKLEAANREIAALEERQGQSGAEKVRI
EARRAELQEALVQSVREIGRLSGEAAEKKRKLTEADAHAEGQQERAAKIAAIVAERKKAAETLGKQRETKQEELAAAKQA
LAVLDRDIEAGSEGRAERQAAIAAAKAKQSSLEKQQQELTASLAEKEVALQQAVKAQQQARHAQQSAQQEKAALREQQEK
LAQRAAGLQEKIDFLQHMQEEYEGFGKAPKAVLQSKEPWHDGVAGAIAELLTIPAAYMTAIEIALGGNQQNIVTEDTETA
KEAIAYLKRKHLGRVTFLPLSTLSVQYPKDREKEAERGEGAIGWANELVEVEEKYRKAADFLLARILVVDTLDHALALAK
KQDYRLRIVTLSGEFLAPGGSLSGGGRARREASFLNRSGEIESLHEKQADAREKLKEKQAEVQQAAEAAAEAERRQSEAL
ALVQQQSVARAEARVSLERLKESLAAQVQTVQELFAADAKRQATFAENQNKRVLQARSVKLLAEAVEAAKKQAEESLLDL
EDVEQDAAALGKCMQEEALQRTVLEQEWKRSAEQMALYRQEKQRGEQSLAELEQEEKQLATRTAESAARLQELERSSQGW
QDSFDAAQKKQRDLYGLRMEKMAAGQELEAKGRELSRKLSRKQEEAHQLEILAAKIQMTLQDSQQSILHEFGLTPERALE
EALDLEPQELRSRMQSLKRQMDAIGPVNPNAVEEYENLQKRHAFMKKQSTDLIEAKENLGRILAEMDEAMTKQFQSAFAD
IQRYFGEIFVRLFGGGKAELKMLDESDVLHTGIDILVTLPQKKRQSLAALSGGERALTVIALLFAFLRYRPSPFSVLDEI
DAPLDEANVMRFGRFLQEFAEQTQFIVVTHRKGTMEVADTMYGVTVEESGVSRLLSVRLDELDDDAAGIEKSERSEK
>WP_005839551.1 signal recognition particle-docking protein FtsY [Mitsuokella multacida]
MGFFDRLKKGLNKTRENLTNKIEKIIIGYADIDDDLLDELEETLIMADVGVQTTDKLMTAVRKGIKKKEINTPENLKPFL
QKQIVEILTAGEDTTRIAEQGPTVLLVIGVNGAGKTTTIGKLAAYYKGQGKSVLLAAADTFRAAAIDQLEVWGQRTGVPV
IKHEEGSDPAAVAFDAVKAAVARKVDMLIIDTAGRLQTKSNLMQELEKINRVIGREIPGAPHETLLVLDATTGQNAISQA
ELFTKAAPITGVVLTKLDGTAKGGVVIGIKSQLSMPVKWIGVGEGVEDLRPFNAEDFAKALFGE
>WP_005839555.1 [citrate (pro-3S)-lyase] ligase [Mitsuokella multacida]
MEKELERGNLDLFLYTKVASARFFHDLGFYEIARARPPRLYGESADGFRHCLSRFERETQAFLAERGIAGFGNVVLHASG
PYIISNATFPSYFLPDDDTASVGHAELDLTLFAKIAAAKSPSARSRASTTR
>WP_005839557.1 LL-diaminopimelate aminotransferase [Mitsuokella multacida]
MATINDNYLKLPGSYLFAEIARRVAAYKEANPDADIIRLGIGDVTQPLPQVCIEAMHKAVDDQAKAETFHGYGPEQGYSF
LTEAIIKHNYTDRGIEIAPDEIFVSDGSKSDCGNIQEIFGTANKVAITDPVYPVYLDTNVMAGRTGTLQDDGHFEGVVYL
PCTAENNFAPDLPKEKVDMIYLCCPNNPTGTTLSREELTKWVNYAKENESVILFDAAYAAYITEDDVPRSIYEIPGAKDV
AIEFRSFSKTAGFTGTRCGYTIIPKTVKGRAADGSLVPFNKLWNRRHTTKFNGTAYIVQRGAAAIYTEEGQKQVKELVSY
YMENARIIREGLKAAGLQAFGGVNAPYIWLKTPNNMSSWDFFDKLLHEVNIVGTPGAGFGPCGEGYFRLTSFGSRENTKR
AVARFAKLKF
>WP_005839560.1 nickel-dependent lactate racemase [Mitsuokella multacida]
MKQYTFHYGRGTKSFSLDESKVIKEVDMPAVKPLTDIKQAVLDAVYHPIGQKPINEIIKPGDTVTFICNDPTRVANSFDF
MPVLVNEMNRLGVPDENMQIVFSLGTHRLMTQEEMAEGVGKEVASRLRMYNSDCNVPSDFEYFGTTSRFTPVLINKHICH
SDHVILTGTIVHHYFSGYGGGRKAVLPGCAAMETVRHNHSFMMDPNAGLGRTTGNPVYEDQMEGVALWAKGRSVILFNAI
LDAEHRFLKMFAGDYIEAHHEACKFVDEVYGVKIPAQADITIASCGGYPKDINVYQMQKTMDNAVLATKQGGVVILLADC
EEGSGSKVLEETCRTLKTADAIEAKLRDRFLIGANKAYAITRLTKKAHFILVTGLDRQLAKDMLFDGAVDTVEEALELAK
QYVGDDVHYILMPTGSLTVPLYRPE
>WP_005839561.1 LysR family transcriptional regulator [Mitsuokella multacida]
MELRQLEYFQMASRLRNITRAAERLRVSQPNITVAIKKLEAELGIQLFDRSQKQLALTPEGAVFLNRVELALRNIQDAVL
EVNDYKQLQKGTIKIGVPPMMGAYLFPRIFSSFQRRYSHLDIFMHEEASMSIREQLEHDELDFGIIILSGASNRLQLLPM
SKNQIVCCVPASSPLAKKKAISMNDVADTKIVMLKEGSFLRQTILGRMKDEGITPNIVLESNQINTLKGLVANGVGITFR
LDMVADEMPGLKTLPLADPIFVDVGLAWKKDRYISKAAQSFIDFCKDLLKKNTSFDDTTDAK
>WP_005839565.1 branched-chain amino acid aminotransferase [Mitsuokella multacida]
MFCVKSHHFLEWTIDKLYSRGYDRVTLTERKEEFSMAKVNVDWNNLGFAYQPISQRYVANFKDGKWGEGHLTDDANVTIN
ECAGILQYCQEVFEGLKAYKTKDGRVVTFRPDMNAKRMIDSAKRLEMPPVSEEMFLEAVDQVVAANKDWIPPFESGGALY
LRPYLFATGPVIGVKPSDEYQFRLFGTPVGSYFKNGVKPITICVSDYDRAAPHGTGNIKAGLNYAMSLYPYILAHQKGFD
ENMYLDAATRTYVEETGGANFLFVTKDGKLVTPKSDSILPSITRRSLVTIAEHLGYTVEHRPVKFTELKDFAEAGLCGTA
AVICPVGKVVGNGETIEFPSGMKEMGPVLTKLYNTLRGIQLGTVEAPEEGWIREIK
>WP_005839568.1 diadenylate cyclase CdaA [Mitsuokella multacida]
MPFELPYPLQFHGIISTIGPMDILDIFIVAVILYKVYVMLQDTRAITLVKGILVLLGVTMVCSWLELHVISWLLQKAVTL
LFVALPIVFQPELRRALEHLGQGKFLGPSVLLDDEEAQSVVRELAKAVKVMSANKTGALIVIERNMGLNDISATGIQIDG
LITADFLLNVFIPNTPLHDGAAIVRGKRLIAAGCLLPLTENRSLSTELGTRHRAAIGLSEQCDALVVVVSEETGTISVAE
NGRMVRHLDTEKLKNILRPAFTSPQKGLKDLIRNWRKKK
>WP_005839569.1 YbbR-like domain-containing protein [Mitsuokella multacida]
MISRMRNIVQHNLPAKILALVIAVILWGYVMNDQNPSIENTYTVQLDVVNAPEGYKITKDASNVKLRVRGPRSLFVSASE
SDFKAYVDLSKVEEGKHAVKVQTVLPQGFELVEAKPDTVTFTLDRIVQKKIKAEFIVTGSTAPGTTVAHVEPSVETVTIE
GAESDIKEVTRVIGYVGLAGNSDDFKLKVPLTAINADGREVAGVTVKPASAEVSVQLARGLMKKVVTVKPILGDDLASGY
EVGTVKSDPVKIEVAGPEDILSKLSSIETQKISLDGLTKTTDLNAQLAPPDGVTVTNSSVTVHIEIKAKKKTASGTASP
>WP_005839571.1 NAD(P)/FAD-dependent oxidoreductase [Mitsuokella multacida]
MIRIRNLAVPFTETASLEDLAAKRLMLPPQQIAGVVIVRKAVDARRYHGAPIQFVYILDVRLEPKLEKKVLQKLRRDRNV
EAAPEPEAAAPLPKLHLERRPVVVGFGPAGMFAALTLARQGCEPLVLERGHDVDTRHEDIQRFWRGGALDPQSNVQFGEG
GAGTFSDGKLTTRINDPHMKDVIEAFVAAGAPEEIRYLHKPHIGTDILRDVVRNIRKEIIRLGGTVRFGAQVTDLELGEE
GVEAVIVNDEERIETDVVFFGIGHSARDTYRMLLERGVAMEAKPFAMGVRIEHPQEFIDRAQYGEDAGHPLLPVADYALT
YKDPATGRGAYSFCMCPGGFVVAAASEKERVVTNGMSNYRRDSGIANSALLVQVAPADFGQEVLSGMALQQELEGLAFAL
GGRNYFAPVQTVGDFLKGTSGSTDFLTKPTYAPGVRAVDLHRCLPDFITKTLAGALPYFDRKIPGFADAGAVMTGVETRS
SAPCRIRRDRATFVAEATPGLYPMGEGAGYAGGIMSAAVDGMKAALACLHQNVQY
>WP_005839573.1 phosphoglucosamine mutase [Mitsuokella multacida]
MARLFGTDGVRGEANVTLLPEMAYRLGRAATIYFGKESEEQPLIIIGRDTRISGEMFESALTAGICSAGGRAMLAGIIPT
PAIAYLARKHKAKAGIVISASHNPFHDNGIKFFGGDGYKLPDAVEDELEAIVHQLETDDNYPRPTAEHIGHIEYRTDLLN
QYMEFVLSTCKERFDGVKVVLDCANGAAYEAMPKILRRLGANVKVIHALPNGTNINDGCGSTHLESLQKAVLENGADFGI
AHDGDADRCLCVDEKGQVIDGDHILVMCAMDMMKEGKLPYNTVVTTVMANIGFHQAIKKAGGRAEITKVGDRYVLENMLK
NGYKIGGEQSGHIIFTDYSTTGDGLITALQVLSSLKRSGRKASDLTALMTTYPQLLVNVKVATKEGWETNEAIKKAIAEG
DKELGENGRILVRPSGTEPLIRVMAEGPDQAQLDRICHAIADVVKKEQG
>WP_005839574.1 sirohydrochlorin cobaltochelatase [Mitsuokella multacida]
MKQAIVLTSFGALDDGSRERCLDALAEDFRAEFPEAVIVQAFTSVFIRNALEKRGIHVDSLEDALLRLAEEDVTHVLVQP
TYMTPGEEFEKKVLETVPKYASRYEKLLVGEPAFAEASDYTQNLIALCRSIFVPRDAELVLLGHGSPHRHNPVYEQLQAE
IDAQQLPIHVGVLESTDTPDFSMVLARLQQKHVRAVLLAPLLLTSGMHVARDLAGDGDGSWKTRLEQAGLSVTPILEGLG
ESPIFRQIYIEKARRALGES
>WP_005839575.1 precorrin-2 C(20)-methyltransferase [Mitsuokella multacida]
MKNGIFFGIGVGPGDPELLTVKAIHAIQRADVLIAPKTEKKDGSVALSIARPYLKPDVEIVYQVFPMVRDFAEDPSAWQE
NKEEILALLRAGKNVAFLTLGDPMFFSTYIYVYRLLQHEDVTIETIPGVPAFAAIASASGHPIVEGDDILTIIPATARPE
KIQQAMQASDNVVLMKVYKNFPAIVGQLKENDMLRRAVLVSRAGLDGECVIEDLEAQKGRKLNYLSTILTRRETANQDGA
EERKECDKR
>WP_005839576.1 ABC transporter substrate-binding protein [Mitsuokella multacida]
MKRILCALVSLLALTVLAGCGGPQQAAPSSSAAPFAVIHDAMGRDVELAKKPERIVVTSASFLEPLHEVGGDVVGRPDSK
TKMPDYAKDKASVGKVYQIDVEKVLACEPDLVILNKGMNEKLVGTLEQNGIKTLVLDMKSYDDVKAEVRALAEVTGEREK
GEVLIASMDEKIADVRAKIPAEPRRVSIIHSTNQGLTVQLDGSIAGCTANLLGWQNVASGTAPLEKNPDAAPYSLETLVE
QNPEAIFITSMGDMAEAKAGMDRLMQENPAWQTIAAVKEGRVYYLPQDLFLLSPGLHYPEAVETMAKCLYPEAFAK
>WP_005839577.1 iron ABC transporter permease [Mitsuokella multacida]
MMGANPGRGRIALVLLFFLMLALVGGIVSMMMGAVEIPLQEILGALAGTGGTHAQILWNIRLPRTLVAALVGIDLALAGT
ILQAIMKNPLADPHIIGISSGAGLMGILVLLLFPEHSNLVTPAAFVGAMGAAVLIYLLAWKNGIQPIRIILAGVAVSAFL
GAGISALMILYSDRVHNALMWMVGGLSARSWPHVAMLWPYTLVGFVLAVIAARHLNILQLGDAMARSLGMRVELTRLALT
AVAAILAASAVAVVGLLGFVGLIVPHVARLLVGSDHRALLPAAALLGAATLLYSDTFARVAFAPVELPVGIIMAALGAPF
FLFLLRRQL
>WP_005839578.1 ABC transporter ATP-binding protein [Mitsuokella multacida]
MTTILSADHLSYRVGHATILADLSLAIEAGRRTAIIGPNGAGKSTLLRLLAGLARPTSGRVLLAGRDIHEFKRQALARRL
AVLPQGVEAPADMTVRRLVDCGRFPYRSYFRAEDPQKDREAVDWAMEVTHVANLQGREVQSLSGGERQRAFLAMVLAQQP
KVLLLDEPTTYLDMAHQLEVMQIIAAVNRQYGMTVVMVLHDINHALQYADAVAVLHEHCIVRQGSPQDVISAELLADVFG
VEADSFTDRAGRRVLSPVALVRH
>WP_005839580.1 ferrous iron transport protein B [Mitsuokella multacida]
MSTLAVALTGNPNTGKSTIFNELTGARQKIGNWPGVTVDKKVGYTRYKDRAISIVDLPGTYSVNARSPEEKIVIDYLMNN
KLDLVMDVVDSSNIERNLFLTVQLLEQGIPLLIDLNMQDDAARRGIKIDVKKLEEAIGMPVVETVGRSSKSTKKLLDVFT
STVMSQYHVSPQVQEHIDKVQAIKAGSQSESDKEEAIIEARYALIDKIMAQAVDMGNVGQSKSEKIDHFLANGFLALPIF
LLILYAVFQITFTWIGQPIADFLDDAINTDFVDFMTDFLTDAGVADWMVSLVCDGIISGVGAVLTFVPLIFVLFFCLSFL
DGTGYMARIAFIMDPIMRRCGLTGKGVMPLMMGFGCGVPAIMGARALDSEKDRMVSILVTPFLTCGAKLPIMALFAAMFF
PDNAANVVFAMYIIGMVMAIVVAKGLGSTIFKDKGSTFLLELPPYRVPDMKTVLLETWDKGKGYLIKAGTIIFAASVLLW
VMSNYNFSGPAEIEDSILATVGSWMSHLFVFQGFDTWEAGAAVLSGIMAKETVVATIGILYGAGDVSTEAEDAADTATTM
MQTGMATAFTSLSAFAFMVFSQLYTPCVTALGTIKKEAGGWKWVAFSALYMFAIAWFVSLLVYQIGRLLGFE
>WP_005839581.1 FeoB-associated Cys-rich membrane protein [Mitsuokella multacida]
MATFITGAIVAVGLYYALRHVYRNFRMGREDCCGGNCSACSGHCMGGHAALPKKGA
>WP_005839582.1 bifunctional diaminohydroxyphosphoribosylaminopyrimidine deaminase/5-amino-6-(5-phosphoribosylamino)uracil reductase RibD [Mitsuokella multacida]
MQDEEFMREALELARNAEGRTSPNPMVGAVIVQGGRIVAAGWHRKAGTPHAEIHALRMAGELAKGATLYVTLEPCSHYGR
TGPCAKAVVEAGIKRCVIAMKDPNPLVAGRGIKILEDAGVETVCGVLEEEARRLNEVFLKWVPEKIPFVALKTAMTLDGK
IATRTGESQWITNETSRRRVHEYRDRYDGIFVGIGTVLHDDPSLTTRLPDGTGKNPVRIIVDSQARTPLTAKVVCDGQAK
TIVAVTEQAPAERCEALEAAGVEVVRAGKGAHVDLRALMQMLGQREICSVFVEGGGRVNFSLLRAGLVDKVYAFIAPKLI
GGSEALTPVEGEGFAALKDCVELSGIQVEEMAGDILLTAYTRH
>WP_005839583.1 riboflavin synthase [Mitsuokella multacida]
MFTGIIEEVGTVQRIGGGSLAIAAETVLTDVHLGDSIAVNGICLTVTSFDRHHFTADVMPETVRRTSLAELKKGSPVNLE
RALSLSSRLGGHIVSGHIDGTGSIRSLEREGNALLLKVAVEPAILRGIVEKGSVALDGISLTVAAVTEEDFTVSLIPHTR
EVTNLREKKAGSILNIETDVIGKYVEKMMQRVYTQEGSKAVPEKSALTRAFLLENGF
>WP_005839584.1 bifunctional 3,4-dihydroxy-2-butanone-4-phosphate synthase/GTP cyclohydrolase II [Mitsuokella multacida]
MSDFATVEQAIEDIKNGKMVVVVDDEDRENEGDLIVAAATVTPEDINFMATYAKGLICTPIDGKRLDELNIGQMVVNNTD
NHETAFTVSIDAYDTETGISAFERCHTIKKLLDPKAKPASFRRPGHVFPLRSVEGGVLRRAGHTETTTDLARLAGFYPAG
LCCEIMDDDGHMMRTPRLKEFAKKHGLHIITVQSLIEYRKRTENFVHEVADVDFPSKYGHFRIHAYENELNNKCDIAIVK
GDVRGKKDVLVRVHSECLTGDALGSMRCDCGDQLALALKKIEAEGEGVVLYMRQEGRGIGLANKMRAYALQDKGRDTVEA
NVELGFAPDLRDYGIGAQILADLGLTSIRLMTNNPAKRAGLEGYGLEITGRVPLQVHANKFDKRYLTVKKVKMGHLFSDD
TLK
>WP_005839588.1 phosphodiesterase [Mitsuokella multacida]
MKIGIISDTHGHEMAWANACERFFKGADLILHAGDVLYHGPRNPMKADYNPAGLVARINSCDIPVVIAKGNCDSSVDASC
LDLPIEAPYAYVVWEGLRIIVTHGDAVMSDAEKDAMAKHLKADLFISGHIHQTVLEKRGATVFLNPGSAALSKRADGRNT
VAVLENGTIRIFDIDTGDVLHELAL
>WP_005839589.1 Hsp33 family molecular chaperone HslO [Mitsuokella multacida]
MKDHLVKAVADGVRVYAAVTTDLVNEAIRRHGCHPVAAAALGRTMTGALLLAANLKNREALTVTFDGHGPLGKVTADATP
EGFVRGYVTNPYVDLPQNAKGKIDVGGGVGTDGTVTVTRFTGLRNPVTGSAPLTDGEIADDLTKYLYVSEQTPSSVGLGV
LIGHAGEEMACIGAGGFIIQPMPDATDETIDKLEANLKKVNSVSHMVEHGLDAKGIIAELLQGFAVDYLTTTELAFRCPC
SKERISEVLLSLGQSDLESLIEDGHAEVCCHFCNERYQFSKEELQAIYDKAMAHRQQES
>WP_005839590.1 L,D-transpeptidase [Mitsuokella multacida]
MTMWKKVCAGMLSAALVTSAAGTVFAAESSDEVVSLVTQPGQPLVTTTATTTAAAPAKETAAKAEAPAKVELADKLVINL
AARSIAAIRDNQKVALYPVGPGKVSTPTPTGYYKVIDKEVNPTWTDPGDASASIPSGPSNPLGYRWIGIGGNYGIHGTNR
PESIGHYVSNGCIRMHEEDVEKIYDMVEVGTPVEITYNRIVVEKTPDDQIAYYIYPDGYGWQNVTTADVNKWLAGYGVSD
FVTDADVEQKIQASDGNPTYVAKVYPLYVNGQKLKGKAVVQDDITYLPAVDLAEAAKVSLGWKPEEKVLVSSYGQAVGYK
KKDTLYCNADDVATLYHLDGGLNAGKFELKTQTKKQETVPVVENGKAVENGTAKTEAEVYAEATKETAKNAKAAVTDAKA
AAKDVKAEAKAK
>WP_005839591.1 DNA polymerase I [Mitsuokella multacida]
MKQEHSSEQKRFLVLDGSSLIFRAFYALPPDLSDSHGQPTGAIFGFSNMLTKLIAEQQPDLMALAFDKSRHTFRTERYAD
YKGTRDKTPEELLSQFPLLREFAANMGIPFLEKDNYEADDIIGTLATQAAAEGYDVRVVTGDRDALQLVRPNLRVLLTKK
GISELKDYDTAAFEEEYGFEPLKLIDLKGLMGDTSDNIPGIPGVGPKTASKLLLAYGSVENVLAHVEDVSGKKLKERLME
YADQARLSKELATIELHVPEFEFVEADYRIQPDMEKMQAFCDAHELRAVWRNFERLYGPAELALDLGDTGDAAAEDLSYD
LWDETAVRAAAEAPYLAVSGIFEGLAPFVSIEGLAVVARPDAEKAGFVPKDSAAFPALLSLLESEKQVAVFGLKRYDQAG
VRGQNDFFDIELAAYLLEPERSKYALPELSQKYLQEMAPESFADERSRAVWEAKTISRLYPLLGAKLEEEELTHLMKTVE
LPLVEVLAAMEQNGVYVNRAHLAEKTEEVADRLQTIEQSIYEMAGHTFNLNSPKQLGTVLFEELDLPVRKKTKTGYSTNA
EVLESLRLEHPIVEQILAYRLWSKLKSTYLDGITGLIRTDTGRVHTSFNQTVTATGRLSSSDPNLQNIPVRTEEGRMIRA
LFEPGEGYDYLLSADYSQIELRLLAHMSGDENFIDVFKRGQDIHARTAAEVFGIPLEEVTPELRRHAKAVNFGIVYGISD
FGLARNLHISRKEAGDYISRYFERYPGVRAFMDKVVAEAHETGYVTTMFGRRRELPAIKSRNFNQRMLAERMAMNTPIQG
TAADVIKLAMIAAYHRLKEAGVKSRILLQVHDELVLEVVESELDVVQAILRESMEHVVALSVPLIIDIHWGRNWAEAK
>WP_005839592.1 bifunctional DNA-formamidopyrimidine glycosylase/DNA-(apurinic or apyrimidinic site) lyase [Mitsuokella multacida]
MPELPEVEIIRQYLDEQLPGRTIACADILLTRQLKYPEPEAFQSLVAGKRMKGMRRRGKYLLLDLQDGSTIVFHLRMTGS
LVYDPSGNQRDAYARMVFHLAGGGALVFADVRTFGCVYGFAAGEEIAVSGLQSLGPEPLSEAFTPAYLAQAIRGRKQPIK
SFLLDQRRIAGLGNIYADESLFLAGIHPRREAGSLTQAECKKLAAAIQHVLRDGLADGGTTFRNYRNGEGGYGRHQEHLC
VYHRAGKPCPTCGRPIEKITVGGRGTHFCPYCQH
>WP_005839595.1 lytic transglycosylase domain-containing protein [Mitsuokella multacida]
MKRPDFLERVAQARRTAHRKYLYAIASAVIFLAFAIYLTFASEAFQRHYLYPFPYRDTVETYSDRYRVDPYLAIAVIKTE
SKFQDGVHSHRGAIGLMQLMPDTAEWIAGQLEDPSYSIEAIHEPERNIRYGIWYLSTLQHEFDGNDVLALAAYNAGRGNV
QSWIREYGWPADFHDIDAIPYKETREYVRKVLLTEHKYRSLYPEADGIGSGMKD
>WP_005839601.1 type IV pilus twitching motility protein PilT [Mitsuokella multacida]
MAESRQVIWDAILMEAIEACANDIYLTVGQAVWLRVDGSLCRLSRAEWQPDDAFMESMAEVLLSPAQRESLREGHAIDFS
LAHAGRRLRGNLYRQQAHLAMVLRLLPSSIPTLAAIHAPQALQGLLEARQGLVLVTGRTGSGKTTTMASFLQAVNESRAA
HILTLEDPIEYVFTPSRCFISQRELGRDFRSFPEALRSALREMPDILLVGEIRDCETMTTALAAAETGMLVLGTLHTRGA
AEAVRRIEGFYLQEQQSIVRAQVADVFCAIFAQELLPARKEGRVPLVEVLLREPSVASLIRQGKYSQIEMAMMTHQAQGM
QTRAQALQKLLQQGLIAREVYERAERRMV
>WP_005839603.1 type II secretion system F family protein [Mitsuokella multacida]
MGVFLYEARNRAGELFAGTIEAKDKREAAGIIRRRGLWIASLSPQEEKKAGGPAWRMQFTKLNAMSAAKLRVLFLRQMAA
MMQAGMPVHQALEILSRSDGNPPYQSFLQDLLKGIMAGHPLHEMLAQHPQLFSASLCGLVRAGEASGSLTQIFAQLADFE
EHRYEAREALKSALLYPVILLVVAVVSLVLMTVFVLPAFAAMLQDLRAELPWTTKLLLTLMAFVESHLALLVAGIVLAAA
ALFALLRHEKSRTVIDGILLKLPILGPLQCYAAWRILLELLSVMLANGIPLTTALEMARDVPANLQVRLEMRALQQQVEA
GQPFAVSLRQRTSCPGLLVELLMAGETTGTLDAMMGKAAAFAAADVRHRSARVEALAEPIMIFFVGGLIFFFVLSIVLPL
LTTMDALM
>WP_005839611.1 ATP-dependent DNA helicase RecG [Mitsuokella multacida]
MKITDSVQYLKGVGPKKKAELARLGIARVYDVLTYFPRTYEDQSALTRIADLRPGTVATVAGTIVNLQEQTGRRGLTILT
AYLNDGSGLLQVTWFNQKYLKNKLKVGRRVFVSGKPAYAYGGHGQFAMSQLRYFQILDEGEQAAGLCGILPVYAATERLN
QKFFRTLVEEALEAADELPELIPARILAERKLMGRREALRAVHFPKDGEELKRARYRLAFSELYLIQCGLLLIKKQSQQT
RLGIRHQPNGKLVAAVLSGLPFTLTHDQQQAWQEICRDMERTVPMRRLVQGDVGSGKTVIAMLALVKTVETGWQGAMMAP
TEILAAQHYENLSAKLAPLGIRVGYLSGHLTPRERREMHEAIACHEVDIVIGTHALIQDDVHFARLGLVITDEQHRFGIA
QRAALEKKGAHVPDVLVMTATPIPRTMTLTVYGDLDVSLIRELPPGRQPIRTFVRRPDRRPLIYQYVRSQIEAGRQAYVV
CPLIEMNEESDLPSAEEVYDELRFGIFRGIPCGLVHGKLAPAEKERVMQDFYADKIKLLVSTTVIEVGVNVPNASIMVIE
HAERFGLAQLHQLRGRIGRGSYASYCILVSEGKTENARERLRIMATVSDGFKLAEEDLRLRGPGQFFGSMQHGLPDLKIA
RVPEDIAILLEAHRAAEATLTSQGDLDFIRPILALQYKERFQHIMEN
>WP_005839614.1 LysR family transcriptional regulator [Mitsuokella multacida]
MQAELNYIYEIYRTGSFSQAARNLYLTQPTLSIAIKKVEQAIGMPLFDRSQQPLTLTEAGRIYIARIAEIRQIEENTARE
LDDLRQMDAGELRIGGTQYFNSYVLPDVLQDYQAQYPAVHLTLREDNANRIDQWLLDGETDINFRSAPVEEERFTSQAVC
ADHLLLAVPRAHVPEDAIAQGLSWQEVAAHRFLQDDCSVQALSDFHETPFLLLTESNQLRTRALAICAENGFSPQVRFCV
EQLETAWHMARHGLGATFVTEFMIAEGQDDRLLYYKVPSPHAVRHFHAILRKNSYVSHKMKCFIALVQKRSPVAGAPSTD
AEQHG
>WP_005839615.1 3-isopropylmalate dehydratase large subunit [Mitsuokella multacida]
MHAIEKILAAKAGKSSVHAGEIVNCRVDWAGINDLYYQTVKSFYEMGGERVVDPEHVVLFFDHYAPCATEKQADNHKRFR
AFAREQGIRHLMDINEGVCHQVMADHGFSAPGEVIVITDSHTTTHGAFGAFGTGVGATDLAVILATGRLWFKVPEVIRIN
LTGKIPAGVYAKDIVLSIIGKLKADYAVYKAVEFAGPALQQLSISERMALCNMTTEMGAKTSYIQPDAITLQFLKERGRQ
DFTVYETDADYVYAADLTFDVSEVEPQLAAPFSVDNVQALSAYAGMHVDQAYLGSCTGGRTEDFAVAAKILAGQHIPAGT
RMVMVPASKAVLAECLAKGYIQTLLAAGATLTASGCAACLGIHQGLLAADEVCLSSTNRNFPGRMGSVKGRIYLGSPASV
AAAARNGVVTDPRQYLDEKGEQA
>WP_005839616.1 3-isopropylmalate dehydratase [Mitsuokella multacida]
MMNAEEKKAMTQMVHGKAFVFGDNVDTDQIYPSKYVEYTEIEDIRKYAMSGSAMPDLVKRFHPGDIIVAGRNFGCGSSRE
HAVMTLKGIGVGAILAESFGRIFFRNAINLGLPVITCKGIGTFFQNGDTADVDLITGTITNETAGTSVQAEPLSDYIMDI
LQHGGIKPLIRARLDKGAL
>WP_005839617.1 zinc-ribbon domain-containing protein [Mitsuokella multacida]
MYKPLTVTAIYPFDKNPTRAEWDDYDYMMQRAGTSNKYVLVQEGPYDYYIYFAEDDPRFPDYLIGKLDAESVQKLLRKCP
ANRYKVSWRQNYYGDFIFRDGSRKLNVRAGGIFTLEVSHWVCPHCGQMLLDKDTTCKYCGKPRPGETIPTEQHGKGPVDS
FVVPSYDEWVCQVCGTRNTTHNYCGECGARKGTNRLVVPSR
>WP_005839619.1 TIGR03905 family TSCPD domain-containing protein [Mitsuokella multacida]
MKTYSFTPQGVCAKQITFAIDEQGKLHDVRFIGGCPGNLSAISKLLEGADPKNVAVLLKGNDCGGRGTSCADQLAIALND
ALNE
>WP_005839621.1 IreB family regulatory phosphoprotein [Mitsuokella multacida]
MANNEETMMFRFGNDENKAEKIIRSVCAAMEEKGYNPINQLVGYLLSGDPAYVTSHNDARSKIRTLERDELLEELVRSYL
EKGNKK
>WP_005839623.1 Holliday junction resolvase RuvX [Mitsuokella multacida]
MKRYMSLDIGDRTIGIAVSDLLGLTAQGVETIRRKSLADDLKRLGELMQAYETKSLVSGLPKNMDGTEGDRCAIVKEFMA
EVKKAYPDVEVFFWDERLSTVAATRSLIEADVSRRKRKKVIDKMAAVFILQGFLDSKR
>WP_005839625.1 DUF1292 domain-containing protein [Mitsuokella multacida]
MADDMMNEDDIVVVMTDEDGNEYYYREEMIIPVEEEKYALLVGIHDEDEEHTHTCGCGCEDDDEDVIIAKIVTNDDGEDE
YVEPTDEEFEAVQQAYNALVDEAEKD
>WP_005839627.1 endolytic transglycosylase MltG [Mitsuokella multacida]
MQDGKKNAPESLNEQSAGEQPAKSTERPEASEGAEGAKGPKEPKNSEAQEAGKQSAESAKSDAQPSDKTVKEASAQETSD
RTVSDGASDAKPAAKAAESTESTEPAKEADSEKEPKQSSSKQPVKSAETETADKAKPEDKAKKPAQGEKEDKGDKGKVLA
EPARFEKLRAAVLNLGWKKWTAIAVVAAVLLGAGLFLAFGTSHTIERSDRDAGENIYMVVKPGTTASEISDRLMQLGVID
SRLRFWWLMKLQGDASKFKTGTYAFTPHMDEQAVLDKLVAGDTTVVKFTIPEGFGIKEIAKRLADEGLVDEQEFLAEAKD
FAPYDYMKKRPNVRYAAEGYLFPDTYVIHSDVSAEGIMKMMAEDFDTRLTPALRQQAAAKGLSIHDLITLASLVEKEARY
DEDRPIIAQVFFKRLQMGMPLQSDTTLQYLMAGPKEDVSIEDTKIDSPYNTYQHEGLPPGPIASPGMKSILAVLNPANTD
YLYFVADRQGHNHYSQTYDEHLAIVEQVR
>WP_005839629.1 O-methyltransferase [Mitsuokella multacida]
MTDTSDTSEFAALLREMEAYAAEHHVPIITENGRKVFLSVIRELRPHRVLEIGTAIGYSALLLAANGAEDARVTTLELSE
ERAALARSFIARSPYADRIELLQGDAGELLTELAGKYDFVFIDAAKGQYVDYFEKVQPLLTEDATIVADNVLFRGYVMGT
EKAPRRYRTIVKRLRQYIELTSHAAGYKTEIFARGDGLAVSRRHAAHPEDER
>WP_005839630.1 U32 family peptidase [Mitsuokella multacida]
MLKKPELLAPAGTLEKMKMALLYGADAVYLGGKLYGLRALGGNFTKEELREAVEFAHALHKKVYVTVNIFPHNSDLAGLP
DYLRYLQEIGVDALLVADLGVFMMAKEIIPEMELHISTQANNTNWATVNAWQKLGAKRVVLAREMSLKEVREIRAKTQAD
LEMFVHGAMCISYSGRCLLSNYFTGRDSNRGSCAQSCRWKYALVEETRPGKYFPIEEDERGTYIMNSKDMCLLPHIADVI
ESGVESLKIEGRMKSVHYVASVTRAYRLAIDAYFEDPEHFQIEQPWLDELEKVSHRPYTTGFYYHQPDADDQLYGTSSYQ
QTSEFIGLVRSYDPDTQYATVEQRNNMKLGQEIEVFQPNAPLYRQKLSDMLDEEGNPIEVAPHAQQIIKIRMDKPVEPYT
ILRRDI
>WP_005839632.1 acylphosphatase [Mitsuokella multacida]
MAESTGIVRYFGRATGRVQGVGFRMFVQQHASELGLTGWIRNMEDGSVEMEIQGDPAKVDKLSVLIREGNYFIKVKELKF
EPIEAVSDETRFVVRY
>WP_005839634.1 type II 3-dehydroquinate dehydratase [Mitsuokella multacida]
MPRILVLHGPNLNLLGTREPEIYGYTTLDDINTMIAARAAEAGIETAFYQSNHEGDLVDAIQQANHKFDFIIFNAAAFTH
YSIAIRDAIAAIDVPVIEVHLSNIHQREEFRHTSVLAPVAMGQICGLGVESYLAALEAIIYKLNRAE
>WP_005839637.1 MULTISPECIES: elongation factor P [Mitsuokella]
MINSTDFRTGLTIEIDGGVWQIVDFQHVKPGKGAAFVRTKIKNVETGAVVERTFNPNEKMPAAHLETRNMQYLYEADGMY
TFMDTETYEQTELNKEQLGDALNYLMENMEVSLQTFKGRIIGIQLPNSVNLKVVECEPSVKGNTATGATKIAKVETGYEV
RVPLFVNEGDTLRIDTRTGNYIERA
>WP_005839641.1 alkaline shock response membrane anchor protein AmaP [Mitsuokella multacida]
MGIINRFLLFVLMIGLAVLAVLMLLLCMGAVPEPVWLNELHYILSRRETIVIAIVVLVLALHLLGVLLRGRAERTRETGD
FILLQNDQGGVRVALPAIRAMAEQTLIGMRGVRMAKVRVQRVRATSKAPETLRLVLDLTVGRHTPVGPLTEAAAAAIRAQ
LQETMGLEGVAVESHITGITDALPEGKRRVV
>WP_005839643.1 DUF2273 domain-containing protein [Mitsuokella multacida]
MKEEFKEALRGWLAAHWQEDRGQCLGLLAGITLAIMILLIGFWRTAFIVLCGGAGLYIGRKADREPDFFGRIADEFLDRI
NRLR
>WP_005839645.1 transcription antitermination factor NusB [Mitsuokella multacida]
MSRRQAREVALQALFQLDLNPAESADQEEMQETLAIDTALGEAEAMSAHDRAFVAQLVHGTRANLEAIDAQIAANSREWK
VERMAAVDRNLTRMATYEMCFAEEKLTPNIAINEAVELAKKYGTDDSSRYVNGILGAIMKSAQ
>WP_005839646.1 exodeoxyribonuclease VII large subunit [Mitsuokella multacida]
MEIHSVSEVTNFIKRMFQREPVLGCIQVRGELSNFRCYASGHCYFTLKDANSCIKCVMFRSRAQGLRFRPENGMQVVVSG
NISVYERDGVYQLYADRMMPEGAGDLALAFEQLKARLAAEGLFDAAHKKPLPRFPKRIGIVTSISGAVLRDIYHVSKRRW
PSVQLVLKPVLVQGEEAAAQIAAAIAFFNEKYPVDVLIVGRGGGSMEDLWAFNEEPVVRAIYASKIPVISAVGHETDFTL
ADFASDQRAATPSQAAELAVPDRAELLRYTESLMARLAQQGKRQLQEKRLRLDACRRSAALQKPQLLLASRTQRLDHATA
RLDALMKSQMKEKRHALEIALQQLDYLNPVHILRQGYGIVEKAGSAVTSVRDARPGDRLTITLKDGRLAARVESAAGTEG
RA
>WP_005839649.1 exodeoxyribonuclease VII small subunit [Mitsuokella multacida]
MPRKKELSFEESLEKLEGIVKEMEGGDLTLKDLMSHYSEGVGLAKNCMSALERAEQTMDLLVKEEEATGKVEESKLDIEG
>WP_005839653.1 1-deoxy-D-xylulose-5-phosphate synthase [Mitsuokella multacida]
MYPLLNRIENPEDVKKLTVRELEQLASELRHFIIDTVSQNGGHLAPNLGTVELTLALYSVFDFPADKLVWDVGHQAYSHK
ILTGRRDAFSTLRKKGGITGFPNRFESAYDAFGVGHASTSISAALGMALARDAKGEKNQVIAVIGDGALTGGESFEALNN
AGDLGTKLIVILNDNEMSIDANVGAMSEYLSRIRIAPQYARAKRDMGSLLMSIPHIGDKVYKTASHLKDGVRSVLVPGSL
FEEMGFHYIGPLDGHNIALMEEVFKSAKEMEGPVLIHIHTVKGKGYQPAEQAPEKFHGVGCFDPSTGKSAKKAGCAPSYT
SVFSQALIELAKDRPDILAITAAMPSGTGLKAFGKAYPKRFFDVGIAEEHAMTLAAGMAAGGMHPVIALYSTFAQRAYDQ
LIHDVCLQNLPVTLCLDRAGLVGEDGPTHHGVFDLSYLRQMPNMCVMAPKDEEELRHMLATAIAIPGPAAVRYPRGAGLG
VELTDSFEKLSVGKAEVLQEGGSIAFLAVGTMVEQVKEAAAILAEEGIESTVVNMRFIKPLDTALIDAMAKTKKLIITAE
ENVLAGGFGSAVAEYLADSGQQVPLVRFGIPDRFIEQGTRKELLSLCGLQPEQMAECVRERLSHLAPEA
>WP_005839655.1 TlyA family RNA methyltransferase [Mitsuokella multacida]
MAKERLDILLVERGLAGSRERAKRMIMAGEVLVDGQKIDKAGTTVKPEAEIRLLGHDIPYVSRGGLKLEKAMKEFGVRLQ
DKVAADIGASTGGFTDCMLQNGAKKVFAIDVGYGQLAWKLRTDERVINMERTNIRTVTPEMIGEPLDFASIDVAFISLTK
VLPVAYSLLKETGEVVALIKPQFEAGREKVGKKGVVRDPAVHAEVIRTVTDFARSLGFCPLALTYSPVKGPEGNIEYLIY
LSRAEGEDTVTEERLQQVVADAHADLDH
>WP_005839656.1 NAD(+)/NADH kinase [Mitsuokella multacida]
MLTIAVFPNTNKPEAPAVLQRILSFYADKDVRVIMPVEEARFFQHAGYGVTDIENVPTDIALSIGGDGTLLGVCRRYSHH
AVPVCGVNIGTLGFMADIELHELETKLQKLLDGDFHIEHRLLLAGSVRSGGKERFLGHAINDIVVKGGVARMLHLGLTIN
ESHLLDCKADGIIISSPTGSTAYSLSAGGPIVNPNVRALIVTPICAHTFNIRPLIIQEDDTVHVAIASIPQDTIITFDGQ
VCYRLLPGDEVIVKKSEAQAEIIKFEDKDYYQILRTKLWRQGGEQ
>WP_005839657.1 arginine repressor [Mitsuokella multacida]
MKERRLELIREIIRHEIIETQDELAAQLRKRRIAVTQATVSRDIKELMLIKVPTGDGRYRYALPAQENYAFTKERMRRIF
NDTIIDCDYSENILVVKTLPGGANTVAAALDYCKWPEIIGTVAGDDSILVVIKPKETAPVVRKRILDMLQD
>WP_005839659.1 DNA repair protein RecN [Mitsuokella multacida]
MLKSLTVWNFALLEHVQVEFEPGLNILTGETGAGKSILIDSLGAVLGARMSADMVRSGCDWLRVEAVFSLEDESLGLHEL
LTQQAIDDADKELIITRQLTRAGRSTALVNGCHVTLAVLRQIGAYLVDIHGQNENLALLKEENQFHLLDGYDPDLSEALA
AYECVYREWREKKKAYAEKQQASREYAQRLDMLHWQDKEISEANLKPGEDEQLEADIRKLSHAEKIVGSVEESYQLLEGG
GGNGLGVLPALSQVKKDLEEIGRFDDALANAQKMVEEAYISLQEASYELRDYGESVEFSPERLNQLQSRMDVIYRLCKKY
GATLEDVLAHQAKVEQELTEIENYDEDIAALEKEIAALEEKLRQKAAELTRLRTAAAKDLSAAIEEQLFALGMPKARFHI
RVEQAEDYGANGRDDVAMFFSANPGEAEKPLQKVASGGELSRIALAIKTVASSRDSSVPSMVFDEIDTGIGGRTAQMVAE
RIALVAQYKQVLCITHLPQIACMADAHLYISKRTVEGTTATQIRPLSERERISEIARMASGADMTTASLDNAREMVSHAK
MKKDAFKRDVLS
>WP_005839661.1 NUDIX domain-containing protein [Mitsuokella multacida]
MYEDLIEKKISSEAIFDGVLLHVKRDTVKLPNGKEATREWIKHPGASSVIPLLPDGRIILVRQYRYPIDAVTLEVPAGKL
DAPDEDPLVCAERELSEETGYTAEHITKLTTIATTVGFSNEKIHLYAAEGLTPGKQHTDEDEFINVVKVPLEEAVAMATD
GRIVDAKSVISILMLAAQQKAAK
>WP_005839663.1 site-2 protease family protein [Mitsuokella multacida]
MFDFNLLDLIAGIPGLIIAMVIHEYAHARVAVALGDRTPLLMGRLTLNPAAHIDPIGLIMLFLVRFGWAKPVIIDPRNFK
KPRRDDILVSLAGPFANLVTAFLALVALLVIKSTMGHLSVGVYQVFQLIIIYNINFAIFNMIPLPPLDGSHVLVQLLPPK
MAYAYARLERYSFLILIVLIMTPVLSMIFIPLQRLIWQLFVLILMPFF
>WP_005839665.1 ScpA family protein [Mitsuokella multacida]
MDVTNKKYTFHLEAFNGPLELLMHLIEKNKIDIYDIPIAELTRQYLDYLEAMREMDMEVTSSFLVMAATLLQIKSRMMLP
KKKAEESEEEEDPRQELVERLLEYRRFKKVSEVLGSMADLQEHFVGRAPLDLPVHHLPPASLDLSLLITAFREVMSIKEE
AEIPAAIVQPEPYHIEDKMEEIKAALQSHGGRMRFEDAFERGTRNELVVTFLALLELIKQQSVSVEQAHLFGTITIAWRG
EKK
>WP_005839666.1 SMC-Scp complex subunit ScpB [Mitsuokella multacida]
MMKENESSRQGELSREATLEAVLFAAGNPLPLSGIAAVMDCEESEVVELARSLQAKLTSEGSGLTVQKVAGGYQLVTRPE
AYATVERLSQVTDRHLSAPTMETLSIIAFKQPITKPEIEQLRGVRVERALAKLLELGLICELGRKQVIGRPILYGTTATF
LRCFGLDSLDDLPQLPAEDPAVRLELEAEAAGQSGKVDSAAEKDSPAEDSAKP
>WP_005839668.1 endonuclease MutS2 [Mitsuokella multacida]
MEKETYKIMEYDRIREMLADRASSRIGKEQAKTLEPSSDFDEVAEWLAETTEAVTVLETAMPPFGGIFDIRPLLKKAKMG
AVLDLDEIMNTMSTLAAMRSVKRFFRDIELDVPTLKEWARSIEILGQLERLLDNTVDEHGAMREDASVELRRIRRELHAA
QAHIKERISSILHNAEYQKFFQDAIVTVRDERYVIPVKQEYRSRFPGIVHDQSATGATLFIEPMAVVELNNDVKQLTLAE
QQEIQRILRHLTAEISKQSAILQENCRILGAIDFAFAKAKLAKDMAANRPELSREGRTDLKQARHPFIAKDKVVPIDIRI
GEDYRMLLITGPNTGGKTVSMKTLGTMVLLAQSGCYLPTAPDPVIAVYPNIYADIGDEQSIEQSLSTFSAHMTHIVRILQ
EVEEDDLVLLDELGAGTDPEEGAALAMAILEKLLQLRVTTIATTHYSELKTFAYSREGIENACVEFDVKTLRPTYRLLIG
MPGASNAFAISRRLGLSESLILRAQQLVKADHAQFEHVINELENEKMMYEQRNADILERQQRVTELEAKVARTKEELSKK
KGELIRKAREQSAAMVRRTRRESEAIIKELKEQFDDQGIKRRQQAIQDARAKLNEAFEKSRPGIMAQKGVGKAVSLKSIK
PGDIVYVKKLDQKGTVLEVQGKELTVQIGSLHTKVKASACRFLDHAPKEPKGASVPAASSSRRQSNSFMQKTQTIGREID
IRGMMVDEAEVVVGKFLDDAVMAGLSQVLIIHGKGTGALRKGIHEYLRRHRNVESFQFADITEGGTGATVVTLK
>WP_005839669.1 transglycosylase domain-containing protein [Mitsuokella multacida]
MEKRSQRSHQQQRSPKKGSAAKHKTLLGIAIVLLVMLTGIGCGFLTASMNTKSDLADDIRPPASSLVYDSNGNEIATIHA
AENRMPVKLDQVPKNLQDAFVAVEDNRFYDHIGVDPRGIARAIWANLRGRTVSEGGSTITQQLAKNAYLTQDRTLKRKIQ
EVFLALRLEHQYTKSEILELYLNQIYFGQGAYGVQAAARTYFGKDVEDLTLNECAMLAGIPKSPNYYSPLNNLQAAQERK
ATVLDQMVKYGYLDSATAEKTKNEKLDLVKPDPKSEDKGEASYFVDYVTQKLIDKYGADAVYKDGLQVYTTIDMDMQRAA
EKAMKGLPNGRKDSNGVMQPQSSLVAIDPHTGYVKAMVGGRGTDQFNRATMAERQPGSAFKPFVFAAALENKFTPSTVIN
DSPIKIGDWEPQNDEHTFSGPVTMRQVAQHSMNVPTVKIAQKIGIEKVLYYAEEMGITTLVKDGPHNDNNLSSALGGLTK
GVTPLELTSAYGTFANKGVHVDPVVIVRVLDRNGKVIDEANPEQHNVISESSAAELTSMLQDVISAGTGRRANIGRPAAG
KTGTTSDYHDAWFVGYTPDLVASVWIGNDDNTSLGGIYGGTVPATIWKNFMTEALKGIPAKDFEGAESSGGDSIGSLEDD
KSTAVSKKSAEPAKKETKSTETKAKDDGKKQPGQQPAAPQGQAPAPAPASAGGGGGGAAPEPGSSVSKGRN
>WP_005839670.1 tyrosine--tRNA ligase [Mitsuokella multacida]
MANVFDTLKERGFIAQCTNEKELRELFDKERVTFYIGFDPTADSLHAGHFIALMAMAHMQRAGHRPICLVGGGTGTVGDP
TGRTDMRKMLTDEDIEHNCECFKKQIARFIDFSDGKAIMVNNGDWLRKLNYIDLLRDVGACFTVNRMLAAECYKQRWEKG
LTFLEFNYMVMQAYDFLELNRRYGCKLEMGGDDQWSNIIAGVELNRRKNNVAVYGLTNKLLTKSDGKKMGKTAGGALWLD
AEKTSPYEFYQYWRNVDDADVEKCLSLLTFLPMEEVHRLSSLEGSAINEAKTVLAYEVTKIVHGEEEANKAKKAAEALFG
GAGSTQDMPTVAAETGKKLLDVLTAGKVFASKSEGRRLIQQNGLSLNDAKVTDVDYILQASDFTDGEAIVKKGKKKYFKL
VK
>WP_005839671.1 YebC/PmpR family DNA-binding transcriptional regulator [Mitsuokella multacida]
MSGHSKWANIKRKKGANDAIRGKITTKIGREITIAVRMGGADPTGNMRLKLALSKAKSNNIPKDNIKRAIEKGLGNSESG
TYEELMYEGYGPGGTAVMLDILTDNRNRTAADVRHLFSKFGGNLGQDGCVAWMFKKKAVFIVEKETFDDEDALMEIVLDA
GAEDMKAEDEVFEITAEPDAFDDIEKALGEKGIETASAEVTMVPDTTVHLAGKDAEKMQNLIDALEENDDVQNVYSNYES
DDEE
>WP_005839672.1 crossover junction endodeoxyribonuclease RuvC [Mitsuokella multacida]
MLALGIDPGTAICGFGFVESRGSRLIPRAYGSIFTSPKMKMEDRLMKIYDELDALIKKYKPDVMGVEKLFFNRNVTTAIP
VGQARGIVLLTAAKNGLRLVERTPMQIKQDVTGYGKADKKQVIYMVTKILNLPEPPKPDDTADALAIAICTTHCLNSISW
RNEL
>WP_005839673.1 Holliday junction branch migration protein RuvA [Mitsuokella multacida]
MIGYLHGRVIALYTDYCLLDVHGVGYRVFLANSTRAKLRLKEEASLFTYTSVREDAIVLYGFATEEEYELFLQLIGVSGI
GPKVALGILSAITVESLCRAIQNKQASVLTKLPGIGKKSAERLILELKDKVAFADSGEEELLTIENEAEVGDDAVAEAMA
ALQSLGYTQAEIAPVIRKTAKYKTTEAIIKESLKALSHM
>WP_005839676.1 SpoIID/LytB domain-containing protein [Mitsuokella multacida]
MRRFLLAALVGTLVLSATAPAMARHAPASAKSAKASVTAAQPAKQAPDLRVGLASGRASVTITPAGGKATAQTESSKTIT
LAANDAAAIRWQAGAFLVGREKLRGEVLTIRPSGAGELALDGRRYRGALELRHKGGGLTAVNIVPVDDYLLSVVPEEMPV
DWPAEAIKAQSVAARSFALASRGRHASEGYDLCTTTHCQLYTGTAAEKSASNAAIKATRGEVLMYGGKPIEALFHTDSGG
MTENSEDVWGSHVPYLRAAKDTPAKTMPWTKTISRADLERKLAAKGHDIGKIRSIALSPLAIGRSAKDRTASGRVKTMTV
KGTKGTVTLSGTTWRSLLGLKSTLFDAKLAKDMVTFTGYGSGHGLGISQWGAERMAAKGKSYADILHHYYTGTTLQQLY
>WP_005839677.1 tRNA preQ1(34) S-adenosylmethionine ribosyltransferase-isomerase QueA [Mitsuokella multacida]
MLLSDFDYDLPEERIAQVPIEPRNASRLMVLDPVTKEIEHRHFYDLKEFLEPGDTLIFNDTRVMPARLIGHRDQTGGRVE
VFLLRRLDANHWETLVKPGKKAKPGNVIRFGDELSCTVTEHTDFGGRIVEFHYDGIFEEILDRLGETPLPPYIHEKLEDK
ERYQTVYNREEGSAAAPTAGLHFTKEQMQELREMGVNLGFVTLHVGLGTFRPVNVENIEEHEMHKEYYCIPDETAKLIMD
TKKAGHRVIAVGTTSIRTLESAATAKNEIAGKSGWTGIFIYPGYDFKIVDAIITNFHLPKSTLIMLISAFAGRNFVLNAY
KTAVEMKYRFFSFGDAMFIRRKQPDAERAEELKELEELDRQREAEGKA
>WP_005839679.1 hypothetical protein [Mitsuokella multacida]
MLLTIAHTFAYALIQTFGFSIFTLALQRLGRLKRLYRLKAFFFLLLMNAAGTMTYGESAWQQVTTPMAAALFLIGMAFFF
ASHLYLGWKRLQRK
>WP_005839680.1 nitrogenase component 1 [Mitsuokella multacida]
MKQTARILSTYSADTFGVCSALYELGGMVVIHDPSGCNSTYTTHDEPRWFKEPSQIFVSALTEQDAILGNDAKLIADIEA
AAKELQPRFICLIPSQIAHMIATDCRAICRILEKKTGIPAFTLPTNSMHYYERGIYFALQKLADLACQSLSESDAAPAPT
APDWLSEESLARFVQAKAPAPLCVNVLGATPLDFAMNGSIGSIRHWLEARGCRVTSCWAMDSDLDTILASYRADLDLVVS
YGGLGAARVLREHAGIPYLIGLPFPQLQPIDTPSNAPSNALAGRPAYIIGETVFAESLARALEAALGLPRSPITAIVPME
TDSELLQPGTLCLTDECELIPRLHEAGLIIADPLYEPICPPAAAFVPLPHIAFSGRLYEKDIPNLIEAAPFAAFVQKILR
TLQQNDV
>WP_005839683.1 hydrogenase formation protein HypD [Mitsuokella multacida]
MNAAAARDRAIITGYRGPKVRIMEVCGTHTHEIFRLGIRSLLPEAVELISGPGCPVCVTPVSYIDEALYLAEKCHATICT
FGDLVRVPGTAGTLAEARSRGARVQVVYTPLDAVTYATEHPEEETVFLSVGFETTTPTACLALRHAEAQHTANFSLLTAN
KTMPAAYTAMASHTDAYLYPGHVCAITGTSLPESLTREGISGVVAGFTAGELLRALATILEKVQADRPFFANCYPRVVRP
EGNPAAQALVAAYMEPCDAEWRGLGVLKESGLQLREAFAARDARKRFALPAMTGRANPACRCGAILQGLARPVDCPLYGK
ACTPDHPVGACMVSREGACSAYYLYGGL
>WP_005839684.1 HypC/HybG/HupF family hydrogenase formation chaperone [Mitsuokella multacida]
MCVGLPAKVVRIQDGMALVDASGARREVSAELLSDIDTGDYVMVHAGVAIAKITEDNEDEEVPE
>WP_005839685.1 carbamoyltransferase HypF [Mitsuokella multacida]
MKRLNIKIYGIVQGVGFRPFVSRLADACQIRGTVCNKGPYVEVFAEGNDAALQQFVEGIPKKAPERAAILKVDVHEVTDA
APPYADFAIIESAKERGDIFVSPDIATCDKCRAELFDPKDRRYLHPFINCTACGPRLTILESMPYDRERTSMKEFPMCAA
CHKEYVSPESRRYDAQPVCCNACGPQVYLLGHEDVRGADAIRAVRRVLASGGIAAIKGIGGFHLACDATDEAAVHRLRTL
KHRPQKPFAVMMRDEETARRACHLEPGEAEMMTGHQKPILLLRRREDSPLAPSVAPGNPKVGVMLPYAPVQMLIFDYPED
HETPEVPAMLVMTSGNPSGAPICHNDEEAEETLAPLCDVILSHDRRIRLRADDSVMDWFAGRPYMVRRSRGFAPLPFMLS
APLQGQVLGIGGELKNTFCLASSHLFYPSPYIGDMSDLRTVLALKDSVQLMESLLENRPEAIACDLHPRYNTSAVAEALA
KEAGVPLFKVQHHYAHILSCMAENDQQAPVIGVSFDGTGYGTDSTIWGGEFLLADYKGFRRLGSIEPFSQAGGDKSSREG
WRIAVSLLRDTLVRTMAGRSAAEVDAVWKEQCLALGLCDEKEFAAQSFMLRQHVNCIESTSAGRLFDGVSALLGLRREST
FEGEASMALQFAAESAEGTDGSLDLPLHEAADGRFLLPTTALFGALYARHQQGRAAEELAYRFHQALAEMIVAGCERARR
ETGLSTVALSGGVFQNLLLTRLVKDSLEAAGFQPLLHSLLPPNDGGICVGQAAFAMYALQEK
>WP_005839686.1 oxidoreductase, nitrogenase component 1 and other families superfamily [Mitsuokella multacida]
MMQQQDSASRAAYSITVQELARRIEENGAGGIPPELRTDAHLICNTPAAIDFNSPGAQGFGVKRAGLSIPGSIMLLVSPG
CCGRNTAALSGSGHYGERFAYLALDEAGIVTGSHLQRIPEAVCAFVASRRERPSVVMVCLTCADALLGTDMERVCRKAEA
AAGVPVRPCYMYALTRESQRPPMQAVRETIYGLLQPRQKWARQANLLGFFTPVARDSELFSLLEKAGIRRAAELARCQTY
EEFASLAAANFNLVLSDEAMGAALALEKRLGIPAIRLRRLYETAKIAKQYQALAHILGSAPESFAAAEAREQAEQAADAF
CQQYGRETVLAIGSRLNANPFELALALAKRGLEVREIFAVPSAADAFYLRELARCSPATRIYSLLEPTMLCYREDRAVTL
ALGADACLCHPHAKHVTWNDEEQPFGYQAVRALFERMAAAMRDDDDDNDIDTADKEAAESSDELPVRESSHTVSTLPRLS
LALPPFAPDTAGAAAVLYPLGGMTVIVDAGGCAGNICGFDEPRWQEEAAPSAVFSAGLRDMDAIMGRDANLVAKIREAAA
ELTVSFVGLVSTPVPAIIATDFRALCRMVEKETFLPAIAVRTDGTRLYDRGASAAYDALVQKFAAPIPLAAPRTELGVLG
LTPLDFSRAESASLRALLGGEEADTAGTPVRFFDRLDDFREAARLKELLVVSPTGLKAARRLQRQWNIPIRTELPPAFIH
EAFSAVLSRLAALLQDGQPREVLIVHQQILANGLRLAICQRFPALPAAAVAVGSFFALDRALQRKGDLHFRGEQDFHAYL
QAHPDAIVIGDALLTRAVPKPFGGTLLDLPHFALSGRKAPMHPSRTLEYAKNSISN
>WP_005839688.1 hypothetical protein [Mitsuokella multacida]
MDNVNLGQHGCMQAVAGLLHIGMREPFSIEGVADTRFFFSEDGLYAVRMAADAPEMTMAEMQDEAVLDKEHLCDLLSGAA
CIHMEPFVPVEPDYYYYMADDEAVHGRNWHGTFADYAHAAAGNCFRTEEEVLRGLPQLTEKLRKAYRAARGISAQQQAED
HDEMSLFDE
>WP_005839698.1 bifunctional diguanylate cyclase/phosphodiesterase [Mitsuokella multacida]
MILQFKENEVEKEVARLTKEYDIVRLVDPEECHAFTIGENNSYEYGPSCYSVWRSTNRCRNCTSLRALKTGMEFRKTEVK
DGDLYFITSRPIEILRADDTTFSCVIEMIHIERGKGMRRDGHHAVLQDGFDKRAFAETLRMAMQNLPTGVIWFDTEQHCI
YANSEAFRLFEIPDDLQELEAILTNWFQEDALRSPEAAVWLQQYERAGAPASFQICRYPLNDGAGAEVGMYFLISDCTQD
QKNMDLEHFGTMHDNLTGIYNKYGFYRQARRVMGENPGISYLMVCLNFGDFKLLNGLYGMTKGNELLMRVGSMLRRHYGM
DARTAYGRIRADRFAMLIPEAIFDPDAYLKTVETIMHGLAAIHFDLQIAVGICRVEDNRTPISILCDRAFLAASVLKTQE
SNGYVWYSEHMMSEKIRDRAILSRFSDALSRGEVQIYLQAQVAADSRRVIGAEALSRWVCDDGRVIPPAMFIPILEEHGK
IWQLDYHIWELACSLLKSWQGSEDFADYCISVNISVKDIYYLDLYEVFTHLVEEYKIDPAKLELEITETVFMDKPKEAIL
LIQRLKEYGFRIAIDDFGSGYSSLSFLKDIQADILKIDMGFLRKTEHQERSRIILRSIVALARELGMPTVVEGVETSQQV
HDLVKIGCDIFQGFYFSRPIPVADFETRFRAGEIRPLRMKSGAAGNVEEEAEEAEGTEG
>WP_005839702.1 cell wall metabolism sensor histidine kinase WalK [Mitsuokella multacida]
MAQNIFGSSRRKLTLLYSIVMTIFLVTLLFAMHKTMEWAITSEQARELMDTASNVAEAQEYFNQHPEIVFDDATAYKSTN
DRLFFYVFDEDGRLLNFARASFRIEPFILDTIAQGQVEPGEVRVFSKPGTENTRKARIMLTAQQVRDDEGDATQTVYVGK
DVTAMYNGMEKATYALAFLGAIALIIATIVGHLLSGKAMIPLRQAYEKQRQFAADASHELRTPLAVVMASAELLQNDPSI
KSPFLRQVIDDVRDEVKKMTKLVSDLLVVARSDNKALKLKPQKFNLSALIEQTARLMQPLADQKKIDLQAEHLPKVEIQA
DEQKIRQLVLILVDNAVKYTPDGGKVSVRYESTEKGKVRFAVSDTGIGIAKEDQAKVFDRFYRVDKARSREMGGNGLGLA
IAQEIVHLHKGRIWIQSELGKGTTFFVELRQKFK
>WP_005839704.1 cob(I)yrinic acid a,c-diamide adenosyltransferase [Mitsuokella multacida]
MGETKRHGLLIVHTGAGKGKTTAAMGLAMRAWGDGLRVLILQFIKGGWTTGERHAIEVLARAEGRIELRALGLGFTRKGE
KPREEHRRAAREALTMAEREITSGRWDMVILDEINYAVKFGLIAEQELGALLERRPMNLHLVCTGRDACPRLLERADLIT
EMRGLRHPFELGIKAQKGIEF
>WP_005839706.1 dihydroxy-acid dehydratase [Mitsuokella multacida]
MRSDIVKKGATRCAHRSLFHANGYGPEDLQKPLIGICNSFNEIIPGHIHLREIAEAAKLGVAAAGGTPFEFPAIGVCDGI
AMGHTGMKYSLASRELIADSIEAVAMASGFDGLVLIPNCDKVVPGMLMAAARLNIPAVVVSGGPMLPGRFHGHDVSVSQA
FEAAGKFAAGQMDIAEMTDLESKCCPGCGSCAGLFTANTMNSLTEVLGMGLPGNGTIPAAYTGARRLLAKRAGAALMDLI
KKDIKPRDIMTREAFENAITVDMGIGGSSNTVLHLTAIAHEAGIELPAPLFDEISRRTPYITKLSPAGKHHMTDLNEAGG
IPAVMHELSKKGLIHLDALTITGTVGDRIKNAEVLDRTVIHSVDDPYRKEGGIAILKGNLAPDYAVVKASAVAADMLTYT
GKAKCYNSETEACDAIMAGEIHDGDVVVIRYEGPKGGPGMQEMLNPTAVITGRGLKVGLITDGRFSGASQGACVGHISPE
AMEGGPIALIEDGDEITIDIPNRSLSLAVSDEELAKRKANWKKPEPKIKTGYLSRYAKLTTSASTGAVLK
>WP_005839710.1 UDP-N-acetylmuramate dehydrogenase [Mitsuokella multacida]
MIDKNFIQKCQAFIEPNRFRLDEPMKLHTTFKIGGPADCLIFPASMEETEKVLALVSAYKLPLTILGNGSNVLVQDKGIR
GVVVKFARPMAKIRHEGTRIIAGAGALLKDVSEAAAQSSLTGLEFACGIPGSIGGAIFMNAGAYDGEMKNVADTVRTVDR
EGKIHTYSRDELDLGYRHSRFQDNGEAIVEVELCLEPGDSEAIRAKMEDFTERRESKQPLEMPSAGSTFKRPKGYFAGTL
IQETGLKGLQVGGAQVSTKHAGFVVNATGDATAADVRGLIHEVQQRVYKKHGVMLHPEVRIIGEA
>WP_005839714.1 ZIP family metal transporter [Mitsuokella multacida]
MPIEILQGLAIPFLGTTLGAACVFLLRGELDHRIQKAFTGFAAGIMVAASVWSLLIPSMEESSALGSYAVLPAVVGFWVG
TLFLLLLDHIIPHLHLNSDEAEGPKSALSKNLKLVLAVTLHNIPEGMAVGVVLAGWLTGGTEVSLGAALALSLGIAIQNF
PEGAIISLPLAANGEGRTKAFVLGTLSGIVEPIGGALTIVAASFVVPVLPYLLAFAAGAMLYVVVEELIPEMSAGHHSNI
GVIAFSVGFTLMMALDTVLG
>WP_005839716.1 hypothetical protein [Mitsuokella multacida]
MANSREKKTRNVFTEKAALEQEIAALRESLSEQAKRLAQCRKEIEDAIVERIKRQEEIDALREENRRLRKRLAEYEPPAE
PAAEGAEEASSPDTPDESAGTREEDEFFAAFRIYVVGGTEKWQKKAAEVFPTMHFLGSEKNFDSSALAQADYVIINTNAV
SHACTEKAKNAAPKSAAIIMTSNNNLPLLRQKLLETIQ
>WP_005839717.1 insulinase family protein [Mitsuokella multacida]
MEVNDRIHGFFLQHKEYIPEVDSTAYTFEHEKSGARLFFLENGDDNKVFSISFRTPPVDDTGVAHIVEHSTLCGSRKYPL
KEPFVELVKGSLNTFLNAMTYPDKTMYPVASRNDKDFQNLMDVYLDAVFYPNMRENPQVLMQEGWHYEIEKPEDPLTYSG
VVYNEMKGALSSPDDLLESRIMHALYPATTYGHESGGDPEAIPDLTQEAFIAFHAKYYHPSNSYIYLYGAMDIAEKLRYL
DEEYLSHFDRIPVPSKIDLQPEFSHLERETVAYPVSEEEGTAEKTFLALSWTTGQSLDHKAMMGLEILEHALLRTPAAPL
RKALVDAKLGKDVGSIFETDMLQPFFSIVVNNAEPERLDTFYHLAMTKLQQLAENGIDRQLLEASINLMEFRLREADFGS
APKGLIYGIRIMKSWLYGGAPETYLRYEDLLQQMKDGLSSRYFESLIEEYFLANPHRSLLAMVPDTQMAARREKEQQEKL
AEKKASMSEAEIEATIAATRALKERQQSPETEEALRTIPVLKLSDIRKESYPLPLEVRDLSGTEVLFSDVNTNGIAYLNL
YFDASAVTEEELPYLYLLSELLGMVDTEQHTYAELANLRNLHTGGITSDVVVYTKKNEPDSMMPKLRVRAKALVAKLPEL
MDLLQEILTQSRFTDEKRIRELIEQEEASIELNMQRAANQIIVSRLAAYLSRAGRYADEGGLPFYPFLKSFEADFAGSLE
KMQQVFAGLLPKLFNRHGLIVSVTLKQEEYPAFEEAFGALQQSFSQEVFPTASLDWEIKPENEGLTSSSRVQYVGKGANF
LRLGYRYTGSMAVLETLLRYDYFWTKVRVQGGAYGAFTGFNRNGFMYFGSYRDPNLRETLAVFDGTADYAAHFTASEREM
DKFIIGTMSGVDTPLTPMMKGDAAATCYLRGITQEDRQQRRDEILSTRQEDIRALAPLIAACMKENVLCVFGNDAKIAEA
KDVFDSIHPALPALDEGE
>WP_005839722.1 L-serine ammonia-lyase, iron-sulfur-dependent subunit beta [Mitsuokella multacida]
MHGVFDIVGPVMIGPSSSHTAGAVRLGLMARKILGEPAVRADINLHGSFAQTYRGHGTDKALIAGILGFAPDDERIREAL
QLAEENGLSYRFQKVNLEQAHPNTAVIHLTGASGRTARVRGSSVGGGNIRITNIDGYEVELTGTYPALITIHHDRPGIIT
KVTQILARYEYNIAFMRVSRHSRGEMAMMILELDEPLDEDVVAECCEVYEVEHAFAIPAI
>WP_005839726.1 hypothetical protein [Mitsuokella multacida]
MKKIIQMLLIACLVVLGTQVAFANSDKVTVQEGADLTAVHRLAIGSPLYMQVDPKSPNKDMLTQIVYESSRVARCYVISY
DTIAQNIKADQNIDLKALDRRTAAKDFKQYVGNYADAYVILTVANDSRTTFFFDVYKAGTNELLYTYQIQANRNEGDTVA
TYTNMAEQFYKHFERSAVEQQKDNSKKK
>WP_005839729.1 transglycosylase domain-containing protein [Mitsuokella multacida]
MATRRRRSPKRLIRFLFFLIILFLAAYFLSGGLAVFSSKTWQSAGAFLPRPTQSVPANEMTDEVHHPGFSDRLSRVIFLR
RAVESRVNVHDPHYVRLQDTPNSLQQAVIAVEDRRFYSHHGFDFEGIARATLVNLQSGEIEEGASTITQQLVKNLFLSHE
QSFGRKAEEFLLALDMEWNYSKDEILEMYLNTIYYGSNYYGIGAASEGYFGKRPRELALPESAMLAGLPNAPSLYSPYVD
FIMAKKRQFIVLDAMVSCGYIDKTMAEDAKIKPLYLAH
>WP_005839732.1 bifunctional glutamate N-acetyltransferase/amino-acid acetyltransferase ArgJ [Mitsuokella multacida]
MVNEFKNAAGVTFPQGFKAAGVKAGIKKSGNLDVAVIYTEKEAVVAGTFTQNAVAAAPVFASKAVVATGMAHAIVANAGC
ANACTGEQGEKDAKATQEIAAKALGCDPLDVIVASTGVIGVTLPMDKMENGVKEAVSALSEDGSSAASQAIMTTDTHPKS
AALEIEVGGKKVRFGVIAKGSGMIQPNMATMLCFITTDLAIDGKLLQKALSEIVETSFNMISIDGDMSTNDMVIVMANGA
AGNAPITEENEDYAIVKEALDKLCKEFAKEIADDGEGATKFLTVHVTGTKTFADAKTIGMSVAKSPLVKTAFFGADPNWG
RVICAVGYAGVPMDPEDVVVKFGDVPVYAHGVGAEHDVEALAKVMEQHDITISIDMGQGEEEATVWTCDFSYEYVKINGE
YHT
>WP_005839733.1 acetylglutamate kinase [Mitsuokella multacida]
MVFTAKDKAAILVEALPYIQEFYGKTIVIKYGGNAMINEDLKEKVMQDVALMKYVGIRPVIVHGGGPEITGFLKKVGKKS
SFVAGLRVTDAETVEIAEMVLDGKVNSEIVNLLNHRGVRAVGLSGKDANLICAQKKLATVYDGDEKKKVDIGYVGAVEQV
NVALIEDLLDQDYVPVIAPIGVGKNGESYNINADYVAAEIAGALNAEKLLLLTDVEGIYKDFTDKSSFISTLHMQEARDY
IKSGIIQGGMIPKVEACLTSLEKGTGKTHIIDGRLDHSIILEIFTSQGIGTQVVR
>WP_005839735.1 acetylornithine transaminase [Mitsuokella multacida]
MQETDKDIFEKDAKDYLPVFNRYKIVLDHGEGAYLWDNNGKKYLDFLGGIAVNVLGHDYEPLVTAISEQAKKLIHCSNLY
YTQPQADAAAKLVELSGLDKAFFGNSGAEANEGAIKIARKYAHQFDPEKSQIITAWDSFHGRTIATLTATGQPKYHEGFG
PLPDGFDYVHYNDIEELESMMSEKTAAVMLETIQGEGGVYTPENDYLKKVRALCDKYHALLIFDEIQAGIGRSGKFFAYE
KYGVKPDIVTLAKGLAGGVPIGAFIVTDEVAKAFHAGDHGTTFGGNPLACAAANVVLDTVPKPDFLAHVEEVGSYFKQQL
EVLKKKHPALITEVRGTGLILGAELASAEHGRDIVNDCLAEGAIINCTAGKVLRFIPPLIITQEQVDAVIATLDDVLAKY
DK
>WP_005839739.1 ornithine carbamoyltransferase [Mitsuokella multacida]
MLKGKDMLSIHDLSVDEVQEILALAKELKAKQKAGVPHEILKGKTLGMIFEKSSTRTRVSFETGMYQLGGQALFLSNRDL
QLGRGEPIRDTARVLSRYLDGIMIRTFGHDRVEELAKWADIPVINALTDLLHPCQVLTDLLTIEEYKGKNLKGLKMAYVG
DGNNMTNSFLYGCAKVGMTFVAATPEDYRPDETVFKNALEDAKETGAELSLVTDPKEAVKDADIVVTDTWASMGQEAEHE
ARKKIFAPYQVNKELLKGADKRVIVMHCLPAYRGEEITEEVLEANADVIFDEAENRLHTQKAIMALTMSD
>WP_005839741.1 argininosuccinate synthase [Mitsuokella multacida]
MAKIKKVVLAYSGGLDTSVIIPWLKEHYDGCEVIAVCADVGQGDELNAVHDKALKSGASKVYIEDLKEEFLKEYVWPTLK
AGAVYEDKYLLGTSFARPIIAKKLVEIAKKEGADAIAHGATGKGNDQVRFELTVKALAPNITLIAPWREWDLDSRSAEIE
YAKKHGIPIATENKTYSMDRNIWHLSHEGSDLEDPANEPHNSMFLISKAPEDAKDEPEYVTVDFEKGEPVAVNGKKMDPV
ALLTELNEIGARNGVGIVDICENRLVGMKSRGVYENPGGSILYYAHRELEYLCLDRMTFHFKQHVAVRFGELVYDGMWFC
QLREALSAFVDSTQQTVTGTVKLKLYKGNIISAGSTSPYSLYSKEFVTFEHDDVYNQADATGFINLFGLPLKVRALMQEK
TGK
>WP_005839743.1 argininosuccinate lyase [Mitsuokella multacida]
MSKAMWGGRFSKSTDEMINEFQASINFDKRMYHEDIAGSIAHATMLAKCGIITDEDRDKIVAGLKDILQKIEKGNFEFSV
DLEDIHMNIEKRLTDAIGEAGGRLHTARSRNDQVALDTHMYVRREIVAVQKEIENLQRALVETAEKYSDVIMPGYTHLQR
AQPILFSHHLLAYFGMLSRDFARFEGVYKRADIMPLGAGALAGTTFPIDREFVQKQLNFDSIYTNSLDAVSDRDYIMEFL
AAASILMVHLSRLSEETILWCSREFHFVELDDAHCTGSSMMPQKKNPDVSELVRGKTGRVIGHLMAMLTTVKGLPLAYNK
DLQEDKEGIFDAIDTVKFSLAVYAQLIRGMKVRKDVMKKAVTEDFSNATDLADYLVKKGMPFRKAHAVSGQAVHDCIEKG
IYLEDMSLEDFQKLSPLFGADIKEAISPETCVKNRNSLGGTSYKQVELQLHAAKDLLAAEEKVSDKAADKQIQVK
>WP_005839748.1 hypothetical protein [Mitsuokella multacida]
MLMLFLVLGLNLVISFLNARNVGRIWAESKAVGGWVRLLAWCGAIQSAAGFTFVYAVVVGYIAVSTGYLPAAMLGVMMNL
IYIMLIVPLIGSGIFITIQSWIAFARDKSLANLGVAGWNTFAQAYNTYNAIQSFGPALDSVQQGLGGLFSDDGDSDNSTA
RVILLVAIVLLAGVLTTSVIVRRYEASLPVSEEIRRGTRDLEYR
>WP_005839750.1 hypothetical protein [Mitsuokella multacida]
MNERDNKENESWLSAAVKPMDGVIAIVAICILSVMDFSKMETVDWIFTVTIVIWFVLTLVRCYIYYRKSR
>WP_005839752.1 Cof-type HAD-IIB family hydrolase [Mitsuokella multacida]
MTQEKKAVFFDIDGTLINIMKGQTQIAPAVKKAIRTLRAAGNCTFIASGRPYAYLDPELVQQDLFDGYVLMNGAVVLLGD
KTIYKQMLPQETVEQIAALSEQHGVEYILEGPRNVYLKPEYKLTEKFYRSIDVDVTQFVRDYDLAKVPVAKMEFASEDPG
GHGLFDKLLAWPGLTGLMDPYHKKNMELYASDVTKGSGILHALAYLGIPVERSFAFGDGLNDIEMMTTVGTSLVMDNARP
QLKAIADHIVPSVDEDGVAAGIEHYLL
>WP_005839755.1 DUF3006 domain-containing protein [Mitsuokella multacida]
MISAYLDRFEDDLAVLLLGDEMKKVNFPKCFLPEGVGEGDYLKIDIAYDKEATEKAEQEALDLLKDD
>WP_005839758.1 GerMN domain-containing protein [Mitsuokella multacida]
MMKKYVRYAMLGLAIFALALLAGCGSGTTGKGTPDGSSSASVQSESAPQAASSSSSSAEKKAQKLTIKVYYPDEQGMKLI
ADKRTVTLDQQEKYTAAMESLLEGTTEKGQTNIIPKQTKLRSVKVENGTATVDFTGDLRKNFVGGSTGETMLVGSIVDTL
TEFPEVKKVQILIDGKKVESLGGHMDLSQPLTRMTDLLK
>WP_005839760.1 trigger factor [Mitsuokella multacida]
MKVTVENGENQQVTLTIEVEAAEVNKAVEQACKRLANRVSIPGFRKGKAPRMIVERHVGKDAVLQEAFDIVAPKALSKAF
DEQKIDPVTRPSVDIETLEEGKDLVFKATVTPRPEVKLGDYKGLNVPKNEVNITDEDVEKQLKTFQDRQGKLVDAPEGAE
VKDGDFTTLDFKGFVDGEAFDGGEGKDYPLQIGSNSFIPGFEDQLVGAKIGEERDVNVKFPEEYHAKELAGKDATFKCTI
RSIKTKELPAIDDELAKKVSKFETLDELKADIRKNLEENAERTAENDQKSAAIEMATNNITVDIPAVMIDNRVTAMIQEM
AMRLEQQGMKLEQYLQYAGTDIAKLREQYRETAEKNVKTDLMLEEVAKAEDIKVEAKDLDEEVAAMAAAYGATPQQVQKI
IKEQGRIGDLAASVLRKKTAQFIIDNIAK
>WP_005839763.1 ATP-dependent Clp protease ATP-binding subunit ClpX [Mitsuokella multacida]
MLKFGDEKGQLKCSFCGKTQDQVRKLVAGPGVYICDECIELCNEIIEEEFNDDVEVELKDVPKPKDIRAILDQYVIGQDE
AKKTLSVAVYNHYKRINMGQGKPGEDVELSKSNILMIGPTGSGKTLLAQSLARILNVPFAIADATALTEAGYVGEDVENI
LLKLIQAADYDVEKAERGIIYIDEIDKIARKSENPSITRDVSGEGVQQALLKILEGTTASVPPQGGRKHPHQELIQIDTT
NILFICGGAFDGIEKIIESRLGQKQMGFGAPIKSKRQRNIGDTLRKVLPEDLLKSGLIPEFIGRLPVVVTLDALDEEALV
NILTKPKNALVKQYQKLLELDGVKLTFDDDALRQIAKEALKRKTGARGLRSIIEGIMRNVMYDVPSIEGVTACRVTKDVI
TSKKEPILTIDKSGNTDKDKTDKPGKDDKGGKEASA
>WP_005839766.1 ribosome biogenesis GTP-binding protein YihA/YsxC [Mitsuokella multacida]
MTEQKTDRPLDAKPAEASDEKAKTAELVVITQGKYIASAVKKDQYPERELPEVVFIGRSNVGKSSLINSLTRIRGLARVS
SQPGKTQTINFFELTAKLRDPESGEEQGRKDFYLVDLPGYGYAKTGKERRKIWKKFIDEYLLTSPQLQFVCQLIDIRHEP
MASDVEMFQWLVEHHVPVLIIATKADKIGKNARQKNIAAIRRALGVKEISILPYSSVKNEGRSDLLDVIREILV
>WP_005839768.1 Lrp/AsnC family transcriptional regulator [Mitsuokella multacida]
MELTSFDKSLLNLLQGSLPVCSRPFAALAEQLGTTEEIVIDRLQVLKEEGYLRRIGTFFNSNRLGYKGTLVALRVDPEKM
EAVAKAINLYPGATHNYEREGRYNLWFTLLTPGLDKEHEILTEIRALPGVESMLNLKSQKKYKINVQFKLA
>WP_005839769.1 AsnC family transcriptional regulator [Mitsuokella multacida]
MAEHRTTNGNHENNAINELDKKIICALQGDFPLVAEPYKVLAEKAGVSEELFLERVKAMEEEKKIRKMGAVLRHREVGFS
SNVLVAWKVDPERLDEVAKQMAASPSVSHCYDRTTAPDWPYNLYTMVHGHSREECERIVAGLAAKTGVEERAMLYTKREW
KKVSMKYFQES
>WP_005839771.1 pyridoxal phosphate-dependent aminotransferase [Mitsuokella multacida]
MVSEKMYELGTKKSTIRTIFEFGRKRAAEVGEENIYDFSLGNPNVPTPEFVKQAAIDILQTMPPEAVHGYTIAPGNPQVR
EALAKSINDRFGTHFAGKNLFMTAGAAAAITICFKALCEEGDEFITFAPFFPEYRCFVESVGGKLVVVPARVEDFQIDFA
AFESLLTPHTKAVIVNSPNNPSGAVYSEATIKELAAILKRKEEEYGHPIYIIADEPYREIAYEGNTVPYIPLYYHDTLVC
YSYSKSFSLPGERIGYIVVPDELEGSSEVYGAIAGAARVLTHVNAPSLWQLVVARCAGMPSDISTYRKNGQLLYDGLIEA
GFSCVKPQGAFYLFPKALEEDDYAFCERAKKYDLLLVPGTDFGCPGYFRAAYCIKTETIERSLPLFKKLAEEYKNINKN
>WP_005839773.1 CYTH domain-containing protein [Mitsuokella multacida]
MEIERQFLVDIIPALPDTFDSILQGYVSLFPEIRIRSVRPLEGPEKFYLTVKRGEGLVRDEWETEISSREFSHLVECLEK
GTWFIEKRRYRLPLAGDHVAEYHRHSGHLKGFDYVEVEFRSEEEARAFEPPYWFGREVTEDPRFSYGKLAREDGTRLAKL
ILARPPKPWTPDDFETLGTLEMNGFADLARPSDTEVQAAPIVTDEQSVPSGPSDQSEQPDSAEIVPSDEPEEQEEDKTLD
TSGAEKAETKEEDGPAR
>WP_005839776.1 helix-turn-helix transcriptional regulator [Mitsuokella multacida]
MTQQEDFLRRAEAMAKDFIWDFYQKRKSIWQIMEQMDEKCFSWIGVGPGEYLRSYDEALHYFAEQRYAGAVPLIEISEEH
YDAQLVTNQVCIVLCEYLLTARPETGNVMQERQRSTITIRRAHGGKLLACQIHTSNPWYPMKGDERWPEQFGRQTYTYFL
ELLSELELKEMPHLSSQQRKVLVLMMHGKTYQDIAAALDITYRTVQYHVRMIFNKFGVDCREMLFAKLIRTLCATMGNSL
DHDGDDSNGDDDMESKVLKALDDAAKKYKISQRSHHGRKKIDKSNLPVTNDIIPKDKDKER
>WP_005839778.1 YbjN domain-containing protein [Mitsuokella multacida]
MNKKAEEFKAYVEETHPQTFTIEEIPDDAYETVVFRSFAEVRGNRLPLVVILDTSIYAMIRILVVPRAVRNQNREELLEM
LNRYNKKYKTCKYYLDDEENLVLDTCILCGEEKIDGDLVYAMFRVLLQELEDHYPELMKIVWE
>WP_005839779.1 aldo/keto reductase [Mitsuokella multacida]
MDISKTYLAADSRYETMAYPHCGRSGLRLPRIALGFWHNFGDTADYGTMKALCCTAFDHGITYFDLANNYGPAYGSAERN
FGQLMDGLFRPYRDELVIATKAGYDMWPGPYGNWGSRKYLIASLDQSLIRMHLDYVDIFYHHRMDPETPLEETMGALAQI
VRSGKALYVGLSNYDGPTLLRAATILHEMHVPFIVNQNRYSIFDRTIEKNGLKDTSADLGLGIVAFSPLCQGLLTDRYLH
GIPEDSRIHRDGRFLKEKSLTPEKLQAIRALNDLAHERGQTLAEMALAWDLKDTDVTTVLIGASKPEQILDNIKAIENTR
FSAEELQAIDAISFAPGVQGLIR
>WP_005839781.1 MarR family winged helix-turn-helix transcriptional regulator [Mitsuokella multacida]
MTLDDTIGYMISRVARKIHYAVDGMFKEYGITVEQWVALKTIAEYEPLCQKALAERIEKNQNTVKALVTHLENKGCIDRT
PDPSDMRHMILRTTEKGRDCVERLSALDEHANLDFLGALSADEQEELRRMLRKIEAKL
>WP_005839782.1 MFS transporter [Mitsuokella multacida]
MQREKLWTPEFLGMGGSNLFLFMSQYIMVAALPIFIMDTLGGGDMEAGLAMTAFQIGAVSCRPLAGRIIDAVNKQKLMRG
ATAAFFLVMFAFNWLHSEQAIYALRLLHGCIFALATTAAAAMAALVLPASRKGEGIGYFALSTNLAMVVGPLIGLLIIGN
LGGTALFVFMTALAILTFLTANARRLPDEVIRPAKRPKKGFHLSDFIERRSLAPALLGGMVFFAYGGILTFIPLYAKSLG
LQAETSLFFVVFAFVIILTRPVIGRLFDEKGPDWTVWPGFAFFAAGMLFFSQVTTLVGLLGAAALLGIGFGALSPAFQTL
AVQSAPASRAGVATATYFWSLDISVGLAAVLLSIVAAQCGYPFMYGVVSTAIIALNAALYFLWRRSKLHKLRKLQKARRE
HSM
>WP_005839786.1 transcription termination factor NusA [Mitsuokella multacida]
MARKTTKAKDNGQEFLTTLKELGKEKGIDEEVLFEAIEAALISAYKRNFGSAQNVRVTLSRETGHYHVYAIKTVVEDPED
EITEISLAQARTIKPDYEVGDVIEIEVTPANFGRIAAQTAKQVVVQRIREAERGIIYEEFMSREGDILTGLVERVENHNV
YIDLGKTEAVLTPAEQIPTETYAHGDRIKAYVVEVKKTNKGPQIVVSRTHPGLLKRLFELEVPEIQEGIVEIKSVAREPG
NRSKIAVYSKDENVDPVGSCVGHRGLRVQSIVDELGSEKIDIVKWSDNPAKFIANALSPAKVVSVAVNETEKVSRVVVPD
YQLSLAIGKEGQNARLAAKLTGWKIDIKSESQAADEELDANMNEVEVTGDAAFTAEVE
>WP_005839787.1 RNase P modulator RnpM [Mitsuokella multacida]
MMKIKKIPQRMCLGCQESRPKKEMVRIVRSPEGEFSVDFTGKKPGRGAYICHKRECFDKAKKSHGLERSFKSPIDAAVYD
LLERELFEDKAEG
>WP_005839789.1 ribosomal L7Ae/L30e/S12e/Gadd45 family protein [Mitsuokella multacida]
MAHTQEERITNLLSMAQRARRIVSGAFAVEQALKGREAVLVFVAADASDETKKDYTILADRYKVPYLEGLDRETLGQCLG
KEYRAVAALTDKGFAKKLRELMKEP
>WP_005839790.1 translation initiation factor IF-2 [Mitsuokella multacida]
MSKYRVYELAKEFNTDSKVILDILKRNKFKAANNFSSVGEEERTAIKNSLSNKGAKPQAKAPAASAAQKPAAKPAEKRAE
KPQAGKQNHGNSGSNGNNGRTERNERNERRSDAGRNNGNGNHNGGNRAASGSNRPSHNSGGNSGNNGGNRNSNGGGNNNR
GGNRNDRRNGSRNERGGRNDRNDRNNRFGSKNDRNRRGRNNKRGGQQAPKVEIAHPKHIKLPETIAVKDLASKMSYTAAE
VVKKLFMMGVMATINQEIDFDTAALVASEFGVTCEELPPEVDPTEIPEIEDDPKTLKLRPPVVTVMGHVDHGKTSLLDCI
RNTHVQTHEAGGITQHIGAYQVNCKGKKIVFLDTPGHEAFTAMRARGAQITDIAILVVAADDGVMPQTIEAIHHAKSAGV
PIIVAINKIDKPGANPDRVKQELMEQGLVPEEYGGDTIMVPVSAKKQIGIDDLLEMVLLVAEVKELKANPNRDARGVIVE
AKLDKGRGPVATVLVQNGTLRIGDSVVCGTTYGKVRAMVNDRGENVKKAGPSVPVEILGLNDVPEAGDILAVLEEKQARS
IAEARIERQRNNLIKSKKVSLDDLFHQIQEGDIKDLNIVIKADVQGSVEALSSSLLKLNKNDEVRVSIVHSGVGAVNESD
VMLASASNALIIAFNVRPDANARKLADTENIDIRTYRVIYDAINDVKDAMSGMLKPKYKEVIQGRVEIRQVMKFSKALVA
GSYVLEGKICNNSKIRIIRDNIEIFDGEIDSLRRFKDEVKEVNAGYECGISIVDFRDFKEGDIIEAYTMEEIATTIADAN
KAAAKKREEEAKAAAAKAKENAKD
>WP_005839792.1 30S ribosome-binding factor RbfA [Mitsuokella multacida]
MSQLRVEKVQELMKQEISEIILRELKDPRIGFVTVTSVECTGDLREAKIYVSLMGSEQQVKDCWAGLQSSLGFIRREIGK
RIRLRFTPELSFVVDKSLDYSAHIQELLLKIEAEDKAKKAPETDNVKKEEH
>WP_005839793.1 bifunctional oligoribonuclease/PAP phosphatase NrnA [Mitsuokella multacida]
MIVTLSETAAILSSAQRIVITAHQNPDGDAIGSSLGLMHILRSLGKEASVLLDDDIPAIFSVLPGYDIIGRPDEEKPVEA
DLLVVLDTATDRTGCTMKAVHAAHLLNIDHHQTNDGSAEYSYIAATRAATAEIIYDLMQELPVTLNKEMAMCIYTGLATD
SGFFRFSNTTSHTMRAAADLLDHGVEPNVISEALEQKPYQTIRDIGEAIERAELFADGHAAGIFLDLETTARMKSTESFI
GMIRVIEGVDIAVVLKTKEEGICRVSMRSKGLDVSAIAVQFGGGGHTRAAGCTLAMPFEDAKRTICEAISKAIRAYHCQG
EK
>WP_005839796.1 bifunctional riboflavin kinase/FAD synthetase [Mitsuokella multacida]
MQFYSRLTTLRDDFPRLVIALGMFDGVHRGHRSIISRAVELAHEIGGTSMVFTFSNHPLAVLAPQAVPPQISNNALRRQL
IEALGVDVLMAIPFTKDLARRTPEDFLALLRDSFAPRILVTGPNYTFGSRGKGTHRLLQRVGSDYGFRAEICPAVQLGGR
PVSSTRIRALIAGGDLAAAEACLGRPFTVLDRVIHGDRRGRTLGFPTANLAIPDAQVMLPNGVYAATAHYEGRDYAALAN
IGNNPTFEGCNRRIEVNIQDFSEDIYDRLLEVRFLQKIREEEKFASVDALIAQMHKDRERAKEIWRNCFTSD
>WP_005839801.1 polyribonucleotide nucleotidyltransferase [Mitsuokella multacida]
MNRFEMELAGRPLVIENGQLAKQANGAVLVRYGDTVVLVTATASAEPREGVDFFPLTVDYEEKMYAAGKIPGGFIKREGR
PSSDAILCARLIDRPIRPLFPKGFRNDVQIVATVLSVEQDNAPELAAMIGASCALTVSDIPFMGPIAGVRVGRVNDEFVI
NPTEEQRKVSTLNLTVAGSHDAVMMVEAGANELPEDVILDAILFGHEEIKRLVEFQQGIQADCGKEKSEPKLFLVPHEME
EAIRDYAKDRLDAAVRNPDKLDRDAHIAEVTTDTMEHFLELYPEMDKEIAIAIHDLEKSVVRHMITHEKIRPDGREVEEV
RPVSCEVGLLPRTHGSGLFTRGQTQILTVTTLGSLGDEQVIDGLGPETTKHYIHHYNFPGYSVGEARPMRSPGRREIGHG
ALAERALVPVIPSIEEFPYTIRLVSEVLESNGSSSMGSVCGSTLSLMNAGVPIKRPVSGVAMGLVKEGDQYTILTDIQGM
EDALGDMDFKVAGTTEGITAIQMDIKVDGLSREILSAALQQAKRGRAFILGKMLECIDKPAAELSPYAPRVETIKIKVDK
IRDVIGSGGKVVKKIIDETGVDIDIHEDGNIFITSNDAEGMKKAKQMIEDIVREVEVGEIYTGRVTRLMKFGAFVEVLPG
KEGLCHISQLAKHRVEKVEDVVQVGDQLQVKVVEIDDKGRINLSHKAVL
>WP_005839805.1 GDSL-type esterase/lipase family protein [Mitsuokella multacida]
MLSRKEARKEKGNKNGIGHKHLTAIGVGLSCLVVVLAALLLTQRHEASSQLLTPPPAGLSATTAETPLSYSPILTWNTDD
EAVMYEIEFFTERPAHLSPAKNSEAAVFRTRSVYQNAYNAPLREFAADQLGSKTEPLYWRVRAIDFNGTPYTPYSDLVPL
YTSPDIPPMTAPVLTASYGGRRGETLLYPVYTWIGQANAASYEIAIYEVNPEEEPAAEPIETLRSDMAEIYDPQAHYGPT
PFYWRVRAFDGEGQPLGEWSQVRSFRTDPADGWQVAVLGDSISHGGGHFSYSPAVFSFSWLHYLDFPAINLSQSGDTSGM
TAERFDRDVLPFHPAYLIIMTGSNSLRAGEDTDAVIADLESMRQRCLENGIRPIFATLPAINPDNIDHVFQEPTADDWQE
RFDAVNAYIRTHAYIDMATAIPTQDGLLPTQYALDGLHPDANGKALMGAYVNSVWPEVKVAADQELEAYEAGE
>WP_005839809.1 winged helix-turn-helix domain-containing protein [Mitsuokella multacida]
MQILVVDDEAPIRELLSFNLKKSGYEVEMAADGRTALQRAPEADLVLLDIMLPEVDGLEVCRQLKADPQTSGIPIIMLTA
KAEEIDRVLGLELGADDYVVKPFSMRELLARVKAVLRRSASVQKGSRENKEREESLTIGGLRLDFSSYQAWLHDKTIALT
PKEYELLKLLVTNPGRAFSRDELLERIWGYEYYGDTRTVDVHIRHLRAKLKDDPTVSDAIETVRGVGYRFARRPA
>WP_005839812.1 MBL fold metallo-hydrolase RNA specificity domain-containing protein [Mitsuokella multacida]
MRLEFLGAAHTVTGSCYLLETGEDRYLIDCGMFQGSKRIREYNYEEFSFNPADIDGVLLTHAHVDHCGLVPKLVREGFKG
TVYATQATCDLAKIMLPDSAHIQESDAEMLNRKGQRRGDAPVEPLYGINDALDALKQFSPVPYDQELHLSDNLRVFFRDA
GHILGSAILEVYVKENGKETKLVFSGDLGQPDQPILRDPTIIHGADFVITESTYGDRLHQLYDKETALIEIVNETMDRGG
NLIIPSFAVGRTQTLLYYFFRLHREGRLDPDIPIIIDSPLAINATRVFLKNFRDFDEDALKVFGKNGKVPDFPQVRLCET
AAESRALNSSEGSAIIISASGMADAGRVLHHLKHNLWRPESTILFVGYQAEGCLGRRLIDGITRVRVLGEEIAVKAQIKS
LDGFSAHADANQIMSWLGEITSPKPAKIFIVHGEATAQGALKSRIQKELGIECYVPFRGDLAKITGRTAEIIPSNIPAVS
VEKEMEDVLRDFDSDYRQLRRRVMHYVVRQPKMMEPVIKVMNKARNYIRKLFTPFNI
>WP_005839815.1 dihydroorotase [Mitsuokella multacida]
MKLILKGGRVINPAEHFDEVADVLIEDGKIAAVGKDLSAEGAEVYDAAGKIVTPGLIDMHTHFREPGQEAKEDFESGSKA
AAAGGYTTVATMPNTKPVVDTAALVRSLEKRAEDVAKVHIRIIGAVTKGQKGQELAELGDMVAAGAVAFSDDGHFDPTAK
VLLNAYDYLHTFDKVIINHEEEPSLVEDGVMNEGHCSAMLGMKGRPTVAEDIAVARDILLAEYAGARVHVAHISSGRSVE
LVREAKKHGIRVTTEVTPHHLTMTDECVNLYDSSTKTNPPLRSQSDVDAMVEGLKDGTIDAIVTDHSPHAQEEKDREYIY
APSGFPGLETAIGVLFTDLCKTGKVDIPTIIEKMTWGPAKAFKLDAGTLSVGANADVTVIDPDLVWTVDPKKFYTRGSHS
PFVGRELTGKPVLTIVDGKVVMKDGVVL
>WP_005839816.1 glutamine-hydrolyzing carbamoyl-phosphate synthase small subunit [Mitsuokella multacida]
MKGKLILEDGSVFHGELLNNIKATGEVVFNTGMVGYQESLTDPSYCRQILTLTYPMVGNYGIADIFMQSRKSFVNGFVIG
ELCEHGSNWHYETSLADFLTKQGVPCLYNVDTRAVTRKIRNAGTMKGIIVPEDAAQTEIDELFAVPIKKDVVMEVTTPEA
YTLESEKEDAPFVVAMDFGVKQNIIKSMHDLGFKITVVPAHTTAEEVLAMNPDGIFLSNGPGDPADVPEIVEEVKKLIGK
KPIFGICLGHQLLALAMGAKTYKLKFGHRGTNQPVKDLRTGNVYISSQNHGYAVDEASLKDLPLTVTHINVNDGTVEGMR
HETLPIFSVQYHPEAAPGPDDNMYLFDEFWAMLKKGE
>WP_005839820.1 dihydroorotate dehydrogenase electron transfer subunit [Mitsuokella multacida]
MTLPNQPKKIVRDAKVLAQQELATDVFFLVVEAPEIARLARAGQFVQLRILSGDFTLRRPVGVAAVDEKKGSIAFIYRVV
GRGTKALSELMPGEIVNVLGPLGHGFAMQYEHPLIVGGGMGLSPLLYYAAAMQGKADVLMGGKTAEELFWKNLFDDLCGQ
CFLTTDDGSLGTKGFTTTVLPEILEKGDYDVVVTCGPEIMMRGVAKIAKEHGIPCEVSLEKRMACGLGACLSCSIDTTDG
QRKKVCKDGPVFPAEEVFA
>WP_005839822.1 dihydroorotate dehydrogenase [Mitsuokella multacida]
MSDERLHTNLLGIAMQTPVLTASGTFGFGEEFADFVDLSRLGGVMVKGTTLLPRRGNDGVRITETPKGMLNCIGLENPGV
EHFLKETLPRIQQYGMNVIVNISGSTAEDYGKLAGLLDVPGVAAIELNVSCPNVKEGGIVFGTDPEAASAVVRAAKAHTK
KPVILKLSPNVTDIVAMAKAVEAAGADAVSLINTLLGMEIDIHRFRPVLGNITGGLSGPCVKPVAVRMVWQVAQAVHIPI
IGMGGIASAEDAVEFFLAGASAVAVGTANFTDPEITMKICDGLTDYLAENGFSSIEEIVGKANPGFLGFPKDVQKG
>WP_005839824.1 orotidine-5'-phosphate decarboxylase [Mitsuokella multacida]
MAIKADDRLIVALDFHTMEDVKALVEKLGDSVSYYKVGMELFYSVGGEVVRWLRGQGKHVFLDLKLHDIPNTVAGGLCSL
MDLGADILNVHASGGYTMMKTAADRLHAAAEERGIPCPKLIAITVLTSINQEDWDGVGQTLPIQDAVVRLAKLAKSAGLD
GVVASPQEAALIREACGADFLIVTPGVRPAGSAINDQSRIATPAKALTNGASHLVIGRPIRAAEDPKAAAEAILKEMETV
K
>WP_005839830.1 sugar O-acetyltransferase [Mitsuokella multacida]
MKSGEIYWPSDTSLMEQQFDCLEKLYDFNATRPHEQEKRQALLKEMLAEVGKDCYIEPPLRANWGGHHLHLGNQVYANFN
LTLVDDCDIYIGDHTMIGPNVTIATANHPLAPELRERAYQYNLPVHIGKNVWLGAGVIVVPGVTIGDNTVIGAGSVVTRD
IPANVLAFGVPCRVQRELGDHDWEFYHKNRRMPQELLKYRRPGKETEA
>WP_005839832.1 metallophosphoesterase [Mitsuokella multacida]
MALFAIGDFHLSFQTPEKSMDVFGKAWQHHEEKIKRNCEALVGPHDTLVITGDHSWGRKLPECEQDLAFIAALPGRKILL
RGNHDMFWDAKRTASLNRRFEGRLSFLQNNFYAYEDYALVGTKGFTFEGPFYLDGEGHVVGWDEEREAHARKLIERECVR
LRRSLDAAVEAGYKKFLLFLHYPPTNILEQQSPFTDIAEEYGVEQVIYSHCHGEERFHDSLQGTVRGITYRLVSGDYLDF
RPVKIL
>WP_005839839.1 hypothetical protein [Mitsuokella multacida]
MDDDYVRGSFRAEVQEDITFGQLKLSIDYMLDDPGLQRLLTQGKVSYVTHVECSLVGYRQIFSSKNAHEDVTIDAGNLTN
EVEISTYIVATENIQGYHNEQFNVGFGKDASFDIWKGGILAIGPEYTIDINRDGKNYDKMADILAIAVDEGNPGDVWVDS
EGDCLRLFVSRDLFNVYHRHKASDRYMMIQTFFVPAIMEVLMDMKEVDKDSDEGMDSYRWYGVFKKLLEQNGIDIEDIQL
GTGSSKKNVGRLAQQIFKYPLLHAMDELERAERDGGDDE
>WP_005839842.1 DUF6339 family protein [Mitsuokella multacida]
MRLQYLTDEGIQYLKGNFEANLPRYIQRDSAYFADLLKKQDFLQDTGYDFNSFASNLQVTDDASTDDVHNAEVIHRALSD
LPYYMAIDEKIWAALLHTYLFDFVCEKKKDLLDENVRDYQNKIYNSFFTYTRHGKRRGTFVNCVASLYWGAEMVYDPSNH
DDPYGLLKEIAATGYPSTIVIFSSSRILGRRETCIGFLKAIRKLRMAQKWNVDRPAVVSGIKYLNLIAGLSMLDMRSEEE
IEHITEMFYQGYFQNQEHKDEQ
>WP_005839843.1 hypothetical protein [Mitsuokella multacida]
MEAFLSSEVAILTVCGLAALSVLVFLALIVLASFGVIDGKFLLELLRIIRK
>WP_005839844.1 folate family ECF transporter S component [Mitsuokella multacida]
MSRFSVKPLVYAGVSVALAVLFSYVFAIQTIFVRITFGFLPIAIYGAMYGPMKAGLVAAAADFIGTTLLGTSIFFPGFLV
SGFLTGYIYGWFFYRKRVTLRRACIPFFLVMVFIHLGLNTLWLTIFYHKAASAIFLSRLIKNLLCYPMEVGLFLAVYRPL
LRFLPEQFPQPEASRPAPSTGA
>WP_005839845.1 nucleoside phosphorylase [Mitsuokella multacida]
MDKERKVEAPQPHTQLTHAIGTDRAIIMGDPARVDTIAKLMDDPQPWAFNREYKSVVGTYRGQRILAMSTGIGAPSAGIG
VEELHNVGVKYVIRVGSAGAMQKDIPLGRLVIAEGVVRDDGLSRKYVPEIYPAVPSYRLLHLAHRYAPQAVYGIVRSHDG
FYVDDNAEVESFWSKKGIKADDMESGILMVIGRLRGIETLSILNNVVLYQGDLAEGVNSLVNSADLVAQGERDSLLTALN
ILSDKEMEK
>WP_005839847.1 hypothetical protein [Mitsuokella multacida]
MTKHNWFYSQLFTNWKRFEVIYVTILILLQLTVFAIVPDSPIGMISGSRVSFASSTA
>WP_005839849.1 nicotinamide riboside transporter PnuC [Mitsuokella multacida]
MKGRKISFIFGFIQCVAMTYVAWISHAYGSFAMDIVYVISQPIGWYLWGRQQQTHSFQPGTRKKVFFGAFLAWAIGWWVL
AGVGGQLPYFDSINFVISFIAQVLYVLKYNENWSLWIFVNIANFVYWSILSVQMMMGDNTIGTLGANLSQVALQAALLFN
AIYAQKVWSSGEANNEGGAA
>WP_005839850.1 D-2-hydroxyacid dehydrogenase [Mitsuokella multacida]
MKIAVVNSFMNDAHREKISAAAAQHSMEVAYYKTNDEALPHLADVDIIYAAATGGGSKLAEAAPHLKWFCSVSAGVDPVL
KPGVLPDGCLLSNSSGAYGVTIAEHLVMVTLMLVRRYPEYAEIIRRHEWKNNLPLRSIKGSRVTIVGTGDIGTRYAERIQ
SFQPAAIIGVSRTGRKRSPVYDTVVKQEELESYLPKTDILVLCLPGTKETTNMISRERLAMLPEDAFVINVGRGNSIDQA
ALVEALNAGHLAGAALDVMAKEPIPEGDPLWTAKNVILTPHCSGKMTLAYTRDKTVEMFCEDLEHFVKQEPLEHEVKRDL
GY
>WP_005839858.1 tRNA guanosine(34) transglycosylase Tgt [Mitsuokella multacida]
MTAITYELVKKDERTGARAGIIHTPHGSFPTPIFMPVGTQASVKGVSPDELRDLGAGIILSNTYHLFLRPGMDLIREAGG
LHKFMHWDRAILTDSGGFQVFSLGDLRKITEEGVTFRSHIDGSKKFLSPEVSMEVQMALGSDIVMAFDECVPYPADYDYA
KKSTERTIRWLKRCKEAMTAPNQGLFGIVQGGMYKELREWSARETTAMDLPGYAVGGLSVGEPKELMYEMLEYSTSLLPQ
DKPRYLMGVGTPDCLVEGVQRGIDMFDCVYPTRVARNGMAMTWTGRLVMKNAQFTHDHHVLEEGCGCYACRNGYTRAYIR
HLVRANEIFGLRLLSLHNLYFLQDFMRRMRQAILDDRFTEFRSDFFNHYQMHGKQ
>WP_005839860.1 preprotein translocase subunit YajC [Mitsuokella multacida]
MSPETLGTLGPIVVMVAIFYFLLYRPQKKQQSRRRAMLDSLKKGDQVITIGGIYGTIEEIGDKSLKLKIADGVVIEVVRS
SVNANVTQQEAA
>WP_005839862.1 5-formyltetrahydrofolate cyclo-ligase [Mitsuokella multacida]
MTTLHEKKLAEKKALRQKMLTFRKGLTKEQHEEKSRAILARLYEEPRFQQAKTIFAYASMPDEVQLYDLLAHALKAGKRV
GLPLITGKGLMEVVNLPSLDSLVRGKFGILTVREEEQSIIPASEVDFVVVPGAAFSPAGDRLGLGGGYYDRYLAEKAPQA
YRAALTFDGQVVPSVPMEAHDARVNLILTETRRIEPNK
>WP_005839864.1 protein translocase subunit SecF [Mitsuokella multacida]
MLKFDIAGHRKIWFLISALIIIPGLICMAVRGFNFGIDFTGGTIIDLKFSQPVSIAEVRTSLAKYDLDDATIQLSGAQSD
VKESEDVMIRTRDLEEDQRKEVMATLKTDVGDYQVLREEKVGATIGGELITNAVLALVVSWALIILYVAYRFELRFGIAA
VLALIHDILIVLAVFSLTQRQIDSSFIAALLTIVGYSINDTIVIFDRIRENLKLHFRRGGNIDELVNRSIYQTLTRSLYT
VFTVLFTTAALYFFGGDTTKDFAFALLVGFTVGCYSSIFIASPLWIVFRNWGEKKKHQPKPEAA
>WP_005839866.1 single-stranded-DNA-specific exonuclease RecJ [Mitsuokella multacida]
MYKKWKLYEPVPELAAFAQEIGRDTTVAALLWHRGIRTRDAAELFLHPERLPFADPFAMRDMDKAVARIQKALAQGEHIT
VYGDYDVDGMTATSLLTRTLRKFGAKVDFYIPDRMTEGYGLNRRALEEIAEQSDLLVTVDCGIASVADVAAIQGAGKLDI
IITDHHLPGSELPPACAVLNPHRADCPYPDKDLAGVGVAFKLCQALAAARSGKLWDGQSAFTDDLELVALGTVADIVPLR
GENRRIVKQGMARMEATALPGVAALVEVAGLKDKKITAGHLGFLLAPRLNAAGRIESARTGVALLTAEDRAQADKLALEL
DALNTERREIESTICQTAEQELESLDMAETKAIVVAGKGWNPGVIGIAASRLVDKFYKPTIVLSVQEDGICRGSCRSIEG
LNMYEALSACKEHLLQFGGHAMAAGLSLREEELPAFRAAFAAYAGAHLSEEDYEPKVSVEFEMMPEELTLDLVEELSLLE
PYGMGNPKPYFGCRNVRGREAMAIGREQNHLRFKLGTEDAPVTSLMWNRADLAAAVNRETLDVVYAPAINEWNGRRSLQC
MVEDLSPAQSERVFPEKELLRDIYRYLYAMQRGQGLIPFDTAALTAGFCQSFHHISQYTMGAALRIFQELGILRENLNEN
RYYLPPVQGKQGKMELDASPTYRRHKVI
>WP_005839867.1 bifunctional (p)ppGpp synthetase/guanosine-3',5'-bis(diphosphate) 3'-pyrophosphohydrolase [Mitsuokella multacida]
MNDKEKEPVTIENILDAVKSYSPKADLDLIRRAYELARKAHAGQTRVSGEAYIIHPLHVAQILTQLHLDDATISAALLHD
VVEDTIYTNDQMKEMFGDEVAMLIDGVTKLGRLQYKSKEEAQLESYRKMFLAMAKDIRVIMIKLADRLHNMRTLKYMRED
KQKRIARETIEIYAPLANRLGISSIKWELEDLCLRYLEPEIYYDLVENVKQKRKERQTFIDTSIEQIKEKLAEAHIKADI
SGRAKHFYSIYKKMKRDNKELSEIYDLSAVRVLVDSVKDCYGVLGVIHAMWKPIPGRFKDYIAMPKSNGYQSLHTTVMTR
GYPLEIQIRTFAMHQVSEYGVAAHWKYKEAGKGAKATGAVDQKMSWLRQMVNLQQELSDPKEYFEALKVDVFSDEVFVFT
PKGDVVDLPKGSIPIDFAYRIHTEVGHHCVGAKVNGKLVPLEYKLKNGDIVSVITNKANNGPSRDWLNIVASSETRSKIR
SWFKKEKREENIEQGLELIKDEAKRLGYAPKSLLKEGRLQQVADKLNILSEEDLLAALGYGGITVRSVMTKLIELYKKDL
KEATPPDVSKMLSELKTPQHVGKRNRSSHGVLVEGESGLLVRLARCCNPIPGDPITGFVTKGRGVSVHRADCPNVLRDND
LSRMIEVSWDIGLDKDYTVEIEIVCNDKSGVLAELLAVPSEMKINIHSVNANPNRSNKTSTIIMGLDVKNATQVSQIMTK
MRRLKNVYSVSRALSSRTGQ
>WP_005839872.1 histidine--tRNA ligase [Mitsuokella multacida]
MLTNAPRGTKDILPDTVGEWNYIEGKIREICGRYGFEEIRTPLFEHTELFHRGIGEGTDVVDKEMYTFEDRGGRSITLRP
ENTASVVRAYLQNKLYGDSSLVKLFYIGSMFRYDRPQAGRMREFHQFGVESLGEENPMADAEIIMLAVDFLQSLGLKDLK
LSLNSVGCPKCRPVYRKVLQDYFRDKLDDLCEDCQDRFERSPLRILDCKVDADKPYMADAPKITDCLCDECREHFEKVQS
YLTNAGIEFELDPRLVRGLDYYTKTAFEIKYAPLGAQSAVAGGGRYDGLIEEIGGKPTPAVGFATGLERVLLALEKQGLI
PEQPKKTDAFVVALGEAAKAPAFTLLTKLRRAGLKASMDYAGRSMKAQMKQANKANARFALIIGEDEVKESCVMLKDMEK
SVQQKVSFDAIIEKLCAEVKG
>WP_005839874.1 aspartate--tRNA ligase [Mitsuokella multacida]
METLQGMKRTHHCGVLRKTDVGQEVVLCGWVSRRRDHGGLIFVDMRDRSGFVQVVFDEAAMNEGTFHKAESLRNEFCIAV
RGKIRARSEETINPNIETGEIEVVCAELRILNPSKTPPFYIQDGVDVDEMVRLKYRYLDLRRPEMQKNIILRHRVTKIMR
DFFDRNGFLEIETPMLCKSTPEGARDFLVPSRVNPGEFYALPQSPQIFKQILQVAGFEKYFQIVRCFRDEDLRADRQPEF
TQLDIEMSFMDQDDILTLMEEMIKELFKKAIGADVPTPFERMEWDTAMDKYGSDKPDLRFDMPLMDISEYVKGSSFKVFN
SVIENGGMVKCIKVDGYADIPRRRLDDLVKFVQVYGAKGLAWIQYTEEGIKSPFKKFYEDETFAKIAEATGAKTGDLLLV
VADKRLVVDTALGQLRLEMGKERGLIDPDKLRFLWVVDFPMYEWSDEEHRFKAMHHPFTAPRDEDIDLLNTDRMGDVKAK
AYDMVLNGVEIGGGSLRIYNADLQEKVFESLGLTPEQAHTKFGFMMDAFQYGTPPHGGLAFGLDRLVMLMAKRPSIRDVI
AFPKTQSARDVMSNAPSPVDEKQLRELSIRTAVKKKEKKEN
>WP_005839878.1 phosphatidylserine decarboxylase family protein [Mitsuokella multacida]
MRSGGGGLTPIISEGYPFIGGCFVLTLLFGWSFHPLAAVIPFVLMLYFCYFFRNPNRHIEQDPSVVLSPADGTVTDIVPL
ETDEDGFLQEPCNKVIIFMSVFNVHVNRSPIDGEIKLQKYYCGRFRPAYKDTVGFENEHHLLGIENSRMRITVKQIAGIL
ARRIVSYVTLDDKLKQGELYGMIKFGSCLEVVMPKDVAVTVEKGQKVMGGKTIIGRIKD
>WP_005839883.1 CDP-diacylglycerol--serine O-phosphatidyltransferase [Mitsuokella multacida]
MDYRRLIPNMCTSSNLVFGMCSILSTYNHNFIWGSIFILLALVADGLDGRTARFFGVASEMGKEMDSLCDLGSFGIAPAF
LAWAFVLHNHGILGIVVAIFFAICGMWRLARFNVNASVVHGYFMGLAIPAGGNIVAMTTLLFVQLGIDPMTFGIAYPIVM
AFVGWLMVSHVHYPNFKGDGAEPIYLLSKVVALVMFLAILWLGHASLLAALAVAIFSTYAVLGIVNSLLASFAKKG
>WP_005839887.1 7-carboxy-7-deazaguanine synthase QueE [Mitsuokella multacida]
MNASNENLIEIFSSIQGEGKYVGCRQVFVRLEGCNLDCSYCDTENKPGSHPACQVETAAGSRTFATIKNPMTASETAAVI
ANLLREVPHEAVSFTGGEPLLHAAFIRAVVLQLRALGQPCKVFLETNGTLYRELASILDITDIISMDIKLPSIVSRPQWE
AHARFLELARTKDLYVKLVVSAETTKEEFEKSVALLEEQAPDALFIIQPVTPYGGCKAASPEKILACQSHALKHLKDVRV
IPQTHKMIGQL
>WP_005839890.1 nucleobase:cation symporter-2 family protein [Mitsuokella multacida]
MTTTAAASVHPVDQKLPWGRTIIYAFQHVLAMYAGAVAVPLVLAGAVHLSTEELIYLINADLFTCGIATLVQSLSIRNFI
GSKLPIVQGCTFTAVTPMIIIANTHGGGAAGLQVVYGAAIFAGIACFVISNFFSKMLRFFPPVVTGSVITVIGLSLMPVA
VNWIAGANPAASDYCEPTHILMAALVLAIILVIYRVCRGFLRQISVLLGLVIGTLIADALGMADFHAVGEAAALGITTPF
AFGYPVFEPVSCLAMTLVMLVTMAETTGDIVAVTEIVGKPMTESMLTKALRADGFSTALGGVFNTFPYTAFAQNIGLIGM
TGVRSRYIVAVCGVMLMILGLFPKMAAVVASVPTMVLGGAGLAMFGMVAASGFQALSKAELHKKGNIMVVAISVAVALIP
IGVPSFYSKFPTWVQIICNSGITIGSITAIVLNLLLRDAPEPDEEKLPFSRSKDA
>WP_005839891.1 putative manganese-dependent inorganic diphosphatase [Mitsuokella multacida]
MTKSTKPIYVIGHRNPDTDSICSAIGYAHLKQALGFNAVPARAGKVNAETKYALEHFHVEQPLLLSDLYPRVKDVTLDCK
IVVKQHDTLRHLGEVMRGHDLKSVPVTDSKGILVGIVTVSDLAKRYFQELSMQDLSEMRVRYRDIIAATDSEVLVSGDES
DFIKGKIRIAAGSIKMIQDTVEPNDIVLVGDRHDETLIDIVDQGISCLIVTGNGRVSADVIEAAEAKHIFVLSTPYDTYT
VARLINQCVPIRRIMHPDPVCFKPLDLLSDIKGTMEETNYRNYPVLENGRLVGLVSRDNLMLPERDRVILVDHNERGQAV
EGIEEAKILEIIDHHRLGGIQTSEPIFTHAEPVGCTATIVANMHWQNDVDIPASIAGLLLSAILSDTVLFKSPTCTPYDK
KTAERLAEIAGVDIQEYGMAMLKAGSGIGDMTPAEIAKNDLKEFQIGDYRVIVSQISVMDPKEVMDIEPQLIEAMQNICD
KEGFDLSLVMVTDILQEATYLLFTGSPKTLIGEAFKKDASGTHIYLPGVMSRKKQVIPPLSEAVKRLGKN
>WP_005839894.1 NAD-dependent DNA ligase LigA [Mitsuokella multacida]
MAQNDAPESIQQVKKELTELRKTIRYHNNRYYNEDNPEISDYEYDQLMLRLKAIEAKYPELITKNSPTQVVGGQARRTAG
VLVKHDVPMLSLQDVFSKEEIFAFVEELQQELEAPEFVVEEKIDGLSMALRYEDGELVRAITRGDGIVQGEDVTENAKVI
HDVKKKLKDKLPYFEIRGEVYMEKKAFDAVNARQELLGLKPFANPRNCAAGTLRQLDSRITKERHLSLFIFNLQTARGRT
FTTHTEAYDFMKKQGIKVIHGYKVCHTADEVWQAITAIGENRGNLPYDIDGAVVKLNNLADREKLGATAKVPRWAIAYKY
PPEEKETVIRKIELSVGRTGRITPTAVFDPIRLCGTTVERATLHNQDFIDNLDVRIGDTVRVYKSGEIIPKVKEVVKEKR
PAGTEPFVIGTTCPVCGAPAVREPDTSDIKCKNPSCPAQLESHILNFVGRSAMDIKGLGEAAIHRLIEDGFIATIADLYR
LGGKREELIEKGIIGKEKNTDKVLAAIEASKENEPQRLLTGLGIPGIGRTAARELMLHFGSIDALAKASEEEILEVRDMG
EISAKAIVQYFNDPASQKILAAFRAAGVNFTLEDTGLVDEKFAGKTFVITGTLPSLSRKDAAALIESHGGRVAGSVSKKT
DYLVAGEAAGSKLQKATDLGITILDEAGLQALLED
>WP_005839897.1 hypothetical protein [Mitsuokella multacida]
MKEETIEKVREELAGWAYLEELPGSWHGFTLRKIGEPAGDCYDIFTYESETLHKSATAYFHEETHEYKLRIKIGLIELCR
IEFITADFVVFEALLKAQLESLLAELETFDPASVSSIVREKEILTWKAGSELPETLEGFSLFIRPAYPVKINNGSYIIID
YVDFSLESSVTVYFNIYRDEFFSEARIWNIPDVNYDFDSNTLPELEERLQTCLVPRLQEVRARAEKEAALRQAKQEHSQT
AKEAEEQK
>WP_005839899.1 nucleoid-associated protein [Mitsuokella multacida]
MIIIEKAILHILDFHSGVTVYSDTELPVKDSIETWLLKHIERAWGSQDAKPGTFYDDSAFLKQIASYDAGELSFIDFSKQ
IAKTLEDAFTHAEEMPSSDVIVAAVSIDEVPYLVILRSNSHIGFTHQVNQTENGIQNEIINHYSIMPNLSQKIDEFAFVN
RKTKEIKTAAKKYTLDGNPVIVLPEVLLECSLTPSPKEAMKNLSKAAAKVAESFGQDKVATEAAVKSYVAETMQKGTELD
LQEAGKEIFHDNPAMQQELDTAIRDAGITEPVQMDLEATLKRVSRHKLKTDTGIELTIPTDYFDNTEFIEFNNNEDGTLS
ITLKHISNIVNRG
>WP_005839901.1 GTPase HflX [Mitsuokella multacida]
MQINGDIQNIKQHIVKRLEGLYEKTVPIGQLSTHELNSEMLEVTHLLGREVAVYLNRQGKVLQVSVGDTDTVDLPEFKSR
RAEGKLTGIRCIHTHPSGDTRLSEPDLSSLRRLRFDCMAAIGFRADREGEIVGSLGFFTGDVAEDGTEALSTVGPLPERA
LHMINLTYLITVVNKKLSARSTKTTADETERALLAGLDCGKTLWPIDESMAELERLADTAGAVIVGKFIQRREKPDAAFF
LGRGKVAEIAMEVQNRDATLLILDDELTPSQQHNLEQMLGIKVIDRTALILDIFAQRARTREGKLQVELAQLQYNLPRLG
GQGLVLSRLGGGIGTRGPGETKLEVDRRRIYARIHDLEAQIDAVQKNRHLHRRRRKLSRIPLVALVGYTNAGKSTLLNKL
TGAEVFAEDKLFATLDPTTRHLVLPEKQEILLTDTVGFIQKLPHTLVKAFRATLEEVQEADLLLHVVDCSNENYEQQIES
VVEVLKELDAVDKPTLYVFNKADRFAVPDAAPGQARKGLTPAQEAMMLHGREGICVSARTGANLLALQQLIEHFFSEQQV
QMELLIPFAQGRLLTELHELHAVRETDYCETGTRVKVSLPASKRARFEPYEIHKK
>WP_005839903.1 methionine gamma-lyase family protein [Mitsuokella multacida]
MSFSKKITDLKREVLKESEPLFAHIEDVAEANTLKVLDAMHECRVSDAHFNTTTGYAYDDIGRGKLEELYAKIFGAERAL
VRTQFVSGTHALATVLFGILRPGDELVSLTGKPYDTMQTVIGYDNPSPGSLKEFGVLYNELPMVAGKVDMAHIKDVITDK
TKMVEIQRSRGYSMRSPLSIEDIRAITAEVHRIKPDCICFVDNCYGEFVDYEEPTQAGADIMAGSLIKNPGGGIAPTGGY
IVGRDDLVELASYRLTAPGMGDELGASLSNNRLLFQGLFLAPHVVSQAIKGAIFAAGMFAKLGYKTLPLPTEVRGDIIQA
IELGSADKLIAFCGGIQKYSPVDSFAAPEPWDMPGYADKIIMAAGTFVQGASIEFSADGPLREPYNVYLQGGLTFEHAII
GIMGAAQAVLDLDTDK
>WP_005839905.1 transcriptional repressor LexA [Mitsuokella multacida]
MRKTRKSSDRQKEIFQFIKAFLLEKGYPPSVREIGEAVGLKSSSTVHGYLSRLEANGMIKRDPTKPRAIDILDERPWRQN
VPVPMLMGIHKGAALFSERNIRDVYSFPQDMLGTHKKTYLLHMPDDGLQQAGIAEGDVLFITPQEFANDFDLVVAETEGR
TLVRYFRQDEDGTYLQSTAETADSTEPCKNAVTIVARVISVYHRI
>WP_005839907.1 D-alanyl-D-alanine carboxypeptidase family protein [Mitsuokella multacida]
MLKSCKKIYVSLLSLALLLVWSAVAMAAAPDITADAAIVIDEATGQVLYEKNADKREYPASMTKMMTCILALEKSSPDQL
VTVSANAADVECTRLYPGYTLRMADILQQMMMISDNGAATAVGEAVGGDEASFAAMMNAKAQEIGATHTHFVNMNGMPDA
DHYSTARDMGKIAAYAMHNDAFRRIVGTKAKNIYYIVPQGHTTYCINTNELLDTYEGCTGIKTGWTSAARGCLSAAAKRD
GKELIAVVMHSDDDETRFSEAAALLDYGFEQEAELTPSAAGAQAAVAQ
>WP_005839919.1 hypothetical protein [Mitsuokella multacida]
MSESFSSINSLKADASLNNLSDAGKQRKLTQCKAPEVVLTLCRKRARRVFQPSTSCLTRGSAYRHLCIRSTSSATTSYLT
IDELEDLRYLDALAALLSLLMDCTKEAEILDKEQINQLLDLFVEKLPDLWGKCLKQCA
>WP_005839921.1 zeta toxin family protein [Mitsuokella multacida]
MNTIKRPEVVVFAGPNGSGKSTITQLLKPIGIDYINADDIKRTTGCTDLAAAQAATKLREEHVAAGKPFCFETVMSTDRN
LNLIQNASEKGFFIRTYIVLTCDSAINVSRVHGRVQSGGHDVPVEKIISRYNRSLKLIKDVVAASHVCNIYDNSSQYPVR
FFNKKVHTCFYEENLFWNLASIQELTGIQFMQTRLLNLHNPFTKLDFASHPTT
>WP_005839922.1 MULTISPECIES: hypothetical protein [Mitsuokella]
MRIDEIKIPQDPDERESFLASYAVELDHQKARALGLPRYYVKDGFLVEERNGQLRKIKPITRNPLDEHH
>WP_005839923.1 MULTISPECIES: helix-turn-helix transcriptional regulator [Mitsuokella]
MSVILEQLIQRRKELHISQKEVARRMKTGQTTIARIETGARSPKLETVERFAQALGCDIVLKRND
>WP_005839926.1 MFS transporter [Mitsuokella multacida]
MEQKNPLKIPKILWFQLFLLALGYAFYSANRLSFGVGLKAVAASLSLTAVQLGTIGTIFTLGQALIDIPAGYLADRFGRK
RMLIFGMVGLGCMTACVTTSASFVGAAFWRVCFGIFEGCWNIVMYSVAGSIFPAARAMLNGLMMTFYSIGAYVGPTYYGW
SLERTGDWSIGLTHMGFVTVIFGLLLIFGFKKKYTDTSTAIKRIHLVEAVRTVGFNKVVWLGVLIQILNIIPYWGFASMG
PYLFMTYKGFSPTEAGSFFGAIYGIGGLSGVVLGFFADRFGRKPTIIFLSGLNALCAFLIFHVIPQTSIILYIVGGLMGI
GLHAIYVLGYTIAQDGVSTSQIGLATGIVGASSYFLSFFSGPLMGFLTTTLGHVAALDIIVVAFEFCLFIVALLMKETQN
HHLREKADA
>WP_005839927.1 hypothetical protein [Mitsuokella multacida]
MEITIHRALSQLKTTQVLDALSNKDSKNLDPSQVNTITEAYQQNKFRQLVDPLDLAEKIRKTHDNLDALSVGIDAFLSES
NAISHIDVDLG
>WP_005839931.1 ABC transporter ATP-binding protein [Mitsuokella multacida]
MHIGKVITLQSQQQTQHWKELGSYFWQERKMLGIVTVSGLIYNVGMLAGPWFDGQLAQCLYDIVQGKQSASDMYRLCLCY
LATILCVQGARYIKRLYVRKFANHVSLTMRARLYQNLVQMTRAAIARQDTGSLMTKIIADIDACVEGMRKFTTELFDTGV
VMVAYIAMLLYYDWRLTMLVLLFPPLAYLLADRLRRHVARAAAQSKESSGALTDGTLDRLRHAMTYRIYGVEASEDAHYE
TLLTDYEKKRIRSNLFENALQPLYRSIALCGTVVILYEGGRNVLGSGMASWDIAAFSTYLACFLKLAVKSSHAAKLFNAV
QKAQVSWQRIRPQLQESAPLTEPQQPFPADVLTVQDVAFTYPGTEMPVFRNLSFTARPGEIIGITGPVACGKSTLGRALL
CESPHDGTIYFGSQELGNGHGSPVGIIGYSGHSPELFSGTIAENIQFGCTDRPDDFRAVWQAVCLDEDDLPDGPATRIGP
GGLRLSGGQQARVALARALFGGCPVLVLDDPFASVDQKTEARILQHLRQSSNGRIILLISHRLTVFPQLDQVIWMQPDGA
VRVADHAALYEQCDAYRRLYDLQVPQSPAESLPPLASLGKEADSHA
>WP_005839932.1 ABC transporter ATP-binding protein [Mitsuokella multacida]
MRDVWLAILRRYALLFAALLLVIAADIAVNITPPLVLQYLVDHLADGAIAEETLLLVALLYFALCAAGGLVDTLKETGIT
VLGQKITHGLRSAMCQRLSRLPADFFVQHESGALSSRFINDVDTLESLFDSGVVSMIADACTILAILAVVSQISGGLGIL
LVIALPLLFLLTRYFQRRMRQAQLDNRAAVAKTSALIPETVDNIRTIHLCQQERYMAERCRVSLKQSFAAMERSNFCDSI
YSPIIICNCTAIICLMMALSVSSSAMQALFGMTVGSVVALIAYVRRIFTPLESIGMEIQNIQSAIAGIDRLREFFAAPLE
SLPPAAASPSPAEQQLPLVIEHVSFGYGKGPSLFRDFSLTVREGETVTLAGRTGVGKTTLFKLILGLYAPRTGNIRICGL
DPRAIPAEKRRPICCCVEQGFTAIDGSVRDQITLRDARVTEAAVQEALALTGMAEVCAQLPQGLATPFCPALFSQGQRQL
LGIARAIALNPRLLLLDEITANLDALTERQIIRALQAASKDRAVLSISHRLYEASGGKIITLS
>WP_005839934.1 FAD-dependent oxidoreductase [Mitsuokella multacida]
MAEVPAKAPARELYDVIVIGGGPAGLTAAIYLARACYRVLVIEKEHFGGQITITDRVVNYPGIASISGAALTENMRQQAE
AFGAEFKIAEVTALDMSGDIKTLHTTQGILSCFGVLLAAGARPRSAGFTGEEAFRGRGVAYCATCDGEFFRGKQVFVVGG
GYAAAEESVFLMKYASHVTCLVRGDDFSCAKATADEARNHPDITVRTHTVVESVEGDTLLRRLTCRDTETGETKTYDAGK
GTFGVFVFAGYEPATELIRGIAELDPKGYVITDASMKTSCDGLYAAGDIRIKPLRQCITAAGDGALAATELERYALQMQK
KTGIRPLRPAVAEPEEPAAESASSQLFQPEIVRQLQTVFARMERGLELRLYLNDSAKSGELASYVDELARLTDKIQVVRM
PAEEAAAEDERPCVRVFCGGKPVGIAFHGVPGGHEFTSFVLGLYNAAGPGQALDESLRQRLLDWDTPCHLRIFVSLSCTL
CPELVTAAQRLATLNPRITTDVYDLNLYPSLREAYQVMSVPCFLINEDGPHFGKKTAAQLLDLMEAART
>WP_005839938.1 Gfo/Idh/MocA family protein [Mitsuokella multacida]
MAVTYRWATLGCGVIGHQLAEAMQKLGGNLYAVGNRTHEKAVKFAEQYGVGKVYDKPEDMFADPDVDIIYISTPHNTHIK
YLRQALAAGKHVLCEKSITLNYYELEEAVKLAMEHHVVLAEAQTIYHMPIYRALRERIERGDFGPLRLITMNFGSYKPYN
MKNRFFNRNLAGGAMLDIGVYALSFVRWFMSSCPQEIASQVLYAPTGVDEQASMLLKNAQGEMATVMLSLHAKQPKRGMI
SFDKAYIELMEYPRGDKAVITWTEDGHKEEIVAGETANALCYEIEDMERTVAGSEDFMHLDYTVDVMALLTKVRRDWGMR
YPEEE
>WP_005839946.1 MazG nucleotide pyrophosphohydrolase domain-containing protein [Mitsuokella multacida]
MDKEKNRLESIGRLCEVVAQLRGPGGCPWDRVQTHESLKPACIEEAAEVLGGIDILRETGRAENLKEELGDLLLQVVFHA
QLAQEEGLFSLADVAEAAAAKMVRRHPHVFHEPMLDDTGKPLTGWKEIKAQEKKGREWEEDYLPHAFEEASALIEQAKKR
KGI
>WP_005839952.1 ATP-binding protein [Mitsuokella multacida]
MFHSKITRRLVTSFLLVVLVSLSLLGIILLNYFRDYTMQQEKNALILNAQIIETSLEDSLYSRDVAGLHTTLQEIHEETS
LRVTVIDADGTVLADTADPEQSMSNHLDREEVQQAMTESYGLAIRQSDTLHENLMYVAVPVYRNGQLIGIIRTSSSLASM
EQSYHTGLRVILSALFFALLAALIIAIWLAHRQVQPIRCLSLDAMEIASGNLHKRLQWHSGDEFDTLVQTINQLTRNLSA
KIQESQAEAEKMTLILNNTDNAIMLIDERGLIVGTNRQAEETFHLQGNALHRHSIHVIGSAELSEAAQEVCRQGKAQTIT
LTIHDGSAAQTFQVFLAPFYDGPDELVLAVFHDISLLQEINQRQAEFVSNAAHELATPLTSISGFAETLLDDDFKDPEAS
RHFIGIIYREAQRMNSLMKGLLELARLDSTHGKTKIKRRPVEVNTILHQTVEQLQAKAKSKEQTLIEEPAPIPLYVLAAP
ELFGQILYNLTENAIKYTQEGGTIHLKSRQAANQLELTVADNGIGIGPADLPRIFDRFYRVDKARARKSGGNGIGLSLVK
FLVELFDGTIEVTSQLEKGTTFTLTFPLTTKS
>WP_005839954.1 class I SAM-dependent methyltransferase [Mitsuokella multacida]
MERKQIVHNAYAVVGQLSKGYDGMMKNESLLGRLANRFFWQLSGSRYESFVRQAFQGIPKGFSGTLLEVPVGTGVLSLPH
YHRMKSAKIVCLDYSEQMLQQAMESPAARGLHQVEFVRGDVGNLQYLDGSFDCVLSLNGLHAFPNKMAAFHETYRVLKKG
GTFTGCCYIKGQNRITDLFVQAFCVPMGFFTPPFDTAASLEERLRSMYREVKVTRTGSFAGFVCRK
>WP_005839959.1 UxaA family hydrolase [Mitsuokella multacida]
MINALKMDERDNVVTCVKEVKRGEDVVYQEGASEMSLTAEEAIPYCHKVALSDLAEGTEIIKYGESLGKLIAPVKKGHWV
NDKNLKSVPRDYESELAGDDFVMQAKQSAGAPDLEPFSFLGLSPRGGAAGHPQPRPDPADVCLRQ
>WP_005839973.1 ESPR-type extended signal peptide-containing protein [Mitsuokella multacida]
MNRIYKVIYNKARQCYIVVSESYPILAKSNHKSSQQGADHTNTPALARIIAVALAAGALIWGSVPEISWAADTGQADTGQ
ADTGQADIGQNAATIQGGIHYFSVNPEGGNRNKNYNNDGAAGVDSLAVGAGAHADGTMGATALGNDAVANGERALAVGNG
SKATGLDAIAIGTGSQGEADGINAIAIGEQSHAKGTYTTAVGSYSEATAEGAVALGQQAKSKGAYSTSIGIMANGMGDGG
TAADHSTAVGASSESSGLASVALGGFSKATDKFASALGYGSKAGLRGTAVGAASQVSAEGGTAVGLLSKASATGSVALGM
SSVADREAGWQGYHPVSGQMVDTSPAWQSSWGAISVGAGASQDENSKPIPQQTRQIINLAAGTQDTDAVNVAQLKNVMNM
PVHIYSGGTINTTGTQITNNMTISNLQLDFGDGLKAQEVGNDGDKRVLVTLDKDALKNDPAFKGPKGDKGDTGAQGPKGD
KGDTGAQGSKGDKGDTGAQGPKGDKGDTGVQGPKGDKGDAGVQGPKGDKGDTGAQGPAGKDGKDGKDGGVGTVTDDGSNI
TVTNTETDSTKPANYQVSLKKDINIDSVTADKVTAKEMTTDRLTINKDVSIEQGSKNAVNAGTVYNETRVKQDGKYVKAS
NTAGQNITALDNQVASNASNITNINGRVNNLDSKVNKVGAGAAALAALHPLDFDPEDKWDFAVGYGNYRDANSVAVGAFY
RPDDDTMFSVGTNFGNGENMINAGVSFKFGPKGKSQVRPGSTQEITELRATVARQDDQLKKQDSEIKELKAMVHQLMAKQ
DKQAATK
>WP_005839975.1 MerR family transcriptional regulator [Mitsuokella multacida]
MKNNQLSIGQMAELNHTTLATLRLYDENGLLKPVNVAPTNGYRIYDVLQSTAFHIIQYNKELNLSLKEIKEVLDRSDFDF
LSATYQRKLVDLDKELKEILWKKTEIEKILLWMDYFRHLPPAGTFTMEYIPKSYVYAKPAARDYFQEDFGSVVYDLSHME
GALRQKGVRGINPYDAFLTMKLDDFEAGHYRTGQLGVNLPKEAAAKLHAEVWPSSMSACVYLDDFTQAADYLDQLRAYCE
KQHCTPTGDVTCQIIGVIDKQDFRKTSEILRLQVPVKPGENPHH
>WP_005839983.1 MULTISPECIES: P-II family nitrogen regulator [Mitsuokella]
MKITKVEIITRASKLEELKQALNDIGVLGMTVSQVFGCGLSKGHTEVYRGKEYDINLVPKIKLETVVCEIPVERVLEVAQ
KAVRTGNIGDGKIFVYELTDAVRIRTGDRGPQAIMDTK
>WP_005839985.1 ammonium transporter [Mitsuokella multacida]
MIDTGDTAWVLISAALVFVMTPGLAFFYGGMVRSKNVLTTIMQSFFIVAMISVEWVILGYAMTFGTDINGFIGSLDKIGL
AGVGLNVLENGTIPELAFVAFQCMFAVITPALITGAFAERMRFAAFAVLILLWAIFIYNPMAHWVWGGGFLSQLGALDFA
GGLVIHILSGVSGLTICILLGKRRGYGQFAMLPHNLPMTVLGATLLWFGWFGFNAGSALGANGLAANAFVTTQAAAAAAT
VSWVLVEWYRNGKPTILGAASGCIAGLVAITPAAGFVKPMPALAIGLIGGIVCYFAVAVLKEKLGYDDSLDAFGVHGIGG
TWGSIATGLWATTEVNPAGADGLFYGETHLLFAQVVSVIVAYALAIVGTYILFQIVSHLMKVRADETEEIAGLDIVEHGE
RGYASAMMAGSPIAASLENSSEMLANTILSTQKE
>WP_005839990.1 sulfurtransferase TusA family protein [Mitsuokella multacida]
MSETIKTDSTIDITDVVCPITFVKVKLALEDLEDGQTLAVHLNDGEPIQNVPRSLKDEDHKVLSVKKREDGTYDLVVKKN
GLLAD
>WP_005839991.1 4Fe-4S binding protein [Mitsuokella multacida]
MAVDYKELKKGGFMRQRQKDHFSMRLKSVGGHFTAVQLGTVQKVAEQYGKGYVHLTSRQGIEIPFIRLEDIDAVKKALHE
GGVSVGVCGPRVRTITACQGCAVCASGLIDTQHLANEFDKRYGGRELPHKFKFGFTGCHNNCLKAEENDFGVKGGVEPKW
AADNCTFCGVCEAVCPEKAITVKADEGKVVLDESKCVYCGKCIKSCPTDAWQGRAGFVISFGGLYGNRIAVGRHFLPIVF
EEEKLYEVVDTTLAFFEKYAKPSERFANCLDRVGWDKFEQEVEKIL
>WP_005839993.1 M67 family metallopeptidase [Mitsuokella multacida]
MIIHLKLEDYLAIVRHARETAPIEDCGLIGGRIDEATAEKFVEKVFFLTNTDHSEEHFSLDTKEQFATVKELRAQGLDLL
GNWHSHPATPSRPSEEDKRLAYDSRASYFILSLNGGEPVLNSFHIEKQTDVSKEDLRIR
>WP_005839995.1 molybdopterin-synthase adenylyltransferase MoeB [Mitsuokella multacida]
MSALTNEQIERYSRHIILDKVGGKGQEKLLGGKVLVIGTGGLGAPAAMYLAAAGVGTIGLVDFDVVDLSNLQRQIIHQMK
DVGKAKVQSGQETIAAMNPDIEVHTYNEMVTSKNIRDIIRDQDYDFIIDGTDNFPAKFLINDACVFEKKAFSHAGIIRFQ
GQLMTYVPGEGPCYRCVFPTMPPKDAVPTCRQAGVLGVMGGVIGTLQATEALKYILGIGDLLTGYLLTYDALTMTFRKIK
IPRNPNCSICSDHPTITELIDYEQPACDLRHH
>WP_005839998.1 thiamine phosphate synthase [Mitsuokella multacida]
MSISKKFPPAKQEKQSETLNRLICVTNRHLFDDIEDAGGQPSFLARLERIAAAHPAAIVLREKDMEEGAYEALAREVQAI
CLRHQVPFIAHTFVGAAAHLGADGLHLPLPLLRRLRESRAVLPAHLGTSCHSLEDVREAERLGCSYLIAGHIYATSCKPG
LPPRGLAFLREVTAATELPVYAIGGITPARLREVLAAGAAGGCAMSSLMQGNLWLTKIPENNR
>WP_005840000.1 2-iminoacetate synthase ThiH [Mitsuokella multacida]
MPNQKNNFFIDSDKLSEAALAKKHRLETDPSSRTDPMAYWPDMEQIDPTVRETVIAAMNDYDPSAYTILDAKRALDHETC
TIEDFKALLSPATLPLLEQMAERASRETSCHFGNTVYLFTPLYIANYCENYCVYCGFNCYNDIHRLQLSKEEIEHEMQVI
AQSGMEEILMLTGESKEKSSVAYIGEACKLARKYFRNVGLEVYPMNVADYRYLHECGADYVTVFQETYDVKKYETLHLMG
HKRVWPYRFEAQERALMGGMRGVGFSALLGLADFRKDALATALHVYYLQRKYPQAEFSLSCPRLRPIINNEKINPQDVGE
RQLCQILCAYRIFLPYVGITVSSRESAAFRNGIVKIAATKISAGVSTGIGDHEEKYTGKGEGETGDAQFEICDNRSLRRM
YADMAGEGLQPVLNDYVYL
>WP_005840002.1 thiazole synthase [Mitsuokella multacida]
MAEDSFTLGGHKFHSRFILGSGKYSLELIDAAVRYAEAELVTVAVRRANTKEKENILDYVPKTVTLLPNTSGARTAEEAV
RIAHLAKALGCGDFVKIEIMRDSKYLLPDNNETIRATEILAKEGFVVLPYMYPDLYAARALVDAGAAAVMPLAAPIGSNK
GLATKEFLQILIDEIDLPIIVDAGIGKPSEACAAMEMGAAAIMANTALATAGDVPLMASAFRDAIRAGRKAYLSGLGRVL
RRGAAASDPLTGFLHD
>WP_005840004.1 sulfur carrier protein ThiS [Mitsuokella multacida]
MVTINGEAQARDGMMLLDLLKEADYDSRAVAVEYNGAILEKAAYETTVLQDGDVVEIVCFMGGGA
>WP_005840006.1 nitrite/sulfite reductase [Mitsuokella multacida]
MTFANRNEQWKHDKDGLEIIKEIPALADKAFKDIDPGDVERLKWAGIYAQRPRDGHFLVRVKLPSGQLTAEQAEVLAALA
AEYGKGELQITIRQAVQIHNITLRDACDILPRLSAVGLSSVEACGDVPRTILGNPLAGVDAEELLDTRPIVEEVFQFFLG
NRAFSNLPRKFKISISANPHDAGFARINDIAFVPAKREGEVGFVAYVGGGLSAEPYLAERLPFFIRPAEVKAVAIAVATI
FRDAGYREKRNHCRLKYLVADLGIESVAEKVEAQTGALLRGGEEVTAPWNYGRFYGVHAQKQAGLSYVGIHVTNGHIAAE
ALKVFAALAKRYGQGRLRTTNSQNLILLDIPESAVEALLQEEIFRTYPIKPGFFTGYASSCTGNAYCNFAPIETKHRLHA
LTAALDAAFPEVGQPLRVNLTGCFHACAQPQVADIGLTGGRARVGKETVPAYTVMVGGHLGKDAAFATPLEGRVADVNLE
ALLKALVQQYLDLREADEPFYATVARTGRDAWQSVVDQYAVGNNG
>WP_005840007.1 GtrA family protein [Mitsuokella multacida]
MRVDWQTVKHHFFTRAFLLFLVVGTINTFLCSFLATVIEPLVGNANLAFNIGYLLSNGNAYLLNSLFVFPTRMTLTRYVK
FFLSYVPNYIIQNAIVFVAYNLLGLPSIASYLLAAILGVPITFLCVKIFAFGRH
>WP_005840009.1 glycosyltransferase family 2 protein [Mitsuokella multacida]
MKKKRLSIVVPVYNEEDNLQHFYEAVRQTMAGLELDWEIIFVDDGSRDKSRAILARLEREDARVQPMLLARNYGHQLALT
CGLDHADGDVVITMDGDMQHPPELIPALLKYWHEGYDVVQTIRDATRDASWLKRTTSGGYYKFLNLISEVPVQPGGSDFR
LMDRKAVLAFRRYREHARFIRGLIGAMGFRQKQLHFTAPPRFAGSSKFSPRKMWRLAVDGVFTCSTFPLRLGLYFGMASL
FASGCVFLHVLYETFVSEDTTAGWPTIMACLLFFGGMQLLILGIIGEYLGRTYEETKRRPLYLLERGKPEDLAHGLDDTV
AAEAIAMANDSAEEPEAAHES
>WP_005840011.1 glycosyltransferase family 39 protein [Mitsuokella multacida]
MNKILALAQQHERALALVAVIVLVLLGNGQLAITDPVESNYALTAKEMLASGDFTSPRIYGNYWYDKPIFFYWELIAAFQ
LFGTSEFAARFFPAVFSVLNVLETYYFARKLYDRSTALVSAILFGSTIAFFYLSKAVITDMTFVFFFNAVLIAFYLAYRS
GRRWLYVLAFFFSGLTVLTKGPIGFLLPGFILLVFLCVRRRAKELLHMMWLPGMAVFLVVGGSWYYVMYTLHGMDFIDTF
FGVHNFLRARVAEHARDDVWYYYTLIFLVGFAPWSFIVLYQIKKRWAELKARVRERRFSDAAIFLFVWAVLVNLFFQCMA
TKYVTYTQPAFLPMAILAGRFLLPKMRLVKRVAACFYILYAVLIFSAAIPLCDQQSGRSTAAALRNLNPDGALVVNYGDH
NNDRIHYRTSTVFYYGANIPELIGRRELDDVQPGGMNWNAKNVMPFLAYEDMPAETPIFIICETERLPFLRGRLADSALE
KVYETHDTTIVKAIMPQRRISDTADGADGEASK
>WP_005840018.1 hypothetical protein [Mitsuokella multacida]
MKKIYLLAMMLCLLILPATAMAAPSANATAFANEEALSNQWIDSMLVKKDSAAALNIMSADAKKNVKASEMQKAQERMSK
ELGTLKESRFVSWTRFDKTDQVIYLMSFDKAKVVRCEFIFNSKGELDYFALTPFAPQENAKNAKAKK
>WP_005840024.1 DNA-directed RNA polymerase subunit omega [Mitsuokella multacida]
MKTNTVEMSMVNPSTDELMKKVDSRYGLVVLAAKRARQLLDGAELKATKAHSTKNVTNALEEIAEGKITYELDIDQ
>WP_005840025.1 guanylate kinase [Mitsuokella multacida]
MSKGLLIVISGPSGTGKGTVCAELLSQTPELAYSISATTRQPRDGEVDGKNYYFLTKEAFEKMIGEGGFLEYANVYGNYY
GTPLGKIEERREAGQDILLEIDTQGALNVMKRCPDGLFIFLLPPSLPELERRIRGRGTETEESLARRLGSAKKEIEIGRS
YTFVVINDTVRQAVKRIKAIMVAEHCRRDKEELIDEVLE
>WP_005840027.1 extracellular matrix/biofilm regulator RemA [Mitsuokella multacida]
MDISLINIGFGNIISANRIVAIVSPESAPIKRIIQEARDNERLIDATYGRRTRSVVVMDSDHVVLSSVQPETITHRILVE
DDPREIAKANKAETNKGKDEVE
>WP_005840029.1 diaminopimelate epimerase [Mitsuokella multacida]
MRFSKWQGCGNDFVLVDCFKENVSDFAAFAKKVCDRHYGIGGDGVLYVLPSDKADFRMRIFNTDGSEAEMCGNGIRCFAR
YLHDFGLTEKEEFTVETGAGILVPRLQIEAGKVTGVRVDMGEPVLEGEKIPVTGFGMNRVIEEDIEVKGKTYKMTCVSMG
NPHCVIFVEDAEAFPIYELGASFESHPAFPRKTNTEFVEVRDRQHVRMRVWERGAAVTLACGTGSCATGVAGVLTGRTDR
KVEVELDGGKLTVEWDEATNHVFMTGPAELVFTGEIDG
>WP_005840030.1 NFACT family protein [Mitsuokella multacida]
MSLDGFSMHPLTRELHTALAGGRIDKITQPNKQSIILSVRQPGQNFLLHISINSQNPSAHLLEKNLENPPEPPVFCMVLR
KQIETGRIAQVRQHGLDRLLLIDIDSLAAGGRIVTKTLVLELMGKYSNIILVQDGIIIDALRKIGANSSRVRTVLPGQTY
ELPPGQEKKDLFTDDSAAIMAIVRKDPALRLDKALLAACMGFGPVSAKEVCFSAGLAPSMRIEALDEADFKAVENALQEI
RESALHAGDASAPEDKAVLLLGENQKVLAMAAFPLHYLPEAAVLTFPTISAMLEKADSLLGSYVLPDKDRFRKLVKNEKN
RAENKLTKLDEEIAAAENAEEFKVRGDNLMTYQYQFKDREDASVTVPNIYSETGETITIPLDQRLTLVENMQACYKKYDK
LKRAQELLQVQRRECEANIAYLESIEASLLASSSLAEIAEIHNELIAAGYLREKPKKKNNDKPARPFHFRAPDGTDILVG
KNNYQNDKLTFKTARYNDTWFHTKDIPGSHVVLQNGGTEPSEEDILIAASLAAHFSKARGSSKIPVDYTEIRYVKKPSGS
KPGFVIFTNQKTLYITPDEAKLAPILAQDPS
>WP_005840031.1 MFS transporter [Mitsuokella multacida]
MSSKPRLWTKGFILDTLVNFLIYIIYYMLMVIIASEAIHSLHASMSEAGLASGIFILGTLVARLFAGRSVELYGRRKMLF
AGILFYLATTFMYFGIHSMAMLYLVRCLNGIGYGIASTATSTIVSTMIPAERRGEGINYYALSMSLAAAIGPFIGMLMQQ
IFPFKDIIYFCIAMIVVCLGAAAVMHVEEMELTEEHRAALKEIHIANFLEPKVTAISIVAFCVAVCYSSVLSFLASYAAE
LQLMTAGTLFFVVYALAVTIARPVAGVMFDRKGEDFVMYPTYACLAIGLVLLSITTQSWLMLVAGVFVGLGYGTFMSNGQ
AICVKLVKEVRIGVAVSTYFIALDLGLGVGPYMLGAFKESLGFQGIYFAVGLGAIGCAALYYLLYARRRDARAAAAEGEM
TEEELEAELEEA
>WP_005840036.1 PolC-type DNA polymerase III [Mitsuokella multacida]
MRSKEQENKRRQRRRKKQLERAIHAQSVSLDGLAELHPRGVVSFDLEMAGAFPDDIIEIGAIRLPLGNDKIEVFRRLIRP
RTFINRTVRDMTGLTKEDLRDKSTLDVILPEFLDFVDPEDLVVGHAIGDNDLLSINLALIRMNHKNGTNIRFCPRYLDTV
RLAQQLLPKRKKYNLIALLESFGWHSKKKHRAFEDALASYVLLECLLEDSAEKPDWLPDLLTRQGGRELVLQYLDYKEDA
S
>WP_005840038.1 fluoride efflux transporter CrcB [Mitsuokella multacida]
MQNLLLVFIGGGLGAVCRYISTTHIGALFGTYFPFGTLFVNTLGSLLMGFIMGSLIFLMEKTGLRLAEPARLLLTVGFLG
GFTTFSSFSLETVTLLEGGSFFYAAMNIAANLGLCFLAAFLGLSLARTLAAF
>WP_005840043.1 hypothetical protein [Mitsuokella multacida]
MRAKKYLKRLGLILLITCAVILVTLEVISRGAAQIFNHAMANQDMLRGTITVERLISDITGHVYFTNLVWTDREGNPILE
IPSGDFRVNVWDVLTRDFKSTTIRELTVDQPVVSVRLSDDMKVDFVRPSPDMDKLKKEPTDWREKVNLSSLDARGRREVG
QWRREHRQQKMQRDWRNFNAAGKKLKLRLNVHDGGVEVFYRERHYVMSHVQMAVGIDTDRKMDIDMSIGGFGGTMIGDAI
SLNGTVDFQQDPEPECSLALVLYQIDPSSLGFGMNIHDKMTLSTYFTGPVSHPIGTGKVEMDELHIPGLDFANVEGNVYY
ENSLLQFTDVTADVYKGKLAAYGDYDLDTRFYNLYGHGSELQTESALPKSGLHTRVDLDLEIHSEGSAKSTVSSGSFLSG
PGRYHLLPFDSLSGKVTDAGGDLHFYDAVIKLPGFTISTDAFHIQHGKLHLSPIRLTDKEGHPLYTYTPDQ
>WP_005840047.1 adenosine deaminase [Mitsuokella multacida]
MATEVTKEFIVGMPKAELHLHIEGTLEPELKLKLAQKNHVDIGQTTIEEVRASYQYDDLASFLAVYYPAMNVLQTEEDFY
DLAMEYLHHAAENNVRHAEIFFDPQAHTSRGVAFETFINGLYRATVDARALHVDARLIMCFLRDLSRESARKTLEESLPY
RDKFIGVGLDSDEHNNPPMKFFNQFTQAEQYGLHLTAHADIDQKDSIEHIRDLLEVIGVERIDHGTNIVEDPDLVEYAAK
HHIGFTTCPLSNTFVRPEMKGPEVLELLAKGVKVSAHSDDPAYFGGYISDNYYALADAFNLTKEQVVTLARNSFETSWIS
DEQKAIYIAELEEYARTH
>WP_005840049.1 NCS2 family permease [Mitsuokella multacida]
MSNQSTGVLERLFHLSENNTTVKRECLAGLTTFVSMAYILFVNPIILGDAGMDAGAVFTATALSAIMGCLLMGFLANYPI
AIAPGLGDNAFFTYSVVLAMGIPWQQAMGGVFVASILFTLVSLFKIREIIIDAIPQDLKYAMAAGIGIFISFVGLQGGGI
VVSDPSSLVAIGSFKVPTTWLTIFGLFVTAILMAKKVPGSIFYGIVLTAIMGLVTQIIPPPESIISMAPSLAPTFGIGVS
NMTSILSDPQMWAVVVIFFLVAFFDTAGTLIGLAQQAGIMRNGKMPRIGRALMADSLSMLGGAVMGTTPTAAYVESSAGI
AVGARTGLTAIVVAVLFAFSMIFSPLLAVVTAQVTAPALIIVGVLMTSSLREIHWDQFEVAFPAFMVIIGMPLTFNISYG
IAFGFLFYPILMMIAGRRKELNPLIWVMFVLFLVLLYTLTMLKF
>WP_005840050.1 adenine deaminase C-terminal domain-containing protein [Mitsuokella multacida]
MLTKELLSEYIDAGAAKRKADMAILGGTLINVNTSEYYQADVAIYKGKIVAVESDISDYIDEHTQKIDATGKYLAPGLID
CHIHVECSKMSMTRFAQAVVPHGTTSIVSGLDEYISVIGVDGLKAIFEEVDASPLKVFWALPYKTPYTIPVSTIAYNVTA
KDHAKYHQDPRCYGIWELVREAVQTKDPDTMEALVLAQKYHRPIFGCSPLATGKALNEYLMSGVRVDHESYDHEEFLEKA
RKGIHTIIRESAVTKFLKENVRAITEGAPGMARHTSFCSDDVNARGILKEGHIDHMIHLAIAAGVEPMTAIQMATINAAE
AYQIDDHVGSIAPGKDADILLVDQPGTFQVETVISKGTLVTENGENKFHYVIPERTDDLLHTVQHTPLTADDFAYHVDLD
EGTAVVETINSIGPFMRKRRDVELEVRGGIVCPSAEKDVALVSVIERYGLNGNMSKGFISGWSFQKGAIATTAAPDDNNL
VVAGANYEDMALAANTLIEQGGGQIVVIDGKIVSFLPLPIAGIASDLSPEELAAKENELDNAAKAIGSRLPDPIFYLSFL
PITAIPDLAITDGGNVDYTKLSYFDPILELKK
>WP_005840052.1 carboxynorspermidine decarboxylase [Mitsuokella multacida]
MKTFTSLYRKEFFEVPTPSYVIAKDLLEHNLRILHEVEESTGAHVLLAQKCFSMYHYYPLIAEYLSGTTASGLYEARLGH
EEMGKFGKETHVFSPAYKEAEFAELTKICGHIVFNSFAQWKKFGPAALAAGVSCGLRINPERSTQEHAIYDPCAAGSRLG
VRLRDFDESALEGLEGLHFHTLCEQGADALAVTLEAVEAKFGKYLPQMKWINFGGGHHITKPGYDIALLKKCIRHMQQEY
GLTVYIEPGEAVALNAGFLVAEVLDIQQENAIAILDTSAACHMPDVIEMPYRPPVLGSGEPGEKAHTYTFAGPTCLAGDT
IGTYSFDEPLAIGDRIVFCDMAIYTMVKNNTFNGMPLPAIIASDEDGSWQTVRQFGYEDFKMRL
>WP_005840054.1 saccharopine dehydrogenase family protein [Mitsuokella multacida]
MGKALIIGCGGVASVAIHKCCQNSDEFSEIMIASRTKSKCDALKEKLEGTTKTKIRTAQVDADDVDALIALIEEFQPDVV
LNLALPYQDLHIMDACLATKTNYVDTANYEPEDTAKFEYKWQWAYRERYEKAGITALLGSGFDPGVTGVFAAYALKHHFD
EINYIDILDCNAGDHGYPFATNFNPEINIREVSANGSYWEDGHWVETKPMEIKRVYNFPEVGPKDMYLLHHEELESLGLN
IPGIKRIRFFMTFGQSYLTHLKCLEDVGMTSIEPIEFEGKKIVPLQFLKAVLPDPASLGPRTKGKTNIGCIFRGKKDGKD
KTYYLYNVCDHQECYKEVGSQAVSYTTGVPAMIGAMLIMNGTWKGPGVKNIEEFDPDPFMEALNKWGLPWKESFDPELVD
>WP_005840056.1 agmatinase [Mitsuokella multacida]
MLNRNRNVETFLGCESDYEESRIVLYGAPFDSTTSYRPGTRFASRTMRAESYGLETYSPYQDLDLEDAKVFDGGDLELCF
GDTERALADIEACARDIVADGKLPFLIGGEHLVTLPAFRAVQAKYPDVAVIHFDAHTDLREEYLGNRLSHATVIRRIWEL
IGDGRIFQFGIRSGERAEWYWSAEGHTKIQKFSFAGLDETIAALKGRPIYLTIDLDVLDPSCFPGTGTPEAGGVRFTDLL
SAALRTIRGCQIVGCDMVELSPPLDPSGTSTATALKLLREMLLALEKPYLK
>WP_005840058.1 polyamine aminopropyltransferase [Mitsuokella multacida]
MELWFTEHHTPNVRFSIKVDRQLYSGRSEFQRIDIFDSKEFGRFLTLDGYMMLTEMDEFIYHEMITHVPMCVNPDAHDIL
VIGGGDGGTVRELLRYPTVRHIDLVEIDELVVEVCKKYLPQTAGCLGDPRVTIHYEDGLKYVRHAEDAYDLIIVDSTDPF
GPGEGLFTKEFYGNCYKALREDGIMVNQHESPFYQQDAYAMQRAHKRIVDSFPISRVYQAHIPTYPSGHWLFGFAAKKRH
PVKDVNWVRWNAIGLKTRYYNTQLHAGAFALPNYVEKMLRDVEPES
>WP_005840060.1 aminotransferase class I/II-fold pyridoxal phosphate-dependent enzyme [Mitsuokella multacida]
MGRYLTQESAPILEALERMKRARLVPFDVPGHKRGRGNPELRDFLGEKCLDVDVNSMKMLDNLCHPVSVIRDAETLAAEA
FGAAHAFFMVGGTTSAVQAMVLTAVGRGDKIIMPRNVHRSAINALILCGAVPVYVNPQMDHTLGISLGMRVEEVKDAIRR
HPDAKAVLVNNPTYYGICSNLREIVALAHAHGMMVLADEAHGTHFYFHDKLPVSAMAAGADMASISMHKSGGSLTQSSML
LCGPNVNAGYVHQVINITQTTSGSYLLLSSLDISRRNLALHGQEIFDKVIGLVEYARDEINAIGDYYAYSRELINGDSIY
DFDTTKLSIFTRPTGLAGIEVYDLLRDEYDIQTEFGDIANLLAYVSVGDRPKDIERLVAALAEIRRNYRKDSSKMLKAEY
IEPEVVYGPQEAFYAEKESLPIESTSGRVCSEFVMCYPPGIPILAPGERITDEILTYIRYARKKGCQMTGPEDMTLARLN
VVK
>WP_005840063.1 tRNA (guanosine(37)-N1)-methyltransferase TrmD [Mitsuokella multacida]
MRIDMITLFPEMFAGPFGASITKRAVDKGILDIHFTNFRDYSHDKHRHVDDSPFGGGAGMVLKPEPMYRAVRAVLEETAA
HAASRRVLIMDPAGPVFTQAKAKELAGYEQLVFICGHYEGFDARIYPLADEAISIGDFVLTGGELPAMVITDAVSRMLPG
VLGDAESAPTDSFYDGLLGFPQYTRPRDFEGMEVPEVLLSGDHAKIRQWRHEQSLRLTQAKRPDLLAKKELSDKDLELLQ
RFAQSEEQSE
>WP_005840065.1 ribosome maturation factor RimM [Mitsuokella multacida]
MTRLSPSAAKKNAAKDRVTIGKVGAAHGIHGEMRIIPLTDFTERFADMKEVMVGDELLHIESCKYHKQFILLKFREYPVR
EDAMRLTGRLLTVDRSEAVPLEEGEFYTFDIIGLTVYDETGNTLGTVENVLRTGSNDVYQARRPDGRELLIPALKAVVKV
IDVAGGRMVVDLPEETDDAH
>WP_005840068.1 KH domain-containing protein [Mitsuokella multacida]
MKELVEVIAKSLVDHPEDVRVEEKQQDRQVTLELHVDEDDMGKVIGRQGRIAKAMRTVVKAAATRENKKVSVDIIE
>WP_005840070.1 MULTISPECIES: 30S ribosomal protein S16 [Mitsuokella]
MAVKIRLNRMGAKKNPFYRIVVADSRAPRDGRFIEVLGNYDPSQNPAVVNVDEEKVLDWMGKGAQPTDTVKNLFSKKGLM
AKFAEAKNAKN
>WP_005840071.1 signal recognition particle protein [Mitsuokella multacida]
MIFESLSDRLQATFKKLRGHGKLTEDDVNEAMREVRMALLEADVNFKVVKQFIKTVKERAIGQDILETLTPAQVVIKIVD
EELTKLMGDTQSRINMSPKPPTIIMMVGLQGAGKTTSAGKLGLALKKQGKRPLLVAADIYRPAAITQLQVLGKQLDIPVF
SMEQGTDAVTIAKNSIDYSQSHACDVVIIDTAGRLQIDEKLMKELCDIKSEVHPHEILLVVDAMTGQESVNVAQSFNDAL
GLDGVVMTKLDGDARGGAALSVKAVTGVPIKFIGLGEKLEPLEPFHPDRMASRILGMGDVLSLVEKAQATFDMEEAKMME
KKLRKDEFTLDDFLAQMQQVKKLGSLDNILGLIPGMGGLKKQLAGQDIDLDGKEIRQIEAIIKSMTPKERANINIINGSR
RKRIAMGSGTRVQDVNKLLKQFGEMKKMMKKMKKMQKGKKGLPNLGGLGLPKLPFMH
>WP_005840073.1 YlxM family DNA-binding protein [Mitsuokella multacida]
MEQLLYLSALFDFYGALLTEKQQECLKMHLFEDFSLSEIGEELGISRQAVYDNIHRSEKAMESYEAKLGLVARYQKERAV
LADICRSVKALRTDENNAAVRDILARLVPLLGSNEYGREV
>WP_005840075.1 ESPR-type extended signal peptide-containing protein [Mitsuokella multacida]
MNHIYKVVWSKVRGCYVVVAEIARSNGKTRSQKVVAVLGTALISSMLFTGGGLLTAEAAQGQAFGDSTTASGANSIAAGN
TTTASGQESIALGTHNTASGKWSVAFGGTSIQQTFRNHGKNYFVYQIGDKTYYKNENDYFSTEDNMKFTGDASTATAVMV
NAGNTASGDASVAFGQNTQAKSLGSVAFGMGTQAGAEDGKGGQNSIAFGNYTKALGGRSVAFGEYTIANYNDSVAFGNDT
RALSTGATAFGNRTRALSSYSTAWGNATVAADEESTAWGSDTIAGAKLDDNGAVTNIYTYKNNPDDKNEQPKTATEKMDV
HGNLAYTQNGSTVGVRQMDIGGNTEKHDYVVLDGQDGNTYVRDYQGSLWRVTVSADGKTATVDTTVGDNGKVYNNNSKAG
TVGSKATTTVNGTEVAITPDSVLKKAHEGSNGYNIDGYKDATAFGYSTEASGDYATAFGNDTQAKATGATTFGTTTKASG
DNATAFGLSSTASGKQATAFGSSSTASGDNATAFGESSTASGEASTAFGISSTASGRNSLAALGGTASAENAAAIGNGAQ
ATLIDSVALGSNSKTTRAKYSALTDAKEKAAYAKGSTSTGSAWEATDNAIAVGNDSTTTRQITGVAAGSLDTDAVNVAQL
RAVDAKHTIVTVGGNSVTADNTPVNGGNLDLKRTTATNGQETYDLSLDKNVILGEQVENNGGKLTVNNVDKFKNYDKDGK
PLPDTTVKEAVKIDGKTVSVVKHDGSAADNDQRQVVLGVDQDAGGYVALYDNTGRKPTYIYNAISGGITYLKDKNSYLTP
DLTNPNDERASNEFNRLEYGDYHTGTIQFIATLDDGQKYAGDNYEAAKTETKTVDGKTTTTVTKEEQNVLLKKLNERLDI
KGGATGVLTDNNIGVNVKDGLMKVQLAQNINLGDKGSVEMGDTTINNGGVTINQNGDKNNPISLTKDGLNNGGKTITNVG
NGTKDSDAVNVSQLNAAKTTVTSNDHSVTVTSDNNATDKHTNYDLKIATATLSSETTGSGDSAVATGKVAVTNPTYTENG
QTVENKNAYVTGQSVADAINKSGFKLTASASEGAVAGNKETLIHPGDTVTIDAGKNISLTQTDGKISIATKDKLVLGKDT
SDGKDGQEGTIGLTGKDGVPDTDGKQGYSTTIIKTEKGQPGANGQNGKTGVDGTDITRIVYQNGKDGEVGTTTHTVATLD
DGLKFVGNDGKEVIRKLNTTLPIKGGITDANALKNASSKNLGVRQNEKADGKEDGLEVVMTDTPDFTKVTVGEGTDMTQK
IIIGKQTVTGKKSDGSASATSQTGNYITGLGNKAWDKDNVVENRAATEGQLRDAINSVNGSVDKGFGLADEAGATVTKKL
GDTVKVKGDTVYNADGTVAKDGNIKTTVKDGAIQISLNDQISVGQNGKDGKVTVETKGGTTVVVGRNGADGDNGKDGLFV
IGKDGKDGKSGVSITGPDGIAGKDGVDGKVGIAGEDGKDAVSISGTGGVGHIGLTGPKGEKGADGTPGKDGISIDITTDL
KSATLDDGKNVKTVIKDKDDKETTIIQAPRIQYDSNGKNYEVATMDDGLKIGANAAALGKTANPVSNKLNSTINIMGSAA
KAGHTYTDDNLTTTVKKDENGNTTVKVLMDKDITGNSVTVGEKGEKGESGTPGKDGVDGTIGVNGKDGSSVVIKGQDGIS
INGKDGQNGVTIKGVDGKAGTEGHIGLIGPKGPKGADGKDGQNASADIHVKNGQVGVDGTDGNKGTNGMDRVVYEDHNHV
THEVATMGDGLKFAGDDAHTTVAKKLNETLQIRGDGTYDEKKNTVADDGNIKTSVDNGAVKVSLSDKINLHQDGYLTVGG
SKNGNAADGNDPIVIKHFDDKTLDVITGVDKKGKPIIAKEGKAGDYVTGLDNKDWNVDKPEYVSGRAATEDQLKTISDAV
KEAATTAGKHTVITVENGKAAGTTDYNGENLKLKVTDEDGQKTYDLKLNDKVTLGKDGVDGTVGLKGADGKSSIGLNGKD
GISVIGTDGKNGVSITGSNGLNGENGIDGKIAIGTPGKDGQPGKDAVSISGKDGVGHIGLTGQKGADGKDGAFTDLSTIL
GTATLDRNQNEVKDKDSTKDKASRIQYQTTVTTEDGKTKTITHEVATMDDGLKFVGNDGKEVAKKLNSTLSLTGGMDKDA
VATASSKNLGVRSNTNGDGLELVMTNTPDFTKVTVGEGTDTTQKIIIGKQTVTGKKSDGTAGTAETGKYITGLDNTKWNK
DNVVENRAATEGQLRDVAGSITNQSQGGGFGLADEARNTVKKDLGQTVTVKGDGKNIETKVVNGSLEVSLKKDVDLGGNG
SINAGQTKVDQNGVDTNKVTIKDSGISISKDGINGGGKQITNIASGIDGKTYADAKDNNAASIGDVKNIAGKVEQNVTNV
TNNVNQIGQHVDKLQTDVTQLQQDVKADRQYQGDDAATKKSVNVKFGRFLSLTGGAKVEALADEGNLGVIQQEKEDPDNK
GEKLTGLSIRLAKDLKGLNSVEANTVNAKTVNSETFQAGNTTINNGGLTVKGDDKHKDITVQQGSVNMGGNKIEGVAPGK
VAPDSTEAINGSQLAQRDQAIGKLGGEVSSLDRRVDRVGAGAAALAALHPQDFDPDDKWDFAVGYGNYRGANAAAVGAFY
RPNEDTTLSVGGTVGGGENMVNAGISFKFGQGNHVTNSRVAMAKELLALKDYVQKQDEKIEQLEALVGKQGTAAAPKRRS
ILFPDVPENHWAYAYVKKLADRGLLEGYPDGEFKGDRTITRYEFAAIFSRALENGASVDTDMERMSEEFEPEIRELSLNR
FRVDRVEGKDNDRHKIERVRVNDRDELVKQKNGEQKKRYRDVYGSVIEKDAPADAAK
>WP_005840083.1 pyruvate:ferredoxin (flavodoxin) oxidoreductase [Mitsuokella multacida]
MSKKMKTMDGNTAAAYISYAFTNVAAIYPITPSSPMAEHVDEMAAKGVKNLFGQKVKVIELQSEAGAAGAVHGSLQAGAL
TTTYTASQGFLLMIPNLYKVAGELLPGVFHVSARALAANSLNIFGDHQDVMAARQTGCAMLAEASVQEVMDLSAVAHLVA
IKGRVPFINFFDGFRTSHEIQKIEMVDYEDLGKLLDWDAVKAFRRRALNPDHPVLRGSATNPDIYFQSREAANSFYDALP
ELVEEAMADVAKVTGREHHLFDYYGAKDADRVIIAMGSVCQTVQETVDYLNAKGEKVGLLNVHLYRPFSIEHFFKFLPKT
IEKVAVLDHTKEPGSLGEPLYLDVKAAFYHSDMHPTIVGGRFGLGGKDTTPDQIFAVFEELKKDAPKDGFTIGIDDDVTH
TSLTPALTDVDLTPEGTTACKFWGLGSDGTVGANKSAIKIIGDKTDMYAQAYFAYDSKKSGGITMSHLRFGKSPITSPYL
INKADFISCSQQSYVYKYDLLAGLKKGGTFLLNTVWSDEELTQHLPAAMKRYIAKNEIQFYTVNAVSIAKGLGLGGRFNM
VMQSAFFKLANIIPIETAVGYLKEAVVTSYGRKGQNIVDMNNGAIDQGIEALHKVEVPSSWADAQDEPQEKRDLPEFITE
IQEVMNRQEGDKLPVSKFAGDRADGTYPLGGAAYEKRGTAINVPVWNTQKCIGCNKCSYVCPHASIRPVLTTDEELAAAP
EGFPSKDVRAVKDYHFTVAVSTMDCLGCGNCAQVCPVKALDMTPLDDELKAKQAYFDYGVDKTKVAPKKNPMKKETVIGS
QFEQPLIEFSGACAGCGETPYAKLVTQLFGDRMMIANATGCTSIWGGSAPAMPYTTNAKGHGPAWDNSLFEDNAEFGLGM
FLGTQSVRNGLADDAKKAIEEGLGSEDLQAVLKDWVENIDNGNGTRDRADRLEALLAAEKGEDALLNKLYENRDYFVKRS
QWIFGGDGWAYDIGYGGVDHVLASGADVNVFVFDTEVYSNTGGQASKATPAAAIAQFAATGKKTRKKDLGMMAKTYGYVY
VAQVAMGADQNQLLKAITEAEAYPGPSLIIAYAPCINHGIRKGMGCSQLEEKLAVECGYWANYRYNPQLIGTDKNPFSLD
SKEPDFSKFQDFLMGENRYINLKRSFPEAAEALFEKTQHDAEIRYNNYKALAGK
>WP_005840085.1 amino acid permease [Mitsuokella multacida]
MNIFRTKSIAAYKADAHQSHLKRAMGSLDVTLLGIGVIVGTGIFVLTGVAAAKYAGPALMLSFLLASIACGFVSMAYSEL
ASMVPVAGSAYAYAYTSVGEFFAWLVGWNLVLEYSVGASAVAGGWSAYVVGLLKTAGIELPAAWTTVPADGGIVNLPAVL
ITLFLTCLLVRGVRESVTVNKVLVGVKLAAIFLFLFLAAPSVDPTNWEPFMPFGFSGVSAGAAVIVFAYLGVDSIATAAE
ETKNPAHDMPTGIIASLLICTVLYIAVTAVMTGNVPYTELDNAEPVAFVLRELGYRFGSALVGTGAIAGLTTVLLVMMYA
QTRAFFAMSRDGLIPQSVCKIHPRFATPHRITIIVGIAVAIISGFTPINVIAEMCSVGTLFAFIISSIGVMVMRRKYPDL
PRPFRCPAIYVVGTLAIVSCGYIMYNLSSMTWERFWVWSALGILIYFLYGYRHSRENKEDAA
>WP_005840088.1 efflux RND transporter permease subunit [Mitsuokella multacida]
MNMTRLSIKRPVGISMIVAFFVVLGLYSYYRIGVELLPALNTPYVTVSVKYPGASAESVEQEVVKPVEDALASVSGVKKI
TSTASYERARVTLELDFSTDADTAAIDASKKVEAIANKLPDEADSPVVIKRDMNAKPVVELAVLSNHSLADTYTATDNVF
TEVLQQAGGVSEVELHGGRDKEVAIDVDREKMAAYKLTLAKIASAIKNENQLVPSGSVFTETTKSDVRVVAQFQKPSDIE
KIQVQNTAGKMIPLTAVAQVREREARTVRYGRLNGEDAINVLIYKNSDANVVETADNIMKSVEKLRKTYPDYQFVVVSND
ADYVRDSLHSTMNTLIEGLITTGFVLFLFLRGWRSTAAVMIAIPTSLISTFFVMYLAGFTFNMMSLMGMTLCVGILVDDS
IVVLENIVRHLKMGEAPDTAAEKGRTEIGMAAIAITLCDAAVFMPIAFMQGMTGQYFRQFGLTIVFAGLFSLFVSFTLTP
MLASRFFRKGYHPGTNRAFAFMDRVEERAQRLYVEILNWSLRHTKKLLVSILAVFVAVVALVPLGFVGMEYMPQTDESSF
TINIQAPVGSSPEETNRVAERIEGKLAELPEVKYYMTQAGGSTAYEGRIKVQLVDRRERSRTVWQVANDVRKFAATIKTA
DVRVSETQTNVAGIAGGGRAKNGGGALQIELRSNDGAALDDAAEKAMNTLRAIDGVTDVNSSYVEGMPELRLTVDRQKLK
AYGTSLQDVDTAFASAISGLSAGELKSDPNNGGQDTDIKVRFKDADSYKASDAARVPLSASGKLIYLGDVATIQNGRGPV
TIRRVDKQRSVAIGANLSGRPMGAVTSDVKKAFATADLGPNVTYQFKGQATRMNETFSELLSALFLALVLIYMLLAVLYE
STITPFIRMFSLPLGLIGSILLLFITHNTLNLFSMIGILVMDGIVAKNGTLLIDYTLTLMDRGHSALEAVIEAGRVRLKP
IFMTTITMMVGMTPMALAMTPGSESRVSMAWVIIGGLLTSTVFTLIVIPIIFLFFANHKKKKKPSRGET
>WP_005840089.1 efflux RND transporter periplasmic adaptor subunit [Mitsuokella multacida]
MRHRFTQFNRIDRRKAVVASVACLAVLALALYGFLGKSANQKVKTGGGKPLVKVVTVTRADMMRHIDLSGQTVADANIPL
APKYTGRVTEVRAKLGDAVEAGDVLMVQDTGDLDISIAENAAATGAARADAREARASYDANYIKARNDLELEQSKYERNQ
YLYSIGAISQDTLDSVKQEYLASKAAFDVLADQVEGGSAASVESKAYTAEKSAHATDALRRQREDMYLRAPRAGVIGYRN
VEAGEIVSAGTKVFSLVDNSHLNVDCTLAESDAAILKPGMEVEVTIDALGADYPGKIVYVSPAMDDTSKTYQVRIELETD
SDEMKAGLFAHTAIDILQRRATLCVPKEAVLSRNGRQMLFVVDADGKVESREVKIGLMNDAEVEVLDGIEPGDTVVVTNQ
DKLQDGKKVETEPYEGDSSNSGDTSEAAAS
>WP_005840093.1 FprA family A-type flavoprotein [Mitsuokella multacida]
MKAVEIRKDIYWVGAIDWSMRSFHGYETSRGSSYNAYLILDEKITLIDTVKEPFKEELLERVASVIDPAKIDYIISNHVE
PDHSGSLPFMMAHCPNAKVITSVPNGLKGLKARYGDLPYEGVKAGDTLSLGKRTLQFVPTPMLHWPDSMVTYCPEEKILF
SNDAFGQHLASGSRFDDENDLSVLYYEAKKYYANILTLYGRQAQAALKALQGLDIEMIATGHGIIWRSHVKEIHDLYEKW
STGVLEKRAVVVFDTMWHSTEQMARTITEAFQEKGIPATFYDIKENPLSDILTDILTSEYLAVGSPTINNQMMPTIASFL
CYLKGLTAKGHKAFAFGSYGWGGQSIGLVEEELKAAGCDIVLDKQRLLNTPDENTLEALREAVHTII
>WP_005840095.1 PolC-type DNA polymerase III [Mitsuokella multacida]
MQKFRIVPSQKNMFWQLVQGMRLEEEEKALLRAATIRHVEVCTRTNSWEIALSTQTLLSENLLASAADQIAAKYQLDSVI
FYQDVVNIEDALAKIWPKLVYETAEGNPTVYELLKRSKYTVDGSHILIDVPGELGGEIMRAHSVTQTMSQLIEKRVGYRC
HVECEASEEVLQNLEVDDSFQDPDYLEALQHEKVRRAKAERAAAEAAERAALADQEEAGGIPAPAFARTADDTLSASAYP
SYEPAASSYSAADEAAATPAAKPAKPAKKPVKKHEDAHKPVVVQSSDNLIFGRGVSGALHKITELVGEIKSVVVEGTIGE
GPGSGIRLLEFKSGTKLLTFCISDDTDGIACKKFFTKGRRRKSGEPEPDCDEVMAALKEGMAVRVQGSVRFDTFMNEYVL
FVNSLAKKEKKSREDHAEVKRVELHAHTTMSSMDAVVSVKDLIKTADRWGWPAVAVTDHGVVQAFPDAAKALSSCKSDLK
VIYGMEGYLVQKDHLQKRANHIIMLAKNPNGLRNLYQLVSLAHLRYFHRQPRLPKHIIEEYRSGLLIGSACEAGELIRAI
EEQRTDEELMEIASFYDYLEIQPIHNNDFLKRSDKYPDIQTDEDLIQINLKVAEIAKKLGKPLVATCDVHFLNPEDSIYR
AILMKGKGFDDAELQPPLYLRTTDEMLKEFEYLGEEAAYEAVVTNPRKIADQIERFKPIPDDLYSPQIPGADEEIREMSY
KKARALYGENLPKIVEDRLKQELKPIIGHGFSVLYLIAQRLVKKSNDDGYLVGSRGSVGSSFIATMTGITEVNPLPPHWR
CPHCQYSKFITDGSYGCGYDLPDKVCPVCGTPLIKDGHDIPFAVFLGFDGDKVPDIDLNFSGAYQPVAHKYTEILFGKDN
VYRAGSIQTVADKTAFGYVKKFYEEKGVKKHISYIDKMAHGCMGVKSTTGQHPAGIMVVPRNMDVHFFTPIQHPANDMNC
GTITTHFDYHSISSRLVKLDILGHDDPTVIKMLEDLTHRDPKTIPFDDAATMSIFNSTTALGVTPEELGATSGTFGIPEF
RTPFTRQMIDDTQPDVFSDLVRISGFSHGTDVWLGNAQDLIRSGQCTIKNAISARDDIMMYLIHNGIDPLLSFKTMEKVR
KGRGIADDVVEILRKGGIPEWFIESCQKIKYLFPRAHATAYVMMAYRIAYCKVHYPLAYYAAYFSIRAAEFDANVIARGK
DYVGQQIKELEAMGKEKKLDAKQNATLIVLQLAWEMYLRGYSCERVDLYRSGADKFIIDGNALLPPIAALAGMGQKAAQG
IVEARKEGAFTSIEDLRRRSGISKTNIEILRSHGCLDGMSESDQIALFS
>WP_005840098.1 ABC transporter substrate-binding protein [Mitsuokella multacida]
MKRLPIFLLLLCFVTALFTAGCDSFAEEEAEGEDTLYIYSWGDYLDPDVIAQFEEETGIHVVLDEFDTNESMYPRVKEGA
TSYDLICPSDYMIQKMAENDLLQPLDYSQLPNAKKYIGEDFLKQAESYDPGNRYSIPYCWGTVGLMYNKKLVHAEDGAID
SWSVLFDPAYKDEILMQDSARDAFMIPLRLMGDSMNTKDPAELEAARDMLIAQKPLVQAYGVDDIRDKLASGEAALGVIY
SGEAINLLKANPDLAFCPAPKEGTNLWMDGWVIPKQAKHVENAHKFIDFLCRPDIAAKNFEALGYSTPNTAVQSIVEEDM
DEEEIEIAFPDPSVYQGQETYQYLGEAIDKLYTKLWLQVKVE
>WP_005840100.1 ABC transporter permease [Mitsuokella multacida]
MAKLKKVYLGIIILFLYAPILVLIAQSFNASRYRGQWTGFTLQWYEKLFTSEDIIEAFLNTLTIGLTAAFFATLLGLVTA
LAIRNFSKKSQLVIRGLANVPLLNADIVTGIALMLLFLGFGLRLGYDTILMAHIVINLPYAMLCILPQVMGLDRVCYEAA
LDLGATPFQAFRKVILPELRPGIAAAFLLSFAMSADDFIVTYFTKGAGIDTLTTAIYAQLKLGIHPEMYALSTLFFLGVI
VFVALLMVNWRLLKGRQGKEWEEE
>WP_005840101.1 ABC transporter permease [Mitsuokella multacida]
MMHDSKGVARLFAAPFAIWAAIFIVLPLFFVFYHGLTDGQGAFTLANLWEAVQLEYLQALGLSVELALISTLICLVLAYP
LCMILQQIKRGRMLLIFLLFLLPLWMNSLLTTMAWQTILEKNGIINMVLHALALPEVTLINTPLAIVIGMVYNFLPYMVL
PLYVSLSHIDKSIIEAAHDLGAGHWQTFRRIVFPLSLPGVISGCTMVFIPALTTFVISALLGGNKILLIGNIIEQEFTAA
YDWQLGSALSMILMVFIILNIVLEAFSGHDAEEKVEQAEQGVKS
>WP_005840103.1 ABC transporter ATP-binding protein [Mitsuokella multacida]
MAKELLRLEHIDKFYGSRQILEDLNLTIHENEFLTLLGPSGCGKTTTLRLIGGFELPDKGRILFDGQDITKLPPEKRQVN
TVFQKYSLFSNMDVAENIAFGLKIKGKSAAYIRDKIKYALKLVNLDGYEHADVTALSGGQQQRIAIARAVVNEPKVLLLD
EPLSALDLKLRQSMQRELVKIKRELGITFIFVTHDQEEALSMSDTVVVMNQGWIQQIGTPESVYNEPENAFVADFIGDSN
IIDGIMVRDKLVHLLGKDIPCINTGFGENVPVDVQIRPEDIQICAPEEGQYRGIIRSVVFKGTVYDITIEAGGFSWLVQT
ITGHEQGKEVGIRLAPSNIQIMAKPASEDEEAAHDA
>WP_005840107.1 methylglyoxal synthase [Mitsuokella multacida]
MKTIALIAHDKKKSEMLEFVGHHKDFLAKFHLIATRTTGTLINDTFGLGVETMLSGPLGGDQQIGARVAVGEVDYVVFLR
DPLTSQPHEPDINALLRLCDVHDVPLATNRKSAHILLAYAAAHEGDEPAEQA
>WP_005840113.1 hypothetical protein [Mitsuokella multacida]
MTNEMTPEQRRTGRALAQLQKRIQKMHALRDKMNAGLARVTEENLDLALTQKKNLRALSAEYDELAKEVSCLPPLDAASV
LEEEYNYILTIGNIIETTRELKKKSKIDKDVRESITSGLVQFYEGLRAELARTAYQKEQKQP
>WP_005840115.1 bifunctional phosphoribosyl-AMP cyclohydrolase/phosphoribosyl-ATP diphosphatase HisIE [Mitsuokella multacida]
MANTENANAIDISMVKFDEKGLVPAVVQEENGQVLMLAYMNEESLKKTLETGYTWFFSRSRQKLWQKGETSGNVQKVKEI
SYDCDGDTLLVRVHQTGVACHTGTYTCFSGRKLMGGEEKGIAVVPPEKKADLAEVLYDLYNVIQDRRLNPVEGSYTNYLF
EKGQDKILKKVGEEAVETIIASKNNVRKDVVYEMGDLWYHCLVLLAYHNISPEELFAELMGRRKGAAYHKFTGKTGVRPD
L
>WP_005840116.1 imidazole glycerol phosphate synthase subunit HisF [Mitsuokella multacida]
MYTKRIIPCLDVKDGRVVKGTNFVGLRDAGDPVELAARYDEERADELVFLDITASSDNRGTMVNVARDCASKVFIPFTVG
GGIRTVEDMRRMLKAGADKTSLNTAAVKNPGLLKEGAEKFGRQCMVLAVDARRAGNHRWEVYVNGGRTPTGLDCLEWVKK
AVALGAGEILLTSMDADGTKDGYDIELTRAVSDAVNVPVIASGGAGKLEHFYDVLTLGHADAVLAASVFHYGQFTVRQVK
EYLQSRGVEVRF
>WP_005840118.1 1-(5-phosphoribosyl)-5-[(5-phosphoribosylamino)methylideneamino]imidazole-4-carboxamide isomerase [Mitsuokella multacida]
MIIFPAIDIRGGKCVRLLKGDFAKETVFSDKPEEMAKKWQTQGAQFLHLVDLDGALAGRPQNLATVKAILAAVDIPVELG
GGIRTLESIDEVLALGVRRVILGSVAVRDPELVKTACAKYGDRIVVGIDAKDGIVAVDGWGVSGDVEATALAKEMKKAGV
KTIIYTDISRDGTLAGVNVEATAKLARESGVAVVASGGVKSIADIEALKPYEKAGIEGVIVGKSIYMGTLDLAEAIEIAA
KEG
>WP_005840120.1 imidazole glycerol phosphate synthase subunit HisH [Mitsuokella multacida]
MIAIIDYGVGNLFSAEKAFVALGADVRVTSDESVIREAAKIVLPGVGAFGDCMKNLEESGLIPVLKESVAAGKPLLGICV
GLQVLFDGSEESPGAKGLGLIHGMVKKIQAPGLKVPHMGWNSIKVREPREKLDLFQGLSEKPYVYFVHSYHAVPEDASVI
TATTEYGEQLTAAIACGNIQATQFHPEKSGDVGLAILKNFVEG
>WP_005840121.1 MULTISPECIES: imidazoleglycerol-phosphate dehydratase HisB [Mitsuokella]
MSIRTATVERKTAETSVKLILNLDGNGHGVIDSGIGFFDHMLNLMTAHGLMDLTLACDGDIDVDGHHSVEDIGITLGQAF
KQAIGDKKGIRRYGTFYLPMDEALAFVSLDISGRPFLVYDGGEMAPMIGGYDTELTEEFLRAFAVNAGITLHVRVLYGKN
SHHKVEAIFKALGHALRIAVEKDPRVDGIPSTKGSL
>WP_005840123.1 histidinol-phosphate transaminase [Mitsuokella multacida]
MLNYRNGLADMPSYDVVERPWEIKINANECNMSLPPLVEERVMNRLGTVAFNRYPNEQYDDLRDQIARNFSMQRENVLIG
SGSSEIIEKLFYCFGGSPEAKIVYPQPSFSMYKIYAKAAEATGVPVDLDPEDYSLDIDKFIKTVNDEKATLAVICNPNNP
TGNAFTVEEIEKIAKNIECAFLVDEAYMEFYGQTAVRLLAKYPNMIIARTFSKAYGLASCRVGYMLADAKIVEMIDKSYM
PYHMNVLSLVTADICYQMRQEFVPHIQIMISERKRMQEELKKLPGVKVFPSETNFILVHYDKAQELNALFESKGIGVRHF
GDAPGLKDCLRISMGRREENDIWYSYFKAFTEGRA
>WP_005840125.1 histidinol dehydrogenase [Mitsuokella multacida]
MKIVKASEVGEYAIEKMLTKASFDEVELSPKIREANKKTFGRDMTAAELVRQIVGDVRREGDAAVIRYTHLIDRVDYKPE
DFLVTEAEYEAAEKAADPAVVESLRKAAENVRRYHQEQKPNSWMTYREKGSILGQSIIPLDRVGIYVPGGTAAYPSSVIM
NAVPASVAGVGEIIMMVPPKNGKINPYVLIAARAAGVKKIYKIGGAQAIAAMAFGTETIPRVDKITGPGNIFVTLAKKEV
YGHVDIDMLAGPSEILIVADKTADPVYTAADMLSQAEHDPLASSIVITDDAELAEKVAKEAEKQLAALPRREIAQASIDR
NGLIVVADDMMQAMRFANVSAPEHMELLTAQPFQLLPYVRHAGAVFLGAYSPEPLGDYFAGPNHVLPTGGTARYYSVLNV
ETFMKRTSIISYTQPALSDVSEDIIRLAETEGLQAHANAIRIRREQK
>WP_005840127.1 ATP phosphoribosyltransferase [Mitsuokella multacida]
MKNTMDYLTIALPKGKLFSLSADLLAKAGYTAEGLSDKSRKLVIANEEKKIRFIVSKTADVPTYVEYGAADIGVIGKDVL
LESGKDVYELLDLGFGRCHLMMAVPKAEKRAKLVDYDHTRVATKFPHIAEQFFNKHGMQMEYIKLNGSIELGPIVGLSES
IVDIVETGTTLRENDLEEIAYILDATARLIVNRVSFKLKFDRINQLTEELRKILELEQQAKAGA
>WP_005840129.1 HDIG domain-containing metalloprotein [Mitsuokella multacida]
MSMRGRVRQFVRAVTERMDEGDRAFVRANLPAKALPLFAAMHPADQVHVRNVAYTALALAKEHGLPAEQRAFLVRCALLH
DVGRRKGDLDILGKVFAVLMMHYLPSASERLMERPSRLGHALYVYRHHPAIGAALLRKIGMEEEAAVIERHHMAAAPGDS
LVLVLLREADARN
>WP_005840131.1 ATP phosphoribosyltransferase regulatory subunit [Mitsuokella multacida]
MDKERLTLEIPYGMRDFLPTEAAEKRAIEAELAALFAEWGYDEVVTPTIEYLDNLTLGASRALEPHLFKLFDKDNRTLAL
RHEMTTPIARLAASRLRDYPQPLKLSYVSSVFRYEQTQAGRQCEFHQAGVELMGSATAFADAEVIALAIQGLLRAGLTDF
TICLGQVEFVSGIMNQYQLTDETKQTLQTALEKHDLVSFDRAIAALDLPEKAKKTLGYLPVLNGGAEMLKKSYTLALNEQ
SRRALDNLAEIYRLLQSYGVEQYVRFDLGIIRDFSYYTGMVFEAYTPGLGFPLAGGGRYDHLLSDFGSACPATGFAIGIE
RILLALTRQGLEKPDQPKDIYLGYAPGREHDAIQKAQELRAGGKVVELALLCQTEDDARAMQQTKGYASLVYLA
>WP_005840135.1 DUF4236 domain-containing protein [Mitsuokella multacida]
MSWRFRKSIKIAPGVRINFGKSSTSLSIGGKGFHRTYSSTGRVTDSIGIPGTGISYTTTHSSRKRAARSVPAPAAYARPV
PAVPQAPVVDIAAIRAQIASIYRTADTPIDWKKMLVTDDPQYHYFKERAEAILNGDIDAYFEVINGLNPLNDLMEYGSGF
ECGTDDPRQLSVHFHVNSDKVLHDARALPKETYYDLLQDYVCGCAIRIARDMFAILPIRGIIVDAWDHRDEILSVAFKRR
AFAALDFAHLDPSDTIEQFEHRMAFQPAKGFAPIVPLDDF
>WP_005840137.1 PP2C family serine/threonine-protein phosphatase [Mitsuokella multacida]
MEVYMHTVSGSHKAQNEDRILAGPQVYQDVTADMDFAGGFVAVADGVGGNYGGAAAAQFLCERIAGLPRPELESLRAVNE
ALLAHGRGTPNSGKMAATFSGLFFGEGLPVLVHAGNTRVYAIQAGKYLRQLTRDDTVVQYLLDTGKLTEEEAESYAARNE
ITSCFGGGRPDLLRLTIRRLPDDAQQYLLTTDGIHEYASTDELEDILAAAQGDWLAAVKQMVKLAKDHRSPDDCTAVILD
AAV
>WP_005840139.1 AAA family ATPase [Mitsuokella multacida]
MTDRKAQEYIPKWHRELDLFSQIKPLLILDGNVLDVYQYPVEGSIPKGSIVRLTDYLYYFFKDRGYEAIVFYDNLRGFYN
TCEPELVKKFGGMVQAEPYSGTIRVEFRGAKDTGAVAMVGRALAQNKVSTVIVMNMASRYISSPDNLTQEEVDSFSGLVR
ALLEARDTMDSKHVMRKNLLVVIANKLNDLPPWFYLQNPNAKSIAISEPSKEERERLVMGENFSSFFARDIYEADRPAYE
KDPESLHKVQERFVALTEGMSFTELNGLRKLCKKERLHIHEMSTVVDLYKYGIRENPWKNLDLEEIKQAAVRFEERVKGQ
PAAQSKTLDIVKRAITGLSGLQGSSHGRPKGVLFFAGPTGTGKTETAKTLAEILFGSEDACIRFDMSEYSQPHSDQKLLG
APPGYVGYEAGGQLTNAVRNRPFSILLFDEIEKAHPTILDKFLQILEDGRMTDGQGQTVYFSECIIIFTSNLGIYTRDAR
GERHLNVTMDMTYEDVAKRVRRAIEDYFKLELGRPEILNRIGENIVVFDFIRPDVAERILAAQVKKIVRFLREDKEIALT
LSDKAQAKLREAALCNLANGGRGIGNIVESHLINPLSRFLFDHDLYERTCVEVQDIDAFTTPVSLIAEARPMDEQAAEEG
>WP_005840140.1 4Fe-4S single cluster domain-containing protein [Mitsuokella multacida]
MSCSQTVNIARILYPVRALGPGNRLGIWLAGCPRRCPGCSNPELWQAQAGQALSQERLQELLRPFLSREDLGGVVVTGGD
PFFQADALLPLLAYLDRSVPDILVYTGYTYQQLLHLGKSARACLQHIGVLIDGPYRQEENDGHPLKGSANQQIYFLRPEL
RPRYEAYLEGPSHPVQNFTMKHGIISVGIHRRDFADAVAQQAKKKGIILHDRP
>WP_005840142.1 FHA domain-containing protein [Mitsuokella multacida]
MKRYKICPGCGEQNPPSAMECEYCGYDLMNTPAVDPECAPAAPEPADQAESAGSAPVEAPSTHLVRICSCGAANPPQARK
CQRCGEDISDILPVAEPAEAPKRFALEEIGTGRCFPVPAGTIVIGRENAMREILADKPYVSRIHAKLTVADGRLYIENLS
HTNYTYVNNERIPAGRMELKPSDEIGLGGLAIDGRRQEQAAYFLVEKMP
>WP_005840144.1 hypothetical protein [Mitsuokella multacida]
MSGPKVSVYTLTAEELAALAAELERQLQEMERREALLERARVYESELTEYERALPLLQQSLQRSEGWVDTKSFAAGMKAA
TEKLASCRKLLTSIVQAQDNAQAERRLSELAAIVPELEEVFSEQREQGLALEQRLADALDTTVAGLFRPDAAPQETKEAK
GASEQSLPAFVRSDVETLLSLKDNHYLPLTYRRIVEQAIAHMRQAQQEQRLVSFCEVELPDVLAQCRAFLSLWQSSGNRY
LQLLRRYEALCQMNGSQPELVPFAEEAAGRLSSLIAAEEASARAAAEQAYIRQAMDEVMAEMGYDVLGDREVRKRDGRHF
ANELYRCEGDTAVSVTYADDGQIAMEFGKTDDRDRLPTQAESAELVRQMHAFCQDFEEIEARLAAHGVCLDKRIALTPPS
ADYAQIINLRDYAAAPRADGREAGRARQKKQPATARQAGEPE
>WP_005840145.1 protein kinase [Mitsuokella multacida]
MAEERASSTQINTQVNTQVNADAMNPRPAATSLNPGLRGAETEINLPSQEQGAADFTQINDLLHRAAQGIPAGTMLLDKY
RVERLLTAATGEATLYVCSYGGKEYVAKVYRRAAAIKDSVVAALRSIDSPYVARLFETGTWQGFPFEIIPYYAAGSLQGR
RFSLSQLQQEIIPALNEGLKVLHGHNIIHKDLKPSNIMLCDDGRHVAIIDFGISSVREQGRTVLVTRTGMTPDYSAPETY
NNLFLAESDYYSLGITIYELFCGHTPYGDVDPETLERYLAIQQVPMPDSFPARLKQLILGLTYQDITHRKEKGNPNRRWT
YEEVKRWCAGEDVPVPGQGAASTLLGSDAIRIPPVTFMYKRYTDLGKYVLALASDWNNGKKRLYRSNLSTYFNKFNADYA
NICLDAEEALRHRHADEDVEFFRVIYRLYPGFQPFIWQSHQWPDMKALGMDLLQALQGSQDELPQAAQPFLGFVARQLFS
VREQVVHREQPDRIQQINALETRCNNAAATKDWPTVIRELYLLAYLYAEERELVVPFGRFADIEAFVDYFKDKLKRGESI
DEEAAFLIPAPGAGAGSVLPAFAAWLITQGKGDCLGKEAFR
>WP_005840147.1 hypothetical protein [Mitsuokella multacida]
MNKKEYLESLRAQVADDASRQGGRKLLKSSAMLLAAALAAIGIGMGISHAQRNSAYEHYQQSGELSYEYLDVKDAFASWN
QKDVGNDVDALLAGGRILLRDNLRVTGASAVPAESGFRQIPDASYLNLVGNAIVYRSDKDRHIYAADRDSLQSHLLYDGN
AGEVFCVGTRVYFIDYDAGGVVSYLDLAAPSDKKAVTAEGVSSFAVCGDEILYLNAAHTLRHAALSAENGAKIHPRDLMQ
RVERFYLYDAGIVAESRDTVASFTMQGDRVQRRYRSTDGDLQVAGFLPGQQLLFIRENGSYATVRLGAAQAQPLPFDGAD
TRTLTSLVQDEAGAIYGVACAKKDTSSRASELVVFGTAGTVGTDGKAGR
>WP_005840148.1 hypothetical protein [Mitsuokella multacida]
MNAQTVQLLSILSACRPDDEELARESRIGRIMQSEDYQALMHRQAFAGLMQDHFTEAKLRTYTAEQLDRVEKALPILSDC
LDNLLFSLKNGDCPSLTSADRPDFTDPEPLAALRDRLEEGTGKNYCNIPDKDFLHIFDDATVKSLQPYFLELPQPCEDYD
AAIRAVLAGKRYCIRASEVKSLEEAYRGEADACLRQLGTKRTQRFKLRLGKALIGLFAVLLPPLAASLTGLLTSSATHGL
MAFLFLCAIVFWRKG
>WP_005840150.1 His-Xaa-Ser repeat protein HxsA3 [Mitsuokella multacida]
MAELSFPHVEQKIEDFLYDEEGNIPVGKVLMIGSMILILGLLMADDAFAAHRSHSSHSSHSSHQSGYSGGHSSHTSHASH
QSSYYDAAPAAPSSGGSSAASVASHASHSNVAPSAAEVQSLHAVGSGDTVHLDAAEQALQPAADVPATTSLHAPDAQEP
>WP_005840153.1 His-Xaa-Ser system radical SAM maturase HxsC [Mitsuokella multacida]
MNLYFRDYHAGSRLALVRRVDAPASGNPPVLRSEEAGGYEQLRLARDAACFASDHAALAPVNREVWQQLADGDIITVNEE
GLVHRLFSGRERAATVYLTGHCNSNCIMCPVSDEERRTSGGLADEAMMAYLQMLPADVRHITVTGGEPTLRTALFLRTMR
TIAVRFRQADVLLLTNGRSFSLQGFLQELLHLCPAHLCVAIPLHAPEAGLHDAITRAPGSFVQTNEGIGNLLAQGIAVEL
RVVVSRKNAAYLPELADFIVAHYPEVHVVNFIGLETRGNCARHLQALYLDAPAAFRAVQPAVLKLMEHGIDVQLYNFPLC
AVAPGFWEICRRSITPEKIRYALACGDCAARPYCGGFFQTTLAMTKPHVQPIPRTALFMDNRDTQDAHASERSGREV
>WP_005840154.1 hypothetical protein [Mitsuokella multacida]
MILEALLLTTLLLLLGSASYTDCRVSHIWNRHLGYAAVPIFLLDFAYYSPLVGDGLAYWQPFLLNAVCLALTGLLLYALH
IWAAGDTKLLLLVALAIPGRLYGGHLPYVGSGILIVAFAFLAAFAYVVLCGLGQRWRASRRLQGLQGENIRTVVKKLDWP
RIAASYLLMVTLVQLIMAIGHVLLPTAAAKSPLIDVAASCALILAILSLRSRMTTKQMAGGAVLSSTGLLLGSAAQMLSI
SYAMSAAILLWTAVLMCLRMLVQDYNYRTIPTEEVREGQILAAGTVCRFARSRVRNLPTGMTEDLSSRLTVEEAASVRRW
QQSRYGEDTVVIVRKIPFAIFITVGTIAFLIFEVVGL
>WP_005840155.1 HxsD-like protein [Mitsuokella multacida]
MRNETSRIYPRALYPVQVIRRAAADYREICRIAVDERPDATICSFADSRAPLPIVMGEFSNYLIELLHAGESRGGRL
>WP_005840157.1 HlyD family secretion protein [Mitsuokella multacida]
MEVDITKKVQYLMKYGLVGLILIAVLCAGGIYYYQHQHKYFNVYDAQVTSSLVAAKVHGNAMITEKVVAEGEHVEAGDVI
AHVQSTVTDEQIANLEQTVALSQRNLDEIKKGQTVTVAVPSPAPAPAASAPRSSGSSQSVASAESRMNRMNELFEMGAIS
AVQRDAAVSAYHAAVAAASSSAPAASAPSSSPAVRYQTTTQPPDPKAVQNAELQLKQAQAALDNAKQDAAETDIVAPVAG
TVYYAQGIDEGSTVKAGETVASVGNADDIWVEAKVSPDKAAKIRLGQFVSYEIDGHQLQGSVQDIQQPAKKDDQSADSSA
NGADAVANGAASNAGAAQTDPNNLNNPNAQDAQSAQGAQDGQQGAEASTADAAGGAAAASSQPKTTAEVNDADDADEDVM
IIRISIPSGLNFTLKPGMKAVVKFAMNG
>WP_005840158.1 alanine--tRNA ligase [Mitsuokella multacida]
MSGNELREAYLQFFSEKKGHLRLPSFSLIPQDDPTLLLIGAGMAPLKPFFTGKMKPPRTRVTTSQRCVRTGDIENVGRTA
RHQTFFEMLGNFSFGDYFKGEAIPWAWEFLTEVIELPKDKLWVTVYPDDTEAIEIWKSQPGFPQDHIVKMEDNFWEIGPG
PCGPDSEIYIDLGEERGCGSPTCAVGCDCDRYLEIWNLVFTQYDRQEDGSYKNLAHKNIDTGCGLERLASVVQNKKTNFE
TDLLYPIIEYAAKVAGVEYGKDEKTDISLKVIADHARSMAVMIMDGILPSNEGRGYVLRRILRRAIRHGRMLGIKGKFLE
GAVDAVVEIYRDASDFGELIAKHDYIKKVISIEEDRFAATLNQGMELLDAEIKSLKADGKDELPGEVGFRLYDTFGFPWE
LTEEILHENGLDLDKEGFDKAMDEQRERARSARAENQRVAVPDLSGIDVSKLKVDPEAKEAKVVAIWKDGKLVDEITDGE
EAGIILDKTPFYAEGGGQVGDEGLLLGEFGRIKATNAKKLPDGTVYHVSYVEEGQLKVGETVKIEVDQEKKLASARNHTA
THLLQAALKKVVGDQVNQAGSSVTPDRLRFDFTNFEPVTAQQLADVEALVNKVILKGQDVEISHMSLDEAKKAGAMALFS
EKYGDVVRVVRVPGFSMELCAGSHVKNVGQIGMFKIVGETGIASGVRRIEAITGKAALDYANEKLATLQKAAALLKANED
DVPAAVEKLQAEGKEMAGKLAEVAAMQEKADAQQLIAGVKDINGVSVITGKANVENMDSLRDVADLTLDKLGSGVVVLGC
ANDGKVNLVVKASKDAVKRGIHAGKIIKEAAAVVGGGGGGRPDMAQAGGKKAEALPQAFEKAAAVIEAQLG
>WP_005840160.1 amidohydrolase [Mitsuokella multacida]
MKTLIKNVYALLPDGTTPLTNIMIDRDKIASIGEVPEDFRAAKVIDGKDKFAVPGFVNAHTHASMTLFRSYADDMNLMDW
LNNMIWPAEAKMQEEDIYWGAMLAAVEMIEGGTTTFADMYGPYMEKVAEATADAGLRAVLSRGIIGVAPDGDAKIEENVS
LYKDFHGAADGRITVMFGPHAPYTCPPDFLKKVAKTAQSLGAEVHIHMAETKAEIEQITKAYGKRPFRYVEETGLFDGKG
TLAAHCVHLDEEDIAIIKKHGIRVAHNPGSNMKLASGVAPVPRLLKEGVCVALGTDGASSNNNLDMLEEINLAAMLHKVS
TLDPLAVPARTALKMGTEYGAKAVGLTGVGKLEAGCKADITLFDMNSAAWYPRNDLASLLVYSAHADSASTVLVDGKVLM
EDKELLTLDKERIFYEAQKCAERLTK
>WP_005840161.1 adenosylhomocysteinase [Mitsuokella multacida]
MESMIRDIKLAPSGHDKINWVKNFMPVMAAVDKEFSVSKPFAGKKMVITLHLEAKTAYMAEIFHHAGAEVAITGSNPLST
QDDVAAALVEDGLHVFAWHDCTPEEYDTFINKALDIKPDFVIDDGGDLVHMLHTKRRELLSGIVGGSEETTTGVHRLRAL
ANEGKLEFPMIAANDAYCKYLFDNRYGTGQSTWDGIMRTTNVVIAGKNVVIAGYGWCGKGGAMRARGLGANVIVTEVDPI
KAIEAVFDGFRVMPMDEAAKIGDIFLTLTGDKDVIRKQHFENMKDGAILANSGHFDVEINIPELESLSVSRRTVRKNIEE
FKQKDGRKIYLLAEGRLVNLAAGDGHPAEIMDLSFGVQFFSALHLLHHGKEMTKGVHLMPEEINTKIAEIKLKASGIAID
ALTPEQKAYLNMA
>WP_005840162.1 5'/3'-nucleotidase SurE [Mitsuokella multacida]
MRILISNDDGIQAKGLEALVKAFCARKHTVIVSAPARQQSGMAHALNVGRPLELVRGEELAAKYGIEAWAVDGTPTDSVK
LYLEALAEEKPDVVVSGINHGANLATDILYSGTVGAAMEGMLHDIASFAVSMDVDSTISYEEAAEEFATILERVMTAQKA
SDEPRPVFWNVNFPRAYTLGDDGRPQVVFGRQGKRDYHNAFQKQERTDGRIFYTVAGEIFDTDKSEPTDIYAVEHGYIAV
TPLMVDLTDYVAIEKLLDR
>WP_005840163.1 Na+/H+ antiporter NhaA [Mitsuokella multacida]
MKETIKSMQGLAEPFLAFLRWEASSGVILLACAILALIVANSPLSESYEHLLHYPIAVGAGEYVLEMGLLHWINDGLMAV
FFFVIGLEIKREFLYGELRTYSAMLLPVGAALGGMLVPAIFYAAINYGQPTFGGWGIPMATDIAFALGIMTIAARQAPLG
LVVFLTALAIVDDLGAIVVIALFYNTDLTVSALFLGLAAVAAAFVLGRFRVRFLPAYIALGLVAWLAFLQAGIHPTIAGV
LLGLSIPAAADPEASLLHKLEHALEPWSAYAIMPIFALANAGVAISLATLDMTSPIFLGILAGLCLGKPIGIFGAVFVLC
KVFRLQLPGNATKSQLAATGMLGGIGFTMSIFIASLAFTDSAMLDLAKISILSASILSGLFGTAFFKLQACFGGAGEKK
>WP_005840165.1 phosphate ABC transporter permease PstA [Mitsuokella multacida]
MNTKVQNQLARTCLWLVGFFILGLLAAFLGYLLYKGLPVLSPHFILGKSSDIMAGGGVGSQLFNSFYMLFLSMAISIPIA
LGAGIYLAEYARENKLTKCIRLSVESLATVPSIVLGLFGMIIFVNMMNMGFSILGGSLTLVLLNLPMLVRVTEESIRTVP
KSYEEASLALGATKLQTIFKVVLPSAMPGIITGITLTAGRALGETAILIFTAGTTVSRHMFDTDVMAGGETLAVHLWYLM
STGLVPDRDAIANGIGALLILVILVFNFVLLLPVKLLSHKTKA
>WP_005840174.1 MFS transporter [Mitsuokella multacida]
MLPPIPWKYALPLFGLATSAFVFNTSEFMPIGLLSDIAASFAMTPAQTGIMITVYAWMVGLLSLPLMLVACRMELRRLLL
LTIGLFMLGQLGSAFAVNFPMLMGARIAVACAHSIFWSIAGPLATRLVTQVRQPFALSMIATGSSIAMIFGLPLGRVVGL
ALGWRMTFLSLAVIAFLALVFLWRVFPPLSKQEPFSLRELPTLFHNPLTRGIFILSLLFATAYFTTYSFIEPFLATVAGF
APMSITWTLMVLGLCGFLGSVLFSRLYGLHRCLVLRSGVIGLFIALLVFLPAAAFTPTILACCMLLGTISTMFNVAMQAE
LIRGCSRTDAPVAMSIFSGIFNVGIGSGTFLSGYLAADGALPNIGFFGAAIASFAVLYLFAFYLPAIQKMASR
>WP_005840178.1 DUF1653 domain-containing protein [Mitsuokella multacida]
MTRELPKHGEIWRHFKNHLYEIIECPVIHTETNERMVCYRALYGDYMVYVRPLLMFMSEVDRQKYPDATQTYRFERVER
>WP_005840180.1 histidine phosphatase family protein [Mitsuokella multacida]
MHTKFKMLLLVRHGQSTGNVDLPTQDHASIPLTALGEEQAKRLSTRIDARPDLIVTSSFRRAQQTAEPLRERFPDVPVEV
WPETAEFTYLSPERCRGTRRTERLPWVRAYWQRQDPDYCDGAGAESFHALVARARLVLQRIEERPEETIVLFSHGQFISC
LLDIARHSYATDDERMAIFRSLPELDNTGLIYLLLPERDG
>WP_005840184.1 phosphate signaling complex protein PhoU [Mitsuokella multacida]
MERQTRQEYIHDLEVVQELVATMGDKALTNVEQSMKALLEDDAVLAKKVMKADDAIDDMIIDVEDKCILLIAKQQPIAHD
LRVIATGFKISTDIERIGDHAFDIAKTAASVKEPLNPDCKRWIEELGNCAASMVRRAVKAYRDRSVQEADEVRKMDKQMD
DVFEHTFYALSDFVTKEGARQKGATQLLFIARFLERIGDHAVNIAEWVIYLETAERIHQKKNRLI
>WP_005840187.1 sugar diacid recognition domain-containing protein [Mitsuokella multacida]
MELRVQQARAIVHEINTVLPQKINLMNKDGIIIASTDPERIHTFHGGAARVIRENLDELRIYRENEYPGTRPGTNFMLQV
EGVPIGVLGITGSYESILPIANVIRKMTELLVHEQEYQRMQTHLQYQRHLFLQELLEHSETFLSKEQIERARLLDIDLSV
PRRIVVADLDSPVSPERHNEVFSQLEMEAQRIDAACRAISTNQMIVFLTDIRPQEQLRSFAEKLFVYAKSHGIGLCLGLD
SPAPDNTRLRQAFEQARKALYSCHRKGTVHIKGYDEINMELFADLIPLTAKREYVKKIFHGYTPLELADAVHTLECFFEH
DGSIIRTADALYIHKNTLQQHLRKIAARTGYDPRSLRSSAVFYVVLYFYQDIHLAGFPT
>WP_005840191.1 GntP family permease [Mitsuokella multacida]
MTGIPLLITFFLAIVLMIVAISKWKIHPFLSLMGTSLLLAIVVGLPLAKIPGIIGAGFSGTFASIGIVIILGALIGLILE
HTGAAIRLADVVIRCVGEKHPQLAMMLMGWIVSIPVFCDSGFVILNPIRKAICKKIKGISPVGMAVALSGGLYTSHVFIP
PTPGPIAAAGSLGVADNLAAVILVGICASIPALLAAYLFSLHIAKKNISVKETNEENALAEKDYDELVRSFGQLPGAAAS
FAPIVIPILLMALGSIVTMAGMQGVMATGIKFLGTPIIALTVGLILAVYLLASTGKMKDFYDVTDQTMKTVGPILFITAA
GGVLGKVITAAGFVEFMKANADFLASVGIFFPFLISAILKTAQGSSTVAITTTAGIMGMFSDSASMMTALGLNTEMAALL
TVMAIGAGAMTVSHANDSYFWVVTNFTGMDPQDGYRTQTMMTFIVGIVSMAAIFLASLVLL
>WP_005840195.1 acetyl-CoA carboxylase biotin carboxylase subunit family protein [Mitsuokella multacida]
MNFIFISPHFPKHYWNFCDRLKKNGVNVLGIGDSPYDALSDELKNALTEYYYLPHLDDYEQMVRAVGFFTFKYGKIDWIE
SNNEFWLEQDARLRTDFHVTTGEQYDHIDRIKNKSAMKAYYAKAGVPTARLHKVTTFEAGRDFAHMVGYPVIVKPDNGVG
ACDTYKLHSDDELAYFYATKPQSVPYVMEEFINGQIFSYDAILDSHSEPLFESTTAWPPSIMDIVLKQLDLAYYTAADVP
EALRRAGRATVKAFGVRSRFVHLEFFCLAEDKEGLGKKGDFVGLEVNMRPAGGYTPDMMNYAHSTDVYQIWADMVTTDRR
ILPDSGQHCYCVYAGRRDCYRYVHSHEEVMQRYGKDMVMCERMPEMMVPQMGNQMYTVKLPSQQATEEFIHFVQDR
>WP_005840197.1 esterase family protein [Mitsuokella multacida]
MKREYRSWYSDRLQREMNIRVYGHAGTPLLILPTQDSMCDNFENFGMIDTVAPEIEAGKIQLFAVDTVDRETWSNVWGDK
GWRAARQEDYYNYLIEEVLPFIRTENGTGRLPIAIGCSLGGLHAAIVFFRRPDLFGGMMSLSGVYDAKFFFDGWEDGTLY
QNSPVDFLANLPEDHPYISLYNQKKIVLCVGQGRWEDEGRRTTAIMRDIFAGKGIHAWVDFWGYDVDHDWCWWKKQLRYF
LPYVLGEQG
>WP_005840201.1 L(+)-tartrate dehydratase subunit beta [Mitsuokella multacida]
MAKKVLTTPISAADLEDIHVGDVIYLTGELTTCRDVAHRRVIEEGRKLPVDIRDGAILHAGPIIRPRGEDDYEMVTVGPT
TSMRMEKFEEAFIKETGVRLIIGKGGMGAGTMRGCRDNKALHCVFPAGCAVVAATCVEKILSANWKDLGMPETLWTCKVK
EFGPLIVSIDTHGHNLFEENKVIFNERKDKVYEEIAKQVGFIK
>WP_005840203.1 L(+)-tartrate dehydratase subunit alpha [Mitsuokella multacida]
MQREEAVRHMTDIMAKFVAFTGKRLPDDVRAKIEELAKQEEEPLAKAIYQTMERNQELALKLNRPSCQDTGALQFFIKCG
TAFPYMAELPDLLREAVVQATKDAPLRHNAVETFDEYNTGKNVAKGIPSIFWDIAPGRDDCEIYTYMAGGGCSLPGHAKV
LMPGEGYEGVTKFVLDVMTSYGLNACPPLLVGVGIGTSVEVAALQSKKALMRRIGSHNPNPKAAKMEQLLEDGINAIGLG
PQGLRGKNSVLGVNIENSARHPSVIGVAVNVGCWSHRRGHIVFDKELNYTIDSHSEVDF
>WP_005840207.1 hypothetical protein [Mitsuokella multacida]
MQERENQTGESAEEPRVRVMSEDEARDYQGVTIEERKDSGEQHVEEPHDRYGRDDDLRGSGIRIHTFSTAGSMSWLTKAA
LVVGGAAVVAFLIFVAVPVLFVAAGIGVAAWLLLRFIRG
>WP_005840211.1 hypothetical protein [Mitsuokella multacida]
MNNVYALVEHFYENNVDAEPILAQDFLEKYLRKHAWQGADDRALQRIWAAVRMLITYIEQMHLYSFSSLTVYDYQEILYR
LAQSDADFELSEADVNSFFDIVADFYDYYHTKYEDEDELVYLQDARASVYENGKFTMPPRRSQDEFYSSLNHQENVTEED
VDKLNAMLDDLLHRVGTYFHGKAFLRDMNRALLLYSGPEYVNVPEEGSLTAEQEAYWLSFWDYFLFDYHMIETDEIPLRY
FFQHEKARLTITEQDIIRDLLQAKFTVFYVEGVQDDFVTCCNLFTDERIDLPDPDWMFPDAEHMIFFGHLHARGVMMLNY
VTSLPASDKLRRRMKDIILRQLDFFRCQKPDATLDDFFQRDAVAVRHTLNIMANFAQLNVVPLRKAPKPLPVNLDIRRSF
EAEEQVLREVALKMGFSVFSTQLICKLFEDYISVADPASYPEEMPAIVTACLLCYGTINGLDFENIPELYDIFGADHEDI
RRHIAALRQRLHCTRFDPRYLTEEGTVSSLYLS
>WP_005840214.1 lipase family protein [Mitsuokella multacida]
MMRHVLAALFLPLLLVMLLFCPARAMAATGEQELELASSLVAMASYSDELSLLAREWLTETGWQFQSQTTSTSLAQGRYH
LVVKELPDGRRTVLLAFPGTENVSDAKVDLRTVSVPFGGSKVEEFRTIAEQDRHATAYPLVHKGFDDYTMTALFHDPIES
AEDGGNKAVGQTMGEALAAELREHPEEILCLTGHSLGGAAAILTAARLSDMGVRPEQLRVITFGSPAVGNTAFARRYEKR
MQLTRIVVAGDPVAAALQSLGTRYVQFGTRTVWKQDRSSARFEHEMVVYLDKALRHYLVDDGADASTAEIDDIARGVLDS
QPKAVAGGILVAAPTLELDPLVADDAAVDAKALQGAWQNRYAPCLVRSATEPSDITSLSAAARRSNCRYLVRQHVSVERV
RDEDDVVRVILETSVYDAKGNLVTAASKSTTTKRMTALEAVCYLQFSTLRDLDTVFVIQNT
>WP_005840216.1 DUF362 domain-containing protein [Mitsuokella multacida]
MEKAKVYFTDFRVPVGRNIMQKLRALCLAAGIKKIDMDGKFVAIKMHFGELGNMAYLRPQYAKVVADLVKEQGGMPFLTD
CNTLYPGSRKHALEHMDCANLNGFNTTTTGCQIIIGDGLRGTDDVEVPVKNGEYIEKAKIGRAIMDADVFISLAHFKGHE
ATGFGGAIKNIGMGCGSRAGKMEQHSSGKCVVNEELCRGCRKCAKECGSDAITYENNKAVIHEDLCKGCGRCIGACSYDA
IRNEQWDAGDLLDRKMAEYAQAVVQDRPCFHINIVRDISPNCDCHGENDAPILPDQGMFASFDPVALDQACADACLKATP
LPNSQLADNLAKPDWHHHHDHFLDNNPNIHWKETLEHGEKIGMGTRNYELVTIK
>WP_005840221.1 MarR family winged helix-turn-helix transcriptional regulator [Mitsuokella multacida]
MKRELIPSWEELERHQKIVPEIKPAAVIAMLEIKQVGEDIQHGIMDVLQQEYHLSEGKFCMLIVLHQNPEGIAPSTIATK
LGVTKATVSNMLVRMERDGLVVEKPSPDDARAKRICLTQDGRDFMNEILPPHYLRVTKLTEKLSEEEQHELIRLLKKLSG
>WP_005840223.1 HlyD family secretion protein [Mitsuokella multacida]
MNTRQKALRTGAIFIALLVIAGILLMYRGNDAVALGMEKKEGILTAEQVKMSFDSVSGRLLKEAVKEGDTVKAGDVIMEL
DPTDTDLSIERTKAQIAQLDAQIRSTGGTQSVNYMKADSDEQQSFRQIDQQRAAVSAAQATFKNSQVDYNRKAALLDAGA
IAKSQLDDAEMALSVAEANVTQQQQLLDKLLSGAQDTGNTDSINLPTIAQQREAAGNMSNDIDALMQQKQALVVQLKQLE
VQKERLTLRAPEDGRIIKVLAKEGEMVAAGTPVVLLESNRSYYDIYISEKQAQGLAEGDTITGRTVAGDKPVAGTIRLLT
KAPGFADLKQSREKGQADLTAFQVRIDVDPQDGVMPGMTIGVNEREFTKR
>WP_005840226.1 universal stress protein [Mitsuokella multacida]
MERDKLIEEIQTREPQAIHCDRILVPTDGSGQAFRAVNEAIHIAAMTGAHLTVLMVVDLNKHVAAFEQVSLSGYVPAELK
IAAYQFLADLMHMIPPEIKARTRVEVGNPGEVIVDVADEEQSDLIVMGSRGFGTFRSMLVGSVSHYVLQQAHCPVLIVKG
MPDDWDEEDSYLGESDD
>WP_005840229.1 indolepyruvate ferredoxin oxidoreductase subunit alpha [Mitsuokella multacida]
MHAEYLMGNEAIAMGAVAAGVNVVAGYPGTPSTEVLETVARHNPDGKIHVEWSTNEKAGMEVAAGAAYSGARALVTMKQV
GLNVASDPLMSLEYLGVKGGLVVLVADDPGPISSQTEQDTRHFASFAKVPCFDPASVQEAYEMIQEAFDFSERYHTPVFL
RPTTRIDHGYASITVKDESEYRVHEPEGFVRDPARWVIFPRLSYRAHQEIERRNEELSEVFSSYARNQVEQGACRRGIAT
QGVSYSYAAETLAERAAEGKEMPRVFKVATPFPFPEKLAVEFLQGLDEVLCLEELDPVIERELIFLCGKYQLPVRIRGKL
TGDVKRAGENTRDTVYDDIAAFMGWPKAEPAALPEPPVSVVRPPVLCAGCPHRASFYAVKRAMKGQKSVFCGDIGCYTLG
NAMPLDMVDTCLCMGAGIDIAQGIGAVTPGMKCFAFVGDSTFFASSITGIINGVYNQADLTVCILDNSTTAMTGHQPHPG
TGHTMMGQIVDKVSIEATLRGIGVKTVRTVDPLDLEAAIATVKEVVAEPGVKAIIFKSPCIAIVKPLGRAEVLQDACRKC
KKCIREIGCPGIVVEDGNIKIDASQCTGCGICADICPFDAIEVTPFAKREGGAK
>WP_005840231.1 indolepyruvate oxidoreductase subunit beta [Mitsuokella multacida]
MMQKNIILTGVGGQGTVLASKLIAAAAMAKGLPVMSAETIGMAQKGGAVFSHLRIGEGVKSPMIRRGTADLLLAFEPAEA
VRMLPYLRKGGMVVVNSHPIMPVTAALQGTDYTGAEMVAYLQEHAEHVLVLDGQKAVEAIGNPKTLNVIMLGAALASGAL
DFLTEEDVLAAIRQKVKPKFVALNEKALRYASSLV
>WP_005840233.1 phenylacetate--CoA ligase family protein [Mitsuokella multacida]
MEISNEQLALVNERIAQLLEADSFYGKRLREYGIDHVATPEEFKKLPFSEKKDLRDAYPLGLMSVPEEKIVRMHSSSGTT
GKPVIIPYTAQDVEDWATQFARCYAMAGVTNRDRVQITPGYGLWTAGIGFQAGCEKLGAMAVPMGPGNTEKQLQMMMDME
STVLCATSSYALLLAEEIEKRGIKDKIHLRKGIIGSERWSEKMRKAICEKLGIDAYDIYGLTEVYGPGIGISCDAHDGIH
YWDDFIYVEIIDPQTGETLPDGEWGEIVITTLRKEGAPLIRFRTHDLSRILPGDCPCGSKFPRLDTIQGRTDDMVKIKGV
NLFPAQIEEILKTFPEVSSEYQIHISHLDGKDTMRLYVETNGSIDFLDLAKRIAERVKSRIGFTPLVKVVEIGVLPRSEK
KTKRVIDTRYE
>WP_005840235.1 flagellin lysine-N-methylase [Mitsuokella multacida]
MNDVNDMDDKCDSNEPREIITVWPDFADAFVCKADRCQHTCCRGWEIDIDAATTAYYDSLEGPIGEELRENIDAQADGTH
SFHLTQDERCPFLREDGLCRLIRTLGEEALCEVCTMHPRFFIMSGQLELAGFGLACEKAVELLLAADSLRLRAEGESKSF
DFGALLAFLGREVPREWLLPPRELTLAQFSFLLAQMKDTEPIDAVWPQQLTALRLDCRQLLPRYAKLLSERGERAAEKLV
SYLLYRQLSKADAYGMEALCRYARCNAAFIYLLAAKTHDLPEAVRRWSEQIEYDEENTARLIEACGQVPAMFF
>WP_005840237.1 LysR family transcriptional regulator [Mitsuokella multacida]
MTILQMRYFLTVCRLQNITHAAAELHLAQSTLSQAMQTIEEETGLNLFLRSGRTIRISQDGQKLAQKVTVLLREIDVFEE
NVREMGNRHGKVSLAVPQQQASLLIPRLLSIFQKEHPEIQLDIVESYGLEAARLVREEKTDLAVVNYDGSTLPDLHYHGI
TSRPVKFIAWPGHPLARKGCITLEEASQFPLVLLSEEFYVTRMLLRTFAAAHIEPNIAYFSPHLSTLYSLLRTHTAPSIL
FEPAVASLDGLVTIPFDMPLSLTSCIITKKNRQISKDQRLLIKFIRQQLLDDWATPSS
>WP_005840238.1 hypothetical protein [Mitsuokella multacida]
MMTTKNILVGIGAAILLVLPTFVNIASAGTEASVSEQQVLTEPYAGNCSYADDTLAPDYMLEVRGVDR
>WP_005840240.1 gephyrin-like molybdotransferase Glp [Mitsuokella multacida]
MQDISLEQAISVLLEHTKKIEAVEEVPLLEALGCILAEDAVATFDNPPFDRSPLDGYAFAASGTKGAQKEVPASFRIIGE
ECAGDFFAQEVPEGAAVRLMTGAAIPKGCDCVVRQEDVTVQDDCILVPYELHHHENYCFAGEDVRKGTLAVKRGTELTAA
HLGVLASLGLGMVKVRRRPRIAIASTGDELVLPGEPLRPGKIYNSNLYVLAGRLRELGFEPEVLGILPDDAAKAASFIAG
WREKVDLFLTTGGVSVGKKDIMHEVVRCIGTRLFWRVCIKPGAPVIAYTAGDMLGIALSGNPFASYATFELLTRPVLAAL
AGRSDVAYRAAEGFLADAFPKPSYGRRFIRAHYADGVFSIPAQHDSGSLFSAAGCNALIDIPAGTEPLVAGTRVKGVLL
>WP_005840241.1 GTP 3',8-cyclase MoaA [Mitsuokella multacida]
MFDRYQRKIEYVRISLTDRCNLRCRYCMPEEGVEKLRHEDILRFDEIVRIVRALASLGVRKVRLTGGEPLIRRNIVELVR
EIHAVPGIETIAMTTNGVMLADMAEDLVQAGLTGINISLDTLKAASFTELTRRPFFTRVEDGIEAIAATGLKDVKFNCVP
IAGVNEEELPDLVARFTRERPWKFRFIELMPIGCAYEAGFTGVPMAEVRSRLEASFGPLRPVLPEHGVHGPAVYYQAAGF
AGQIGFIDAMEHQFCSSCNRVRLTAEGFLKLCLNARTGVDLRHLLRSGMSDEELRQALQQAIYCKPQEHHFKAASYEEKD
SRAMYQVGG
>WP_005840244.1 molybdopterin-guanine dinucleotide biosynthesis protein B [Mitsuokella multacida]
MEFSDVTLLIIAGGKSSRMGRDKRFLMYGGEGLLEHLARKAAALPLAARFLCVEESSPALQEIAERYGLTLVEDGVQGRG
PMEGLARGLSRIKTDYALAISCDMPFLELKELRPLLKAVEGNDFQVILPRTGRRQPLAALYHRALADRFAAALKEGERKL
GKVIDEVPHAFVDFSDEALFFNVNTAADWRMACGRLVNEQRPTPFVTISAPVSNTGKTTFIERVLPKLSEMGIRTGVVKG
DCHGYDVDEEGKDSWRFKAAGAAGVAVVSPHGYFIEQRTETRADLVAIAARLTDVDLVLIESRRHGTAPRIELYRDCGEL
ALQEDTAACFTKTKQDVKDVNEYPLDDSDTAVRIITFLMGHQKKNA
>WP_005840246.1 formate dehydrogenase accessory sulfurtransferase FdhD [Mitsuokella multacida]
MAQAREEELIDYPVIRYVREKDAFVDDHKYTSMECYLDIDLNGKRFTTSFCSPGDHVDLVIGILAQMGQIRTYDDIVRLD
IDEENLQATVVTTEDAQAWAAQNATDPRYFRAREILDCEPEKIFERPRDVRFKASDILACADKLLAELAATHEKTNGVHS
GIIWDQQAEKILVFREDIGRHNVFDKLYGWSLRNHVDITDKIIIFSGRCSSEMMMKLGRMGISTVAAKSVPTTLSLALAK
KLGITLVARMAPGSFCVYTNPERIVC
>WP_005840247.1 formate dehydrogenase-N subunit alpha [Mitsuokella multacida]
MDLSRRDFLKATGIGGISLALSSLGFDLKEAKAAAHTFKLEGAREFTSICHFCACGCGVIGYVKDGKLINLEGSTDSPIN
RGALCSKGLGYAVIPNSKERATKPLYRAPGSDHWEEISWDEAIDRAAKAMKNAREKGWKQTEEIDGETYEVRRTDGLSFI
GGSQINNEECYQNIKMARALGVVYIDNQTRVCHANTPPAMGAAFGRGAMTNPWGDLKNTKLVWIEGSNLAECHPMGLKNV
MKAREQNGTKIVHVDVRYTRTSKIADEFFQLRPGTDIAFMGYIISQMLEREKFNKDYVLRNTNAACLLRDDFSFHDGLFS
GFDEAKKSYTNRESWGYALGADGKPQKANDLFAPNTVLSRLKEFYSRYTVEMVSNVTGMPAEEIQRAADIWVNHEGPAII
MYALGMTQHTVGVQNIRCFTIMQLLKGNIGIPGGGIIAMRGQPNVQASTDFGIEFNMQPGYLVAPTHKTNTLAKWTDAFG
TFRRKWYVNMTKAWFGEHATAENDYGFNYGAIRNGNHPDSIYAIFEDAWRGTMHALYLCGQNPHVTNANAGLVHDGLCKM
DSLVVQDIFVNETAEFWNRPGDNPADIQTEVIFLPACSYLEREGSITNSMRLIQWRMKGPDVLGDSKPDYEINDMLWKRI
RELYADSTDKKDEPIKFMTWNYRKDHYLEDIMKEISGYDVATGTVVNGIGELKDNGETASGMWIYAGYYGREGNMTARRG
QDDPGNIGIFPQFGWAWPDNIHILYNRASCLEDGSPADKDHPLVWWDAAAGKWTGYDVPDVGNRTAGPSTPAGQKPFRMN
GEGFARIYAAPYKDKNPDGTTRDASSTPVDGPIPEHYEPFESPTHNAMHENENAQHNPCIKYPRLPEKQPIGTKDKFPYV
LCSSGIAEHWCSGTVTRNIPWLNELVKENFVEISEQLAKKIGVKAGDKVKVSSARSEIVVKAMVTKRAQPLKVNGEETHM
VWMPYSFGFKGLSTGPSTNYLTNDALDPNSEEQEFKACLVNVQKA
>WP_005840251.1 4Fe-4S dicluster domain-containing protein [Mitsuokella multacida]
MAQEMAMLHDIARCSACRACMVACKQWHDLPADMSTPFEGQYQSHATLTPTTWTLIRMTEHTDDKGKFNWDFVKTQCMHC
GDPACAKGCPEEAIDKLASGAVVINEEKCVGCGYCVANCPFDVPKINPQTHKSTKCDLCFDRIEEGITPSCAKTCTADAL
QFAPYEEIEEIARQRVAELKAEGHPDANVYNPQGVGGVHMIYVLPEKPMVYGFNPQSKTPVSIDIWKDVVRPLGKLAGAG
ALVGVLGLAAVKGLTGKKKQDDDQNGKGEH
>WP_005840252.1 formate dehydrogenase subunit gamma [Mitsuokella multacida]
MSKSITYIKRHKKGFIYFHWINAVTFFLLFLTAMPLYTNKFLFLYEAFGAETLQTMHHILGVIFILNPIVALLITARSGI
FTLIREVLRFDKDDVKFLVKFPAELIGREPKGMPKQGFYNGGERMNILLQALLWLGFVVSGLTLWLGAGHISPTIRTWMI
PLHSLCADLGFAAAIGHIYLAIGVNPDSFQGMRDGTVKESYAKHHHAKWVDSLEKEGKLETVERIVK
>WP_005840254.1 DASS family sodium-coupled anion symporter [Mitsuokella multacida]
MNKINQEALAVKRAEQLFDRRRRTIGLFGGPLLALLVFFTPIAGLTLEAHKLLAIMVLVALWWITEPVPIPVTSLIGPTL
AVVTGVVPVGMAFAAFANPMIFLFMGGFILAKAMMTHGIDKRFAYWLLSRSWVGSNPRRIFLAIGLAAALCSGWISNTAT
AAMMFPICLGLLASIKEMFAANGRNIDLYDYKYATGLMLMTAYACSIGGVLTPIGTPPNLIMLGFLDQMCDIHVSFFEWM
TWGIIAMVLYFIIAYVVLARMFPADVTKIEGAEQFIQEKIRELGHWTRAQKNTVFCFGVAVVLWVLPGFLSIALGSTSPV
LKMYNRLFPEAVAAMLGALLLFLLPVNFKKREFTLNWKDAKDGIEWGTLILFGGGLAMGGMMYKTGLSKWVGDGIIAMMG
GEPSAIAMVAVFSVMALLLSELTSHTAATNMIGPLAITAAISAGMNPVPVTVAIALSASLGFMLPVSTPPNAIVYASGYI
PITKMIRTGVYIDVIGIACVTIPLCIYFVSWIIG
>WP_005840259.1 hypothetical protein [Mitsuokella multacida]
MKKIIMAVITALLVAVAVPVLAASSKDNTCPVRSCWQNNASCNNGAYCRNDRSYCGDDSYGCAPARGCGGSRYCR
>WP_005840260.1 YeiH family protein [Mitsuokella multacida]
MQLSKLYWRRASIGLIVTLVCSIAGQFLAKLPGFSLIGHLVLALLLGMCLQFARSLTAAAQQSTPFIANKFLRAGIILLG
FKLNLVILMSAGLKSLEAAVVIVAVMIPLNYFVARFFKVEHTLALLTACGCSICGAAAVMGVSGAVRAKTDQSVLAVAIV
AILGTLFTLIEVGLQPFLGFTDAQFGVMAGLSLHEIAHAVAAGGAAGPVGTDSAIIAKLSRVLLLAPVAIIVGILEARRF
RKQDGAGEGRMSVPIPWFMGGFILASAIGSYLPFVNDFVPSLVQLAYLLLGMAMAALGLNVNFSVILQKGLRPMVGALLC
SFVITGLAFSIVHTFF
>WP_005840262.1 LysR family transcriptional regulator [Mitsuokella multacida]
MLDFRVATFLCVCQTMNFTRAAQLLNITQPAVSQHIHFLEEAYGMALFRYENKKLSLTAAGQILRKRFVAMKNDEQELLA
ELRSQVSGIEEISLGVTMTVGEYAIMDPLARMLRAHPERNVRLVFGNTQQLLQMLAAGSIQLALVEGYYPQEEYEHTRYS
TEDYIGVCAAAHHFAMPPHRFHDLLQERLLIREEGSGTRNILERNLALYGMKVSDFIHYTEVGNMHTIIGLLLRDAGISF
LYRIAVEAELRAGKLREIPLAGFTMQHDFDFIWEKGSIYTDAYTSFCQELRSLAGEQDSSNFPDRQGRAGAGSNTPVE
>WP_005840264.1 hypothetical protein [Mitsuokella multacida]
MMSLSDKKEIWRGMPQETPEQQLWADNYYDAELIPMAQERFRGHYASEKGDYYGLFLLMGPLWELSTFSVALFEPQNVHI
FCRKEQALQVKLLQQNLGLDDGSLCCTYIQGEDIPSLYRVMKKQHDIWDSVGRTAIDITGGSALAAPAAAMAAACLDIDV
YRIESQYLPAYHHHDPGTERLCRIPAVTSVIGMD
>WP_005840266.1 rubrerythrin [Mitsuokella multacida]
MAEKKNPYAGTQTEKNLLAAFAGESEATNKYTYFASRAKKDGYEQIAALFLKTASNEREHAKLWFKELFGIGDTAANLES
AAEGENYEWTDMYKGFAETAEKEGFKALAAKFRLVAEIEKHHEERYRALLKNVETAQVFEKSEVKVWECRNCGHIVIGTK
APAVCPTCAHPQSFFEVHAENY
>WP_005840267.1 low molecular weight protein-tyrosine-phosphatase [Mitsuokella multacida]
MQKQKLLFVCHGNICRSTMAEFVMKDLVHKAGLDDAFTIDSAACRRDEIGSDTHWGTKQKLREMGVPFAPRHARQITSAD
YAKYDKIIGMDGENMRDLERLTHGDPAHKTALLLDFAGEHREVADPWYTGNFDATYDDVLKGCQALLASLMKKM
>WP_005840269.1 C4-dicarboxylate transporter DcuC [Mitsuokella multacida]
MLLVGGLIVILTFVLIVKKYEARLVLFLAGLLMCLIGGLPGDVMKAFTKAMVNNSLVPTICTVMGFSYVMRLTTCDQHLV
QSISGILKRGRAILVPISFFLTWWISLAIPSASGCSAAVGSILIPTLIAAGVHPAMAAATVLAGTWGSAISPGNAHNPFV
ADLAGTDMMTVIINETPASVIASIACVVVMTAYAVLRKEGATEERRLAYLREIGEEGVKEASFHVRPLLAIVPLVPLFLL
ILGSKQVGLLPEISVPLSMLIGVALGFLVTLKDAQEICRKFFEGMGNAYADVIGLIVCASVFTTGMTAIGLTGALTELME
GSQAAAAAAGTFGPFFIAVISGSGDAAAFAFNGAITPFAEQFGLSIMDLGSLAQIAGAMGRSMSPIAGAAIICAGLAKVN
PIEVSKRNALPCLASAIVLMLLL
>WP_005840270.1 M20/M25/M40 family metallo-hydrolase [Mitsuokella multacida]
MINRERVLQEFFELVSIRCSTHKEREMGDLLTKRLQELGGTVHEDKAGEALGGNCGNLVADFPATEGQEDRPTVMLTAHM
DCVEPCADIHPIRENGIIRSDGTTILGADDKAGVTAILEALRQLRERALPHGPLQVVFTIAEENGVHGSQHLDSSLLHAD
MGFTFDTHGHPGVMSYKAPGKNQIHIHIAGKAAHAGVEPEKGINAIKAAGELLVDAPQGRIDAETTCNVGRIVGGSATNV
VADSCDIYYESRSRDKEKLDTITQRIVDHFKLGEEGTGCKITAEVSPDYGPYEIPQDAPAIEVARRAAEKLGFPIELEES
GGGSDANHFNTYGVPTAVLGVGMTKSHTKDEYIEEKDLYDAAEWALAIVCEAAGETC
>WP_005840271.1 trimeric intracellular cation channel family protein [Mitsuokella multacida]
MTWILFDWAGTLAFAVSGAMVGLSRRMDIFGVTVLALLTAVGGGMVRDVLAGVTPPVALTEPTDLLLSVATAVIVSCVYA
AVSIDRKQRHTMTMLYELSDTIGLASFTVTGTLRGLTLGTGDPYVFPMMLGVITAVGGGMLRDLMAQRVPVVLRMDVYAV
ASLAGAWLMCWSWPRWGADVSSWLCFLFVLLLRGCAIHYGWQLYHPRPSSRIFRRRKPPKS
>WP_005840272.1 glycoside hydrolase family 1 protein [Mitsuokella multacida]
MNFPNDFLWGGAVAANQCEGAYSEDGKGLDIQDVMPKGILSGPTAEPTSDNLKLEAIDFYHRYPEDIKLFAQMGFKVFRT
SIAWSRIYPNGDDAEPNEKGLAFYDRLFDECHKYGIEPLVTISHYETPLHLAKAYNGWASHELIGFYERYVRTIFARYKG
KVKYWLTFNEINSVLHQPLLSGGIMTPREELSLSDLYQACHHELVASALATKLAHEIMPDAKVGCMVLAMPVYPLTPAPD
DMIAVMQADHFNDFFGDMHVRGRYPGYMKRYFRENGITIKMTPEEERLLRENTVDFVSFSYYVSICEGRDGEAGGGNLLG
GKKNPYLKTSEWGWQIDPQGLRYTLNRFYDRWQKPLFIVENGLGARDVLVDDGRGGKTVEDDYRIAYLNDHLVQVGEAIA
DGVPVMGYTTWGCIDLVSASTAQMSKRYGFIYVDRNDDGTGTLARYPKKSFYWYRDVIASNGAVLKA
>WP_005840274.1 hypothetical protein [Mitsuokella multacida]
MLYIITKLVTEGQQKAFSIIGASEDKKRAAAIAADVYKDYNKNASFQNIEMITEWLATRQNYSFRKDKDHRLQLAITALE
GEVQPEKKQLVFSAAAEEEELMRRVSQALFEGKHTAERGQNVQTHSCPLES
>WP_005840278.1 MULTISPECIES: putative heme d1 biosynthesis radical SAM protein NirJ1 [Mitsuokella]
MISVTKLLFARDYFGDRLRYTKNAHTMRNGAAEGVGPVVVWNSTKTCNLKCMHCYMQSDAKKYKDELTTEEAKKFIDDLA
DFHVPVLLFSGGEPLIRPDFFELAAYAQEKGVRPTLSTNGTLITREVAQRIKDIGVGYVGISLDGLKDVNDKFRGVDGAY
EKAMQGIKNCVAVGQRVGLRFTINHHNIQELDRIFDFIEAENINRVCFYHLVYSGRGEQMMDQDVTPEESRRAMDTIIRR
TKDFEERGLKKEILTVDNHCDGPYMYLKALEAGDLETAAQIKKYISMNGGNRSGIAFGEVDPLGYVHPDQFTQHHTFGNV
RERKFGDIWQDTSNPIMAGLKDRKPLLKGRCAKCKWLDNCNGNFRTRAEARTGDFWESDPSCYLTDEEIGLTEEKK
>WP_005840279.1 putative heme d1 biosynthesis radical SAM protein NirJ2 [Mitsuokella multacida]
MKIISWNTTNACNMYCAHCYRDAGCRAEEELNTEEGKKLLSEIAKAGFKIMIFSGGEPLMRPDILELVKYASDLHMIPVF
GTNGTLITLDMAKKLKEAGARAMGISLDSLDPKKHDKFRSFPGGWEGAVQGMKNCAAVGLPFQIHTTVMDWNQSELEAMT
DFAVEIGAKAHHFFFLVPTGRAKTIEEESLRAEQYEDVLTRIMKKQQEVDIELKPTCAPQFLRIADQLGYKTRFHRGCLA
GLSYCIISPRGKVQPCAYLNMELGDVRETPFDEIWAKNEVLQKLRTLDYSGGCGSCNYKGACGGCRARAAYYHGGDYMSE
EPWCLYHGRRGE
>WP_005840281.1 DUF4405 domain-containing protein [Mitsuokella multacida]
MKKNFYLDLLLFVSGLLCIVTGIVLDFHLFAGFGDGRALKGIITNIHTYSGYIMMVGLLFHIVWHWKWVKAVAKKEIGQ
>WP_005840287.1 N-acetylglucosamine-6-phosphate deacetylase [Mitsuokella multacida]
MKAIINGRFIIPDETGRFTVEGGLALFFDEKIRAIRSAATVSAAEREELEACIDARGAYVSPGFLNVHIHGCVGADTMDD
DPEAIRKMQLFQARTGVTAFLPTTMTYDFPTLGRAFRHVREAMAREEGARVLGCHMEGPFISPAKKGAQAEKNIAKADFA
KIAPYQDIVKIITVAPEELHDGGQFIADCHAHGIVVSLGHTAADYATARQAIEEYGAKHITHLFNAMTGLHQRHPGVVGA
ALDTDANCELIVDNVHIHPAAQRIVYRLKKDHLILITDSLRACGLGDGPSELGGQKVFVKGTLATLEDGTIAGSVLCMND
GLRIFRENTGAPIEEVVTAVTKTPAKELGLYGELGSLSAGKNADITIFDDALKIQRTIVAGRDAYSA
>WP_005840291.1 HAD family hydrolase [Mitsuokella multacida]
MIKIIFSDMDGTLLDEHGNVPEGFDEIIAELEKRGVMFAPASGRQYYSLEDSFMKYKDRFLFLAENGTVVMYKGEKIFTC
PMNKQLAQQVLKAAEPLENVYSVFCGTKNGYVLKHQYTEEFLAELHKYYTHSAPIPSFIDVPDEPVKVSFFDPTGHAEET
IYPTMRQFEHCLQVVLASDYWVDIMNPGINKGVAVQEVQKRFGIRPEECAAFGDYMNDAEMMQSVYYSFAMANAYPEIKK
LARFQTESNVDHGVLRGIERLIKEGLI
>WP_005840292.1 histidinol-phosphatase [Mitsuokella multacida]
MRMDYHMHFEKGSYDEAWVEGFFEAAKKRGLAEIGISEHSHTFPEFKDLYYEDLVLDDSFIGKFQQQWLKTNKFKYTLDE
YFAFMHKLQQKHQVKIGIEVCNFQDQAKVRDILKDYDFDYIIGSVHFLHGWAYDSSEIKAEWQKHPLEDIYEWYTEEVEK
LADSGLYDVLGHPFNIRLFRYLPDFDVTPYLTRVAKALKKANMVIDVNTGTYYRYPIHEISPYPDFMEIAAKYDLPIITT
SDAHRPEDCGNYNQMAVDYAKRFGYEGSIRFDKRKRTLVPFDLK
>WP_005840294.1 hypothetical protein [Mitsuokella multacida]
MSEYTNFEVGQKFPLPIATQADGAMFQVDANGAMFILQLSRTDVIAREAFRTGEMEFAFYEQDGLLFLLYQIDGIFKEGW
GDAPLSLHNLKTELLPTEKSLQDRTMHLYLVDTTLQILLAQRDIELSDKCQAVIKKHVAAQKRKPFSDEGFRKKVQRIWT
QKSPAMMRKEAAAVQHVALSIPHAPHVPQDPKKLH
>WP_005840299.1 homoserine O-succinyltransferase [Mitsuokella multacida]
MPIKIPNNLPAAHILEGENIFVMDSDRAYSQDIRPLKILILNLMPIKYITETQLLRLLGNTPLQIEVDFIYTESYTPSHT
PQEYLTEFYGTFAEVRHKKYDGMIITGAPVEMMPFEEVAYWDEISEIMEWSKTHVYSTFHICWGAQAGLYYHYGIPKYQV
PEKIFGVYKHHLCVEHEKLFRGFDDEFYVPHSRHTENHREDIEKVPELTILAEAEGDAGVYAIANLKKRQFFITGHAEYD
PLTLKQEYDRDEKAGMNPKIPQNYYPDDDPTKKPVVRWRSVAHLLFANWLNYYVYQETPYVLDELYKEEDD
>WP_005840301.1 hypothetical protein [Mitsuokella multacida]
MNKIKNACLGLMVAAALFTAAPACEAASIDVPENIFQWVQSTARQNYYFNKEQMCYAVKPNGEIDLGMLIVPTLRTFDDV
QKQDVVDKRRWNMQSVKGYDDLVGSAEYLAIDLRNRTVKVTQHDDLDSTWSTLGTYGEEPDFDLKKSSGKDVESKFYNAI
LQYAAKHQDELIARTKGKLSAADAKILKTKKDPLFQPVVTPYSAPGNVAK
>WP_005840305.1 ROK family protein [Mitsuokella multacida]
MNAYAVIDIGGTAIKYGCATEEGRFLEKASCPTQAREGGIPEKVIAIVQDMASRHALVGVAIDTAGIVRPGEDGEIVFAG
EATFPGYSGTKLGRLVREAVHLPVLVENDVNAAALGEAWLGAARGASSAFMITVGTNLGGCFVQQGRVWHGASFSAGEIG
YLRLHNEKRILEDVASTRAMIREAAFSHNMSPSEITGEMVFDWAREGDEEAMASIEELACNLGEGLAAVCCLLNPEVIVL
GGGVMAQHEILGPLLEKRLEQLVMPAMRAKTRLAFAALGNDAGMLGALCALLEQEKNK
>WP_005840308.1 dihydroxyacetone kinase subunit DhaL [Mitsuokella multacida]
MTRIKDALDAVAAAIIAQKDYLTDLDRQIADGDHGINMTRGFQAAMDAVEEMDDTTKPGPVLETIGRAFIHNVGGAAGPL
YGTGFIKAAAVCDEDTKLNVASFEKLLGAAIAGIEKRGHAKKGDKTMLDALIPIHACFLPENAEGKTLFEVLQDASHAAK
EGVDYTKTIAARRGRASLVGERSIGHEDPGAVSSMLMYRALYNFLRK
>WP_005840309.1 LysR family transcriptional regulator [Mitsuokella multacida]
MEIKDMRSFYAIVEEGNISHAAQRLDIAQPALSRQMKRLESSLGVQLFERGSRRIRLTDAGRVLYSRVEHILGMVDGTVR
EITEIGSGVAGSIQLGTITTSGALLLPELITEFHRRYPQVTYQIWEAEGARILELLDNRVIEIAITRTQVDSKVYESIVL
PNEPLVVVMNKDQIIGASDKEVRMEELRDTPIIIPLRWQSLFVANCRKLGFEPHIVCVSDSIVQDLLLVKMDMGAAILPV
SSRTLLTDGNLYYKKLVAPEMSTHTVVAWLKNRTLSSSSEHLIKLFREMFLSEPQASDKKLV
>WP_005840311.1 response regulator transcription factor [Mitsuokella multacida]
MDKPVRIFIVEDERRIARFLQIELEHEGFETEIEENGTRAYERIMQGNFDLVLLDVMLPGMDGMTICKRVREVSSLPIIM
LTAKDEVEDKVAGLDIGADDYMTKPFAIEELMARIRNALRKHVPDNGGVPLEERLQVKNLVMYPKRYEVEVDGETVHLTK
KEYSLLEYMMRNKRTVLTRDQILEKVWGYDYSGDTNVVDVYIRYLRAKLDDRFHEKYIYTVRGVGYAVKE
>WP_005840315.1 glycine hydroxymethyltransferase [Mitsuokella multacida]
MDREELLSTLKKLDEEVFAEFQDEVEEQRFTLSLIPTVNAESPFAAYLEGSILANVSTDYHGISRTGRFERMAVERALKC
FHAEHAIVRLDSISAASRVVFKALLKSGNPVLSFNGRKQELCHGLSYRFAIFGADWENRDINWQELDEQIARHQPKIVIF
SPTSFPFAIETKRLAKVTHDAGALLWVDIGQNVGLVAAGLMPSPVDDADVVTFPTNDSLQGPEGAIILCKKELAETIERA
VIDNGHSALHKNRLAALAVALREASEPSFRYYGQQVIANARALSKALQENGISIWGNGTDCHLVVAALPKDADPQQIEQH
LHRAGFLVKTARLPDEEERKPAHPVLRLSSLNPTTRSLKEKDMEKIGQLLAAALNVDDPAALEVIRKKVSSLLMDKPIYS
EEWVESIAKPDIFFNGADELSVRNIASNEKKHLFGRLFH
>WP_005840317.1 SLC13 family permease [Mitsuokella multacida]
MDPAVLTLIVLGVAAFFFVTELIPLAVTAMGASIALGLLGVLTPKQVFSGLSNSTVVLFAGMFVIGAAMFQTGLAQRIGI
TVVHAAGTGEKRLMAAIMIVTIILSSVSSNTATVACLLPVVVQICAVARLAISPQLMALAVAANVGGTITMIGTPPNILM
SATLSASGLQPFGFFEFAWIGIPLSIAGVIYMLTIGRRLCPHGHVDSNLSDLTSDLPKDTRKMTICAIILILVVIAMALS
KTINVPMQTAAIIGALACVITGCLSEKQAYGGIDWTTIFLFAGMLPLAEAMDKTGAGAMIANGVVGIIGSNASPLIIVMA
MFLLSCGLTQFMSNTAAAALLAPIGISIAQSIGVSPFPVLMAIGIAASCAFTTPVATPPNTLILGPGKFRFMDYVKVGLP
LVVVSMIVCTVIIPLVWPF
>WP_005840319.1 AbrB family transcriptional regulator [Mitsuokella multacida]
MEYCKTLILSILGGIAMTYLNAPLPWTLGPIVFVALGSLIRKRPFHWSLRIRNTALILLGYAMGRPFTLETGRAILAQFP
LMITATCITVAAGVLTAWLMFRHTKINFTSCLLGCVPGGLSQMVILADEIRDADLTAVTIMQTLRMLSVVFVIPFLTIHV
LAGSSHAAASAGTAVHAAGSLAEILTYAAVAVLGAVLAKKIHLPTAPMLGPILSTAAFVVITGTAAPVVPVHYINAAQVL
VGAYIGSSVDLTRLHQYHGMGKVLLGGVLLVLLVSMGMGCIISEVTGTDLATAFLATAPGGLTEMGITALVVGADSSTMV
AYQLTRLLFIMLVFPYIARAIVALYRRKTDNG
>WP_005840322.1 serine/threonine transporter SstT [Mitsuokella multacida]
MFHKIGKKYRETALIKLIAAGLVIGIIIALAAPQAVPAVAVLGDLFVRALKGIAPVLVFVLVMNALAQKNSDASAAMKPI
VRLYIFATFCASLVAVAFSFAFPTALHLQVADAQLAPPSGIIEVLHNLILSVVDNPIHALATANYIGILGWACLAGIALH
SASDTTKDMLNDFAKTVTKIVQWVIRFAPFGIMGLVANAIGTNGLGALLGYVQILGVLLAAFFSVALIMNPLIVYLHIHR
NPYPLVWTTLKESGLYAFFTRSSAANIPVNLDLCERLGLDEDTYSISIPLGATINMSGAAITIAVLSLAAAHTLGISVDL
PTALLLCLVSTVGACGASGVAGGSLLLIPVACASFGIGNDIAMQVVGVGFIIGVIQDACETALNSSTDVLFTATAEFAQR
AKEGKLRDEDMVPHSN
>WP_005840328.1 MATE family efflux transporter [Mitsuokella multacida]
MTKNLTEGSPAKLIFFFTMPLIAGNIFQQLYAFVDTLIVGRFLGVNALAAVGCTGALMFLMLGFVIGFSTGLSIYTGQRF
GARDEEGVRRSAAACAVLSLFASIVLTAVGVLLCRQLLIWMQTPAEILDGAYSFISLIYAGITLFVFFQTQTNLIRALGD
SKTPTILLASGLSLNIIFEPIAILVFDWGIPGAALATLASQVCGNLLCLVFILRKVPALHAHRHDWRPNLKFYWEHLRIA
LPMGFQSSIIAIGAVILQVALNDLGPLAVAAYAAAQKIESIAMMPMMSFGIAMSAYTAQNYGARKFERIGEGVRKCCYMS
VAFAVLAGAGLIFFGPSLMHLFVGDGAQQVIDFGHEYLIVNGSCYWILSFLFIFRYTLQGLGQSVVPTIAGIMELLMRTA
AALFLCDWLGYLGACLANPMAWIGSCVPLAIAFYWTHRSFKKKYHLA
>WP_005840330.1 phospho-sugar mutase [Mitsuokella multacida]
MYQDEYKRWAAADLLDFDLNKELNDIAGDDEAIKDRFAVALEFGTAGLRGVLGAGTNRMNIWVVRQATQGVADWVKTQGG
TQTVAISYDSRLKGWNFAREAAGVLAANGIHVRLYEELMPVPALSFATRYYHCNAGIMITASHNPAQYNGYKAYGPDGCQ
MTDDAAAVVYASIQKTDVLTGAKHMSFAEGVEKGLIQFVGEDCKDAFYAAIEDRQVRPGLAKTAGLKLVYSPLNGTGLVP
VTRVLKDIGITDITIVPEQEYPNGYFTTCSYPNPEIFEALEKGLELAKKEQADLMLATDPDADRVGIAMKCADGSYELVS
GNEMGVLLLDYICQGRIEKGTMPKNPVAVMSIVSTPLADKVAEHYGVELRHVLTGFKWIGDQIAQLEAAGETDRFIFGFE
ESYGYLAGPYVRDKDAVVSSMLICEMAAYYRSIGSSIKQRLEEIYQQYGRYYNKVDAFSFPGLSGMDKMKGIMVSLRQNP
PTEFAGKKVVETIDYAEPEKTGLPKANVLIYKLDDGATVVVRPSGTEPKIKTYFTTLGKDLEEAKAEKDKLAEAVKPLLA
>WP_005840332.1 glucose-6-phosphate isomerase [Mitsuokella multacida]
MSLKLKSGFTFDYDNLYGEGKVTEADLKSYEEDLKKAHEAMKVMRETGFIRAHLSKDGEPEKVLFSQLPYVEEGHLNSPN
SLKHLQELTDHVKDNVDVVVSMGIGGSYLGDKVLFDVQCGAYWNELPKEERNGFPKVYFSGNNIDPRSTGDLIHHLENES
KILQYHEKRNLKVLLLVISKSGGTLDTMSNFMVVYDALQKFPGIDVEVVAVTDPNMENQTLLKKLAIEKGWPQYAVPDGV
GGRFSIFCEVGLSLAACIGFDIKSFLDGAKDMDKACQNDDIWQNPAMLNAALKFAASEKHGRDIEVMMPYGDYLKSVSEW
YIQLLAESLGKQFNKEGKEVCYGRTPLVAVGTTDMHSQTQQHQEGKLNKVVQFVKIENWANDLEIPNVFPEAKKLADISG
VTMSEALEVARQSNADALASNKRYNACFSLPELNAYHLGELLYMLAMSVAYEGELADVDAFNQPGVESYKRIMGPKLQAL
KAAKAAK
>WP_005840333.1 hypothetical protein [Mitsuokella multacida]
MTMHVEPKHIVTGAVMTVLLALFLFWQGDADGMDQQPVQMEQGASDGRSPDQAAKKQMAARYEKIRGMESQVAIEDLRNP
FSPAHEKRGEAVAEPTKNEALQGKAAPSKKQEAARQQVAPLPQEAGTAAEAGRVTTPAAQSVQAGTDGAKAVLALRGIVQ
GGVEPLVILSDGRTSQSLAVGERFLAYEVVEIGRTGVRLRGPEGEIWLTMASFS
>WP_005840334.1 type II secretion system protein GspD [Mitsuokella multacida]
MNSWKRGWQAILLGALLLGSSWAEAAPIEMQVVEGDVRSVLLSLARTAHENIVLDDSVAGTVTLHATEEPAKLLRMIAAS
KGLVLIKEGSTYLVTTMPRADALRSVHVYPVRHADPADLAHAAELSLKSVAGDKTADGQETGTARRVLVDSATNSVLFYG
TAAEAANVAKVVQQLDRKPRQVSLEAKVLALSKDASKKLGVEWQWSSLPQYPDFETTYRHKGSANEVQEKEIKRHTQDGT
VPGIIQFGRGPEGVPFEFYYSATIQALVTQGKAKMLARPNITTVQGREALINIGGEVPVPTQSVTNNTTTTTYTYRQAGI
ILRCTPRIHEDGRITATVHTEVSSPLYVEDIKAYRFQNRSADTTVSLRDGETMVIGGLIGSDESRTLSKIPFLGDLPILG
SFFRSVRQSRSESEIMIFLTAHVIPDAGAT
>WP_005840338.1 hydroxymethylbilane synthase [Mitsuokella multacida]
MKNDTIVIGTRSSKLALWQADYVADCLRKRYPELRVEKKLMTTKGDKILDAPLAKIGGKGLFTKELEQDMLAGGIDIAVH
SLKDMPTEVPEGLVISAITERFDPGDAVVSPKYRTLENLPQGAKVGTSSLRRKAQLLHARPDLQISDLRGNVNTRLEKLE
REHFDAIILAVAGLKRLGFADRITEVLPREMVLPAVGQGALAIETRENDREVRNLIAFLNDEATVACARAERAFLARVEG
GCQVPVGVYAVPEAEGRLHVEAVIASLDGARLYRDAAVGSAAEAESLGTALADKLLAMGGIAILHEIGLLLDRKA
>WP_005840340.1 uroporphyrinogen-III C-methyltransferase [Mitsuokella multacida]
MAGMVYLVGAGPGDYRLISLKAVDCLKKAEVVVYDRLADDRILGWAPRDAEFIYVGKASSHHTMKQPDINQLLVDKAKEG
KTVVRLKGGDPFVFGRGGEEGLLLEENGLPFEVVPGITSAISVPAYAGIPVTHRGIATSFAVVTGHEDPTKGKSNIRWDK
LATGVDTLVFLMGVANLPHITAELIANGRPADTPAAVIRWGTKPEQEVLMTTVGKAAEDVQRTGLKPPAIFIVGEVVKLR
GKLQWFDKLSQKPFFGKTVLVTRARSQASKLTACLEELGARVIEKPAIAIAVPDDGYAAVDAAIAKLDSYQWLIFTSTNG
VERFMQRLFAAGKDVRALGYAKVAAIGQTTAKKLQSYGICADVVPQEFRAEGILESLKGKLPPHAKILLPRAAVAREILP
EKLREQGAEVDVVPVYQTVMAETSEEERAALREELENGAIDFVTFTSSSTVVNLVKLLGGIEPLKGVKTACIGPVTAETA
RKHGIEPTIVASRYTIEGLVEAMRESLA
>WP_005840343.1 MULTISPECIES: glutamate-1-semialdehyde 2,1-aminomutase [Mitsuokella]
MLNLEKSLAAFNEAKTLMPGGVNSPVRSYANVDCNPPFIAKAKGDRIFDIDGNEYIDYVGSWGPMVVGHAHPNVVKALQE
AVTRGTSYGAPTLLESELAKLVMKVYPSIEVIRMVNSGTEATMSALRLARGYTGRDKIVKFIGCYHGHSDSLLVNAGSGM
ATFGVPSSPGVTKGTAADTISVPYNDVEAITKVMDEMGDEIAAVIIEPVAGNMGCVPPKQGYLRKIRELTQAHGTILIFD
EVMCGFRASLGGAQAAYGITPDLTCLGKIIGGGLPVAAYGGRRDIMMKVSPAGPVYQAGTLSGNPLAMTAGIETLKLITA
EPEPGEADYSRMLTLKTKKLLLGWLEKAKEAGVTIQAHQAGSMFGIFFNEHEVYNYDDSCASDQEAFKVWFKSMLEQGIY
LAPSQFETLFMSGAHSDEDIDRTIEAAGKAFKAVAESRR
>WP_005840345.1 aldose 1-epimerase family protein [Mitsuokella multacida]
MLYTIENDKLCVQVRDHGAELRSIKEREDETEYLWNGDPTWWRYSSPVLFPIVGKLKDNKYRVNGKTYELPSHGLGRISD
FQLVEKEADRIAFSLRWTEESLKRYPWKFELQVAYELHGKQVKVIWTVRNHDDHEMIYSIGAHGAYRCPIVHGEEFSDCY
LEFNHEEDAPNMPLNKEGQYLRTHGTKPLKGTRLPLCYEEFKDDVLAYHNLKSDKVTLRSTKSSKSLSVIAKDFPYWGFW
TPGQGGAPFICLEPWHGHADYEDFDGDFADREGSEHLAAGEEAVFSYTIEIG
>WP_005840347.1 pyridoxal biosynthesis lyase PdxS [Mitsuokella multacida]
MAEQLDNRDNRYELNKQLAQMLKGGVIMDVTTPEQAKIAEEAGACAVMALERIPADIRAAGGVATPADAALMMQLGAEGV
FVGSGIFKSGNPAKRARAIVQAVTNYEAPKVIAELSEDLGEAMVSINEEEIELLMAERGK
>WP_005840349.1 pyridoxal 5'-phosphate synthase glutaminase subunit PdxT [Mitsuokella multacida]
MAKRIGVLAVQGAFAEHEAMLGALGAVCHELRKASDLEEKPDGLVLPGGESTVQRKILMESGMFSPIRSWIGEGMPVLAT
CAGLILLAEHLSNDARTCFETLPVTVRRNAYGRQLGSFIAEAKVRHIGTMRQNFIRAPYIEQVSPEVEVLSETEGHITAV
RYKNQLALSFHPEVGHDTRLHEAFLRMI
>WP_005840351.1 YadA-like family protein [Mitsuokella multacida]
MEQYATSLGGEKGVAQGYGSVIIGGSTGKDAIDAVAIGPSSVVTAIHGTAVGYQSTTNQSDTIAFGHDADDVSGYTVTWQ
QRTDTDSEGHIVKNADGTTNDYTKAPTVTENKYTSSYYNRLVKVADGQSAHDVATVGQTVELVAGDHVKVEADTTATNMI
GQQRKKISILTNGKIEKGNTGLVTGDAINTALSAETTARQNADTTLNKQLTTTNKNVSDLQTAMKQKADTSLSNLTDAGR
TAVKDIMKDDLSKKADVSTVYTKTEVDSQVSGLRTDLAGKADTNLSNLTDAGKTAVKNIMKDDLSKKADASSVYTKTEVD
SQVSGLRTDFAGKADTNLSNLTDAGKTAVKDIMKDDLSKKADASSVYTKTEVDSQVSGLRTDFAGKADTNLSNLTDAGKT
AVKNIMKDDLSKKADASSVYTKTEVDSQVSGLRTDFAGKADTNLSNLTDAGKTAVKDIMKDDLSKKADASSVYTKTEVDS
QVSGLRTDFAGKADTNLSNLTDAGKTAVKNIMKDDLSKKADASSVYTKTEVDSQVSGLRTDFAGKADTNLSNLTDAGKTA
VKNIMKDDLSKKADASSVYTKTEVDSQVSGLKTDLTGKADASLSNLTDAGKTAVKDIMKEDLSKKADVSTVYTKTEVDGQ
VSGLKTDLAGKADASLSNLTDAGKTAVKDIMKEDLSKKADVSTVYTKTEVDGQVSGLKTDLAGKADTNLSNLTDAGKTAV
KDIMKDDLSKKADVSSVYTKTEVDSQVSGLKTDLAGKADASLSNLTDAGKTAVKDIMKDDLAQKADKSTVYTKAETYNRT
EIDGKVSGLTTDIAGKADTSLSNLTDAGKTAVKDIMKDDLAQKADKSTVYTKAETYNRTEIDGKVSGLTTNIAGKADTSL
SNLTDAGKTAVKDIMKDDMAQKVDKSAANLSADDVKNWQDKLGNGNIARGDHGLISGGKVFEALQGVGNYGLVKSDGKVV
NIAKDDSAKVIDVSGAGTNRVITGVKTDVRDPSSAANVAYVNGNTQQIYQDMNQAYGSLRNDISRAAASSNALAALKPME
FDSDDKLQFGIGYGHYHNANAAAVGAFYQPDENCMMNLGASIGNGNPGVSAGITIKFGPGGSGAPMLSKRQMAKIIQNQS
VQLDEQSKEIESLKQENQEMKEQLKAILDKLNK
>WP_005840353.1 NlpC/P60 family protein [Mitsuokella multacida]
MHRSHFIKAGLVAGLFSVLFSATVFAAPVLKLNSSGRDVMLLQQKLQNVGYTIKDIDGIFGEETQRIVTQFQKDNNLRAT
GVVNNATWRALKDTKSIHHGSIKDKEALLERLKKTAPNYGPTVPNNKPILERSKVSSIISTAKSYIGVPYSFGGATPKAF
DCSGYLQYVFGKNGISIPRLADDQYRLGLYTTSKSQLEPGDLVFFTTYEPGPSHCGIYLGNDQFIHASSHGVRIDSLSNA
YWQPRYIGGKHIIK
>WP_005840355.1 metalloregulator ArsR/SmtB family transcription factor [Mitsuokella multacida]
MEDTSKKEDRCALCEINHPHPERVQFALKHKLDDETSLHLADLFKVLGDKTRIKLLSLLVVEKEMCVCDIAEALQMGQSA
ISHQLRVLRTARLVKYRKEGKEAWYSLADDHVVKLMCQGLDHVREL
>WP_005840356.1 DUF871 domain-containing protein [Mitsuokella multacida]
MENGISLYPGLDNTPDENLALLERAAQAGIRRVFTSLHIPETDVAALKQEIGSLLRAARRHHMEVISDVSPATCQLLDLP
EFNPASFRMLGITTLRLDYGFSAEEMARLTHRFPEMRFQLNASTITNRILKDLQDAGTDFSHIDALHNFYPRRGTGLSEP
ALVHANILLHRYGIRVGAFVASQGRRRSPLGDGLPTLEEHRDETAELSARHLVALGCDSVFLADSLPTDEEIQAIGQLQG
DQVTLHAHYMTKDPVQRELLAHTFTSRLDEARDAIRAQESRPLLREMHATIHPDNTTTHPIGAITIDNETYGRYMGELQI
IRMPQPADPRTNVAAMVDESECNLLQYITPGRKFSFQFDSETDRTRQKLSFISERES
>WP_005840358.1 PTS transporter subunit EIIC [Mitsuokella multacida]
MNYTDIARQVFALTGPADNIESATHCMTRLRLVLHDKKPEQIEALKKIEGVLGVYDAGEELQIIFGPGRVDRVTEAFLQE
LEAVRSSASPASSSSDGPTVGKVGLSDGAQSVGRSAAAEPTAPVESAAQAAAKAEIGDGKALHAKIRAKNATPIKLLFKR
IASIFIPLIPAFIACGLISGTLNVVSKVDPAFAQTAVYQLLAIGGSTVFWGMNLFVGYNAAKEFGGTPILGGILGALLAH
PGLASVELADGPLVPGRGGVISVLLVAALAAFVEKRLRRIIPEMFSLFLTPLFTFLIAGTIAICVLQPLGGFLSDCIGTA
ATSAIGSGGAITGFILGSTFLPMVMLGIHQTLTPIHAELLARYGVTILLPVLAMAGAGQVGASFAVYCKTKNRFLKKTIA
SALPVGIMGVGEPLIYGVTLPLGKPFIGACIGGACGGAVQAQFMVGAATLGISGLPLAAATDQIPVYLLGLVTAYIGGFI
ATWLIGFDDPPEES
>WP_005840360.1 N-acetylmuramic acid 6-phosphate etherase [Mitsuokella multacida]
MDLAKLTTERRNPASAHIDSCSTLEMVTIMQQEDSKIAAAIEKILPEIARAIDETSQRLKRGGRLFYLGAGTSGRLGILD
ASECPPTYGTAPELVQGLIAGGTPAIFRAQEGAEDNPDLAVQDLKEHGFTEKDVLVGIAASGRTPYVIGGLNYAKALGAL
TIALSCSEHSKIAALADIALTPVTGPEIVTGSTRMKAGTAQKLVLNMLSTGTMIKLGKVYGNLMVDVKASNKKLEERAIR
IVMEGSGCARSEAETALQEAGGHAKLAILMVVAGVSADEGQRLLDCTAGHLAAAIRQAAGGTQA
>WP_005840362.1 L-lactate permease [Mitsuokella multacida]
MFLIALSPILWLIIALSVLKIAAYKACPIALVIALAAGIFVNDMTIPHAVEATLEGVALACWPILLVIIAAIFTYNLTLQ
TKAMDTIKKMLTSVSNDRRVLILLIGWGFGGFLEGMAGFGTAIAIPAGMLAGIGINPVLAAMVCLIANSVPTAYGSIGIP
IVTLGNVTGIDPIQLATYTALQLAPLTILCPFLMVIVASHGLKGLKGMMLMCLMAGVGFSAVEMAIAMFMGPELAVVGGS
ITAMAAVIGCAKLFPVNDPEYSLPPHDDEAPITAGTAIRAWMPFILIFVFLLMTSKLIPAIHDPLNLIKTSVLIYDGPGG
EPYTFTWLATPGVLILLAAYIGGAIQGAGFGSMTGCLRRTVWNLRFTIITIITVIATAKVMGYAGMTHAIADTAVAATGT
MYPFIAAFIGSIGTFITGSATSSCVLFGKLQTDSAMAIGASESVQAWIAASNPLGACAGKMISPQNIAIAVAAIGTVGCE
GKLLHFAVKVYIPFVIIMGCIVYFGQSLVG
>WP_005840366.1 universal stress protein [Mitsuokella multacida]
MERLARILVPVDGSGASDQAVRFAAILADATGASVDILHVSYFDSSTDADEVSWLPESVAGPIGPEAEKILERAKRLIPD
AVIYEAHHRTGSPAQTILDFAEERQSGLIVVGSRRFDALHAALLGSVSTQVLWEAKCPVTVVKENPHPERISC
>WP_005840368.1 MULTISPECIES: universal stress protein [Mitsuokella]
MMKNILVPVDGSEGSDRAVTEAISIAEACEAKLNFLYVANINQLAINACLSDAILEAVTKAGNVVLDRAMEMVPSGIEKE
AFSETGSPAVVILDFATSNDMDLIVMGSRGLGVVKGVLLGSVSQYIVEQSKCPVLVVK
>WP_005840371.1 anaerobic ribonucleoside-triphosphate reductase activating protein [Mitsuokella multacida]
MSLDDTLRVAGLVEDSIVDGDGFRFTIFVQGCKRRCPNCQNPETQPLEGGHEETLAALLQKIRQNPLLTGVTFSGGEPFL
QCAPLAKLAKEIHAMGLDIWSYSGYTLEELRARHDEATDALLAEVDVLVDGAYIEELRDLTLHFRGSSNQRVIDMNATRK
QGKVVLLYED
>WP_005840372.1 anaerobic ribonucleoside-triphosphate reductase [Mitsuokella multacida]
MVVNGIDVTVNGLNDVSEQEIVNYIDYVQTQTKEKVNSLKLSATKDGQVDIRYELQPQKFERIRRITGYLVGTIDRWNDA
KRAEEHDRVKHGLH
>WP_005840376.1 IS607 family transposase [Mitsuokella multacida]
MFAKDVLRVLQVSRPTLTKYVKTGIIRVHVMPNGHYDYNEEDVYKFLNKDVKRKTYIYARVATPKQKPDLKNQIQLLKQF
CFANGYTINGVFSDIASGISFEKRKGFFDLLDDVLAGRVERVVVTYKDRLARVGYDLFYYLFQKYNCEIVVMSEVGSEKL
DSQEVFEDTVSLLHCYSMKLYESRRRLRKIKEAIEDDETSGTPPT
>WP_005840378.1 alpha,alpha-phosphotrehalase [Mitsuokella multacida]
MNVADKVVYQIYPKSFQDSNGGGWGDLNGIRNRLDYLADLGVDFLWLTPFFPSPQRDNGYDVADYRAVDPRFGTMEDLEA
LIAEAAAHGIGLMFDMVFNHTSTAHEWFQKALKGDEKYMKYYIFREGAPDAPPTNWQSKFGGSAWKYVPELGKWYLHLFD
VTQADLNWENPEVREELKAILRFWKEKGIKGFRFDVVNLISKGDFVDDAEGDGRRFYTDGPHVHEYLKELVHDSGIEGMV
TVGEMSSTTIANCIRYTNPHEHELSMTFSFHHLKADYKNGDKWSLMAPDIHKLKEIFASWQEGMAAGGGWNAVFWCNHDQ
PRIVSRFGDTDCYWKESAKMLAAAIHLMRGTPYIYQGEEIGMTNADFADIADYRDVESINYHGILRESGLSEVETMKVIE
ARSRDNGRTPMQWTAGESAGFTSGTPWLGVNRNHTSINVECEQQDTDSILAFYRELIALRKKHRIIAEGSIHFLARENDD
VLAYERELAGEHLLVLCNFRPTDVPMPELPAVGAKAGEKLIGNYPGIKEMLRPYEVIALCYKV
>WP_005840384.1 deoxyribose-phosphate aldolase [Mitsuokella multacida]
MKAAEILAHVDHTLLKQTATWADIQRICDEAVTYHTATVMVPSAYVPRIVAKYGDALKVATVVGFPNGNCNTAAKIAETA
QALADGAEEIDMVINIGMLKAGETDYVTKEIRALKKLCGARVLKVIVETCFLTEEEMIAACHCVTEGGADFIKTSTGFGS
AGAKLSDIELFKKHIGPNVQMKAAGGIHTREEMEAFLAAGCTRLGASAAVKVLKDEI
>WP_005840390.1 cytidine deaminase [Mitsuokella multacida]
MTDQELIEVAKAYRERAYAAYSNFKVGAAVLTKDGKVFGGCNIENASYPVSNCAERTAIFKAVSEGHRDFAAIAIIADTP
GPCSPCGMCRQAISEFKIPKIIMANLKGDVQVATLAEILPFAFTDNDL
>WP_005840392.1 NupC/NupG family nucleoside CNT transporter [Mitsuokella multacida]
MYFIINLLGVLIFLAVGVLLSKKRKDIHWRGVGSLLALNVFIAWFLTSFPIGRDIVQAAAAGFTWLVSVAYEGIAFAFPD
WVHVPQMNFFTSALLPILLVVPLFDILTYIGLLPFVIKWIGKALAFLTHEPKFESFFAIEMMFLGNTEALAVSSLQLKRM
KADRCLTLAMMSMSCVTAALIGVYTKMMPAEFILTAVPLNVINALIVTNLLHPVKITEEEDTVARLDDGGKEREPFFSFL
GNSILGAGRLVLIICANVIAFVALAKLIDMLLVLIHPAITLENILGCIMFPFAWLLGLDSTEAFAMAQYMGTKLVTNEFV
VMLSVQDILSTYSRHMQGVLTVFITSFANFSTLGMIIGCFKGLVDDNKNDLISRNVGYMLLSGILVSLLSAGLAGLFIW
>WP_005840396.1 DNA polymerase III subunit gamma/tau [Mitsuokella multacida]
MAYIALYRKWRPQTFKDLVGQEHISRTLANAITSGHIGHAYLFAGPRGTGKTSTAKILAKALNCEHGPTPEPCGQCEQCR
KIADGSSMDVFEIDAASNRGIDEIRDLRETVKFAPVDGRYKVYIIDEVHMLTTEAFNALLKTLEEPPAHVVFILATTEAH
KVPPTIQSRCQRYDFKRITVEEIESRLRYITAEMKMEAEDEALAMIAIQADGGMRDALSILDQCAALAEGTITAERVRQI
LGLVGHDWIYKMTKALAARNVQEALQILAELLRDGKDLKQILSELSLHLRSLMIFQAAGTVEAMDLYAEPQDVLQDQAKL
FAPEVLPRMIARLHEAMTEMKWSPQPRITVEVALMELCRPELVASTQENAGQAASNGPRAASSNPADEARIAKLEAALAQ
VTALLKQATAGAGVRPAVAPATGVPTPAPAPAAAPAVTPAPADVPEEPAALDEAGLQVWNQLFQSLREQHKAPILACIQN
ARFMGMTASQFHMRMQSGLMASLVMRNYRKIIERILQELTGRELRLVCAGEDAPMKAPPRPRPAAPKIAPRRETPPAKPE
PTEILEEVAPDERASLKKAFDVFGANVVGVETTKAAPQPAAPEPAGHDIYEDGAIPLPEDGDVPLPTEDDE
>WP_005840397.1 MurR/RpiR family transcriptional regulator [Mitsuokella multacida]
MNLIKELQEQQDFSDSERTIATYLLQHSRLLPSMTTRQLARETYTSSAAIVRFCQKLGFGGYTEFRVEFLAQMMKYLEQP
YGVELSVTNQDSVHSILDKVTRLEIDALQETYQMLDAKEFVRAFAILQKTQHIDFYAMDNNLDIANMAASSFIMANKCST
VHTAMTMQYLQATGAPKEHVGFFISRTGENRMLIDIAHLLKLRGNPFLLITANQESTLASLADVVFPVASVKSMEELGPR
VFLMGAKYVTDVLFAVLMTRVDFRNAQEKEIWLSKHFHY
>WP_005840398.1 PTS sugar transporter subunit IIC [Mitsuokella multacida]
MTKQELFDKFIEIMGEFAQIRAVAALRDGFIMTTPFTICGSVFLLLANLPVPGYAEFMASLFGTDWTAPLNAVAGGTFSV
LALIVVLSITYKFVENEGCDAMMASILALSTFLILMPPTILSKGGETVADIIPKAWVGSNGVITAILVAFFVSYVFCYCE
KNHIGIKMPDAVPQGVAKAFTALVPGMIFFTCASVLYGLCHYIGATTLPELIFKVIQTPLQGLSDSLAGGTVIVGLQSIL
FWAGIHGPNVVGGVVSPLLIANSLDNQHLIDMGMTLVNNPEAKIFTCQINDVFVKSGGCGLTLGLLLAGIFTAKSEQLSS
LLKMAFVPGLFNINEPLIFGLPIVFNPYLLVPFVIVPLIAMFITYGAIASGFMAPFSAVQVPWTTPPIIAGFLLDGWQGA
VVQIVNLAIATVIYFPFLKAQDRAFLKEEKGDAEAIEETDKAEAAIEP
>WP_005840400.1 PTS sugar transporter subunit IIB [Mitsuokella multacida]
MKKIVLLCASGMSTSMLVRKMKEAAAAEGYECSIDAFSASEAATKAADADVVLLGPQIRFQKNKIAEQVPGVPVDAIDMR
MYGRMDGKGTLALARKLMND
>WP_005840401.1 PTS lactose/cellobiose transporter subunit IIA [Mitsuokella multacida]
MEGLELIAFQIISSVGTARSCYIEAIQAAKKGDYEEAAKMIEEGDAAFIEGHDAHAGLLQKEASGEGNTVNLLILHAEDQ
LMSAEAFKTIALEFIDAYKRIEALEKKA
>WP_005840402.1 6-phospho-beta-glucosidase [Mitsuokella multacida]
MPFPKGFLWGGAVAAHQLEGGWQEGGKGVSVADVMTVGGPGKPREITDGVVPGKVYPNHEAIDFYHHYKEDIALLAEMGF
KCFRTSIAWTRIFPNGDELEPNEAGLKFYDDLFDTMHAYGMEPVITLSHFEMPYHLVTAYGGWRNRKLVDFFVRFAVTVF
KRYRDKVKYWMTFNEINNQRDVDTPFTAFTNSGVLYQPGEDRHEVLYQVAHHEFLASAKAVIEGHKINPDFQIGCMMAMS
PVYPETCKPMDQIAALKEMDKTFYFADVQCRGHYPSYILKEWENKGYHIKMEPDDLAVLEQGCVDYFALSYYMSFVRAYD
EQTDSFKEVPNPFVKASDWGWQIDPVGLRYMLDVLAERYELPMMIVENGIGLHEQPDETGVVQDDARINYFAAHIAEMKK
AIELDGVTLMGYCPWGPIDLVSASTGEMEKRYGFIYVDKNNKGEGTLSRKPKKSFYWYKKVIASNGEDLAH
>WP_005840403.1 glycoside hydrolase family 16 protein [Mitsuokella multacida]
MDIRKKAIAAAVLLACAAPLSVSMDFAAPATAYATPATETQASDAFAVDFKKGQSAIFEPSDGWTNGDPFNVFWHKDNVT
FEDGTMQLTIDYDSSQDKVPYSGGEFRSKKTYGYGRYEVSMKAIKNDGCVSSFFTYTGPYDGDPWDEIDFEVLGKDTSKV
QLNYFRNGVGGHEKMIDLGFDASDDFHTYAFEWHKDKIIWFVDGKEVFRREGANLPCTKGKIMMNAWCGKGVDTWLKPFN
DENLPLTAEYQWVKYTPFAE
>WP_005840405.1 glycoside hydrolase family 9 protein [Mitsuokella multacida]
MMVSRKLRWLVLSGILLGTCGLPGFSEAADAGMHVDQVGYLNGYSKTAMVTDTGDTDFSLVDAKTGQTVYAGKLSAAKKD
AMSEETLRKADFSSFKKEGTYKLRVGSRESYDFEIGDNVYAVPAVETWRSYTLSRSNTPIDDPVTGLKIKDGHAQDHEAQ
VYFTDKLNKKGDRLDVSGGWYDAGDYGKYVTTAAISSAELMLAYEANPSHFTRGQLLFPAGIDEETKLPDALAEVQFELN
WMSKMQRRDGSMFHKVAGLKWPGFDKSPDTDTQDRYIFGSCTSSAAMSGASFAIASRIYAPFDPSYATAMRKRAERIWGY
LAKTKTPIYRVDEGQDGGSGPYNKSTDLEERIWLAAELFRTTGEKKYEKYLGSVADRFMQKPSFFTWDNTLALGQFAYLK
AKGADAALQAKVRAAFLGYADDITKKIESDGFGCALAKDEYTWASTKNALTQGDILLMANQIQPNEAYVEGALSQIHYLF
GRNSLDKSFATGMGDNPPEHPHNRIHESTGAYVPGLIVGGPNAVAGGDPDQTAYLKSGHIPVAKSYLDVLTSWSTNEYAI
DYTGTAAYALSYFAKPKAMSTDMLKLKRSYPPITQKREL
>WP_005840407.1 MULTISPECIES: YbaB/EbfC family nucleoid-associated protein [Mitsuokella]
MFGGMGNMGNMAGMMKKVQKMQNEMKKMQDELKRKTVDVTAGGGAVKIVMNGEKQVQSLTIDPAAVDPEDVEMLQDLISA
AFNEATKKVDEMMASEMGKLTSGLGLPPGLL
>WP_005840409.1 recombination mediator RecR [Mitsuokella multacida]
MQYIAPLANLIEHFRALPGIGQKTAVRLAYHVLDMDPAQARALASAIIDAKEKIGYCNTCFNLSDQNPCAICASDERDHS
VICVVEQPQDVAAMERMRDYQGVYHVLHGALSPLEGIGPSDIRIKELLGRLQDDTVKEVIMATNPNVEGEATTMYIAKLL
KPLGIKVTRIAHGLPIGGDLEYADEVTLAKAMENRREI
>WP_005840411.1 pro-sigmaK processing inhibitor BofA family protein [Mitsuokella multacida]
MFEFITAFAIGLVVLCLVGKVVSLPLHLVWKLITNSIVGAILLWFVKLVVVKVQITFLSALVAGFFGVPGVIAVLLYTYL
>WP_005840422.1 ATP-dependent RecD-like DNA helicase [Mitsuokella multacida]
MKNEKSRPVQPSLPGLQMEEEIEGVVERIVFTNEATPFTVFSFKPLRKNSRITAVANVEAPLVGQQLRLRGHWTTHKRFG
QQFQVTGLCIEAPSSAEGIERFLASGIVDGIGPALAKRIVQKFGKKTLTVIEQTPHRLGEVAGIGKKTIEKITASYAAQS
ELRDIMLWLETHRISGTYAARIFKKYGSFSIDTLENHPYQLASEVEGIGFVIADSIAMSLGIAADDRSRIAAGIDFALQK
IAQQGHCCIPEAALEKQASDLLKVEQASVRKVLQDLLQDKQLAVEYVGSETLIYPPYLYRAEIKAARKLLYLQKYADPIA
MEADPTTLVARWEQIAGIRLADKQKEALEDVLQYGVFVLTGGPGTGKTTVVRGMIDLLHLQGLTVLLGAPTGRAAKRLAE
ATGQKAVTVHRMLEAQGAGGSGAPTFGKNEDEQLEADVIILDEVSMMDISLMQHFLAAVPDGAHVIFVGDVDQLPSVGPG
TVLRDILRSGVIPSVCLTDIFRQKGESSIVMNAHAINAGRLPVCSPQGDFQFWEIDDEEAVAAQIVELCTKVLPQQGFSP
LTDIQVLAPMHRLSCGTDNLNKVLQAALNPKSPQRPELTNAAQTFRLGDKVIQTKNNYTKQVFNGDIGFVMAIEPGRMTV
HFSDELEVDYENGEFGELALAYALTVHKSQGSEYPVVILPLVRSHTIMMQRNLLYTAVTRAKREVVLLGSKAALNTAVGN
NRTSKRYTLLAERLYYGFER
>WP_005840426.1 YibE/F family protein [Mitsuokella multacida]
MNLMHTWPRRLAAVLVVFALLAALVQLNNVTKPALVNTDGRVFAKAVVADVLRDNVQENGSRIGDQIVSLKLEDGSLVQA
NSPNGLLFGTVCEPGMSVVVIASKTGTLSSYTVYSYDRMTAVIAFLAFFALLLMLVGGKKGVKSVVALTATFACFLFFFF
PLLLHGLSPIVAAVITATIVLALTVWLICGPTRQALAAGIASFGGVLSAGIAAEVFGRMAHLSGYNVPNIESLLFISQNS
KIDVGELLFAGILFASLGAVLDIAMDVSAATAEIRSQSAEVSAQSLFKSGMRVGQDVMGTMAATLILAVFGGSLGTWVLD
YVYDLPFLQLLNSNSLDIVIMQGLSGGIGVILTVPIAAGFSAVLLSRHRQQQADEPEQAKASQT
>WP_005840428.1 metallophosphoesterase family protein [Mitsuokella multacida]
MLLKSKKRLTAYVVAALCVASTGFAATEHWNDASTTPTTVVATQAGDANWEQWKSSWKDIQDDYEQVSLAPGKDATQMNL
AWYSKDKAKAAEVRISTNEDMSHARSFLGTSKTGTVIDDTQYYTNKVSVKDLKPDTTYYYQVKIDGQWRDAQSFKTGNPD
NFTFMYVGDPQIGASKGQTSSEGNKQDGELATRNDAYNWNKTLNSALSQHPEINFLVSPGDQINEPAEDQSAAKIKLQEQ
QYAGYLSAKALRSLPEATSIGNHDSMTTGYQNHFNVPNPFTEEANPTKAGHGYYYTYGNALFIVINANNYNAADHEALIK
KAIKANPNTKWRIVVMHQDIYGSGLDHSDSDGILMRTQLTPIYDANKIDVVLQGHDHTYARTYQLSSDGQQHATFDEYRV
KGQQGQSHGILNEALKDSTKKEAYESQNRCYTIADMQQGTLHNPKGVFYMSSNSATGSKFYELIPQQQDYIAARSQNWRP
TYSVVHITKDTFSIDTYDAETGTPIDQTYSIVKD
>WP_005840434.1 alpha/beta hydrolase-fold protein [Mitsuokella multacida]
MRWQKAILLAGIAAGTIFHGGLYAAAAEAPQAAAVASVQGIEQVTVISKSYGDGELPAYVVLKYPHSLDSKQLAAADYTV
EGRTVEKVTTNTEPTAEKDVPGCYVVLHLAHSNTSFDGDLAARAKQDAAQAGQADAAGDDKGGKGVDAPWIADRQPPDLT
VKVSQVKDVKAQDGTVYAASSQAHSDSGVVEQDVDRFTQHVYKDPETGYEMPYNLYLPKDYDPNKSYPLVFFVADASANI
NNTKTPLFQGNGATVWTEPEEQAKHPCIVLAPQYTQDIVQSIGMMTTDENVWTPGLTLVTHLLQDTIKNYAVDKTRIYGT
GQSQGGMTNIAISDRYPDLFAAQWLVACQWNVQEMAAMKDKKLWITVCEGDNKAFPGMNEATALWESLGSSVARNASPWW
NSKSPVAELDKQVRELAAQGKKINYTVFAGGNHMYTWSFAYGIDAIRDWLFAQKK
>WP_005840436.1 flavodoxin family protein [Mitsuokella multacida]
MSKILLINGSPNEKGCTYTALAEIAATLHEQGVETEMIWLGKKPVQDCIACHSCMKTGRCVFTDIVNETADKLAAADGLV
VGSPVYYGGPTGFITSFLDRLTFSCTKDARMCGKVSASIVSCRRGGATAAFDRLNKYFQMSNMVVVGSQYWNQVHGFTPD
EVRKDLEGLQTMRTLARNIAWITKCIEAGKQAGIDYPTHEPVIMTNFID
>WP_005840440.1 MFS transporter [Mitsuokella multacida]
MILERLEALPVGSFQYKLLMVTGLGWLFDSMDTGLIAFVLPVLTKDWGLSPAQAGWIGSIGLIGMALGAVLAGTVADRIG
RKKVFTITVLLYSISTGLCALAWSYESLLVFRFLVGFGLGGELPVAATLMSEYAPSHLRGRFIVLLESFWGVGWLVAACI
AYLLIPHFGWQIAFVIGTIPALYVFLIRLHMPESVRYLISHGRIDEAKDIILDLERKLHVESRPFDSKLSPAELEQPKAA
ATSFATLWTKPFRTRTAMLWLAWFGIVFSYYGIFMWLPSIVFAQGFAVIKTFEYVLIMTLAQLPGYYAAAWLVDVIGRKY
TLSLFLLMSGICSFFFGNAASASSLLAWGAAMSFFNLGAWGVIYTYTPEQYPTTIRALGSGWAAGFGRIGGMIAPMLVGL
MLANAFGMSTIFLMFASVFVIISAVVLTLGKESKQKTLEELEEAYDN
>WP_005840444.1 bifunctional hydroxymethylpyrimidine kinase/phosphomethylpyrimidine kinase [Mitsuokella multacida]
MKKVLTIAGSDSSGGAGVQADLKTMLANGVYGMSAITALTAQNTQGVRMVQEATPEFLAAELDAVFEDIRPDAVKVGMVA
SPALIHVIADKLKAYKAEHVVVDPVMVATSGAKLLVDEAIEVLVQELFPLAEVITPNIPELSVLTGAEIADEFAFEQAAK
KLAAEAEVNVLAKGGHFADDASDLLVLAGGEGEQWYRGTRVANPNTHGTGCTLSSAIAANLAKGFDLDESIGRAKSYLFG
ALLAKMDLGRGNGPVDHGWNLHGDFFEN
>WP_005840449.1 transcriptional regulator GutM [Mitsuokella multacida]
MMWTLFIAAIAIWVLQTALTLWQFRRFNRRLKELRQLGPVAIGKVKGRFLAGAIVLLCIDADCRIVKGEIMEGVTVFAKC
RPFPALDGLNLLDLSEALCEEQGLTRQQVKAALSARQDYLSYQELQREQQLTPARR
>WP_005840451.1 PTS glucitol/sorbitol transporter subunit IIC [Mitsuokella multacida]
MDTMVFLAQGFIGMFNKGGETFVGWVSGIIPTLVCLLVAMNSIIAFVGHEKIEKFARICGGNVVTRYILLPVVGTFFFCN
PMTLSLGKFLPEYYKPSYYAAASASCHTLNGLFPHVDPAELFVFLGIANGISALGLPTVDLALRYFLIGIVINFLRGWIT
DFMTAYVQKQQGVKLSKELVATKD
>WP_005840454.1 PTS glucitol/sorbitol transporter subunit IIA [Mitsuokella multacida]
MKKYYSTIVQELGTQVHAFKGARMLILFNENAPQELREYCVLHRGNKLEDTVEPGDIFRLGKTDYKIVYVGSQVQKNLRD
LGHITLRFNANEEGENLEGSLYLENKEVGDIEPGEEIAIYKP
>WP_005840456.1 SDR family oxidoreductase [Mitsuokella multacida]
MASWLNLEGKTAVVTGGASGIGKTVVQSFLDNGANVVVCDMNPKEPEFERGEGSGDVLYVVTDVTKAESVRAMVEKAKAK
FGKLDILVNNAGINIPCLLVDPKDPYGKYELNERVYDKVTNVNIRGVYLMAQALGHEFVKNGKGVIINMSSESGLEGSEG
QSIYAATKNAVNSFTRSWSKELGRYNVRVVGVAPGILEATGLRTLAYEEALSYTRGITVEDLRKGYKNTKTTPLGRSGKL
TEVANLVLFLASDRASYIHGVTYNVAGGKTRG
>WP_005840458.1 heavy-metal-associated domain-containing protein [Mitsuokella multacida]
MATAIVGILVLVALFFALKGVVKHWRGESSCCGGGDIKVPKKKLTGTIVETKIVDIEGMTCGHCKARVEQALDTIDGAAA
EVNLHRNHAVVKMTREVSDDEIRRALAGSGYTITGIHIKG
>WP_005840460.1 IS607 family transposase [Mitsuokella multacida]
MNTYKPKDFAKMLGVTVRTLQKWDVAGKLKAFRTPTNRRFYTQEQLDVYMGNSTRVQNQKKVILYARVSMAKRRDDLKNQ
VSFLREFVNARGVIVDRVMTDIGSGLNLKRKQWNELIKMAEEGKVAEIYITHKDRFVRFGFDWFERHLAEHGAKIIVVNN
EDLSPEREMIQDLISIIHVFSCRIYGLRKYKGELKGDETVAQILQDRTPAHRKPKG
>WP_005840461.1 RNA-guided endonuclease TnpB family protein [Mitsuokella multacida]
MKPLLKSFKTELRLTESQKDKVRRSLGICRFLVNQYIARNIWLYRLYQRGVLDEKQRRFVTANDFDKYVNHVLKKKFPWI
DQCGSKARKKILINAEQAFRRFFKGQAHFPRFKRKNQQNVKLYFPKNNKGDWTIWRHKIQIPTIGKVRLKEFGYLPQSVT
IKNGHVSYEAGRYYVSVTAEIEETSRYNNDLEASYHPQSDGIGVDLGVKSLAIVSDGRIFENINTSSRARRLEKRLRREQ
RRLSRKYEMRKRKGGSTATASANIEKKKSSVQKLHQRLANLRRNHENQVIHALVEQKPRFITVEDLNVTGMMKNRHLSKA
VVQQRFYSFREKLRRKAEIIGIEFRIADRFYPSSKTCHACGHVHSGLKLKDRVYVCPACGYTEDRDLNAALNLRDTKNYR
IA
>WP_005840462.1 TIM barrel protein [Mitsuokella multacida]
MKRCACIDTLYTELPFEERFAAAKKDGFESVEFWDWRIRDLKKVRAAAEAAGIAISGFNGDNDFSLVDPEQEAAYLDALK
ASLEAAQAVGAETVTIHSNALGDGGIVVNHYDELSDTVKLCSMYRTLTESVKLAEQYKIRMNLEALNIKVDHVGNFLQTT
QMAAEITRLIGSPYLMVLFDAYHMQYNEGALCYNLEKYIDQIGHIHVADCPGRHEPGTGEICYHNVYETLKRLGYKYRVG
YELFPETDTKTAVAAIMQD
>WP_005840464.1 MFS transporter [Mitsuokella multacida]
MDTAQPAAAAPDPQNGRLSWFTRISYGLGDTAMNIVAGAMTILTFFYTDYAGVEPTTVGLVFLISRIFDGVSDLIMGFIV
ERTNSKWGKSRPWILWSSIPFCVSIVLIYTVPQGSDFMKFVYLFITYNFCNTICYTALNLPYGSLSAMMTRISRERDMLS
ITRMALSPIGKIISISATLPLIKVLGDNQAAWIKVMSIWAVLAFILLMLCFTQCKETVVIEARKKVSKVPIIKSLKCLFG
NKYFWMAMTIWMMQCIIQMVTGTILPYYCKYIFHDDSLFSILLLCEVITTIVCTILFCPKLLKRFGKRNMSLIGVVVALV
GHLIYCLNPTSFSWVVFSCIIRGIGFAPLNSVIFGFLGDVVEYGQWKFHVRQEGLIFSGGSVGYKVGTGITGAFITVLMS
WSGYISSSTADAVQPQSAIDMIVNMYMYGMIIIWVILLVVLLCYKLDKLYPKIMRDLVAREARGEL
>WP_005840473.1 hypothetical protein [Mitsuokella multacida]
MESGKTRWTIDISDRDSDAAVARINAELADIFARRGDTQAVYVTFDFEFSAYFYNVAKMTLLPHRGLGLEDKAGKPVGVI
FIEADMDVMKLHEYQGAEGIAIDFFKPKEVEAGVEAMPLR
>WP_005840486.1 VOC family protein [Mitsuokella multacida]
MRFKNIDHIVITTQDVDACLHFYVDILGMELDQRNGRYAVRFGSQKFNIHTRKAEFLPAAEHPTYGSLDLCLILDGSLDK
AKAEIERKGYPIELGPVRRHGACGAMRSIYLRDPDGNLVELAEYHE
>WP_005840492.1 hypothetical protein [Mitsuokella multacida]
MMIRISATYSDALSPLELYEMTRGFWRVDVEHARQADYVLAVYQGIVREVYQVADWFPGGTTFMQREEDGAWAKDRYEFV
GRIADETVRQKYRLKNVAHFFPKGCQIPIRYVP
>WP_005840496.1 EcoAI/FtnUII family type I restriction enzme subunit R [Mitsuokella multacida]
METDKSLLSEEDIKHRYITPALERVWPASDIRMELAITAGRVNIKGNMEARERPKFADYVLYTESGHPLAVVEAKDNNHT
ISFGMQQAKAYAQMMDLPFAYSSNGDGFVEYDFLTGIECELSLDAFPTPAELIARFKEEGHLTEEQVRVIEQPFYVSEGT
FAPRYYQRVAVDRTLDAIARGQKRLLLVMATGTGKTYTAFQIIYRLRKAGLGKKILYLADRNILVDQSIQQDFRPLASVI
HKVNYASDDRTTITSYEVYFSLYQQLFGENDEERFRELFRPDFFDLIVVDECHRGSAKADSRWRKILDYFDTAIQIGMTA
TPKETAYVSNIDYFGEPVYTYSLRQGIDDGFLAPFRVINVQMNIGEGWRPCKGQRDFFGREIEDRVYNNTDYDYNIVLED
RIREVAARITNYLLHTDRMAKTIVFCADEAAAERMRHALAQQNADMMKKYPNYVVRITGSDPYGKSQLGYFISVASPTPV
IATTSQLLSTGVDCKMVRLIVLDENITSMTMFKQIIGRGTRLRYDEGKRSFVIMDFRGVTRLFADPDWDGPIIEDPGFES
GEGEGKPTGGGGKGGGRGGEPAVKPFVRADGCKVYTVQETIAVYDTDGKLLKQENVIDYTKENILEQFGDLHRFIHEWNA
AEKKQAIADALATRGVDLDKLKHAMKMDDVDDFDFICHVAYDQKPLTRRERAEGVRRRDFLSRYSGAARAVLETLLESYK
DLGIKNIEKTDVLRMKDFQKFGTPEHIGKLFNGKKGYEEAVRALEQELYKAG
>WP_005840498.1 class I SAM-dependent DNA methyltransferase [Mitsuokella multacida]
MATNLGGLVKRLQDIMRNDPGINGDAQRIEQIIWALFLKVYDAKEEDWEMDEDDYHSIIPEPYRWQNWAHDDGTGTAYTG
EELLEFVNDLFTVLKNLSITPDMPKKKRIVKTMFEETNQYMKDGVLLRQVINVIDDIDLESYDNMHALGDIYETILKELQ
SAGRAGEFYTPRAVTDFMADRIEPHLGERMADFACGTGGFLVSWLRELEKQIAAPDDRALWNHSVYGIEKKQFPYMLAIT
NLLLHGVDNPDIDHGNSLLHDVLDYTEKDKFDKILMNPPYGGSEKKDVMSHFPDDLADSETADLFMSVILYRLKQGGRAA
VVLPDGFLFGTDNTKVNIKKKLMAECDLHTIVRLPGSVFAPYTSITTNILFFDRTHPTEKIWFYRLDMPEGYKHFSKTKP
MRLEHFDPVKAWWDDRQEILEGDFPKAKCYTIDEIAAGGYNLDLCGFPHEEEEILEPMELIQKYQEQRKSLNDDIDKILA
RITAKLEDNA
>WP_005840499.1 restriction endonuclease subunit S [Mitsuokella multacida]
MNAQDLKNSILQRAIEGKLVPQRKEEGTAKELLAEIRAEKARLIKEKKIKKQRKLIPISMDDLPFDIPENWVWTRLEEIL
LSLTDGTHKTPVYKNEGIPFLSVKNISNHKIDFSNIKYISIDEHKKLCERCYPKKGDILLSKVGTTGIPVIIDTEKEFSI
FVSVALLKFSSSIDAKYLLFLLESPLVQEQCRTHTRGIGNKNWVLTDIANTIVPLPPLAEQHRIVAKIEELQPDIDAYDK
AQTKLQSIEQSFPDAMKKSLLQYAIEGKLVPQRKEEGTAKDLLAKIRAEKARLVKEKKIKKSKPLPAITDDEKPFDIPDS
WEWVRLGELGEWCSGATPSRQHPEYFGGKIPWLKTGDLNDGYIKEVPEYITDDGFKNSSTKINPIGSVLIAMYGATIGKL
GILKIPATTNQACCACELVHEMYNKYLFYFLFANRKYFIKKGAGGAQPNISKAKITNTVMPLPPLAEQYRIVAKLEELLP
LCQQLASQS
>WP_005840501.1 4,5-DOPA dioxygenase extradiol [Mitsuokella multacida]
MKKMPAIFVGHGSPMIALDHNELTETYRRLGKRILEEFGKPKAILMVSAHWYTRGTLVQSAAKPRQVYDMYGFPKELYEL
KYEPAGCADLTRAVTDLLGADVEVDDSWGIDHGAWSILVHIFPKADIPVVQLSVNGLIDARQSYELGQKLASLREKGYLI
MGSGNVVHNLRLVEWENKYGNPAADRFDKAIKSAIEARDDEAVIDFHRYPDADYAVPTPDHFLPLFYILGASQGESPYTF
NNVRNLGSMALTGYAFGL
>WP_005840503.1 helix-turn-helix domain-containing protein [Mitsuokella multacida]
MGKDLFGICPFVTSQKILQGKWAILVLHELSQGTRRFNELERGLQITHATLSSQLKSLEREGIVRRKVYAEVPPRVEYSL
TDIGRKFAPVLESIRAWGTDYIDYLHANRPKVG
>WP_005840505.1 IS200/IS605-like element ISMmu1 family transposase [Mitsuokella multacida]
MKRKERIPGAIYERGYVYNFHFHLIWVTKYRNPAFTTPELVQEMKDILLRIAQLNDVTVEELEVMPEHVHMLISFKPKYT
PTNIVKALKGGSARLFLKKHPEIKHDKFWGGHIWSRSYYMSTLGNMSKEVVAKYIQNQYSK
>WP_005840509.1 S1C family serine protease [Mitsuokella multacida]
MKSFFQKLNANKSKKLAIALAVALSATAFAGCGSSQTPSKSSASSSTQQTQQANLDNLSDARNTPTVRAAAAVGPSVVGI
TNKAVARDFFNNPVESQGVGSGVIFKNDGGKSYIVTNNHVVDGANELIVSLADGRSLPGKLVGADALTDLAVVEVDDGNL
PTADFGDSDATVVGESVIAIGNPMGLEFQGSVTSGVVSALNRTLGDGDARIKLLQTDAAINPGNSGGALVNMDGKVIGIN
SAKIVANGVEGIGLAIPSNAVQNIISAIMEKGYVPRPYLGVSIFDQQSAARYGYQLNLKKGVYLFQVVPGGPADKAGLRK
GDVITAIDGAEIKGVSDLRAKIAEHNVGDKVELTIQRGNQERKASLTLEEMPKDNN
>WP_005840513.1 isoprenylcysteine carboxylmethyltransferase family protein [Mitsuokella multacida]
MSRFVAYYRTRLSQVFGLLFLGVVMVSEKQLGLVAPELTGILFLIGCALAGIAVIGRLWCAQYIAGYKDNTLVAEGPYSM
CRNPLYFFSFLGAVGVGLCTESLYLTLFLIISFGILYRSIIHTEEMKLKRIFGAPYENYLKTVPRFWPRLSLFHEPKHYE
VVPSVFRHAVGDAIWFVIAIGIMELIEALQESGLLPMMFSIY
>WP_005840515.1 ATP-binding protein [Mitsuokella multacida]
MLIRRDIYLQKLIDRRSSGLIKVITGIRRCGKSYLLFELFRKYLLEHGIDEKHIVSMAFDTFQNRRYRNPEQLMDYLRQH
IGTEGTYYVLLDEVQLLKDFPEVLNSLLHQSNVDIYVTGSNSKFLSSDVITELRGRGDEIHIFPLSFAEFMQAYQGDIYH
GWAEYLRYGGLPLTVNMKTAEQKSQYLIQLFQETYLKDIQERNRLDRESEMESLLDVLASSIGSLTNPSKIQATFQSKLK
SSISVNTIHRYISFLEDAFLIHEAKRYDVKGRKYIGTPVKYYFEDVGLRNARLNFRQVEETHLMENILYNELRMRGYNVD
VGSITKRYTDTVSQKRVSKQLEVDFVANLGSKRYYIQSAYRLPDEEKMQQEKASLLALDDSFKKIIVVSDITTPVHDDDG
ILTINILDFLLNPDSLEA
>WP_005840527.1 alpha/beta hydrolase [Mitsuokella multacida]
MKQTYKKLARLLMTTMMTGGLMLAGQTGMAAPAQPTVNVDAATKDMPNHVASKVLDVKADKTEVGLISNVVYEQVPSRGY
ANVPMQMDILQPKTQAKKPAILFVTGGGFINANKDNGIQLRMHLAEHGYVVGSINYRVAPTAKFPEPLEDVKAAIRFLKA
NADRFGIDPARVGIVGGSAGGYLTAMAGTTSGTKTFDKGENLQVTSDVKAAVDLYGLSDLTQVGSDYSEEVQAKHRSAGA
TEALWVNGSPVFGGRDGGILADKQAAEAANPIHYISKTSAPMLLMHGTADTIVSPSQTDLLYQALQQNGIPSERYLVTGA
AHGGKYWVQEPVLNIITDFFDRYLK
>WP_005840530.1 EAL domain-containing protein [Mitsuokella multacida]
MDAEPIKKKLHRYYDMIAGGVCLVRQSAEEQILFVNKEMLKLYQCKTEQEFYQLTKGRFAGLMEADDYMPLEARMNSRHG
EAAEGYAFLAFRCYTKEGVYLHVEGTFQNGTVPGFGKVWMLNLVNKERSMAVSDLDPVTGLLNMHAFYQRVEKKIDAQRA
KRQPDDTGMLYCPIYLNLTNFKVYNETHGLYEGDRMLRKIGQILKSKFPSSYITRLSGDNFALFVPRQGLEIKIRDLCQA
VNNEIHLPNITMKAGIGSFDEEAGTRRRAITAYFDQAKLACDSIKKDATRFAAFYHDSMRRSMADRIFILDNLDRAIEQG
HIQVYYQPVIRTMTGKLCGCEALARWIDPVKGTISPASFIPVLEESRLISRLDRYVIEKVAQLLRYQLENNLPMVPISVN
LSRYDFILMDPLAFVEHIVEQYHIPRYYLRIEVTESVLVKNRHLLIDKLRQFHQSGYQVWLDDFGSAYSSLNVLQNYEFD
ELKIDQGLLRYFNEDSRKIIRSIVLMAKEMGIHVLAEGAETKEHVDFLRSIGCEKIQGYYYGRPMPYELLREHCKKKGWL
LETLSEEQACDSAGLVNLITDAPVAIFQYREDDAQIISANDAYQKVLATSGTSSREEFNENMRTASYPMREKFMTLLASA
AHSVREEHMTFVENGQYLRLNAQKIAATPDFTLMLARLANITYDQDLTAFHQYENVFRNLMLVYDGIYFIDRQRKALYVI
ESMTSLWQAGDVVDDLKKMADTYARHYIHPEDRARFRRFLDPAVIYQQAERSGRSEAIEMFRVKRPDGRFVWMIFDAIVI
YKSTAKDILICVRENIWERQENLHALLPKFLPYLQPSEQSSLHEAAMLWQAACNFSSIPFYWKDNERRYRGVNPAFLDYF
GLADAEAILGKTDAELGWCLQDEEEEQAEKEILQKGKTCRDYRTFVLVHGIPQRISLSAFPVYQGGKITGLLGSINVRDT
VTEKRELESLGILDHDTGFLGFRGMTMAGMRLEDDRVRRGEDYLATILQVPEIKALVHQYSRETQQQILSEICTAIRGHA
PKSAIFCYIGSGVFCIFSKAKYTDALTERLNALKSTVESITSVAGYSCTLTLTATTIRGSEAKGFNTLLYLLAKRLNDAI
CQRWPFERPSGDSIQISMAQLKEAEDGISLIDIDTYDILYFNPALLHMLKLPVSPDSYRSRKCYELLAGRAAPCTNCINH
TLQRYHLHTWKRSAYFTSGTILQRDMLVPWKGKNARFSIMTNLQHYQKDLESEKNTLLRREEVINDIITIGIQEPDPEEG
IRKMMARIGETLQAERFLILEENGRGTVSSTYEWRRDTAESVMKDTQEIPLSRLQALYDHFEHSHVLIIHDVDQFLQLHP
GFHPVLQGLTSLVSGHLTQSGRSIGFTEVVNPASETFSSATFLLSSLTSVLAIMLRNRDMIRRLETYSYRDQLTGVGNRR
ALLSFIRTIPDGTSLAFFFGDINGLKVENDTKGHEAGDLLIKKAATVLVAAAGPERVFRMGGDEFLLVVENITKQEADAM
LKELRATYARQHVSVAIGCTVQVSPLRSIDTILSEADALMYENKRQMHAHHKES
>WP_005840534.1 Gfo/Idh/MocA family protein [Mitsuokella multacida]
MKLAMLGTGKIVQDALLALREVPEITVDSVFARPQSRAKAEKLAAEWQIPHVYTDMQALLASDCVIYVGLANRVHVPYAE
LALRGGHDVIMEKPFAPCGSDVAAIRALAKKQGQLIIEAVTPFFLPNFAVIRESLPKLGRIRAVQANYSQYSSRYDAYRA
GTVLPAFDPARFGGALYDINIYNLNLIIALFGKPQEARYTANCGFNGIDTSGVATLRYKDFFATAVGAKDSASPGFFTVQ
GEDGWLRVDGAPNELPSVTVAQDGKEKTFRENRYAHRMVHEFQAIARLFAERDTQTIDEHLAISQAVMETVDALRASAAL
PFPDTH
>WP_005840539.1 hypothetical protein [Mitsuokella multacida]
MFGFSDKVIYPEAAPYEEQLAVLREKLAQADALLVGAGAGLSTAAGLSYGGARFQKYFADFAEKYGIRDMYTGGFYPFSS
PEIYWAWWSRHIYFNRYVDAPSDVYPTLRHLVEDKDYFVLTTNVDHQFQRSGFDKRRLFYTQGDYGLLQSVQPEVAKTYD
NREMVEAMLEAQGFVRGADSIFEVPSSGKLKMVVPKELVPVCPDDGRAMMVSVRCDGRFVEDDGWHAAQARYKAFLAAHE
DDAILYLELGVGLNTPVIIKYPFWYYTKMNPNAFYTSINLSGAACSSSIRKRSLCIEADIGKVLHDLSRMGKVPSGEGVI
V
>WP_005840541.1 protein-ADP-ribose hydrolase [Mitsuokella multacida]
MTQEEQRLWLIRYLQQEMPEYAHYRIPDDEEGEWHLLRALFNVRPPAPVPMEFQRIEGALLEAMTAAKGIVNGMGLSASS
LDPRLVLWQGDITRLRIDAIVNAANRQMLGCFLPNHNCIDNIEQTMAGVEMRYNCYKLMQAQGHDEPTGKVKITSGYHLP
ARFVLHTVGPIVQGSLTDEHRRLLASCYESCLTLAAEHGLKGVAFCCISTGVFRFPKDAAAHIAVRTVQHWLDVHPAASI
KRVIFDVFEDADRRIYENLLNA
>WP_005840542.1 hypothetical protein [Mitsuokella multacida]
MAKRKSFFISTKKTPDFADVGAMSSAPSAASAMSPERIAALKELMAKPAAAVAPQHAEEPARVDTLLPAHHEQLIDLDKL
HPAPDDWNFFSRPQPDQYALIFQSIYKYGLWHPCTVWEQEDGSYMILGGHTRTLVYHELYEVTHDEKYLRIPCKVYQHGQ
ITAPTARRIVILTNIAQRAKEDSAIRVRCYSEMARLEKEESFYGSGVDVNTAVSKLFGVSRSTVFFYRRLEKLIAPLLDA
YDKRQITQAVANMLCDLPQELQEYIYEQRYHLLMDPAMRYVMKKVTTKEEIDAIIKGRRKPREKFEYLVATKIAKPSNFD
LVPLAVDHKEVDAFKEFLNQALDLADGLSDHTKQVIRKMLQQ
>WP_005840544.1 AAA family ATPase [Mitsuokella multacida]
MSRNNPRTRFSTSVSKVLYEKLDRIAEVTGTQKTALVDEALELLVQKYRGRVLASGGEGVSIFMAKTIAFCSHKGGVGKT
TSAAAFADLLGRRDYKVLLIDADPQGNLSKRFGYHPKEYRGAVQLSAAVLNILSDDPKPLRDFVLATQNKNVDIIPNDDR
YTATTKTLLEAVMLGINAYKVLIQELDGLYDYIIFDCRPAVDNEIAQIMRAVQYLMIPVNAADDSVDGVDTVLGYASKIR
HANPDLCVAGIFFEAVNMRTAVAHDYVPQIRAKYAPLILETIVPHSEDAHKAESRHLPVTEAYPSGKATRAYSKLVEEVL
TRIG
>WP_005840551.1 amidohydrolase [Mitsuokella multacida]
MDLKETILKFADDVQDDMVACRRDLHAHPEPGWTEFRTAAKVAKTLAELGYTVKTGADTIREDAMMGVPSAEKLAKEQQR
AIAEGADPDWVKKMDGGRTGVLGVMKFSEDGPVVAVRFDMDSNDVTETTEAAHRANKEGFASCHAGAMHACGHDGHTTVG
LALAKLLASLKSELRGTIKLCFQPAEEGVRGAHAMVESGIVDDVDYMLGAHFGFKMRKTGTVACNVTGFLATSKYDAHFQ
GVPAHAGAAPEQGKNALLAAACAALNLHAISRHSAGASRINVGRLDAGSGRNVIGDKALVCLETRGATSAINAFMETEAQ
RILKAAAMMYDVKVDIEKVGGAAGGSNSPELAAFLEKEANALGIFDKVVGECPFGASEDFSYFMERVQSHGGQAAYMMVG
ADLAAGHHDSHFDFDERALGYSLKLMGCAVCKLLLSK
>WP_005840555.1 metallophosphoesterase [Mitsuokella multacida]
MKHRYTFYWILWGLGELSGLGQWLLLRWALPVLAHGLLLIFLLLPFIYLVPNILANHLPLQVSRLLARIGGYWFVYGYYM
TMLLVPAFIVWLVCLAEPLGFGVDWWQSVFAVHYGRAALLGLALLLAAGSWRARQPVVRIVEVKTAKPIEREFSVAFASD
IHLGAVLGRSFAVELRRDMMKLRPDLILLGGDIIDGNLDYVLRDRSFKGFEGLKAPWGVYAVFGNHDTYGLNLHKEQRRL
QRSGVRCLRGGTVHLAAGVSLVGLEDYRIAPHAEFPQAEPDAFTIAMEHEPLRIEQASSCGMDLYFAGHTHAGQFWPNRF
VTKRVFPLDYGARHFGHLLAIVSSGYGAWGQRFRIGPAPEIVLVKVVKPSA
>WP_005840556.1 DUF1294 domain-containing protein [Mitsuokella multacida]
MDINLHDTVAWYFTIINAAAIAAYGWDKLCAIRKWWRVPELTLLGIAAIGGSVGALLAMKLFHHKTLHLKFKYGVPLILV
LQVAALVYLHMPR
>WP_005840558.1 DNA methylase [Mitsuokella multacida]
MKKNCFIAIDLKSFYASVECVERGLDPLTTNLVVADESRTEKTICLAATPAIKSYGVPGRARLFEVIQKVKAANSMRRFY
APGRKLTGTSHDATELANNPNLAIDYIVAPPRMAFYMDYSARIYKVYLRYIAPQDIHTYSIDEVFINAAPYLGTYEMTAH
DLGMKLMREVLKETDITATAGIGTNLYLAKIAMDIVAKHMPPDPDGVRIAALDEISYRRKLWAHTPLTDFWRVGKGYAEK
LANMGLYSMGDIARRSLDAQGEKELYRVFGVNAELLIDHAWGYEPCTMEAIKAYRPASTSVSSGQVLHCPYTNEQARLIV
WEMADQMILDLVAKKLMTSQIVLDIGYDIENIAKGYTGPVHIDHYGRRVPKPAHGTVSLKKHSSSTKQLLHETLALYDRI
VSPTLMVRRITITMGKLIDEDSATKKNEDIVQFDLFSDTEKEAKESEAAEHAEQKEKSLQHAMIAIKNKFGKNAILKATN
LKEEARTIARNSEIGGHKA
>WP_005840560.1 hypothetical protein [Mitsuokella multacida]
MRKIERKIEQYSDIINLPRPETRCHPRMPIEKRAVQFAPFAALTGYEEVVKETIQRHEDEITRKI
>WP_005840565.1 recombinase family protein [Mitsuokella multacida]
MKIGYVRVSTVEQHEERQIIELKEKANVERIYKDKLSGKNTERPQLRAMIDFAREGDTIYVSEFSRLARSTKDLLDIIQD
LREKGVQVISLKENFDTSTPAGELAMTVFAAIATFERKIMLQRQAEGIAVAKAKGIYKGRQKKKKPADWDELVKKYQNRE
IHSVSELMRICHASRPTVYMWLKESGVVFHELDWQRRSSRLKIRGQKD
>WP_005840570.1 arsenite efflux transporter metallochaperone ArsD [Mitsuokella multacida]
MKNIEIFEPAMCCSTGLCGVSVDPELLRISTVLNTLKERGIEVKRYNLTNAPMEFVKNKVVSEFVKVYGADRLPVTVVDS
ELAISGRYPTNEEFTEWLSLPQDLLGKQECCCDGGCC
>WP_005840578.1 nucleoside recognition domain-containing protein [Mitsuokella multacida]
MGENKTPKDETPKIKVGWVGYAAFIFAIIIFSGIFSSSDSWLKVFDFNVLNGKFGTIPPGAEKALDFRGAGGTGARDGFL
FAIELIPAVILALGIVNVIDGLGGLRAAQKLMTPILKPLLGIPGITALASIANMQSTDAAAGMVKELYDQGEITDNERSI
LIAYQTSASAFITNYFSSGAAVFSYMVAPIIVPIIVMFVFKIIGGNLMRMYLKMFYRKDTTGGNANGNA
>WP_005840580.1 YjiG family protein [Mitsuokella multacida]
MATPETAKKKNVLDLFIDGARNGFTIGTTSLLPNVIMAFVIIRILDVTGLLHIIGVICAPIMALWGLPGEAATVLVTAIM
SMGGGIGVAMSLFTSGILDPTQLTILVPAIYLIGNPVQNVGRCLGISGVNTKHYVAIISICFINALLSIWAMRLILLFI
>WP_005840582.1 beta-aspartyl-peptidase [Mitsuokella multacida]
MSNQPFFTMLRNAHLYASEDQGIQDLLIAGEKIAGIGKGIEAPKGIECREIDLKGARVLPGFIDGHVHMIGGGGEGGYHT
RTPELLLSKVTTSGVTTVCGLLGTDGTTRHVESLLAKARGLEYEGLSTYIYTGAYELPTPTITGSVRKDIVMIDKIIGAG
EIAMSDHRSGQPTAQDYRRLAAETRVGGMISGKAGIINMHMGDGRNGMKYLFEITEDGEIPKTQFLPTHVNRNKHLFAES
IEWAKQGGYMDITSGIDPSHPGSENAVKPSKAAKAALDAGVPLSHITMSSDGNGSMPVFDEAGNPIGVGVGDQHSMFTEF
RDMVEEEGIAIDQAVQILSTNVAKALHIYPKKGILAPQSDADFIVITDDFKLQHVWARGQQMVEAGKAIVKGTFES
>WP_005840587.1 zinc-ribbon domain-containing protein [Mitsuokella multacida]
MFCMNCGTKLPDHAKFCFNCGAKVPDGLGDGEAASVAPEEQVPDTKTPVTEPQEESVPGSHFTILGKYKVELPRGTAVYN
QLWAPFNREGTRLALLARHEIRKHLKEHTVENPVEFSAQVLAYCMSACGPLFEQAVDLLIDHDIDYVTKKDLWDRLDDSV
KSTDLVQAMLADQAAIEDYEKDLAVEKQADKASWRGGGFGIMGAITGTIKASMMNTAQDALSSLGRSITGNSYSDRLENF
IRDRSAKRNYPAMACDFISTICRFDLFTEVHRLLVAECDLPEASFETDKADSRRKNLLERFANGKIEEEDVFKGLCSCLE
ITGNTLPVYKALLELEPSAARDVFQMAEAEGEELDLARSVWQTYMKNKNVGKVFHFPDWVPNFLSRPFYPVAGPAMLLAL
LIELRDLPQMFRREESPHVDIALAAGTYWIPADAADVSFWGMDSEVLLELEKPEQTDWAAHDVHFHLVQFTGAAEAWSNG
IREKKLREAQEALEAGDKAHALLAFQLAAEMGSAEAAWQAGILQARSGQQDEAQWSAVEAAVLGKKDAAWVLYQYLKKKQ
NEQCAAYRRLAAKDAQELVAQGKFAEALDWYEKLVAEGDGTACFYIGQMAEQGQGMEEDKDKAMAWYEKAKSLDCEEAGT
AIGALAFAQGQQWEERASAETGEQAMADWQQAWQSYQQALAEQHPGADEKIRTIGLQLGKAMEAQGESVKALDYYQAALA
QGSQEALLEAARLCVDPRNETFDFQEAWHLYQKAAEDAETEADEEAVQAEWDSRKALVPLEERVACLTEAVADQMADAAY
YYWGEKLSNPLENAMKSYGSQAGVEADEVVVLGDSTHSLFWGKGEEGFLITEDGQLISSLGTKISLDELGPVAYREEELV
ATISGTVLARFKGQSDEDPVFCGLLNEIVLLLHPRRGDTGQIL
>WP_005840591.1 ADP-ribosylglycohydrolase family protein [Mitsuokella multacida]
MMGAIIGDIVGSRFEWHNYRHKDFTLFHPKCRPTDDSIMTLAVAKAILAARPDYEDLPAKAVAAMQELGRAYPRAGYGRG
FRAWLQCDHPEPYNSFGNGSAMRVSPAGFAARTEEEAQKLSLAVTAVTHNHPEGIKGAEAVAVLIYHARQGMAMEDLHEL
AQDRYYPLDFTLDEIRPTYEFSSACQGSVPQALVAFFSSTGFEDAIRNAISIGGDSDTIAAIAGSIAEAHYGIPADLREA
AMQLLDAPLQQIVTEFESAYPN
>WP_005840600.1 hypothetical protein [Mitsuokella multacida]
MKMKKVLVTMLAALSFASICSAADTNAKSVVPTAEQVAAAQAAAEKSKIATAATAEKEKEAFFKHVQGKTISVSYDSGFK
FNIDYPEVGVLRWTPTTGLSLAPSDNEQYDRQGRLSGQLD
>WP_005840603.1 hypothetical protein [Mitsuokella multacida]
MIGKDVYQVNWIEQKGVVISQVINFKTHKVFAYMTWNKEGERGNRASIFHRGTFTIHEANK
>WP_005840605.1 NAD(P)-dependent oxidoreductase [Mitsuokella multacida]
MKIAVVAANGRVARKVIAEALSRGHEVVAFGRHAENNTQAKDYRQKDILDLTKEDLAGFDAVVDGFGAWKEETLPLYSTT
TQHLADILSGTDTRLLIVGGAGSLYLNPEHTMQLFDAPDFPADYLPLSKAMAKSLDELRERKDVKWTHISPAADFQADGE
RTGKYILAGEEFTLNSKNESVISYADYAIAMVDEIEKGHHIQQRISVVRA
>WP_005840607.1 type II toxin-antitoxin system RelB/DinJ family antitoxin [Mitsuokella multacida]
MSTALLQVRVDEELKHRVDKKLKRMGLTTSSAVNLLLHQIDIQGKIPFEIVDRPNDLHHAVQDIEAGVGLSKVYQDTDEL
YKDLGI
>WP_005840611.1 EAL domain-containing protein [Mitsuokella multacida]
MIYHYEFALSSFVVLILLCILSLRREYLPIRRNRFFRALLGMEGLTLIFDIVSSEMDAHYPQFSSGALYLANMLFFLGFI
WRTYLDFSYIESLMRERGVIALFPRWLVDLPAILSTLVLLSAPLTGLVFSIDAQGYHSGPLYRIIYANAYFYLLLMITLS
IIGLRRFSWTRIEQFSLVGAWLVLCVGYVVRMYASPYLVMDSFYMLGILIQYFAFQNPDIFLDRRTGALSHATAVPYLQE
LNDRGPFFAFAIGINDYMESCSLYGERQMTKGLRAITRYLKAVFPDCQVIYAAMGRFVLLSTKETPFTKVHEEVNAHMQA
PWVDKHAHLYLTASYAMFQGQLKRRKDIELFFDYTATALHRAEEQHDVIVMEQSLFDQARMNARVRLAVDRAIETNAVEI
YFQPLYGTQQHRIIGAEVLARLHDEELGFIRPDIFITVAERSGSITQLGEQVFEKACLFLAEHPLRELGLERLNLNLSPI
QCRDSHMAERLCRIAQRHKVPIHSFRFEITESALSYEQRLQQNMDMLIAQGAVLSLDDFGTGYSNLMRVLKFPFEDVKLD
MSFVRAYFDQTNKLLPAIIEGFQSFGVQITAEGIENKQMAETLTRLGCRILQGFYFARPLPMDEFLHYLKTTAPTVRTNT
D
>WP_005840615.1 AAA family ATPase [Mitsuokella multacida]
MEKTLITISRQFGSGGREIAELLTKKLHCHHFNSKIVEMAAANLHDGVSINEAIARSYHTPEEAQGNLDKYEGFERMVEN
NRMYVEQAKVILNVAERPESAIFLGRCADYILRNRKDVFSFFIYADDDFRAERGKLKYHGMSLKELNREENRRKQYYEFY
TGQRWGDPTNYDMMINTSGISLETAANTILAYIQFCRS
>WP_005840616.1 MFS transporter [Mitsuokella multacida]
MMSKWRVRIGYGMGDLGCNLVFSTMASYLMVFYTDVFGIAAAAAGTMMLVTKFIDAMTDTMMGIIVDHTHTRWGQGRPYF
LIGAIPFAIFTFLTFYIPDFDATGKLIWAYVTYCLLCTAYTVVNIPLNTIVPRLTSDIHERDILVSTRMICAMIGTAIVM
SITAPLVDFFGAGDEAQGYLVTMTLYGIVAMFIFFFTFSSTKEVVPPTVNNAHMSLKDSFKGLTGQAWILFFLNLFYFSL
YVVRNTTVIYYFKYNLDRSDLLALVGLLGILSGLPMLLALPSLETRFKKRSLMFFSVALYIAGDLLIYFGQSSIFCLLAG
LVITGLGIYGIFGVTFAMQPDVIDYSEYKKNQSVAGLIAAFQGFFVKGGMGLTSFVVGLFLNMGGYVPNAVQSASALSAI
ETCFIWIPIALCAIIAALIYFYKLDYIRTDMTAELDLRRQILAGQSETPDIIQAMPQYDPEARR
>WP_005840618.1 xylulokinase [Mitsuokella multacida]
MKTKEAIRQGKTALGIELGSTRIKAVLIDGAGKVLAVGIYDWENSFENGIWTYHLDEIYNGLHHCYHVLKQSVKERYGLT
LTRVGSIGVSAMMHGYMAFDAKGQLLAPFQTWRNTNTQEAADCLTECFDFNIPLRWTVAHLYQRILDGEDHVKHLAYVST
LAGFIHWQLTGEKVIGIGDASGMFPVDPLTNDYVEPMVTKFDQLLQPYGFSWHLRDVFPRVLVAGQPAGRLTEQGSHLLD
EEGDLQQGIPFCPPEGDAGTGMAATNAVAPRTGNVSAGTSTFAMIVLERPLKKLHREIDMVATPTGAPCAMSHANNGTTD
LNAWVRLFGEFASLMGIPASTGDLFNKLYTNSLQGDPDCGGLLPYGYYSGENITMINEGRPIFLRTTTSRFNLANLMRAH
LYTSLGAVKIGLDILKEEGVEVDRIMGHGGFFKTKGVGQRYLSAACHAPVTVMNTASEGGAWGIALLAAYLIDQQPGESL
AAYLEQRIFAHLDGETLMATDEEMKGFESFMQHYRAGLCVEKAAIAALDW
>WP_005840620.1 SDR family oxidoreductase [Mitsuokella multacida]
MGILEKMALTGKKGFVTGAARGIGKCTATAFAEAGADVAIVDLDIETAKKTAAELAEKTGRKVIAIQTDCTSKEQVDAMV
EEVVAKLGGLDFCHNNAGICINAPAEEMRYEQWLKVININLNGIFLTDIAAGKYMLAHGGGSIINTASMSAHIVNVPQPQ
CAYNASKAGVIQLTKSLAIEWAKKGVRVNCISPGYMATELTMNSPTLIPLIEKWNAMAPMGRMGKPEELESICVYLAGDT
STFTTGTDVIVDGAFTCF
>WP_005840622.1 ROK family transcriptional regulator [Mitsuokella multacida]
MKKSITPSEIRQTNRQRIYQYIYQKQTVSQQDIAYDLHLSRPTITTNLNALKEEGLIHEAGQLESEVVGRKPSAYAIQPQ
YRVSIGVELLSHLIKIIAIDLYGQKIHRSVFEVDFHPTDAYFQDVCSHILQFKDTCQIRDEQILGVGFAMQGLISPDGQR
VIYGKILGCTGLHVSVVKKYLPYPCRFIHDANSAAIAELWAAPNLKDAFYLSLSRHLAAALILDRKIITGRHGHSATIEH
IQMDPDGERCYCGRRGCLETLCSLRTLQCDLEDLDTFFEKVRSADRRAQEIWITYLKNLARAINMLHLVYDKTFILGGYL
APYLQQTDIDYLYQEIAEQTPFPEAHDFLEISRMPKHNITIGAALPYVQQFLEQV
>WP_005840624.1 EAL domain-containing protein [Mitsuokella multacida]
MTESTESEKHTIDLRQFPGVMENLPCCFYIAEGKEPYRLLYANEQTIRLLDCRDLEDLYRHTAGMAFHFIAMDDRARIKQ
DILHALAKTPEGFNHARGHLFTRTSRIRYADVSGRRVQTEAYGPVYYCTIQEIDIPRPGVVVDRDIRDRVIAHLDEAIEK
HWIQVYYQPVIRTMTGELCGMEALARWIDPEIGFLSPGSFIPVLEQVRLIHRLDGFVFEEVCRMLRQRLDENLPITPVSF
NLSRYDFDMMDVFAFIENTRRKYAVPRDFLHVEITESVLAQDSHVIQQALTHLRQEGYEIWLDDFGSVYSSLNILKDYTV
DLIKLDMGFLRNFTEKSRSIISSVIAMAKDLGIKTLAEGVETQEHADFLASIGCGRQQGFFYGKPRPLAGTLAHIREERR
GIEQRKWCHYYDVASMVIRQTDRTSALFDALESGHIRFLYTNRAYREQLQALGYRLQDVEENLSIKGKTEVYDFFWEGIN
RSRQSHKEEAFYYIDSGNYVNTRLRVVYAMNHHLLVHVEFQNISRSIEGLQQGKLDAHLRYLYSIFEHVCIVDFQQDTID
PLYVQGGMMGNDGKPGVTHDIRKALQEVAQEFVYEEDRARYLAFCDTETVVERIRKSPYGRISCRFRVRDRQGKYEWREC
IAILLSSGTHPLMLTATWVVEAPTLLPEGTAATSKDFAALLWQSFQRNTRFRYFWKDKERRFLGATKSFLKYYGFQSVDE
IVGKTDEDMNWHVDNNAYRLDELDVLHKGKTIENVVGECIIQGELHHITCYKWPLYQNGEIIGLMGVFVDVDAMYRDLHQ
KLPSPFEDTITGLHNRQGFLSDLTRYQEAYTMDKQDYALILLESRFDKHIQDSYDSSFLRVLVREEADILRRHTGKGAAI
SRIQNATFAILRRETSHKESEELARELQYRLQAIHEVAGNPVTITYGYSIVHSDEPAIHHLSDTSISHIYRLALERLRHK
D
>WP_005840625.1 replication initiation protein [Mitsuokella multacida]
MSAQEETQLVHRPVFLIPKDTGPMTIAQEFATAKYTLSKNQLKAWYLFIASMDENHVPEQSTTYVFDALRFADKLNIDAR
KARGMMVAEIFTKLSQNYIDLRSRGDDNGEQDIYHANFISELSYNRKTHILEVSIPPRLNQYLFNLREGTYLSMDIEDIL
ALDTIVSMRLFIYLRNLDCLNIHELSIERFRSEIGIYPESSYKEFKRKVLTGSIEEIRNRTKYKDFFIDDDGGPGRKATT
IVFGFTKQAIADTYFPNLAPALVKQLREKFSERILVLFSMACEEGFEPSYIKDNFDGIPEDRIVSNFHLVFDRITKDERM
GKKKELDVYGRYFIAAVKQDWAGASHQTKTALKKGMARIENKQLEERMREVQEQEENQDRANFYLKHAKDYVAAMTLSDL
LSFMKRNASQLDYLAGRRGFNREHACSRKKTYREYRLLTQVVLGKMMAGEIPTPKTNSLFE
>WP_005840628.1 diguanylate cyclase domain-containing protein [Mitsuokella multacida]
MRRSIITTIVFVVGMTVYLLLLGHVVENQQAMQREECAQAAQIYADELEKDFNTSSSVTETLAYMIADTGTVPEHFADVA
KEMMATRPYVASIQLAPQGRVTDIYPSDAAGAGKVDLYSLPDRLDSLHYSRDTGIATMQGPFNLTDDYQAIALRQPIYLT
DAAGNRTFWGFAIAVLKVPDVFDSTVTDLQETRHAYRISKTAPGRDDYHIVLASNNLPDQMEKQVFSYGGCQWKLEVAPA
DGWHIPLPLAVTLAVGLLLVFVLTFLTHVLVTLQNRRRYLRQLADTDVLTGLYNRQGFDTAVDAYLDRYPKAKAVGIMID
IDDFKRINDLYSHDAGDAALRSMACSLSETFQHPAILGRNGGDEFCIFLPDCTAAEADPLLRKFSARLQGFSYEGHSHTY
TISMGYAAYPEQGSSHAELFRCADAALYAVKLRGKNGVLPYTMHISKEDRSQLAFGLKDIILNFPGAILIYKATGKEEIL
FSNLELIQLFDCTTLEEFQQHTGGTFRGIVHPDEYDAVEQSIWEQVKKPGSEGNDAVRYRILTKTGKVKNILDKGRLVDT
DVYGQIFYVLLIDESNW
>WP_005840630.1 RNA-guided endonuclease TnpB family protein [Mitsuokella multacida]
MRNLLKAFKTELRLTERQKDKVRRSLGICRFLANQYIARNIWLYRLYQRGVLDEKQRRFVTANDFDKYVNHVLKKKFPWI
DQCGSKARKKILVNAEQAFRRFFKGQAHFPRFKRKNQQNVKLYFPKNNKGDWTIWRHKIQIPTIGKARLKEFGYLPQGVT
IKNGHVSYKAGRYYVSVTAEIEEMSRYNNDLEASYHPRSDGIGVDLGVKSLAIVSDGRIFENINRTSRARRLERRLRREQ
RRLSRKYEMRKKKGGSTATASANIEKKKLSVQRLHQRLANLRRNHENQVIHALVEQKPRFITVEDLNVTGMIKNRHLSKA
VSDQRFYSFREKLRRKAEIIGIEVRIADRFYPSSKTCHACGHVHSGLKLKDRVYVCPACGFTEDRDLNAALNLRDTKNYR
IA
>WP_005840638.1 A24 family peptidase [Mitsuokella multacida]
MIFTIMKCLLSVLLAVGGGLLGSRWIAASYRQAKGTEGLLSFPERIEEQEKKRPGRFAVCIGFLFCFTMLTLPYVHLTKL
VFLMIFQYFMVLYTWTDLEQRVIFDRMLIPFAVMGIISIPLLDRVLTDHLMAAAVGGVVFLALAVLTKGGIGGGDIKLVA
ALGLWLGSDMLMTVVIAGIVLGGMAALIMLATGKRKKGDYFAYGPYFTISALLFTLL
>WP_005840640.1 Flp pilus assembly protein CpaB [Mitsuokella multacida]
MANQLKPMERIREFLDKITYRQWVVAAGVVSILLGLMVYLAMSGDDQKAAEKPQTNLVQVVAAKQDIPERTVVKEDMLKV
VEVPSELVPEGAFHDVADAIDHPTSTAIQQGDIMTSRKVYVDIRMAGFTGIIPPDCRAVTIPINDVTGVSGFAHPGDYVD
IMVITGTKENGINGRIILQDVLLLGINRTADLPNTPTGDSSKKDGSQSDKQDASSGTANVGSVNTKASSDTMATATVALK
PADALKLAAESQEGTLYLVLRPFKPRDMYTFDTDYAGVPQGNGQAASSSSAPSAPQPAPAPAYSAPQSAPSAPSYSGGGS
SYSAPSSSSSGDSASSMPVLGRTIEVIRGVTSTREGVQ
>WP_005840642.1 type II and III secretion system protein family protein [Mitsuokella multacida]
MKNAIYGLTATVIAAAAILSPAPAYAQFTPLSIDLNQSYYLNTGRNITRVAIANPKIADVSLLDGTSLNVIGISPGTTTL
NVWASNGYRYEYRITVSDQDSGLAKIVQDAIGLPDVRVQMIGGKILLRGTVKNQYERNLAYTIAKLYAKGSNSSPSQDQG
QYVSTTESKSSMTPDGRYENKTVTNDSYQRTPRDTSGSTGDSVVNLLEMTNPDQINIEAMFVELGTSDAKNLGINYASQD
MSDTDSSGIKMNDVGTYYAGESYGRQRSGGNHWYNSNWLFTHFSKINAEIHALIENGKARVISRPNVTTMSGKNASILIG
GEVPYQESNGFGSTTTSYKTYGIGIQLWKPTVDQDGNITTELETQVSRLDWNNAVTKDGYRMPGIATRSAYTTVNIPSGM
TMVIGGLLNSNDANTIQKVPLLGNIPILGELFKYHNKSRQKTEIVVLITPRVVSEETPARMSPDMEDAYNDSRREVRDMK
QVDVNGEIPEKSNEQLAKEAKDAAKAAKKAAKAQAKAPAIDQSAEPTADLPGNRIKATARDILDRMDK
>WP_005840646.1 response regulator [Mitsuokella multacida]
MYRVMLVEKDRLMLSKLSAVIERTPGFTMAVRYQSKQDALGQGRMFDPNLILLDIDNENAIPLIESFHQSYPNADILGMA
AEWRPESATHLIGAGARGCLIKPFTGVELQEAVREFVTEGSEKDCETLVFFSPKGKSGKTTLIANLAEALARRSHEQVGI
IDADLQFGDMAVFFNLAPKSTIVEAARDVRFLSPVTLKRYYVPVSERVHVLCGTTKPNYIDKVSIPQLENIIRMSKSLFR
YLLIDVPPGFNPTSIAAAENSSVTYLCAMINGAFEMDHMRRALAIFQDWDDADERARVIFTRVSPCTEQKRRELENELGH
PVAAIIPNEYLVVSQAADNGQMATELQPDNPLAKSVDRLAEQIIGSRAPQAARWSS
>WP_005840648.1 type II secretion system F family protein [Mitsuokella multacida]
MKALLAILITVFCFALLLGLLSIRSREDRVMTERLNYFAGGEQAQRQKQKLTPKALLYNCIEGIANGLGRLQQGKRIELM
MQQADWPIRGTEFEAILLLWGGLVGLVTFLVTLKGAMFFVGAFVGILMGFALLGLRIRRRRKKFTNQLGDMLTMVANALR
AGFSFMQAFELISREMDAPMGREVQLVVNEVNLGNTLESALDNMQRRVASPDFELVVTAVLIQRQVGGDLASILDTISET
IAERVRMRREVMTLTAQGRLSGIVLAILPFAMAGILTFIKPDYLKPLLEDEVGRIIIGIAIVSELIGIFFIKKITDIRY
>WP_005840652.1 hypothetical protein [Mitsuokella multacida]
MLEILKYMKVRYLNEKAQGITEYALLLVFVVAVAAAVLFNTTTGTSLAQGLKDAFGNVVKELTGTHTVVSGS
>WP_005840654.1 TadE/TadG family type IV pilus assembly protein [Mitsuokella multacida]
MKFQKGQSILEFAFILPFFLFVLYFVFYLCSYFADYLYLSSIVRDSARSASVITTEDYQKIGYSDVYKNYSDAKLPLNFY
EWSPDNRNDFNVSYVKSSGNVQVKAWAKITENTSGSTFVHIVNGLGKLIGSDKDITESFDLKITYEMRSENKQE
>WP_005840656.1 CpaF family protein [Mitsuokella multacida]
MSLLTRLGRAAGENRQVNIFGAREDSQDMAAERSYQEVKQRIHQRIVDEMTPEEQLMLTSVHQDPHQVETLITDYCQRVL
DENPFAIPQGEKPRLIADIRDEVLGLGPIEALRKDDAITEIMVNGPRQVFVERMGKLELTDAKFHDTAHLMNIIERILTP
LGRRVDESSPLVDARLEDGSRVNIIIPPLSLVGPCLTIRKFSKTPLSVDNLISFGTMDEKMATFLRACVKARINILVSGG
TGSGKTTTLNVISSFIPEGERIVTIEDAAELRLQQQHVVTLEARPANLEGKGAITIRDLVRNALRMRPDRIIVGEVRTGE
ALDMLQAMNTGHDGSLTTAHANSPRDVLSRLETMVMMSGLELPERAIREQISSAIDLIIHQARLRDGSRKITYITEVQKM
EGTTITTQDIFRFDQTGFDSNGKILGHFVPTGLQPSFLEKFEISGIKLPDGFFTAAGTNDIAFEGGHF
>WP_005840659.1 type II secretion system F family protein [Mitsuokella multacida]
MLKLLFVLSLTAVLFLILLGLIRSKVQPKSTMRQRIESLETLDVQPGAFGQPQAAQPEARKPAGGIKQMLGALATTLTPL
RLRPIIQKRIMLAGKSREWGVAEFFGSCLLGAVVMWLFALVMVRTATYAPVQKAMMVFLLGLLGGLMPVVFLNTTIQRRQ
KQIEHQLPEVLDLLCVSVQAGLSFDAALSKITARMKGPFIDECRRMQDDIRMGVVRRTAMRSMADRCGLEDVSLFMTSII
QAERLGTSMGKTLKNQADNIRERRRQYVKAQAMKAPVKIVFPLVLFIFPAIFVVTLVPSLLYLLKNL
>WP_005840661.1 DUF192 domain-containing protein [Mitsuokella multacida]
MQTKTFQVEGADTTLTVHLATNFWQRFRGLMLRSTLPPATALLIAPCNSIHMCFMCFAIDAVYLDKQGKILKIASHLRPW
IGLSACWRAHSVLEMTAGQADALGLHTGQKFTIQEAK
>WP_005840664.1 type II toxin-antitoxin system HicA family toxin [Mitsuokella multacida]
MTTAELIRLLKKHGCYMVRNGANHDIYQSPVTGKLFSVGRHSKEEVRTGTLKKILKDAGIPLK
>WP_005840666.1 helix-turn-helix domain-containing protein [Mitsuokella multacida]
MVFADRLRALRKKSGLTQDEFSKQTGIGRSAVGMYESGKREPNYTTLSKVARFYHVSTDYLLGRTDTPAEPPTRKTEPSA
RKPHDVQQQLRSLLADLAPDSSCTFCNGHEPLDDVTRDFLRRSLENILLTAQQLSKSQATSHAKPGEDDTATRIGKKILA
ATPAAQIAISQIISADNNNHANAHKGQNI
>WP_005840667.1 Flp family type IVb pilin [Mitsuokella multacida]
MWKQKGQGIVEYALILAFVVGIGGVLFANGNLADSIRSVFSNVNIQLSAATTAQNIIERLRQGRYEGLADELQGKPSKTL
EITSDSAEGEKLAKELNIQAKPGDAWFVRVTTTGHTVFTYYSADANGGTTYDALKASYKNNPGYYYTKKDGNSHPVKIYE
GNYNGTGSGTYYPNATGWVGPSPSGNGIIIDPTPINRL
>WP_005840669.1 PTS ascorbate transporter subunit IIC [Mitsuokella multacida]
MVQNLFVSIVQTPALLVGLLAVLGLILQHKKTTQVIQGGIKTFAGFLILTGGAGILVNSLDPFAKMFQFSLGVQGVVPSN
EAVVAIALVDYGSVTAMIMFVGMLVNIALARFTKFKYIFLTGQAMLYVSCLTAVILVSAGFGNGLFTILLGGLFEGTLLT
VTPALCQPFMRVITGGDTVAMGHTGNIGYALAGWCGKWFGNKEHSTEDINVPKSMSFLRDSTVSITIVMAIVYIILALMT
GQQFVEENLSKGTNYIIYAIVQAGTFAAGFAVVLQGVRMILAEIVPAFQGIAMKLVPNSKPALDVPIIFPYAPNAVLLGF
FVSFIVGTISMFGMVALGTVVIIPGVVGHFFCGAAAAIYGNAKGGRRGAIIGAAVNSLLISWLPLFILPVLGNLSLASST
FADTDYLIPGIILGNIGALGETALLVGIIGFTALVCLASKLMKEPEKA
>WP_005840670.1 PTS sugar transporter subunit IIB [Mitsuokella multacida]
MKFLCICQSGLGSSFMVQMNIQNLLNSEGVTEEISVEHADVGSTTADMADYFFVEKTLGDAVSGLPQDRVVLLNSLIDQN
EVKAAVNKILDDNNIAHD
>WP_005840671.1 PTS sugar transporter subunit IIA [Mitsuokella multacida]
MMELFSEQYVQYIDQEHVSWQNMIQMAGQPLLDDGLIAQEYVDEIITTCTEKGPYMNIGPNIVLAHARPLPSTKKAVMAL
LLSKQPAALLDDPAHTARLWIFLATPDDRSHIELIQKLATLLMDADRVQRVLAANSQEELLGSLRAE
>WP_005840672.1 BglG family transcription antiterminator [Mitsuokella multacida]
MLSFCPFKNGDKLLNLLQQNDHAISIEGLQEALQLSRRSILYLIKKVNHALSEQGIPIIQNKKGQGYYLEEQGKNALRSY
EQEPVVCNVLTHPQEMRIPLKDLHLDDRNRLLDYMLITEPGISLQDFMDIFQVARNTVLQELRRLEVYNKKASFQVRVTP
RGRIIEGSELAKRRWIIENFAAILHLLEKYYTLSYSPDLPALLQSYEDLVGSSLTDDAHHFMMYFLTWYDQRLVNGDRVS
LTQTTWSEEEDRIRDWAEAFLARHDINDTDECQYLCRLMRQQAVTSVSQKDALYDSLHHFADHLASRFASLSGLDITQEQ
KVLVDRLTVHLISAYHRLQNGIRYHNPMLSKIKQDYQSLFYLTKTAVKSQEYLWHADFSDDEIALIATYFGGAVVQQTEE
LQQRQILVVCSSGIGTSQFLLLQLRSRYPQVHFTGPLSTAECLQFPLDDVGLVITTTSRQYFQNIPCPVLSISPLPTTQE
WEELHNRLAELDFPIDTGLRENVREIVAIISDYAKIEDMNGLLRGLNDYFYRKNHQMKIRSRQSQSDSLLKYVTYCSGEI
PAAAKHAKPAWQNAIQYACQPLLQGHFIVQSYIDRIIALLARYGDYMVLGKGVLLAHAKTKDGVLASSAALTLFEKPITM
QSGKEIRCIICLAPQNQNDHLDFLALLLQKLNDTEWCKTLFTRNSQQELESFIWATVDANANQ
>WP_005840674.1 IS607 family transposase [Mitsuokella multacida]
MFSKDVLRILQVTRPTLTKYVKTGIIRVHVMPNGHYDYNEEDVYKFLNKKEKRKTYIYARVATPKQKLDLKNQIQQLKQF
CLTKGYTVNGVFSDIASGINFEKRKGLFDLLDDVLAGRVERIVVTYKDRLSRDAYDLLDYLFQKYNCELVVMSEVGSEKL
DSQEVFEDMVSLLHCYSMKLDSSHRKPKKNKEAIEDDETSGTPPA
>WP_005840677.1 hypothetical protein [Mitsuokella multacida]
MLSQKKILAFILKRMVEEFKDESVQDIMTKYIEDTPRISQVPVHPDETNQEIERIQGNNVIFIINNK
>WP_005840679.1 type II toxin-antitoxin system MqsA family antitoxin [Mitsuokella multacida]
MDDKEKKYDVETGEELVRDVRPMTISYAGHQMTFSMPGWYPKDNDEGTFTDDDMKVYDKALNQLKAESEHLLKPMEIRAI
RKKLKLTQVQAGTILGGGKKAFQKYESDEILPSRAISNLLRVLAVQPSLLQTIM
>WP_005840681.1 Tad domain-containing protein [Mitsuokella multacida]
MKGHRRGQQGAILVLTAFLLPFIIAFTGMAVDFGSAYVRRSQLQNAADAAALAGAYHLDDNQADDVVLKYLKTNLDPHFT
SYSYQTGDDFPDKFETLNYHTDKQKDELDVTLRSSVEASFLKLFDIDTIPVYATAKAKVSKEKESLPTDDMFNYAITVAN
KSYETGNPSIFMVSSGMNIKGNILTNGSILFWNDRVNTLDGKIYSAVPLNKQVWSNKAWDNKPLAFATPDGKTFTDIHDY
NKNNGIADIRIDSNSGIEKMIRNYRDMAIKDREKEHIYYDDRPNKDYNFSSSHAGVYPDLCPQGDTIVSIDDAGGIPPEN
RYYRVIIVSGNISASFEHSPPPKDNEYLVLISLHGSITVPNDIPLNAMIYAPEGTVTINGNAAHVRGSIVAQTLYMSSGG
QKITGYNFFKEESGLPGTSGEKKVSLIK
>WP_005840683.1 hypothetical protein [Mitsuokella multacida]
MIENADGKTLYQRGRVRPGDETKNAPETIPTGQRMVYTIDGFPVTYIEPTSTSSK
>WP_005840685.1 hypothetical protein [Mitsuokella multacida]
MVSCWAEKSMAVTGVQMVEVSIFVTPSWMSRALPGLTRVVILRPDSSEMVLVSLVPESAAAFS
>WP_005840691.1 DNA gyrase subunit A [Mitsuokella multacida]
MDFGQGKIVPVNLEHEMKNSYIDYAMSVIVARALPDVRDGLKPVHRRILYAMQEAGMGSNKPYKKSARIVGEVLGKYHPH
GDSSVYDAIVRMAQDFSMRYMLADGHGNFGSVDGDPAAAMRYTEVRMSKIAELMLQDIDKETVDFTPNYDESLKEPEVLP
AKFPQLLVNGTSGIAVGMATNIPPHNMCEVIDGTLMLIDHPDATIDDLMKVIKGPDFPTAGLILGQDGIRQAYTTGRGVI
KMRANARIETLSNGKPRIIVTELPYQVNKARLVEKIAQLVRDKQIEGITALNDESDRGGMRIVIDLRRDANANVILNQLY
KHTQLQDSFGVIMLALVDGKPKILNLKEVLHYYIAHQEDVITRRTRYDLKKAEARAHILEGLTIALDHLDAVITTIRESR
TADIARAALISGFKLSEKQAQAILDLRLQRLTGLEREKIEEEYQEVLKAIEEYKAILADEGRILAIIKDELKAVKAKFGD
ARRTRLTVDTSEIDVEDLIAEEDVVITLTHNNYIKRMALDTYRRQNRGGKGIKGMPTKEKDFVENLLITTTHHTILFFTN
RGRVYHLKAYEIAEASRAAKGTAIINLLQLEKDEKITAVIQVKGFNPDAYLFMATKKGIVKKTSLVEFKNLHKGGLNAIN
LDDDDELIGVKFTDGERDMILGTKWGMAIVFGEDDVRAMGRAARGVKGISLNDGDEVIGMDTLSPNAEVLTVTAEGYGKR
TETSEYRAQNRGGKGLINLKVTEKTGDVIGLRVVHPDQELMLITTEGIVIRTNISDISVISRNTQGVKLMSTGENDIVAS
MAVMDQKN
>WP_005840697.1 LacI family DNA-binding transcriptional regulator [Mitsuokella multacida]
MARIKDVAKLAGVSTSTVSLVLNNKGYVSAATRAKVEAAVQELHYVPSEVGRNLSLNRTNLIGVIIPDVAHPFFAALLHE
IEIALYDYGYKTMICSTGEKKNAELAFLDMLRRHTMDGLIIGAHALHIENYQHIELPVIAFDRYLCDEIPIIRADHHQGG
QLAANALLKRHPHHVVQITGAPTVHTTAHEHEDIFAQVIKQASVPLDTIVMPANALQPKDFSIAAREVFERYPDVDAISG
TDLGAICALREASRRGRRCPDDLSIVAYDGTYLTRLGPQTMTAVVQPIPTLGRRAAEAIVRRIRHKELPSLQPLPMGFQQ
GETC
>WP_005840699.1 sucrose-6-phosphate hydrolase [Mitsuokella multacida]
MTDEQQEITPDAFIAAHEAEVNKRWYPRFHIAPRVGWCNDPNGFAYFGGQYHFFYQYYPYEPKWGPMHWAHATSKDLVHW
QRQPVALFPDHPYDADGCFTGSGIEKDGKLYLLYTGHVDLLKKPGQPDRIETQNLAVSVDGIHFEKSEKNPVITLPEGVS
TGEDHHFRDPKVWQHEGRYYAVVGAQTADEVGQVLVFESEDLENWQFKHVMAKAHGNQGFMWECPNFAEFDGHEALILSP
QGVNPEGKRYLNLHQSVSMLGKMDYESGIFYHDAFHILDHGFDFYAPQVTQTPDGRCVMIGWLAMWESAMPEQADGWSCQ
MTVPRELHYRKDRLVTPPARELTALRKAAHTMPECILSEETSLGDWSYETGELCADLDLTDAKGVALHFTAGFEDTVSLM
VEKESGLVTLSRKSAATGRKEERYAQLPAGEEHLSLRVYEDRSSLEFFLNDGDIVMSTRFYPKTEERVVVLEPQEGTVRM
TDGVFYELDDIFA
>WP_005840701.1 oligosaccharide MFS transporter [Mitsuokella multacida]
MGNLLKAFSNPFYRTSSLEILLFFAGWGIWWSFFQIWLTTKQGFTGAQVGTIYSFGSAVALVLMFVYGSLQDKLGMKKTM
LKFFAVCQILVGPFFTWVYVPMLAANFYVGAVVGAVYLAVAFLAACPVFEAVTERLSRRYSFEYGQARAWGSFGYAVAAL
CAGFLFTMNPNLIFWTGSAVAAVQLIVLVSMTPENDASLTAQYEVKAESIKESKTPSFGEIVGVFKLIEVWKMIVFVIMS
WTFYTVFDQQMFPEFFTRFFATPEAGQQAYGVLNSIEVFLEFLMMGLVPILMRRIGVRKAILLGCAIMIVRIGGCGLVTN
PLGVAVIKLLHAPETALFILAVFRYFTLHFDTRISATLYMVGFQIAAQVGQIIFSTPLGALHDSIGYQSTFLVISGIVCV
ASLYAFVILKKDDQQVDGQPL
>WP_005840706.1 nitroreductase family protein [Mitsuokella multacida]
MNAIFTRTSVRKFEDRPVEKEKIEKLLQAGFVAPSAGNQQPWEFYVVTKRETIEALAKTSPYAVSAAKAPVVLVIAARKD
VIFPGITDIDCAIATENLWLELEELGLGGIMMAVSPVPDRIEKVGKILNLPDNQYTFALLPFGYPVGKKPQVDRYDAKKI
HWVE
>WP_005840710.1 helix-turn-helix domain-containing protein [Mitsuokella multacida]
MKEAMFHCPVEAALSLIGGKYKCIILWHLMQRTHRYGELHRLIPQATPKMLTQQLRELEADGVIHREVYPVVPPRTEYSL
TEFGQSLSPIIEAMCEWGKVNMKQRILPGAEE
>WP_005840714.1 NADP-dependent malic enzyme [Mitsuokella multacida]
MSKLTDQALALHKEHHGKIEMHSKVPLQKAKDLTLAYSPGVAAPCLEIKKDYNKIYDYTNKGNTVAVVTNGSAVLGLGNI
GAGAGLPVMEGKSILFKGFAGVDSVPICLDTQDVDEIVRAVELMAPTFGGINLEDIKAPQCFDVERRLREKLDIPVFHDD
QHGTAIVVVSALINAFKLTGRKFEESKFVLNGAGAAGQAITRLIHSMGGRDIILCDRMGAIYEGRQEDMNPYKDDIAKIT
NPQHEKGQLADVIKGADVFIGVSIAGAVTQDMVRSMKKDPIVMGMANPTPEIMPDEAYAAGARIVCTGRSDYPNQVNNLL
AFPGIFRGALDVRAKAINEEMKMAAAEAIADLIDEKELDEQHVITSPFDPRVAPQVAAAVAGAAIKTGVARLTDITPEQV
AEHTRQLLADEHASEA
>WP_005840721.1 fructose-specific PTS transporter subunit EIIC [Mitsuokella multacida]
MRITDLLKSESIALGQKPADKQSAIRQLADLMAASGNLSDKEQYLKDVFAREASGTTGLGDGIATPHAKSTGVKEAGLAA
MTVPAGMDFESMDGKPARLFFMIAAPDSANDAHIQILQQLAMMIMDPDFKEALIAAKTKEEFLHLIDLKEDGKFEAPKAE
AEAAEGEAVEAAPASDHIQILAVTACPTGIAHTFMAAESLEQHAKKRGISIKVETNGSGGAKNILTDAEIAAADGIIVAA
DKNVAMARFNGKKVVITKVADGINKADELIDRALKGDAPVYHASGSDTEESAADVQGESLGRQIYKHLMNGVSHMLPFVV
GGGILIALAFLFDDYSIDPKNFGSNTPLAKFFKDIGGASFGFMLPVLAGFISMSIADRPGLAVGFVGGALAGTTGSGFLG
ALIAGFLGGYIVNFLKKASKCLPESLEGIKPMLIYPFFGILIMGFISLFIIAPPVSAINGWMVDTLKNMDPSARIFMGMI
VAGMMAVDMGGPINKAAYVTGTGLLASGEFHVMAAVMAGGMVPPLAIALCTTFFKNRFTESERKAGITNYVMGLSFITEG
AIPFAAADPLRVIPSCVVGSAVTGALTMAFDCTLRAPHGGIFVVPTIGNPLMYLVSILVGAVVGCVILSILKKPLKNGED
K
>WP_005840723.1 1-phosphofructokinase [Mitsuokella multacida]
MIYTVTFNPSLDYIVRLDSFTAGEINRVNYEQVLGGGKGINVSIVLGNLGHESTALGFTAGFTGEEIKRQLDGFGVKHDF
VHLPEGFTRINVKVKAEKETEINGQGPDISEAKREELFAKLDKLTEGDTLVLAGSIPKTLPDDIYEKIMARLEGRGIRII
VDAEKKLLLNVLKYHPFLIKPNNHELGDMFGVKLTTDEEIITYAKKLQEKGAQNVLISMAGDGAILLTADGQHYKSPAPK
GKLINSVGAGDSMVAGFITGYTESQGDFKTAFHMGVATGSASAFSENLATRPEVEALLKTII
>WP_005840735.1 O-acetylhomoserine aminocarboxypropyltransferase/cysteine synthase family protein [Mitsuokella multacida]
MSEERKYHFETLQLHVGQEQADPATDARAVPIYQTTSFVFHNAQHAADRFALKDAGNVYGRLTNPTEDVFSKRIAALEGG
VAAVAVASGAAAVTYTLEALVHHGQHIVAATTIYGGTYNLFEHTFPNYGIETTFVDPTKGVEVFEEAIKENTRAVYIESV
GNPNANLIDIQAVADIAHKHKIPLVVDSTFATPYQLRPFEYGADIVVHSATKFIGGHGTTLGGVLVDGGKFDWIASGKFP
QFVDPNPSYHGISFAKDVGAAAFATYVRTLILRDEGATLSPFNAFLLLQGTETLSLRVERHVENALKVVDYLAKNPHVDK
VNHPSLPNHPDHELYKKYFPNGGISIFTFEIKGGAEAAKKFIDHLKVFSLLANVADVKSLVIHPASTTHSQMNEQELAAS
GITPSTIRLSIGTEHIDDIIYDLDQAFKALD
>WP_005840739.1 sodium/pantothenate symporter [Mitsuokella multacida]
MINEGNLSALLPLLIFMGFMVAIGFWVRRQNAGKNFVQSYFIGNHDLGGFVLAMTTVATYSSVSSFVGGPGMAWQIGFGW
VYMAVVQVTAIFLVLGIFGKRVAMLSRRFDAVTVVDIIRERFQSDGLAAMAAFIIVLFFCGTMTAQFVGGAKLFATVTGY
SYEMGLLLFGLVVVLYTSIGGFRAVAITDTCCAIMMMVGIALLLYYVLEAGGGYAAIMENIHLNHPEMLEPLSGGHMPVG
LYLTQWILVGICTIALPQSVVRGISYKDTKSLHKAMLIGTVVVGFMNIGVNFTGILAHGVLTGPLESYGGVDYIIPKTIV
AALPPALVGFAIIGPLAASISTISGLLIVASSAIVKDVYLHHAQKHGRTVTGRQLRRLSTAATAVIGVIVFCIALTPPSL
IWLINMFAFGGLETAFFWTLLLGLFWRRANKLGAILSMGGGTIAYCLTQGLGFKFMGLHQITIGITVSLAFFLLGAYLGK
PQEAKVLQVFFPESHDPNPKDWGMEKEPCPLGGGQKYLTK
>WP_005840741.1 diguanylate cyclase domain-containing protein [Mitsuokella multacida]
MKLKLFYSLKRKVLAVCLAGMILMALCVGGISLWTISHLTYDYEIQNMNHIVDTKATIINDELLRSENVVDYAANSVSRE
IKDPAKLRDPEFQQRMAEFVDNDFQNAKTDLNIICSYYLYYPSANVSALWKASDDRDEHFYDVLERQRDENSRVIPRHVL
SFAYLMDEGQASWTQPYYSTYLKRYIISYLSPVYKDGVMVAIIGVDLDFQAFIDRLYAKPSEGEEHGMIILSDATGTVEY
SPKKPLGVPLVDKDIHLKDTPSKVTEAGQTDRTMLTYTWAGEPSIAGIKTLRNGMNFIDLRQIPQIYDRTRKAFMQMGFG
LIAVCILASLLPLYMISRLSERLQLVIEAAKEVGEGNYDVKLHDTQPDDIGELSRNFQAMAEKVAAAQGNLTYMSQHDVL
TGILNRMGLDKEVADWLMAHPASHGALVSLDLDGFKFINDLHGHMAGDEALRTLARDLVESFGHDQIIGRNGGDEFVVFM
KDTEPEQAEKVIKAFSSKVKTFTYDGETHAFSVSIGYTLYKGDGTSLSRLFHQSDTALYAVKLRGRNHYRAYEPTMENLN
RTSLGFNLETITKNLPIALLVSEAKPDGKILFVNKTMVEMLECRNIREFMEFTQEYAPNVVCTCDRERMTKMVWEQSARE
PDRPHCMSYSIHTAKGLDKRVFAIWRMADNPNYGEVFYATLMEASFLRELTSDDGECKA
>WP_005840747.1 RpiB/LacA/LacB family sugar-phosphate isomerase [Mitsuokella multacida]
MKVKIGIACDDIGFERKEEVRHYLEEVKGMEVVYDPVKVPADGQNTFAVLADDMATRIQKDEFRLGIYICGTGIGFTCQA
NKHWGIRAVAVSNPYTAQRARLSNNAQIIGLGCRVLGMEYTKMVLDAWLDNPFDFATARENSKKNLLEAKKNDDLLLKKP
DYIAWNMGFEAE
>WP_005840752.1 PTS sugar transporter subunit IIB [Mitsuokella multacida]
MKRVLVVCGNGIASSSIMVSVLSDHLSEIGLEAQIDKASLIDLSGAAGAARINSYDLLLSSTVIDNPDVTIPVIVGIGLL
TGIGEEDVLADVDKVLKA
>WP_005840756.1 6-phospho-3-hexuloisomerase [Mitsuokella multacida]
MTEILSVVEEIQRSAAKVPEDKITSLIQLLQTHPRIFVCGTGRSGLMLKTFAMRLMQLGFTSFVVGETTTPSVQKGDLLL
VASASGETGSVVQAAEKARATGVTVISLTASEKSSLSAIVPPFLLLDAGTKFAHSEASVQPLGSLFEQMLLVYFDAVVLR
MSRDSGGDGEMARRHASLE
>WP_005840760.1 sodium:alanine symporter family protein [Mitsuokella multacida]
MESFIPILNAIDSFMWGPPLITLLVGTGIYLTIRLKLLQVFRLPKALKLIFKAQNNGRGDVSSFKALCVALAATVGTGNI
VGVATAVKVGGPGAIFWMWVAAFFGMATKYSEGLLAVKFRSIDEKGEIAGGPMFYIRNGMGEKWKPLATFFALACIGVAY
FGIGTFPQVNAIVDSMQIAFGFPKLATDVILTVFIAAITLGGLQSIAKVASGIVPFMALTYVAISLGLIILNLDQVPAAI
AMIISDAFTGAAAAGGFAGSTVMMAMQNGVARGVFSNESGLGSAPIAAAAAKTKWPAEQGLISMTGTFIDTIIICSMTGL
ALVLTGVWQGDTAGAAMTSAAFASAYGFFGSQLLTIALVLFAFTTILGWNYYGERACIYLFGNKGVLPYRLIFIALIASG
AFLKLEAIWILADIVNGLMAIPNLIALIALSGVIVAETNKYMNRHKDAKRINRN
>WP_005840766.1 MutS domain protein [Mitsuokella multacida]
MIDFHEWQQRDLQAIRRQKQRLQRLVLLRTVSFLAMVFTFAAGFDGHVLGTICGVLLLAAFLLLVRRHQKASFAKLLTES
HLGCVQAFLDRKSGKWRDFSDHGHDLMREDRPQEADLPIFGRASLYQYLSAARTKAGRERLAALLSPFPDAADAIRLRQQ
AVRELSGKPQELLDLEAMSHLLPLGTDLSDFCTMLEQASIKKSKALRLLSFLLPVLSLATLALAIAGRLDVTIPGLLLSL
QLLLSFLLLRRSQALLAPLMALPQELSVYEQLLARLEEADYRSPLLLAIQKDLREQRSSEGLRGLAKLADLAAMRRNVFF
FLVANTACLWDLHCTARLFAWKEANGRSLRRHLTAWAEVEALLSLATPALTRQAVCWPELCTGGPELTGKAVTPLLIEEA
KAVPNDASFTAGTCIITGSNMSGKTTYMRTLATSAILAYAGAPVCAEHFALTPMAVYTSIHVSDDLSRGISTFYAEILRI
RQMVEASQEERPLLLCIDEIFKGTNSADRITGAAEAIKRLTRPSCITLVTTHDFELCDLQSPNDLPIKNFHFEESYPDDK
IHFDFKIRPGRCHTTNARYLLKMAGILS
>WP_005840769.1 MULTISPECIES: hypothetical protein [Mitsuokella]
MAENEAIRRLQASIDMLKERMRIDSNDLEYESHLRQKRQLQRILDRLLAKEADEKKPL
>WP_005840774.1 hypothetical protein [Mitsuokella multacida]
MNIKKTLSALMVGAMVLSAAPVLPASASFVSTAYAAKGGAKMSIPKSAPAPKAPAAGATSNANTSKSVSGNGSSYAPSKD
AKSLEKNAPAANAKSNTAAANANTQSSSRLGSIMRGIGIFAGGMLLGSMLSHLFGMGSGMFADIMGLLINGLLIVVAIMA
VRWLWNKFRGNKPNASRPSDYRQDLEMRQQPMDSQPQMRTPIHDIKPRGNDYEPKSTADRYRNR
>WP_005840776.1 SIS domain-containing protein [Mitsuokella multacida]
MAKTSTLAKVDDLIARYPVLSVCRDDLIAAVKAICESYAGGHKLIACGNGGSASDAEHIVGELMKGFLLPRKLGADMEKK
MRAVCPEEADYFMENLQGALPALSMVNQVALNTAFANDQAPDLSFAQQLLGMGDEGDVLLAISTSGNSTNVIYALQMAKV
KGVRTIALTGKSGGKIKSRNLADITICVPDDETFRIQELHLPVYHMLCIAAENEFFGD
>WP_005840778.1 sulfite exporter TauE/SafE family protein [Mitsuokella multacida]
MLTAYLAGVEGHLAPALVIFFSAILQSITGFGLVIVAAPLLMIFYDPKLTVPVMLLLACCANFFQGLFALRTANLKLVFW
LYLGVLCGQPIGFWAFDHASSAMLKVFISAIVLFSLGTMQALHLRIRECPRNSYITGIFSGFTSITAGMGGPPFLIYLAH
SRMTVEVMRATCFVFFFLCNITSLTSYELGGLPIAPALGEFVYLLPALVLGILIGHAAFAYVPKALIRRLIFVLLYVTCI
YTIVSVLLH
>WP_005840780.1 OPT family oligopeptide transporter [Mitsuokella multacida]
MKQEENEFMRHELRLPELTVRGMILGAILTVIFTASNVYLGLKVGLTFSSAIPAAVISMAILKMAKDSNILENNMVQTQA
SAAGTLSAIIFIIPGMLMIGYWQGFEFWQTLLVSACGGCLGVLFTIPLRRAMVVHSDLAYPEGVAAAEILKVGSHDKSDE
KGGSGVKEIGAGGIFAGVVAFCTNALQVLGSELSCWIPVGRGMTQLPLGYSTALVGAGYLIGIAAGLSMLVGILIAWAGF
VPYYTITSPLPDGMTLQKFAGSVYQERVRLIGAGAMGVAAVWTLIMLAKPVVDGVKESLAALHTPDSEKGKHRMDIDMSI
QSIAMVFSLTVVGLLGIFYAFVSPEGLPVSENLTFTFVGVGVAVLMGFFVAAACAYMAGLVGTSSSPISGIGILAIIVAS
LVMYALCSSFGIFSMPGGEKFATATAIFTTSIIMAIACISNDNMQDLKTGYLVGATPWRQQVALLLGCVVGALVIAPVLN
LLYEAYGFPGALPRPDMDPSQALAAPQAALMTTIAQGIFSSTLAWDYIYIGLGLGVVLVVVDQLLKRNTRNLCLPPLAVG
MGIYLPPSVQTPLVVGAVLGYFLRKHMKAKYGEEEAKAGFRRGTLFASGLIVGESIVGVVLAGVIVASVTNGGSEAPLAI
VGKDFAGTAEYLGLAVFVLALLVFSKIVLGSKKA
>WP_005840782.1 phosphoglucomutase [Mitsuokella multacida]
MPISEKNLLKLANGSDVRGVSIEGVADEPVTLNAEAANRITSGFLDFLSQKTGKKVKDLRIAVGHDSRLSAPMLKEAVLE
ALTYAGAVTVDCGLASTPSMFMSIVLPETKMDGSIMITASHLPFNRNGLKFFTKDGGVEHEDIIAILEAAARSPEVKGDL
AKVQKYNLIDRYCHHLRKKIRAALNMGDTPLRGMHVVVDAGNGAGGFFATQVLGRLGADTSGSIFLEPDGHFPNHIPNPE
NKQAMAAIRKAVLDSHADLGLIFDTDVDRMSAVLKNGKEISRNALIAMMAAILAPDYPGSTIVTDSVTSDELTEFLQGEL
GLRHLRFKRGYKNVIDECIRLNKEGTVSPLAIETSGHGALSENYYLDDGAYLAVKLLIAAAKAKAQGRHLADLVKKLGEP
VESREYRMKIMGEDDFRSYGANVLKVFEERAAEAGIRAAKPSYEGVRLVFPDGWALLRMSLHDPQMPLNIESRKKGGVAE
IAAKVQEFLKGFTSLDMSVFKD
>WP_005840788.1 nickel-dependent hydrogenase large subunit [Mitsuokella multacida]
MKHVVVDPITRIEGHLRVEVQVDEGSGKVTDAISSGTAWRGLELVMKDRDPRDAWAYIQRICGVCTSAHALGSLRAVEDA
LGIKIPKNANYIRNIMAATLTVQDHIVHFYHLHALDWVSPVEALAADPVATANLQVAALNAYKLPFSAPGTSVTEAYDHA
FPAATPQYFAEIKGKVQAIVESGQLGIFSANWWDHPDYKLLPPEVHLMAIAHYLEMLDKHRDLVTPQVIFGGKNPHPHYC
VGGMPCSISLEDGNAPVNTARLGIVDRAINLGRTLVNNFYIPDVLAIGAAYVKAGRVDGGGLAKERVLGYGSYPIEPFSG
TSNGDFFKNLLIRTNGVVEDFGKGIDAAKVYEIDAEDITQPEVFTEGVEHSWYEYPANSDHDLNPWDGVTAPKFTAPKEG
TPTDWKALNEQGKYSWLKTPKWRGKLCEVGPLARYIIIYTKAKKGMLGEPTWAEKMMLDQIDAVSKVLNLAPEVWLPTMV
GRTAARGLDCQLNAEINKFFFDKLIANIKSGDTKTANMEKWDPSTWPKTAKGVGLYEAPRGALSHYIVIKDGKTDNYQAV
VPTTWNACPRDDEAGHGAYEKAMMDTQVKIADKPLEIVKVVRSFDPCMACATHMFNAKGEKINVITTDPYSGTHVEK
>WP_005840790.1 MULTISPECIES: Ni/Fe-hydrogenase, b-type cytochrome subunit [Mitsuokella]
MKEEKRKVYYLFSPFLRIFHWIMVLSIVTLFITGLLITKPVTVMGIEPTYTSMSMDWVRNIHFIAAFTFCAAFILRIYGY
IRYPGDRLFPRVWKGHFYRDTIDVALHYMLLKPGHDPYLRNPLARTSYVGLYVMVLIEILTGFAMYYMTEPNNIGGMLFG
WVNVVLGGEMVTHWVHHIVAWLIIVFAIGHVYMVLRADLMEAEGEASSMFSGVKFLEHVPLDAPEINEEGPKPKKKD
>WP_005840792.1 MULTISPECIES: heavy-metal-associated domain-containing protein [Mitsuokella]
MCKECGCGETNGNTRLQFTVKGYTEESAKEVEKALLGLPGVLFVHIHAHDGETTVDYSPAKTKLMDILGVLQARNLEAAL
>WP_005840795.1 hydrogenase nickel incorporation protein HypB [Mitsuokella multacida]
MAEIQVMKNILGENDRVAAENQALFAEKNVYVINLMGSPGAGKTSVLEKTMEKLKDKLKMAVIEGDLFTSKDADRIEKHG
VPVIQINTAGGCHLDAPMVQKVAQKLDLDGLDLLVVENVGNLVCPAEFAVGEDDKGVVLSITEGDDKPMKYPLIFKESAI
ALLNKADLLPYCNFDMAAAKEDITTLHPGMDVIEVSCTKDQGLDEWCEWLLSRVAAKQKKGE
>WP_005840799.1 HypC/HybG/HupF family hydrogenase formation chaperone [Mitsuokella multacida]
MCLAVPAKVKEIHDAVGKVDISGVTRDISLMLLPETQVGDYVLVHAGFAIQKVTEEEVAETNALLAEMNGAPRTVTDIPE
EAGGMQV
>WP_005840802.1 hydrogenase expression/formation protein HypE [Mitsuokella multacida]
MADERITMAHGAGGKMSQQLMQEVILPEFANPYLNELHDGASVTMSGRVAFTTDSYVVQPLFFNGGNIGKLAVCGTVNDL
SMTGAVPRYISVGMILEEGFLIEDLRKIAHTMREMADEAGIAIVTGDTKVVERGKADGIFINTAGIGDIIPGTSISPHHV
TPGMKVLLSGFIGDHAATVLAGRHGLELPDTIKTDCAPLNSLTRAMLEAAPDIAVLRDPTRGGVAAVLNEIAEASHCGVL
IDEDALPIREEVRGVCDILGFDPLYLANEGKCIAFVPAEEADKVLAVMRENPYGKDACLIGEVTAEAPGQVGLRTAIGGI
RIVDMPLGNLVPRIC
>WP_005840804.1 hypothetical protein [Mitsuokella multacida]
MGIRKIGCLLAVCLMVFMSRAYAENMQFVDANGSTGYYVDTDSISSDQVVENDVQKTLWTARVAVIRADLNRRYIYLMQF
DPDKRMYQIFASEVQRYDTKDVLQSSDQAEPPRPYLVTSPMNEIVQFIMTAKSSSTE
>WP_005840807.1 cation diffusion facilitator family transporter [Mitsuokella multacida]
MSKNAALKQRTAYLSIISNTTLVVLKLIVGIYVGAVSLISEALHSGVDLIAALIAFWAVRKSVTPPDMEHDYGHGKYENL
SAAVEAVLIVAAALGIVYEAVDKFHESAVPETLSYGIAIMVFSIIINFFVSHRLIVVAKKTGSQALEADGLHLRADIWTS
VGVLTGLVLMQVTGWAWLDPVIAIFVAGIIFRAGWRMIVESTMQLTDASLPEEEEMRIRKIIESVPEVKGCHCLRTRRSG
SYKLLDVHVLFDGTMHLSQVHAICDELEQLIRKEFGTFDIMIHPEPAGYHDVETKVSLYEESQADGGPQKA
>WP_005840812.1 YybS family protein [Mitsuokella multacida]
MTSHRITPLTESGLLSALTVILALAAVYLPVVGVVASLVWAIPIIVLVVRHGLRWGVMAVLVSGVIMALLIEPTISLRMV
LSFGPTGLMLGYAFRHGWSGAQAFGTTLVASVAGKLLTFGLLFLLTSVNPLNMQMDVMQQSFDQTFAVYEQMGLDKAAID
ASRAQVQEALTYLNLLLPFIVGVMGLLDAAVAYIIGSRVLRRLGESVPQLPPFAEWRLPQFFLYLLGFALVGIYWGGSRE
IQPLYQAAFNLNMVAMGAGVIQGLSLMSYAMDRFRVGKVMRVCLYAFVLLGGVLVQILAFTGLFDMLFDYRRRFGKKTS
>WP_005840813.1 DHH family phosphoesterase [Mitsuokella multacida]
MPRNLSAWIDLSIHLFVILMLIGILSCYNHFIAAISFVVWLCLAFFAKERCHDRSRRFERYCRNVVRNLNEMMNYAIEDL
PQGILIVNQEGRIQWCNERMAEYAGTKPEQDTDVKDIWPAIIIGPVWGTVGEYVFANEDHYYQVRYRPVPVPPHQTPLMA
LYVQDITGFETLRNSYKLSRTVLAYIQIDNYDEVIQGLDEAARTALLLSVNQQLDNWMKSLGGFMRRVSDDLYVVILERK
ALDKAIAARFDILDKVRQLHSANRLPVTLSMGVAVADCQSMADLGTQAQAGLDLALGRGGDQVAVQIGGKTQFFGGRAKA
VEKHTRVKARVVAHAIREIMDGADAVFVMGHHNEDFDCFGASMGVAKMARQLGKPVKIVLSDMNEGIGKFSDILKDNEEY
QDIIVRASDLVNMTALNPVLVVVDTHIPHLVAAPALLERIHRVIVIDHHRRSEHFIKNPLLVYIEPASSSSSELVTELLM
YFSDNLVLSRVEATALYSGLVVDTKNFAVQTGVRTFDAAAYLRRSGADPVMVRHLFRTDYETTVALAKAEARSEFYEGGL
IVSTCPELISNGQVIAAQVADSLLRIENVRMSIVVFQLTEDTVGISARSTGELNVQVIMEAFGGGGHQNVAGAQIKGGNV
EDIKQKAIEIAKKYIEEFDQDESNLTAGR
>WP_005840815.1 50S ribosomal protein L9 [Mitsuokella multacida]
MKVILQQDVKKLGKKGDIVEVSEGYGRNFLLPRKAAVLATAQNLNVANAKAGSKARKEAMAADEAKLMAKQLEKVEVKIP
VRIGEGGKLFGSVTGKDVSEALKKQHIDIDKRKITIQGEVTGTGVYEAVIKVHPTVTSKIKVSVVAE
>WP_005840817.1 Lon family ATP-dependent protease [Mitsuokella multacida]
MSFFNRFFHQDKQDKQDGQKERPEQEEGVQRPEVLPIDREIDALYQALIDLIGADSLVIQAGRMNAMDLLRSTGRCERVL
ALQRILDEDPLLHPAPREAELPAVLQQLTERIAEKRARKDVEDRIEKKVNEKLEQEHQDYVDDIRKQVIKEEKPDAETPQ
DAEKRAKLEKLDSIHLTQSVMELLRPRDFSEIVGQERAVKSLLAKLSSPYPQHLLLYGPPGVGKTTAARLVLEAARKKPA
SPFREDAPFVETDGTTLRWDPRDITNPLLGSVHDPIYQGAQKTLADSGIPEPKPGLVTEAHGGILFIDEIGEMDEMLQNK
LLKVLEDKRAYFESAYYDPTDPKVPPYIRKLFEEGAPADFVLIGATTRDAGHINPALRSRCAEIYFEPLTPKHIEAIVQN
AAAKLKVALEPGVAALISEYTVEGRKAINILADAYSLALEKADGRMEGLTIGRAAVYEVAQVSRLYQFVTKKARHTAVQG
HIFGLGVAGFLGSVIEIEAVAFSAREKGKGTVRFNETAGSMAKDSVFNAASVMRQLTGKDIHDYDVHINVIGGGNIDGPS
AGTAILACIVSAVTGRRIRQDVAVTGEISLAGRVRPVGGVFEKAYGARQAGIKTLVIPKENERDIPEDLLGLDIHAVETA
EEAFQLIFEEE
>WP_005840818.1 replicative DNA helicase [Mitsuokella multacida]
MALPERVPPQNIEAEQAVLGAMMIKKEAIVEAQEILQPEDFYREAHRRVYDAMLKLAENDEAVDLVTLTEQLRKDGELEK
VGGIPFITTIANIVPTAANVAYHAKIVKEKAELRRLIDAATEIASAAYEDTQPVENIMDAAEQKILAVAGAQASNGFESL
KSIIMRTFEHINVLYESKGGITGLPTGFKDLDRLTSGLQASDLILVAARPSMGKTAFTLNIASYVGLHGGKVAFFSLEMS
KEQLMQRMLCSEGDIDSQMLRTGQLDDEDWSHLVTVADKLNRAPIYIDDTAGITVMDLRSKARRLKAEHGLDLIVIDYLQ
LMQGRPSKNGDNRQQEISEISRSLKALARELNVPVIALSQLSRSVEARQVKRPMLSDLRESGSLEQDADIVMFLYREDYY
DKDTDKKNQTEVIIAKHRNGPVDTVRLYFQKEYTKFRDMIQE
>WP_005840822.1 glycoside hydrolase family 32 protein [Mitsuokella multacida]
MEKFDKKAIDAKVAAGFPLTDRWHNRFHLEMPFGLINDPNGLTFADGEYHIFYQWNPLGCEHKNKCWAHVRTRDFVHYSM
PELSLWPSDEHDKDGCYSGCGFTEKGKVHVFYTCNAKNDGVRTPAQRFGTLQEDGHVEKGAIVVPDSPEGITGHFRDPYL
FHRHGKRYFVIGAQADEEKPRGTVLIYKETKEGWQNLGELKTRLKDFGYMWECPNMLHFGSYDALIFCPQGLEAREFDRQ
NIYQAGYIAGHLSLDSMDMMQHTKFQELDHGFDFYAPQVVQHEGRHILLGWMGMPDKDAEYPTSEKGWMYSLTLPRVLTL
RQGHIFSRPAAELKALRIESSAIDIDADMESKVLTRLFDGSEVLMDITLGEAQKVTMTLAYGLEKTVFAYDRTTQVMTID
RTGMKNGGRGVRRFKMFVDNVLSLQLFVDRVAVEAFFQHGEEAASLLVFPEKNIRPELRIEADAPLETVTGRVWELDAFH
FNP
>WP_005840824.1 Rrf2 family transcriptional regulator [Mitsuokella multacida]
MKISAKGRYGLAAMTYLARNYAAGTPITIVSISEKLGISKIYLEQVFSLLKRARLVNSIKGSQGGYQLARPPREITPYDI
LSSIELSLMEKTAPAAQEKMPELDRALASCVFTPLDEAIQKALSAISLDDILTAIDQEKSAESLMYFI
>WP_005840827.1 TrkH family potassium uptake protein [Mitsuokella multacida]
MIKFQRRKRQLDIFWLLMGSVAEIMGLALFVPFADSLLWHEEGWIFLVPAVLAIALGLSFSWLGRDHKRQINVWEGALFM
VLVWPLLSILGMMPYVLSGILVNPVDAFFESVAAVTTTGVSCLNYARGDMMRGLVLWHSILNWLGGLNFIIILSTVLPQV
SGCFGLTLSARQSIFFSPVWNKMAESARQGFGVYASLTALSCLLYLAAGLDPFSALTQAMVTLSSSGSAEPGYFLARDSI
PLELAAGVSMLLSGLNPLLCWKVWDRLSFRLMLRDTELQAYAGLFLASGALVAWNLCRTGTYDAAESLRYGLFQVAAFLS
TGGFVSAPCWDWPDFSRLMLFVLVFVGGCIGSAGGGLKVMRLLVLMRMSMTEIRHTMHPHMVVSIKVDGLPVPMKIVGRI
LSFFFLFLSIFIISTLVISLSGISLMQAMGVAAGCLTSAGSTADLFGIWSFAEAPGWVKLFCTFIMIIGRIELFSFFVLL
DGGIRSVGRHW
>WP_005840828.1 TrkH family potassium uptake protein [Mitsuokella multacida]
MNQNIICYVLGRLVLAEAVILGIPFLMALYSWERSAPAFAVSICICVLMGLALRVHGRSGNEQLTMREGAAITGLGWLLA
TFLGMLPYLLSGSLGFLDGLFESISGFTGTGATVMTSIESQPFSILFWRMMTHWFGGLGIIVIFIALLPQAGQSTIYMYN
AETTGPTRDRVLPRLREMTRSLFLMYMVFTMTACVIYLCCGLTFLDAIAHAMSTLGTGGFSLYDDNAMHFDNPALEGWMT
FFMILAGGNFGLYYRVWKKGPRVLKNNTEFRAYLVILVAAMLLITVNLVDAMGMQPVEAFRYASFQVGSLSTTGFVSADF
DQWPAFAKGVLMLLMISGGCAGSTASGVKISRVVLLAKNAWAVVHQKLSPRRVIRAHMNGIEVGSDTLLRVGQFFFLYIF
CIVFWALLLTFDGIGAFDALGISVTTLGNVGPAFGIAGATCTFAGLSDFSKSILCIEMLMGRLELFTLLVMLSPEFWKIR
NRW
>WP_005840830.1 MurR/RpiR family transcriptional regulator [Mitsuokella multacida]
MRLDEIINTHRQSLNDTDMVIWKYILQHREVARHISIHELAKACCVSSTTIVRFAQKLGLDGFGELKAILKMEEQETPRY
SSNVLEDLSDFYLKTGEKIFKRNFDSASRLVHEANRVFTYASGYVQANVLQELKRLFFYDNVFLYDIPAREEFYSVLETL
TKDDLFIIVSLSGETPAVVEFARELQLRDIPLISITKLHDNTLASLSTVNLYISPAEFQLYDAEDGKHISFKSMMPYFML
IEVWYVKYRMYVHRLKERNIQSTI
>WP_005840832.1 alpha-glucosidase [Mitsuokella multacida]
MSELKWWQKSIVYQIYPKSFQDTTGTGVGDLPGVTSHLDYLKSLGTGAIWLTPVYPSPMVDNGYDISDYCGIDPSYGTME
DMEELIAEAKKRDIRIVMDLVYNHTSDQHPWFLESKQDRTNPKADWYIWRDAKPDGSAPTNWRAIFGGSAWKWCEERQQY
YLHTFAEAQPDLNWENPEVRQALFDAANFWLDKGVGGFRIDAIVYIKKPEFKDGPVDGADGLSGIHEMTANTPGILDFLH
EFRRNVFDGHDIFTVGEANGVSPQELPQWVGKDGVFSMLFEFSHLELSYPKGEIWCKRFPWKLGQLKDALSASQAATAKE
GWYPIFFENHDQNRSMHRYFPEGTDPKVAAKALATVLFTLRGTPFVYEGEEIGMTNTAFPKIEDYNDISTHGQYEYAIKE
GLSPEEALKAVQFQSRDNARTPMQWTRETNAGFTTGKPWLPVHKDFTNCCVEAESEDGTSVLSYYRQMNRERTEGKASAI
LLQGSYEELLHEDEHVYAFKRVLGEHAAYTVVNFTNDTVTYDSSVLEDADVLIGNYENARKGTLRPAEAVVYVK
>WP_005840833.1 HAD-IIB family hydrolase [Mitsuokella multacida]
MKVAASDYDGTLFREDRIAKSDAEAIRKWREAGHKFGVVSGRDHGMLVPQLQHYGVGYDYLACNNGGIICTADGKVLWEA
KIAPEMLAELTQLPRVRKSFHFALSAADRTYLCHASEGTWVIREAKQWDFPIVHIEESEVGHLPQTIHQFALGFTNPEDA
FAASDEVNAKFGDVVHAYPNRCAVDITPKEISKEQAIDHTLKLMGWQGAEIFAIGDEVNDLPMIEAFNGYTVTTARDAIK
SKARCAYESVGAMLLANI
>WP_005840834.1 S-layer homology domain-containing protein [Mitsuokella multacida]
MKINKKALAILAGLTVGMSSTAFAATADSFTDVPKDHWSYQALDYLAKEGVIDGMGDNTFQGGRTMTRYEMAAIVAKAMQ
KNDVNFGDKAVLDKLSAEYANELGTLKNQVNKNTSDINDLKNKTDKFKVWGMTRVQVGDDNGLVKDGHNGTYNNRFYMDL
EGSMKVNDHATARFTVEKNAHYRDSEYANSKIPKMIKLTRKDGTTDYLETTNAISGIDKDSLLGDDNHNGSISNIWVELQ
LGKNHNWYTNIGRKWNGIGMQNLMLGGQVDGIATYHPIEGGHGWWMSAQYWKPSADWTTVSGTDQIKETFNADGSHKGWD
TSSVKINTHRAPIVGSLDFWGPIGKYLDANIAYSRVVDHTSDTGNSADGYYTGAKNFYGVDLKAKLFKDFSVTGSYLKSD
ALLEDLNWLKPHADRTWAVRFDYRGTDLNKVGSWGAYAKWMDIGAVSDLGHDDEWATREPTFVNGVKGWFYGFKMVPWQN
CEWETMWAPHLTENSDANWAGGAYTRHILRSWLDFHF
>WP_005840835.1 alpha-amylase family glycosyl hydrolase [Mitsuokella multacida]
MNHKKALKRAIGMSLAFGLLASPYAMPADMMPSYISASVAEAAAAVGPSDVVLVGTVQSKFGAGADWAPGDGTTIMKDVG
NGKYQYTGKLPKGNYEYKIAVGGSWDENYGANGAANGANMKLKLTKDTDVTFTYDSATHKTTVSYVGQGSAEEKAAAAAE
AARPGSVQPTDVVLVGSLQDELGAAKEWDPADAKTIMKSDGAGHHVFTGHLPKGNYDFKVAVGGSWDVNYGANGEANGKN
IALRLLKDHDVTFTYDDATHAVTYDYAGKDAEAKALAAEGRSIVLTGTVQSKAGAAKDWDPSDTTTRMKAIGHDFYSYKM
KLPAGTYYYKISVNGSWAENYGLGGNFDGANVQLTLPKAQEVTFYYNDKSHHIADSTSYTFRADSELPVLSGSFGAVADP
LMRDQMLDNLFQKTVPLKKGDYTVTVTMPGADALTQTVNVAKDGDVTFYYDSKARHLIADDGRIREDKVYHDSWSTNYRV
PFEAVKEGTPVKLSLATGKGDVTSAKLVVYKAKITANGGDEYNPDYTAGTVTSYPMTKVSTSGDQDIWTASFTPQTYGLY
GYKFVLNDTKEYGDDAKPGSTGELKLRGVKPYQLTVYSKDYKTPDWAKDAVCYQIFPDRFFNGDKSNDNARANARGFQPV
QHRKWSALPANHSKTPAADGDNWECNDFFGGDLAGITKKLDYLKGLGVTAIYVNPIYNACSNHRYDAVDYGTIDPFLGTF
KDLETMKAEMQKRGMHLIMDGVYNHVGDDSIYFDRYGKYKTVGAYEYWSRIYDLMNDKHMTEEAAKAEAKKELEAEGQVF
SPWHWENWFEIKNEKTQDMMGKKYAYHDWQGYDSLVPFKDADYPGSEQGTVKSDLGDYLLYGNGKDKGVIMKWFDEGLDG
WRLDVAKEVPPGFWADVRKEVKSIKTKDGSEPLLLGEIWQDGSQFFTGDAFDSVMNYKLSFALGDLFLDKGDAKAADYEL
TVLRQNYPKEALYDLMNIVDSHDTVRAIYKFGGGSDSVAQPTKKDFDYNLGKARLKLAATFLMGYPGMPTIYYGDEAGQY
GSSDPDCRRTYPWGKEDKDLIAYYKKVIGVRNAHKDIFARGDVNTLKAEGDIYAFSRKADSGKMGIVALNRGKAQQVVLP
VSAADGTVFTDELTGTKATVSGGQLTLALGENQGMMLVQD
>WP_005840838.1 MetQ/NlpA family ABC transporter substrate-binding protein [Mitsuokella multacida]
MKKVLALIAALVVATLAFAGCGGSQSSSSSSSSSAAQTSGTKTLKVGATAVPHAEILEAAKPLLEKEGIKLDIVEFNDYV
QPNLALNDKELDANFFQHDPYLQNFMEEHKEVKLVSAGGVHIEPMGIYSKKVKDLKDLKEGATISIPNDPTNGGRALLLL
QKAGLLKLKDGVNEKATLQDIAENPKNFKFQEVEAAQVPRTLDDVDAAIINSNFAMQVQLDPTKDSLFIEDSTSPYVNIV
AVRQGDENRPEIQALMKVLHSQEIKDFITNKYKGAVVPAF
>WP_005840841.1 methionine ABC transporter ATP-binding protein [Mitsuokella multacida]
MIQLSHIEKTYDSPSGPVKALKGIDLTIERGEIFGIIGLSGAGKSTLIRCINMLERPTAGKVIVDGQDMTVMSEKELRKA
RKNIGMIFQHFNLLSSATVYDNIAFPLRLSHTPEAEIKKKVLPLLELVGLADKAHQYPSQLSGGQKQRVGIARALASEPK
VLLCDEATSALDPQTTRSILELIQDINRKLSLTVVVITHEMQVIKDICDKVAVIENGVIAEQGTVLEVFTNPQKPITKDF
ISVLLSNELPAAFRGGEVSKEPLPGAYLLLRLTFIGESADDPVLAGMIRKFPEIEVTMLFGNLDQIKSTPFGRMIIGITG
PEAKIQEAIQYLRQQDLKEEVIGYVRRHDTASV
>WP_005840845.1 IS200/IS605 family transposase [Mitsuokella multacida]
MDLDSNNHSVFLLYYHLVLVVKYRRKVFSEQMSQYAKDIFVRIGASYHITLEEWNHDQDHVHIMFRAHPNTEMSKFINAY
KSASSRLIKKEFPEVRNKLWKEMFWSKSYCLLTTGGAPIETIRKYIENQGR
>WP_005840848.1 DUF3793 family protein [Mitsuokella multacida]
MGFHAAPLLVGLRPASLLSFRKDRFEDFEALLASYETCFSCKGIEVFRVVEGEAYVLLLFYRADGLRRHFSQAEVQALLQ
QYGYPCAEGFSACLEHLRLRMQVQKSFPHEIGLFLGYPVADVVGFITHKGQDFCYSGYWKVYANEEETRALFDRYAHCTE
DFCSRLEQGCSFPDLVRAV
>WP_005840852.1 YhcH/YjgK/YiaL family protein [Mitsuokella multacida]
MFFSSIYAKQQSVALPAAIEKVLDYLKAHDFTKMEPGRYEIQGDDIFAQVFDAATKPAEEQRPEAHEKYADVQFLASGRE
RLGFTPDTGSYEVDERFDDRDLIFYKKVENECFIEARPGCYSVFFPEDIHRPACASGQPMTVRKVVVKISVKLL
>WP_005840853.1 MFS transporter [Mitsuokella multacida]
MEQVANVDLARLKRVCDWRIVLPVFLVSIIACIDRVNLAYAKLTMTADLPWITPEVFGMGAGIFFVGYLIFEIPGSLVAS
HFSATKWIARIMFTWGLVCIFMAFVTTEFQFFLCRFLLGASEASLYPVIYSVLFPRWFTAGERARATSLMLTSLLLSNII
GAPLAGVLLESSFFGMHGWQELFILEAIPALAFAVFFFFCVKDRPDQVGWLTDAEKAYLTDNFNKEQAAMQSRKKYTVLQ
AFHDPKVLKLCLIYFLWVVGFWGFYFWMPTVLKELSGLSTSLLGGAIAIPMTAALLVQLVISKTATKTGDKVWHVACTLF
VGAIGLGLSPFAQSLPVALALVCLSAIGIHAAMGVWWTIPTTFLTGPAAAGSVALINSCGNLGGWVGPNMMAWVKVNTGS
FAAGYYIMGAAMLVSGLLVLTIQYKLNGQRKDVFAADHAADVKVEEVEA
>WP_005840855.1 HPr family phosphocarrier protein [Mitsuokella multacida]
MTQETITIENKTGIHARPASIFVQTATKFKSKIQLQAKGKTIDAKSILMIMSMGLVKGTEVTIIADGPDEAEAVKALKDL
IESKFGEE
>WP_005840857.1 sodium-dependent transporter [Mitsuokella multacida]
MEKRGSFSTRLGFILVSAGCAIGLGNVWRFPYITGQYGGASFVLIYLVFLAILGLPIMVAEFAVGRASVRSAAMSFDVLE
PKGTKWHLYKYGAIAGNLLLMMFYTTVSGWMFYYIYKMATGAFDGLDAEAVGGVFSGLLADPVTMAGCMILVVLLCGGVC
YLGVEAGVERITKWMMVALMLLMIVLAVNSILLPNSEIGLKYYLYPDFSKVTEYGVQEVVFAAMGQAFFTLSLGIGALAI
FGSYIGKSKRLTGEAIWVIVLDTFVAIMAGLIIFPACFSYGVNPGSGPNLLFVTLPNVFNHMPLGHFWGAMFFLFMAFAS
MSTVIAVFENLICCFLELLRKDRKVIIRWGMLVIILLSMPCVLGFNVWSGFTPFGPGSNVLSLEDFIVSNNLLPLGSLVY
LAFCTSRYGWGWNNFIKEADTGKGTAFPKWIRFYATWILPLIVLYIFAAGYYAMFFK
>WP_005840858.1 S-layer homology domain-containing protein [Mitsuokella multacida]
MKKTLVSALTTALVVGAASTTFAAANPFSDVPADHWAYDAVAQLAADGVIEGYGDTTFRGNQSITRYEMAQMVAKAMAKT
DVSAADKALIDKLAAEFSDELNNLGVRVSNLERNADMVKWNGQARYTYRSLRTEQENGSKDRDNSDKLLLRLEPSAEVND
HWHVNARLDATTEMSDDKGDGDNHDEDKITLKRVYAQGNYKNFQTQLGKFGLYTPEQGLVFDSDNSMSGANVTFGNALKA
TIYAGRIDVSDQEKGYHLSNRDFDDTANMQGITLQYATPASKWSGGAAYYHLNTNDFIGLTDGLNNGEGYTNGKNDEDNA
NIWSANVGYNFDNTSRLFAAYANNTSADNLDKSWQAIYSYKGAQPENKNTWGAYAAYRYLGTYTSIFGTEDAQVVGAKGW
EIGANYTPFHNVLATAKYFNGKGIDSDRDVDTLWGRIQFFF
>WP_005840859.1 TetR family transcriptional regulator [Mitsuokella multacida]
MGFQRARKEEQRERRRQEILDAAWELFEEGGLEMVTFSTIGAKVSFTRQTIYTYYRSRDEVLLDLLSRRMEDFYQDIRAM
FPIGKPVTQREFCERLVDHLLFHKKMLALFSLHITLENKARYENILSFKRTMYEAFPVFCTILRDQCSGASEDAFCYFCL
TIMVYISSIHPMIDQTPLQKKALQEASGGMAIPTDRELILSSLMLMTGSFHFRGDGDEETSNP
>WP_005840861.1 glycoside hydrolase family 3 protein [Mitsuokella multacida]
MMQKNAGRFALVLLAVLAMSAAFVVAGCGKAQSDGTGSPAKQQTLDDKVNAIVDSMTTTEKVGQMVMIGVQGTEVTDDSL
YMLHQYHMGGVILFDRNMESADQTKKLIADLQEQADQKVPLFIGVDEEGGQVVRGKSFLTPPPSEQEIGRSGEVTRAEES
ARQTAEKLKKLGFNVNFAPVADVGDYARSFGPDPEQTAKFVAAAAQGYEQEHVMYALKHFPGIGRGTVDSHEDISSITAT
KDELMKRDLVPFRTVIDERQPEDYFVLVSHLRYPALDAENPASLSKAIQTDFLRGELGYRGLIITDDVEMGALAKHYSFR
ELGVKAVEAGSDIVLVCHEYPHETDVYLGLLDAVQDGTISMERVNESVRRIVKAKLVHAQS
>WP_005840864.1 MarR family winged helix-turn-helix transcriptional regulator [Mitsuokella multacida]
MDEYINIGRWFSVLHRRSQIFVVEACEKLHLTYSEYVMLLRIYDHEGARQDELATMLYLDKAVVTRTMTMLEKKGLVYRE
QDARDKRAKHVYLTEYGKEQHAYLRNVIQRWVDYLVADMAPADVETIVKGFDYLVDRACRADIRKLARDIPEDQPLGPAK
GDDHAE
>WP_005840865.1 efflux RND transporter periplasmic adaptor subunit [Mitsuokella multacida]
MQNNRKGLALIMALIMALAAAGCGQKAATVEKAPLVKTQQAGSGTEADTGTYAGTVRGRYETNLAFQVGGQILSRNVQEG
SRVRAGDTLMVINAKDVVQQSNAGDAQVAQARAQLDLAQRNLARYSELYQEDAVAASVLDQYQANYDAAFATYQQALATA
AQGHNALGYTNLTAGADGVISEIKAEEGQVVAAGQTVMTLVQTDELEVEIAVPENRIDDVAVGTPVKVSFWALSQEVNGT
VREVAPMADSTSRTYKVRVSIPNPLEGMQLGMTASVAVAHEGGSSSAGSVLPLSAIYQTGDAPEVWVVTDDDTVALKSVE
VENFGDNTVLVHGLAPTDVVVTAGVHKLREGQAVRTEADK
>WP_005840866.1 efflux RND transporter permease subunit [Mitsuokella multacida]
MRNLTEVALKNKVLVWYFIVVTAIGGIFAYNKLGRMEDPQFTIRQMVVSAAWPGATAQEMQEQVTDKLEKKLQDTRGLDN
IKSETRDGQTIIYVELSDEVEKAKVRDTWKDVRNLCEDVKTELPEGVYGPYYNDRFDDVYGSLYAVTGDGYSYEEMRQQA
EKTRRLLLNIPSVQKVELIGEQEEKVYIEMDRAKLSELGISPQVIANALAQQNNMTPAGMVETDSDNVYVRVTGQFDDVE
AIRQMPVSAGGKVLRLGDIAKVERRYEEPAAPKMYYNGEPAIGIAVSMEDGGNILKLGDDLKGTIGKIQQDLPLGLEIHQ
VSDQPSVVAESIHDFVKTLVEAIIIVLAVSFLSLGFRTGLVVAGCIPLVLCGVFVVMYAVGIDLHKVSLGSLIIALGLLV
DDAIIAVEMMSVKLEMGNSRFDAACYAFRATAKPMLTGTLITCCGFIPVAFAKGMASEFCSALFPVIATALLLSWIVSVM
VAPLYGYYLIRVEVKKDAAGKIDPYQSRFYTYFRKVLTFFLTHRKVVLIATACAFFVSLFMMKFIKQEFFPPSLRPEILV
ELKLPEGSSMAASQAVCDRMSDFLQERSDKLENYSYYVGQYAPRFVLTVDPKADADNCSQFVIVAKDTAAREALAKDLQD
AFADEFSDVSGNIQFIQTGPPADHPVMLRVSGYTVEQAKETAAQVADILAEDPNNTNIQMDWGQKSKVVHLELDQDKLRS
MGVTTQAVSQMLYTEITGAKAAEFYTGDRTIDIELRLAAVDREDIAELKDLPIYLGQAGYVTLDQIAKISYEGEDGLIKR
YGLMPTVTVSADVKTGTANDATKKAYDATKELRASLPLGCSIEEAGTLENSNKSVGFLVKPIPVMVFLIMTLLMFQLRSF
KDMLLTILTAPLGIIGVAIGMLVLDKAMGFVAILGVLALSGMIIRNSVILIDQIQKHLEAGETPWDAVVDSAVLRFRPIM
LTAAAAILGMLPLMPSTFWGPMAVAIASGLLVATVLTLLVLPTMYAAMYKIHKP
>WP_005840869.1 fructose-bisphosphatase class III [Mitsuokella multacida]
MTDYRTNKKKTSKILRLMAEKYPTKEAVYEKLIYLQSYLSLPKGIEHFMSDLHGEYASFFHILNNCSGVIREKVDYVFGV
RLTEEEKAEFCTLIYYPKEKIDQMRAERRATPSWYRENLGRLLELAKLMSYKYPASKVSGFIPDRYASVIVELMNTHPEA
DQAQFIYLKKLLNTIVQIDSGADFIEAFTVLIKRLAVDRLHIVGDFFDRGNRPDAILNLLMEHPSVDIQWGNHDVLWMGA
ALGSEVCIATVVRNSLRYQNTDVLERGYGISLRPLTTFASHIYPDEAPLKAAERAITIMMFKLEGQLIARNPDFQMESRR
LLHQIDFRSSYARLGDGRRYELESAYFPTIDESCTEADVYELTDKEQEIIEDLRSYFTESAVLRRHVDYLYQKGNLYTCC
NGNLLFHGCVPLNEDGTFRTIRFEGKEYCGRGWFDFCEQRAREAWLHGTPRALDFMYFLWCGRLSPTSGREFKTFERALI
ADESTWKEPSDPYYRYIDTVDCCERVLQEFGLDPKRGHIINGHVPVKVRKGESPVKADGRAIIIDGGFCRAYHKKTGISG
YTLISNSRGLRLLEHQRIADVREALRANHDIESVSETIELQSCHNTVGDTDQGRVIQDEITDLYNLLLAYQNGLLKPQA
>WP_005840872.1 bifunctional heptose 7-phosphate kinase/heptose 1-phosphate adenyltransferase [Mitsuokella multacida]
MKALQQEYNKALSGMQGRDILVIGDMVADIYLDGRISRISREAPVLVLEQAGEKVVAGGAANVVNNIATLGGKVHAVGLV
GSDKSADGLRAILAKNGADVRGLIADDSRPTISKTRIIAGGRATVSQQIVRIDRESKAPMAPAVEAELRAYIKSILPTVE
GVVISDYGSGTVTEGLQSLLIDYCQIKGIPSIVDSRYAVRRFHGIGYVKQNDAEIAAAMGRNLDTTEDIVAAAEELRQEL
AAKGVLVTRGELGMVLVEHGAVHEIPVSDKSEVFDVSGAGDTCVAAVILALAAGVAPATAARLSNIASGIAVRKLGTSTV
SVRELAEAIEKSREEYTSK
>WP_005840874.1 D-glycero-beta-D-manno-heptose 1-phosphate adenylyltransferase [Mitsuokella multacida]
MLIDPNDIEQLCEILHRAGQKIVFTNGCFDILHAGHVRYLEKARSFGDCLVLGLNTDASVRGNKGPARPINGELDRAEVV
GALKAIDYVVLFGEKTAETIIAKVRPDVYVKGGDYTLETLPEAKIVQSYGGRVEFVQMVAGRSTTNVIKKIEQLQEQEGE
V
>WP_005840875.1 lipopolysaccharide heptosyltransferase I [Mitsuokella multacida]
MKNILIVKMSSIGDVIHALPVSYAIKETYPDAHLTWVVEPPAYDIVAMAACVDEIIVFEKKKFRSVKGFLQNFLPLRRKI
QARDYDVVLDLQGLFKSAAVAALAKAPKGQKYGMWNMREGSQLISKPVIGPHCHDHVIERYLDTARAIGCAVKEVRLPIR
VPEREQQLTRQIVAQAGANMANPYTVLVVGASWPTKCWPDGHFAMLGDWLYNHGVIPVLVGSGPVETQKAAEIAAKMDIP
PIDLVGKLNFKQLAYLFQQSAAVVGGDTGPTHLAVGIGAKTVMLMGPTYPRRTGPYGQMENLLVVDRDCRECMKRVCPLG
HDCMAVIKPEQVEAKLKALVPALNAVTI
>WP_005840876.1 glycosyltransferase family 9 protein [Mitsuokella multacida]
MYKNILVINTMHIGDLMLVTPALRTLRTNYPEAHIALLTDKPLGDLVRCNENLDECILIDKHGKDKGLLALVRFIRKIRA
RHFDLVINFHRNERASAIAAFSGGKRIVGYSQPGFKRFFDKVMPNRAMADTPPELVKHQVLCHLDVLKEAVGVKTIDDRG
LEMMLPPEEEAKAAALWQQEFAPKAKVVAFNIGASWQTKRWLDSYFAACADRFIREGYDVAFMGGPTDVPLVEKCRAQME
EQEHVHVFTGKVSLTVLAGLLRRCSLFLTTDSGPMHVGVAMNVPIVTMFGASPVPTFYPYDGKDVLIKTPEPCHPCGIHE
CPRKGQDNMACMKNIPVDTVMKYAEELLAAHDGAPAYEWPPHPGDYKCRVIEL
>WP_005840878.1 MULTISPECIES: D-glycero-beta-D-manno-heptose-7-phosphate kinase [Mitsuokella]
MENEQLYDFVAQRTARCKILVVGDVMLDKYYYGEVTRISPEAPVPITHVLETKETLGGAANVAHNLALLGCETSIAGFVG
EDYHCQSLLDKFTARGIDYHGLITTDRPTTTKLRVIGGHQQMMRLDFEESAPITGPYADRFLHYINQKLNESLDCVIISD
YGKGSCSEQNCQKIIQACHAHGVPVVVDPKGTNWAKYAHADYITPNLKEINSVLLEPIRNEDKAVEKAAHYVMRKFKLRN
VIVTRSEEGLSLVREEEVVHIPTKAQEVFDVSGAGDTVIAVFAMALAGGLAPRDGAYMANLAASVVVAKLGTYAVSRDEL
MAVLRGE
>WP_005840879.1 MULTISPECIES: ADP-glyceromanno-heptose 6-epimerase [Mitsuokella]
MIIVTGGAGFIGSNIVKELNRRGRTDILIVDDLKDGQNYKNLRGLQFIDYQYKDDFLQSIEDDDFDGTDIDAVFHEGACS
DTMEYDVNFMMRTNYEYSKSLLHFCLQHRIPFMYASSASTYGGGKNGFREGDECEDALNPYAFSKLAFDRYVRQVMPEAH
SQIVGLKYFNVYGPQEHHKGKMASIFYQLYNQINETGKARLFRGWGEIAGKPVEDGEQRRDFVYVKDVVRVNLWFWENHG
PSGIYNCGTGHAHSYNEVAKAVIKAMGKGEIAYRDFPEVLKGKYQNFTESDPTHLLAAGYDQGFTDMDEAVKEYVTFLDN
GGYYEYGK
>WP_005840880.1 D-glycero-beta-D-manno-heptose 1,7-bisphosphate 7-phosphatase [Mitsuokella multacida]
MENKAVFFDRDGTLNVDIHYLHRPEDFIWIPGAKEAIRHVNDRGYLAILVTNQSGVARGYYPESDVQHVYDWMNSELQKV
GAHLDALYYCPHHPEGTVPAYTKACSCRKPATGLIDAACARFHIDRAKSYFVGDSDGDMLCAKNAGLKGLRYEGGSLLDL
VQKI
>WP_005840883.1 ATP/GTP-binding protein [Mitsuokella multacida]
MYIKHLELENFTVLHELNMDFSRGINVFIGENGMGKTHIMKALYSACQAVKPDISFSQKLVRVFRPDGFGIHRLLSRSNR
GGRARVKVVSDGASVEMTFTNRTAKYGATVIGEEKWESQKGNVESTFIPAKEILSNSRNLPEAVMKGNVEFDDTYIDIIA
AARVDLSHGPDTAERKRYLKILHQITQGRVTVADERFYLKPGNQARIEFNLVAEGIRKIALLWQLIKNGTLEKGAMLFWD
EPEANINPKYIPILADMLLELQRNEVQIFISTHDYVLAKYLEIKQKKDDKLQYHSFYVEGQDIRFETGTFSELKHNSIMD
AFSRLMDDVYSITTGVNAHG
>WP_005840889.1 glycosyltransferase [Mitsuokella multacida]
MRVVILESIVMPAGHEVEFDRILVEELKKQGHEPVFFVPEHFPFKLDYHCDVEYLEGGEVVTYADAGKIKKIFLSLIRER
RRVAWFNSAYDKACAHHCDAIIIPTGTWRYIRTILRSKLKDSPVPVYMIFHGINPHEQPKFEQQARKVESYQNIYLKVIT
LRDDFKNSGLHNVDLIAPPVFKPWELSVNKELTFKPPIKIGFFGQFRKEKNLGFFLEAFTKAKFSVPVELVVQGATAKPE
DGELFERFARDYRNHKNIKFLHKNLIGLEWQKALLDVDAIMMPYAAERYRYHWGAMLFTAIGFYKPVLASPELNPEVLQQ
FKIGQAIDLSSVEAFSQQLEGFIDDLVSNTEEYQQGLNQANIAYGQDKLIKGILKSV
>WP_005840890.1 glycosyltransferase family 9 protein [Mitsuokella multacida]
MEEKNKTYSNILVNALVNLGDVVLTTSAVSLLKQAYPNAKITMLVKPVVRQAVENNPVIDEVIVFDYKAKQNSFCKMMEM
VNLIKSHHFDLSISFDRKLRPALLCWLSRIPMRVGPDRVFDDKPSRVTWLYTKTIHISHNLDNTLQAETYQDIVRGFTGQ
TSHAQPVFARIMPENEEKANVLFDTLPKREKYIALCVKGTFPLKTWPKEYFVKVVDELNKRYNASFFIVGAPNDKSYADE
VIADMPVEVKNFCGQTNLVDLAAVLKRSDLFVTVDTGATHIAATTGIPMVTMYGCTSPNRWYPINKNARVLTTNEPCCPC
TYRADECPTNPKPNCLWHVTSEMVLRQCYTLLEHTGV
>WP_005840892.1 glycosyltransferase family 9 protein [Mitsuokella multacida]
MRKKIFVTKQGGIGDVILATPILSELKKQYPDSYITLMIFSNAYDIVKGLPFIDEIFIYNKKKDGFLKLWNKMRGYDIAI
YLDLSYRPALAGALARIPIRIGVSHKRGFWLTKEIPWQSYMDHTYEPYVMGDIVNAGLGLNISHEALNRLYIASATEFDK
KDLAKKLNDSGVKMGGRYIVSSPITAFYLKNWPLDNWNELFKKIYHNYGLKNVIFGKEKLDYQWDEKAVIDLCGMLSLRQ
LGELVRNADLLVNSCSMPIHLSAATGTPCVVLYGYTDPCRWAPRMHCKIVKSDLPCSPCDGYHGSKCTDPLCMKRLSVEE
VYKSCQEILSNDF
>WP_005840894.1 glycosyltransferase family 9 protein [Mitsuokella multacida]
MKDLNNKKIFIECSPGVGDLVVLSPILRALKERYPSCILTIMSKRNSLHVIERLPYVDHICPMDEGTKVILKKMWRQDYV
IFINYKPLLFALAKLIGVPHRIGPCKEKNKKWGLCTKYFQYDEHVPDNLHQSKYFMSHICEALEIDALKYSNQTEISAPQ
KAEIETTKKIFEENGHTPGKGYVCISPFANTALDIPNSTINVIVNYLLKRYEYEIVFLGMQSDQSLRDMIGKIDSSRLID
MTNKTNMMDLIYILKNARLLLCSDSGPMHISAAVGTLTVPIFTTANICQWAPQTNCYPISLNLPCSPCKAGRHICKNQKC
INELSPDIIIHKIDMILQG
>WP_005840896.1 glycosyltransferase family 9 protein [Mitsuokella multacida]
MMRRAASLIKKRKINNTHKLYWAFLLDGSLGDYIVLLKIVEVINEACPNNEVDIFVPKNKLVFAKTVFGGYKGIHGYYPN
RFHERYAKYYDFAIKTTHYSEVKYIAHNRVKKISSFLYEKLIYLKKSESYFSCGVEKDYYNFMMRCKFWGLTRYDAIGNG
GVLPTGNSFVKIFLDDKYKYDFYKWNSGKKYITTNYGIDMVRIKLWPKEYLEQLLAMIKFHRPDIEIVQLGGSNAPKLNN
VDKYLFGKSFEFAKYVLKNSMLHIDCEGGLVHLASQLGTKCVVVAGPTPIWYYGYKRNINIVATKCKDCAGVVPYWYERC
MKGYEHPICMYSIKPQYVFDRIKKEIMQQE
>WP_005840897.1 LTA synthase family protein [Mitsuokella multacida]
MDIFFQGIQQDFKLFILFPILSAIFRFIFIKVYQPYPSLTGHRKALCECFRFGFWWGMDFNAYLFLISMVLISIPSIFFG
FFREYGLELRIFLGCLYGLILYTAFAGKMIFYHHFHDTFNYLVHMGRKAEKHNLVDVFFHQDHGGWILLGYLPYVLFVSA
ACFYFQQLPSIPYPQFSEPMVQYAFNTAVFLLSILGFYWVRYGGTLNHRNKPEWDTIPSIVKEDAFLARACVDDLVALKW
VRRKPLAEEMQHSDAELEQSIQRILPGGSNWQGEGDPLLLFKRTAEGPIIQKPSQVFVIVGESVPQWTLDPLYADLHILD
ATKSWIQDEHTAYMKNFLPAGNISRPSIVSLMSGIYDAQLELNEMESFWQGQTVTSFAGQMKKLGYRTIYWYGGNASNGN
FNHFGRAQGFDEVRSATDFCGEDAPRTWVGIYDHVFLREAAKQMKVIEQPTFHFVYTTSNHGPYKIPMDVLGADPDEMLK
DVGDDIRKDDERRKAFSTARYADRAVQKFIAEIQERFPDALILYTGDHSNLYGGLSNSSLVPRDFMYRELYCTPLIVHHR
DIQKNLFGDNTIGTHLNIMPTVLEMIAPKGFSYYSLYPSLTQPQPDGLVTPKQWITPTELGETASGLVEPVKEADREGTK
KYEPEDTHWRQASSDMTSLTAWIVRHADQCLNHYVR
>WP_005840901.1 SDR family oxidoreductase [Mitsuokella multacida]
MKCIAVITGASSGLGREFARLLAQEAVDELWLVARREERLRELAAEVALPCRVFALDLTLESSLEELSAALSAEPVTVRW
LVNAAGFGRIGMAVDIGAATTGRMIVLNCRAAAELTERALPYMERGSRVLEIASCAAFQPIPYLAAYAATKAFLLRYSRA
LAAEVAERGITVTAICPYWIRDTEFIHEAKRTDKAGLFRGFPLATDQKTVARRSLWAAEHGFTVFTPDLVSTLHRIITSL
LPHRLMIALSNLWRHLAG
>WP_005840904.1 nucleotidyltransferase family protein [Mitsuokella multacida]
MDLPEKIRKGIVELAERHRVRKVILFGSRARGDNWERSDVDLAATGGDVVRFALDVDEVIPTLLMFDVVNLDEPVQQELL
DSIKREGVVLYEKI
>WP_005840905.1 HI0074 family nucleotidyltransferase substrate-binding subunit [Mitsuokella multacida]
MKKYDNFCRALHNLKEIESRQPPYDIITQTGMVSLFEICFEQSWKAMKELLEYSGYSEHKIGSPRAIIKMAYQAGMIQDE
DVWVDALHDRNNVAHSYNEAIALSIIRASKERYIAMFEALQQELAQNWL
>WP_005840908.1 3'-5' exonuclease [Mitsuokella multacida]
MKHVVVDLEMNPVSREFREVRRKLNEEVIEIGAVRLDENFQQEAEFQCYVKPEYGPIKKHITSLTGITQAMVADKKTYAA
CFQDFVDWVGEEETKIYSWSMSDIKQLRSECRYKLPDFDIEWLNERWVDLQQEFDDRLGLHNSLALKHALGAMDHKFEGT
QHTALADAINTSAILTLMQDDAKFKETMKPVLEILQPKDDLSSSIGDLCPELAKLQKDL
>WP_005840910.1 ATP-dependent Clp protease ATP-binding subunit ClpX [Mitsuokella multacida]
MANDKKDEPVMKQRCSFCKREVEIHDSLDMPIYDPATGFGICKNCIKELAHYIELHEEDTAKQQAPDFAAQLDEILKKNK
PHIIKQYLDEYIINQDRAKKILSVAVYNHYKRMKYGYTNDDGTEIEKSNVIMLGPSGCGKTALLSHLSKLLDVPFAVTDA
SSLTEAGFVGADVEVAVRNLYYAADKDIQKAEHGIIYLDEFDKIARKSGANNSITADPGHEGVQQALLKMLEGNVVEFTA
RGQRKHPEAPTIKVDTKNILFIVGGAFVGIDDVIAKRLQKADSSIGFGAEVTSKSEKPTFDELIHQVRPEDLMQYGIIPE
IIGRLPIICTLETLDEDALLRILTEPKNAPVKQYEKLLAMDNVKLEFAEDALRAVAKKAIERKTGARSLKGIIEDVMLDV
MYDIPKSDEPRKVIITKACIDEGKKPEVIALDK
>WP_005840912.1 50S ribosomal protein L31 [Mitsuokella multacida]
MKQGIHPKYYEATVVCGCGNTFKTGSTKPELRVDVCSKCHPFFTGRQRDVQAGGRIEKFNKRYGKK
>WP_005840916.1 peptide chain release factor N(5)-glutamine methyltransferase [Mitsuokella multacida]
MNDKIWTIGRILKWTEQYFKDKGIESPRLDAEVLLAHVLEKQRIYLYVHFDEPLQPGELAAYREMIKKRVLRVPVAQILG
EKEFMGLTFKVTADTLVPRPDTEILVQAAVDRLRAMAGEEPLRFADIGTGSGAICLSVLHYLSGTVADTVDISPAARAVA
EENAASLGLADRITFHTGDLLQPLSGISFAAILSNPPYIPEADIAKLAPEVRLKEPHTALSGGQDGLDFYRRLANEAPAM
LVPGGFTAFEVGIHQAGDVADLLKANPLIDRTEILPDYAGIDRVVVGWRKN
>WP_005840918.1 L-threonylcarbamoyladenylate synthase [Mitsuokella multacida]
MQTEIITITDVKAQREELARAGKVLRGGGLVAFPTETVYGLGANGLDAAACARIYEAKGRPSDNPLILHVSDRAMVEMIA
AEVTPMAEKLLAAFMPGPITLILRRKAIVPDRITGGLDTVGIRMPEHPVARAMIRAAGVPIAAPSANISGRPSPTTAASV
LRDMDGRIPLILDGGPCHFGVESTIVDCTGPVAVILRPGAITREMLTEVLGGCKLDPALVGADTVPRAPGMKYKHYAPKA
PLTLLEGDAAKMAAAFRRQVRRLQGEGHTVGVLASHEVCESLQDLVPEELLKDYGPQGDLLAIAAHIYEELIAFNDTQAD
VLLGEGTTEKGLGLAIMNRLHKASAFHSLKIS
>WP_005840920.1 hypothetical protein [Mitsuokella multacida]
MAITYSVAISYKNDLGWIDYDETAKKATVHLANEEGKKKVEDYLGKTHEINIPHETLMDFTHEKIDPLADLKSLQTALTR
LWGATNVSVDWSRPVDYVKQHPHY
>WP_005840922.1 glycosyltransferase family 39 protein [Mitsuokella multacida]
MERKDLLYLGAFALLLFLFGSWLMPVTDPVESNYVETAKEMIAAGDYLSPRIFGNYWYDKPILFYWELIAAFQLFGMSDF
AARFFPALFAVAGVLMTYGFGTKLYGRRAGIFSAVILALSVEYWYLAHAIITDMTLWVTVSLTLMSFYQGYETGKGRYYY
LAFAAAAVAVLTKGPIGLALPGLVILVFLAWQHCLGMLLSRHMAGGLILFLIITGIWYLPMYLLHGGDFIDTFLGVHNAL
RATVAEHPRNSVWYYYLLVFLAGFFPWSLVAVPAFCKRLVRRELCWPVEEKERFLIVWALAVFVAFECMASKYMTYTFPY
MMPLAVLMGRYFAEHAKLFARMAAGMALVYFALLVAILPVVMPMDSGRDTAAALKRMATPQTEVLTYGVRYPVSIAYYSG
LVPKRLVPTEEDIEKARPQKMSWTATNIMPFASIEKLDLSRATIILTDFDNRDKLGKDVPGFWQEVAETDAYCIYQLMPG
REDGREDMVTGRTGAKSDVLRDWPKVLLERWSGARE
>WP_005840926.1 response regulator transcription factor [Mitsuokella multacida]
MKKILIVEDDREIAELERDYLEASDFEVAIEGDGRKGVEAALAGGFDLVILDLMLPGIDGFNVCRRLREELDIPVIIVSA
RQTDIDKIRGFGLGADDYMTKPFSPSELVARVKAHIARYEQLTRKEQQCVARLSCGKLALEAKSHRVFKDGEEIHLTNRE
FELLRFLMENRGLVFSRETLFERIWGLDAMGDNATVAVHINRIREKIETDPAHPAYIETVRGAGYRFHRD
>WP_005840928.1 NAD-dependent epimerase/dehydratase family protein [Mitsuokella multacida]
MNILVTGGAGFIGSHLVRKLLAEGEQVTVLDNFSTGSRDNLPQGVKCIEMDVNDAALAAVFDEGHFDAVVHLAGQTTVHI
SMESPALDGEENVIGSIHVLEQARRTKVQRVIFASTAASYGDVAEESLPIVESEPLHPMSFYGLSKVTVEHYLRLYQKSF
GLDFVILRFANVYGERQGNGGEGGVISIFAERLAEGKALAIYGDGEQTRDFIYAGDIAAGIYAALCTEHVNHAYNLSTQT
ETSLKELVAILADVSGKAIEPRYFEARSGDIYKSMLANGRARRALGWAPAVSLHEGLRRTYDYFRMRAVQAKE
>WP_005840929.1 DUF896 domain-containing protein [Mitsuokella multacida]
MITKELIARINELSRKKRSSGLSEDERIEQQNLREQYLAGIREQVRNMLDQVEIIDTPLGEQHVTHVKEVAFSLHPSHKL
H
>WP_005840933.1 ribonucleoside-diphosphate reductase subunit alpha [Mitsuokella multacida]
MDCTVKSPALQQLLQACPVPGLAACLSSVERDFGEHAGDFSALVEKYEVFVKPSLQAAEKLQALVRAAVELASAEAPHWD
KIAARLRYLVFARQLSEDEARRGITNFVAKLRYLTAKGLYGSYILEHYTERELSAAARFMAEERNHLYTYAGLDLLLSRY
VIHTHHGVALESPQEMYLGIALHLAMLELPAVRMDWVRRFYDMLSLQQVTMATPTLANARKPYHQLSSCFIDTVPDSLEG
IYRSLDSFAKVSKWGGGMGLYFGKVRATGAAIRGFEGAAGGVIRWIRLVNDTAVAVDQLGVRQGACAVYLDAWHKDLPEF
LQLRTNNGDDRMKAHDIFPAVCYPDLFWKLAKEDLDAPWFLMDPHEIEMVMGYALEDFWGEEWEKRYRACVAEPRIDKRV
ISVKEIVRLILKSVVETGTPFAFYRDTVNRLNPNPQAGMIYCSNLCTEIAQNMSPVEAVSTEIRTKDGDTVVQVTTRPGD
FVVCNLASLNLGRIDVTSHEELRTVVRTAVRALDNVIDLNEAPLAYAKLTNAKYRSIGLGVSGYHHMLAKNAIRWESEEH
LAFVDDVFARINYAAIEASSDLAAEKGTYGCFAGSDWQTGAYFKKRGYMSEAWQKLAAKVRAQGMRNAYLLAVAPTSSTS
ILVGTTAGVDPIMKRFFLEEKKGAILPRIAPDLSMKTYWYYKSAHTVDQNWSVRAAGVRQRHIDQAQSVNLYITNDFTFR
QVLALYIRAYEEGVKTIYYVRSKSLEVEECESCSS
>WP_005840935.1 ribonucleotide-diphosphate reductase subunit beta [Mitsuokella multacida]
MASLKKRPLFNPEGDIDVTQRRLIGGNTTNMNDFNNLKYTWTADWYRQAMNNFWIPEEINLGQDVKDYRQLPAAERRAYD
KILSFLVFLDSVQSANLPNVSAYITANEVDLCLTIQSFQECVHSQSYSYMLDTIASPDERQEIIFQWKDDEHLLARNTFI
GDLYNEFQQEQSRENFLRVLIANYILEGIYFYSGFMFFYNLGRIGRMPGSVQEIRYINRDENTHLWLFRNILRDLRAEEP
DLFTPEREEMMREMIREGVRQEIAWGKYAIGNEVEGLNEKMIEDYVHYLGNARAESIGLGTLYEGFEEEPSSMRWVSQYA
NPNFIKTDFIEGRSTAYAKSTALVDDL
>WP_005840937.1 diaminopimelate dehydrogenase [Mitsuokella multacida]
MSIRIGILGYGNLGRGVECAVEANPDMELVAVFTRRDPASVKIWSQGVPVVSVKDVADWQDKIDVMILCGGSATDLPKQT
PEYVKYFNVIDSFDTHARIPEHFADVDKAAKESGHLGIISVGWDPGLFSLARVYSNAILPDGKDYTFWGKGVSQGHSDAI
RRIKGVKDAKQYTVPVESALEAVRSGSNPELTTREKHTRECFVVLEDGADAAYVENAIKTMPNYFDEYDTTVHFISEEEL
QRDHSGLAHGGFVIRSGATGHEKEHKHIIEFSLKLDSNPEFTTSVLVAYARAAYRLAKEGQTGCRTVLDIAPAYLCAQSG
EELRAHLL
>WP_005840939.1 LysR family transcriptional regulator [Mitsuokella multacida]
MQGMDYVYAVWQEKSFSAAARKLFVSQPALSASVRKVERELGLPIFDRSTTPLQLTDAGRAYIEAAERIFRIKRDLKSYC
DDLAGLESGTLRLGGTNFFASCFLPPMIEAFSRRHPHIALSVTESDSADLFDKLTTEELDIIVDSGVCDDSLYETVPFYQ
DHILLSVPAAFPINERFPDYRLTRQDILMGRHLGPSVPAVPLAAFADTDFLLLGKGNDMYRRSRKLFQNNEVTPHVRLYL
NQLMTAYHMARQGLGATFLTDTLVRLSAPNEALLYYKLDDLNAQRQIFLAVQRKGYRTKAMQGFIASSLALYQDE
>WP_005840941.1 aspartate/glutamate racemase family protein [Mitsuokella multacida]
MSKMKTIGIIGGMGPMATVDLMKKVILATDAREDQDHIPILVDNNTDIPDRTAAILGKGESPLPELMKSANRLTDAGADF
LIMGCNTAHYFLPLMMPNLRIPVINMIEETAAFCAREGYKRVGLLASAGTCKSGIYQRALERAGVEVVQPQGEAEEAIHG
MIYDGVKAGNMGYDTTAVREALAQMAAEGCEAFVLGCTEVPVAVEMYHLEGNFIDATEVLAEEAVRQAGAKVISHLPHKT
ACR
>WP_005840943.1 serine--tRNA ligase [Mitsuokella multacida]
MLDIKFVREHLDEVRQMLKNRCNPLNLDDFEGLDKKRRELLQESEALKSQRNTVSKEISVMKKNKEDAEAKILEMRAVGA
KISELDKELKDVEAQLRDIMLHIPNMPREDVPIGKDDTENPEVRKWGEPTKFDFEPKAHWDLGTELDILDADRAAKVTGA
RFTFYKGLGARLERACINFMMDLHANKHGYTEMLAPYIANKESMTGTGQLPKFADDMFKLEGLDYYLVPTAEVPTTNYHR
DEILDGNKLPEYYSCYTACFRAEAGSAGRDTRGLIRQHQFNKVELIKFVKPETSWHELDTMVDAAEDVLRLLELPYHVVK
LCTGDMSFTSATTYDLEVWFPAQNKYREISSCSNCTDYQARRANIKFRRDAKSKPEFVHTLNGSGLAVGRTVAAILENYQ
QEDGSVRIPKVLVPYMGGVEVIKKPE
>WP_005840944.1 ribonuclease HI, partial [Mitsuokella multacida]
ARPSARLARPRPKAAALALPLRPDEAQDFVIYTDGSCLRNPDGPGGWAAVIREVATGVVTELHEGSPSTTNNRMELSAAI
AALGFPKHPAKVALYTDSQYLKNGITKWMSGWKRRGWKKADGQPVLNQDLWQELDALYSRHDVTFHWVKGHVGVELNERC
DRLAKSEAMKYR
>WP_005840946.1 hypothetical protein, partial [Mitsuokella multacida]
FGSNNLTYATKGYLSDTKTNDVGDYDITTSVNELKNYDVKTNTAKLHINKAALFVNTDDKTTTYGTVDKAFTSDIQGLTN
GDDASIVNLTYATKG
>WP_005840949.1 RNase H1/viroplasmin domain-containing protein, partial [Mitsuokella multacida]
MPKKVYAVRVGRSCGLFTSWADCEKQVAGFPGARYKSFATAQEALAWLAGSDTPHAERRPAR
>WP_005840953.1 ABC transporter ATP-binding protein [Mitsuokella multacida]
MIEFKDVCMRFDDKDALKHISLTIRDGETLAIIGGSGSGKSTFLRLLIGLIKPTSGQILIDGQDIVPMSEAELNKVRLKM
GMVFQYSALFDSMTVGENVAFGLREHTKLSDADIKEIVHDKLHLVGLDGVEDMMPNELSGGMKKRVSLARAIAVEPSIIC
YDEPSSGLDPLMTEKIDELIVNTQKALSVTSIVVTHDMASACRISDRIAMIYDGELIAVDTVERFKKIQDARVQAFFRTL
RTVKSEKEDER
>WP_005840955.1 MlaD family protein [Mitsuokella multacida]
MTTEAKVGAFTVVGVVLFVAVAMLLSGVSLSGHKGYTLYAGFKQVIGVEPESVVRLSGVPVGKVKSVRNDGGGVTVALDI
DGKAKIPKGSSVTVASAGVMGEKFINILPGKDQGIYLGDGDYLIGQEEEGMDSLMAKAGNVMDQVQALLDSMNQVMGNPD
FQKNFLQMAVNIRDMTAHMDGLVAAMEQTMRENQGNITGMLSNLNAASAGLNRTMNQVEAMMTNLATVGADPQTAENLRL
TLANIKDTSDRIAHIAENMDGAVGDPQTAEDIKTTIRNARQMSEKAGNMMGKLEDIKVKPSADLLYSGAKDDWKANFNVD
LGPETGNFLRAGLDDIGDGNRGNLEVGRRTEHYAVRGGVINGDVGLGLDAYAGKRFVFSVDAMDPNDPALRLGAQYQLND
AGTWLMGQWDDVNDSDKRAAYVGLRQSF
>WP_005840957.1 TolC family protein [Mitsuokella multacida]
MNKNNRFYKKLTALIATGLLTAAVSGTAFAADTVQLDLHDSVQMALENNRTIRQALTDVDTAKWTLSKARRTMGPTVTWT
SGANRIGGDSLDSAHNAHALGMGPAYDYSWTNTAQGVMPLYNGSVKGQIKQARYGLNAQDLALEETKQAIRLQATSDYYN
ILQCRNLIDVEQESVNTLQEHLDNVNAQYRVGTVAKSDVLASQVQLANAQQALVTAQNNYDIAVSTLNNVIGLPTDTVLD
IRDQLKYTKYDLTQDDCTNYALDNRADGAAKRYAVKAAEAAVETAKAGYQPTVNAVVNKSIGGEKPFRHDHTNSDSWSAG
VNASWNVFDNGQTQASVNSANMALAKAKEAAAQTDDQIRLDVRTAYLGLQAAEKNIQTTSVAVTRAEEDYKIAQVRYSAG
VGTNLDVMDANEKLTTARTNYYTALYNYNTSKASLDKAMGIPVDLDVVKYTEAEQAGDTAPKARDAAKLKDDAIFEMEQL
QKLEKANAAAEAATVQETAQTAQKSADAASAAAAENPSAATVTSEAVASDMAN
>WP_005840962.1 sigma-70 family RNA polymerase sigma factor [Mitsuokella multacida]
MQLADYLKELRKVKTLDLEEEQALWAAFKERGDEGARQRLIESYQPLVFKQAAPFAQLDCALDLIQEGTVGLIEAAERYD
HTRGVAFSLFAVHRIRGRMMDFLRREGQVDVACMEENLEGGNLKENLVDTGASVPEQAESHELAHRLHQAMARLPDKERA
VLEGMYLSSEDAAGMADALHVSASHIYRLQKNGIRRVRGMLSRFMHYW
>WP_005840966.1 hypothetical protein [Mitsuokella multacida]
MKDRNQKQRRHIRAARQWLGEAETSLAENHRVRGELKVMLAKAELARVEGTPGHRFVKRWSMRLMPALVALVIAGGGYAL
WQSRTAVYTAAPAPVRAQVDAVDAVEDAAEPQEAPAVQVTTATSAPEAEPAAVAPPQQMSEAEAPAKVTAAASPQAAPQE
TAPAAAEPHAVVQSAPKVPDDGMQKLMQTAGKTLRR
>WP_005840968.1 outer membrane protein assembly factor [Mitsuokella multacida]
MKKQNYRSLAYAVAIALGCTAMPGTSWAAEAPAASTEPAATAETAAQDAAAVAPAAAKAAETAAAPETKAAAETSASAQA
DAVATSTVDERTLNWGKTRPQETAIADSMKQYEGQTVVETVFDGTSALTEGTAKAAISMKAGDMFTVKGLEADRDKIYNT
GYFYDIYPSFEKVPEGVVVTYHVLENPVLKGISLSGNTVESTETLQGLITMKTGEILNSRELNKDVMAIQEQYRRDGYIL
AKITDMNIDKNGILTLKVNEGILEGYKVKGNTKTKERVILREMRQKPGEPFNSKLARRSMQRVYNLGFFEDVNIKMNPGV
DPNAVVMELDVTEKRTGSFGIGAGYSSEDGVVGMVSIGDTNFRGTGDAISLSYETSGDDTDAHGYTFSYRRPWLDSKETV
GTFRIYNRTYEYDDYDESGDLKETYMRKYSGGELTFGRPVSEYSTNYLTLRNRKDSYVKHVDDGNLGDRSTPAYEGWRRD
NFGTTRSVTFEHVTDTRDNVYNPMSGSRLSLSGEFAGFGGDFDFQKYTVDGQRYIRAGRSQVFALRARYGVGTGDISEFN
QYRIGGQGSLRGYREDQFRGDREFLGTVEYRFPVVKKVQGALFTDWGGAWDSGLTPDDLHASVGVGISLTTPIGPLRFDY
GWGEDGGRVHFNVGSTF
>WP_005840971.1 OmpH family outer membrane protein [Mitsuokella multacida]
MVTLQKKQVKIISVLIALVFVGSVVALALTQSGSGIASAASSNVGVVDYRQIAQQSSQLQDIQSQMQKEVQDAQKEFEEK
SANMSDQEKNDYYQQTQQRLAQKNQELMEPFQKSIENSVKSVAEAKGLSVVLEKSSVVYGGQDITQDVINKLSK
>WP_005840973.1 hypothetical protein [Mitsuokella multacida]
MDNPDKTTPSGTPKKPSLWKTKRKEILLGSAIAIGLVFLGAWGIRALMPGHEAVKETAAASIGLVDMQKVMEAHPDYEKL
QTLQKEYKSLELSLKDTEKLPEMQVEPPAVESKPFDDSVWQKNAQTVIGGRTELEREAKKVEKAYREAHEAEYESRRKAV
DEDYQNAILNLNIKIDNQKAMHHPWTKQQDLDEERAGWENQRALLQEERGMRQQQLAKEWEREVNDYVQSVMGPKLAAWR
EQAKNSLSQQKSAAVLKQSEAQQRDTAAMQQQMQMTAAQKLQQRAQIKEMMAQKAEEIQALDTHIRNDISGRAAKIAILH
HFTMILANPAEDLAFKLPVDLPASMKPERFMPVIGSDTEDVTDELVSEVSTLGDDGADGLSGNS
>WP_005840975.1 OmpH family outer membrane protein [Mitsuokella multacida]
MKLRKKSVGLLAAAFAATMLMSGCGQVKIGYIEGSRVMQEAPQVKSLVDEGNQKINEAREEAQKSLQDNPDMSQEDAQKT
QAEAQRKMASLNQSYQMQLQQKVSAALQDIAKEKKLDVVVDSEKEQPTALMGCVDVTDDVIAKLQ
>WP_005840976.1 UDP-3-O-(3-hydroxymyristoyl)glucosamine N-acyltransferase [Mitsuokella multacida]
MKKTLQEIAEYVGGRVEGDASIVISGLDNIEGAGEHDLTFAVDPHIEEAKACRAAAVMLPEGVADFPKTALYVEEPRAAF
ARLLELFTPKLQFPKGVSEQAHIGKDVKLGKDVVIMPFAVVDDHAVIGDRVTLYPHTYIGQYAEIEDDTVIYSSATVREH
CHVGKRCVIHCSAVIGSDGFGFTTHEGVHTKVPQVGNVVLEDDVEIGAHDGIDRAAMGSTVIGHGTKIDNLVHIGHNCKI
GPNCLIVAQTGISGSTTVGHNVTFGGQVGTVGHIKIGANSVYAARSGIIGDMPEGVFCAGFPVQSHAEWLRMQASMKHLP
EMYKKFRQLEKKLAKYESK
>WP_005840977.1 lysophospholipid acyltransferase family protein [Mitsuokella multacida]
MLSYYLLKALSKICCLLPRGVCEVIGRALGALAWPLVPKRRKKLAKDQIMMCLGVDEKEAERLAKASSVRFGPMLMEVLR
FPIIRKHIGDYVRIEGLDKLERGLALGKGCIIAAAHSGNWELMGGAFAQAGIPLVGVAMKQKSTGADRFINEYRTLIGMH
ITYKSGVREMFDMLQKGWAIGLIMDQDTNRRSGIVLDFFGKPTNCVPGAASMARFQGVPIFPAFMHRDEHGFHTLIVQDP
VFVEKTKDKREDIRRTTQILTKCIEVHVRRYPEEWFWLHDRWKSMREE
>WP_005840981.1 3-hydroxyacyl-ACP dehydratase FabZ [Mitsuokella multacida]
MVLDINDIQKILPHRPPMLLVDRIIELEPFKSATGIKNVTMNEPHFLGHFPGHPIMPGVLILEAMAQVGGVAMLYPEEHR
GKIALFGGMEHVKFKRQVVPGDQLVTKAQLVRTRGDFGLLHCDGYVDGELAASADFKFALKKGEDL
>WP_005840983.1 acyl-ACP--UDP-N-acetylglucosamine O-acyltransferase [Mitsuokella multacida]
MNTDNKVTANIHETAVVAPGAKIAENVEIGPYSVIGENVEIGEGTKIGPHVVIHGWTQIGKDCRIFQGASIGEEPQDLKF
KGEKSYTIIGDRTTIREGATIHRATGEGEETRVGNDCLLMALTHVAHNCVVGNHVIMSNLASLAGHAIVEDRAVIGGMAG
VHQFVKIGRNAMVGGMSKLTQDVVPYTIVDGQPAKVVGLNAVGISRAGIKLDARRNIKKAYKLLYRSGLSLQQAIAVIEQ
EVDSCEEVEHFLRFLRNAERGICRERRERD
>WP_005840988.1 lipid-A-disaccharide synthase [Mitsuokella multacida]
MKIMLSAGEVSGDLHGERLARAIREQAPDTELIGFGGARMERAGVRLFRNFADYNVMGVWEVIKNLRRILKLLDDLTAYM
EKERPDLLVLIDYPDFNWRLAKRAKKIGIPVFSYIPPSAWAWRKGRAKKCAALADTFVAIFPHELPVYEAAGANISFLGN
PLVDTVKAELPEKEARAFFGIAPEDHAVLLMPGSRRQEITMLLPAMLEAAKLLAAKRPGTKFFLPVAAASYEPLIEQLVA
EHGVEVKLTHENRYALMGLADVAAAASGTVVMEAALMGLPCVSLYRLAPLNYMIGRALVHVEHFTLPNILLGETIQPELL
QDEVEPHRIADALARLYRGEAAREKTRAKLQEACQRLGPPGAAGRVAAKILEAAHDKRHSGE
>WP_005840989.1 lipid A export permease/ATP-binding protein MsbA [Mitsuokella multacida]
MKNYKRLLQYMRPYVKQLILAIICIIMAAAANLYLPWIIKDMIDKVLAEKDMVMLNLICVGIVVVFLLRGIFYYGQSYLV
SFIGQKVIIDVREVMFRKFQRMPMAYFDRHQTGEVMSYITNDVAAIQSALVDQLIEMVTEGSILIGSLVMMIVLDWKLSI
LTLVIIPLVGQAMKIFGRKIKRNGTVIQERMADITSLLQESVSSIRVVKSFVRENYEIKRFCRQNELNFQAAMKNVQLTS
LLTPSVEFLAAISVTVIIWFGGYEVVNEQLTAGALVAFLTYAVNLANPVKRLSRVYGNLQRAMAAVDRVFAVIDLKETIA
DKPDAKELPKVKGHVVFDHVSFEYKKGVPALSDVSLEVKPGQMIAFVGPSGAGKSTIANLIPRFYEVTSGSISIDGFDIR
DVTVASLREQIGIVPQETMLFSTTVRENIRYGRLDATDEEVEQAAKAANADGFIRELPNGYDTKIGERGLNLSGGQRQRM
AIARAILKNPQILILDEATSALDTESEKIVQAALDKLMVGRTSFVIAHRLSTIFNADQIYVIDNGHIKEHGTHEELLKLG
GLYSYLYNIQFNKKNA
>WP_005840990.1 tetraacyldisaccharide 4'-kinase [Mitsuokella multacida]
MQLLYNIAGIIIVVLIIPMFMVRSVREKGFVERIRQSLGFFPEHALDKVEKKDCIWVHAASVGEIVATSPLIKEFRREFP
KSPILVSVVTTSGYEMANRIIKDADAIIYFPLDLPWLAGHVLRRIRPRVFLPVETELWPNFLRTARKIHVPVMMVNGRIS
DKSVKQYKHLHSLLRDMIGTVKLFAMQSPIDAEYIMRLGAPKELVTVTGNTKFDQTYTDVSPEEKQRIIEEMGLTENDGI
FLAGSTHRGEEEPVLQAFKAVRKTHPHARLVIAPRELLRTTEVVHLCRKAGFTVTTRTKLQHETPQGEDIVILDTIGELG
KVYSIGDVVFVGGSLVPHGGHNILEPAAHGKAIIVGSHMFNFKDTYALFKNRDACLTVKNGEELATEVTRLFDEPEHRHR
MEEETRAIVRENKGASRKSAVLLHQMLDAYESSPENRHHVRSTQKITNFQTYFIDLVHSKEVDGFFPNIIMGILYVFSLI
YGMLVNIKLAGYRCGIFKKAKLDCFVISLGNVTVGGTGKTPTAQRLARDIRDMGYRVVILNRGYRAKWHGEVGIVSDGKR
LHMDAAEAGDEAYMLAKHLPEVPVLIGAERAKTGCYAMEHFGAEVAILDDGYQHWQLERDLDILLVDAVNVFGNGYILPR
GTLREPISHISRADICLMTKVDQAAAGSCDYIRETVHRYNPDARIVESIHQPRCFIPLTEWYVNIASQGIDIAKMRGKRI
MAVSAIGNPASFEQTISDIGAVIIESLRYPDHHDYAMSEMTDIFQQAENAGAEAIVITEKDAVKIPADVAREKWSIPIYV
ICVEVNFQKGSEGLSEMLQKRLAERFGH
>WP_005840994.1 3-deoxy-8-phosphooctulonate synthase [Mitsuokella multacida]
MNKVKVGNFMIGEGEPLTLLAGPCVLEGMDRCLLIGRTIKEICGRLGINYVFKASFDKANRSSYHSFRGPGLKKGLEMLQ
EIKETLDVPIVTDIHETTQAEPVAKVADILQIPAFLCRQTDLLHAAAQTGRVVNVKKGQFLAPEDMRNVVDKLHECGCEQ
MLLTERGASFGYHNLVVDMRSLPIMRSLGYPVVFDGTHSVQLPGGNGTTSSGNREYVEYLVRAAAGAGIDALFLEVHDNP
EEALSDGANMVYLDKLEGLLTDALAIHKIVHRQA
>WP_005840996.1 SIS domain-containing protein [Mitsuokella multacida]
MSIKERAIETLDIEGKAVLALKDRIGDEFVAAVNCILKCPARVVVTGMGKSGHVGRKIAATLASTGTPSFFLHPAEAFHG
DLGMVTENDVVIAISNSGESTEIVNILPIIRRIGATIIAMSGRRESQLGKFCDYFIDISVEREACPLGLAPTASTTATLA
MGDAIAMALMSERNFTSQDFAMFHPGGALGRRLLLKVENVMHTGKDNPLIHCGKTVKDALFVMTDKGLGAVSVVDDEGKF
VGLITDGIIRRALAKDYKFLDEAVEKIMFTEPLTIAPQQMAAAALSVMEKHKPRPVTVLPVIDEKGVPVGIVHLTDLLRQ
GVV
>WP_005840999.1 HAD family hydrolase [Mitsuokella multacida]
MEFTAEAIRRAERVRLIIFDVDGVLTDGGIYIGPDGELFKPFFCRDGLGITLAHRAGLKTAIITGRESEHLRYRAKELHI
TEVYQGNLDKRAAYADLKAKLGLADEEIAYFGDDLVDLPIMGQVGFPAAVADAVQEVREVAVLQSDYPGGHGAVRQLIEF
ILKAQGKWEDLVAGFQAKKSMEGLAQ
>WP_005841001.1 lysophospholipid acyltransferase family protein [Mitsuokella multacida]
MQYKLVMFLSKVACHTPYRLLMAVGWVLGNLYYLLIKKERERAVSQMMPALGIEEPEARHLVRLSFINLARNVLEILYMP
HLNEKNFGEYIEIDHLERLTDALAEGHGVAIVTGHIGTWEWLSAAFTLNGLPVTAIAKPQPNMQYTYALNDLRKTIHVEI
FSRGTSELIAAARALKSGKILGFLVDQDAGPGGAFLPFLGRIAATPMGPAVFARKFNSPVIPAFILRQPNGKHKVVVGEV
MRYHDTGDTDKDLFDFTARMTKVVEQIIRDNPTQWLWFQKRWNTKPEQQKTGKHHTVRGQEQQK
>WP_005841002.1 LPS export ABC transporter periplasmic protein LptC [Mitsuokella multacida]
MNGKQKTLVALGILFFACVVIWAVRTVPEAPKIDHSDDDQPRIMSYDNNTISEEKDGVKIWDLTADHLEVDIDSRNAEMT
GITGHFYQKDGRSAEVTADHGSYDNETKDIQIDGNVKITTSDGATLTSDQLLWTAEQGMLSAIGQAKVSNDTIRAWGERI
DSTDGFNKVKISGKAHIEKLMEGAEQQ
>WP_005841004.1 LptA/OstA family protein [Mitsuokella multacida]
MNNKKMKGVLAAAAAILSLHMGTIYAAESVPASLDADTLEYDMRTGEATATGYVLLTRGDSHVTGNRATYNSKTQAATVE
GNVIAVYQGTRLTCDYLMSDGQEHMMATGNVHGTRDDKTFSGEQVDYFPQQNDYIVIDRGGQLTSGDDTFTADRIYGWLK
DEHYIGEGNAHVVSPSRAMEAGGDQMDYYGKEQGKAVITGNAWAVQENNTMRSNRMTIYLADDGSAKVQ
>WP_005841008.1 LptF/LptG family permease [Mitsuokella multacida]
MHIRILDKYIFREVFKAFIFGICAFSAVFIGSGTLFKIAKYITDYGASLSAVIKVFVFGLPSVIMWTFPMSMLLATLLTF
GRLSSSSEITAMKSCGIGFYRIAAPAVIMGFLVSIGAIAFNEYVVPWANTAYRNVVYYEIQGNNGMKSQEHIILKDIQDG
KIQRLVYARRYDGDTQTLQGVTMQDFNQDGKVSHVENAEYAEYSMDKWIMHNGMLYDISEGQSEHSMRFDTQVLPIKANP
KQIVREQKDPEELTMKELRAQINIMKTQYVDTNKLEAELYQRITVPMASLIFALIGVPLGLQPTRNSSSAGFAMSVIIIF
FYYALMTMGNALARSGAVAPIIAVWIPNIVGLIAGFILIRRASR
>WP_005841009.1 DUF3084 domain-containing protein [Mitsuokella multacida]
MYGVLLIVVLIITGGAIAFIGDRLGSKVGKKKLSIFGLRPRHTSIIVTIFTGVCITTLTFGVMAAASQNVRTALFGMEKL
NQKMKTTQADLNQATADLQTAQQQQQEANDALDQSRKDVETLKAQQQELEAESQRLQEGNRLLELAKAELMQRNDVLVAQ
NDQLGAQNSELSSANSSLQGQNSLLTGKNAELTGKNASLTSDNKDLEKRNQDLRNGIMTIREGDIVFRAGEVIASGVIRG
NRPAAEVDKDLQSLAQLASRNVSTRLGQDVSDKDVWIYKPEYNSAVQAIASSPQDMVVRIVAAGNLVRGEEVRASLELYK
NRVIYKDREFILARPIALKGVGNGEAEQAVMGFLKEVNAAASAKGILPDPIRGSIGVMDGAQFYEVVNAINGVHGTVVLS
AYARGDTDALGPLRLIIKEEQLPDQP
>WP_005841012.1 dCMP deaminase family protein [Mitsuokella multacida]
MNEKQHRPDWTEYFLDIAKAVGRRATCLRRRYGAIIVKDKIIISTGYNGAPRGEANCIDTGNCERERLHVPKGQNYELCV
AVHAEQNAIINADSAAMEGATIYIVGVNADGSLASGKPCLLCRRMLRNAKLAKVVYYETDGSIVSCRPDEIHD
>WP_005841018.1 AtpZ/AtpI family protein [Mitsuokella multacida]
MDQKKDKDAQHEMLRTGLRQAVKAFAVLSGVGIYLAVFVGICLFLGSLADTYLLGGGSFGKLTGILIGFPGAFYTLFRQL
KHNGIV
>WP_005841024.1 MULTISPECIES: F0F1 ATP synthase subunit A [Mitsuokella]
MHEIGVREVVHFAGLTFNWETLCMTWLTMAIVILISWLATRNLKMIPTGWQNVVEILVSWLDTQVSSMMGKRGLFLAPFI
MSLFMFLLTSNWLGLIPTLSSPTNDLNTTLGLALLVVVLVHVLGVHMKGGHYIAHFFKPTPVFVIINAIEEIAKPITLSF
RLFGNILAGEILIIILLKLMPIWMPIPSVLWLAFSIFVGGVQAFIFTMLSMAYLANAVKEDEEES
>WP_005841026.1 MULTISPECIES: F0F1 ATP synthase subunit C [Mitsuokella]
MENAIMVAAALVGAGLCMGLAAIGAGLGDGLVTSRFIEGITRQPEAQSKLFTNTLISVGLIESMAIIATVVALIMLYANP
LIK
>WP_005841028.1 MULTISPECIES: F0F1 ATP synthase subunit B [Mitsuokella]
MIDINATLIAQILNFLILAGILRAFAYKPVVRMLKARQDRIQESLDKADADAEEADKLLAEYKAKLAEANVKAENIVLMA
EKRASEEREAKRAEVKREIEQMRKAAKAEIEREREHAVQQLRAEMITLSMAAAGKIVAKNMDKSENEALITDFVKELDKD
KIGDLPC
>WP_005841029.1 MULTISPECIES: ATP synthase F1 subunit delta [Mitsuokella]
MLNLQLVRKYAKAIFEIAQEEGKLVEYGDELKAAREGIESVPQAIEFFSNPQVDPKLKKELLQKCFKKELSKDVYHFLLL
LVDKHRFVLFPAIVDEYRALSNEARGILIADVTTATAASKKQQKAIADKLEQITGKKVELRLHEDKSLIGGVVVKIGDRR
IDGSVAGRLETMKRKLLANE
>WP_005841031.1 MULTISPECIES: F0F1 ATP synthase subunit alpha [Mitsuokella]
MKMNPEEITAIIKDQIKNYDVDLNVDDVGSVIEIGDGIAHIHGLDKAMAGELLDFGNDIYGLVLNLEQDNVGAVILGGET
KIKEGSQVKRTGRIMQVPVGEAMIGRVVDALGRPIDGKGKIETTETRPVEYPAPGIADRKPVKEPLQTGIKAIDALVPIG
RGQRELIIGDRGIGKTAIAIDTILNQHDQNCICVYVAIGQKASTVARVVKTLEERGAMDYTIVVAATAADSSPLQYLAPY
AGVAMAEHFMYQGKACLCVYDDLTKHAAAYRAMSLLLRRPPGREAYPGDVFYLHSRLLERAAKLNDELGGGSITALPIIE
TQAGDLSAYIPTNVISITDGQIMLETDSFYSGIRPAINVGLSVSRVGGSAQIKAMKQVAGTLRLDLAQYRELAAFSQFAS
DLDKETKAQLDRGIRMVETLKQPQYSPLLVQEQVMVIYTAAKGYLVDIPVEKVVEFQTDFLKFMRTQHPEVAQKIIEQKK
FDDALETELKNAIMEFKETVPYKMA
>WP_005841032.1 ATP synthase F1 subunit gamma [Mitsuokella multacida]
MASLQDIRHRIKSVKSTKQITSAMNMVATSRLRHAKEAATENRPYAQKVSEVVHAVAKNAGTDFSHPLLEKHEDGKKLVF
LITSDKGLAGAYSSNACKAAEALIEKANDTDFVIVGRKGVGHFKSRGHNVVKEFIGISEHPSSEDARDIALELIRLYKTG
EYREIVMVYTKFVSAISCEPKSGALLPFAPLKAEDQDDLNVEYIYEPDAATVLGFMLPQYLFTVVYAALLQSAASELSSR
MNAMSNATDNAEDLMDKLNLHYNKVRQAGITREITEIVGGAEALK
>WP_005841034.1 F0F1 ATP synthase subunit beta [Mitsuokella multacida]
MAKGKVVQVIGPVVDIEFPAGELPAILNAVTIKGKTSIDIDLVVEVMQHLGDSVTRCIAMSSTDGLTRGMEAVDTGNPIM
VPVGTECLGRVFNVLGQTVDHNPAPVGNKEFWPIHRPAPKFDEQETSAQVLETGIKVVDLIAPYSKGGKTGLFGGAGVGK
TVLIMELIHNIATEHGGYSVFAGVGERTREGNDLWGEMTESGVIDKTALVYGQMNEPPGARMRVALTGLTMAEYFRDVQH
QDVLLFIDNIFRFIQAGSEVSALLGRMPSAVGYQPTLSTDIGALQERITSTKNGSITSVQAVYVPADDLTDPAPAGTFTH
LDATTVLSRQIAELGIYPAVDPLDSTSRILNAEVLGEEHYKVARGVQAVLQKYKELQDIIAILGMEELSDEDKLTVSRAR
KIQRFLSQPFFVAEVFTGSPGKYVPLKETVRGFKEILKGKYDDLPENAFYMVGTIDEAVEKARKIKEEEG
>WP_005841036.1 MULTISPECIES: ATP synthase F1 subunit epsilon [Mitsuokella]
MATIKLEIVSPDKVVYENDISMLIVRSTGGELGILPHHAPLVAGLVPHAMRIRLGADRDEQLIAVAGGFMEVTPEKITVL
ATAAEQPIDIDINRAKEAMARAKARIAAFHQGTPEGKDVDIDRAELALRRSIARLRAIGSEFEE
>WP_005841038.1 MULTISPECIES: TSUP family transporter [Mitsuokella]
MELLDINTLGFLVFFGFMAAFIDSVVGGGGLIAIPALMWTGLPPLTVLGTNKVAAVMGAFTSFVTFVRSGKVDGWLIRRL
FPISLVGSAVGVLAVRQIPSEFLRPLVVVMLILVLIYSICKKDWGRESTYQGMSTRLLVLSGVVAFTFGFYDGFFGPGTG
SFLLFAFLMVGFDFLGAAANARALNFASNIAAAVLFSYFGIVDFAHAIPMGLAMIVGAWCGAHVALSKGAGYVRPLFIIM
TTVLIGKQLFEFFK
>WP_005841039.1 MULTISPECIES: nitrous oxide-stimulated promoter family protein [Mitsuokella]
MSIFSRFLPKKKPVEIKNNIPKEKADIRKRFGIYCHSHHGTSGNKLCPKCTALLATVMTKMDRCPYGITKPICDRCERPC
FGAKQTQEFLKIMDSTSKRMFLRHPMMSVKHKLASMGVDYAKYQQQKKLDDKVKAKEKAAKERAKERKGKK
>WP_005841041.1 hypothetical protein [Mitsuokella multacida]
MNRSMLRKISNLLVVVLVGLALCAKVEEGGSEALFGKNDIAIVIGAVVLFLAILFARRQQKR
>WP_005841043.1 aminotransferase class I/II-fold pyridoxal phosphate-dependent enzyme [Mitsuokella multacida]
MPGLAERRRVNEVEKRHDEALRAPIAEAMKAYAADGARAYHTPGHKQGLGAHPLLKALVTEEGLREEVSLMEELDDLHEP
TMCIKEAQEMAAALYGADQAFFMINGTTGAIHTMLMGALAPGDTVLVPRNAHRSVIGGIILAGARPVFLQPEIDERLGIA
MGLTEETVRSAIALHPEAKALVCVYPTYYGVTYGLEAIAKLVHAHGMLLLVDEAHGPHLRFSDDLPPQAIDCGADMAAQS
THKILGAMTQASMLLTSGPRVSRERVREAASLLQSTSPNQLLLASLDIARLQMAEDGRETVGSAVRLAEKLRCAINEIDG
LWSFGLEYTDYPGATGLDTTKITVQVTGLGLSGVEAESILRHEYKVQCELSDARNLLFILSYADGKEQADYLLAALQGLA
RDHRRATVAASAVAAELPAVPAQGMTPREAFFAPKCSVPFGEAEGRIAAEQVMFYPPGIPILCPGDIIDAASLHYIRAMQ
SLGLKVVGPRDASLTELQVVGRGEQ
>WP_005841045.1 deoxynucleoside kinase [Mitsuokella multacida]
MERKGKLIIIEAGDGSGKATQTKALYDHLCREGYRVHRIEFPDYAADSSMLVRMYLRGDFGGHAEDVNAYAASTFFAVDR
YASYRMKWKKAYEAGAIILADRYTTSNMVHQAVKLTDRKEREAFLDWLWDFEFHKLGLPVPDKVVFLDMDPEVADRLIAA
RAEETAQEKDIHERDRAYLHRCHAAYEELAAKYGWTRVACSENGEPRSVAAIYADVYAAVRPLLEGVPKGQEGQDRKEAK
PQQGFEKGTI
>WP_005841047.1 ribonuclease M5 [Mitsuokella multacida]
MIKEVLVVEGKMDVVAIDKAVEADCIITEGFNLKPQALKNIEQAYKKRGIIIMTDPDSAGERIRKYLSRRFPEAKHAFVP
VEEATANDDIGIEQAKPDAIRKALAKVRTLDWEPKKIFTGADLILHGLSGAVDASARRARLGEKLGLGFANAKTFLTRLN
HYGVTREEFDRAIEEIEREDREQEESHE
>WP_005841049.1 16S rRNA (adenine(1518)-N(6)/adenine(1519)-N(6))-dimethyltransferase RsmA [Mitsuokella multacida]
MNKEDEKVLQPKIASREVTLHILKAFGLRMSKKLGQNFLIDARIVQGIVEAAEIEPGDRVLEIGPGIGTLTQGLAEAGAD
VTAVELDKKLPTVLKETLKAYDNVRIVPGDILKVNIPEIMGDAPFKVAANLPYYITTPILMTLLERRLPITHMVTMVQRE
VAERMTAKPGSRIYGALSVAVQYYTEPQIVLDVPPRSFIPAPEVMSVVVSCRVRKEPAVAVQDEKLFFRVVKAAFGQRRK
TLMNALKGGGFSKEAVRDALEQSGIDPTRRGETLTLEEFGRLADAFAAEENA
>WP_005841053.1 histidinol-phosphatase HisJ family protein [Mitsuokella multacida]
MIFDSHSHTAFSADSEMQAADAIEKAREAGVGLAFTEHLDLDYPGEMDFTFDPQAYWQAYEPYRGERLHLGIEIGMNESI
LEGNCNFLQQAPFDIVIGSQHIVDGQDIYYPAYYEGKSKEAAFHRYYALMVENVRRYGAHIDVLGHIDYIARYAPYDNPE
VSYGTFQEDIDAILRAAIETDTVLELNTRRLGSRTACKELMPVYTRYRELGGRYVTLGSDAHTASAIGANFGAAEKLAAM
ADLAIVTFVERRMVACTK
>WP_005841055.1 MULTISPECIES: six-cysteine ranthipeptide SCIFF [Mitsuokella]
MKHIKTVNKPSMQASLKTGGCGECQASCQSACKTSCTVGNQVCEK
>WP_005841058.1 MULTISPECIES: type I glyceraldehyde-3-phosphate dehydrogenase [Mitsuokella]
MAVKVAINGFGRIGRLAFRQMFDAEGYEVVAINDLTKPSMLAYLLKYDSSQGRYEYADTVSADDEAGTITVKGKTIKIYA
ERDAKDIPWAKHDVDVVLECTGFYTSKEKASAHLAAGAKKVVISAPAGNDLPTIVFNTNHKTIPAGTKVISAASCTTNCL
APMADALNKFAPIKSGIMQTIHAFTGDQMVLDGPQRKGNLRRSRAASENIVPASSGAAKAIGLVLPDLNGKLIGAAQRVP
TPTGSTTLLYAVVEGEVTVEGINAAMKAAATESFGYNEDEIVSKDIVGMRYGSLFDATQTMVSHTGDGNSLVQVVSWYDN
ENSYTSQMVRTIKYFAEEVK
>WP_005841061.1 MULTISPECIES: phosphoglycerate kinase [Mitsuokella]
MNKKTIKDIDVNGKKVFVRVDYNVPFDDKMNITNDTRMVRTLPTLNYLLDHGAALVIACHIGRPTEAREDKFSTKYLVKH
LSELLGRDVKWASDCVGAEADAAKAALKPGEVLLLENLRYHKEEKKNDPEFAKQLASGCDLAVDDAFGVSHRAHASNAGV
PKYIETVAGFLMEKEINYIGKTLENPQHPFVAIIGGAKVSDKIGVISNMIDKVDTIIIGGGMAHTFDAAKGLPIGDSLCE
PDKYDLARELLKKAEDKGVKVVLPVDLVIADKFAADANTKTVDVDKVPDGWQALDSGEKTSEEYTKALEGAKTVIWNGPM
GVFEFDAFAKGTLAVAKAVAKATENGAISIVGGGDSVAALKKTGLTDKISHVSTGGGATLEFLEGKEMPGIAALADK
>WP_005841063.1 MULTISPECIES: triose-phosphate isomerase [Mitsuokella]
MARTPIIAGNWKMNNTIVEGKNLVRGLAPLVKDAKVTVVVCPTATALAAVADAALGTNIHVGAQNVHWESHGAFTGEIST
GMLNEIGVDYCVLGHSERRGYFGETDEGVNKRAHAAFAAGITPIICCGESLEQREAGVYLDFVAGQVKAALAGFKPEEVA
QLVIAYEPIWAIGTGKTASFEQAEEVCAHIRKTVAAEFGQEAADGIRIQYGGSVKPATIKDLMKQPNVDGALVGGASLKA
KDFSEIVNY
>WP_005841065.1 MULTISPECIES: 2,3-bisphosphoglycerate-independent phosphoglycerate mutase [Mitsuokella]
MAKIKHAPVALIIMDGCGLGGKLDKSNAVEAAKTPVLDGLMANYNTSHLQASGEFVGLPDGQMGNSEVGHTNIGAGRLVY
QQLTRITRDIKNGDFFKNEVLVKIMQDAKANGGAVHLLGLVSPGGVHSHQGHLYALLEMAKQQGVKDVYVHAFLDGRDVP
PQSAQPYLEELEAKCKEIGVGKIATVAGRYYAMDRDHRWDREQKAYEAIAHAEGVVADDPVAGLKASYENGVNDEFVVPF
VVKGYEGMKNGDGAIFFNFRPDRARQLTHAFVDETFDGFERDEDLKIPFATFSQYEDGMNAAVAFPPEHIDKTLGEIIQD
NGLTQLRIAETEKYAHVTFFFNGGVEEPYKGEDRILVPSPKVATYDLKPEMSAVEVTDKVCEAIRSEKYDFIILNYANCD
MVGHTGVFPAVVKAVETVDSCVGRFVAAIKEVGGEVCITADHGNADKMMDYVNNQPFTKHTTNAVPFIVVSDRVKSVKDG
ALCDIAPTLLTLAGLDIPKEMTGKNLVEL
>WP_005841066.1 MULTISPECIES: iron-sulfur cluster assembly scaffold protein [Mitsuokella]
MIAYSQKVEDMACVAQEVHHGAAPIPEEGKWVKSKNVQDISGLTHGVGWCAPQQGACKLTLNVKDGIIQEALVETVGCSG
MTHSAAMAAEILPGLTVLEALNTDLVCDAINTAMRELFLQIAYGRSQTAFSDNGLPVGAGLDDLGKGLRSQVGTLYGTLK
KGPRYLELAEGYVTKLALDNEGRIIGYEVVQLGKVMEAVRAGKDANEAIKANTSTKGRFADGVKFIDPREE
>WP_005841072.1 Hsp20/alpha crystallin family protein [Mitsuokella multacida]
MFGLVPFASRKDLAKEENAFDRLFDVFDEPFLTNFKAPDFKVDVKDNGTSYELTAELPGLKKEDISLTYEDHYLTIATKT
AEDNDKKDEKGNYVRRERRSTSMSRSFYIDNIDESKATAEYKDGVLTVCMPKLTEKAEPSHTISING
>WP_005841076.1 TonB-dependent siderophore receptor [Mitsuokella multacida]
MRERIMYRRIALALASMAIVSPLAMHPAMAAAEDEVYDFGSSDIYAEKSAEPALETKAEPAPVQSPVEPVTENEEEAPAA
YAGGQVSTSVQLGVFGDRPTLDVPFNITGYTNKMMEDNQVATVDDVIVHDPSVSDQTLSGVSSAWNIRGFKAQQQDVQLN
GLYGIAPRFYGGVEGVDRVDVLKGPSAILAGIAPNGSLGGTINYITKRAGSEPLNRVKISYGSDSVFTQQVDFGRRTDDG
KAGLRINVLNRNGETSFDEHMRTDSITLGADYKGDRYRLGFDYGYVYNKVSDQQYQLTIGSKALATMTSMFKVPRGTKFG
ADGGYRSIHEQYGMLHGEYDFSKDWTGYFSYGLRNTKMEYFYNNFSLSDRLGNATMKYSYNNQVNKADSGEVGVRGKFFT
GGFKHELTVGANRIHYTRYMNNRTVKSGLKTNLWDIDFQVPENPYSWSEPKNDENTFTGVALTDNITTPNEKWQFVLGGR
EQRVKVDTYDTKTGAEKTHYDESVFTPALAVVYKPQKNISLYANYMQGLDAGDSLVTDTDASNYGEAFAPFKTKQYEVGA
KYDFGKWATTLSAFAIKSPTLIEDTATNRYAPSGEVRHRGIEWNVVGEPHKGTRLMGGLMFLDATYRNTAGGLYDGNRVA
ATSRWNAVMGLEQDIASVPGLTLTTNLTYNSSAYTNEANSFRVSPWATWDLGARYKFKAGGVPLTLRGDVYNVTNRNYWR
ALQNNGVFLGKSRTFLLSLTADF
>WP_005841078.1 iron ABC transporter permease [Mitsuokella multacida]
MVSTKRVALLAVVLIAVLGALALFSLTVGMRAIPLSGVLNALQSAGSQEPSDLVVWTLRLPRLLAALVCGMSFAVAGALM
QGVTNNPLASPSILGINAGASFGLALAMIFLPAASLQVTIVSAFFGAALATAFILVLASLKHGLTPVYIALAGTAVSAVF
LAVTQVIVVFFDVAQELSYWTAGGISGIRMTAILGVVPWTILGLILAVSVSRSVTLLSFGEDMAIGLGGSLSRIRLRAGL
AVLILAGSAVAVAGPVGFVGLVVPHITRRIVGIDYRLVVPFSALLGALLVLVADMVARTVSPPFEIPLGAVTALVGVPFF
LYLANRKEVRG
>WP_005841080.1 iron ABC transporter permease [Mitsuokella multacida]
MKNRHYIATFVILAALLLGLFFLHLQAGFHYFTKEHLLASLFCGGTPEERLTVFDFRMVRSILAVLIGMGLAVSGAVFQT
ISKNELASPSLLGVNAGAALAVMLLIYGSSSATGLGIWQQPLAAVAGGALAAALVFFLSHRRGRMTSTYNLVLNGIAVTA
GLHALQILLLVSLDPTRFQQVNTWLIGSIFGNSWTHVDILFFIVLAVLFFLLANHETLDLLALREETALGLGLRVSRTRF
VLLMAAVVLASSCVAVGGSIGFVGLICPHIARRLVGVAHCRYLPVTALLGGILLVAADYTARIIIAPDEMLVGLVVSLIG
APYFLYILLRSKG
>WP_005841082.1 ABC transporter ATP-binding protein [Mitsuokella multacida]
MELKARHLKAGYDKNVIIEDMNLTVPAHKVTALIGANGCGKSTLLKTLCRIQPPLGGEVLLDGRSIFAEDSRQLAKKLAI
LPQNPQAPAGLTVRELVNYGRAPHRARFFARTTQEDRRMVEWALQETDMTAFADRPIEALSGGQRQRAWIAMAIAQDTEI
LFLDEPTSFLDVAHQMDVLTLVRHLNTAYGKTIVMVIHEINEAARFADYLLAMKHGTLLYEGTPDEVFTKEMLADVFGID
AELLRDPRTDRPHCIPYVRDLTKEEKSYA
>WP_005841084.1 ABC transporter substrate-binding protein [Mitsuokella multacida]
MRNCLLTWGLLAVLTVMSLALGGCGSHAASGSKSTALFDPAVVRADTPEAIDAELAARFEKTKKAADKMFAEEEGHLVIA
HKYGKTILPEQPQRIAVIGLEDTAVSLDIPIAAEHLTKSSYLYPLMKDKGIANIPINAETKTINLEAVQQAKPDLILMRD
SYDKNAYNALSKIAPVVALDLQKEEVTALAAARAVGQPQKGEARLHAYYGRVKQARMAIKGNIGDATVAFLRVMQKEIRL
YPYSANATNRFMYELLNLRPDPMVVALDKTKNNLAISMESLPDLQADYLVISSGYGASSAGSKEAAAKRYEELRKDPLWQ
TLPAVREGHMLDVDSIIWNAHGLIAKEMAIQDLVDWLGSGNSERESE
>WP_005841086.1 MotA/TolQ/ExbB proton channel family protein [Mitsuokella multacida]
MELLTTGITFFQKGGIVMYVLLLCSLFVLSIGIERALYFRRMDSGRAFARDFYLALANGKRQQAEKLADDARGALADILF
AVITKKPEARKNPATYMEVQSGIALAKLRKRLYYLSVIVTMAPLLGLLGTISGMITSFSVFNLESGQATAITGGVGEALI
ATAMGLCVAIIALTVHAYFSQRIENIVTDMEQCFSMVETAEAGDIHGVKEEAS
>WP_005841088.1 biopolymer transporter ExbD [Mitsuokella multacida]
MRLRDRRSFTKPEVMIIPMIDIMFFLLVFFMISTLYMVNLKTVDVNVPKAVSAQTQMNVTYLVTLKKDGTLYLEDQPIEE
KALIKQAQQENRTSSHFAVVVRADEGIDYGKVVDLLDHFRSAGISRFGLAADAGGK
>WP_005841090.1 energy transducer TonB [Mitsuokella multacida]
MVREDKEKAASWGISAIVHLLILLLVTATGLFQAVSSESHPVDVEIYDNVTEDEQPTDGSEAVEEQTAAAEAAEMGAPAM
APIVIDESIKAPEIEKETKAEKPEKPDKEKPDKNPSADAKANASDAKGTSGAPGGRDGGLDKPQGGPARDPAHVKHVKVR
AQQLSTSQPAYPIALQAQKAVGSVTVNYIINASGGVESPQIEASSGYPEMDAAALAAIVNFTYRPARNDYDEPVNTHGRY
TFRFHP
>WP_005841091.1 deoxyribonuclease IV [Mitsuokella multacida]
MTIEHRLHIGCHLSSSKGFLAMGHEAVKLDADTFAFFTRNPRGGRAKELDLADVEAFLHYKDEHDIGTLVAHAPYTMNAC
AAKENLRRFAHEAMADDLQRLEHLPGNLYNFHPGSHVGQGAEQGIALIAKQLNDVLTPDQQTTVLLETMAGKGTEVGRTF
EELRAIIDRVEQGDKLGVCLDTCHVWDGGYDIREHLDEVLTEFDRVIGLSRLKAIHLNDSQNARGSHKDRHARIGEGEIG
LEALVRVIRHPALKDLPFILETPNDAAGYAREIAMLREAAE
>WP_005841093.1 MFS transporter [Mitsuokella multacida]
MLKWFLTGPDKPRIQDKAVVKKMYHTARVQAVTAMILGYGMYYVMRMTLGVAKKPMLQDGFTPTELGMMGAGMLVAIAIG
KCANGFIADHCNIKKIVPLGLLGAAIVNAILGMSNTTWVFIVLWAVNGVFQSMGSAPCIVSLSQWFAKSQLATYYGVFSI
AHYVGEGATYLGTSMIIVALGWHAAFFVPGVACIVLAFIMYRFMRDRPETYGLPSANEFEGEVAQEKKEQQVSTKEAQLM
VIKNPYVWLLAAAAICLGISRYSISSWGVIFLQEAKGFDLVTAGSVMSLSPILGGVGSFFSGIISDKIFHSHHSVTTIVF
GIIMLIGIAGVCYVPAGDPTLAAVCVAVFGFGLGVILCFVGGLLAVDLCPRKATGAAMGVIGLLAYGGAALQDIVNGLLM
DSAKVVVDGVTTYHFETITNFWIASVAIMTLLIVPTLWAKKHEDAEEK
>WP_005841094.1 metallophosphoesterase [Mitsuokella multacida]
MAKNIINGPYLLDPRATQITVAWEAIVPQAFKVTARAADGTEYPGAVAYQREEKCQEYPQGACVYTAVIEGLEPATEYAY
TITGDGEVAAASFTTLPEAPGHLHLLTLSDSHLFHNSAFFKKVVAQEAPEFILHGGDISFGTGYQHDQYQDNWFHKIPEL
LARVPAYYIHGNHDDGSFYDAFFTATQGRTVHTPDGGNTFSFDYGPAHFTLIDSNPWGLFEMNAVNSEMPLDRETRKRID
DTLKWIEEDLTSPAAKKAKWRILMMHHPYTDPFNNRYIVPIAERCKAQLVLGGHLHYYIKSVSVDPKVGARTVYICEGSA
QDPEAEYTPAREEKRLFSEFPEVTAKGRSNYGILDVTEKAIDYRLYGFRQDGSPELVDTIHLTHDEPEITFTDIELRRLD
NNGNVEVRALAENRGTSMAEAVIHLLDNKCEHAINLFGNEENSQVAVLEPGEKRKLTAVYQAVQPGEHTLRVGEAELKLV
VFEPTQLSFAHMRVRAGQGEEADCMIAGIEATNNLDHEIFISVPLYINQRIAETKSLFFRGHEKRYIEFHYKFQQGGEYQ
VNIADQLPKEVSIEGGIRIIPRILDKSGHGHTALLHGSPKVREVDGRMEVALEQYGDYIEIPASRDLRAPQGFTGMVWAE
IDRLARPSEMGHNPLMVRGKSVGWGATYCLRMVVERAGGLKWGICHDITEYSWQGGEAKIGDWAQYTMTFDKQRGGDSYC
DGKQLAHVAGISDDSEIRQWDDQPIFVGYSYIGHVIPEIGRPKYFTHLPGRIGQVRFYKKGLTAEENEAIYRNPEAKGPE
DEALAVWLDFRNILKVGTHTTEWRHPAIYDPAFKTQKKYWHFKQLKAKTHLPLQASLRATVEVSDDMATVKGSRQIVLKD
GTNYVDISNLPEAQYLRIVTDFAAEVGPDGTFVPELLSYQVVAENERDFTDMFWSTRPDWERGCFTGAVGFPPVDRLRDY
PEYTDVIHG
>WP_005841096.1 aldehyde dehydrogenase family protein [Mitsuokella multacida]
MKKQPLYIGGQDVMTEKTVPVYNKETNDVIAEISVAGEAECHAAVDAAEKAFREVKLSPYERYTIILKAANLMRERTEEF
AATLSAEAGKPLRDARGEIGRAYQTLILSAEEAKRLKGETIPLAGAPGCQHKLAFTIRQPLGVVCAITPFNFPVNLAAHK
IGPALAAGNTVIYKPASATPLTAALLCDVFREAGLPAGCLNLLTGPGALVGNYLTKDARIRMFSFTGSVPVGKSLQEAAG
FRRVALELGSNSANVVHEDVKDVKKVAELLAKYAFLNAGQVCISCQRVYVSRSIYQEFCDYAVAFAKNFKGGKLSDETTC
LGPMIAEKEAIRIESWVADAVAAGAKLLTGGHRHGAFYEPTILTDVTPDMDVVKNETFAPVFSIIPYDTIEEAVAGVNNS
RYGLQAGVFTTSLYIAHYAAEHIEAGGVVINDGSSFRMDNMPYGGVKDSGMGKEGPEYAIRELTEEKTIIMNFD
>WP_005841097.1 DeoR/GlpR family DNA-binding transcription regulator [Mitsuokella multacida]
MKIDRINRIHELLKNVHNISINDLCDTFQVSKNTIRRDIAELEQQGVIKKVYGGIVLAEPAGNPEPFASRENRNTEAKKQ
IARMAADFVHDGDVVYIDSGTTTMHMIPYLTEKRRLTIVTASVHVINAASNYSNLNVLATGGSLFTPSKAFVGPQVIQVL
RRYNISKVFLASTGISLEHGATNASPLECEIKRCLVEKDCEHFLLVDDSKFDVSSLMSYCTLKEVQYIVTNKMPPEKYVS
YCTANHIELVTPDTIRREEVEKIAMTR
>WP_005841099.1 iron-containing alcohol dehydrogenase [Mitsuokella multacida]
MGYTFMVPAKIISGTNVVEELGQHIQGKGTKALIVTDQFMVKFGNAAKVENALAKANIPYVTFAGANSEPTDKIVDAGLK
VYREEGCDFLVALGGGSPMDTAKAIMFMSTQPEGKKINEFMHVNIDMPVPYLVAIPTTAGTGSEVTKNTIIADTENNVKM
LLGGPSIIPALAVVDPTFTMTAPPSVTAATGIDALCHSIEAYTSRKAQPLTDTFALSAIKKIHKNLPICYKDGKNVEARL
QMSIAATEAGIAFNNASVTIVHGMSRPIGALFHIAHGVSNAILLPACMKFAIEENTARFATIARAMGVADDATPDHDAAE
AFVAEVTRFCKKVGIPSAESLLEQRGFTKEDFLAQLDKMASDALESGSPQNTMRIPTKEQLIEIYKELF
>WP_005841100.1 class II fructose-bisphosphate aldolase [Mitsuokella multacida]
MPLVHLTDLISKPDNTYAIGAFNVSDMEMAMGAIQAAEELEAPLILQIAEGRLRYSPLDLLGPVMIAAAKKCKMPTAVHL
DHGSTMETIKLALDLGFTSVMFDGSKYPLDENIARTKEVVKLAKSYGADVEGEIGRVGGAEGDYKSVDVLVTSVEEAKRF
AEESGIDAMAVAIGTAHGNYKEKPQLRIDRLKEIHAAVKTPLVLHGGTGLTEADFRNCLANGIQKINIATASYDASAAKI
KEVAAANPQAKYFDFSDAIVQGTRENVKKHMHIFGLEHKA
>WP_005841101.1 5-dehydro-2-deoxygluconokinase [Mitsuokella multacida]
MALISFDENKKRDVVLIGRVTLDFNPNELNRTLDKVKTFSMYLGGSPGNMAVGINKLGKKVGFIGCVSDDQFGDFVLNYF
NERGIDTSQMTRAKNGERMGLTFTEIKSPTESSILMYRDQVADLEIAPEDVDEQYIADSKILIVSGTALSKSPSREACLL
AVQYAKKHNTRVIFDIDYRPYSWRSKKDIQIYYSLLASMADVIIGSRDEVNLTEGLDEEATEPADHVIAEKYIEHGAKIV
IIKHGKKGSIAYTADKKAYKVESYHIKLLKSFGGGDAYGSAFVYGLLAGWTVPQALQHGTAHAAMVVASHSCSDAMQTVE
QIDAFMQEHKDEKVITELDWEAAL
>WP_005841102.1 5-deoxy-glucuronate isomerase [Mitsuokella multacida]
MRFGRLGQLKHGYNAMTTRESDMLMDIGYQEMDENEIVEFEDPLQETAFVITTGDVEIAWNGQKEIMHRESLLDENPYCL
HVPHGVKVVVKALKKSELLIQKTINDRDFAPVFYRPKDVQADVFGGGVWQGTAERTVRTIFDYDNAPYSNMVNGEVIMTP
GCWTGYTPHNHPQPEVYTYKVDRPQGFGCAFIGDNVFKIEDNTWSEISGGYMHPQCAAPGYAIWYSWMIRHLDGDPWKKT
RNDLPEHTWLLEPDADSKIWQPHKK
>WP_005841103.1 3D-(3,5/4)-trihydroxycyclohexane-1,2-dione acylhydrolase (decyclizing) [Mitsuokella multacida]
MAKTIRLTVAQALVKFLNNQYVEFDGKEVPMFEGIFGIFGHGNVIGIGQALEEDPGHLIMRMGRNEQGMAHAAMGFAKQK
RRKQMYACTSSVGPGAANMVTAAATATANCIPVLFLPGDTYADRQPDPVLQQMEQTVSLTTTTNDAFRAVCKYWDRVTRP
EVLMTACINAMRVLTDPAETGAVCIALPQDVEGEAWDYPDYFFQKRVHHIDRIKPSERAIEEAVKAIAKAERPLMIFGGG
VKYSEAEAVFQKFAEKYGIPFGETQAGKGTITWEHELNMGGVGETGGLAANTLAKDADVVIGVGTRYTDFTTSSKWIFQN
PNVQYVNINVSRFHAYKLDGIQVVGDAGAALEMLDEALGKTGYHVSDAYAADIKAAKAAYTKEVERVFHIQFGDNFVPEV
NDDFDYKAAEKAYKEAVGETLPQTRVLGLLEEHMDPNGIIVGASGSLPGDLQRVWRPKTVGSYHVEYGFSCMGYEVNAAL
GVKLAEPEREVYALVGDYAYMMLHSELPTSIAEGKKINVIVFDNMQGGCINNLEIGHGQGSYGTEFRFRNEKTGQLDGAY
VPVDFAMNAASYGCKSYTAHTEEELIAAIEDAKKQKVSTLIDCKVMPKTMVHGYGDWWRVGIAQVSKSKKIHDCYENLMK
PHYDAARKY
>WP_005841104.1 MULTISPECIES: myo-inosose-2 dehydratase [Mitsuokella]
MANIKLGIAPIAWTNDDMPDLGKENTFEQCVSEMALAGFTGCEIGNKYPKDPAVLKKALDLRGLQIASAWFSSYLLTQPY
EQVEKDFIKHCEFLKAMGAKFCNVAEQGTSVQGKLDKAVFRDKPHNTEEQWKTLAEGLNKLGAVAKKIGLTMTYHHHMGT
CVQTTEEIDRLMEMTDPDLVFLLYDTGHLVCSGEDPIYILKKYLPRIRHVHLKDIRMDIRNKVKEENMSFLAGVRAGMFT
VPGDGDFDFGPVFDIINDSDYDGWFIVEAEQDPAKANPLEYAIKARKYIKEKAHI
>WP_005841105.1 GntP family permease [Mitsuokella multacida]
MGISMIVFSLILLMFFAYRGYSIIFIAPIFAVVAAIGSGHASMPVYSEIYMTKAAEYIKTYYPVFLLGAVFAKIMEQGGL
AAAVADKIVSALGRDKAILAVLLGCGVLTYGGLSVFVVAFVMYPFAAILFKQADIPKRLLPGLLWMGIFTYSMVAIPGTP
QIQNIIPTSFFGTSTWSAPVLGLIGAVLYFGLAWGWISYRHKKLKEKGEGYGHHVLNEPEESREALPDWRLSSLPLLLVI
VLNLLISNPFHWEWAYHWDPESLDSFIPLHLSLLAGGVDKVQAIWSINAALIVSSIAAAVIGRRRLKLKGGLAKPINTGA
IGSTTAILNVASGYAYGCVIAALPAFAIIKDALLSLHLGNGPLMSAIVTTGIMTGVTGSSSGGMTIALGMLGQEWLAWAQ
QIGMSADVLHRIICMASECIDTVPQSGALVTLLAVCGLTHRESYYDVVILTLLKTLVVFACLGVYLMTGIE
>WP_005841107.1 DMT family transporter [Mitsuokella multacida]
MDEATRRKTYFLLAATTIIWGIQPLCIKWLVGVWSPVTITAMRYYLIGTTLLALSVYRGEHLLPPRDCVLGLILMGATGI
GLNNVMQFTGLAISTVTNCTLIAAASPAITAFMAVIFVRERLSLLAWGGIVLSFLGALLVISHGSLAVIETTSFNEGDIL
FLLAQVAWTTYSLIALKIMRRMSALQTTGWAGLFGAFIVTGYGLATGQFAPIMLTPSLWVAFLYTVIFGGIMAMLFWNIG
VHNAGASVTSIFQNITPVVGMIGGVLCFGEIIGIEELLGAAAIFAGVYLTTHSGLR
>WP_005841112.1 AAA family ATPase [Mitsuokella multacida]
MEKNTLVTITRQYGSGGREVADLVAKKMGVRRYDRKVVAMAAEKLGDEANFHDLIERSYNAPDNCLGNLGDYAYERVPQH
NRMYIEQAKVILQVAKEDGSAVFLGRCADYILKDHPNTYSFFIYADDEFRLTRAKTHYAGHTIKDLDAEDKHREQYYAYY
TGRTWGDPQNYDLMINTSKISLEAAADLIISYIELRQKNAAKA
>WP_005841114.1 IS30 family transposase [Mitsuokella multacida]
MCHYTHLTPFEREKILFFLAEGRSITEIAHLLNRSKSTISRELRRNAAPAGQPMSYCPLTAHALYKQRREACRPHKRLEH
APLHSYIQICILEYHWSPEEIVGRIQLEHGCRLVSVPTIYRAIHAGLLNPPGASAKFVLRKLRHHGKRRRKKGREERRGK
FVISHPIEDRPASAANRSVRGHWEADTVVGRQGKACLVTLVDRKSRYLLGGKAMGKTAAAVNKVMCEVLSGQPHLSVTPD
RGKEFSKHAQLRKELKRVTFYFPAPHHPWERGSNENTNGLLREFFPKGKDITDTPEDYIQRKYHELNLRPRKCLGYKTPY
EVYFSKVLHLA
>WP_005841118.1 helix-turn-helix transcriptional regulator [Mitsuokella multacida]
MAASEPVKVLKALADANRLHILELLGRGEQCACVLLEDLALSQPTLSHHMKILCDAGLVASRKEGKWIYYTRQAKALDEI
ASYLQALGQDIPTNSPTDDCRCR
>WP_005841119.1 DMT family transporter [Mitsuokella multacida]
MAKALCLIYLIWGMNWVVMKTANTFFPPITFVAYRFLFGALVLLSVWFWLHLPLPKKKYWPWIFLTGILQMGLNNIAAQT
SMLTLGAGMVSVLNYSMPVFAAVMAHFLLGERLTWRKGAGIVLAIAGMAVLMDVHAGGDATAICIGLLSAVFWGLASIFV
KLKLSDVNPISLTTWQMVCASLSLLVYTAIVPQGEVVWNAESVLCLIYNGVLASALAFFLWSWILQHIEVSKASVAVLAV
PVVGVVGGILCLGEPMTLHIFFGMIMIMAGIYIVVTHKRQPA
>WP_005841121.1 AraC family transcriptional regulator [Mitsuokella multacida]
MHQHEDRAEIILVTGGRGSFNIDTGHYLASPGDVLFFDSGILHDETTIDGDLATSCLGVSDFQLPGRRANEMVGRLYAPQ
LSLDAQFDAVRTLFHTAVQLALAGDAPCVLDQLTCAILCKLDEELARHGQPPRPQQESLGLTVKAYIDAHYRESITLQSI
AAELNFNPYYLAHAFREHIGYSPMQYIIRRRIGEAQNLLIGTDRSITEIAFSCGYNNSNYFQSVFKRLVGMTPGQYRRDW
VQNALPQT
>WP_005841122.1 sugar phosphate isomerase/epimerase [Mitsuokella multacida]
MKLSMNEATALKCKGTSLEQDLALCEKYGYDMIEIRTMDCLKDYLAKHSIDELAAYFESHPVKPWAFNTLEYFNNLPEAD
YKETLRKLREMCEWGKKIGCKTVITVPTVGLKKVTRQAIRKSTLACLKEMGEICGEAGMRLSVEFLGHPEASINDFGEAY
DIIHELDMENVGLTLDCFHFHGMHSSLADLAQADGKKIFIVHLNDTEDFQFGALRDDDRVWPGDGCIDLDGILQTLRKIG
WAQDVLSLELFRPEYYAMPADDVYRIGKAKSEAVIARNF
>WP_005841123.1 AraC family transcriptional regulator [Mitsuokella multacida]
MAIEEPGVLWRDGVYFYAASNFAKQHLFYPMWGATYELDSPYRIRRDYMDAYMIQYVARGALHFKLRGHHFVAKEGELVL
LACREKNDYWSEGTARVKWFHFNGREVGPLLERIYETNGSGHMSTFFGARVEPLIDDILQGLKSGNCSEFQFSRDLYSIL
CQLAEQSLEKEAPAEESVRRAVAYIRRHYAEPLSVQDIAESVSLSPYYFTRLFKRIMMTSPHLYLLNHRLAEAKKMLVYT
RDKIDTIAEATGFQSSSYFVRAFHREMNMTPKAFRQYFSAAGTHNRYKFEQEGGSDRQVSDKSGLHESKK
>WP_005841124.1 inositol 2-dehydrogenase [Mitsuokella multacida]
MEKVKVGIAGLGRLGKVHANNIAYKIPNAELTAACSIMPAELEYAQNELGVKDVYTDFDEMLAKADIDAVAIVTTSGLHC
SQIAKALDAGKHVFSEKPLGVNVEECKQAEVAVERHPELSFFLGFMRRFDPSYAYAMEKIKAGLIGEPYMVKATGIDPEA
LVQGAIRFAPTSGGIFIDMAIHDIDLMRWFLGEDPVEVYASGATFKHPEFKAAGDDETGVAMYKCKSGKIGFVHVGRTAP
YGYHVETEIVGTEGTLRISPVPEKNLCMIYDKNGAVKECVSGFPERFAQAYLLEMQEFIDCVQTGRKPEVKVYDGTKSTQ
IAFATTQSYKEGKPVVIDY
>WP_005841126.1 MFS transporter [Mitsuokella multacida]
MGNPANAAAENSGKLSWLTRIAYGLGDTAQNIVWGAMSILTFFYTDYAGIDPAMVGLVFLISRCFDGFSDVIMGFIVERT
NSKWGKSRPWILWTSVPFALSIVLIYTVPQGSSALQFAYLFVTYNFCTTVCYTALNLPYGSLSAMMTRISKERDMLSITR
MTLSPLGKILSVSATLPLVKMFGDNQMAWVEVMGMWAVLGLLLLLFCFSQCKETVVIEARKKVAKIPVGKSLKCLALNKY
FWMAMTIWMMQNVIFYITGTVLPYYCKYIFMDSSLYSILYLLETGLTIGFTIVFCPALLRKFGKRNMSLIGISVCFVGHL
IYLLNPLDFNWVVFSCVIRGIGFAPLNSVIFGFLGDVVEYGQWKFHIRQEGLIFSGGSVGTKVGSGLTSAVLTGLLSYAG
YVSSTTAAAVQPDSAIQMIIDLYEFGPIFVWVVLLLILWAYKLDKQYPQIMRDLVAREAKGEL
>WP_005841128.1 inositol 2-dehydrogenase [Mitsuokella multacida]
MIKVGIIGAGRIGHVHGESISKFVKNATVKTIADPFMNEKTEAWAKSIGIENTTKDYHDIFNDPEIEAVLICASTDQHSP
LSIEALRAGKHVFCEKPIDHDVNKIKEVLDVVKETGKKYQVGFNRRFDHNFKAIRDAVVAGKVGKQQIIKITSRDPEPPS
IDYVKISGGIFLDMTIHDFDMVRYLSGAEVEEVYAEGSVTVDPEIGKAGDIDTAIITLKLDNGATAVIDNCRAACYGYDQ
RAEVFGTKGCVAISNDSDSNAVYSCKDGVIAEKPMFFFLERYMMAYANEVDQFIEAIVNDTPTPVNANDGLQPVLIGLAA
KKSVDEHRPVKIAEIRAQYGL
>WP_005841132.1 aspartate aminotransferase family protein [Mitsuokella multacida]
MKLKDTGLTAADIKAKVKKYMIETYERFDFLAETAKDQYMYDENGTPYLDFYAGIAVNSAGNCNEKVVKAVQEQAAEIMQ
TFNYPYTIPQALLAEKVCTTIGMDKIFFQSTGTEANEAMIKMARKYGIEHYGPNRYHIVTAKMGFHGRTFGAMSATGQPG
NACQVGFGPMAYGFSYAPYNDLEAFKAACTENTIAIMIEPVQGEGGVHPATKEFMVGLRKFCDEKGMLLLIDEVQTGWCR
TGKVMSYMHYGIKPDIVSMAKALGGGMPIGAICAREEVAKAFTMGSHGTTFGGHPVCCAAALAEVNELLDRDLAGNAEKV
GAYLRAKLAELPHVKEVRGQGLLVGCEFDDTISGVEVKHGCFDRHLLITAIGKHIIRLIPPLIITEADCDKAVAIIKETV
ESLSK
>WP_005841133.1 AAA family ATPase [Mitsuokella multacida]
MEHAPKTKEKKKVIITVGCEYGCGGPALARKIAADYGIPCYDRDLIDAIIEEAGFSKDLLDKAEKAQEIRGRDVTINPAK
LGAIKYHNLTDRVVFLQRETVKRLAARGSCVFVGRCADHILRHQEKCLNVFIYAPSAVRLENVMKAHSLNKTDAKLLIKK
SDEDLHARYKQVTGTYRGDRHNRHLLIDSSLLGIDRTAKLIEEVASEVFGIEGCQDIEGALVRKGTKDAVTAAASSIGET
DTAPDKPPVATAEMGV
>WP_005841135.1 APC family permease [Mitsuokella multacida]
MEQKTSSFDRVLGAWDILVIAFGAMIGWGWVVSTGTWIQDGGILGAAIGFLIGGIMIFFVGLTYAELTSAMPQCGGEHVF
SHRAMGPIGSFICTWAIVLGYASVVCFEACALPTIITYIFPGFLQGYLYTVAGFKIYASWLAVAVGMSLLMTWINIRGVK
AAAKLQTILTVIIGAAGILLIVASAITGSVSTLAPQAFVGEDTGTTIKAVLAVAVMTPFYFIGFDVIPQAAEEIKVPLKK
IGSILILSVVCAVLFYALVIVAVGLVLTGPEILASENGTGLVTADAMAKAMNSATMAKVIIIGGMCGIITSWNSFLMGGS
RALYSMAESYMVPKFFAKLHPQYKTPVNALYLIGFLSILAPFAGRKMLVWIVDAGNFACCVAYCMVAVSFLILRKKEPDL
ERPFKVAHYKIVGGLAVLMSGFIVALYVIPNSGATLVWQEWLMAGGWAVLGVIFGVACKRKYRERFGLLVDIISNEDAVA
LQSSDEEISVALDRAIDDAIDKILAERNLTPAS
>WP_005841138.1 iron-containing alcohol dehydrogenase [Mitsuokella multacida]
MNEFAFSIPQDILVGRGTAERLAEAAKKIGGTHAFIISGPHLTKMGHVKHCADLLAAAGIPADIFSGTEGNPSVETVAKA
AAAYRESGADFIVAFGGGSPMDVAKAVAVVAKYGGSITDYEGGGKVPGDIIPLIAIPTTAGTGSEATAFSVITDHARNYK
LTVFSYKLIPKYAILDADFLTTAPARVAAACGIDAMVHAIEAYISRAASPFSDAMAEKALELIGGNIRRYVANRADVEAA
EAMLTGSLFAGIAFSWARLGNVHAMSHPVSAYFNVPHGVANAILLPTIMEFNALADQGKYRKIYAYIANCEVPEDFEPID
LVALLRELNVVLGIPATLHDAGVTAESFEAMADDAMKSGNIAVNPRTTTKADVLALYRKAL
>WP_005841140.1 iron-containing alcohol dehydrogenase [Mitsuokella multacida]
MSLTYYFLPTRNVFGEGAVNEAGKLMKSLDGTHPMIVTDAFLAKSGMADQVKKILEDEGLPTYIFGGAEPNPTDKNVVAG
VKAFKEQGCDSIISLGGGSSHDCAKAIGLIAANGGEIYDYEGIDISKNKMVPLMSINTTAGTASEITRFCIITDTRRKVK
MAILDWRVTPQIAINDPVLMKGMPPRLTAATGMDALTHAIEAYVSSAANPLTDAAALQAINMIQKYLPKAVANGDYLYAR
DKMAYGQYLAGIAFNNASLGYVHAMAHQLGGFYNLPHGVCNAILLPYVCEFNLISNLNRFRDIARAMGEVIDGLSTNEAA
DKGINAIRRLSREVGIPQTLKELGVQPEDFELMAGNALKDACALTSPRKYTKDEVVELYRRAYEGDWVDSTL
>WP_005841141.1 LysR family transcriptional regulator [Mitsuokella multacida]
MEIRHFHYIRTIYETGSISRAAEKLYISQPSLSQLLKSVEKKVGAPLFDRGSQPLRPTTIGQKYLETAQRIMELDTEFHR
YVEDELGCAQGNLVVGSSPFRSTYFLASFLPEFQEKYPGIRLQLAEHTSKRLEEAVLSGDADLIIATQPVDANAFSFAEL
YSEEMVLVLPAGHELSKQYHLPQDCRGTLPLLPIGLLKDTPFIQMHSEQKLHQQLLSLCEEAGFTPKIYLQTRSMETALT
LAAAGLGATLLPMTLLRAFQPKTRPCYAALPTRPRRHALVAWRKKSYLSHAARAFIDSLVNYCRDKGDDI
>WP_005841143.1 RpiB/LacA/LacB family sugar-phosphate isomerase [Mitsuokella multacida]
MKIAMANDHAGTKLKNEIKAYLESEGHEIKDFGTYDEESCDLSDFVYPAALAVAKGECDRGIFVDGVGYGSAMIANKLRG
IFAVVCQDPFCAALARQHNDSNVLCLGGKIIGPAIAMEIVKTWMHTDPLTAEKYRRRVKKVQEIDAKHCVAVK
>WP_005841145.1 metal-sensing transcriptional repressor [Mitsuokella multacida]
MCACEKTKNVAAAGTEGTEEKSCCGCVKHKYRDKDSKEYKCLVSRLRRIEGQVRGVCKMVEEDRYCVDILTQVSAIQSAL
NAFNKELLAQHIKSCVVDDIRAGHDEVVDELVATLQKVMK
>WP_005841146.1 heavy metal translocating P-type ATPase [Mitsuokella multacida]
MKKEQFTITGMTCSACSARVEKAVAKVDGTKDVSVNLLTNSMQLEYDEAKTNVPAIIKAVVDAGYGASVKGQKAAAQAAP
QEDPVKKSIAEMKHRLIWSIIFLLPTMYISMHGLFERLFGLPVPAFISTIFDGPENAITFAFSQFLLVLPIMYLNRRYYI
AGFRNLFRGAPNMDSLVGMGSMAAALFGAFAIFRMGWGFGHGDMALVQEYSTNLYFESAGMIVTLITVGKYLEARAKGQT
SKALEKLMDLAPKQACVVRGGVEQTIPAEELVAGDEIIVRPGERIPADGTVLSGTTSIDESAITGEPIPVEKHAGDKVTS
ATINKQGSIHFRAERVGEDTTISQIIRLVDEASASKAPIARTADKIAGIFVPAVITIAVIAGGIWLAMGASVEFAFSIAI
CILVISCPCALGLATPVAIMVGTGKGAENGILIKSGEALEVAQSVDTVVMDKTGTITEGRPEVTGIVTADGVTEQQLLAI
AAGLEQGSEHPLAEAVMAAAKVKGIAPREMTEFRALFGRGVEAKADGHAYAAGNAKLMEEKGVDLKDYEAQLAAFSDDGC
TPLIFAQDDRVIGILAAADVEKATSREAIARFHEMGIDVVMLTGDNARTAEAIRRRMGIEKVIAGVLPENKAEHIKALQA
AGHRVAMIGDGINDAPALAQADLGIAIGAGTDVAIESADAVLMKSDLLDAVSAIRLSKAVLKNIKENLFWALIYNVICIP
LAAGILYPAFGIKLSPVIGAAAMSMSSVCVVMNALRLRFFKPDHGASAKIEAGQTAAAVSTDRHEEKAAIPVAETQPVQE
KEAIRMEKTLKIEGMMCAHCQKHVHDALAKMDGVTDVTVDLEGGKADVKATHDISEADFRKVIEEAGYELVG
>WP_005841147.1 sigma-54-dependent transcriptional regulator [Mitsuokella multacida]
MKRGERIYAYIQQGSEAWPGDQVTGRIGFDAQQIAAALDILRNNVSKELNELHRQGKIVKFLGRPVLYFDKACLESALGV
ELGEGACQFDDVEAISQSKAPAEPENPFARLIGADRSLKRQVEQAKAAILYPPDGLHTLIVGQTGVGKTLFAHMMFEYGK
TMHRFAEDAPFVTFNCADYYNNPQLLISHVFGYVKGAFTGAEQSKAGLVEEADGGVLFLDEIHRLPPEGQEMIFYFMDTG
TFNRLGETRRSRQAKVLIIGATTEDPDSVLTKTFVRRIPNIMKIPPLAERSSGEKLDIIKLMFQDEAQRVKKPIRVGVET
IKALVGSIGSGNVGQLKSNIKLLCAQAFLSGIDSPEGIEVDFKMLPQQIRNGLLTLSANRQALAEVTKALGSDSCIIVPP
GPEFQLTDADSGVEPFNLYQVVEAKVDLLKGEGISSDLIKQILATDVNIYVRNLYNKKHSVNMTTRERLLKIVDASLVDF
AEHVALYVQKRMNSSYHDRFLYAFSLHLSAFLKRVKSKDVPHKELEGAVPQDSLCLEVAQEIGSLIEKHYHIEVPRVEIE
YIALLLESSQEDDLDDRVVIVVATHGQSTATSMVEVAQRLFGTTDVSVLAVDMPLEVRPQAVLDKMTAMLKSMHCLKGVL
ILADMGSLCNLGPSLEKSIEVPVRTIDMVSTPLILEAMRKAELAGMDLDGLYDSLASFHGYEARDVTKDEELAKVTDDGR
VVVTICSTGQGTALKLKSLVEDILRGAGQSLPVIPVGLVKLEERLQEIAEGHRIVAAVGVKKPAMRIPFIPLEAIIDGAG
EAALLEIVTGSRGTVRPRQGSRVVQNLCAESLRKFLTYLNPEKVLPLLMEFDQRLEAGRAEPLANPLRIRLLVHCGCALE
RCVMRKPLHYGGNPAELDRRKVQQLQKAAELFSEKLHLTLATDEYYFMAEMI
>WP_005841149.1 PTS sugar transporter subunit IIA [Mitsuokella multacida]
MFAIIVGTHGLFAKELVRSCEMICGEQKNVRAVTLVPGEGPDDVVKKYEEAIKELDCSGGVLFLNDLFGGSPYNAACRLV
IANEAYGIVTGVNLPMLIEMCSAQMMDEGLSIQELMEKAAEAGKSGMQFFHASQIADDDEEEDDL
>WP_005841150.1 mannose/fructose/sorbose PTS transporter subunit IIB [Mitsuokella multacida]
MKIVLARIDDRLIHGQVATVWSKATNCQRIIVCDDEVAKDKIRSTLLKQVAPAGIKSHVVDLAKAVRVYNNPKYENDRCL
LLFTNPSSVLYLVEHGVPIKSVNIGGMSFHEGKHQITSAVSVDDTDIAAFKKLNEMGIELEIRKVDTDKKQNLMDVLK
>WP_005841151.1 PTS mannose/fructose/sorbose transporter subunit IIC [Mitsuokella multacida]
MELSSLQILAIFIVSAVAGMGSVLDELQTHRPLIACTFTGLILGDITTGIIIGGTLEMIALGWMNIGAAMAPDAALASVI
STILVIAGHQTIGAGIAIAMPLAAAGQVLTILCRTLTVVFQHQADHYAEKGELRGIDICHLGALLIQALRVAVPSTLVAM
YIGTGAVEAMLAAIPPVITGGLQVAGGFIVVVGYAMVINMMGAKYLMPFFFLGFVIAAFTTFNLVALGVIGLVCAIVYIQ
LNPKYAQLAAAPASSESSSDADDDLDDELD
>WP_005841154.1 6-phosphofructokinase [Mitsuokella multacida]
MIKKAIAVMTSGGDSPGMNAAARAVVRTALYEGVKVYGINNGYQGMLDDDIEELTSRSVSDLIQRGGTFLGTARCPEFKT
PEGRRKGYENLVKRGIEGLVIIGGDGSLTGGSLLSKETGLPIVGLPGTIDNDVWGMDYTIGCDTAANTIVDAINKLRDTA
SAHRRIMLVEVMGRNSGWLAMMSGIAGGAEFVLVPEVKFNIDTMCEEIKEMYDAGKRYSIIVVAEGAGSAIEIGKAVEEK
TGIDTRVSVLGHIQRGGSPTVEDRMKASMLGEKAALAIISGASDVVFGFNEGKVVAVNLFEAVNNTKTLNPELVRLARVL
A
>WP_005841155.1 diaminopimelate decarboxylase [Mitsuokella multacida]
MSKKTFPLSKDELEEIIKKYPTPFHIYDEHAIRENIRKLQKAFAWAPRFREQFAVKALPNPRILQVLHEEGAGTDNSSLA
ELVLSEVSGYKGSEILLTSNDTPADEFQKAIELGAIINLDDISHLDYLEKNAGLPEIICFRYNPGDLIEGNDIIGKPTEA
KYGLTRDQLFEAYKMAKEKGVKRFGLHTMVASNERRTEAFVFTAKLMFELAVELKNRLGIHVEFVNIGGGIGIPYRPEEE
PVDLEAVGEGIHKLYDEMMVPEGLGDVAMMTESGRAITGPAGWLVSTAIHEKKTYKDYIGLDSCMANLMRPAMYGAYHHI
TIAGKENEPCDHVYDVTGSLCENNDKFAIDRKLPKIDIGDRVIIHDTGAHGSAMGFNYNGKLWCAELLLHEDGSVELIRR
AETLDDYFATLKYPGSVIK
>WP_005841157.1 DNA topoisomerase 3 [Mitsuokella multacida]
MRLYIAEKPSVGRELAKCLTGPVTRRDGYLVTKDGVVTWLFGHILRQAEPEEYDPKYKRWRADDLPIIPEHWKLFVDKDC
EKQFAIVKSLIEKADEIVHGGDPDREGQLLVDEVLDYLGNKKPVRRILLNALDEKSIKKANASLRDNRDFFNLKQSALAR
ARADWLIGMNLSRAYTLAARRAGHERLVLPIGRVKTPTLSLVVRREREIEHFKPVTYYLIRGTFQHENGSFEAQWKPKDT
MAGLDSENRLIDKKIADEKLAFFEELPHDAVISAYQKAKKQEPQPLPFSLSTLQVLAGKRFGYAPQLVLDTAQKLYEKKL
TTYPRSDCEYLPTNQLGEAATILSHLAKAGDAQVAAWVKAANPKQKSRAWNDKKISAHHAIIPTTVQADVTKMTQEERNL
YHLIARAYLAQFYPVHTYDQTKVEVQYKDETFTASGRTERDLGWKVMYQSQKKKQESDEEDDKEDKEESAKTLPAMKKKD
AVAWQRGRMLEKMTKPPTRFTASTLLAGMKEIHKYVKNPEAKKQLKDVYGIGTEATRATIIDDLIRRKFMKAEGKKKYLV
PTPAAYLLVDALPDELTYPDSTAIWEDKLHSMSEGEGSLADFLQGQIAFTRKLCAKATDVHMEVKGENVCPRCHQGVLTK
RKGKNGVFWGCSNYPKCRMTCNDKDGKPDLEDAKARLARRPCAAAPAAVSASALAWQAHPSSAQAAGGYSSAESADDIAA
LNALFSPADYAARMEADAKSYAAQQKKASSSWQSWADKPKYSASPMEHMAKDVASSDYLCPRCREGHLRSIYGRNGVFWG
CSNYPRCTATFDDDHGKPLLK
>WP_005841158.1 DEAD/DEAH box helicase [Mitsuokella multacida]
MKTFRDLGVSEALIEALADKNIKAPTPIQQQAIPKILAGTDILGVAPTGTGKTLAYLLPILMQLDKERREAQAVVLAPTY
ELAMQITGEARDLSQKAGLGIRVQGLIGGANIARQIDKLKEKPQLVVGSAGRILELARKGKLKLTGVRFLVLDEFDRLLD
DQNDMTTADVVKLLPQDRQALMFSATDPKKERERASFLGHPERIEIEQSAEEIAACHHYFVTVPFREKIERVRKLTRSLP
IERGLVFINRTFAAEQTLAKLRYEGIRAESLLGKDAKQSRQSAIAAIKGGRAQLLLSTDLAARGLDIPAVDYVINLDFPE
SAQVYQHRAGRTARAGHQGAVITLIDFKEAVKLEQLGKKLGIEFERLPRAAAPSAHRPAKQRGPRSARPAKAVKAAKAVK
PIREIKADKSAKRPHKKQ
>WP_005841161.1 hemolysin family protein [Mitsuokella multacida]
MDIVPILFQLLLVFFLIAMNGFFVAAEFACVKIRPSRLETLIQEGSRQAKYAKQLTDHLDASLSVTQLGITLASLGLGWV
GEPAVATLILPITHAVGLDDVVGHTISLALAFSIITGMHIVLGELTPKTMAIQNVEKIMLNVALPMLIFHRVMYPFVWLL
NHVANWVAHRMGFHTASEGDDAHTEEEIRLLMEESHRQGLIDDTEVDFVDNVFDFTDLNVREIMTPRTDMVCLYLEDTME
ENLHTILEEQLTRYPICHEDKDHIVGFLHVKDLMRIMAEGRKPNLRRLARKALIVPESMDVSVLLKTMQKQRSQMAIVVD
EYGGTAGMVTIEDIVEEIVGDIQDEFDEERPTAERRGKRIFSVDAKMLLEELEDILEIDIEDEDVDTIGGWLYDQIGQTP
RVGQMAASGGNLFYVEEVDGVRITRVLIHCAEDLEKEHDEIVDMP
>WP_005841162.1 ABC-F family ATP-binding cassette domain-containing protein [Mitsuokella multacida]
MIITLENFTKSYGEKQLFAGVNLSMDAGDKVGIVGVNGTGKSTFLKAIAGLVPVDDGTMVTMRGLRIEYLAQDKVFDPEH
TVLMEVFRGMTSLMDALRGYELALADAAKDPESPAIQKRIMQYAEKIDELDGWQVESTAKTVLQKLGIADYTAKTGTLSG
GQQKRLALATALIQPCDLLLLDEPTNHLDSETIAWLEEYLRGQKGALLMVTHDRYFLDNTATKILELDKGSAYTYTGNYS
SFLEQKEARIEREEASEQKRQNFLRNELKWLRRGAQARSTKQRARIERYEEVKNKKVDLDRSTVEIGLAGSRLGRTVIEP
NHVNYEVGGRTIVRDFSYTVLRNDRVAILGRNGTGKSTLLNIFAGRLKPTSGTVTIGQTVKIGYFTQRAVSMDERLRAIE
YIQEAARAITLADGSRISAKELMERFLFPGELQWTPIARLSGGEKRRLFLLRILMEEPNVLLLDEPTNDLDLETMSVLES
FIDDFRGAILFVSHDRFFVDRLADKVFVYQPDGSLRLYAGGYSYYKEKEREEEEEKAEKAQSAPSAASEKRETKKAQERP
AREAKRRLSFGEQKEYAEIEGVIASKEGELKVVRLEMQQNASDYTRLAELGREETRLSAELDHLMERWAYLEEIAEQQDS
>WP_005841164.1 hexokinase family protein [Mitsuokella multacida]
MAFDKNQFAEIIEEFKVDGTRLHEVAADFRYDLRKGLENPDESSLRMLKSYVGLPTGEETGEYLALDFGGTNVRVLRIRL
DGHGKFEVLKKVAKPLRVEGVYDFVGEGSTAEQQFDFIAELVDEAIEGDHTTKYLLGHTFSFPSEQTDLYNAKLIIWTKE
FATAGVEGKVVNDLLKEALHRQGIDNVEPTAVINDTVAVLLAAAYKQADTYIGSIYATGHNTCYFEPFKGKAERPMILNL
ESGGFMKLAPNRFDAEFDAQSEKPGEQRLEKMVSGRYMGELFGMAIAELLGEKGKKYGFTSIDMSNIILDETAGLTEVGR
IVSAKTGHDLEEVDRQRLQELASALVVRSARLVTATYVGIIWQLAGDDAIKKQHIAIDGSVYEKMPLAKENIMRALSELL
GESASLVDTVLENGGSGLGAAIAAAMSQKQA
>WP_005841166.1 RNA polymerase factor sigma-54 [Mitsuokella multacida]
MSAIEQSLGMNLSQHLAMTMQLQQAIQILQLSSQDLCAVIEKEYLENPVLEMEYPTGRRELYEQDGSMNVRALADYLDGG
SKQPAYFTDEDDRQFDAAAPLHMTLEEELLEQVNFTFKENEYERAVATFLVGSLDSRGYLTLPTAEAARAMGCSEAEILR
ILAVIQSFEPAGVGARDLAECLRLQAERQGIYEGLIAAVIDRHLDEVAAHRIKEIAAAEHVEPAAVQMAVDIVRRLNPKP
GAAYGTGAPAYITPDVIIRRGEQGYEVEVEESDVPQLHISALYRQSDTFDKATQKYIASRLHAASWLINSIEQRRATIRR
VVEEIVRRQPAYFEKGPAFLQPMTMKDVADTIGVHESTVSRAVANKYAELPTGIVALRSFFTLRSTRSETGEDVAAAQAK
SAIEALIKGENPKKPLSDQKLCTLLKSKGIALSRRTVMKYREQLGYDSSVKRKRY
>WP_005841168.1 NAD(P)/FAD-dependent oxidoreductase [Mitsuokella multacida]
MQQNQKKPRIVIVGAGFGGVKLAKLFAKENVDVLLVDRHNFQLFQPLLYQVSTAVLSTDEIAYPVRAFFRKSRNVEFFMA
KAEGVDQARKVLLTNHGEIAYDYLILAAGATTNYFGMQEVEAHSYGMKTLQEALHIRNHVLHMFERANKETDPEVRRRML
TFVVVGGGPTGIEESGALTELFGIQQKEFHNLDFSEVSVKLIEATANVLPMVAPNLREHAVKVLRKKGVDVMLNTQVVGY
DGNDLKLKDGTTIPTQTVIWAAGVKAVPFIKDCGGEVDRGGRIIVNEKLQVEGSDCVFAIGDCAHYQHGTERPLPTVAPV
AMQQAQTAHDNIMKLIQGQQDLATFHYKDLGAMATIGRGEAVVDKTKINPQMTGFIAWCAWMFVHLLRLAGAHANFTVAI
KWTWNLFSGTRLGRIITNIKD
>WP_005841173.1 MBG domain-containing protein, partial [Mitsuokella multacida]
GTVDKAFTSDIQGLTNGDDASIVNLTYATKGYLSNTKTNDVGDYDINTSVNELKNYDVKTNTAKLHINKAALFVNTDDKT
TTYGTVDKAFTSDI
>WP_005841175.1 MBG domain-containing protein, partial [Mitsuokella multacida]
MTNGDDASIVNLTYATKGYLSNTKTNDVGDYDINTSVNELKNYDVKTNTAKLHINKAALFVNTDDKTTTYGTVDKAFTSD
IQGLTNGDDASIVNLTYATKGYLSNTKTNDVGDYDINTSVNELKNYDVKTNTAKLHINKAALFVNTDDKTTTYGTVDKAF
TSDIQGLTNGDDASIVNLTYATKGYLSDTKTNDVGDYDINTGVNELKNYDVKTNTAKLHINKAALFVNTDDKTTTYGTVD
KAFTSDIQGLTNGDDASIVNLTYATKGYLSDTKTNDVGDYDINTGVNELKNYDVKTNTAKLHINKAALFVNTDDKTTTYG
TVDKAFTSDIQGLTNGDDASIVNLTYATKGYLSNTKTNDVGDYDINTSVNELKNYDVKTNTAKLHINKAALFVNTDDKTT
TYGTVDKAFTSDIQGLTNGDDASIVNLTYATKGYLSDTKTNDVGDYDINTGVNELKNYDVKTNTAKLHINKAALFVNTDD
KTTTYGTGLKA
>WP_005841216.1 TMEM165/GDT1 family protein [Mitsuokella multacida]
MEAFLASFLVVFLAELGDKTQFIVMAFTAKYRWQSVFAGMTLGIFVVHSLAVAVGSLAGQLIPVHLMTVIASCLFIGFGI
WTLRGDDEEEEEAAATSRFGPLLTVAMTFIVGEMGDKTQFAAMAMAAQYESWFMVLAGAVVGMVLADSLGILAGAFLHRK
LPAKKMRYLSAGIFLFFGVVGLLQSAFQGVFA
>WP_005841217.1 DedA family protein [Mitsuokella multacida]
MEQFSTMFLEFIASWGYFAIAILMAAENACIPIPSELILGFAGYLIFSGQLTFAGALTAGMVGGMAGSIFAYLVGHRGGR
SFVDRYGHYFFIKKSHVDVAQNWFDKYGLKAVFFSRMLPVVRTFISLPAGFAHVDMKKFLVLTFAGALPWTALILYAGMM
LGESWKILTQIGHEASIAFVVVAAVVIAVLYVRHKRKKNAQESIDAE
>WP_005841218.1 AEC family transporter [Mitsuokella multacida]
MDTANLRLIFVLTDLIAPLAVGYFLHQRHLVSGEAINKLIRFNVVCIYTVLALLSFWVLPISWSLLTVPIFGFLLILVPG
AIGTVAFARHFKSWLDRGAYIASAMLANIGTLGGVCAFILYDEQGFAYTQLIGTCQNILLVLVIFPMAQYCYMKHTHAVR
KTDRLHSFCDMFFSLNQLSLIGMAAGLLFNACGIERPPALAPVFQGLVHIAAWIAMLPVGFLIDFQQVRRYAHRVRSLTA
LRFLITPVLFGVLIYLFVDEPVTQGTLVICSFCPTAINAVLTSRLYHLTTDLAVASFVITTGLFLPILFPALFFLLR
>WP_005841221.1 30S ribosomal protein S6 [Mitsuokella multacida]
MRKYEVIFIVKPMEEDATNAVIEKFSNLIQNNGGTIDKEDRWGKKRLAYEIKDCTEGYYCLFNVTCEPACVAECDRVMKI
TDELLKHMIVKSDEE
>WP_005841225.1 ClC family H(+)/Cl(-) exchange transporter [Mitsuokella multacida]
MHRRIESAMTMMTDPRHFKLRLFIEGNIIGVATGMVIALFRYLLELSEEYLPVLYRWLPEHIVWIPIWFLALFLCSWILY
RIVSKDGMTSGSGIPQIKGILLGEMDMNWARVLVLKFTGAVLGIGAGMSLGREGPSVQLGACLGQGLGRLTHRSYAESHY
LLTAGAGAGLAAAFNAPLAGVIFCLEELTKNFSAFVLMGAISAAVTATTVTQYFFGMQPVFHMGVVPVIDTGDMYFLLIL
LGAFVGLLGLAFNPMLTRSQDFYKKVPARWRPVVPLFCAGVLGFVLPQVLGGGSRLVDSLVVTDYTLAFLVLLLAAKFLF
TMVCFGSGVPGGIFLPMLVLGSVGGAVFAKVAIFFQWMPELFAVNCIVFGMAAYFSAVVKSPITGSILIMEMTGSFEHML
ALIIVSMTAYLVADLTGGAPVYDMLLARSLAVRKKIASRIRHRRILLELSVGVKSALDGKTPADALWPSGCVLVNVRRGP
HELAPRDDLVLQAGDALFVLTDADDTAALQALAAEHPDQ
>WP_005841231.1 LytTR family DNA-binding domain-containing protein [Mitsuokella multacida]
MLHIAICDDQPDQIRSIRQSSERYFQDKQDTVSYETFDNAFSFVDTINQGAIFDIVLLDVCMPGILGTEVAQELRKFSSS
TEIIFLTTSDEFAMDAFAVKATDYLLKPFTQSQFNQAMDRAIAFIRQRSSAKIMLRLVGGGLCIEEISQILYFESHGHIL
QVHLADGTVLETRKSGQEIKDELDKIASGQFASPNKGYLVNLAAVHIIKADYVEIAGQKLPLGKRKYRMFQEIYFRFMFS
STTI
>WP_005841232.1 phosphoethanolamine transferase [Mitsuokella multacida]
MQLSTERQDRLIRWLTAAGIYYICLIAFYIDIGQDMGAEYFIPVFLPVMLALVLVQYGTHVPLFSWATLPNLFTGLAWCS
AFPLLYTWTYHQDWYMSKICFDFLVGTSLFLLLTALEGALFRLGHEKIIAALMALLNLFGIVIPFIQYAYYFIVWHCLSP
ASLMALYLTNWRESIDFIESNVGVIPACIIIAGLGLFLYACWRGHMTFARRLEQEDSTAGRMGALALLVIGSLISLFWYV
PQTSIADLWNDVDTYVKQTQTYSLNYEERFASISVEGTQTLAAKAPGTVIVVIGESASRNYMKAFTKNYAYDDTPWQSQQ
ENSPDFLFFQNAYSSWSQTVPVLQRALTEQSQYNGKEFFNSASILDVAKKSGYDTYWFSNQGRYGQYDSAITLVAKTADH
AEWTDDSYNFSDKYDETLLPYLMQVDPNKNNFIVLHIMGSHIYYNNRYPEGFNKFQGEEGSSTMTSEASYANSILYTDYI
LSQVFDYAKKNLNLQAMVYFSDHGENLTISHNPDVFSFDMVRIPMWIYLSPSYQAALPGRTATLRSHESRYFTNDMLYDT
VCGLLNAPSEHYDPGQDFTSTAYRFNRDNLTTMLGQYKLSADPDGTPEQ
>WP_005841235.1 anaerobic ribonucleoside triphosphate reductase [Mitsuokella multacida]
MNLKTVTKRSGHTVPYNREKIYHAIAGANADGGNTMSEKDVDEVTSQVEWDIKDRDNVSVEEIQDIVEQELMKYDFYDIA
KKYITYRQKHAERRAAQKHLMESYRDIFFADSVDSDLKRDNANINTDASMGIMLKLGAEGAKHFVDNYVLDEEYAEADRE
NYIHIHDKDFSLITFNCCQIDLLKLFHGGFSTGHGFLREPNSIRAYASLACIAIQSNQNDMFGGQSINAFDYAMAEGVRK
SFRKAIFDEAHKALIYRFGMDLFRDYGAFKKVFGEHLAMDRCHFTENDDDPKAKEGIEAVVEALDAILVDEYHKPTTDVV
VDANNIYHLACADVVEETHQAMEALIHNFNTLHSRAGAQVPFSSINYGMDTSPEGRLVISEVLNAIWAGLGYGETPIFPI
SVFQLKAGVNYNPGDPNYDLFLKACKVSAKRLFPNFVNIDAPYNLQYYKPGDYNSVVATMGCRTRVMSNINGPEESGSRG
NFSFTTINLPKLALEAKGDLKKFWELYDHYIDLSHDYLLSRLAIIEQKHVYNYPFLMGQGVWMDSEKLKPTDSIKEVLKH
ASYSIGFCGLAECLKALVGKHHGESEEAQQLGLKIVGHLRERTDAYTEAEHRNWSTFGTPAESTAGQFQRANRKKYGIIP
GVTDREYMTNSSHVPVYYPIKAIDKIRIEAPYHALENAGHIAYIEMDGDPSKNVKAFEAVVRAMHDANMGYFSINHPVDR
DPVCGYTGIIENECPHCHRKEVSRGHIVVPRMKASCCE
>WP_005841237.1 RidA family protein [Mitsuokella multacida]
MKTIHTDQAPAAVGPYSQAIEANGVLYCSGQIAINPAEGKIVATTIEEQAEQCCRNVEAVLKEAGTDMSHVIKTTCFLAE
IADFKAFNEVYAKHFVSKPARSCVAVKDLPAGALCEVEVTAVL
>WP_005841239.1 hypothetical protein [Mitsuokella multacida]
MANQYKKLQKKLYEKNKPDDKKKEPKVGKDYPILILIGLTIFICFIGWGNLDNMNRAMYVLLLVSLVLTYVRRHAKLSET
KAIYVERASAASIGLAIALFFIVLYYQFFG
>WP_005841243.1 sigma 54-interacting transcriptional regulator [Mitsuokella multacida]
MIREHRSREKLEGYYRKFVEEGVLDPNVHPWVAESWLKSRELGIGTEKMDVSRKLPKEEFTVLQAKNQDAIDYLSGLSED
IREFFQEYNLSLLLIDSECRVLKSYSLPFYQMTPGEIEGVRVGVEDVGTSSISVAYAHQTPFWMFGPEMWVKECQLGDAC
SAPIKVNGEFHYIITLVSMEQVPMPQDAIIALLLTMKNALEAHLTESVRIKAEEAILDATPFAVYHVMPGGEVAYANRLG
HTRLEGIGAKKQDDKKCTSNLNDVIMNYQHTPIYKGFNGVPSYNKEVTWITPKKTYEDITTVVPLERDADRAVESVVVVS
MPIEDLRTLVAHAAGYTAKYSLNSMVGEGTTFASVRAKAARVAKNKHHVLIQGEAGTGKQRMAHGIHQASPRAAGPLITL
RCGDATPEILEQELFGIVMGPDVSHQGRLELASGGTLFLDEIEKMPRSIAVALAKALKTGKTHRIGETVERDIDVRIIAA
CDSDLKRLTERGLFAPELYEIVSKSVVRVPPLRSRREDIPKLADHIISELAEQHQMKPKRILPETDELLKHYDWPGNIKQ
LQSVLEYAFFNTAKDTIAPDDISLMGDVKPDNKWKEDKDVFVKAWQAAGGNVSRLANLLNVSRVTLYRYLKKYNLEKK
>WP_005841248.1 FtsW/RodA/SpoVE family cell cycle protein [Mitsuokella multacida]
MLIRKTPWRNESEPVIVIMAVLLLLGTINVFSSSFVLATTSYNNPYYFLIRHAVWLVLGIFVCFVCSRVNYHRWQGITKW
LLLVTVGALILVLFAGVVVNGARRWLSFAGFSVQPAEFAKLTGILIAARFLTVMMKHERKIDLLKAPPYWIIFFMAALVE
LEPDMGTACIVFGVPFLMAFLVGIPWKQVKVLFFVGIAALIGLIVWQPYRLLRVKTTYDPWSDAQGVGYQAVQSMSTIGS
GGLWGMGLGEGVSKYEYLPEAHTDFAFAIFAQEHGYLGVLLVIALFFMLAVCCYYISARAHDIYGQILTLGIMLLVVGQA
AGNLFMVSGTFPVVGIPLPFISYGGSSLLVTMASMGILLNICHHGFQVQRGEARPEEHDAAHQAPLHLVK
>WP_005841249.1 peptidoglycan-binding protein [Mitsuokella multacida]
MASFLLLFSTTEAMASSILVRQGSRGPAVRQVQSLLIEQGWLTGAADGICGNQTVAAIKSFQKANGLDADGVCGNGTYSV
LSGGREYEPSSDESEGTVMYVNATAYSADDPGNSAYTALGTHVRHGIIAVDPDIIPLGTHVYIPGYGDAVAEDVGGAIHG
HRIDVAFDTRAEALAFGRQDIEIYIRD
>WP_005841251.1 ABC transporter substrate-binding protein [Mitsuokella multacida]
MNFGKKGLKLASVLMGTMLMGGVLAGCGSQADSNEIKVGANFEMTGNVANYGAATLDGLKLAIDEINDAGGVDGKKITLV
TADNKSEASEAVNAATKLISDDKVSVLVGPAVTANVIAESQVATDNKVPIIAPDATSPDVTVENGKVKPFVFRSCFIDPQ
QGTVMAKFASENLKAKTAVIYVDNSTDYSKSLGKVFKEKFEAAGGKVLMEEAFLAKDQDFKATLTKLKTANADVIFVPAY
YEEVGKIVKQARELGITCPILGTDGWDDSKVTDIAGADALNNTYFSTHYSDKDESVKPFVEAFKNKYGHMPNVFAALGYD
AGKMLADAIKRAGSGDPEKIQKALEETKDLKVGTGTITMDKNHNPIKQAVILQNKDGDRVMVAKIMPDSED
>WP_005841253.1 branched-chain amino acid ABC transporter permease [Mitsuokella multacida]
MEILHQVLQQLINGISLGSIYALIALGYTMIYGIIKLINFAHGDIYMVGAYIGFFAITQAHLSIVPSLLISLVVTGFLGM
LVERLAYKPLRHAPRISVLITAIGVSFFLEYTTMYFVSPTPRTFPAMFGDVAVTVGGIVINGQQMLILGITAVLMVILTY
IVQKTKTGKAMRAASFDTETAELMGINSDRIISITFGIGSALAAVAGVLVGIYYNSIDPLMGIMPGLKAFVAAVLGGIGI
LPGAVVGGLILGVVEALVSGFISSTFRDAAAFAILILVLLVRPAGIFGKNTKEKV
>WP_005841254.1 branched-chain amino acid ABC transporter permease [Mitsuokella multacida]
MKYLRKNDCIMLVFSVVLFAVLQLLITERILSSFWQLNLLIIGINIILAASLNLINGYTGQFSLGHAGFMAVGAYVGVVL
TTNFHLPFAVALIAGGIAAGFLGFLVGIPTLRLRGDYLAIATLGLGEIIRIVIMNIQYVGGAAGFKGIPHHTTFAWVFFI
MLFTLFFIKNFVNSNHGRACLAIRENEIAAESMGVNTTKYKVMAFTIGAAFAGVAGGLFAHCFYLISPASFTFMQTFNYL
IMVVMGGLGSITGSIAGAFVVTFISAALASWPEFRMIIYAIALILLMFYRPQGLFGYMEITNMGIFRRIFKKGETPHE
>WP_005841256.1 ABC transporter ATP-binding protein [Mitsuokella multacida]
MSELLRTENVSEVFGGLKAVTDFNIHLDRGELVGLIGPNGAGKTTAFNMLTGVYQPTTGSITFEGESIVGLKPYQVTQRG
IARTFQNIRLFSELTVLENVKIAFHYHVKYGLLESVFRIGRYFKEEEEIEKEAHRLLKIFHLDDKAYEVAKNLPYGAQRR
LEIARALAAKPKLLLLDEPAAGMNPQETKELMDMIRWIRKEFGLTILLIEHDMSLVMGICERIYVLEYGEIIAQGTPDEI
KQDPEVIRAYLGGE
>WP_005841262.1 TAXI family TRAP transporter solute-binding subunit [Mitsuokella multacida]
MKFHSLTKMLTVGLIAVVTAALLAGCGSESSQKKFLNIATGGTAGTYYPIGGAMAEILNKEIPGMNASAQSTGATVANIN
MLKDNSVDLAIVQNDITYYAVNGTEMFKDKKVDNIRGIASLYPETCQFVTLDKSGIKSINELKGKRVAVGAAGSGAEANA
RQILEAYGITYDDIDVQYLSFAEGASALKDGNVDAAFLTAGYPTSSVQDIASQNKVRLLPVDADKAEALIAKYPFYTKTT
IPAGTYAGFDEEVPTISVMAMLVATDKVDDKMGYDIAKAIFTNLDRLQAAHSVGKLITKDTALEGMSLPMNAGAEKFFKE
>WP_005841263.1 DUF1850 domain-containing protein [Mitsuokella multacida]
MRRYPICLWLTLLGSVFAVLSVLLTPCFTVRAAGERVAMVEARAGLPFSIHFIHSVQKTPVLENLEVNEAKDGFTLLSTK
YQSFGVGLPFLAEEGDFREEGDYYVFDHMDRHFKTLALRTGVGTQLTLTVAGREYRLYERYAPGTRIDLAIVPFYRALLG
S
>WP_005841267.1 Fur family transcriptional regulator [Mitsuokella multacida]
MLTSTELTSRLREAGFKVTPQRLAVYNMLSHTKAHPNADTIYKELQPLYPTMSLATVYKALAILCDLGLAQELNVGEEAF
RYDADTSHHPHIRCTCCGRVDDVPALNTESVYEQVKDETGYALSDHQLYFFGVCPECQAKNATNAKTMH
>WP_005841269.1 50S ribosomal protein L32 [Mitsuokella multacida]
MAVPKRKTSKARRDQRRANWKLNAPGFVACPQCHEPKMPHHVCPECGYYDGKEVVKAAE
>WP_005841272.1 GGDEF domain-containing phosphodiesterase [Mitsuokella multacida]
MEPELLTILDKEIRFIGPNGIFDYTTFYEQKLDQRRSIQSLFYAYPQYFITGLLLLFFTLLLLVGRQSQMRNSHLREMQR
IIDTDLQTGLHNRSWFRDEAGHYLKEHSTDSRLAIVKIAISRRDILVETYGQDVITELLRRMEATLQQTEWAKLPAVHTS
TGKVLFLMRTDAFASQEQVQEALTQLMHLNEYISIGHLVVHITFHVGICPLRPGLPIADAMNHADLALHEAHPICFYNAE
LQQKAEFQSRIDSLQQRALARKEFEVWYQPKYDLVTRKCIGAEVLVRWRSRELGFLAPGQFIPRFESNGFITQLDFYMLS
RVMEFQKRRHATGVPVVTISVNQSRLHMQEKNYLTYMQRLKTYYEARDIELELTETAFDLNTPELRQHALHVMRALHEMG
FRLSLDDFGSGYSDLTLLNAIPLDVMKIDRSLLLASQGTKRMQAVLARMIDLGHALSMTVICEGIETREQEDMLRSCGCD
QGQGYLYGKPMPEEEFELFLLQHI
>WP_005841274.1 hypothetical protein [Mitsuokella multacida]
MRQFYQCLVIGLALALSAAASLPVASAAPAVGTVTGSVYTHGSERGMKIASAPDASAGGISWDLAAPKNKFHDKEADVWL
IGKDFTYDELSSKEIDDWYRFGKIPANAPVYHTMTDKKTGKYEFHGIPEGTYFLVILDSYGRDAAQNLTELDDKQQLRQK
LPNWESFELFNVGPRSCLVQMVTVKRDETVTVKPGAI
>WP_005841277.1 hypothetical protein [Mitsuokella multacida]
MARKANYEEKIATLQAKITKKQEELKTLKAQLDEVKTKKAQQDYKVLVEYMEQNNLTAEDVLGAIKE
>WP_005841278.1 acetolactate decarboxylase [Mitsuokella multacida]
MTQHSLRPRDVSGIKEKRDPVYQISTLQSLILGNYYGCLYIEDLLKHGDTGIGTFHAVAGELIVIDGHCYRILADGSVIE
AQPLDTTPFASIAYLEEGHTIKFGAMATAEALRNALDDSIELLGPNSMYVVRIDGYFNRVAARTELYQHEPYKPFAEVLE
TDERRFAFENVEGSLVCFYFPPFMDGVNTPGWHFHFINTARTFGGHVFDVDMVHGTATLNKTDRFILDLPSNQAFQYADL
ANASKDDIHKVEQGGGD
>WP_005841279.1 cell wall metabolism sensor histidine kinase WalK [Mitsuokella multacida]
MRWRDFSLRKRLWLANLLMIVVPLCALLGLGSLLIGILHLADADHLGPLSLLWPERGPSLSIEYLVSDMRARADDHKRPT
SGKQEALKQKFLEDCRLLEQQGVSLAMLRDGQLLYVTQGSDAARLQAETQRLFGQSRRAELWTEDVFAMRYVSPKSGLTI
VALGKIPPRLPEASRGIPWKTVLEIVLGIVLLTLVAIILCLGRYLSQLLDKQVLAPLAELRAASAAIRQGNLEQPLQVKA
KDEIGMACADFERMRQELSHARDERIRYENNRKELIAGISHDLRTPLTAVRGYVSALRDGIARTPEKKQHYLDMLYDSVL
LLERLVNNLFLFSKLDLGKVDFQMEPVGIKAYLSEYLASVAAEREVDCHLTVPEGLAGDAVCIDRLQFQRVLDNLLSNSR
KYSQPQRAVIDIALREQGGGLEIAWQDHGCGVAPPQLPRLFDSFYRTDAARSHVADGSGLGLAIVKEIVTGMKGRCSAET
TPGGGLTIVLWLPLFREEEEKWKG
>WP_005841280.1 response regulator transcription factor [Mitsuokella multacida]
MKKILIVEDDDKIAEIEQDYLLANGFEVERAADGRSGLAMARQDQYDLILLDIMLPGLDGFAVCRELRRYKEVPVLMVTA
RQEEVDVLRGLGVGADDYIMKPFNPNELVARVRSHIARYERILASVKPEQHVVKSGALEIQLDAYRVFLDKKEVPFTRRE
FELLAFLAEHPNIVFSREALFERVWGAEALGDSATVMVHINRIREKIEEDPAHPRYLETIRGAGYRFRLATPA
>WP_005841282.1 PepSY domain-containing protein [Mitsuokella multacida]
MEFHINYKAAAKKAGIAAVIIAVLGGAGAWYHHSQEKAIHLQQQARTALVTAQASSRSLTLLDESAIRSITAEAIGQDET
AITFKQIALMNAADARDGGKKDKERDKKDGERRDKHEKGQPRDEQRGQEPQGPQGPEARQQPDGSAPADARAPQGPDAQA
PQQATHAPDFRPVYRVNCNVGDVRYRVEIDAVSGKVLRASV
>WP_005841283.1 hydroxylamine reductase [Mitsuokella multacida]
MENKMFCFQCQETAGCKGCTQVGVCGKKPEVAAMQDLLIYVTKGLSAVTTRLRAEGKPVSREVNHLVTENLFITITNANF
DREAIIKAIETTLTVKAECLAKLASRENLPEAALYNDGRDGFDEKAKKVGVLATENEDVRSLRELTTYGLKGLAAYVKHA
NALNQENEAVDAFIQSALARLLDDSQTAEQLTALALETGKYGVDGMALLDTANTQAYGNPEVTTVDLGVRQNPGILISGH
DLRDLEMLLEQTEGTGVDVYTHGEMLPAHYYPKFKHYKHFAGNYGNAWWKQKEEFEAFNGPVLLTTNCLVPPKDSYKDRI
FTTGAVGFPGCTHIEAKADGTKDFSAVIEMAKKCQAPKELEKGQIVGGFAHEQVFAVADKVVEAVKSGAIKKFVVMAGCD
GRMKSREYYAEFAKALPKDTVILTAGCAKYKYIKMNLGDIGGIPRVLDAGQCNDSYSLALIALKLKEVFGLDDINKLPLV
FNIAWYEQKAVIVLLALLHLGVKNIHLGPTLPAFLSPNVAKVLVENFGIGGITTVEDDIKTMIG
>WP_005841287.1 ATP-binding cassette domain-containing protein [Mitsuokella multacida]
MVSLTFSDVTKRFAGRTVIEHLSAELAGGTVTAVTGENGSGKSTLLKMAAKLLLPDEGKIVARDGGQELSKAAYRARIGL
VTPEFHAYPKLTARENLDFFLGFRRAAPLSPVQYEQLLARVGLASDQVAGKFVEHFSTGMRKRLHLAILLASEADIWLLD
EPGANLDDAGRSMVRREARRAADAGKLVLLATNDREEEAVADACISLSGH
>WP_005841288.1 heme exporter protein CcmB [Mitsuokella multacida]
MHASLYRAIESVFRKEARISLRSRSSWLVVLMFALTTLSCVSLLMQGDILAPRLAASMLWIILFFSLLAGAGRGFADEEQ
AGTLMALQVYGSSQAVLFGKGLFMAVLLFVLSLLIVPMYLVLMDIAVASWPAFLLTLLGGTYGMAMAGTLLSALMFGAKV
QSGLLSILMLPVLLPILLPAIVLTASCFAGEAVHGSYLVGIALYDAIMTLAASLLFDFLWYED
>WP_005841289.1 cytochrome c biogenesis protein [Mitsuokella multacida]
MRSYEKGLWLLILLLTAAVVYAVFFLVPPAMGLGSLVRIAFFHIPVAWVAVLAFLVSAWYAVRYLRRPSARFDAFSAESA
RLGLIFVVLATLSGAVFSKLTWGSYWNWDPRQTTIFVLLLIYAAYLTLRSVIPDAHRRARVAAIYALFSFLTVPFLVFII
PRFYFSLHPAPVINGSGSIDMDPVMLKTLLASLLDMTLIYIAVLYHRVNSERGVHHET
>WP_005841290.1 cytochrome c maturation protein CcmE [Mitsuokella multacida]
MKRKILLIVLLLAFVGYAGWSFADSVTPYVGIKEAKAATSSNVQVKGLLAQDAPAPHMEGDDFVFTLQDEETGEQLLVHY
HGTKPDQFDEAHHIVAIGRMQDGVFSSDKLLIKCPSKYEQQK
>WP_005841292.1 heme lyase CcmF/NrfE family subunit [Mitsuokella multacida]
MIGTISLATSLFFSLLAVMAYGYAMQVKAEQERAERWGRVSLFGSCLAAVIASIYLWVMILGDHFEIAYVASYSSKELPL
MYKISAFWAGQQGSLLLWLLIHALASLYLCCRQHMKAAGLLVYALIESLLVILVLAKSPFVASVTAVQDGVGLNPLLQDP
WMAVHPPVIFIGYALLAVPFAYAMGALLKDEDQKSWLEPTRRWALFAWGFLGAGVFIGGYWAYKVLGWGGYWGWDPVENS
SLVPWLLAGAFVHILHVAKRRPAALSVLHLSVIFTFALVIYGTFLTRSGILGDFSVHSFSGTSIGMTLAVVNAIVLIGGL
ALLAIKAGNLPQGKLYEAHASREFCLLLGALVLVFISAIIFIGMSMPLFTQLIGKPAAVDTDFYVRTTLPLAIAMCLIMA
AAGCLRYGRQAEKLGKILPAALLAIGIALAFVAGVHAPGLLVLAAVAILLLGATFVGWHRGMLRLGAVIAHGGVALALFA
MVLSGGASQSLSQEFKPGESVTIGGYAVTYEGQLFAEDGTMKFYRYLVDGSEVRAMTKLHKNGEDAAREPAIAHTLFGDI
YIAPTPPRGADRMELILKRGRMEMGDLFAYRYDDVTMEGQPDGTTLVTASIAVTDGEKVEHVQPTIIATRDGGTSSPIPV
FGGQKRIRLTGISGNDSQARIELLPSAEEEAQAAVTASVSTKPFIYLLWIGAVAASVGCFVAMRR
>WP_005841294.1 hypothetical protein [Mitsuokella multacida]
MNKPRLIAVGSSALVAHEIAGITSALLGRSLSIETMLTTEIEAPAPDTFYICAVTQEDRLRRVLPAAQLYVFDLHPTTRF
FLDIAKIPAGETVYVFNNLYPYTELLIKECHELGINELHFRPLAFEEMPLPALLDELEQARWLIGVEPFVGKDLLLAPPY
REHLRPDLTIIPGRRTASVTSACQLLTGLAEYHQLHLKNEYQALHTTAEQTPKRLLALARKIEGITCLLQRASLEAIKQQ
IGNTTASDADAVSDCPLEGTDDGNLCALIEDRFATLTYLTDRLHRLSLPPEH
>WP_005841298.1 adenylosuccinate lyase [Mitsuokella multacida]
MSATVIDSQIHGFLFGTEEMNEVFSEKSWVQKWLDTEAALAQAQGELGVIPKEKADIIVKYAKADLIDIPSIGEGYKSSI
TIVPLLNAFKKILPEHAGEYVHWGATSQDIVDTGMVLLERDAYDIILRDAKACLKAILKLVKKYRDTPEAGRTHVVHAIP
ITFGYKAAVWADELGRQIERFEGMKKRVFVGEMAGAVGTLASQPEKGLETQQRMFEILGLEVPTIAWHVARDNQAEFASM
LALLAGTLGRIAHEIFTLQRTEILELEEPFFMGKVGSSTMPHKRNPAVLENVLALLRNVRGIAPTVVESMVSENERDWGC
FISEWEAIPRACELMATALHKTKYILENLIVYEKHMERNLFVQKGLMMSECVMMHLARKLGRLTSHHIVYNACMEAYEKE
IPLKDVLMKTKEVEDAFTEEEIDYMLNPHNYLGLAPVFCDRVLAKYAAYAEA
>WP_005841302.1 NapC/NirT family cytochrome c [Mitsuokella multacida]
MEFKELFQKHTLACLAGGFVIGVAVCGIGSAAMAFSGSPAFCGSCHAMKSEAATFAMSSHRALECTDCHLPHDNAVHYMF
EKGRTGMIDTYHEVLRDYPANIKISADGRQTVNDNCLRCHQTTMGNVHADVGVSMDTGGDCLKCHSSIAHGSNHLEGGIK
VE
>WP_005841304.1 ammonia-forming cytochrome c nitrite reductase subunit c552 [Mitsuokella multacida]
MSKLQKILTGIIAVCVVFFGFVVVRIVAAPNDTSVKLAKIPQEKQLGKEAYKDAYPLEYNSFMKNNDTSPSPTGYGGAQE
GNSHLTEQPEMVENFKGYKFAIQYDDDRGHTYAGVDFKNTKRLPGQKGNCITCKSSYMYDVYYKQSGWDYASKPIEEAMG
PIEDDQWFGCSTCHDPETMELRVYQQGFIDSMARRGIDVNNASHNDKRAYVCAQCHNEYYFMKEDGRVNHPFDNGLDAES
EYQFYQSGQAGGFTQDWIHADSKAPMLKAQHPDFETWATSVHADAGVTCVDCHMPYMRENGQKYTSHWMTNPLKTTEESC
LKCHDESAETLKARVQTIGDNTFKLQRIAGQTVAQAHKTIKAAMDAGATDEQLAESRQLVREAQWYWDWVAAENGMGFHN
PDKIMRTLGLSIDKAHQCIEKTNAVVKGSL
>WP_005841306.1 AraC family transcriptional regulator [Mitsuokella multacida]
MDKIKFAAMPTEHENRLYLTTIGEAEMMPGQVCGPRVRSYCLLHYITKGKCKFQVNGMTYHLQAGQGFFIAPDFETRYET
DGDEPWNYIWVGAAGEEMKHLMHVLGLSQANPIFSCHQGDRLVHCVRDMLQHRQMTMTDHYFRMSTLYRFIAILSEERQV
NQPLASVNSYIANVMTYVRHHLHEHMSTAEIAATMNLNRSYLSSLFRSQTGMTLRSYIQLCRMTRAKYLLESTHLSIASI
AESCGYEKSDSLNRTFRKTYGISPADYRKSFLADQTQSSRKPHES
>WP_005841308.1 cyclic pyranopterin monophosphate synthase MoaC [Mitsuokella multacida]
MAYENGLTHFDKSGQAIMVDVSEKKETSRTAIASGRIRVNRAVYEAIEQGTAKKGDVLGTARIAGIMAAKNTSAVIPLCH
PLPIAKCSVDFTMLPEESAVEARATVKVTGQTGVEMEALHSVSVALLTIYDMCKALDKGMEIECIHLDKKTGGKSGIYLR
PESSKTDKKERATQQTE
>WP_005841309.1 MFS transporter [Mitsuokella multacida]
MAESTVTKKLGPNPTRKEILANWTPEDPVFWKKFGEKIAKQNLYTSTWALVLSFVVWTLWATIAAKLNMVGFHFTDEQLF
TLAALPGLVGATGRLFYTYLPGLIGGRNSAFITTALLLLPLFGLGRALQDPTTSYDTFVLLVSFIGIAGANFSASMANIG
FFFPKAHKGLALGINAGVGNLGVSLIYLTAPLLLGWNLSSFFGPGVETPNGMMYVQNVCYFWTVPTALTLVLIWMFMDNL
PLPKQSPKSMLSIFGNKHTWLMCWIYTCGFGSFIGFSAALGLLVSKEFPEVSFSMAAFLGPFIGAGIRPVGGWLADRLDS
GSKVTLVSLFIMLAASIVVLFGIQTHAFALFFGSFLLLFLTTGFINGASFRMIPYIFDNPFHASLVTGFTAAIAAYGAFL
IPKIFGWSYANFQNVAPAFYILIAFTVLTIIITWFFYARKGSGIKC
>WP_005841310.1 Crp/Fnr family transcriptional regulator [Mitsuokella multacida]
MEERKLKQQDQMESLVRHFYEIPGKVVMLHDGEYLFHEGDTARYFYIVRSGQIFITKYAMSGRVLSLRLASRGSLIGELP
LYEKDPVYIFNAVAQSAAEVYAIEFPVLQSYLEKKPSLAINLLKIMGAHMRKQHSKFRDLLLYGKKGALYSTLIRLANSY
GKETDGGILISVPLTNQELANYSATARESLNRMLSELRKNGIIEYRGHLIFIKDIDYLKEAIQCENCGREICNIE
>WP_005841311.1 nitrate reductase subunit alpha [Mitsuokella multacida]
MSNIFTKWKHLIPVEKSVSGHQQLFEGGREWEDTYRDRWSFDKCVHSTHGVNCTGSCCWNIYVKNGLVAWENQEHNYPET
SPDMPDFEPRGCPRGATFSWYLYSPHRVKYPYLRGELAALWREARKEHKTALEAWQSIANDPAKTKRYKEARGKGGFVRS
NWDEVSELVASSLLHTAMKYGPDRNFAFAVIPAKSMLSYAAGARFMQLMGGASLSFYDWYADLPPASPQVWGDQTDVPES
SDWFNSGYIMTWGSNIPLTRTPDSHFLIEARYKGTKVVSIAPDYAESTAVADTWISLKVGSDAAFAMAMGHVILNEYYWG
EPAEFFTDYTRHYTDFPFLVQLDKRADGSYESGRFLNGKDMGREDKHAEFKYYVIDELTGKLVVPNGTMGDRWDNEKKWN
LHEEDRDTGAKILPQLSVLGQFDEVVEVEFPYFGNERSERVMRRMVPAKRVKTKDGEVLVATVYDLTLANYAVDRGLGGE
CASSYDEDVPYTPKWQEKYTGVPAETCIHTAREFADNAIKTKGRTMVIMGGGINHWYHADIVYRTILNLLLFTGSEGRNG
GGWAHYVGQEKLRPAEGWARIMTATDWQAPPRLQNSTSFYYFATDQWRSDEIDMQDLVSPMANPRYRHAADYNVMAARLG
WLPSYPTFNKGGQQLTDEAKAKGEDLKKYVVNSLKDKSLQFAVEDPDAPENFPRNLFVWTANLLGSSAKGNDFFNKYLLG
TEHTVFAEEEGPTRPTEIKWRDQEELHKPGGAAEGKLDLLIDIDFRMAGTALYSDVVLPTATWYEKDDISSTDMHPFVHP
FQAAVDPLWEAKSDWDVFRTLAAAVSKVAKEADLKPYEDLVAVPIGHDSESETAQPEGRICDWSKGECEPIPGKTMPGLV
PVKRDYTKTYEKWIALGPNVSKKMGSLAMTWDSSDEYEEIRQRNGVIENKDFVSYGMPSIYDARQAVEAVMGLSTTTNGK
VAVKAFKSLNEKTGLKNLEHLAKDRESERFTFDEIAAQPKETITSPTFTGSNQGRRYTPFTTNIEELVPFRTVTGRQSFY
LDHEMIREYGEAMATFKPILDYRPIKNLLGGAKEITLKYLTPHNKWSIHSMYFDSQQMLTLFRGGQTVWMSEKDAREIGV
RDNDWIELYNHNGVVTSRVAVSPRIPQGTVFMHHAQDRHINVPASKITGTRSGTHNTPTRIHMKPTHMIGGYGQLSYGFN
YYGPTGNQRDMYVVARKMQGEVDWLED
>WP_005841313.1 nitrate reductase molybdenum cofactor assembly chaperone [Mitsuokella multacida]
MADVAEMKDYQKVLLLTSHLFEYPDAAWWRDLPDCRQAVREIEAKQPDAVFGDFLDFVEETGAKEYEDLYVRSFDFSQNT
NLYLTTQERTDFGKQSEEMHHYKELFLANGLDVPNQLPDYLPALLELAASLPPERAGKVLGAIRPRIELLRKRFIDAKLP
HAFLLDIVLTETAGLEVKP
>WP_005841314.1 respiratory nitrate reductase subunit gamma [Mitsuokella multacida]
MNTFFYGVLPYIALTIFIGGTIIRYTFFERGWTTKSSEFLAKKSLKWANPIFHLGLLMAFGGHVIGILVPKFVTEAAGTD
EATYHMISLAGGLPAAVLFLGGFLWLMKRRFFGSARMKANTSSMDKLLYLVLLLTILSGTAGTLSNITAGFDYRESISPW
FRSVLMLSPDVSLMKDVPAIFQFHMFMWMMTAILFPFTRLVHCLSLPFEYLMRSDIVYRRK
>WP_005841315.1 amino acid permease [Mitsuokella multacida]
MKHMENTEMKRGLKNRHLQMIALGGAIGTGLFYGSASTIALAGPAVMLSYLIGGIVIFLIMRMLGEMAVDEPVSGSFSHY
ATKYWGRFPGFLSGWNYWFNYVLVSMAELTAVGIYMNFWFPDLPQWISSLVCLVAITALNLVNVKAYGEAEFWMALIKIA
AIVSMILLGLGLIFTNGQPFPENFSNIWENGGFLPNGLWGLALSIAVVMFSFGGIELIGITAGEAEDPDRTIPRAINQVI
WRILIFYVGTMVVLMALWPWNKVGMEASPFVQIFNNVGIPAAAHILNFVVLTAAISVYNSAIYSNSRMLYGLAGTGEAPA
FFRKLSPHGVPVRGILVSSGITLIVVALNYFLQGHVFMYLMMIATCAAVISWVVICVTHLKFRAYCRMHNKETKFKSILY
PWTNYLSLLFLAGVIFFMAQIPDMQLAVLFLPIWLLVLWLGYCQYRKHRR
>WP_005841316.1 AraC family transcriptional regulator [Mitsuokella multacida]
MPVSIDIDQQEASPFELEPRLTGFYHWNRSIRTMHQHENCIELNFMISGNGTHIVGNEICHTQPGDIIIYDSKVMHDESL
MLDSLTDACCIAVTGLKRPGARPNALLPPGLHPCIPCQSIAQELCTLYHIIERSLAKPHGYPAANAAAQTIVHLVWQQIS
ERAVRAAGQENMLMERVRSYIEQHYAEALSIRDIAQEFHASRDYIAHAFKHTTNYAPLQYLRRWRIGKAQTLLIDTDLSL
TEVASRVGFDDPNYFSRVFRQVIGMPPGTFRRTWRAAQRKQQRAHS
>WP_005841317.1 YitT family protein [Mitsuokella multacida]
MTSPFALYQKLIIGPADIHPEYTRTLWKRSLFFAAAISCMACSTSLLRLSLFGNDPYSCMNLGYSLLTGLSFGSCVSIFN
ILLFIPMMTCGRRYLRIGTFIYLVLLGPVSDLSYSLFAPFLAVPADDLIPRVLLLLGGMAVSCFGVSLYMCLDFGMGPYD
AASCIINDMTHGRLPFRYARILLDSTAVIIGFLLGSLVGIGTVVMALGMGPLINFFNQHVNTPLLRRNGLQ
>WP_005841319.1 PTS lactose/cellobiose transporter subunit IIA [Mitsuokella multacida]
MAKTEDVAFAIISAAGDGRAKVAEALKQARRGNFGEAEECLKDADEHLLKAHKLQTEELLQKEASGELQGPFNVLISHAQ
DYVMTGMAMKDMAVEIVNLYTQLRAK
>WP_005841324.1 TIM barrel protein [Mitsuokella multacida]
MAIHITGAPCCWGVDDVKNPYLPPWQKVLYEAGQAGYKAIELGPYGYLPLDIDVVSKELEKNHIGIVAGTIFDDLLAEDN
YPNVLKQVDDICGIITKLPKLPTEPGQRYPAPYLTVMDWGHDERDYNAGHSDRAPRLSDEDWARMMGHIKGIAEKAASWG
VRAVVHPHAGGYIEFADEIDKLARDIPKDVAGLCLDTGHLRYSGMDPVTWLRKYADRLDYIHFKDINEKVYKEVLSEHIR
FFEGCGKGSMCPIGTGMLDYPAIYKVLTEEIHYNGYITVEQERDPRNVATSLRDVKASCDYLHSLGFA
>WP_005841330.1 AraC family transcriptional regulator [Mitsuokella multacida]
MAFISSNYKPVFTSEAMPRLVTLYRAETPYTSMPRTMHRHGDVAEFILITEGSGIHIIDGQRYYTQKGDLLLIGQDVVHD
ESSPANRNLSIYSGAIRGLQLPNLPAGKFLPPDVLPVLKTEGLFPDFCHLLEFMYRGAQGKGCHPEESINHLLCALLLLV
MEVTSRSVVLPPEEHHLLAGVRSRLDAAYDETITLAGLAQEFHVSTFHLAHAFKAAYGYAPLQYITRRRIGEAQTLLIDT
ALPITEIAIRTGYNSSSYFNKAFHKITGMSPRDYRKTYRKI
>WP_005841335.1 AraC family ligand binding domain-containing protein [Mitsuokella multacida]
MGVVYYKQNKNILEPHLSWDEMRLVYVSFNDRQETLTPTAVHCHEKNLELQYICGGRGNLRIGSRLYEVQEGDLLVYNQG
ELHDESADPEQGLWFYNCGVTGLNLPGRPEGELIAPETSPRIHAGETAGVVESLFKLLYAEVERDLPKNEQITHDILRVL
ISMILYQLPKERQLPSREKDRLLIACKDYIDGHFMEELTVEKLAERSHMSISGFAHQFKKLNKLLLHHPI
>WP_005841340.1 pyruvate kinase [Mitsuokella multacida]
MLKKTKIICTQGPATERPGVVDALIANGMNCARFNFSHGDHAEHLNRINMVREAAKKAGKVISLILDTKGPEMRLGEFKD
GKVMLEKGNKFTLTYEDIPGDETHVSVNHKGLYTEVKPGDTLLLSDGLVALKVDEIRGKDIITTIQNSGKMSTKKRVAAP
GVSLGLPPISEQDAKDIVFGCEQDMDFVAASFIQRPEDVLAIRKLIEEHNGHMEILPKIENLEGVKNFDAILEVSDGIMV
ARGDLGVEVPAEDVPLIQKEIIRKCNKAGKPVIVATQMLDSMERNPRPTRAEVSDVGNAILDGTDAIMLSGETASGDYPI
EAVSTMNRIAMRIEESLEYKNLFVERGFEHSQSRTRAVAHATVQMAYELDVPAIITPTDSGYTTKIVSRYRPKAAIIAYT
PHEKVVRQLNLRWGVYPILGTQWKDVDEMIANAVSAAVKDGFVKRGDTTIITSGIKLQSKTSVGNNTNMIRVYKI
>WP_005841342.1 hypothetical protein [Mitsuokella multacida]
MGWLDTMMPKRESNPRGSDDYMYMVHGSYTVAEADDKTVYFSAKYSSKCYNGIPLSRQKSETSTDFREN
>WP_005841344.1 MULTISPECIES: preprotein translocase subunit SecG [Mitsuokella]
MILDAIVCIILIASILGQEAKSAGMGGMGGGADTVFSSKARGMDALLARVTVVFAILFAVITIVIARMTN
>WP_005841345.1 carboxylesterase [Mitsuokella multacida]
MIMEGAEPFFLPGGSTGVLLIHGFTGLPAELVMMGRYLQQRGCTVLGVRLAGHGTTVEDMSHMTAEDWLDSVRDGYAVLR
GSCEHIFVAGHSMGGLLALLLAAEKGQEQALEGVISMSAPIYIAEERGIAALPPREVCRGKFVPKARRRLRDVPPAVNHT
YRFMPLEGVHEMLTLIERVKEVLPAIQIPALILHSLNDRTADAESAIYIRKALGSEKKRLFWLKSSGHLIPVGEERETVF
VQTAAFIAEIMGDAWPEGRANAI
>WP_005841346.1 ribonuclease R [Mitsuokella multacida]
MDLKERILAYMHEEAYRPLLAEDLAEGMQLTQEELVQFDAVLEELEKEGAIIKNRSDLYGIPSRMHLVVGRLSMTAKGFG
FIIPDVRESEEETDVFVPGADLNTAMHGDRVVARVTPAQEEGRSREGEIIRILERANEKIVGTFESSKTFGFVTPDNTKL
SQDIFVPKKAFHGAKTGSKVVVEITKWPDRRRNAEGKVIEVLGKVGDPGVDVLSVMRQYDLAETFPEDVQEAADNVEQEP
APEEYRGRRDRRDLPIVTVDGEDSKDLDDGVFARRNPDGSFFLGVYIADVSWYVREGQPLDREARERGTSVYLVDRVIPM
LPKELSNGICSLNAGVDRLSMACEMQISPEGEVTSYEIIPTVIHVYRRLTYNIVNKVLVDKAEPFVSDNQDIREMLETLE
ALRHVLKAKRHRRGSIDFDVPEVKVKLDDKGHPVALIKREGSLAESIIEECMLIANETVARHMDTKHQPFMYRVHEQPSD
EKIERLNNLLGAFGLFVHQSETGDIKPMDVQQVLEKVKGKPEERIISTVALRSMQQARYSDMSLGHFGLAARYYTHFTSP
IRRYPDLIVHRLLRETFATGSIPAERQAKLRTMLPEIADHASERERIAIEAERETTDMKKIEYMAQFVGEEFSGIISGVT
AFGIFVELDNGVEGLVHVSTMVDDFYEYREEQFAMVGERTNKAYRLGDEVEILLVRANVEERNLDFVLKDNGAYDPLAMK
NAVRGGRNKGPKPAKSDKNDKSDKAKGGKQDAKKRPARRPIDDIIADLPTSEGEEKPAKKKRSHGKKNRGASGEKLSRPE
HNSRAPHEKRERRERRESRGGERSGNRQERRDRENGRGERDYHRVTVTGLNSAVWPDPPGYHERKLREESRAEKAKAAPK
HRPRPHRKTEGGTSSNK
>WP_005841348.1 SsrA-binding protein SmpB [Mitsuokella multacida]
MGRKNAGIKTVCENRKARHDYFIHETYEAGIALQGTEVKSLRAGRANLKDSYASIQNGEIFVENLHISPYDQGNIFNHDP
LRRRKLLMHKAEIVKLFAKTREKGFTLVPLKIYFKQGRAKMEIALASGKHNYDKRQDLHEKAAKREIERALKDRQRY
>WP_005841352.1 RsiV family protein [Mitsuokella multacida]
MKHLGKNLGRTLAVALLVGAGSVISAVSALPDYLQAAETASAADKRQEHIQEVTGSDPVTVRQHEVVLKDHQGRELYTGK
YLELAAKNGAGHDVRRALARWNDAERTRWAGDEKMLSDAVHFTEENGLPMYAPYYMGHVIADWGRVDAEVLSFCTRTESY
TGGAHPNHAYQSWTLDLRTGEPIALRDIVASRRDFLTAVAAAFRAQYPGREDETFRRTIDAQLESIYPYLDWDKSTVWTM
LPEGGIRVYFSAYELAPYAAGDFILTLTPEANPGLFKVR
>WP_005841354.1 dicarboxylate/amino acid:cation symporter [Mitsuokella multacida]
MSNPNKDSVDLAKDEALRQRKGGQAKQMILWFAALIVGAILGWMQVPALNELFNFVATVFTRLFQFIAVPTIALAVITTL
SALGAKKDTGRIFAHAVTYTLLTTISAAAIGLVLYLWIAPGNLPADLIGAGASDVPMQKLGSLSYYDHFLSVIPNNMLQP
FLAGNVLSVMLIAAAVGLALAFMPKTENRAVLLKGIYGLQELLFTLIRALLWALPAGILAFAAQLSSQIEAGVIVGALGK
YTLVVLGGNFIQFFLVIPLFLLARGLNPLYVFRKMAPAIAVALFTKSSAGTLPVTLASAEARLKVNPRVSRFVLPICTTI
NMNGCAAFILVTSLFVMQNAGFDLSLGTMITWLFVAVLAAIGNAGVPMGCYFLTLSLMSSLGAPLGLMGVILPIYTIIDM
IETAENVWSDSAVCAMTDHDLQGKIEDSRGETVEA
>WP_005841358.1 NAD(P)/FAD-dependent oxidoreductase [Mitsuokella multacida]
MKTEKTDLLVIGAGPAGISAALYARRGGLAVTVVTKGIETGGLAKTEKIENYYGFAEPISGKELLRRGAAGAERLGVQIV
EDELLALSFNDTFDGFKAQAQQHEWEAPAVVLAAGASRRTLPIPGVAEFEGRGVSYCAICDAFFYRGKQVAVIGSGEYAL
HEAQVLQPHAGKVMLLTNGEPLQVPVPDAIEVRTQKLAAVEGGDRVTGVRFEDGTELPLDGIFLAIGTAGSSELARKIGA
MLDGTDVKVDAQQATNVPGLFAAGDCTGGLLQVAKAVHEGAVAGLSALRYVRAKRSSK
>WP_005841362.1 CdaR family transcriptional regulator [Mitsuokella multacida]
MDQKSYELLQTSIVQGADGLGRYLKKILSKPILLVAGNGREFYPERIPVAESIRKILCHMPSFQDEQYYYMHDRRLLVLQ
TSLPQEELRLFLFISRTTEDEIDGLVQKVKPVRLALSYFLRSQIDLGQEVRRVTDQILTKAFASTQYRLEDLLHQNGIDL
DAAQTYRVMLVDFEDQSISDMEVDFTGSLLQLAHRYADAILCPLTWQGRGLVIMPDVDSNLEPALRDHTAGMQQMLQDWQ
QDFSKRHQVQVDCGLGSVHKLPELQRSYQEARMTLSYGRTKHERGFFRYYEDCGILSNIFAGGVESAFAFCRSALGRLLE
YDGENEGDLLATLKLLLETNFNYSATAAELFVHANTVRYRSDKIEQLLMRDLSDPDVRFNLYAAVRVQEILVDMHILPDG
YVGKVHEKVHGSEAAVNH
>WP_005841364.1 DNA polymerase III subunit delta' [Mitsuokella multacida]
MELRWDTISGHEKQKEALRTMLREGRLPHALLFTGPDGIGKRMVGRVLAAAILCDAEDGPCGHCESCRAMQLGSHPDYLE
VVPEQNGKSAAQIRIEAIRSMQTQVSRYPVLAKRRTVLIDDADRMNEAAQNSLLKTLEEPEGPVTFILVTSARSALLDTI
LSRCMPVAFGMLSPQEMRSVLLQHDVPEAEAAELAALSDGSLGRALLLHEHEGLHLRDEALDFLAQLPSFDMERVWSLAA
DMGARDRESLREYFLYLNMLLRDLLVLAEDGGSPLLYHGDIRAKLLALLPTYPEGRVFALLAEVREVQRRLQANVNLRLL
MEGFLIRARDCVIA
>WP_005841367.1 tRNA1(Val) (adenine(37)-N6)-methyltransferase [Mitsuokella multacida]
MREVALGEHERLDDLMRSGRKIIQNTREFCFSLDAVLLAHFPRYRSRQRVLELGTGTGVIPLLIADEVAHVEAVEISPVM
AELAARNVHMNELEEKIAVKEGDYRAIRSLYPAESFDVVLANPPYRPVAHGQVNKMSGVARARHEFTATLTDVVCAARYA
LKFGGRFAMVHLPERLGEIIVAMHEHQMEPKRLRMVQPKADKAPNMMLIEAVVGAAPGGLKVMPPLIVHREDGSYTEEIL
AIYGMQDAGEET
>WP_005841368.1 16S rRNA (cytidine(1402)-2'-O)-methyltransferase [Mitsuokella multacida]
MKQQEDEKRTDAAGTLYLCATPIGNLEDMTYRAVRMLGEVELIAAEDTRHTRQLLTHFDIHTKLTSYHEHNKFTKGPELI
EWLLQGHDLICVSDAGLPGICDPGSHLAMLAIEAGIRVSPLPGCNAGLSALICSGLDTTRFTFVGFLPKTAKKQKEVLEE
VKGHRETLIFYEAPHHLRATLRQLAEVLGGGRRAAFGRELTKRYEEFRRGTLQELCSYYEEQEPRGEYVLIVEGFSGEQA
PEEETVKDPVVLCHALMESGLSKKDAMREAAKRLGIARRDVYNALLQADS
>WP_005841370.1 UDP-glucose 4-epimerase GalE [Mitsuokella multacida]
MSILVCGGAGYIGSHAVHQLVEKGEDVVIVDNLQTGHRDALNPKAKFYEGDIRDAAILDKIFTENDIEAVIHFAANSLVG
ESVQKPLKYFNNNVYGMQVLLESMVRNHVDKIVFSSTAAVYGEPKRVPIMEDDPTEPTNPYGESKRTMEKMMKWVSRADG
IRYVSLRYFNAAGALDDGSIGEDHNPETHLIPLILQVPLGKRDHITVFGDDYPTPDGTCLRDYIHVIDLADAHVLALEYL
RKGGESNIFNLGNGKGFSVKEMIEAAKKATGKDIKVEMGARRAGDPAQLIASSEKARKLLGWKPRYTNVEQVIGTAWTWH
QKHPNGYEK
>WP_005841371.1 UDP-glucose--hexose-1-phosphate uridylyltransferase [Mitsuokella multacida]
MSINTEINRLLNFAKQNMLINEDDYYYAANRLLDVLKVDAFEPEFVDEKLPTAMPILENMLDYAAEKGLIENTTENRDLF
DTRIMDCVMPRPSEVVRRFRSDYARSPKAATDEFYKMSIASNYIRKDRIDKNIIWKTATEYGDLDITINLSKPEKDPRDI
AKAKLAPSSGYPKCLLCRENEGYAGHPGHPARETHRLIPLRLSAHRWFLQYSPYTYYNEHCIVLNRKHVPMKVSRKSFEN
LLDFVTIFPHYFLGSNADLPIVGGSILSHDHYQGGRYTFAMAKAPIEKTYTFPGFENIKVGRVKWPMSTIRLQGEDREEL
[truncated: 538,325 more chars]
