# Supplementary material for: Development of a novel multi-epitope mRNA vaccine candidate to combat SFTSV pandemic
Source: PLoS Negl Trop Dis. 2025 Jan 22;19(1):e0012815. doi: 10.1371/journal.pntd.0012815 (PMC12788908; doi:10.1371/journal.pntd.0012815)
Supplement: S2 Data — (ZIP) [file pntd.0012815.s012.zip › protein/Ruminococcus hansenii DSM 20583.faa]

>WP_000241709.1 MULTISPECIES: sigma-70 family RNA polymerase sigma factor [Terrabacteria group]
MVKYAPRKVYIRESGGYVELSYTEFCRCRESDQTYMDKLFIPIQGCLLEVVREQYTDFYRDKERWRYLQKLDTKNRLLSL
DGFTDSEGNPLDFITDEAVDIAETVVNAVMVDRLKAALPLLSDSEQELIQAIFFDGLSEREVGARLGITQSVVNKRKARI
LIKLRKIIEN
>WP_000323895.1 MULTISPECIES: sigma-70 family RNA polymerase sigma factor [Terrabacteria group]
MAYNHGREDRKWRIWKEAEEKLLRECGVDEATIEQIRMADRADFNSNRRFYRWTNDVAEYLEDMAGRERQAEVGTVAELL
EEIESENLYQVLVTVDGRTLKIVLLKMQGYSTKEIAPLVHLTTGAIYARLDHLRKKLRKIL
>WP_000691758.1 MULTISPECIES: tetracycline resistance ribosomal protection protein Tet(O) [Bacteria]
MKIINLGILAHVDAGKTTLTESLLYTSGAIAELGSVDEGTTRTDTMNLERQRGITIQTAVTSFQWEDVKVNIIDTPGHMD
FLAEVYRSLSVLDGAVLLVSAKDGIQAQTRILFHALQIMKIPTIFFINKIDQEGIDLPMVYREMKAKLSSEIIVKQKVGQ
HPHINVTDNDDMEQWDAVIMGNDELLEKYMSGKPFKMSELEQEENRRFQNGTLFPVYHGSAKNNLGIRQLIEVIASKFYS
STPEGQSELCGQVFKIEYSEKRRRFVYVRIYSGTLHLRDVIRISEKEKIKITEMCVPTNGELYSSDTACSGDIVILPNDV
LQLNSILGNEILLPQRKFIENPLPMLQTTIAVKKSEQREILLGALTEISDGDPLLKYYVDTTTHEIILSFLGNVQMEVIC
AILEEKYHVEAEIKEPTVIYMERPLRKAEYTIHIEVPPNPFWASVGLSIEPLPIGSGVQYESRVSLGYLNQSFQNAVMEG
VLYGCEQGLYGWKVTDCKICFEYGLYYSPVSTPADFRLLSPIVLEQALKKAGTELLEPYLHFEIYAPQEYLSRAYHDAPR
YCADIVSTQIKNDEVILKGEIPARCIQEYRNDLTYFTNGQGVCLTELKGYQPAIGKFICQPRRPNSRIDKVRHMFHKLA
>WP_000743700.1 MULTISPECIES: ParB/RepB/Spo0J family partition protein [Bacillota]
MKKQDFKVLKTKDLYPFPDNPFHVAEDETLSELAESIKEFGIVTPIITRPKEDGDGYEVIAGQRRVRASELAGINTVPAF
VLPLDRDRAIITLVDSNLQRENILPSERAFAYKMKSEAMKRQGFRTDLTSSQVVTKLRTDDKVAQGFGVGRMTVQRFIRL
TELIPPILQMVDEGKIALTPAVELSFLKKDEQENLFATMESEEATPSLSQAQRMKQLSQSGRLDMDTIFAIMTEEKGNQK
ETLKINTSKLKKYFPKNTTPKQMEETIIKLLERELQRKRNRDSR
>WP_001129922.1 MULTISPECIES: TnpV protein [Bacteria]
MAKSLFEELGGKYERQGDYLIPCLTVPAEEEQAIGIWGQRHLDYLKQYRKVTYTNLLTSGRLNAYLADINRQAQERFERL
IEGMKQAQGITEQLKAENALEWTGCLNNIRACAREIVEKEIIFA
>WP_001170964.1 MULTISPECIES: AAA family ATPase [Terrabacteria group]
MQKLQTVNAETLLYEPLEKPSFVVDSLIPTGLSLFCGSQKIGKSWLMLKLCLCVSQGIPLWDMPTMEGDVLYLCLEDTFC
RIQDRLFRLTDEASGRLHFAVASCKLSDGLIVQLEDYLKDYPDSRLIVIDTLQKVRTASKDNAYASDYGDISLIKDFADR
HSLAVIVVHHIRKQNDSDVFNKVSGTTGLTGSADATFVLEKEKRASDTAKLYVTGRDTPYQEYTLRFRDCRWELVERKTQ
EQLAKETIPDVLFRLVDFMRDKEEWIGTATELLAAMGETETIPTVITKWLNEYRTTFLSENRICYQYSRRKDGRRIALAR
RAGDSGDGGDSDIRIPPCYCH
>WP_001206986.1 MULTISPECIES: PC4/YdbC family ssDNA-binding protein [Bacillota]
MREIQYEIVKEIAVLSTGDSGYTKEINLISWNGKEPKYDIRSFSPNREKCGKGITLNADEAAALLKALQKELNSED
>WP_001820668.1 MULTISPECIES: MobV family relaxase [Terrabacteria group]
MPYAILRFQKRKAGGVAACERHNERKKEAYKSNPDIDMERSKNNYHLIAPPKYTYKKEINRMVAEAGCRTRKDSVMMVET
LITASPEFMNQLPPEEQKAYFQTALDFISERVGKQNILSAVVHMDERTPHMHLCFVPITPDNKLSAKAILGNQKSLSEWQ
TAYHERMSSRWNQLERGQSSMETKRKHVPTWLYKLGGRLDKQYEEIVSALSDINAFNAGKKRDKALDLLSAWLPDVEKFS
KEIGKQQAYIDSLKERIGQESDYAGRMRDEKYEQELKVQKANQKIFELQRTNEQMGRLLSKIPPEVLEELQKNHRSRAKE
R
>WP_001820669.1 MULTISPECIES: hypothetical protein [Bacillota]
MGEDKKADKKRKRIVPKAPVQMIISREYVGTQTVTEAFVPIISEDIRKKIAEGDTFDNEGLSA
>WP_001820670.1 MULTISPECIES: recombinase family protein [Bacillota]
MAGIKEEKKIYLVGIYCRLSKDDGTDNESASIATQKSILTDYVKKQGWHIAKTYVDDGYSGTNFQRPSFQNMIKDIESGL
INCVITKDLSRLGRNYLDCGLYLEVFFPEHNVRYIAVNDGVDTLNKSAMDITPFRNILNEMYAADISVKIKSAYRARFQQ
GKFMGTTAPYGYIKDPADHNHLLIDDKVAHVVKEIFDLALKGNGVAKICRHLNKQHILRPAAYAAERGETGFERHFEGNE
DKRYIWSGNSVRSILRSPIYAGNLVGYKRIAANMKSKKRPSKLPEEWEVIPNTHEGIVTQEEFDIVQQLITSRRLPQNKG
GFVNIFAGVIKCVDCGCALRAMNVHRRKRPEIIDCVQYSCNNYARNGRSECSAHNIEARDLFNAVLADINCFADMAVNDE
KAVRAIEKRLTETDQSRAKALEKERKKLNKRLAELDRLFSSLYEDKVMERITERNFEMMSGKYQKEQLEIEARLKEVTET
LNESYEKSRGIRDFLALIRNYQGLKELDATVINALIDKILVSEREKMADGTVKQEIKIYYKFIGFVDELHIIPTKRWAAM
PAKNCTVCGVEYVPGSGASRYCPACAKKIRREKSNESKRRSREQKRIACMNCPQKMTD
>WP_002303258.1 MULTISPECIES: hypothetical protein [Bacillota]
MNCLERFYRKGVCVIDNAVKTIQKKNGKCGIGNRGKTKIVVKEHFSEKGKTMEELLTDVMLEKAKQTIA
>WP_002591249.1 MULTISPECIES: hypothetical protein [Bacillota]
MKSKTILGADGATKMRQITVGIHGKGGEAGIKAIQQLAGMVDSLKQCQTPQEVYDRYLQITGYCKCCVDCNFIDQKGADE
LMCLAAYLAGNEQARAEAQQKAGKKA
>WP_002591259.1 MULTISPECIES: hypothetical protein [Clostridia]
MKYRQWKKNYKKKHGVNPPLELDKRKQRRLARKMARQINKTLPTAAETLTAAINSWVQSIKPALATLCENVAAAFSNMAA
GLREESEAVEND
>WP_002591261.1 MULTISPECIES: single-stranded DNA-binding protein [Clostridia]
MNNVSLTGRLTREPELRYGGQDNSTAITRFTLAVDDGKDTDFINIKCFGRTAEWAQKWLSKGSRAEVTGKIKTGSYESQR
TGSKVYYTEVVANSVGFGESKAEAEARGQQLPESDGFMNIPEGADEELPFN
>WP_002591263.1 MULTISPECIES: hypothetical protein [Clostridia]
MFEKIKAWIKRKRETAREQQAADRLIKHIEQALGFELYEWQRLYIITGIWQPPEGRLHGRTTAYILRLLLDQSKPLLLYE
FSQVAAYADNPFMGRQYQPVPMQYVGWFRHEIRSIYEQLRAAGVPVREMITEQQRVISW
>WP_002591264.1 MULTISPECIES: HNH endonuclease signature motif containing protein [Bacillota]
MKAWAKSFYLSAAWEKTRAAYLMSQDYICERCGQPAKIVHHKRWLNRENINDISVTLCWDNLEALCQDCHNKEHHKQERH
KRYRFDENGGILPPYQKNN
>WP_002591274.1 MULTISPECIES: hypothetical protein [Bacillota]
MSIQEILESAGLPAQRGVYTGRDKPDAYYTFLRLLGTPAVNADDEEKERREMYRVTLFHKGDFEAQLDKTKEVLKAAGVY
INSIDAESYETETGYWLVPITVEILKEE
>WP_002591275.1 MULTISPECIES: major tail protein [Bacillota]
MTLGLKDLYYAVCTEADGAESYGTPKKMAEAMSADLSVKTADGSLYADDTLSESVTEFASGTLKLGIKDLTPEVLAELLG
QAVDKNSVVWAGKEDEPPYVAVGFRAKKTGGKYRYVWLLKAKFKVPSEKYETKGESIKFNTPDIEASFTTRKKDNLWKAD
FVGTEESAAAKTWFTAVPEKAAAMESV
>WP_002779755.1 MULTISPECIES: cysteine-rich KTR domain-containing protein [Bacteria]
MMKCEWILCPVCGSKTRNKIRKDTVLENYPLYCPKCRQERLIKVDNLKITVIKEPDA
>WP_003019249.1 ATP synthase F1 subunit epsilon [Blautia hansenii]
MGTFGLNVIASDKDFYHGRGTSISLPAKDGSITILAHHADMMIAIVPGEMRIRTEDGTEHVAIVGGGFAQIINNRVTVLA
DSIEKPEDIDVKRAKEAKERAEEQLRQQQSMQEYYVSKASLARAMARMKAARDRGI
>WP_003019250.1 F0F1 ATP synthase subunit beta [Blautia hansenii]
MNKGKIVQVMGPVVDVEFQEQDLPSIKDALIVELNGKKVVMEVAQHIGNHTVRCIMLASSDGLCKDMEVTATGQGISVPV
GKETLGRLFNVLGETIDKGEQLDDAEHWVIHRDPPAFDEQSPVVEILETGIKVIDLLAPYAKGGKIGLFGGAGVGKTVLI
QELISNIATEHGGYSIFTGVGERSREGNDLWSEMKESGVLEKTALVFGQMNEPPGARMRVAETGLTMAEYFRDKEHQNVL
LFIDNIFRFTQAGSEVSALLGRMPSAVGYQPTLATEMGELQERIASTKNGSVTSVQAVYVPADDLTDPAPATTFAHLDAT
TVLSRKIVEQGIYPAVDPLESSSRILEADVVGQEHYEVARKVQEYLQKYKELQDIIAILGMEELSDEDKKVVARARKLQK
FLSQPFHVAEVFTGIPGKYVPLKETIRGFKMIVEGEMDDYPENAFFNVGTIDEVIEKAKQNA
>WP_003019251.1 ATP synthase F1 subunit gamma [Blautia hansenii]
MASAKEIQSRMKSIRDTMKITNAMYMISSSKLKRAKKVLTDTEPYFYSLQAAIGRILRHTSEIEHRYFDERTEILPEDKK
IGYIVVSADKGLAGAYNHNVFKLAEEGMEKKQHTQLFVLGEVGRQYFYKKDVSVDTNFRFTVQKPTMHRARVISEKMIDM
YLNGELDEVHIIYTRMANAASMVAEKQQLLPLKKATFGASAQFLVDTHQEEIEMVPSAEELLNTIVPNYLRGMIYGCLVE
SYASEHNSRMQAMDAATTSAKEMLKDLSIKYNRVRQAAITQEITEVISGAKAQKKKQ
>WP_003019253.1 ATP synthase F1 subunit delta [Blautia hansenii]
MTQTAINYGKVLYQLNVPKESILETQRLLKEVPELSKALENPTISFEQKQRVISRVFPKELHNFLSVVCKYKHAELLNEI
FQAYQEHYNEQKNILSATLYYVTPPKAEQLEGIKKFLKKQYHTQAVALKLKEDKSLVGGFIIRTKDHEYDNSLKGSIHEL
QQKLIWR
>WP_003019254.1 MULTISPECIES: F0F1 ATP synthase subunit B [Blautia]
MMSLGWNLVWTIINLIVLYLLMKKFLIGPVLGIMEKRKACIAKEMEEARVSREKAEELKVQYEKSLAMAKEESSQILENA
KTDARQARESIVKNANDEAAKIIEAAQNTARQEQENAMQGAKKEIAQLAMQAAKKLLLEKSNENSNDMLYDKFLAKAGDA
DDTDSY
>WP_003019255.1 MULTISPECIES: ATP synthase F0 subunit C [Blautia]
MTAAIGASIAVLTGIGAGLGIGHATAKAVEAIARQPEAESKISKALLLGCALAEATAIYGFVIGLLILFL
>WP_003019258.1 NAD(P)/FAD-dependent oxidoreductase [Blautia hansenii]
MQQLVIAGAGPAGVSAALYAVRMGFPPLVIHNGYGALEKAEKIENYYGLPSPVSGKELYENGLSQLATLNVPVLKDELLS
ITYDGEYTIQASEGSYHTQALILATGTKRNTLSLKELKKYEGNGISYCAVCDGFFYRQKEVAVLGNGSYALHEAKVLEPL
AAKVTILTNGKEPDFSLEELGSIQLEKRKIISAKGENSLSQLQLEDHTLFPLDGLFVALGTADSTDIARKLGLFMEDNHI
LIEADTSTPLPGLFAAGDCTGGMLQIAKAVYEGALAGTRAVDYLKSKK
>WP_003019259.1 thioredoxin [Blautia hansenii]
MAMEFTSENFAKEVLQSDVPVLVDFWASWCMPCKMLAPVIEELAEEANGNYKVGKIDVDAEPSLAAQYGIMNIPTVLVFK
NGQVADKSVGAVPKKQLETLLK
>WP_003019260.1 Crp/Fnr family transcriptional regulator [Blautia hansenii]
MNETIESVLKQQEFWEKLTEEQQKLILKESRVISYETGEIVYSGARECLGGLLVLNGSLRTYLLSDEGKEVTIYRLREGD
VCFLAASCILSAITFDVEIEAQGFTQVLLIPARILSTLTKENIYLENFMYKETARRFSDVVEALQQLMFLSLTQRIASFL
LDEAAKNKTSSITMTHEEIAKIIGSAREAVSRILKQLAKQGYISLNRGEIKIEKREELYKLL
>WP_003019270.1 AAA family ATPase [Blautia hansenii]
MEEYTREQIQRADDTDLYVFLSGRGEQFKRCGKEYRWLRHDSVMINKNEWYRFSQNKGGHAIDFMKEFYGLSFAEAVKEL
LGEEGVGETNRRTDKEDAGRQKVCPIPLPGLELPERNESCEIARKYLIEQRKLSEWLIDQMIAKGDIYESKNYHNVVFVG
RDKEQNPRYAAMRGTDENRYRGEARGSEKAYGFGHIGTDEKLFVFESPIDLLSYITAVPEDWGKHSYISLGGLSEKAMKR
MYTEYPHIHSIYLCLDNDEPGNERCTQFVSLIPKELSVYRLEPVKKDWNECLVAEVPVENMAKQMCWRDAREKPVPVMKM
SEVEETVVQWLWYPFIPFGKVTLIQGNPGKGKTWLAMAIAAYCTNGKELPNALPIEPFNVLYQTAEDGIADTIKPRLAKC
GADMTRVRFINEEEKQLSMTDDRIEKAIRQNNVRLMIMDPIQAYLGANVDMNRANEIRPLFRHLSTIAERTGCAIVLIGH
LNKSSGSQSDYRSLGSIDIAAAVRSILFVEKVEKEKEQDIRVVYQQKDSLAKKENPVAFSLGEKGLKWLGEYDISIEDLL
MGKAGTKKETKLEKAQKLILELLTKRKVMCLEELEAELLAYGISSRTGRDARKQLENRLSYDWCQGRKTVALITE
>WP_003019276.1 MULTISPECIES: single-stranded DNA-binding protein [Blautia]
MNKTILMGRLTKDPEVKYLQDENSTAMARYTLAVDRRYRKDGKAETDFISCVTFGKNAEFVEKYLQKGLKILVSGRIQTG
SYVNQEGNKVYTINVIVEEHYFAEGKKLSGSEKKEDTDPDGFMHLPDGEELPFE
>WP_003019286.1 5-bromo-4-chloroindolyl phosphate hydrolysis family protein [Blautia hansenii]
MSIFKKKFAKEQKESIVVEQEDNGLPEISSYEQEPEKVAEIVNNSLKKGYFSEISQKIESLPSTGYKRTQYVFEGPKTGG
FLWFITMCTIVSACFLYFAAMGLGMHLYSNDYEQYSLLFMCGSGVFICINIFLIVLSIKVIQFAKRYEKYYELLQYKNVE
IIDDISNCAKIPYNRVVADLMLSVKKKMIPQGHFTTDNLVFIASDELYSKYESDRPTYDRYYKQLIEERIRMEERSAEIQ
KIIDIGQEYVEKIHNSNHLIKDKEITLKLNKMEKLVSAIFREVDLNPHQSNKLGMFINYYLPTTEKLLNAYIDINEKKIE
GNNIAKAKKDIEQAIDMLIVSFEGILNQFYESIEMDISGEIAVMEKMKNKK
>WP_003019288.1 His-Xaa-Ser repeat protein HxsA3 [Blautia hansenii]
MDNLFPEFKKSIENLIEDEEGNIPGGKLLALGTMIIILGSLMSVDAFAGHRSHSSHRSHSSHRSHSSGSHGNSHSNHGSH
ESHQSHQSHTSHSNTGSHSNSRYSAEGDVTYSAPAASSVPTISTPAVEMTADTFKLPDVNQNIQLPNGTPISSILPAFAV
PASTVAPKMESIDPNTPSATETVE
>WP_003019290.1 hypothetical protein [Blautia hansenii]
MGKKKQDEIIVQETEKPLEDNSIIEKALPEQEYNKSKKNMRKKIALGMIALLAIEVASAAFYVNTIMQDNIHHRVVREVR
YQIDDKLVLKTGTFTGDLDFGVFSGNGEFIFDTGSVYEGEWADNYFDGLGKLQVPSEGVYEGKFINGLKSGKGTFTWDDG
DIYEGEWKNDQMNGQGIYTTSDAVVYSGTFENNSFKEGSCEFSNDEGTYSLTFANNAISNAEIKYADGTKYSGVCSKSDI
TGSGTMVFINEDKYVGEFEGNKRSGKGVYTWKSGASYDGDWLNDNMNGTGTYTYSKNNYATGKFEENIFIEGSYHILNDF
GEYTFTIKNGEPTAVEMTLANGTTYSGGMSKGKLNGTAQIKYSNGDKYSGNVTDNQKSGQGTYVWTSGATYEGNWSKDRM
HGSGTYSYPKNQTGYQLTGEFKEGRPNGECTYYVSASEYYKTDWSNGKCVKVYE
>WP_003019292.1 His-Xaa-Ser system radical SAM maturase HxsB [Blautia hansenii]
MKLNYFNFKSFEDEILLTNDLGEHIFLKNEEFHQLISKSVQQESDLEKKLLEKYMIYDETNLEFTNKNRYEMQYLKGHLN
MSASLHIFVVTTACNMGCVYCQANNGTKCSNIFMDEETAEKAVDIALQSPTRCLSFEFQGGEPLLNFKIIKHIVEYTEEH
NTNHEINYNVVTNLTLLDDEKIEFFKTYKFGVSTSIDGHEYLHNSNRPFKDGTPTFTKVIDSLDKLKNSGIYVGAIQTTT
RESLKYPVEIVKTYYDLGFDSIFIRPLTPLGKATINWKDIGYTAEEYLEFYLKALEATISLNKEGRFFKEEHATILLKRI
SGFFVNYMELRSPCGAGIGQLAYYADGNIFTCDEGRMLYEMGNEAFKLGNVNSSTYSTLIGNSACKAICASTILESIPTC
CDCVYQPYCGTCPVVSYAATGDIIEKSPRGYRCKIYAGMLDKLFLLLKENDTQIVHILQTWSN
>WP_003019296.1 hypothetical protein [Blautia hansenii]
MMKMLEGIMIILMLILCVQAGKTDIRDGKVYNKTLLFFGFIGIALDVLYYSAFNKTMFVPFMINLAVMIVASLVLFYSHS
FAGGDCKLLMVLTLFYPANYYISYSGSLITVVFTVGIALFFGYIYLLATSIYELIIKKNNMSVSYVKGYFMAFFKSFGTA
IVYISVVTLSVSVLAFWGITLPIWLVRILCILTSLIIGKYPFFKKKIVIGMMVGLDLILSILLKTIPFSIHPENYVLVIV
LLVCQMTIKTSLYQEVKISDLKKGMILTMGSSLLMQNSRVRGLPKISSEDLRDRLTEDEIVSINRWAKSRKIESLSIVKK
IPFATFIACGYICYLIFWRILKWC
>WP_003019298.1 HxsD-like protein [Blautia hansenii]
MILYLHSEIYTKEKIEYTKFIYKDYAHIEIEKENDYWIVILTECRYDAVLTGKAFENYLIGLENS
>WP_003019299.1 His-Xaa-Ser system protein HxsD [Blautia hansenii]
MNIKFDEMFKFKKELYSKTALLKAAYNFSDSSYIHLDADEEYYYVSISPKTDKQILLEKDFINEMLAQSIRHEVYRQTKN
IRELMLARAMASSVMVENDYETLEEQELFSEDEILKDWFEEK
>WP_003019300.1 helix-turn-helix domain-containing protein [Blautia hansenii]
MQYLTTTEMAEKWNISRRRVAELCRNERINGAILKGKTWLIPSDATKPEDPRRNHN
>WP_003019301.1 helix-turn-helix transcriptional regulator [Blautia hansenii]
MVFSEQLSKLRKEANLTQEDLAEKCDVSRQAVAKWEGGESLPDVYKISQIAKTFEVSLEELIWGKDRQDSQMSIARDIYM
QFIDNMESFQYDAYSSSIGLLKKLKTSIRKSRIVFKKEIVDGLLAQLDDFGIYYGDVWCKDEYQSIFADVESNGHEVKKK
IYMDKIMPHKVEAVENLLADYLELP
>WP_003019302.1 hypothetical protein [Blautia hansenii]
MMRNYVKIEKKSLLYNYYAYIDIEDLLADSIFIQEKLRVFFGKTGRKQDSQYVVVLCKVWKWDAEKFVRAMEIFYNKLLL
LGHGECVNFFEELGMRE
>WP_003019304.1 integrase DNA-binding domain-containing protein [Blautia hansenii]
MRLRLLREGESQCKDGRYRYTYYENGKQKAIYSWKLEAKDKLPVGKKDCVALRIQIENLQKKQLLYGRYSESSYTVLDLV
ERYIRYLL
>WP_003019319.1 CRISPR-associated endonuclease Cas2 [Blautia hansenii]
MKKKNTKVLKFGGKMYVVLVYDISKTDNGQKRWSHVFKTCKKYLSHVQNSVFEGEISKVQLMKLQKELKPYINEELDSVL
VFKSRQEKWLDKEFWGKEEDKTGFML
>WP_003019321.1 type I-B CRISPR-associated endonuclease Cas1b [Blautia hansenii]
MKQSFYVYNSGDLKRKDNTLQFTSYEGEKRDIPIERISDIYVMSEMSFNTVFLNYISQYGIPIHFFNYYNFYTGSFYPKE
SLLAGQLLVKQVEHYNNYEKRLVIAKKFIEAAADNIYRNLRYYNGRGKDVVEQMQEINSLRPRILKAETIEELMGIEGNI
RRKYYSAWNTIVNQEINFEKRVMHPPNNMINSLISFVNSLIYSKTLSEIYHTQLNPTISYLHEPGFRRYSLCLDLAEVFK
PLIGDRLIFSLLNRRQITEESFTKELNFLHLKKEASKLIVTELENKLKTTIMHKELGKQVSYQYLIRLEAYKLIKHLIEE
KEYESFKIWW
>WP_003019322.1 CRISPR-associated protein Cas4 [Blautia hansenii]
MEERITGVMIYYYFVCKRKLWYFCHEINMEAENENVMLGKLLDEHSYQRDEKHINIDNVINIDFIKEHHELHEIKKSKSI
EEAGIWQVKYYLYYLKQRGVENIRGKIDYPLLKKNVIVELADEDIKKLEGIISEICKIRKQNVPPEFLETKVCKKCAYHD
LCFI
>WP_003019324.1 CRISPR-associated helicase/endonuclease Cas3 [Blautia hansenii]
MEYYAKSKEKGKTEREKKKIENLLQKILQDSSCELEEWEIKILEDEIEKIYVENIEMQKTLKEHEKDIVACAERFFVRYD
QYFTEKEKRLIIEACRIHDWGKANLLFQAVVNEEVKEELSSYNKNKKQIPHGFLSALSISVDEFLQISDCFKREDFDMFL
TAVYYHHTRNDEWDSAEIKEYAEQYYREHLEKYLGRGKVLIRSSYRNKLLFRNNNNCKNLPIKWEKWVLYSTIKGMLNKF
DYTVSAGYENAEINPDLEKRELIKNVEEALKNYNLRPVQTYMKENVEQNLVVIAPTGSGKTEAALLWLNGEKGFYTLPLR
VSSNAIYERIKVRYRYEDVALLHSDSMQVYLKESDDTDTYKKYERAKLLANPLTICTVDQLFKFVYKALGTEIFPATLKY
SKIVLDEIQAYSPQVIAAIIYGLKQIVSMGGKFAIITATFPPVLEHFMKQHGLLKEENYQFQDFSNSSEWLRHKVDIRDG
EMDIDEIAEQGLEKKVLIICNTVSKAQEIYKELEEWTEEVHLLHSRYIRRDRNQLEKMIMQFSEDRDVAGIWVTTQLVEA
SLDIDFDILYTEMCTADSLLQRMGRCNRKARYQPEEANIIVYANENGVGDKSVYGKELYSRSLDKLHQYVGKTLSEKEKI
DYINQVYCAEEIMDTSYYKEIEKYLKHFEELTPLEYSKQETDEKFRNIQSITVVPDSIYDENQIIFEKSIEVLECPHIGR
NVKSVFTAKLNDLTLNLNRYGNMKGVDVATVGEKGNCKILDIHRINLKYEFDRETGKGCGLLLKQIEDEQFFI
>WP_003019326.1 CRISPR-associated protein Cas5 [Blautia hansenii]
MEKAIRLQCFQNLANYRKPSSFIIKETFPLPPYSTVLGMIHAACEFTEFHPMKLSIQGTNAGTISELYTRYSFSSGSKYE
EGRHQICIKDKENYGIFKGIANVELVCNNRMVIHIVPGEEDFQKVYESLKNPPKYLSLGRYEDILDIESVDIVNIFQEEE
VTVKRDIYIPVDYETEEGEKLLENQSSTIYTLTKEYEITKQGMRRWKREGGRIRAYYIGAGETLEKAFIDDSGDEAAIIF
A
>WP_003019328.1 type I-B CRISPR-associated protein Cas7/Cst2/DevR [Blautia hansenii]
MERKGLTVTMIFLAESANYGEGIGNITTLKKMSRGTYEQYSYISRQAMRYNIIQQLEWDKTPVDGKSGVVQFAPSATIED
YPEIDLFGYMKTTSKADEQKGGATTRSAVARLSNAIALEPYQSDLEFLTNMGMAKRQNLENGIAQSEIHRSYYTYTMSID
LDRVGVDGEVEISQEEKAERVKALLEALCYLYRDIKGRRENLSPLFVIGGRYERKNPFFENRMMIKKNKINVDTLKEIIE
DSGIKQFTYAGVTTGIFDNDAEIKQALSAETVGSVFKCLKEEVDAYYGEGN
>WP_003019330.1 Cas8a1 family CRISPR/Cas system-associated protein [Blautia hansenii]
MLERFVITTGDFLKNAGIVGMWYMLEISAARDNIDYGISENEQELWIAKDFAIEADWTDMYFKAFVAGLGPFTVYERVLE
KIYSCLQKIETEEWKPGKEIKEDLKFINDKLLSNSYQAGFENIKDQIEDVEIYLNLKKNKLSDKLEQQELKMRLQKLQRF
LVQPLCKETFTMKSIIYTYINRFWDGKCFLLRANAKKDMRGLFEKEFSEPLRKYWGNDHKKAKDLCIDCGMPMDSKEKVS
IAFMKEMADDLSRKKSAFWNCKVDAYLCPVCAYLYALSPLGFQLYANKFVFLNMNESIHSLISANQKSGKSKFLSEKKEE
EKYSVWFSRNLNIVLSEKKREISNIQVILRGIQAEDKYICNNIGKEVLSILEKEKVSDALNYLGKHPFIKLNGDFFNVHE
VVVMNVLNYQNQYTLLNRLMKEAIENEGILFAAYWVYVVQVWARLVRCGKDKERNITMGQKTMRNNGYNLRKAIMEAKGV
TKDDCLRGTIYQLLNALSVKDTGKFIDIVIRLYSSTKLLMPDGFVDMLYGKEVFQELGYAFVLGLKGSCWNNKLEDKKEE
K
>WP_003019332.1 CRISPR-associated endoribonuclease Cas6 [Blautia hansenii]
MFQLKLDFTLEKPELPLELDRLLVSFIKASTSNYSTELYESLYDKTKSVIKPFAFSYYLPGGRFKDDKILLQETRFSMFF
SNADLAQMILFFNSFKMMKFQHYPIKNNSMTLTSVRTRKLREIKETEVIIKLQSSLIVRRHEVETNKDYYYTCDDSEFEN
VLKENINFFLQKLSIPISTDGFGILPIKGKKIVVNVFGRKVDASIGVYKLCGSPELLNLLYQAGMGTRRSEGHGKFEIIW
>WP_003019333.1 sigma-70 family RNA polymerase sigma factor [Blautia hansenii]
MEKNGFKILLETMYELYEQGMYRVAYGVLHNKEQAEDAVQDSFEKLLKYLPEIDAPDSPKTQKLVLKIVRNTAIDQYRRN
NKQNEWLSEQGKCGEETSTFIKSVEDREFLQRLLQAVPTEYREIIKLRCYYGFSAKETGNILGISEGNVNKRLERARKLI
ADRLEWEEEFDNETGKKVRSDNGKLGQEIEEEQFWKEEQIHDFSKDYQNKKQRLLSLAETNREKKVMFHNCVIRRILQAA
AAVIIVVGISFTVYAMTKNGEAIQVEIEEGAQTIFVEVERKKECADVIAVPEYLPEGYEVWDEEKEKYSLGKYSFGGVWG
ANGITILVDEWMEKEQFPYKTCEIWQTGNVKKLLIDRGEESGYRWGLLQFYEKEGYVVQMFVASFIPKEEVLEIGKQIKI
YEKDDFYEREKEKSINKKVTLGEKIEYPDYAKGCSLQVTDITFSEVEDEVHKIDGPVKKMEVTVKLQNTTDKLWEELPVY
PVFYSPLMENEPPYDIKGGVSDSKYNGKYYVRLEPHSEKEVYFTFIVAEEGLEEGYLEFFGKDYLRLCE
>WP_003019336.1 helix-turn-helix transcriptional regulator [Blautia hansenii]
MNFNEKLIELRKSKGLSQDELGNALGVSRQTISKWELAQSYPDFQRLVLLSDYFGLSLDALVKDIDVQDVRSKNLSEKQL
SSIYEDISSAKSTIKTVINIFCVIGVVGLTLAILAGIFWG
>WP_003019339.1 MULTISPECIES: TfoX/Sxy family protein [Terrabacteria group]
MASSKEYLEFILGQLSELEEITYRAMMGEFIIYYRGKIVGGIYDDRLLVKPVKSAISYMPTAPYELPYEGAKEMLLVDEV
DNKEFLAGLFNAMYDELPNSKPKKKK
>WP_003019342.1 MULTISPECIES: hypothetical protein [Lachnospiraceae]
MGENYLDMATVIVIFFVLGILLSRLGGVGGIIVRIKRMVCKLMGHLD
>WP_003019346.1 MULTISPECIES: hypothetical protein [Lachnospiraceae]
MIFDFNPWQLNVDIDLTKQLYKEVDYSTDKTANMEFIENLSLEQQQFFNSLGVDLTKIDVDKTIYDIPKDEETPASKIYR
MTVNFFIRGKILALPKYQKDIYSDEEVFGKKFPESIKVLSSNDEDYLKTFDNGIGAGIVFKHPCFHYDNEIFNEWDCGYI
LGTILIMKDM
>WP_003019356.1 MULTISPECIES: hypothetical protein [Bacillota]
MKKVQIDYELFRKLIFYHLGSDDQYEEDIRNGLEEKLDALVRHELYTKYKTAPSEEEQEKARQEYLDKRGVSASYRW
>WP_003019357.1 MULTISPECIES: AAA family ATPase [Lachnospiraceae]
MEDNYREVKKAEPCLKLIHMDQVEVEEIEWLFYPFIPYGKVTIIQGDPGEGKTTVVLQIIAKLTKGEAILSETSEGKSEE
TGVEPINVIYQTAEDGLGDTIKPRLLAAGADCSRVLVIDDQDQPLTMVDARLEEAIIQTKARLVVLDPIQSFLGAGVDMH
RANEIRPLMKRISVLAEKYQCAIILIGHMNKNSNGKSSYRGLGSIDFQAAARSVLIVGRVKDEPEIRVICHVKSSLAPEG
DAIAFRLDKEKGFHWIGKYDISAEDLLSGDGRGQKIRSAKEFLKEILANGSMEQAKIAEEAEERGIKKKTLWNAKKELQI
DSVKIGNKWFWMLQEE
>WP_003019358.1 MULTISPECIES: hypothetical protein [Lachnospiraceae]
MSEKNRDNKNRWRNVTIAFRMSPEENKELDLRVKICGYQTRQEYIIESVLHQKVTAVGNPLMLVQFRKQLRGIEEELKRL
TTLEDADEELFTPIRTMLEILNAFAEERNYERRKKEKAQK
>WP_003019365.1 MULTISPECIES: hypothetical protein [Bacillota]
MASKLFISAKEVAKELEVSDSYAYRLIRQLNAELEQKGFVVVKGKISRKYFEERVYGMNEMK
>WP_003019367.1 MULTISPECIES: helix-turn-helix transcriptional regulator [Bacillota]
MTVGEKIRKFRIDQGYTQKELAIMSGLSESAIRNYELGNRFPSSEQLEKIANSLKISPYAMSDPNFDTYVSVMHALFALE
DQYGLHAYRDESGVPQLMFKDKGHDSLNMLDHIGAWADMYQKFRNEEITEKEYLDWKSQFPAK
>WP_003019369.1 glutamine-hydrolyzing GMP synthase [Blautia hansenii]
MKQDMIVILDLGSTENTVVAREIRELGVYSEIHPHDITVEELQALDNVKGIILNGGENRVVDGKEVEIRPELYTLGYPMI
SVDYPASKCEKQFKELPNQEELKQFVFEECKAEANWNMKNFIEDQVELIRKQVGDKKVLLALSGGVDSSVVAAMLIKAIG
QQLVCVHVNHGLMRKNESESVVKIFRDELHANLIYVDATERFLGKLENVADPEEKRKIIGGEFIRVFEEEARKLEGIDFL
GQGTIYPDIIESGTKTAKCVKSHHNVGGLPEDLQFELVEPLKQLFKDEVRACGIELGLPHDMVYRQPFPGPGLGVRCLGA
ITRDRLEALRESDAILREEFAEAGLDKKVWQYFTVVPDFKAVGVRDNARSMGYMVVIRAVNTIDAMTASIERIDYDILEK
ICARITAEVPSVSRVCYEITPKPVATIEFE
>WP_003019371.1 MarR family winged helix-turn-helix transcriptional regulator [Blautia hansenii]
MNMKSHQEDAGRLINILSHQLKRKITLSSEKRCGLTNMQNRVLHFILLRALEAPVYQKDIEKEFDIRKSTATEILKLMEK
NGFICRECSKEDARMKEIIPTEKSLTIQKEVVENIRSVETKLREGIPSEDYQTCIGVLKKMIENLV
>WP_003019372.1 aminopeptidase P family protein [Blautia hansenii]
MNVNQERIAKLQEKMQAANMDMYLVPTADFHQSEYVGTYFKVRAWLSGFSGSAGTLLVTRENAYLWTDGRYFIQAAKQLE
GTGVTLMKMGEEGVPTVEEFIKENLPMNGCLGCDGRTIHVAEGKDFETLVQEKEGRFEYQDDLAGEIWTDRPEMSKEPVY
TLDVKYAGKSREDKIQDVRDAMKEAGANVHIISSMDDIVWLLNIRGNDIIYNPVVMSYVMVTMEQVHFYVQEEAVSEQVR
AELEKAGVVLHDYFAIYEDVKELADDSKIMLEDACTNYTLYKNLPGNVEVIFQSNPAAIMKGCKNETEMENIRIAHIKDA
KAMCRFIYWFKNHVNSGEITEYSAAEKSLEFRKEDPDCLDLSFETICAYEANAAMCHYAPTETEYAKVEPKGFFLIDSGA
QYWQGTTDITRTIAAGELTQEQKENFTLVLQGHIRLAMAKFQYGCSGANLDVLARGPLWERAMDFNHGTGHGVGYLLNVH
EGPQNINWRMRANGRRGNTTPLEEGMLTSDEPGLYLEGKYGIRTENLLLCKKAEKNGYGQFMEFENMTWVPYEREAILPE
MLTKAELVWLNEYHQKVYEIVGPMLSEEERQWLKEATAEIK
>WP_003019376.1 Tex family protein [Blautia hansenii]
MDIIQIITQELNVEKWQVEAAVSLIDEGNTIPFISRYRKEATGALNDEQLRTLFERLTYLRNLEDKKKQVLSSIEEQGKL
TEELKKQILEAQTLVVVEDLYRPYRPKRRTRATIAKEKGLEGLANIVLLQMTENSIEKEAEAFVSEEKEVKNVKEAIAGA
MDIVAESISDEADYRIRIREMTMKKGMLVSVAKKPEETTVYEMYYDHEEPVSKVAGHRVLAINRGEKEKILTVKISAPEE
DILRYLEKQVITKENENTTPVLKAAVEDSYRRLIAPAIEREIRNDLTEKAEDGAIKVFKKNLEQLLMQPPIVGQVVLGWD
PAFRTGCKLAVVDVTGKVLDTTVIYPTAPTTPAKIAAAKETLKEMIEKYNITLFSVGNGTASRESEQVIVELLKEIPQKV
QYVITNEAGASVYSASKLATEEFPNFDVGQRSAASIARRLQDPLAELVKIDPKSIGVGQYQHDMNQKKLGEALSGVVEDC
VNKVGVDLNTASVSLLEYVSGISKAIAKNIVVYREENGEFKDRKELLKVAKLGPKAFEQCAGFLRIRGGKNPLDATSVHP
ESYPAAEKFLESMGMKPEDIFNGQQVYFVKDYAQQAEKLGVGEMTLRDIVKELTKPGRDPREEMPKPILRTDVLDMKDLK
EGMVLKGTVRNVIDFGAFVDIGVHQDGLVHISQMTERYIKHPLEAVSVGDVVDVMVLGVDMKKKRISLTMKGIK
>WP_003019378.1 DUF4190 domain-containing protein [Blautia hansenii]
MENPYNNEQPYQPVPPQEPIPPTPSLYQGNNGFATASLVMGILSLVFLCCAPFLLFILSSLGILFSCLSKGERARSGAAK
AGLALSASTLAIAGAFLIFFCSVFLFSPEGSSFLRDYIHILTDDNVSDEELYNFLDEYLNGFEGDAGTDSWDYENSPDYY
EDFDEFQLPPEFFQQPETDNGGNFI
>WP_003019380.1 DUF2752 domain-containing protein [Blautia hansenii]
MKKNRDVKLEKNIYAAGWLLLLVGIILLAVKRIFPADFALPPCVFHKWTGYYCPGCGGTRAVKALLRGDVIGSFFYHPVV
LYGAVLYGWYMLSHTVEYLSKGRLRISIPYTEKYLYGAVFIILIQWILKNGVKIIWGIDLI
>WP_003019382.1 DUF975 family protein [Blautia hansenii]
MKHTSSQLKAISRKALDGNWGLPMGANIILGVISFIVIFFITFFTNTTTVTGTITSEFLTYAVSLFISLFGAGITKMTLN
ISRKQAYSMKDMLYVFHHNADRFLIVGLIIAGIGFVTGLPVMFMSMNSDIPVSFILFFSVFDLIISVIIDLFLGLSTYLL
LDHPEMGAMDSMKESIRLMKGNKGRSLYITLSFLPLAFLSVLTCYIGMIWLIPYMDMTMANFYRDIIGELNTPDNTPTSE
IPTMTIEENPNENNSGF
>WP_003019385.1 cofactor-independent phosphoglycerate mutase [Blautia hansenii]
MKYVVVLGDGMADEPLEALGGKTPLAYAKTPAMDLLAKTGDIGMARTVPEGMSPGSDTANLSIMGYNPEIYYSGRSPLEA
LNIGVSMEEGDVAIRANLVTLSEKEENYEERHLLDHSADEISTEEASALLEAVKEGLENQEFQFYAGTSYRHCLIWKHGN
VVPLTPPHDIREREIKNYLPDEELLLAMQKESYKILENHPINQKRREKGLNPANSLWFWGAGTKPSLSSFEGKFHKKGVM
ISAVDLLKGIAVGTGMKNISVEGANGGLHTNYEGKAQAALDALLKEGYDFAYIHVEAPDEMGHQGSVEKKIQAIEYLDER
VIKLVKEGLEKSGEDYRLLILPDHPTPIKVKTHTANPVPYLLYDSRKTEETGNCYSEETGAHFEPVKGHELLKILFEE
>WP_003019388.1 peptide chain release factor 2 [Blautia hansenii]
MVELDQFKYTLNGYTEPLKEVRDSLDLENKEKRVEELEREMEAPGFWDNAERSQKMMKELSALKGDMEIYHKLQNQKEEI
ELMIEMGYEENDPSIVPDIQEMLDEFIQDFEHIRIKTLLSGEYDKDNAIVTLHAGAGGTESCDWASMLYRMYLRWADRQG
FSTEVLDYLDGDEAGIKSVTFQVNGENAYGYLKSEKGVHRLVRISPFNAAGKRQTSFVSCDVMPDIEEDVDVEINPDDLR
IDTYRSSGAGGQHINKTSSAIRITHLPTGIVVQCQNERSQFQNKDKAMQMLKAKLYLLKQQENEKKLSGIQGELTEIGWG
NQIRSYVMQPYTMVKDHRTNEETGNVDAVMNGNIDNFINAYLKWVALGKTEK
>WP_003019390.1 hypothetical protein [Blautia hansenii]
MGQMVDFTMEREGLVKEGDRVELKEDQALTMSGMMYYYTIKPAVAMSSNLKKPLKALTGTVAKVEPQVSIYMVTVEIDEE
>WP_003019391.1 preprotein translocase subunit SecA [Blautia hansenii]
MKLIEKVFGTHSERELKRITSLVDKIEALRPTMQALSDEELRGKTKEYKDRLQEGATLDDLLPEAFATVREAAKRVLGME
HYRVQLIGGIILHQGRIAEMRTGEGKTLVSTLPAYLNALEGKGVHVVTVNDYLAHRDAEWMGKVHEFLGLTVGVVLNDMK
NDERREQYACDITYVTNNELGFDYLRDNMVIYKEQLVQRDLHYAIIDEVDSVLIDEARTPLIISGQSGKSTKLYEVCDIL
AKQLERGEASGEVTRMTAIMGEEITETGDFIVNEKDKIVNLTEQGVKKVEKFFNIENLADPENLEIQHNIILALRAHNLM
FRDQDYVVKDDEVLIVDEFTGRIMPGRRYSDGLHQAIEAKEHVKVRRESKTLATITFQNFFNKYKKKSGMTGTALTEEQE
FRDIYGMDVIEIPTNRPVARIDKEDVVYMTKKEKFRAVVEAVKEAHAKQQPVLVGTITIETSELLSRMLTREGIKHQVLN
AKFHEKEAEIVAHAGEAGNVTIATNMAGRGTDIKLDDVSKEAGGLKIIGTERHESRRIDNQLRGRSGRQGDPGESCFYIS
LEDDLMRLFGSEKLMTMFKSLGVAENEQIEHKMLTSAIEKAQRKIEGNNYGIRKNLLEYDQVNNEQREIIYKERRMVLDG
ANMRDSIYKMITDTVEHAVDMCFSDDVDQEEWDLNEFNSVLLPTIPLKPLTLEKVKGVKKNQLKQELKEEAVKLYEEKEA
EFPEAEQLRELERVILLKVIDQKWMDHIDDMDQLRQGIGLQAYGQRDPKVEYKMQAYEMFDGMIAAIQETTVRLLYHVRL
EQKVEREQVAQVTGTNKDDSGPKKPVQRVEKKVYPNDPCPCGSGKKYKQCCGRKSI
>WP_003019395.1 MULTISPECIES: ribosome-associated translation inhibitor RaiA [Blautia]
MKFIISGKNIEVTQGLRSAVEDKLGKLEKYFTSDTEIIVTLSVEKERQKIEVTIPVKGNIIRSEQVSSDMYVSIDLVEEI
IERQLRKYKNKIIDKKQSAGFQPEFVEKDYEEDTNEIKIIRTKKFGFKPMYPEDACVQMELLGHNFFVFLNAETEEVNVV
YKRKGNTYGLIEPDFG
>WP_003019401.1 4-hydroxy-tetrahydrodipicolinate synthase [Blautia hansenii]
MSIFTGAGVAIVTPMKENGEVNFEKLGEILEEQIAGQTDAIIICGTTGESSTLTHEEHLDAIKYTIDKVNKRIPVIAGTG
SNCTQTAIYLSQEAEKYGADGLLLVTPYYNKATQKGLIEHYTAIANSVKLPIILYNVASRTGCNIEPKTAAYLAEHVENI
VAIKEASGNISQVAEIAALTQGKMDIYSGNDDQIVPILSLGGKGVISVLSNVAPQYTHDIVAKFMEGKVEESRDMQLKAL
PLIHALFCEVNPIPVKTALNLMGKEVGPLRMPMTEMEEAHQEVLKKAMKDFGIELA
>WP_003019403.1 cob(I)yrinic acid a,c-diamide adenosyltransferase [Blautia hansenii]
MDEEKGLTQIYCGPGKGKTSVAIGQAIRAVGYGKRAIVIQFLKGRATSRLDYLNAMEPEVRLFRFEKKDKFYEDLTDEEK
KEENLNIRNGLNFARKVLLTEECDMLILDEILGALEFGIVSEEEIESLIQAKDYETELIMTGNVVTEALKNAADRVVSLE
VIK
>WP_003019404.1 MULTISPECIES: single-stranded DNA-binding protein [Blautia]
MADKIIENNQVSIMGKVASGFTFSHQVYGEGFYLVDVLVKRLSDSEDRIPLMVSERLVDVTQDYEGEYIMVQGQFRSYNR
HEEKKNRLVLSVFVRELTFVEEADDSIKTNQIFLDGYICKPPVYRKTPLGREIADLLLAVNRPYGKSDYIPCICWGRNAR
YASAFEVGGHVLIWGRIQSREYIKKLGENETEKRVAYEVSVSKLEYAD
>WP_003019406.1 translational GTPase TypA [Blautia hansenii]
MKTAREDIRNVAIIAHVDHGKTTLVDQLLRQSGVFRENQAVQERVMDSNDIERERGITILSKNTAVYYKDTKINIIDTPG
HADFGGEVERVLKMVDGVILLVDAFEGAMPQTKFVLKKALELDLHVIVCINKIDRPEARPDEVIDEVLELLMDLDASDEQ
LDCPFLYASAKAGHAVLDLSDTPESMEPLFETILKYIPAPTGDPDAPTQTLISTIDYNEYVGRIGVGKVENGKLSVNQEV
MLVNHHDPDKMKKVKISKLYEFEGLNKVEVKEAGIGSIVAISGIADIHIGDTLCSPENPEPIPFQKISEPTISMNFIVND
SPFAGQEGKFITSRHLRERLMRELNTDVSLRVEDTESTDCFKVSGRGELHLSVLIENMRREGYEFAVSKAEVIYHEDERG
RKLEPMEIAYVDVPEEFSGTIIQRLSERKGELQGMSPASDGTTRLEFNIPSRGLIGFRGEFMTSTKGSGILNTAFDGYAP
YKGDLQYRKQGSLIAFETGESVAYGLFSAQDRGTLFIGPGEKVYSGMVIGQSGKAEDIELNVCKTKHLTNTRSSSADEAL
KLTPPKILSLEQALEFIDTDELLEITPDSLRIRKKILDSRLRKRQGFKK
>WP_003019410.1 TraX family protein [Blautia hansenii]
MKKFISGSTLKILAMIFMVIDHFGQVVLKNGIILNAPYSMFTDEQFDMLMSAVNICHILGRISFPIFCFLLAEGFFHTHS
LKKYILSLGIFAFISEPIYDLANTGNLFSLEQQNVLFTLSLGLIVLTTINKFNKNVVISCATIVIGAYISYICNLDGWYY
GIALISVFYLFHDMPVLKYTASILV
>WP_003019412.1 helix-turn-helix transcriptional regulator [Blautia hansenii]
MNIGEQINNLRKKHGLSQDDFANLFNVSRQTVSNWENGKSYPDLEMIIKISDYFKISVDELLRNDVQSEEKIDNEKKVKK
RYLILLLVLCFLGAMIIWGLYGKYQDSVAVNFTMEKHETYKNNETKEQSINIANGYFSVPKDEKLSVQVKGDTDDGKLHV
TITNQDNKVYYQLDGQELNDLQTLYFEKGSYIIQIVADDYTEDIISLEYNIEIKN
>WP_003019414.1 sugar ABC transporter permease [Blautia hansenii]
MKNRYHLLERRKKLTGLLLAAPVLLGTFVFFLLPFAICVKYSFTFGVGGAYFVGLDNYKEVFSSYAFQLAAANTLRFLVI
GVTLNLVLSFFIALLIKKGLAGSRFFRYILLLPLVLPIASAVMVIQVFFAETGIINHWLISIGVPMVQWMEGPSAFYVLL
GLYIWKSFGYSVILLLSGLNTIPEEFYQTAAVEGAGSLKKLVSITLPMMAPHFFLAAVMGIVNAFKSYREAFLLGGKHPH
DSIYMIQRLLLLLLSKSFIICFTQIRYICICQSSILFCKRNFAKM
>WP_003019416.1 extracellular solute-binding protein [Blautia hansenii]
MKDMQVQIMAGKGPDVFLLDEENVVLPDMVKSSYNGVFLDLNTVIEGLADMPLNQTVLKAGEVDGKQYFLPLGYMLPGIA
VTQEMLGDWTPSSDQPDKFLKEVSSHTGVKGFPAEFYLTQYIAGLFGTSVFDYEEKTITFSKELQNITELLAERQELSFD
EAEELPNVMIMGHSVESSLTELMKRSFASDTDVKFLPFPNGEKGVNAQVNVFAAVRANSDYASQAGDFLEFLLSNEVQGS
TGWEKFGNGKRFTAIPVNNNAVVPAYKYWLSSGTEEYQEEAAKKAEELFQITQQVTTARFCQYENSLIFDAIFMTSEESS
VEKKLDNLKDELRFYFDE
>WP_003019418.1 hypothetical protein [Blautia hansenii]
MKKRLAFIMAGLLCVASLVSCKSSNPSEGNKKEETPEVVEDTRDHSKMIIAISESQKEFYSMAIAKYVQFHPETEIDVEV
IPHMNNAPTEENEK
>WP_003019419.1 polysaccharide deacetylase family protein [Blautia hansenii]
MDYDERFRSGDEFDDEEYERRRQARMMRRRQERLRQIRRRKLMRIVVMAGALVLAIFLVAKGVTALTSGFGKKKPTEISK
EVKAETKKGEIPAAKQPVLSASDIQKLSGDMTIFGWQTDETGKWYRNADGTFFEAGWKEIDGAKYYFDENGYVKTGWLEL
DGKDYYFDEEGRYDSSKVRPMVALTYDDGPGKYTDKLLDCLEENNAKATFFMLGENAEKYPDVIKRLYDSGMELGNHTYD
HQMLPSLSSEQVTEEIGKTNSIIENAAGVPADSLRPPGGSFNESVQELAGMPIIKWSLDTKDWKTKSADTTYQKVIDNVQ
DGSVVLMHDIHEWSIEASLRLIPELVEKGYKLVTVQELAAAKGIELKDGEVYYYFGEGTQEVE
>WP_003019421.1 galactose ABC transporter substrate-binding protein [Blautia hansenii]
MRKRKLAGIGVLLGVTALLFGGCNEKEAPQKLRVGVTYYDQNDTYLNELIGLFKESLKEIESDKLEVSVTIRDAAGVQKN
QNDQVEELIDEGCNILCVNLVDRADPSEIIDLARESEVPIIFFNREPVAEDLRQWEKLYYVGADAKQSGKLQGELAVEMI
EENPQIDKNKDGKIQYVVLEGEMGHQDAIIRTENAVNTLKENGIEVEKLSCKIANWNRAQAQNRMEQIIGEYQNKIELVL
GNNDDMALGAVDAYKKLNYTSAALPAFMGIDGTEAGLQGVENQELWGTVYNDKEGQAKAMAELAAALFTREGMEDIHFQN
EKYVYLPYYKVTAENVSKFTQGNLVSE
>WP_003019422.1 substrate-binding domain-containing protein [Blautia hansenii]
MKKDKKMFIFIEAVLGTMVLFLAFLMLREKNVDKSYQISVIVENADDTQWSAFKYGLKMAAEDKGAEMVMVSTGASLSQE
EEKKLIEEEIKNGADGVIVQPVSGEDTQQMLKKVGNKAEIMLVDDILSGIEKFPVIQPDAYAIGKTLVEELLKDYGGNLE
GKTLGILNGKEGLKSSAEKEKGFIEALQGTGAEIVWSDTQITENMPDVDFVIALDDNSLRAAGEMAAANNLHGAIVYGIG
NSTQSVYYLDMGIAECLVIPDTFNVGYQSLTELVNKLEKAFYEYENQEISYTVMRKENMFSKENQEVIFTMSQ
>WP_003019426.1 response regulator [Blautia hansenii]
MDTYTVLLVDDEEDVIQVIMKKINWEGLGFSVIGYANNGVKALEMVEEFQPDVVMTDINMPYMDGMELAGHIKADYPGTK
LLLFTGFDEFEYAKEAVHLEVEEYILKPVNSIELTNVFTQLKIKLDQEISEKRNAEILKKYYLESLPLLQANFYTTLIEG
HIHEEELEKYLSDYQISLSGPFFCCLVIHTSSSQVPKDINPLLLSASVEKQAKEYLGEKWRAKCFSYLGKTVLLAQLEKE
NEISELTDECDRFCRYVHRIIGANVTVGIGQVCNHILDLSKSYSSARDAISYRVLYGTSRAINIQEVAPSEKNNPGSSHE
TELSHLFKMIRLKEEPEIIEAVHAYLHSISFKEKSLQQHHLDVMELLSEFCRFAANNDIVLDELSKDMGELYGKISDMEQ
DMLEQWIVNISVALHEKLLSERNTSRKSFVEKAKDYVHNNYVNEELSLDSICEALGVSNSYFSTVFKKETGKSFIGYLTD
YRMDRASRLLLETNEKSYIIGKKVGYTDPNYFSYVFKRRFGVSPSKYRTEYKESEK
>WP_003019445.1 glycoside hydrolase family 25 protein [Blautia hansenii]
MEKLLIDVSEHNGKIDWETVKNYIDGAIIRCGYGMDETNQDDKQWKRNVAECERLGIPFGVYLYSYATSKEKAKSEAQHV
LRLINGHTLSYPVYFDMEEPGTENVSVENAKIFGDIIEKAGYWCGIYCSKDWYKTVVKGQLKRFTLWIAEYGSNNGQMQD
NYKPNLGEDIWQYSSVGKMQGISETVDLNVCYRNFPLEINRMKEQWIKDEKGWWYRHGDGTYTKNNWEYINKKWYYFDKN
GYMVTGWKKVEEYWYYMDISGAMQTGWIYVGENWFYLNGSGQMYENTWYKEEEQWYYLKAGGYMARNELLKIGNEKFAFL
DSGRMVRTNARGALV
>WP_003019452.1 MoxR family ATPase [Blautia hansenii]
MDTNTTLAYKVIQEVQKAVIGKDKCIEKIMMAILSNGHILLEDVPGVGKTTMALAFAKALNLKENRLTFTPDVLPADLTG
FTMYRKETNEFYYQPGAVMCNLFLGDEINRTSPKTQSALLEVMEEGQVSVDGATHPVPKPFIVMATQNPAGSAGTQLLPQ
SQMDRFSICLQIGYPEQNEEISILKGRLAENTIETVQPVLNARQLIQLQKECQNIFIHDIIYEYIVALIHATRNHHLIEL
GVSPRGTLALTRMAQARAFLHGFHYVRPEDVHSVFCDVCTHRILISSKARISKVSAYSILKEILAATPSPSVRSRH
>WP_003019453.1 ECF transporter S component [Blautia hansenii]
MKENQVKKLVMAAMCVALGIILPMAFHTIQNAGSIFLPMHIPVLICGLLCGWQYGLICGFLTPVLSSFFTGMPPAAILPA
MACELAVYGVLTGICIKFIHTGKQLINIYISLTVAMVAGRIVSGILKALIFNVGQYSFKIFITSSFVTCLPGIIIQFIFV
PVLVFALQKSGVIGRERI
>WP_003019456.1 class I SAM-dependent methyltransferase [Blautia hansenii]
MDVKTYFDKMADTWDEDILPIDEVRRCIVFLSGVKEHTRVLDVACGTGAMFVALQEKNPEHITAIDVSEKMAEIAKNKVK
DNPLFDVRCGDFFEIEDEKYDCIMIYNAYPHFTDKEKLAAKVSQLLTPDGRFVVAHGAGKEVINLHHSNVPKEITSQLLS
AQEECEYWKKCFNMDILIDTQKFYMLSGTITL
>WP_003019458.1 3-deoxy-7-phosphoheptulonate synthase [Blautia hansenii]
MILVLKKGADENKVESLKQQLKDMGLGLHLSDGANASLIGLIGDTTEVDAEWLGALDVVESVKRIKEPYKKANKDMHPND
TVIDVAGRKIGGGHFQVIAGPCSIESREQMTEVAEDVKMAGAGLLRGGAFKPRTSPYSFQGLENEGMQMLLEAKKATGLP
IVTEIMSAEHLPLFEDVDVIQVGTRNMQNFQLLKELGKVDKPILLKRGMANTLEELLMSAEYIMAGGNEKVILCERGIRT
FETSMRNTLDISAIPMLKSKTHLPVIVDPSHAAGIRFMVEPLTMAAIAAGADGVMIEVHNNPEKALCDGKQSLTPESFAE
LMKKVRKTTEFFQKEM
>WP_003019459.1 DNA topoisomerase III [Blautia hansenii]
MKALVLAEKPSVARDIARVLKCSKKQNGALEGEKYIVTWALGHLVTLADPEEYDKKYKEWNLEYLPMLPKKMDLVVIKQT
AKQYQAVKTQLYRKDVNEIIIATDAGREGELVARWILEKAGCKKPVKRLWISSVTDKAIKEGFAHLRPGKDYENLYAAAV
SRAEADWLVGINATRALTCKYNAQLSCGRVQTPTLAMIAKREEEIRKFQPEEFYGITLKAGNMRWKWQDKKSGSTRSFHK
ERMESIKNAVNSALLKVISVEKKSKKIPAPGLYDLTELQRDANKKFGFSAKETLNIMQRLYENHKVLTYPRTDSRYIGTD
IVPTIKERLKACAVGPYKKIAGMLSMKPVKGNASFVDNKKVSDHHAIIPTEQFVQLDHMSNEERKIYDLVVRRFFSVLYP
SFEYEQTTMKAEAAGEVFTAQGKIVKNMGWKEAYEGTWSDEDEEEFQKLSERKEGETLKIEQAELTVGKTKPPAAFTEAT
LLSAMENPVKYMETQDKKAAKTLGETGGLGTVATRADIIEKLFHTFLMEKKGNEIHITSKARQLLELVPEDLKKPELTAD
WEMKLSKIAEGKLDKMVFLKEISAYTKDITAEIKGAKGTFRHDNLTNTKCPVCGKRMLAVNGKNSKMLVCQDRECGHRET
ISRLTNARCPNCHRKMEMYVKGKEDTFICATCGYKEKLSSFKQRREKEGVGVSKKDVQRYLNKQKKEAQEPINNAFADAF
AKLNLK
>WP_003019461.1 citrate/2-methylcitrate synthase [Blautia hansenii]
MSGFNMKVTPEIEQLTKLCKENSTIDTDLYQKYDVKRGLRDLNGKGVLAGLTQISNIVQKKVVDGKEVPCDGELYYRGIN
IVDLTNGFLKEQRFGFEEAAYLLLFGKLPNKEQWKEFSEILANQRDLPTNFVRDVIMKAPSQDMMNTLSRSVLTLYSYDE
NPEDISLPNVLRQCINLISVFPMLSVYGYQAHEHYNRDGSLYIHNPRKDLSTAENILLMLRADKQYTPLEAQILDLALVL
HMEHGGGNNSTFTTHVVSSSGTDTYSTIAAALGSLKGPKHGGANIKVVSMFQDMKENLKDWTDEEEIENYLTKLLHKEAF
DKRGLIYGMGHAVYSISDPRAQIFKRFVEKLAKEKGRSADYDLYARVERLAPQIIARERRIYKGVSANVDFYSGFVYSML
GLPIELYTPMFAIARIVGWSAHRMEELINTDKIIRPAYKNILETQKYSPLEERV
>WP_003019470.1 SpaA isopeptide-forming pilin-related protein [Blautia hansenii]
MKDKKKWRKKVLAFALAMLTFTGIFFENSVMTQAENKEEKTENYIKVYYLLYDGQEENVFSNFMVKSPCKILEDGTIRSV
INSNPEVYDYNANGITLDVDINRGKHWYGQVPITEECIYNEKEGYIDIPGKYLGKDLTVTVWQSRDSAFYTNLVPDELKP
QKDRRGNISFYTFQDNFPSGTIPVLFEPKGCNIVTLHGDINTVKVGDIWNCNADTWYVADKYNADSYIWEDVAGCKEYDK
GFSQGQIVSIKDCENPMFNNIGGAGPEGKNWMFMGCLSSVNNTFQGVPVITKMYIECIAKEGNTATFFVHAACKGPKGQK
AQTIGGFFKASFSPPWIEVYKKPTTDKTTWIDGDKFQNGYEWAQWAISDNPAYDLSGAKYTLWSYETGEYFHECIITDAN
GYGWCYVPYTGKFMIKEVYNPKGYILDDQWHDITITENNATFYHDENVKYAQLRLHKSSETATDKSLAGAKYGVWNWRST
VGNGKPDYIITTDENGYGEVNDIPLWYYYIQEIEAPEGFGLDKTIYEANCTDAGTYPNVGVDLYSQEPLDFGKITLKKQS
ANPDCTEDNPVYSLKGAEYSIYSNPECTNYVDKMITDESGYAEKDGLQLGTYYVKESKAPQGYHLDETVYKVSLPTSSGE
LEYQVTSTEKPQLEQIKMLLKKIDKDTGEPIPTGQGSLKGAEFVFKFYKGEYPKDTNPETLGKTVDKTWIFATNEKGVIE
FDESFLIRGDSFYIDDKGEPALPVGTLVITEKKAPEGYHINPITIIKNIRPEGFEDSEAYVTPEIAEDSISVKIIKVQDG
TNVHIPGTVFRHTMPNGTTKDYATDSKGEVQLQGLRIGKHQIVELSPAEGYLPNTSVFEFEVTADNKVHALTKPIEDMGI
AFAEEKNGDGTLTVKNKLAPFKLNIHKVNNKDKVLEGAEFTLYEDKDCSVEVDRQVSDKDGNLAFENIQIDREYYLKETK
APAGYKLPIHPDGSPVIYKIKVESDPIKNNFIVYVNDKAYDTNSDGAITIGGTKKDREVNLTVVNTVNGKLPNTGAYSTS
WILAMGSILILAALKNKEKRIK
>WP_003019472.1 isopeptide-forming domain-containing fimbrial protein [Blautia hansenii]
MMRNKIFKAMMMIGLVAATATTSMAGSALTPIYAAEMEAAQGNQVVNGVLDFGKGSASININGNEGQSLVGKKFEIFQLF
NAENSKDGESINYTFHPEFANAIQTVVANALNKKNGTQLRPADVTEYMAIDYIQTLNSKPVEGVDTPQELEGRYSDFRYF
VEDVRTQIKKENKSGEIITVQSTKSDNSISITGLVYGYYVVDELSKADENGEQWFASSLCMVNTANPDAQVNIKSDYPKI
TKKIQEDDNKDAVKNDGWNDIGDYEIGQTVPYKFESTIPNMNGYDTYYYAWHDKMDEALTFHADKAKMEIVINSKDGKSY
KLKDDEYVLTEKPQDGSGDTFKVEVMDIKKIVDREFNKMNNNQENDYTGLNVTLKCEATLNELAALDTGRPGFENDVRLE
FSNDADSNGKGETGFTPWDTVVCFTFEVDGLKTNNHDKVLQDAKFRLYSDKECKNEVYVKKNPNQGQGGYVVMNRDLVGG
TDHTGGTSPKDVIEMVSDANGIFKIYGLDQGTYYLKETDAPDGYRPLLDPIVINVKPTYTTDRNSYVKGDGATEKTLKKL
EGTAHIKSFYNGAFKDEDINLHTDVNQGNLDIKVINEVGKKLPITGSSAMLVIVCAGAALMGGVIVSNRKRSKKEEE
>WP_003019474.1 class C sortase [Blautia hansenii]
MKKQKKIWNKIIFIIGLLLVSYPLVSSMIERQHQKDAVATYQGSIEEEDKSRIQDAIAKASEYNNMLFQTQGASIGDLQN
GILSEENYENLLNLSGTGVMGSIEIPKINVDIPIYHGTSEEVLASGVGHFQDSSLPVGGNNTRCILTGHRGLPNSKLFTR
LDELEKEDLFFISTCGETLAYRITEIEVVEPEEAELLEILPEKDLCTLITCTPYGINTQRLVITGERVPYEKAEYDSIER
KLPSFREAFFMVLPFIFMMAGLISFFRRKRHGKKNEQ
>WP_003019476.1 hypothetical protein [Blautia hansenii]
MEKRMSNKFSLVITVLLIFVFCIQVYAETDTQQHGSISIALTEGKKGTSRENVEFSCTKIGEMKNGEYILKDEFLSSKVE
LNALKTADDMEKAANKLAEMDIQGEKVLLTDKNGKLCFSGLTKGVYFLEATDIAGYEAVAPFLISIPTFDEKEGRMNYDI
TVMPKHEPEKITTDAPQKPGAPQTGLDSPILKYFAGAFFIALFLVVWNIKMKNTKKK
>WP_003019479.1 class B sortase [Blautia hansenii]
MRKLINVVLAGCLFYFLALGMKELFLFLNAEKTYQVLKEETVQVAADNQENEEAVNPFHRDINFEALNKINEEIVGWIYI
PETKVDYPVLIGDTEQEYLKQDFEGKENVLGSIFAFPNVELNQDFHVCLYGHNMISGQMFGGLKLYKEEKYAKTHRKAYL
YTKESTKELELISVFQCENTDEIFELEEKTWEQSKAEEIVGDLQRRSFVETEFTQKKVTQIFTLVTCHGNAGGTQRLVLN
FGVTKEKLILQ
>WP_003019480.1 SH3 domain-containing protein [Blautia hansenii]
MLDNFREWLSDNLRYILLGLAILAVLLLLFFGIKAITGNSSDKKENEPAKKTEQKKESTDSEKTDEDKSEKEDENALEKN
AYPEVNALIESFYSAWGKKDIAQMKELTDNFNATDETKVTNATYIESYENITVYTKKGLDENSYVVFAAYDLKFKDIATP
APGLSELYVYKNEAGKYVIQNDDTNAEVQECIEKTRQEKDVTGLIAEIEEKLNVAMASDDTLKKFEEELGEKVNTAQMAD
NGDMLTAKESCNVRSDANTNAEILGKLQAGEQVKKLENASDNWIKVEYKGQEAYVFGDLVQ
>WP_003019482.1 N-acetylmuramoyl-L-alanine amidase family protein [Blautia hansenii]
MKITKKGVLITIPVFLTGSFLIAAPQYGFMLVKHSMISYENEKEAKKEDHWIYNENGRRFVYHDGSVIQNDSQVLDGIMY
YFDGKGYVKTGWVQDKGQIFYRNPDGSPVIGWFTDDSGTYYLNENGSPAIGWTDIDGQHYYFKENGAAATGMTEVDGVQY
LFNEDGTVSAGWGLKDDKYYYRDEYGAISYGWEYIDGQYYFFREDGTMATGWITDGGERYYLNTDGSMVKNAWINQDGQK
HFVGADGKEEKGWVSISGKYYFLTEEGIVGQPGWLKQDGKWYFVNQDGSARTGLFEENGKWHYLTEQGELKEGWILSNGK
YYYLANSKLMTGWRKIDGKQYYFHEDGVMATGWITIDGKSYYLNEDGSLNIHVQE
>WP_003019484.1 pseudouridine synthase [Blautia hansenii]
MRLNKYLSDAGVCSRREADRLIEEKRVLVDGKPAVQGMQVEDFQEIKVDGKAIKREEKKVLLVFHKPKGIECTANPNVKK
NVISYINYPIRVYYAGRLDKDSEGLLLLTNQGELVNQIMKAGSYHEKEYLVTVDKPVTEEFLQSMREGVPVLGTITRKCK
VEKESEKVFRITLTQGLNRQIRRMCNYLGYEVVKLKRIRIMNIELGNLPIGSYREATKEELDELKRQISEKAEKRQETDF
HKGKKPVKNAGKYRNPSKVRKQKRQEASRNG
>WP_003019486.1 NAD-dependent DNA ligase LigA [Blautia hansenii]
MDKMKRMKELLKLLTEASKAYYQEDREIMSNFEYDKLYDELVQLERETGVTLAGSPTASVGYEALDELPKEAHESPMLSL
DKTKDIEALRAFIGEQKSLLSWKLDGLTIVLTYHEGKLQKAVTRGNGTVGEVITGNAKVFKNIPLQIAYQGELVLRGEAI
ITYSDFEKINAQIEDVDAKYKNPRNLCSGSVRQLNNEITAKRNVNFYAFSLVKAEGVDFQNSREQQFCWLKEQGFDVVEY
RVVTGETLDEAMDYFSNQVSKNDFPSDGLVVLYDDIAYGESLGSTAKFPRNAYAFKWKDEIRETVLKEIEWSASRTGLIN
PVAIFEPIELEGTTVSRASVHNISIMKELQLGIGDKIQVYKANMIIPQIAENLTRSGNLEIPKICPVCKKEARVIKTNEV
EALYCMNEECQAKKIKSFTLFVSRDAMNIDGLSEATLEKFILKGFIRDFGDIFEIEKYKDEILEMEGFGQKSYENLIASL
EKAKHTTLPRVLYSLGIANIGLANAKLICKELQYDIEKMIAANEEEISSIEGIGPVIAKAYTEYFANEENLKKFRHLLSH
LELEEVTREENLSLEGKQFVITGSVVHFANRAQLKEEIEKRGGKVTGSVTSKTHYLINNDTTSNSSKNKKAKELGIPILS
EDDFMKMAGM
>WP_003019491.1 homoserine O-succinyltransferase [Blautia hansenii]
MPIKIQSDLPVKEILEKENIFVMDEKRAVHQDIRPVQILILNLMPLKEETELQLLRSLSNTPLQVDVSFMMVSSHVSKNT
ATSHLNKFYQTFEEVKEHKFDGMIITGAPVEQMEFEEVDYWQEMTEIMEWSKKNVTSTIYLCWAAQAGLYYHYGLQKRKM
DKKVFGIFAHKVENRKIPLVRGFDDVFFAPHSRHTEVSAEDIHNCKELTVLAESEEAGVFLAMAKDGRQIFVMGHPEYDR
VTLDGEYKRDLSKGLPIEMPKGYYPEDNAENKPLLMWRSHANNLYTNWLNYYVYQVTPYNLDGTPF
>WP_003019493.1 nucleotidyltransferase domain-containing protein [Blautia hansenii]
MIDISAWTDKFLQVLTQNFGERIWFVGLQGSYARGETTETSDIDMVVILDEVSVLDIQKYNAMLDTLSNREQICGFLSGK
QELLHWEPSDLFQFYNDTKPIKGSLDELLVLLDTAAVNRAIKIGVCNIYHGCVHNMLYEKSEEILRGLYKSASFVVQAIC
FKQTGRYVCQQKKLLQIVEPDEQVIVHTFLELKSGGLTNFQKMSETLFEWSKKWITE
>WP_003019497.1 helix-turn-helix transcriptional regulator [Blautia hansenii]
MFEIDKQRFGKFVAELRKEKGVTQKELAKELFISDKAISKWETGVSQTKGY
>WP_003019499.1 MULTISPECIES: hypothetical protein [Bacillota]
MRTEYKHNPPIPYSLHDMRVKKIIIQDQTIALEFEDGYEKLTEPFEQVEGNITIEGVDFDCTCVMLQSKWGNYGKFNGEK
LELEHFIKRYKNYSFEIVNELYGYNQVLYSGYLSILETEDLVQMDISIYFTGKIIYDTKE
>WP_003019501.1 MULTISPECIES: hypothetical protein [Bacillota]
MMYGIIAVALIFILANLPQYIRKQLTEKIADESSKAKENLQTSQLNFLTKIEWLRFFPLKKILLGVIWLFCLFYAVRGVF
MTINDPRGIFIFLTVLFWLITIFTARKIWRYIKLSYHCVPVLNHIKTKEELKESLQGECFEKVLFEHNILRKYFPVLISE
NWVVMNGRLFPRHGVEKIYYLHESPVWNYEQIRFIYFNGEEYLSPSDKQTADELRQTEISNLLHKICPVVIEKAEQKTNT
SNKKDKSIIYWNMNYKGKFRRTLWMIPFVIILCILLPLCLGSSWIIYDIIMVVILIWQLWYTYNKMKFEEKNLNEIDENN
NKKYTIAMKNVHMYDYLLAIKDETHIYKAIIEAVPDENDSMMIWLDDFNFPQAEIEDIKKEIELYFKARNITCIFKAGKR
A
>WP_003019503.1 MULTISPECIES: XRE family transcriptional regulator [Bacillota]
MNDIKFIETLKQKRNACDYSQSRLALELQISRQNLNEIENGKTKASKEMKHILLHYLDYCNCTQPFTLTIDYLRVRFPTT
DALEIIKNVLAMKSEYFIHEDYGMFGYEEQYIYGDISVNASKDSSMGVLLELRGMGCRNLEYVLQARGIDWYSFLSCCID
YQGVFKRIDLAINDMGGLLDIEILRERYYANKVWKRSRTHEAVDSGKLSGTNGDTAKTFYIGSKSSSIYFCLYEKEKEQK
SKGIKTDIKNRFEIRLKNGKAEQTIEQLVFSRNPEQTIANLILTQIDFPDYILWDIFLDNVTTSLPFIMTPVAVNMDKTK
RWLERQVMPSLLMIKEIEKKTGAKYLEEIDRHTRLTEKQELKIKQMTTDIADMIEKDTAVPQRNDGIF
>WP_003019506.1 hypothetical protein [Blautia hansenii]
MAVREYHYLTAQVIAIKEDKSFTRTQIGYRSLLQGKGHGVSVSTARCLSNVLNCFIQLSKND
>WP_003019515.1 recombinase family protein [Blautia hansenii]
MKQQIYNTALYLRLSRDDELQGESSSITTQRSMLRLYAKEHHLNVIDEYIDDGWSGTNFERPSFQRMIEDIEAGKINCVV
TKDLSRLGRNYIMTGQYTELYFPSHNVRYIAIDDGVDSEKGESEIAPFKNIINEWVARDTSRKVKSAFKTKFVEGAYYGA
YAPLGYKKHPDIKGKLLIDDETKWIIEKIFSLAYQGYGSAKITKILREEKVPTASWLNFTRYGTFAHIFEGKPESKRYEW
TIAHVKAILKSEVYIGNSVHNRQSTISFKSKKKVRKPESEWFRVENTHEPIIDKEVFYRVQEQIKSRRRQTKEKATPIFA
GLVKCADCGWSMRFATNKANKTPYSYYACSYYGQFGKGNCSMHYIRYDVLYQAVLERLQYWAKAVQQDEEKVLHKIQKVG
NAERIREKKKKASALRKAENRQNEIDRLFAKMYEDRACEKITERNFIMLSGKYQKEQIELEQQITNLREELSKMEQDMIG
AEKWIELIKEYSVPKELTAPLLNAMIEKILIHEATTNEENERIQEIEIYYRFIGKVD
>WP_003019517.1 hypothetical protein [Blautia hansenii]
MSIPDTALLVPLANLLGVSVTELLMCEKMEQGDTLETDKVEKIVKTVITYSEENPKRAYQEKSHQKWIALYILSFLAGSV
GTFFNGITKRPCLEILGITLLLYAIFGGYFCCFVKIKLPRFYDENSVNFVHDGAFRMNMVGVKFNNRNWKYIVRTTRISM
CLSMISLPIINFFMGSIMPKGWNSSGAAILLVTFFCSIFLPMYIMGKKCE
>WP_003019519.1 nucleoside triphosphate pyrophosphohydrolase family protein [Blautia hansenii]
MNVNEYQTLAMTTLNPELDKREVLINSVMGLCGEAGEAIDIVKKWMAQGHELDKEHLKSELGDIAWYLAEAATALDISLE
EVFQANIDKLKKRYPKGFDAEKSLVRLKGDI
>WP_003019525.1 matrixin family metalloprotease [Blautia hansenii]
MGKKKIFIAAVMCLLVISVSVQGSNDIRKAKESDKNSDNGIVEKNITINYEKEFCNGIDGIDEPYKSNGITLFTISGTWI
QENNGKWWYRHDDGTYTCNGWEEINSKWYYFDAEGWMVTGWIEVDGHWYYTDQWGAMCTGWIEVDGHWYYMDQWGAMCTG
WIEVDGHWYYMDQWGAMCTGWVKVDGHWYYMDQWGAMCTGWVKVDGYWYYMDQWGEMYTGWLYMKGERYYLNENGVMITG
KYNMWDQETKKFKDYYFSSDGRWEYTVSLITWDLVDSGKHLDWSGKTKYSSYITTATKKWNAYKKGIIRKDTVSTMKDVT
ISDYYDDKDTLWGETSKNGTIRFNIYNMDKDDDAGRLNTVMHEFGHALGLGHNERKDVMSKFSNVTELTENDKKSYDAAY
RKY
>WP_003019529.1 EamA family transporter [Blautia hansenii]
MWFVFALLSAIFAALTSILAKVGINGVNSNLATAIRTVVVVIMAWGMVYLTNAQNGISGISRKSWIFLILSGLSTGASWL
CYYRALQIGEASKVVPVDKLSVVITIILAVVFLHEKLTIKSLIGCGLITIGTLFMVM
>WP_003019531.1 glycerol-3-phosphate acyltransferase [Blautia hansenii]
MLIEYIFYIALGYLSGSLMFGYAVPKLIKGIDVRKESSDGNPGTANAFLCGGALCGILVLLGDILKGLLPVYMAGKHLGT
EFMGFALIMAAPVFGHAFPLAGGKKNGGKGIAVSFGVLIGLYPFLTNLWLLIFWYLLFSVVIRINPHSYRTLITYICWTV
SALICKVAPALCIGNMLISFVIVDKHSADLKNRKERQICFGIRRANR
>WP_003019533.1 UDP-N-acetylglucosamine 2-epimerase [Blautia hansenii]
MKVLILSCKTGGGHDAAGLAMKEALEAKGHEAILLDYLTLAGQKVSQTVGDVYVNTVKTAPHVFGAVYKLGMVISRITKK
SPVYYVNAKMGKYLQKYLEEEKFDALLMPHLYPSETLTYMKRQGIELPLMAAIMTDYTCIPFWEETRCDYYIVPHEDVAK
VCEKRGIPEEKLLSIGIPVSDKFTKTAEKDKVREYLKLPKNKRFFLVMGGSMGAGDLEKMTIQLEKKLEASDEIIVICGN
NKKIFQKMKKDYQHHENIHIVGQTKQMSLYMKACDILYTKPGGLTSTEAAVSGIPIVHTSPIPGCETENKKFFVKYGMSI
APRTIEKQVEKGIELLNNPEKIQKMKAAQKIYVDKNAAQKIVELLEKHSIKK
>WP_003019535.1 MarR family transcriptional regulator [Blautia hansenii]
MENRALGKSIAILHRREQKYMISKMKELGIGYSGYNFLLYLEIHSGSSQKEMCEALAVDEALAVRTMKRLEETGFIIRKK
SEKNGRCYEIHLTEKGADTVPKLRTFLFQWWSQVTQCLTGEEKDILLSSLEKMAVQSEDVLKDIEEKKGV
>WP_003019537.1 MATE family efflux transporter [Blautia hansenii]
MENKNTNPLGTEKIRSLLMKFAIPSIIAMLVSSLYNIVDQFFIGRSVGMLGNAATNVAFPLTITCTALALLCGIGGAANF
NLAMGRKEKEKAVSFAGGAIGMMLLAGVVLTIVVTLFLKPMMLAFGATDNVLDYALTYTGITSLGFPFLIVTTGGSNLIR
ADGSPKYSMICTLAGAIINTILDPLFIFTFDMGMAGAAWATIIGQVVSGIMVLGYLAKFKTVHIPLKALLPSKASWLPIL
TLGIAPFFNQMAMMIVQIVMNNTLTYYGGQSSYGSEIPMACAGIISKVGMIFFAIVIGISQGIQPIISFNYGAGNGKRVK
ETYKKALTAAILISTAAFLLFQIFPREIISIFGSGSEEYFTFAEKFFRIYLFFTFINGIQPITANTFTSIGKSGKGVFLS
LTRQIIFLLPLLIILPIFMGIDGVMYSAPVADGIAAVFSAWFMWKEFKIIDKQMPN
>WP_003019538.1 mannitol dehydrogenase family protein [Blautia hansenii]
MQLTLNGIQKKEDWKAANIALPTYDIEKIRKNTKENPVWVHFGAGNIFRIFMGGLADTLLSAGEMQTGIACVETFDFDVI
DKIYKPFDNLVLAVTLKSDGSMDKKVLGSLTEAYKASPDFPEDCKRLEEIFINPSLQMVSFTITEKGYALKDSSSAISLV
CALLYKRYKANQAPLALVSMDNCSHNGEKLQKAVLDTAKEWQEKGSVKEGFLSYLSDEKRISFPWTMIDKITPRPADSVC
KTLERSGVENMKPMITSKKTYIAPFVNAEAPQYLVIEDNFPNGRPPLEKAGVYLTDRDTVNKVERMKVTTCLNPLHTALA
VYGCLLGYTSIADEMKDCELSKFVHEIGLTEGMPVVTDPGILSPSAFADEVINVRFPNPFMPDTPQRIATDTSQKVGIRY
GETIKAYIKKYGTASKLTAIPLAIAGWCRYLIGVDDKGNPFELSPDPMLPMLTQSLRGIEIENPKSYCGQLKTILSDASI
FGVDLYKAGIGEKIEEMFIEEIASPGGVRNTLKKYLNTEKSL
>WP_003019540.1 mannonate dehydratase [Blautia hansenii]
MEMTMRWYGKKHDTVTLEQIHQICYVKGIITTLYEKLPGEVWTLDEILTMKNEIEDAGLHLAGIESVNVSDAIKTGSPDR
DRDIENYIKTLENLGKADIHTVCYNFMPVFDWTRTELDRKREDGTTVLAYSQKQIDELEPEKMFETIKNNMNGSVMPGWE
PERMEKVKELFTLYKGFDEDRLFANLKYFLEAIMPACDKYDINMAIHPDDPSWSVFGLPRIISTQENLKRMMDTVPNKHN
GITFCTGSYGTNLNNDLIDTIHMLKGRIHFAHVRNLRFNDGMRDFEESAHLSSDGAFDIYKILKALHDAGFDGPIRPDHG
RMMWGEKAMPGYGLYDRALGSAYLCGLWEAIEKEEK
>WP_003019542.1 metallophosphoesterase [Blautia hansenii]
MYHGFGKFIRGKGFSILFYLVSVLLMFYLTVKIGSVAEYVFSVDIYSAVFVVLAVLMFYMLCYFSSKKAEKRAKNLYEVC
GVVLCVLLNLTMCFLVFDFLNIFVPFEKAGWCLIPTAAGVLLSAYGFFHARHLTVKKYQIQLGEKKLNKRLVLLSDIHTG
SFVNEKHLEKIIEKVNELNADLIFIAGDTFDVKAFECCNLPKLEEIFRRLRSKEGVYASLGNHDPLSSEKNVREFFEKSG
ICLLTDKCAETQDFYIIGREDVTSCPDRKSLAEILPKKRGRKPEILLEHNPGGIEEAIENKVTLVLCGHTHKGQFFPATF
FTRLAYGKKDFYGYAKREETQSIVSAGTGYFQMPMRIGSNSEIVLIEV
>WP_003019544.1 ATP-binding cassette domain-containing protein [Blautia hansenii]
MIAANNVTLRIGKKALFEDVNIKFTEGNCYGLIGANGAGKSTFLKILSGQLETTNGNITITPGQRLSFLQQDHFKYDSYP
VLDTVIMGNQRLYDIMKEKEAIYSKEDFTDEDGIRASELEGEFAEMNGWEAESDAAMLLNGLGIDTDLHYSLMSDLKGSE
KVKVLLAQALFGNPDILLLDEPTNHLDLDAIEWLEEFLINFENTVIVVSHDRYFLNKVCTHTADIDYGKIQLYAGNYDFW
YESSQLLIKQMKEANRKKEEKIKELQEFISRFSANASKSKQATSRKRALEKIQLDDMRPSSRKYPYIDFRPNREIGNEVL
MVEGLSKTIDGVKVLDNITFTLGHDDKVAFVGGNERAKTVLFQILMGEMEPDEGTYKWGVTTSQAYFPKDSTKEFDNDLT
IADWLTGYSEIKDATYVRGFLGRMLFPGEDGVKKVRVLSGGEKVRCLLSKMMISGANILILDEPTNHLDMESITALNNGM
IKFPGVLLFASHDHQIVQTTANRIMEILPNGVLIDKITTYDEYLASDEMARKRQVYTMTEEDN
>WP_003019546.1 Rrf2 family transcriptional regulator [Blautia hansenii]
MLITRECDYGVRIIRALANGDKMCVHQICEQEDLTPAFVYKILKKLEKKEIVKSFRGSNGGYALKSSVKELTLLDIYLAV
DPEFYMIECMNPQKPCTHNQSDCGCAVHRELARVQQILLTELKVHSIAEIIGLEKE
>WP_003019554.1 NAD(P)/FAD-dependent oxidoreductase [Blautia hansenii]
MYDAVIIGAGVVGCAVARELSRYRLKTVVLEKGEDVCCGTSKANSAIVHAGFDAEPGTWKAKMNVIGSKKMEKLSKELDF
PYKRNGSLVLCFDEKDLHKLDDLKQKGIENGVEGLEIITGEKIWEMEPNLSKNVKAMLYAPTGAIICPFKLTIALAENAN
VNGVEFAFDIEVKDIQKTENGYEIETTKGCYETKCIVNAAGVYADVFHNMVSEEKLSITPRRGEYCLMDKKAGSFVSHTI
FQLPTAMGKGVLITPTVHGNLLAGPTAENIEDKEGINTTGEGIAKLSQMAKLSAENIPLNMVITSFAGLRAAEKGGDFVL
GEVFDAPGFFDAAGIQSPGLSSAPAIGEYLADSIAEKLKAEKKEDFNPRRKDIPCVAEMPKEELKALIAENPLYGNVICR
CETVTEGEIVNAIRRPLGAKSLDGVKRRTRAGMGRCQSGFCAPKVMEILERELQKSPLEITKAGGKSTLLTGKIKEEFV
>WP_003019555.1 FAD-dependent oxidoreductase [Blautia hansenii]
MQEYELIIVGGGPAGLAAAISAKENGIEKLLILERDYELGGILNQCIHNGFGLHTFKEELTGPEYAQRFIEQVFEKNIPY
KLNTMVLDIEDCGEEKVVTAVNKEDGFMSLKTKAVILAMGCRERPRGALNIPGYRPAGIYTAGTAQRLVNMEGMMPGKEV
VILGSGDIGLIMARRMTLEGAKVKVVAELLPYSGGLQRNIVQCLEDFDIPLKLSHTVVEIHGKERVTGVTLAQVDENRKP
IPGTEEFYSCDTLLLSCGLIPENELSAKAGIELSKVTSGPVVNESLETSVKGIFACGNVLHVHDLVDYVSEEAKKAGQQA
AAFLYGKELQEEENVIAICPEGGIRYTVPQKLRLENMEDSLIVRFRVGKVYENVYINVYLGDKRIVHKKKKKTAPGEMEQ
IVLKKSDLTQGLKFDKIIMKLEEA
>WP_003019557.1 DUF1667 domain-containing protein [Blautia hansenii]
MNVRELTCINCPLGCSLTVTLDGEKVIKVEGNTCPKGKTYGEKEVINPTRILTSSVMVTDGKLPVVSVKTASDIPKNKIR
ECAAGLKNITVQAPVKIGDIILENIGGTGVALIATKNVEHR
>WP_003019559.1 HAD-IIA family hydrolase [Blautia hansenii]
MLDYTGKSANKLKEKTLYLLDMDGTIYNENEIFDGTLEFLEEIERRGGQYVFITNNSSKSVEDYVQKVRAMGIKAEYENF
YTSGQATAMYLKENYPNQVVYCMGTKSLIKELREAGIEVVTEVDERAGVVLLGFDTENTSEKIRNTCIMLGRDVAYLATN
PDLVCPVSFGYIPDCGSMSIMLKNATGKEPFFIGKPEPIMVNCVLKKLNCKREDAVIVGDRLYTDIKTGANAQVDTICVL
SGEASMEDILQGEVEPTYIFKSVKEIYEGLTEETEL
>WP_003019560.1 DNA/RNA nuclease SfsA [Blautia hansenii]
MKYNKVEQGIFQKRPNRFIAHVEINGKEEVCHVKNTGRCRELLVPGALVFLEESDNPKRKTKYDLIAVEKGNRLINMDSQ
IPNKVVEEWLKEGNLFGKEAKVRREVVYGNSRFDLYIESGERKIFMEVKGVTLEENNVVRFPDAPTQRGVKHIQELEKCI
KEGYEAYLIFVIQMENVDYFTPNRDTHPEFAEALKTAEKAGVHILAYDCIVRKDLINLAKPVRVYLE
>WP_003019562.1 A/G-specific adenine glycosylase [Blautia hansenii]
MLEQIVEPLLIWYEKNKRSLPWRDESTPYHVWISEIMLQQTRVEAVKGYYARFIEALPEIKDLAECPEERLLKLWEGLGY
YNRVKNMQKAAREVMEFYDGKLPADYEKLLSLSGIGSYTAGAVASIAYGISKPAVDGNVLRVITRITENPSDILKQSTKR
EMEKNLEKIMPVHAPGAFNQSLMELGATVCVPNGMAKCECCPVAEFCMARAHDTVLEYPKKAAKKPRKIEEKTVLIIQNG
QEFAIQKRPESGLLAGLYELPNRAGYLTREEAIRCVEDMKLMPVYIKEAGSSKHIFSHVEWHMKGYLIKVASTEEKQVGE
LIFADKKNSKKKYPIPSAFSAYRKYIEEDF
>WP_003019564.1 glycosyltransferase family 2 protein [Blautia hansenii]
MKLLSIAVPCYNSQDYMRNCVDSLLEGGDLVEILIVDDGSKDDTAKIADEYAAKYPNIVKAIHQENGGHGEAVNAGLRNA
TGFYFKVVDSDDWVNKEAYHAILDKLLEIIAGPETLDMMISNFVYEKQGAKHKKVMKYKNYIPEGKIFTWKEMGRMPIGK
YILMHSVIYRTELLRECKLELPKHTFYVDNIFVYKPLPYVKTMYYMDVNFYRYFIGRNDQSVNETVMIRRIDQQLLVNRL
MIDIISEEKVTDKNTRRYMLKYLDIIMAVSSIMLIRSGTEENLEKKKELWRYLRSADIHIYRKLYMSVLGRGVNLPGRSG
RRLSVTLYKVAQKFYGFN
>WP_003019567.1 glycerophosphodiester phosphodiesterase family protein [Blautia hansenii]
MEKILMIFVLLLCIYILGTLPRFTRKKETKTFCHCLFAHRGLFTPDQRIPENSMRAFQEAVRHGYGIELDIQRTKDNQIV
VFHDHTLSRMCGIDLPVCELTYKELQKLTLMNSTEKIPLFQDVLDLVNGQVPLLIEIKLPTVKTLTCRLADELLQNYSGK
YCIESFNPLALRWYKKNRKEIIRGQLSANLTRPVAEGGYFLSFLVKYLLLNFLGKPDFISYCYKDRYNISFLLQKYIYKT
PVFAWTVRSSMVFKKQKDCFDSIIFDSFIPAKEC
>WP_003019574.1 iron-containing alcohol dehydrogenase [Blautia hansenii]
MARFTLPRDLYWGKGSLENLKTLQGKKAVLVLGGGSMKRFGFVDKAVAYLKEAGIETKLFENVEPDPSVETVMKGAEFMR
EFEPDWIISMGGGSPIDAAKAMWVFYEYPECTFEEILTPFSFPELRKKAKFCAIPSTSGTATEVTAFSVITDYAKGIKYP
LADFNITPDVAIVDPELAETMPKHLVAYTGMDALTHAIEAYVSTLHGTFTDPLALKAIQIVNDELTKSYDGDMASREEMH
YGQCLAGMAFSNALLGIVHSMAHKTGAAFSTGHITHGLANAMYLPYVIKYNAKEAEAKKRYETIAAYLGLEASVDALCNR
IVELNNYMGIPNTLKEFGIKEDEFKEKISEIAKNAVGDACTGSNPRSIDPETMEKLFTYIYDGKEVDF
>WP_003019580.1 Rpn family recombination-promoting nuclease/putative transposase [Blautia hansenii]
MAKKNIVPLKELNLTDRFLFDEVMEDPTIHQEVLSLILGREISLLQESKTEKESRISPLIRSIRMDLFAIDSEEQVYNTE
MQKKRKDDLPKRSRYYQGMMDTGLLEPGIPSYNLLNDSYLIMIMPFDLFGYGKYQYTFVPQCQEVPECRLQDGTVRIFLN
TKGKNDDEVPKELAEFLHYVENTTDEVAQQSESEKIRHIHERVCEVKRSEEIGVKYMQAWEEKYYEREEGREEGIREKLK
ELVGKKLKKGKTAEEIADMLEEDPQVIKELIKEIEKEGRS
>WP_003019582.1 GNAT family N-acetyltransferase [Blautia hansenii]
MDFCIQDNEIYYINENGEKAAEVTFPSIDADTVEINHTFVSPSLRGTGMAEKLMQTAAEEISRQGKRAVLTCSYAINWFE
HHEEFQDIIRK
>WP_003019583.1 hypothetical protein [Blautia hansenii]
MKTEKTKEDRKKKWDNFWYYYKYHVLIGAFALICIITFAKDMLGKVSYDYEIGFLGDYSMVEEDRIKMEDWFTENAKDLN
EDGEVHVQISDYFIPSEGDEGYDPQMVMAGQTKFTVDVQTATSMIFFVSERSYEKFKEMEVFSEDENQLIAVKDCKAFEE
MGSPASFQDMYITLRILPEVADNEKGEEAQKYYEESEKLLKKFIGE
>WP_003019585.1 GTP pyrophosphokinase family protein [Blautia hansenii]
MHKDTIKNSIREDASEEFDILFPERFIKNTDYYNSLMMMYRCAIREVSTKLEVLDDEFSVKYKRNPISSIKSRIKTPLSI
YNKLQRLGYEFTEQNIREQLNDVAGIRVICSFIDDIYAVAHLLAEQDDITIIRIKDYIQNPKPNGYRSYHMIIEIPVFFA
EGKTPIRAEIQIRTIGMDFWASLEHQLRYKKDLGNNEQYALITQKLTECARTITATDNQMQDIKNLIGEYCEF
>WP_003019587.1 DUF5685 family protein [Blautia hansenii]
MFGYVTIDKPELKVKEFYRYKSYYCGLCRTLKEEYGFRGRMTLSYDMAFLVLFLTSLYETPTKELQSHCPLHPVKKIPML
QNEISEYGAKMNILLVYFKCEDDWKDDKSLKGIAGMHLFRKKAKELCKEYKRQAQVIQKQLKVLAVYEEKQEETLDLAAG
AFGKLMAELFVYKEDMWEQELRNFGFYLGKFIYIMDAYDDLEEDLKTGSYNPLKAVKKNSKDDNDYENTVQQILVMMMAE
ATAAFEKLPLLWDSEILRNILYSGVWAKYNKKQKEKQEKQERDGK
>WP_003019589.1 J domain-containing protein [Blautia hansenii]
MVNNPYEILGVSPNASNDEIKRAYRDMSRKYHPDSYVDNPLSDLAEEKFKEVQEAYDQIMKERDGGYQSGYGGYQNQQST
YNHNAASQDDMQYQAAYNYINGRQYQQALNVLSRIQNRNAQWYYLSACANMGMGNNVNALNMARQAQSMEPGNPEYSNLV
NRLQWNSNRYQGGGYPYSNGGGSTCGTGNTCCDLWCADSLCECMGGDLCSCM
>WP_003019590.1 hypothetical protein [Blautia hansenii]
MYVNTKKMAVSGLLMALAVVFIVLSGILDFNTLFFLAAAAFFVGIIIREFGLRYGAAYFIGCLVLGILLAPQKLYCITYA
MMGIYVLGIEFLWHYLGKHPQWEKRKRIFQIGKFVIFNVMYLPVLFFFPKLLFAGEIPDTMLFVLIVAGQIALFIYDKAY
EYFLIRMWGQVRVKIFGK
>WP_003019592.1 DUF445 family protein [Blautia hansenii]
MTILEIIAGPAIGAVIGYCTNYIAVKMLFRPLKPIKIGNRTLPFTPGIIPKGQGRMAKALGQAVGEHLLTKEDFEKMLLS
EDIKNAVVDAVSRKAEKLKHTDASLEEFLSQYTGQEEYDLMRDKLEDYITEKITEGVEKLDIGAIIVEEGTKEIKEKFKG
GMLSMFLNDELIQSVAAPIGKKVDDYIKENGEEKIRPAVVAQLAAAESKSVAEWIELLPVSDKKLRQIVENIYVKFVNEK
AEELAEKFHVAEIVEEKINAMDVLELENLLLGIMKKELNAVVSLGAVIGFVLGLLNIWI
>WP_003019594.1 citrate lyase holo-[acyl-carrier protein] synthase [Blautia hansenii]
MKHELWTSGNCVSLEEILNARENRVKIQQKMLQKAPTCLLSFTLNIPGPVKVFPYTKWAYEVGSSIISKGVSLLNGDVLE
QFEAKNETGWEGFFALNLPPEEIKTYLLEQEEHHPLGRLFDFDVLRTDGSKLSRQELGFPERTCLLCGNPAFLCGRSRTH
SAQELLAKEIEIMENFFVFRLSNHIGLLMQKALFYEVNTSLKPGLVDRLHNGSHKDMRLSTFINSAYSLTDYFCQCVKEG
LSCDCSKKELPLLFQKLRGIGKQAEKNMLFATQGINTHKGIVFSGGILCAAIGYYISTNSKDISSENFLLSLPEICRCML
PELLSDYLTLTPDTAKTNGEKLYLKYKITGIRGEAKEGFPLLFNVGFPLFQAVLKKGFSLWQAGLITLLHYIACTEDTNL
IIRSDYQLACKIQKDLQQFLAHATYEKQLSILPKLDAFFVSRNISPGGSADMLALTYFLYFIQNIPCPFL
>WP_003019597.1 [citrate (pro-3S)-lyase] ligase [Blautia hansenii]
MATEQFYLEEGFPFHSRKLEQMKDFLKRFDLTYDSQIQYSVFLKTASGKLAGCGSRHENTLKCIAINPDFQGEGCLQIII
TQLIKNAFEQGISHLFLFTKPMYEQMFSDMGFYPITETPDMLLMENRKDGIRQYLKEETKNIPDCTDCSIGSIVMNANPF
TNGHKYLVETAAKSCDYLHVFVLSTDSSEFPSDIRLELVKQGCAHLSNVSVHGSSDYLISHATFPDYFLKDKATATEKAA
VLDLQIFGSYFKEAFHITHRFVGEEPFSLITRTYNEQMKKILPSFDIIVTEIPRCKKNNTVISATFVRQKFLEGDFLLLK
DFVPKTTYDFLISPKGSELRNQLLTTGATL
>WP_003019601.1 urocanate hydratase [Blautia hansenii]
MNNAEIGNAMVIKLDAVLPEYPTFKEGVRRAPKRELTLNKREIKLAVANALRYVPEELHEQLAPEFLDELLTHGRIYGYR
FMPKERIYGKPIDEYKGECVEGKAFQVMIDNNLDHEVALYPYELVTYGETGQVCQNWMQYQLIKKYLEKLTHHHTLVMMS
GHPMGLFKSHETSPRVIVTNGLMVGMFDNPEDWAKATAMGCSSYGQMTAGGWMYIGPQGIVHGTFNTILNAGRKFLGVPQ
DGDLAGHLFVTSGLGGMSGAQPKAIEIAGGVGIVAEVDYSRIKTRHDQGWVSLVIEDAAEAFKVAQEYMDKKETISIAFH
GNIVDLLQYAVDNNIKIELLSDQTSCHVPYDGGYCPQGLTFEERTEMLANDKEKFCELVDQSLIKHYHLIKTLVERGAYF
FDYGNAFMKAVFDAGAKDIAKNGEDTSEGFIFPSYVEDILGPELFDYGYGPFRWCCLSGKPEDLRKTDHAAMEIIDPNRR
SQDRDNYIWIRDAEKNKLVVGTQCRILYQDALGRRDIALKFNEMVRNGEIGPVMLGRDHHDTGGTDSPYRETSNIYDGSN
ITADMAVHCYAGNAARGMSLVALHNGGGVGISKSINGGFGMVLDGSERVDEILMAAIPWDTMIGVSRRSWGRCEHSIETV
AEYNRIRNGEDYVTMPYLASDELIERVCKDVVVEEHHHAHH
>WP_003019603.1 imidazolonepropionase [Blautia hansenii]
MKKRYIRHASELVTCRGNAPKHGKEMSDVGIIKDGAVLIHDDKIVAVGTTEELDQQINKEEYEVIDASGKVVMPGFVDSH
THFIFGGYRADEFSWRLKGDSYMSIMERGGGINATVIPTREATEEELVEAGRERLNRMLEFGVTTVEGKSGYGMDCETEL
KQLRAMKKLDETHAVDIVRTFLGPHSVLPEWKGKEREFLEEQLQVVMPKVKEENLAEFADIFTEKNVFNIEDSEYYLTKA
KEMGFKLKIHADEIYQLGGAELASRVGAVSADHLLKASDEGIHQMRDAGVISTLLPATAFCLKEEYAPGRKMIDEGCAVA
IASDLNPGSCFTNSIPLLVALGCIYMNMSIEEVITALTINGAAAVDRADIVGSLEAGKQADIIFLKFPSIHFMPYHTGIN
LVETVIKKGETVYHKDWK
>WP_003019606.1 glutamate formimidoyltransferase [Blautia hansenii]
MERIIECVPNFSEGRDKDKIEQIVGCFRNVEGVKLLDYSSDEDHNRSVVTVIGEPEPLKDAMVAAIGKAVELIDMTKHQG
QHPRMGCVDVVPFIPIRGVTVEDADALAKAVAKEASEKFGQPFFLYEKSATAPHRENLAKVRQGQFEGMAEKMKDQEKWK
PDFGPNTIHPTGGVTAIGARMPLIAYNINLDTSNLEIAQKIADKIRHVKGGFRYCKAMGVMLEDRNIAQVSMNLTDYTKT
SVYTVFETVRMEARRYGVNVLGSEVVGLIPLQAIVDCAEYYLGFENFDPKQVLETRL
>WP_003019608.1 cyclodeaminase/cyclohydrolase family protein [Blautia hansenii]
MKQMTIEQFAMQTASNEPVPGGGSISALAGALAAALTEMVAGLTIGKKKYVEVEEEMKEAVEPMHKICEQLLDDIKRDSE
SFDLYMQALTLPKETEEEKAARTAAMQNGLKAAVAVPLSVAKAAYEVLPFAETMVVKGNKTAVTDALVATMMARTAVLGA
LFNVKINLESIKDEEFVKETSKEVEVLEKKAIAFEQKILAQAQVSKSVVE
>WP_003019610.1 citrate lyase acyl carrier protein [Blautia hansenii]
MKILKNAVAGTLESSDLFIQIEPDEKELTLEIDSVVANQYMDAIRTAVLDTLKEFDVSTGKIFIKDKGALDCVIRARMET
ALKRGGVE
>WP_003019618.1 methylaspartate mutase subunit S [Blautia hansenii]
MDKKKLVIGVIGADVHAVGISILQHAFEDAGFEVTNLGVMVSQEEYISAAIETGADGIMVSSLYGHGELDCRGLREKCDE
AGLKGILLYVGGNIVVGKQPFDEVEKRFKAMGFDRVFGPGTAPETTIAALYEDFGIEAPKTAE
>WP_003019621.1 methylaspartate mutase accessory protein GlmL [Blautia hansenii]
MKPILLVDFGSTNTKVTAVDVENYEVLGTAAAYTTVETDINNGLREAVSNLEKITGHIEYEERYACSSAAGGLKMISIGL
VPELTAQASREASLGAGAKVWKTYSFNLTKGDMREIEEYHPDIILLTGGTDGGNSECILYNAQMLSSLSYDCPIVIAGNR
CAAEECQEILGERTTFLCENVMPKLGELNIEPTQKQIREIFLKRIVQGKGLSEASDLVSGIIMPTPSAMLTAMELLSDGW
EELPGIGELVGVDLGGATTDIYSIAEGSPANMGTVMKGIKEPYAKRSVEGDIGMRYSVHGILEAVGDRRLSKIAGINRQK
VNELVDYLSNHTDYIPDNEEMEKMDYALACAAVETAVSRHAGSLEQVYTPCGLTYLQSGKDLRRVKYVVVTGGALIHAKH
TEEIAKFALYDESTSGSLRPENAEILVDRKYILAAMGLLSQHYPAAALEIMKKEIAYYGHKK
>WP_003019623.1 methylaspartate mutase subunit E [Blautia hansenii]
MDIRNKKLSDDEFYGIRKEILGQWSTGKDVDFDEAVEYHKNMPETKSFSRKLSQAKKERKTLIQPRAGVALIDEHIKLLQ
YLQDKGEADLLPTTIDSYTRQNRYEEAEVGIKESIHTQKSMLNGFPAVNHGVYGCRQIIENLDTPVQVRHGTPDARLLTE
ICYAGGFTSYEGGGISYNIPYAKDVPLERTIYDWQYVDRLTGIYEEAGVSINREPYGPLTGTLVPPSMSNAVAIIEALLA
AEQGVKNVTVGYGQCGNLVQDVAALRVLEELTEEYLDKYGYEDVTVTSVLHQWMGGFPQDEAKAFAVISWGSSVAALAKA
TKVIVKTPHEAMGVPTMEANAQGLRCTKQAISLLADQELKSSALELEKAIIKGETCAIVDKCFELGMGDLALGVIRAVKA
GVIDIPFAPSRYNFGKMLPARDNEGAVRYLNVANVPLPQELVDFNRGKIEHRAKLEKRKASFQMVIDDVYAISKGRLVGK
PK
>WP_003019625.1 methylaspartate ammonia-lyase [Blautia hansenii]
MKIVDVVCSKARTGFFFDDQRAIKKGAVADGAAYFGETVTPGFKSVRQAGEAISVMLILEDGQIAWGDCAAVQYSGAGGR
DPLFLAEDFIPIIEKYIKPELVGKEADSFKGLCEMLENIQVDGKRLHTAIRYGVSQAILDAVAKSSKRLMCEVVADEYGT
TVSEEPIPVFTQSGDNRYDNADKMILKGAAVMPHALINNVKLKLGEKGELLKEYVQWLSQRVQKLRNDENYMPVFHIDVY
GTIGAIFGVDNYPAMADYLAELEEAAKPFHLRIEGPMDAEEREKQMLCLKGLREEVDRRGINVELVADEWCNTLEDVKYF
ADNKAGHMAQIKTPDLGGINNIVEAVLYCKEKGFGAYQGGTCNETDRSAQVCVNCAMATKPDQILAKPGMGVDEGYMIVY
NEMERILALRKARK
>WP_003019631.1 alanine-tRNA synthetase second additional domain-containing protein [Blautia hansenii]
MAYSKQMQDGNLYSYYFAPRGNRRMADLGMQLSQMYLSPFDHIIGIIGDAGAGKSLLIKGMFPGVDLTNDDEGVNIRPLP
LLHENLEDPFSPHTYHLDIRFESAFTQMHVLAEAILEAAKNGKMVIVEHFELIFPFLKRNADLLVGIGEEIIITRPNMFG
PLPENIAKIVHKSVTYRKAAHTLEDLCVHFMGEGYAQDGPRSDVRHGFVLEFEEKPQVDIYELERKVKEAVERDLPVSYY
DENHVQIGDYILECLGPRMHISSTGKIKDFTLVKDYPQDPRNGYYMLIGLLGKHQSDDIKDFNRIDISKHLTNHLK
>WP_003019639.1 hypothetical protein [Blautia hansenii]
MKNKKILGIVGIILVILIIGAVVFGQNNFKKAEKKTEKTTEEKTEEPYLKAVYLKDEQGNSIFVQTDTEMVFFGTIPQEL
YDENEKKITEEDLHSGDVVKIWGNGAIAQSYPAQYPGITKIQREEKENKDYIEKYGHYLEEFIVVPDENEPPYLDVSYKQ
PEALVTAAADIIAGVPALKLPELVELSVDGDTQAELLVSTQPENIEVVRWEAEKKMEASDASPVPKGEVVSAEKNEDGNW
TITMQAGYIYQIKAIWADKEMEYGFSVTPVKTAK
>WP_003019642.1 DUF2284 domain-containing protein [Blautia hansenii]
MQEEKILEAAENLGFTNYKIIDTQAIEYDGSFRGFCEMNYCGNYEKNYSCPPACGTFEELKEKADKFKKALVLQTITMVH
DINDDSETRLIKKHHNQLTRALISELEEEIQEYLPAMAGPCQLCTPCAIREGKECVFPNKKASCLSAFCIQVNKLAEYCG
FPYYCDGKVAFFSLLFFDRK
>WP_003019645.1 SseB family protein [Blautia hansenii]
MDNVKKELIQKIQTREEVFALFSRATRQPFVICDAESFNDQVWIFENQEDLEKAAQPIAAEKNAVAGIKVENKSFLNFYT
TLYTLGVNSVVYHEKDKTTELELEEIVKKPDFSVLPEEKRPLLNPQLQLSAIYFMQEFRRDVEMEEKKSLPELEEEVAAN
VVKSKFLLAVEKKGEEEKNVQVPYVKNQNGDVFQPVFTDAEEFRRFNKEGKFQALLVTFENMEKVLIPIAKGIVINPNSF
NLILPKEKMSALKQRFGM
>WP_003019649.1 CehA/McbA family metallohydrolase [Blautia hansenii]
MKIDMHCHTKEGSIDGKVPIEEYISMLKAQGFGGMLVTDHDSYGGYRYWKKNIKGKKHEDFVVLKGIEYDTLDAGHIIVI
MPENIKLRLLELRGIPVQMLIPIVHNYGGILGPAHPCGEKFMSFMNAKAYERNPDILKEFDFMEIFNACEPQEVNDRAVK
IAEKYDLPGTGGSDAHKADCVGLAYTEVPDDITCESDLIAHVIKGTKFSCGGSIYTKTTKEKIGKAKTVLSHSFWVYNKI
GGWSKAFKRNSKLKKGFIERVEVEKEEKHEQKSN
>WP_003019653.1 homoserine dehydrogenase [Blautia hansenii]
MSKKVINAALLGLGTVGTGVYKVLKNQEAEMEKKIGATVKLKKILVRNLKKAAAKIAEPEILTNNWKEILEDESIDIVIE
VMGGIEPAKTYIMEALKAGKNVVTANKDLVASHGGELLDCAAANQCDFLFEAAVAGGIPIIRPLKQCLTGNHLSEIVGIV
NGTTNFILTKMTQENMEFADALALATKLGYAEADPTADIQGYDAGRKMAIMASIAFNSRVTFENVATEGITRISSKDIRY
ARDLGCVIKLLGVARNTDTGIEVSVQPMLVSEKHPLASVNDSFNAVFVHGDAVDDAMFYGRGAGELPTASAIVGDVFDIV
RDILFSCTGRIRCTCYKTLPIKNQEDIESRFFMRIHASDTPGVLAAIASVLGKYEVSIAQMIQKHKHEEWAELVIVTSRV
KEGNFHDALLVLEKMEVVQKISSVIRVYGEEE
>WP_003019656.1 alanine--tRNA ligase-related protein [Blautia hansenii]
MTEQLYYQDSYIKDFEAVVLSCIPNGNHFEAVLDRTAFFPEGGGQCADTGVLHIENREIQVFDVQERNGEIIHFIDKEIL
PGQTVIGELDFQERFSKMQQHTGEHIISGIVHRRFGYENVGFHLGKEEVTMDYDGPLTPEELRSIEYEANQVVAENREIR
AYFPGTEELEKIPYRSKKELQGKIRIVEIQDCDICACCAPHVKTTGNVGLIKITNAIRYKGGMRLWITCGMRALEDYNQK
EASVVQISNMLSAKQQEVTDAVKRLTEEIQQLKEKAAKMQERLVMGYLESEKVVLKENPNANLLLFEKELDAMAMRNFVN
AGMELTKGVCGAFVGDEKQGFRYVLGSSGDIREIGKKLNAAFQGKGGGKPPMIQGSLVGEEEKIREFLEKVL
>WP_003019662.1 hypothetical protein [Blautia hansenii]
MELTDSIFWIIMGILMLTGCISSKFEMVILGIFILMDLIVVFLPKKMTTKWTVGGVQWTRELMNITSVLFLVVWGFDGEN
TTYALVLAGILLLVYVSDWIERYVKKRKSGK
>WP_003019667.1 ABC-F family ATP-binding cassette domain-containing protein [Blautia hansenii]
MNILNIEHISKIYGEKVIFEDASFGVQEGDKVGIIGINGTGKSTLLKMLAGEEVPETGQIIMQNNVRLAYLPQNPQFPEN
ATILSYIQDCEAEWKVQSNLTQLGITEYEKQIAVLSGGQRRKVALAKILAQDFDILLLDEPTNHLDEAMISWLEEYLKSF
RGTVLMVTHDRYFMDKVTNRILEISHGKMYSYEANYSKFLELKAEREEMELASERKRQSVLRMELEWAKRGCRARTTKQR
ARLERLEALKNTAAPVGDQSVELESVETRMGKKTIELKHVSKKYGNQVLVEDFNYILLKNQKLGIIGPNGCGKSTLMKLM
AGLVEPDSGTVEMGETIKIGYFAQEEQEMDERQRVIDYVKDIAEYINTKDGKISASQMLERFLFTPDMQYAPIGKLSGGE
KRRLYLLGVLSSEINVLLLDEPGNNLDIPTLTILEDYLNSFTGIVVTVSHDRYFLDNVVDRIFEFTGNGKLQQYEGGYTD
YLEAKARRNDSVKQPVQTEKKEEKKTSAQTWKQNRTVKLKFTFKEQKEFETIDDDIAKLEEKLEKLDEEIMKNATNSGKL
NELTAEKEEEEALLEEKMERWVYLNDLAEKIGLL
>WP_003019669.1 AIM24 family protein [Blautia hansenii]
MFRISNFTDNDDVRVLDSAGPFTVIEYMRDLSVSPSDAEKAYFCHAMNVRKRQVVCDLSKANVTLQSGAMQWTVGNVNAT
TGLKGVGDFFGKAVRGKMTGEGTIKPEYTGDGVLVLEPTYKHLILLDVEDWNGSVVLDDGLFLACDADLKHKAVMRSNLS
SAVFGNEGLFNLGLRGNGVVCLETPCPKEELITITLDNDVLKVDGNMAVAWSGSLDFTVERSGKSLIGSAASGEGLVNVY
RGTGKVLLAPVQKTITPPSELSIPDDED
>WP_003019677.1 sodium:alanine symporter family protein [Blautia hansenii]
MANFIHSLQEFVWGRGMLVFFLGAGIWFTIRSGFFQITKIHIWTANTIGALKKGKKTKNAKETASVTQFQSFCTALAATL
GTGNITGVATALMFGGPGAIFWMWVSAFFGMMTTYAENFLGIKYRYKDEKGQWKGGAMVYMERGLGCKPLAVAFAVCCLG
ASFGMGNMVQGNSMAVGLEKAFHVPAFLSGSLCMIVVAVVLTGGMKRIAIFTERLVPVMAAIYLAGAMLVLFFYRDRIAG
AFALIFQEAFRSSAAVGGVAGYSMKQAVRMGIARGIFSNEAGLGSSVMAHAQSDVEDPKVQGMWGILEVFIDTVLVCTIT
ALVILVSQVPYWQAGEIDGTTLTGMAFASVIPWGKEFLAGATALFAFATMIGWFYFGAQTADYLAGEKGVKVYRFCYILI
TLPGCMIAPTMIWELSDALNGMMAVPNLLALFFLGKEVAYVGKK
>WP_003019683.1 tRNA pseudouridine(38-40) synthase TruA [Blautia hansenii]
MNYRLDIQYDGSRYGGWQRQKDTDNTIQGKIEDVLTKMLGTEVQIQGAGRTDAGVHAKGQVANFHADCEKSCEEICQYLN
EYLPEDIEISKVSEAEERFHSRLNAKEKVYQYRIVSGIHKNVFERKYQCPLHETLDVNAMQEAAKYLEGTHDFKSFCSNK
KMKKSSVRTIYSIEIVDLTQEIVITYTGNGFLYNMVRILTGTLIEVGRGRRKPEEMKGILEGCDRKEAGFTAPARGLTLL
EVRY
>WP_003019686.1 PaaI family thioesterase [Blautia hansenii]
MQQTMEQEIKKQMEMLYPNSPDHLYNKMQVEFYSCNYEKKSLTFRFPIQRWELNHMSTIHGGIIAAAIDTTCGAIVRNVS
GSKSIPTINLNINYLSPGLPGDALLVTATADRAGRKVCNVHAVCRSEKNDKIIATATANFMILD
>WP_003019689.1 glutamine--tRNA ligase/YqeY domain fusion protein [Blautia hansenii]
MEKETAKETVSKNFIEQIIEKDLAEGKYDEICTRFPPEPNGYLHIGHAKSILLNYGLAQKYHGKFNMRFDDTNPTKEKVE
FVESIKKDIQWLGADWEDRLYFASNYFEQMYEAAVKLIKKGKAFVCDLTAEEIREYRGTLTEPGKESPYRNRSVEENLEL
FEKMKNGEFKDGSKVLRAKIDMASPNINMRDPVIYRVAHMTHHNTGDKWCIYPMYDFAHPIEDAIEGVTHSICTLEFEDH
RPLYDWVVQELEYVHPPKQIEFAKLYLTNVVTGKRYIKKLVEDGIVDGWDDPRLVSIAALRRRGFTPESIQKFVELCGVS
KANSSVDYAMLEYCIREDLKMKAPRMMAVLDPVKLVIDNYPEGEIEYLEVPNNMENPELGTRQVPFGRELYIEREDFMEV
PIKKYKRLYPENEVRLMNAYFVTCTGCEKDEEGNVTVIHCTYDPASKGGNSPDGRKVKGTIHWVCAETAVEAECRLYENI
VDEEKGVYNKEDGSLNLNPNSLTVVKGCLVEPELGKAESYDRFQFVRNGFFCADCHDSKPGAPVFNRIVSLKSSFKLK
>WP_003019693.1 PLP-dependent aminotransferase family protein [Blautia hansenii]
MNELIIFIDKESKVPIYQQIYEFIKKEIEKEQLKPGDKLPSSRALSRYLSVSRSTIDLAYDQLASEGYIEAMPCKGYYVS
QLEGVYFSDSRLSKCQEEKPIVQERVKKYFHDFALNEIARGSFPYNVWQKLSKQVLAEADEEFFQLGNPCGEDGIRQAVA
EYLYRSRGVKCKREQIIIGAGNDYLLMLLGTILGDGQTVAMEVATYISAYYDFRHIGYDIEQIKQDEQGLDISDLEGKSA
NIVYVMPSHQFPMGMIMPLKRRMALLNWAEKSQERYIIEDDYDSEFRYKGQPIPSLQGFDRNGSVIYMGTFSKSVAPSIR
VSYMVLPERLMQKYLKKKHLFSVTVSKTDQKILELFLNKGYYEKHLNRMRKIYKNKHDLIVKYLKEMQDICVFHGENAGV
HFVLEFINGLTEQEAIDKARDVGIQVYGVSEYCISINTEKENKVLLGYAGMEEKEIEEAMKLLKKVWHKK
>WP_003019695.1 hypothetical protein [Blautia hansenii]
MDNNLFEQAKNDDILSKELISFLLESMEYSRLSFINDAVDILKVLKIRIERGDKITDAVSLETYTLKGFKAFVKEHFSEY
IYNQVFTPLKKDEKIYFSLEPCDGGYELVLSEKDNKVYKWISSLNEKFSLVYMIATKVVYIKNIKTKTYSPFISGNGKYC
RYDESVGKILEINE
>WP_003019696.1 hypothetical protein [Blautia hansenii]
MLISERILIMGNLGKKLLGIGLLSATAGAAVYYFTKKKEENPDLQEEFADFQDNLKETAASAVNVASKFKEVVEKSVDQA
VNKTDELAKEFSEDDIFEDDFEDLAEDMAELKEDIKDTVEDTKKTAKNVTETVKETVKDCFCEKEDEENKNTSDEL
>WP_003019698.1 DUF2325 domain-containing protein [Blautia hansenii]
MSIVIIGGNERMVTRYENLCESYGCKAKVFVKENSSIKKKMGCPDLLLLFTNTVSHKMVMNASQEAKRNNIPIRRIHRAS
TAALQSVLEDIKGEEK
>WP_003019700.1 DUF3793 family protein [Blautia hansenii]
MLEEILIRYSAPTLAGLKTANLFWYSWESKAEFENSMEVWTRIFEEKGLDIRIMRTTAQRALLYVNRKKQLEADLKREKT
RRMLKAEGYDYSSVEEAVKILQNKLQMYETFPHEIGLFLGYPEEDVQGFIENQGKNCKCCGCWKVYCNECDAQKMFCKFK
KCERVYERLFLKGRPVEKMIVAA
>WP_003019708.1 LacI family DNA-binding transcriptional regulator [Blautia hansenii]
MTLKDIAEKAGVSMMTVSNVINGKHNRVSQKTIEKVNAIIKECGYVPNLSARSLTNKTSNIIGIIISMDNKDENLLENPY
ISTMIGTIEKELRINGYYTMVRSIYQNTDVITLLKNWNVDGIIFLYPNFQDTLSELLPSLPCPVAIFDSYLELPNLINIR
SDDQKGLYLATKYMINHGHSHIAFVADYENNFLLTERFQGYRQALRENDIPFRPEYVFSFTPSYEGGIQAGKQIASMQNM
ITAAVTTADICAIGIMEGARLGGYRVPIELSVIGYDNLKLCQYTVPKLTSISQNITQKALLATKFLLERIRTGSNKAPIH
VKIDVEIVERQSVISLF
>WP_003019709.1 extracellular solute-binding protein [Blautia hansenii]
MRKRVIVAALAAMMAVTGLAGCGGSGTGKEEAKKNIEVPTEPFGDTIKYDPSVEINGGKDITVELWEWGSDELFQEIIDG
YTAIHPNVTINLVNNPWEDYWTKLPLALDGENGPAIFNIHNSYHENLINYMAPLEIPLEDLQADFTGVDAHVIDGEVYYI
DYGMMTGSVYYNKDMWEAAGLTEADIPKTWDEMREVAKKLTIKEGDTIIQAGLNFNDDFHQNYLLGLNYQLGENLFEEDG
VTPKVNSDAMKQVMQMLVDMYEVDGIGSKDFGEKGADSFGQGQSAMVIQWGHYYNTLQTTWSDINFGVFEIPTFDGNPYA
YNRYNGESTFGVNKNAPEDQQAVAQDFIKYFLANDDAQVAFNLAMSIFPAKKSLADNEKILENPSLKVLAEHIDHYIWPG
PMPATMETSLKKAGQDIFFNGVDIDTALNEAQQNIIKDMKNSDFKSVENLYEYAK
>WP_003019710.1 sugar ABC transporter permease [Blautia hansenii]
MFKKSHPLQSKSEIILRNIVVIAMIAFFSIFLIVPIGIAFAGSFHEWNPLSGTYNFLGLENYKEVFTSSLFGKSMLNTLI
FSVVVIIFRVGLGLGIAYAIYSPLVKHKSFFRAIYYMPVVTPMVAVAFVWKFMYNPQIGTINQIFGLDVNWLMNPKIALL
AVIIMTIWKDFGYAVVMYMAGLYSLPSDALEAAKVDGANGWQTFRYITLPLLKPMTLFVVITSIISYIQAYVQILIMTEG
GPGTATYLASYIIYDEAFVKYNFGYASALSFVLFVITAVFSWLSFRVSGSEE
>WP_003019713.1 carbohydrate ABC transporter permease [Blautia hansenii]
MKRKINSVVLNIGLLLLGLITVYPFVWMILSSFKQNKEIMALEQHLLPQEFITTNYMNMNAHFNFMRFFLNSLVITLVIT
LIVIYTSTICGFVLSKYQFKGRNILFGFVLATMMIPWCVTIIPKYSMIQYFGWMDSYKALIIPAMFSGFGIFMMKQHISS
LPNEILEAARIDGANEFFIFHRIVFPMAKNGISSIAIFQFLWAWEDFLWPYLVINTKEKQLLAVGLKMFNGQYSTDYGAL
FAATAISIVPVLLIYLFFQKQFIAGIAASAVKG
>WP_003019715.1 TIM-barrel domain-containing protein [Blautia hansenii]
MKDIYKVQTRPVALEANMVIGEKYRITMLTEGLIRLEYSEDGIFEDRATQMAFFRDFPETNYRLLHMEDRIEIHTSRIHL
IYNEKEFSSHGLSIQVKGNLSAYHSIWHYGEEIHDLKGTARTLDMVDGETELEHGVVSEFGYSLLDDSKSQILLEDGWIE
PRKKGIQDLYFWGYGHDYKEALHDFYYLCGKSPMLPRYALGNWWSRYYKYTEDSYLELMKKFEEKNLPFTVAVIDMDWHM
VDIDPKYGSGWTGYTWNKELFPDPARFLKKLHDRGMKVTLNVHPADGVRAHEEMYRQMAETMGVDYEQEDPVSCDPADPK
FLEAYFEYLHHPREKEGVDFWWIDWQQGNNTKIEGLDPLWIFNHFHFLDSKREGKRPLTFSRYAGPGSHRYPIGFSGDTH
TTWDSLNFQPYFTATASNIGYGWWSHDIGGHMLGYKNDEMTARWTQYGIYSPIMRLHSSCSEFNGKEPWRFKKETDDAMS
EALRERHRMMPYLYTMNYKSYMEDRPLVVPMYYEYPEERRAYEVKNQYFFGENMVVAPITSPRIKGLNVAKVKTWIPEGN
WYDLHTGLKYSGGRMMDLYRTLDSIPVLVKEGSILPFTDEISGVQTVKNPNSLRIKVFAGKEGNFSLYEDDNETCQYQEG
ICAVTEINYTEGEQSVLTIAPATGETSVLPEKRAYTIEMTGYAKEACQQAQALVNGKEINAEFTYAEEKQAVVISLPQVA
VLDEVQIVLSGHLISGEKQVARRCFEFLNQAEIGFVLKDEIYQILMSGKNLAVISTELSSMNLDHDLYGALMEILTA
>WP_003019723.1 HAD family hydrolase [Blautia hansenii]
MVKMYKACIFDLDGTIADTVESMAYVGNQVLEEFGLSALPVENYNFYAGDGADELVRRMLADTPGGDTADYEQIRTVYRQ
KFAQNPFYHVKPFDGILELLGELKKENIRIAVLSNKPHEAAIEVVNKIFGEEMFHKVQGQTQSIPRKPSPVGALAIAEAF
GVKPEECLYCGDTNTDMDTGKAAGMYTIGVTWGFRPRQELVEHHADKIVDTPQEIFETAKKK
>WP_003019727.1 hypothetical protein [Blautia hansenii]
MNEYSEECLVTFLKNQEQLFAEPVAETEEEAEAFLEDCMAVVVDSLAEVKEYFEENGMDVDGMTLEELEDASEVFPLPNG
QYLIVEG
>WP_003019729.1 aldehyde dehydrogenase [Blautia hansenii]
MEINCIAERQKAFFEKNRTKAYEFRKKALLRLKRTILYYEKEIEEALYKDLGKSDFEAYMTEVGMTLSELNYAEKHLKGW
MKEKRALTPLAQFPAKSFEAVEPYGTVLIIAPWNYPFMLCMEPLIGAVAAGNCCVVKPSAYAPHTSAVIKKILSAVFPKE
FVAAVEGGREENTALLEQKFDYIFFTGSKAVGKIVLEKAAQNLTPVTLELGGKSPCIVDETANLKLAAKRLVFGKYLNSG
QTCVAPDYLLIQETVKEEFLEYLKYWIDKVFSAEPMKNQDYPKIINEKHYERIMKLMEGEHIIKGGFGNKERLFIAPTVL
DDITEKSPIMQEEIFGPVLPVLTYRDLKEAEDFIKKGEKPLALYLFTGRKQTEKRVLREVSFGGGCINDTIIHLATSRMG
FGGVGASGMGSYHGKKSFDTFSHTKSIVKKYQGVDLPIRYQPYTNGKKKLLRLFLK
>WP_003019732.1 class I SAM-dependent methyltransferase [Blautia hansenii]
MKNTRVEAPAFWNRRSEVFDKQVLSVYENAYRKTVKRSATFLKEEDRVFEIGCGTGAATIPLSKYVKEITATDISKDMLQ
KAREKAEKLSKNNITFSMGELTEMEIEPESYDVVTAYNVLLYMKNQDEVLKKIYEILKPGGIFLSATDCLGRNLSKDSVK
KFWKSKLHLMPYVAFDTPISLMRKIQKNGFEVLEIVNLHKNPPNIFIAAKKK
>WP_003019737.1 NAD(+) diphosphatase [Blautia hansenii]
MIQDIGTHCYHNEYIPVPPKEQDFILCYKEKNVLVKKTKDSFLLPRFCDIPNWETEPYIYLFSIDEHHFYMLPKMQPSLL
SDFIFEDLVIFRSQQPKELCFALITGFHLFSWYESRKFCGKCGEKLLHDTKERMMYCPHCHNTEYPKISPAVIVGIRNKN
KLLLSKYAGRNTTRYALIAGFTEIGETLEDTVRREIMEEVGLKVKNIQYYKSQPWGLSGSVLSGFFCDLDGDDTITLDRE
ELSTAQWFEREDIPYDDYDVSLTREMMIQFKKGLY
>WP_003019739.1 DUF5721 family protein [Blautia hansenii]
MIALQVQDIKSFMSKLLIGTDFDAFWLSEATVTTSITYTLDGLLHLDFFDTQEAELLQAEGREYTLWKDIKPFCFSIMKG
KKTPLHFKIVFMLSKKNTEKLLLGNRVPLSIDDIFGLFVNFQYDGTHLTCTTGTSVKTFTLDKTLDHVWDELVQKFFRQQ
QIPYEIL
>WP_003019742.1 DegV family protein [Blautia hansenii]
MKYKIVIDSCGELLDRWKTDEKFESIPLTLTVGGEDIVDDESFNQAEFLEKVAQCPECPKSSCPSPERYRQAFDCDAEHV
YAVTLSSNLSGSYNSAVLGKNLLSEDKPEQKVHVFNSCSASAGQTLIAMKIEECEEAGMDFEQVIKTVEEYIQSQNIYFV
LENLETLRKNGRLSNMKAFVASALKIKPVMNGTPEGTIAQLDQARGINKALVKMVDYVVENAKDSAEKVLAITHCNCASR
AEIVKEEILKRIEVKDVVVLDTAGVSSMYANDGGIIVSI
>WP_003019747.1 adenosylmethionine decarboxylase [Blautia hansenii]
MSEKLKLYGFNNLTKSLSFNIFDICYAETQKDQKEYIEYIDDMYNSDRLITILTNLTQMIGAQILNISQQDYEPQGASVT
ILIAEKTMVPMGKTHVAHLDKSHVTVHTYPEYHPETCVATFRVDIDVSTCGEITPLSTLDYLIGAFDSDVITMDYRVRGF
TRSLKGKKLFMDHEIHSIQEYIDKETLKEYNAVDINVPEANLFHTKMVREKICLDDYLFNTNIEELSKEKKQDIENRLKK
EMTEIFIGKTV
>WP_003019750.1 aminotransferase class V-fold PLP-dependent enzyme [Blautia hansenii]
MEKLSQESAPIYEALEKFRKMRVVPFDVPGHKRGRGNPELERLLGDRCMNLDVNSMKPLDNLCHPVSVIRQAEELAAEAF
HAAHAFLMVGGTTSSVQSMILSVAKRGEKIILPRNVHRSVLTAMVLCGAVPVYVNPQCSNRLGIPLGMSVADVERVIREN
PDAKAVLVNNPTYYGVCSDIQSIVKLAHDNGMYCLADEAHGTHFYFSDKLPVSAMDAGADMAAVSMHKSGGSLTQSSLLL
IGPNMPEGHVRQIINLTQTTSGSYLLMSSLDISRRNLALRGRETFEKVIELAEYARKEINEIPGFYAFSKEIINKDSVYD
FDVTKLSIHTLETGLAGIEVYDLLRDEYDIQIEFGDFGNILAYLSIGDRKRDIERLVSSLSEVARRFGKTKVDLIEQEYI
PPQVAVSPQEAFYAEKESKTLRDAIGFICSEFVMCYPPGIPILAPGERVTKEIIEHIEYAKEKGCTITGPEDAEINYLNV
LKGV
>WP_003019752.1 polyamine aminopropyltransferase [Blautia hansenii]
MDLWFSEKQTNNVKFSIRVDKQLYSGQSEFQRIDVFESPEFGKFLTLDGYMMFTEKDEFIYHEMITHIPMAVHPHVENIL
VIGAGDGGVVRELTRYEEIKRIDLVEIDEMVVEVCKEYFPHTACGLEDERVHIFYEDGLKFIRRCKEEYDLIIVDSTDPF
GPGEGLFTREFYGNCYKALKEDGIMVNQHESPFYEEDALACQRAHRNITESFPISRIYQAHIPTYPSGHWLFGFASKKYH
PLRDLDEKRWNERGIKTHYYTTTLHKGAFYLPAYVEELLKDVEK
>WP_003019755.1 agmatinase [Blautia hansenii]
MLKNNIETFLECDKEYNEAEIVLFGAPFDSTTSFRPGTRFGSSAVRHESYGLESYSPYQDKDLRDCKIMDSGDLELSFGN
TKSALTDIYHRTALILKDKKLPFMVGGEHLVTLGAFRAVWEQYPEVCIIHFDAHADLREEYLDAKLSHACVLRRCWEMTG
DGKIHQFGIRSGDRDEFYWAKEHVKMQKFSFDGLEEALEELKGKPVYFTVDLDVMDPSVFPGTGTPEPGGVSFDELRRAA
TSVCEKANVVGCDVNELSPHYDQSGASTAAAGKIIREMLLALSKK
>WP_003019759.1 saccharopine dehydrogenase family protein [Blautia hansenii]
MGKALIIGCGGVASVAIHKCCQNSEVFEEICIASRTVSKCDALKEKLQGTTKTKITTAQVNADNVDELIALINEVKPDVV
LNLALPYQDLTIMDACLATKTHYIDTANYEPEDTAKFEYSWQWAYREKFEEAGITALLGSGFDPGVTGVFSAYALKHEFD
EINYIDILDCNGGDHGYPFATNFNPEINIREVSAKGSYWEDGHWVETEPMEIKREYNFEGVGEKDMYLLHHEEIESLALN
IPGIKRIRFFMTFGQSYLTHLKCLENVGMTSIEPIMYEGKEIIPLQFLKAVLPDPASLGPRTKGKTNIGCIFQGKKDGKE
KTYYLYNICDHEECYKEVGSQAVAYTTGVPAMIGAMMVMTGKWNKPGVHNIEEFDPDPFMDALNKWGLPWKETHTPVLVD
>WP_003019761.1 carboxynorspermidine decarboxylase [Blautia hansenii]
MSGGEKNEFSTPYFLVDEKRLLHNLEILKSVSEKSGCKILLAQKAFSMFYAYPLMREYLAGTTASGLYEAKLGCEEFGKE
THVFSPAYREKEFDEILKYADDVVFNSPTQFKKFAKKAKAAGKSVGLRINPQCSTQEGHAIYDPCADFSRLGTTLENFEE
ELLSELDGLHFHTLCEQGADALEITLKAVEEKFGKYLYQMKWLNLGGGHHITKADYDVDALIRMVRHLKETYDVEVYLEP
GEAVVLDAGFLVSQVLEVVHNGMDIAILDTSAACHMPDVLEMPYRPPVKDSGLAGEKACTVRLAGPTCLAGDVMGDYSFD
APLKEGDLVVFEDMALYTMVKTNTFNGMPLPDIVWRDRNGEMKLVKSFGYEDFKGRLS
>WP_003019764.1 hypothetical protein [Blautia hansenii]
MRELRKQLDELLKQSGGNKNVIEMIKKEKAIFPFSTEGRIFAYLLATQTITYEKYVELQDAYAKRNQYLDLFEMAPRTFG
ETWGEKHILSLFPEFVKATKENMTSIYPDFDGEFDLWLDGIRVEVKACRANSTKTSGSLASRAYLHTEATTNSFKYHYQQ
LKPSCCDIFIWIGVCRDDLLYWVLTSDELQKTGKLSPQHRNENTGVDGAQIFEGQVFMTEEELSPFLVNERDVLNEVKRK
GK
>WP_003019767.1 TaqI-like C-terminal specificity domain-containing protein [Blautia hansenii]
MDYISVKEAAQKFQLSERRVQKLCETNRIDGCTMVSGIWLIPAMAKKPSDERLSSAPKSEDDLTLKELCEELSISTATGR
NWIKLGKLTPECTDKRTPYFSKKYVAQLYAELHSGENKALKSRRNKKFISGNSLYNSYVSEQCQNIQSLQKLLDLITARN
IDLDVSIIQLLVADCALHLFLYKQELQMEKSPNLLLQFLTEQFSIGEYDKLIRNLIDDTETAISFCRTHSSIFNIEYVYE
PTEDILGLIYISCKNIGNRKATGSYYTPTKVVKNLISKLDFQATPKILDPCCGTGNFLLQLPDHIPFDSVFGNDIDTVSV
KITRLNMALKYDVPVSSICEHITAFNYLTEYTNTGFRYIIGNPPWGFEFSVSEKNKLRKLFKATSGKNIESYDIFIEQSL
NHLSDNGHLAFILPEAILNVKAHTNIREIILKNCSIKNIDFLGNAFDGVQCPCILLDLQCTRSPLSTLGMNVNTGSDAFT
INLERKVTSKYFSFTTTDAEYQVLNKIKTIKNASFLLGNADFALGIVTGNNKKYISNVKTSENEMVLKGADILKYHINTT
TNYITFEPENFQQVAPTEIYRAQEKLLYRFISNQFVFAYDDKQTLSLNSCNIVIPKIPGIKIKYVLAILNSRIAQFIYKK
EFNSVKILRSHIENIPIPFIDEAAQDKIIAITDKLIAGLSSEETIHVYNELDALIAEIFNLNPSEIEIIKKAVDGENKFL
L
>WP_003019769.1 DUF2871 domain-containing protein [Blautia hansenii]
MNIVQHKRKDLLIMKRYLNFAFYYFLFAMAGGVFYREFTKFLDFSGKTTLSLVHVHLMVLGTFLFLLLALFTRHLNLEEE
RSFRRFLILHSIALPFMVIMMLVRGVLQVLGTSLSSGANAAISGIAGISHILMLISFLLLFHALRKCSE
>WP_003019772.1 dipicolinate synthase subunit DpsA [Blautia hansenii]
MKFCLNKATVIGGDKRQAYLAEILEKEGYEVVTYAVNCVHGSKAASLKEALKDAAVIAAPVPFLKGGEIFSKEKKEDLSL
EKILEYAPEGCKLFAGGIPTSFLKKAEEKGIICVDYLKDCRTVMENTVAVAEGTLAEAMKRSDRNLYKSFCIVLGYGRCG
STLVSYLKRMGCYVAVYEKEEALKARAALLADEVIEKGKFPLYLEQADYIFNTIPAMVLPKALLEYAPKKALILDLASAP
GGVDFGAAKEKGIQAVLLPGLPGSYAPKSSAEILGKLIKRKGKRE
>WP_003019778.1 asparagine synthase (glutamine-hydrolyzing) [Blautia hansenii]
MRGFFDFTLETSEDKLVFDGGIYNFEELKRELTGRGIFIVKGDVPEICLKGYREYGEDFFKKINGTFALALWDGKERKAI
LCRDKIGVKPLYYTLFKNKIFFGSTIQDVLENSGIEAVVTTEGLCEIFALGPAKSRTADIFQGISEVIPAQYVVFQEGKL
QKRIYWKLESFKHKDSFPETVEKTAWLLKDAVKRQMQANTPVSTFLSGGIDSSLVTAICAKELKRQGQQLDTFSFDFEGN
RKYFKANAFQPSQDRPWVEKMVQYADTKHRYLECDNDDLVAYLYKAVDAADLPCMADVEGSMLYFCEQTAKERKVVLTGE
GADEIFGGYPWFYKEESFAMRAFPWSFDMKPRQTLLADTWIERLPMEEYAREAYEKTIEDTPALEGETGREKRRREISYL
NLKWFMATLLDRMDRTSRACGLDARVPFADERIVQYLWNVPWDMKYRNHTVKGLLRFAGEGLLPKDVLWRKKSPYPKTYN
PFYEKLLGEELKGVLARPDAPVKQFLDEKKVKRFLSSPSDYGKPWYGQLMAGPQMLAYMLQVNYWLEKYKIKIKE
>WP_003019783.1 primosomal protein N' [Blautia hansenii]
MSKVYADIIVDISQEKLDKSFQYEIPENLQNQVEIGKKVLVSFGNGNRKISGYVIGISDTPKLSPEKIKPVLEVVTQGIE
IESHLIALAGWIAKNYGSTVNQALKTVLLVKEKASAKEKKYIRLLISKEEGQTYLEEFTRKHYLAKARLMEALLENQVLE
YKEAMDTLKLSSSVIKGMEEKKLIAVERERLYRTPVPKDAQRGYEYQLSKEQKEVVSEIFKEWQQEQPRPCLIKGVTGSG
KTQVYMELIEAVLKQGKQVIVLIPEIALTYQNVVRFYSRFGSCVSVINSRLSVGERFDQFERAKKGEISVVIGPRSALFT
PFPNLGLIIIDEEHEDSYKSEKTPCYHARETAVQRGKMESARVVMGSASPSVDSYYRGKAGEYQLLYLNERYGGKELPEV
EIVDLKAELKTGNRSIFSHVLTEKLEERLQKKEQSILFLNRRGYTGFVSCRSCGYVVKCPHCDVSLTAHRNGKMICHYCG
YEIPQVKTCPSCGSPYIGGFKAGTQQIETLLKKSFPDARILRMDADTTKNKGGHEKVLSAFAAGEADILIGTQMIVKGHD
FPNVTFVGVLAADLSLYSEDYRASEKTFQLLLQAVGRAGRGRKKGEAVIQTYHPEHYSILAAAAQDYEAFYQAEIGYRLL
MDYPPAAFMTAVRGSCKNEELLKQAMEYCRKYIEKIYKKEDLILVGPAPETVAKVQDYYKMVLYMRHENREILVRLKDAL
EKYIAVNKGFQDIYIQFDFNV
>WP_003019786.1 peptide deformylase [Blautia hansenii]
MALRQIRTQGDDILTKECRKVEKMTPKIRELIDDMFDTMYEAYGVGLAAPQVGILKQIVVIDTTGEDPIVLINPEIIETS
GSQTGEEGCLSVPGMSGVVTRPNYVKVRAFDEDMQEFILEGEELLARAICHETDHLHGRLYTELVEGELHHTSYEEDEE
>WP_003019789.1 methionyl-tRNA formyltransferase [Blautia hansenii]
MRVVFMGTPDFATGTLEEIVRSGYEIVGVVTQPDKPKGRGKNLMPTPVKEVALKYDLPVYQPKRAKEPEFIETLRGLKPD
VIVVAAFGQIITKEILEMPRFGCVNVHASLLPAYRGAAPIQWAVINGDKESGVTIMQMDEGIDTGDMMDKVVVPIAEDET
GGSLFDKLSEAGAKLCVKVLKDLEEGKAVRVKQPKESTTAYASMISKGMGEIKWDCKAKEIEQLIRGLNPWPSAYTKVHG
KMLKLWKAEVLEDTAHRQTGEIVKIEKDGICVQTGEGLLKIRELQLEGKKRMDAAAFLRGYSVSEGEILG
>WP_003019792.1 16S rRNA (cytosine(967)-C(5))-methyltransferase RsmB [Blautia hansenii]
MVNKVNLRELVLGILLEINKEGQHSHLVIRSTLEKYQYLEKQERAFLTRVCEGTLEYKLRLDYILDQYSSVPVEKMKPVI
REILRSSVYQLLYMDNVPDSAVCDEAVKLARKKGFYNLTGFVNGVLRKVAREYGSIHFPEKDQPVEYLSVLYSMPKWLVE
KFLGEYGFEKTEKMLEAFLTEKPTTIRIRQHLVDKGAVLDSLKRQKVTVEPAPYVENAYYIKDYDYLPALEAFRMGNIQV
QDVSSMLVGEVADPKEGDYVIDLCAAPGGKTLCIADKLKGTGRIDARDISRTKTDLIRENAIRQNFLNVVVTEKDATQLD
SESFEKADILIADVPCSGLGVIGKKTDIKYNITQNGIAELVNLQRKILEQASTYVKPGGTLIYSTCTINKEENIENVRWF
VENYPYELESIDDYLCEELRSDTTKEGYLQLLSGVHDCDGFFIARLKRKTEWNR
>WP_003019795.1 23S rRNA (adenine(2503)-C(2))-methyltransferase RlmN [Blautia hansenii]
MEQIEIKSLSLVQLKNVMIEMGEKAFRAKQIYEWLHQKQAESFDEMSNLSAALREKLKERCVLTTLKMLEVQTSKIDGTQ
KYLFALPDGNVVESVLMKYKHGNSVCISSQVGCKMGCRFCASTIGGWTRNLLPSEMLEQIYRIQKLSGERVSNVVVMGTG
EPLDNYENLLQFIRLLTDENGLHISQRNLTVSTCGIVPKMYALAEENLQITLAISLHASNQEKRAELMPIANKYSIEEVL
EACRNYFEKTGRRLTFEYSLVGGKNDTKEDAEELARLIKGLNCHVNLIPVNPIKERDYVQSDKKVIENFKNKLEKYQINV
TIRREMGRDIDGACGQLRKSYIDKKEDS
>WP_003019796.1 Stp1/IreP family PP2C-type Ser/Thr phosphatase [Blautia hansenii]
MKSYSVTDVGQKRQVNQDFVFASEEPVGNLPNLFIVADGMGGHNAGDFASSFAVQTFLHSVLEDENQNPIKIIRSAIEEA
NRKVLEKARTHADMSGMGTTMVLVTVVDDYAYVANVGDSRLYLIEDRITQITKDHSLVQELVRRGLLTKEEAQNHPDKNK
ITRVIGISPEIEVDFFDIHLKENSTLLLCSDGLSNMVSDEEIWRIANTSRDLREMGMRLVSLANENGGKDNIAVVLVQPD
TKEVEIC
>WP_003019806.1 ribosome small subunit-dependent GTPase A [Blautia hansenii]
MQGRIIKGIAGFYYVTAESELYECKAKGIFRKEKMKPLVGDLVEIEILDEEKKLGNIVDILPRKNSLIRPAVANIDQALV
IFAAKEPNPNLSLLDRFLVTMERQEIPVLICINKEDLALPEEIEEIKTIYQRCGYPVIFTSASKEKGIDELRAVLNGKTT
AVAGPSGVGKSSLTNLLAPGIDMETGEISKKLGRGRHTTRHSQLIELWQETYLMDTPGFTSFYVENMEKEELRYYFPEFQ
DYEGSCRFQGCTHTHEPGCMVKEALENGKISRKRYENYLEMYRELEEKRRY
>WP_003019811.1 ribulose-phosphate 3-epimerase [Blautia hansenii]
MEYQLSPSILAADFSNLGEEITKVERAGARWLHIDIMDGQFVPSISMGIPVISSIRKRTDLFFDVHIMALDPTALIEDFA
KAGADLITVHVEACPNLDRTLRLIREKGCKVGVAINPATSVHVLENVLEIVDMVLIMTVNPGFGGQAYIPYCANKVRQIR
EMAKERNLTLDIEVDGGINKNTIQEVVDAGANIIVAGSAVFQGDVDANVKELKGIMER
>WP_003019814.1 thiamine diphosphokinase [Blautia hansenii]
MNTVLICGGFLEEETAKRALEKIKPDCIIGIDKGLEFCYRNQIYPQYILGDFDSIDKKVLDFYENQKEIPVQRYKPEKDA
TDARIGLELALKLGSKRIFLLGATGGRLDHYMGNLQSLQVPLKYGAKAWIIDSQNVITVWDSSFSVKKQDSFGKYISFLA
MSEKVEGITLKGFKYPLLKYTMTNDDGIGISNEMQEDTVYVEFERGILLMIMSRDK
>WP_003019822.1 redox-regulated ATPase YchF [Blautia hansenii]
MKLGIVGLPNVGKSTLFNSLTKAGAESANYPFCTIDPNVGIVAVPDERLKLLGDFYQSKKVTPAVIEFVDIAGLVKGASK
GEGLGNQFLANIREVDAIVHVVRCFEDENVIHVDGCIDPLRDIETINLELIFSDLEILERRIAKTTKTARMDKEAAKELE
FLKQVKAHLEDGKPASSMELDGEEQELYMKEYNLLTWKPVIYAANVSEDDLADDAASNEYVAKVREYAKETGSEVFALCA
EIEQEISELEEDEKKEFLEDLGIQQSGLEKLIVASYRLLGLLSFLTAGEDETRAWTIKVGTKAPQAAGKIHTDFERGFIK
AEVVNYQDLLDCGSYAGAREKGLVRMEGKEYVVQDGDVILFRFNV
>WP_003019825.1 aspartyl-phosphate phosphatase Spo0E family protein [Blautia hansenii]
MTELELKEEIEKTRNVLNMAVRERWGSGKVLDISRNLDCLIEKYMEIRNQKMVAGQ
>WP_003019828.1 zinc-dependent dehydrogenase [Blautia hansenii]
MKAVVLYSPNDFKTVEDYPKPTIGPNDMLLEMKRTAICGTDIRILEGKKTKSVRYGHVIGHEISGVICEVGENVQGYQVG
DRVAVENVIPDGSCAMCVSGHDNICLNRKAIGYEFDGGFAEYVLLPQEAIEGGNVVKLSDDVSFGEGALIEPLSCCLRGQ
KNAGVKFNDVVVIIGAGPIGLMHIILAKAAGARKVIVSELNEFRREKAYECGADIVVNSAEEDLKQIVMNETDGIGADVV
LIAIGIPQLVNSNLELVRKTGSVCLFAGFTKGVMAEIDPNLIHYGEINVCGSSAYKRQDYHEAAQMVMSGAVNLKPIITK
VFKLEEFQEAYEAVKSGKELKVEIEP
>WP_003019830.1 fructose-bisphosphate aldolase [Blautia hansenii]
MAMMGKDVRLARLVNPKSNKMMAITVDHAISRGIAPMTGLHDIQGAIDKIVAGKPDAMTMTKGIQERCWGPYVGSGISVL
QKISNYSPTAPTNDIVFGCVDAAIRMGADAVSMGAMTLGDFQNEQFERIGEVSDYCDRMGMPLIGHIYPKGESVPTDERT
SWENIAYCVRSACELGMDVVKTTYTGDPESMAKVVACVPSSFRIVIQGGDSCKTLDDYLQMTRDAMDCGVGGVTMGRFVW
DYKDVTALVIALRYIIHEGYSVKEAKELLAQLENDKNYEQF
>WP_003019832.1 FGGY family carbohydrate kinase [Blautia hansenii]
MEKEYLLGVDVGTTSIKVAIIDKNAKLLGISSSSYPLITPNQDYVHIDTEGMWQAYLKCIRLLLQGKGISPEKIAGIGIS
SLCPGLAAMDEKGNILVEPIIYSDRRSTEEAEIIKAAVGGEKLFDITANNCMAGAHSGTSMLWIKRNLPEIYEKTKYFGH
INTVLAQKMTGNFAIDYSNASYTNLFETQKGHKGQWSDYLCETIGIAKEKLPPLMNSSEVVGGLINEDIISLGISKGTPV
VIGGADTPCATLAAGVKANGDACESVGTTNVLTICVDKPKFDKSFINRCHVVEGTWIYQGAMSYTGAAYQWFRDKFCQDL
MEEAAGSKKNSFTLMNEEAEKAAPGCGGVVFLPYMQGERSPVWDPYARGVFFGVSLKSERKEFNRAVMEGCDYGLRQLCE
IAEKVTGEKLEKFASIGGGAKSDLWAQMKADITGKTIEILDMNDMAPVGAALLAGVGAGIFKDPVEASEKVEKKLYKKVT
SSDKYQDVYEKNYQIYIRLYQQVKELYKINTNLK
>WP_003019833.1 DctP family TRAP transporter solute-binding subunit [Blautia hansenii]
MKKKILAGILTMAMLCTGLVGCGSKNETVDGDSKEKKVSITISVPDPDVSYIYQAAEEFAKRANEYSDGSLEFKVSGNGS
LYGGDTAAGIKQLSAGSLQMLILASSVYASFEPGYNVISVPYMFDDQQQFLDYLNSDVGTELMNRVSDMGITTVGKWTRS
MRKVTNSVRPVNAPEDLDGMVLRVPNNSLYVEFFGACGAVTTPMNFSEVYNALQLNTLDGQENPIDVPYSNKFYEVQKYI
SGTDHMADTWLVGINSKLYDSLSDKQQEAITKAGEEVQQWNVEFMEKEDQKALDTLKENGMEYNDISEEDREKFVEVSKS
CYDKFKELIKDDELFDATAEFCGKAE
>WP_003019834.1 TRAP transporter small permease [Blautia hansenii]
MEKKKSVISKVFGCVNKVENVILAIMVVGMLVTILLQIIGRVIGHPFPWTEETSRYLFLWMMFVALASGFNQAESSRVTL
LLQVGPKWLKKFSEILYAVIVVAFFGFMIIWGIEVVRQQIMMKEMGTALAIPMWVIGICQPIAGVLGIIGVAESFLEHHE
KVAIGDKETEKQKALEQG
>WP_003019835.1 TRAP transporter large permease [Blautia hansenii]
MSWALIIIFIVLMFLGVPIAVSLGASAVICIVTMSDIPLSLAAQSMFTSMNSFIMVAVPLFILCGSLMDEGGVADKIYGL
AEALVGWIYGGLGHVSVVVNMIFAGMSGSSVAAIASIGKMSINALSKKGYPKDYATAINLSGSMLASVIPPSILMINAAA
TANVSIGKALLAGLIPGIIIGLIFMVYNYLYCKKHGIGDRTSFEAKKLGKAFINAIPALLTPVILLGGVYTGFYTPTEGA
AIAVVYTILVSIYVYKNLTWKDIPRIICKNARSTGTILFVAIAAKPASLLFELDGLPSKVANMITGISDNRIIIMFVLYA
FLIVVGMFMDATAAIFILVPILLPAVQAVGVSPLFFVVFLVITLSFGLITPPVGVCLYAAENVTGIPLERIIKASVPWIL
LIAISLCIFIIFPQIITAPVELIFGA
>WP_003019837.1 D-2-hydroxyacid dehydrogenase [Blautia hansenii]
MKIVVLDGYTENPGDLSWDALKEFGELVVYDRTPVDNDEEIISRIGDAEVVYTNKTPINKHVIDTCKNMKMISLLATGYN
VVDYQYAKEKGIPVTNVPTYGTASVGQFAMALLLEICHHIGHHNETVHEGKWQNHEDWCYWDYPLIELDNKTMGIIGFGK
IGQTTGKLAKAMGMHVLAYDSYPNETGKAIAEYVSLDELLEKSDVIALHCPLFPETEGIINKENIAKMKDGVIILNNARG
PLVVEQDLADALNSGKVYAAGLDVVSTEPIKGDNPLLKAKNCIITPHISWAPKESRQRIMDCAYENLKAYVEGTPQNVVN
K
>WP_003019839.1 glucose-6-phosphate isomerase [Blautia hansenii]
MSRQIEFEHLNLSKWIPDEELKNFKSTVEHARNTLVKRDGAGNDFTGWLNHPVAYDKEEFERILQAAEEIRQNSDVLLVV
GIGGSYLGARAAIEFLHHSFFNSLPDEKRKAPRIYFCGNSNSSKYLADLEDMLEGCDFSVNVISKSGTTTESAVAFRIIK
QKLEEKYGKKEAAKRVYATTDKANGALKKMADKEGYTCFVIPDDIGGRYSVLTAVGLLPIAVSGADIKALMQGAADMRQR
VLEAPYEENPSLQYAACRNLLLRKGKEIELLANYEPSLHYFSEWWKQLYGESEGKNQRGLFPASVDLTTDLHSMGQYIQD
GARILFETVLYVEETERNVFIPEAAEDLDGLNYLAGKSMEFVNHAAMEGTILAHETGNVPVMRIKLPKQDEYTLGQMFCF
FWFACGVSGYIGGINPFDQPGVESYKSNMFALLGKPGF
>WP_003019841.1 penicillin-binding transpeptidase domain-containing protein [Blautia hansenii]
MKKKKRRQKKLKYAAISLSILVIFAVVGIFAFRVMIKEKPEDLLKEYMAHIEKKEYEEMYSMIDTKSVKEEKFLERNSKI
YEGMEVENLKITEIQVGKKEGKEVPVSYHTAFDTLAGVVEFDNKAVFVDTKEGYKLRWKDSLIIPNLTRTDKIQVETIPA
QRGQILDRNGRMLAGKGLATSVGIVPGKLENKEEAFQKLGEILQIQPEGIQSKLEAEWVKEDSFVPVATISGEQETEDKL
LEISGVMLSDVEVRSYPLKEAASHLIGYVQAVTAEDLEAHKGEGYHANSVIGRSGMEGLFEKRLKGQDGCKISIFSEDGT
EKEVVASKIKEDGENILLTIDAELQKSLYEQFREDRGCSVAIHPYTGEVLALVSTPSFDNNEFITGMSSERWTSLNEDAN
LPLYNRFRQIWCPGSSLKPIVAGIGLKTGAFTPEEDFGNEGLSWQQSSSWGDYKVTTLHVYEPVILKNALICSDNIYFAK
AALKIGQENFMKGLEGLGFKQELPFEIQMSPSQYANNGQIETEIQLADSGYGQGQILVNPLHLASMYTAFLNDGNMLKPS
LEYQEEKQGEAWLEGVFSPEHVKAIMEGLIGVVNDPNGTGYALRRDDILLAGKTGTAEIKDSQEDTEGTEIGWFCSFTAE
KEAEKPIMLISMVENVKDLGGSGYVVGKDKAVLEQYFEREE
>WP_003019845.1 N-acetyl-gamma-glutamyl-phosphate reductase [Blautia hansenii]
MIKVGIIGSTGYAGGELVRILTGHKNAEIKWYGSRSHLDKKYADVYRNMFQIVDAACMDDDIETLAEQVDVIFTATPQGL
CSSLVNEEILSKVKIIDLSADFRLKDVSVYEKWYKITHKSPQFLPEAVYGLCEINREKIKNARLVANPGCYTTCSILSAY
PLVKEGLIDTDTLIIDAKSGTSGAGRGAKIDNLFCEVNENMKAYAVGNHRHTPEIEEQLGYAAGEEIVLNFTPHLVPMNR
GILVTEYAKLKKEVTYEEVKKVYDKYYGEEKFVRVLEKNVYPETKWVEGSNYTDISFQIDERTNRIIVMGALDNLVKGAA
GQAVQNMNLMFGLDEKEGLELIPMFP
>WP_003019846.1 GNAT family N-acetyltransferase [Blautia hansenii]
MIRTMVIEDYEEVYSLWKKIQGFGIRSIDDSKEGVRKFLERNPNTSVVAVENSKIVGAILCGHDGRRGCLYHVCVDEKYR
RKGIGKAMVVAVMDALQKEGINHVSLIAFAQNDIGNTFWNTIGWQQRQDLNYYDFILNTENITQFNVQQEG
>WP_003019847.1 bifunctional glutamate N-acetyltransferase/amino-acid acetyltransferase ArgJ [Blautia hansenii]
MKKIKGGVTAAKGFEAASAAAGIKYQGRTDMALVYSQKPCEAAGTFTTNVVKAAPVKWDKKVVESNVKPQVVVINSGIAN
ACTGETGMECCKEVAKEAAKALETEMESVLIGSTGVIGMQLPVEKMKDGVHLLAKEKAEGLEMGNLAAKAIMTTDTKEKE
AAVTIELDGTTVTIGGMAKGSGMIHPNMCTMLAFITTDAVISKEALQAALSSDVEETYNMISVDGDTSTNDTVLLLANQM
AGNKEIQKGTKEFEIFKEALHEVNTTLAKKIAGDGEGATALLEVTVQGAETKQQAKTLAKSVICSNLTKTAIAGHDANWG
RILCAMGYAGVEFEPEKTDLFIQSSAGELKLVENGMALNYSEEKATEILSQAEVCVVADIKTGTEKATAWGCDLTHGYID
INADYRS
>WP_003019851.1 aspartate aminotransferase family protein [Blautia hansenii]
MMNKSIEASEENLLHIYNRFPIAFEHGEGMYLYDENSKKYLDFGAGFAVSALGYGNKKLAKALKKQIDLLYHTSNLYYHK
NCAEAAEKLNQYAQMDKIFFTNSGAEAIEGALKTARRYAYNKKSGKYQFIAMENSFHGRTFGALSVTGHEAYRTPFEPLV
PGVSFAEFNNIESVKKLVTDRTCAIILEPIQGEGGIHPATQEFMETVRKLCDEKDILLIFDEVQCGMGRSGSMFAWQGYG
VKPDILAMAKGIGSGIPVGAFAVTKKVAENSLKPGDHGATYGGNPLACKAVKTVLDIFEEEDILGHVKEITPYLEDKLDS
LTEELDCVLERRGKGLIQGIVLKQPVAEVCTKAMEEGLLVIQAQGNVLRLVPPLIVEKEHVDEMIEKLKKALR
>WP_003019855.1 spore coat protein CotJB [Blautia hansenii]
MTKNDMYARKELLQKINEVSFAVNDITLYLDTHPCDEKALAYYEEMSEMREKALQEYARLYGPLTIDTAKDTCSRRWEWV
MQPWPWEGGC
>WP_003019857.1 manganese catalase family protein [Blautia hansenii]
MWNYEKRLQFPVNIKKPDARAAQVIMSQYGGPDGEMGASMRYLSQRFTMPNRVAMGTLNDIATEELAHLEMVSTIVHQLT
KNLSMEEIEKSGFAPYYVDHTVGIWPQAAGGIPFNACEFQSKGDPITDLFEDMAAEQKARTTYDNILRLVDDPDIIEPIK
FLRAREIVHFQRFGEALRCVQEELDSKNFYAFNPSFDMPCKASCKDNCNR
>WP_003019865.1 glycerophosphodiester phosphodiesterase [Blautia hansenii]
MKKILKQTWKTIRYNIRSLLIFEAGYRAATFFLVMQLVRFFVDFSLKQQGFSYLTAENYKEFLQYPLSVVFLALVFLVIL
IFYFVEVAALLCGFVYSAKEKKLYAGDFFILGIKKTVSFFRHSKVSWLVCAACSGPFLAAYFLVREISYIQILEFTARQI
YKEIKSPMLIYGFLGVLLLISFLFVFALPYCILEKKKNWQGFLSGMKLFRTHWKRILLDFCFLHVFMLLFILITYSVVML
ILAAGVFFFKPEAVKISSIFIYSEYVNMALGIYAGGVQLIGSIAFVYTVYTKFHIQPKDEEEHLFYKKMEQYFWYSKLGR
RKAAGLLTALFVLLEGIYFGFLVINHDTTLSHLAADTEITAHRGGAWKAPENTISALQYTIDSGADYAEIDVQETKDGEL
ILLHDDSLKRTAGVKKNVWDMTLKQVEKLDAGASFHKKFRGEKIPEFTEALKFCKGRLDLNIEIKYNGKNKGIVNKVVRA
IKENHFEDHCVVTSMNYQFLKQIKKTAPEIRTGYIMTMTYGGVQGMEAADFFSVKHTYVDEKFVTQAHALGKEVHVWTVN
YKGDAKRMLDMGVDNIITDDPIMVRKVQNRESGSSTGYVELLRYAFRF
>WP_003019867.1 putative peptidoglycan glycosyltransferase FtsW [Blautia hansenii]
MAGRRKKKRSAKSGYYDFNLVAVVILLICFGLVMLYSTSAYTAQVKYGNDMNFFTKQTIISIVSILAALFLSKFDYHLLY
YVSKMIYGISIILMAMVKFTPLGVEVNGARRWLRFGIQALQFQPAEVAKIAAITFIPCLIMKMGREIATRRGFLKLMAYG
LGLAAAAFYLTENLSTAMIIAGITVIMIFIAHPNKRLFLMWGGILAVLVVLARIMLQITLGEMTLDMDNVENFRLARVLV
WLNPEKYSSEGGYQIMQALYAIGSGGFFGKGLGNSVQKLGPVPEAQNDMIFSIICEELGVFGGMVVLLLFGYMLYRLFFI
AQNAPDFYGSLMVSGILIHIALQVILNICVVLNWIPTTGITLPFFSYGGTSIMFLMAEMGIALSVSREIKFAK
>WP_003019869.1 ACP S-malonyltransferase [Blautia hansenii]
MGKLAFIFPGQGAQYVGMGKDFYEEFPICRQTIEKAAEISKLDLEKICFEENEKISITEYTQIAMTAVEAAILKALEEKG
FYSDMTAGLSLGEYGALLASGAMPLEDIFYTVRKRGIYMQEAVPKGGAMAAVLGMEAELIEMICEETQGIVSVANYNCPG
QIVITGEEAAVAKASEKLKEAGAKRILPLQVSGPFHCEMLTGAGEKLSKVLEEIPLREIKIPYVSNVTAQMVTEKEEIKK
LLVKQVSSPVRWQQCVETMIENGADTFVEIGPGRTLSGFMRKINRNVTVMNIQTVEDFWKVTEKLEERRENSVGK
>WP_003019871.1 3-oxoacyl-[acyl-carrier-protein] reductase [Blautia hansenii]
MLENKVALVTGAGRGIGRQIALTLAKEGATVVVNYNGSRERAEGVVAEIENAGGKAEAYGCDVSDFEACQEMINNVINKY
GHLDILVNNAGITRDGLIMKMKEEDFDAVLNTNLKGTFHTIRHSARQMLKQKSGKIINISSVSGVMGNAGQANYAASKAG
VIGLTKTMARELASRGITVNAVAPGFIETEMTEVLSDSVKEHACEQIPLGRFGKAEDVAELVAFLASEKGNYITGQVLCV
DGGMSI
>WP_003019874.1 beta-ketoacyl-ACP synthase II [Blautia hansenii]
MRRVVVTGMGAVTPLGLNVEEFWTGLKEGKTAFGEITKFDTTEYKVHLAAEVKGFQGKDYMDFKAAKRMELFCQYAVAAA
KEAMEQAGICMENEDPYRVGCSIGSGIGSLQTIEREHKKLLEKGPARVNPLMVPLMISNMAAGNVSIQFGLKGKSINVVT
ACASGTHCIGEAFRTIQVGDADIMAAGGTEASITPVGIAGFSALTALSTSENPKRCSIPFDKERDGFVMGEGAGVVILEE
LEHAKKRGAKILAEVVGYGATSDAYHITSPAEDGQGAARCMENAIREAGVELEKIEYINAHGTSTHHNDLFETRAIKSLF
KDHAKELKINSTKSMIGHLLGAAGAVEFIACVKELEEGYLHKTAGYKVPDEECDLDYITENGIEKRIEYALSNSLGFGGH
NASLLIKRFE
>WP_003019876.1 acetyl-CoA carboxylase biotin carboxyl carrier protein [Blautia hansenii]
MEFDKIVKLIHAVGESGLSEFSFEEGALKISMRGGEKQGKTVEFLPKAVEIKEEIKEKTAVITGKTVKSPLVGTFYAAPS
PEAETFVKKGDTVKKGQVLGIVEAMKLMNEIESEYDGVVEDILIGNEDTVEYGQPLFVIA
>WP_003019878.1 3-hydroxyacyl-ACP dehydratase FabZ [Blautia hansenii]
MQLTTKEIMEIIPHRHPFLLVDTIEELEPGVKAVGKKCVTYHENFFAGHFPNEPVMPGVLQIEALAQTGAVAILSKEENK
GKTAYFGGIQSAKFKTKVVPGDVLTLEVEIIREKGPVGIGKAVAKNQHGKVTVTAEMTFMVG
>WP_003019880.1 acetyl-CoA carboxylase biotin carboxylase subunit [Blautia hansenii]
MFQKILIANRGEIAVRIIRACRELGIRTVAVYSEADKDALHAQLADEAVCIGPASSKDSYLNMERILSATIATKAEAIHP
GFGFLSENSRFAQMCEKCHVAFIGPSPEIIQKMGNKSEARKTMMQAGVPVIPGTKEAVYTVEEGLSEAERIGFPVMIKAS
SGGGGKGMRVSEKKEDFTENFLMAQQESKNSFGDDTMYIERYVRNPRHIEVQILGDKFGNVVQLGERDCSIQRRHQKLIE
ESPCCAISEKIREKLGETARKAAKAVGYESAGTIEFLLDESGEFFFMEMNTRIQVEHPVTEFVSGVDLIKEQIQIAAGLP
LSVSQEDISPNGHAIECRINAENPRKNFMPCPGTIEHLHIPGGNGVRVDTAVYAGYQIPPNYDSMIMKVIVHDKDRASAI
AKLRSTLGEVIIEGIETNLDFQYDILQQKDFIEGKITTDFIPKHYSI
>WP_003019883.1 nitronate monooxygenase family protein [Blautia hansenii]
MINPLEIGDLKLKIPVIQGGMGVGISLSKLAGSVAREGGMGVISTAQIGFREPDFLKNPLEANFRALKKEIAKAKEIGKG
GVIGANIMVATRHYKEYVKNAVLAGVDVILSGAGLPVDLPEYVKGSKVKIAPIISSLKAFTVISRVWERKYARYPDFVVV
EGPKAGGHLGFSKEAVQQLTQEEYDKVIVSIVEKAKEYSQKAGRKIPVIAAGGIFDRQDMEHALSLGADGVQVGTRFVTT
KECDADTRYKESYLKARKEDIVLVDSPVGMPGRAISNAFLERVKTKPEKITHCYQCIEGCKGKDIPYCITEALVHAAVGD
TEHGLLFCGENAWKCSKIEEVKEIMREFSGNNT
>WP_003019885.1 glutamate--tRNA ligase [Blautia hansenii]
MSKVRTRFAPSPTGRMHVGNLRTALYAYLIAKHEDGSFMLRIEDTDQERFVEGALDIIYRTLAKTGLVHDEGPDKDGGYG
PYVQSERNAQGIYLKYAKQLIEQGDAYYCFCTKERLESLKSSVGEKEIAMYDKHCLHLSKEEIEEKLANGEPYVIRFNMP
TEGTTTFQDDIYGAITVPNNELDDLILIKSDGYPTYNFANVVDDHLMGITHVVRGNEYLSSSPKYNRIYEAFGWEIPTYV
HCPLITNEEHKKLSKRSGHSSYEDLVEQGFLTEAIVNYVALLGWCPEDNREIFSLEELVKVFDYHHMSKSPAVFDIQKLR
WMNGEYMKAMDDDKFYEMALPYLKQVITKDLDLRKIAGMVKTRIEVLPDIADLIDFFEAVPEYDIAMYTHKKMKTNPEIS
LEVLEKILPVLEGTEDYSNDAMYELLCGFAKENGYKNGQILWPIRTALSGKQMTPAGATEILEILGKEESIRRIKAAIEK
LS
>WP_003019888.1 4'-phosphopantetheinyl transferase superfamily protein [Blautia hansenii]
MEQAQIKIYIGEIDKWAGIYQAEERAETICGRLLLLYGLFRLKEGQELFLADTLTEAYQKLKKQLVYGTHGKPALSDSFS
PHFNISHSGKYAVCALSEVPCGIDIQEKKELRNHRIFEKILSEKEQDEVLFSTDQAAAFYKYWARKESFLKLTGQGITVD
LRGISKPVWQEDFTLKEVYAGCISADTECQVTYEHILPFDLLKFFS
>WP_003019890.1 hypothetical protein [Blautia hansenii]
MQEKTLKKVWYGSIVLYIGTLAFVAVLTPCIVPLIFKLCHWNVVYEIYILSNVFTYFASVWGGALDAYRLYGFDKALHFS
SGWLITTAAVILYFTIKGDRKFQSKREFAIFLIFINAVNMAVAQLWEFYEYVMLIFFKNDCINHYTQGVHDSITDMLCAT
VAGIGLTVFLVLYYKNGRRSFFVNIYEKFYDRNVGK
>WP_003019892.1 TIM barrel protein [Blautia hansenii]
MFYFSHLLRDEEMKEVIQETGMGVESIEFSIAENLDNFSKTLLSYEKRLGKMGCEKLLLHGPFLDLNPVSYDLSIRNVTM
KRYEEAYQAAKALGAKKIVYHTCYVPDFYLLIGWAERMAEFYKEFLYNKDNSIEIVMENVLDRIPQPMAEVAEKTEHPAF
GLCLDVGHANCYSKVPCKEWFQTEKKYLKHSHLHDNKGDRDSHLPLGTGTVCRDTVREILREKQVDTCTIECSTQEAVLA
SFYGAKNLFESKKTDNREEKQ
>WP_003019894.1 DUF4430 domain-containing protein [Blautia hansenii]
MKKKIIAAASVLIIFVCVLCAVLFMGNKKETKEGTKKVSIEVVHGDGKAETFEYNTEAEFLGEILKENELVEGEEGEYGL
FITSVDGEKADDTKEQWWCITKGGAQVNTSADKTSVQDGDKFEITLKEGY
>WP_003019895.1 stage III sporulation protein AA [Blautia hansenii]
MTEQDITKLFPAQIRKALGQALFDRNKIYEIRLRVNAPLIVIYQGKEYFLTLEGELTREEAKAYHVQTEDLKEMLEYISG
YSLYAFEEEIRQGFLTIVGGHRVGIAGKTILDGNKIKSLKYISYINLRLSHQIKGCASPILPYIIKNRQICHTLIISPPR
CGKTTLLRDLIRQVSNGNRYMPGVSVGVVDERSEIAGSYQGIPQNDLGIRTDVLDCCPKAEGMMMLIRSMSPEVVAVDEL
GDYEDIHAIESVIHCGCKLFATVHGSSIEDIKRKPLLQRLMQEKVFERYIVLYKKDCAGQIKAIYDERGTGLYDASRRQG
ILC
>WP_003019896.1 stage III sporulation protein AB [Blautia hansenii]
MLKIIGAVLVIFACAALGYKKSAAISDRLFLLREIEKLLLLLMGEITYRREALPEAVLRVSGKVQEPLCSFLKETAEMAQ
KYQGERFACIFRENAEKYLKNSELTQKDFEEFVQLGEYLGYLDTDMQKNTTQWYLQQLKTEIDILAGEIPVKKKLYRSLG
VLSGIFLAILLL
>WP_003019897.1 MULTISPECIES: stage III sporulation protein AC [Blautia]
MEVGLLFKIGAVGILVSVLCQILKHSQREELAFLTSLTGLLLVLFWILPYIYDLFRTIEDLFSL
>WP_003019898.1 SpoIIIAC/SpoIIIAD family protein [Blautia hansenii]
MEVIRIVMIGITGMLLGLLLKGTRPEYTVYLSLGAGICIFSYMTEKIAYIFSSVLQLQEYLPLDTKYFVILLKMLGAAYV
AQFSSGLCKDAGYSAVASQIEVFTKLYMMVLSMPVLLALMETIRSFLP
>WP_003019901.1 hypothetical protein [Blautia hansenii]
MKLLQGMMKKEKLVVILLLGLLLLIAALPVKEREVPQMLSEEENGTEQEKEQKDWQQQMEEQLEKVLEKVKGVGEAEVIL
TCEGTEKNLVEKDEQDTVYTKDAKGNQIPYLTSQEYPKVLGVVVVAEGGDNPVIIRNIQEAVQVLFQVEAHKIKVMKMN
>WP_003019903.1 peptide chain release factor 3 [Blautia hansenii]
MADYTKEITKRRTFAIISHPDAGKTTLTEKFLLYGGAINLAGSVKGKATARHAVSDWMEIEKERGISVTSSVLQFNYDGY
CINILDTPGHQDFSEDTYRTLMAADSAVMVIDASKGVEAQTRKLFKVCAMRNIPIFTFINKLDRDANDTFDLLDEIEKEL
GIPTCPINWPIGSGKKFRGVYDRETGKVLTFSDTMKGTKEGLEEEIALDEPRIDEVLDADQKEQLLEEIELLDGASAEFD
QELVDQGKLSPVCFGSALTNFGVETFLKHFLKMTSTPLPRKADIGEVDPLTEDFSAFVFKIQANMNKNHRDRIAFMRICS
GKFEASKEVFHVQGNKKMRLSQPQQMMAQDRHVVDEAYAGDIIGVFDPGIFSIGDTVCTPGKKFQYEGIPTFAPEHFARV
RLLDSMKRKQFVKGINQIAQEGAIQIFQEIMGGMEEIIVGVVGVLQFDVLKYRLENEYNVDIRLEALPYEHIRWIENKEE
VDVKRLTGTSDMKKVMDMKGNPLLLFINSWSIGMTLDRNEGLKLAEFSRN
>WP_003019904.1 Asp23/Gls24 family envelope stress response protein [Blautia hansenii]
MEDRNRYKIHDNGSLGEVQIADEVVAIIAGLAATEVEGVGSMAGNITNELVGKLGMKVLSKGVKVDVLEDVVCVDIALNI
EYGFNILETSKKVQERVKAAIENMTGLTVSDVNVRIASVEIEKTK
>WP_003019905.1 transcription antitermination factor NusB [Blautia hansenii]
MGRREMREHIFKLLFLGEFNETAEMPEQIQLYFEGLSDLQPTEQAYMENKYALVKEHLEEIDALLNEKSAGWKTKRMSKV
DLNILRLAVYEMKYDEDVPVKVAINEAVEISKSFGGDDSASFVNGILGKIAREDL
>WP_003019907.1 exodeoxyribonuclease VII large subunit [Blautia hansenii]
MNSIYSVGQVNNYIKNMFQQDFLLNKISIKGEVSNCKYHTSGHIYFSLKDETGALACVMFAGQRKGLAFPMKNGDKVVVS
GSVSVYERDGKYQLYAKEITLEGAGLLYERFLALKAELEEMGMFAKEYKQPIPAYAKTVGIVTAPTGAAIQDIRNVAGRR
NPYVQLILYPALVQGDGAKESIIEGIEKLDAYGVDVMLVGRGGGSVEDLWAFNEEEVARAIFNCKTPIISAVGHETDTTI
ADFVADLRAPTPSAAAELAVADIRGVFQSLENYRQKLSRNLENKIQLLQQQIKYYENRLLYGSPEFQIREKRTRLLDLEN
RIQSAMEAQIFHARQNLNIYIERMKGLSPLEKLNQGFSYVENQTGSAVTGISQVKVGEELKIQVTDGTIITKVTDVKKEK
RGA
>WP_003019909.1 exodeoxyribonuclease VII small subunit [Blautia hansenii]
MTEKLTEERTIEEGLQELDKIVEKLESREISLEDSFVMYQKGMEVLKQCSQKIDMVEKKMLQMNKDGDLSEF
>WP_003019911.1 polyprenyl synthetase family protein [Blautia hansenii]
MNFKTELQERTDFAEAVIEKYLPEEHGFSGRMAEAVNYSMRAGGKRLRPVFMREAYQILGGEGEIIEPFMAALEMVHTHS
LIHDDLPALDNDEFRRGKQTTHIVFGEAAAILAGDALLNYAYETAFSAFDMAKDEAELQRVAKALKVLAQKTGIKGMLGG
QGVDVENDGKPLEKQLLDYIYENKTSALIEAALMVGGILAGATDIEKLEQIGSKIGIAFQIQDDILDVISSAEELGKPIG
SDEKNNKTTYVTLEGIEKAGNEVQKLTDEAVGLLRELTDEKSFLEELFQSLCARRK
>WP_003019914.1 1-deoxy-D-xylulose-5-phosphate synthase [Blautia hansenii]
MILENIKKENDIKKVPLEDMEQLAQEIREFLLEHVSKTGGHLASNLGVVELTMALHYVFCLPEDKLIWDVGHQSYTHKIL
TGRKEGFDGLRTLGGMSGFPKRCESPCDAFDTGHSSTSISAGVGYVRARDLKQENYHVVSIIGDGALTGGMAYEALNNAS
VLKKNFIVVLNDNEMSISENVGGISSYLSNLRTAEGYQEFKTGVKNSLSKIPGIGPATIKRLHKTKDSIKRLVIPGMFFE
DMGITYLGPVNGHDCSKLIQTFQEAKKISGPVLVHVKTEKGRGYEPAMRHPARFHGTAAFDLENGLPLSSGGKANYTDIF
STVMRKFGDRDERVVAVTAAMPDGTGLKRFRNMFPERFFDVGIAEEHAVTFAAGLALGGMIPVVAIYSSFLQRAVDQMIE
DVCLQNLHVIFAVDRAGLVGSDGETHQGCFDLTYLSMIPNMTVMAPKNKWELSDMMKFAVNYDGPIAIRYPRGEAYDGLE
EYRAPVLKGRSEMIYEGNSIALLPIGSMVKTACQVYEMLKAEGETPTLVNARFVKPLDEKMLDRLAKEHSLLVTMEENVQ
KGGFGSAVIDYMHRHHPQVRVLNIALPDRFIEHGNPEKLKEKAGIDAVSVYKKIKEAK
>WP_003019916.1 TlyA family RNA methyltransferase [Blautia hansenii]
MKERLDVLLVKRGLAVSREKAKAVIMAGNVYVDNQKEDKAGTMFQETVNIEIRGNTLKYVSRGGLKLEKAMSHFGVALEN
KVCMDVGSSTGGFTDCMLQNGAVKVYAIDVGHGQLDWKLRNDPRVVCMEKTNIRYVVPEDLQEAADFSSIDVSFISLTKV
LLPVYHLLKEDGEVVCLIKPQFEAGREKVGKKGVVREPKVHEEVIEKVMEYAKSIGYATLHLEYSPIKGPEGNIEYLLHL
KKKVDNLPEDTLLDVKETVANAHKELDK
>WP_003019917.1 NAD(+)/NADH kinase [Blautia hansenii]
MDKFYIIANSEKDEGLKVSERVAKYLESKGKSCTIRPASFGNRDPFTHYTDIRAIPDDVECVIVLGGDGTLLQAARDVVS
RQIPLLGINLGTLGYLAEIDKDSIEPALNHLIADAYTIERRMMLSGKVYHRGKMVAEDVALNDIVIGREGPLRVIRFNNY
VNGEFLNSYTADGIIISTATGSTGYSLSAGGPIVSPETNIMIMTPVAPHTLNTRSIIFPAEDEITVEVTEGAQKNGEGKA
VASFDGDTNISMNVGDRIVIKRSVSDTKIIKISNISFLEVLRTKMKN
>WP_003019919.1 arginine repressor [Blautia hansenii]
MKIARQSKIVELINEYDIETQEELAARLNAAGFKVTQATVSRDIREMKLMKMARQDGGSKYGLVSSPNTADSEKYIRVLR
DAYLSMDIAQNILVIKTTAGMANAAAAALDHISFQEIVGSLAGDDTIACFCKNEGQAMTLMNKIKKVIHVYE
>WP_003019922.1 DNA repair protein RecN [Blautia hansenii]
MLVHLHVKNLALIEEAEVDFEEGLNILTGETGAGKSILIGSVNLALGQKMSREMIREGADYAYVELVFQVNPDTEEKLKK
LEVFPEEGQVIISRRFTENRSISKINGETTTVSGIRKISELLLDIHGQHEHQSLLYADKQMEILDAYGQAEIENEKQKVK
ELYKEYRSIKQELESYQLDEEQRRREINFLEYEIQEIEDAQLKDGEDEELSSSYRKLLNGKKITENLGEVYQFTGYEEGG
AGQISRALQKLSQIASFDENLEGLFSSLTDVDSLLNDFNREASSYMAEFTFSEEEFFEIEKRLDIINGLKAKYGHTIQEI
FDYQAEQEEKLEKLLNFEERKEKLERQWKEKEEELSKTSAVLTKVRKKWAKQLQEQIILGLQDLNFLNVSFEISFEEREK
FTALGKDQIHFLISTNPGETVKELSKVVSGGELSRIMLAIKTLLADKDCTETLIFDEIDTGISGRTAQKVAEKMALIGEK
HQVLCITHLPQIAAQAAGHYIIEKQVKNGETVTEIFRLNEEKSVEELARMLGGAEITNAVLQNAREMKDLAQQQKNTRVK
>WP_003019924.1 SpoIVB peptidase [Blautia hansenii]
MKFEKNRKGFDFLQKKHNYRLLIFVLLLADMCFMTVFGIRYLKKAIPDTIYIRQGQETGVSQMLDYPFVTYSKSIDVSKN
GSYQIPCYFLDMFYLKDVQVETADEKWVSVCGMPAGLYMETEGVLVVDTGEITGKDGVQAEPAEHIAKSGDYILEVNGTP
VLGKKDLIKNIEASHGETVELLVNRNGEQIPLSISPVLDQNDEYKLGLWVRDNTQGIGTMTYIDENGKFGALGHGISDTD
TGELLDISEGELYEAEIVSIKKGAKGMPGELSGYIEYEQEKKIGTIEKNTELGIFGEVFDVERLPHKKVMVGYQQEVKEG
KAKLLTNLNKEVKAYDIEITEIYRNKSKTNKAFEIQVTDPKLLEETGGIVQGMSGSPILQDGKLIGAVTHVFVQDSSKGY
GIFIENML
>WP_003019926.1 sporulation transcription factor Spo0A [Blautia hansenii]
MEKLNVAIADDNEKMLDLLGNLINEDKELELVGHANNGAEIYDIIKEKEPDVVLLDIIMPKVDGLTVMERVGKDNALKKQ
PAFIVVSAVGQEQITEDAFQLGANYYILKPFDNNMLLSRIKRMRNFRDGRKRDIRKVDAYENTGSYYERNLEADVTDIIH
EIGVPAHIKGYQYLRDAIILSVNDMEMLNSITKILYPTIAKKHQTTPSRVERAIRHAIEVAWSRGKMDTIDELFGYTVST
GKGKPTNSEFIALIADKIRLEYKK
>WP_003019931.1 hypothetical protein [Blautia hansenii]
MTEISVLDLQNLRHLIGGFETTHCKMQDYAQESQDPQIKQFFQKSAQSAMESKQQLMQFLQ
>WP_003019934.1 spore coat protein [Blautia hansenii]
MTEKTMVADTLAGINGELVRYGEMITQTENQQLKQTLKQMRNQCEMSQEEIYQIARAKSYYVPAACAKPEEVAHVRSVLT
QPTMR
>WP_003019936.1 hypothetical protein [Blautia hansenii]
MTSPFSCDILFQDMEKLRNQLDRKEENVHTEKVIHIFLSDEDSISFS
>WP_003019944.1 regulatory protein RecX [Blautia hansenii]
MLVTDIKPVTKQKFQIEIDGQPAFVVYKGELFRYHLEKNREIEQSVYTELVDEVLTKRAKLRAMYLLQKMDRTRWELERK
LQESGYPPVAVERALEYVTSFHYIDDKRYVAMYIESQKNKKGKARIKMELMRKGVSSEVIAEVFEETEDETDTKETIRSL
IEKKCSNPTQMDEKEKRKLYGFLLRRGFSSSDILSVFREISE
>WP_003019951.1 site-specific tyrosine recombinase XerD [Blautia hansenii]
MKCEIQEFIEHLHNTRGTSRNTEVSYERDLKKLEQFLKQEGILEWHQVSAVLLNSYIMYLERKNFAASSISRSVASIRAF
FQYLCQRECWRENPAEGLKAPKIEKKAPGILTVDEVDLLLSQPKENTAKGVRDRAMLELLYATGIRVSELIHLTLRDVNL
KLGYLTCSQSERERVIPFGATAKTAVEAYMAWARVELLGENSSEWLFVNCSGKSMSRQGFWKILKGYAVSAGIQQDITPH
TLRHSFAAHLVQNGADLKSVQEMMGHSDISTTQIYMNMNVNKIRDVYMKAHPRK
>WP_003019953.1 3-deoxy-7-phosphoheptulonate synthase [Blautia hansenii]
MSFQFVKQLPTPDEIKEQIPMSEELKAQKRKRDKEIQDIFTGASDKFLVVVGPCSADREDSVCEYTNRLAKLQEKVSDRL
ILVPRIYTNKPRTTGEGYKGMLHQPVPEAKPDVLAGILAIRKMHIRALTETGLTSADEMLYPDNWHYLSDLLSYVAIGAR
SVENQEHRLMVSGLDIPVGMKNPTSGDFSVMLNSVVAAQGGHDFISRGWEVKTEGNPLTHTILRGAVSKHGNTIPNYHYE
DLQRLLEMYNERNLANPSVVIDANHSNSGKKYKEQIRIVKEVLHSRLVSKDIQNLVKGVMIESYLVEGCQKIAPDNIYGK
SITDPCLGWEDTEKLIFTIAELC
>WP_003019955.1 polysaccharide biosynthesis protein [Blautia hansenii]
MSNRNFLLKGTLLLTLSGFLTKIIGFIYRIFLSQKIGAQGMGIYQLIFPVYTLCYALAAGGIQTAISRLVAAKAALKDEQ
GAHDVFLLSTSLAAVISILTEFFLYRHANWFAVHFLLEEQCTPLLKILAFSLPFGVFHACVNGYYLARKKLSVPASAQLI
EQCFRVAASFLLFLVWSEKEVPITPKLAVFGLLAGELAAWLFTGFMILWDFCKGHYRLASMTAPFKELKAITALSLPLTC
NRLLVNILHSIEAVLIPGHLQLFGLDNASALSIYGVLTGMALPLILFPSAITNALSTVLLPSVAEKQALGDRASIRKNIL
LSIKYCFLLGFGAFLFFYAGGDLLGLLLFKNEFAGTFIKTLSFICPCLYLSGTLSGILNGLGAANQTFWLNTLGLGIRLL
FVFFIIPHYGIVGYLWGLIISELIVTLLSLYCLREFLFIHSL
>WP_003019958.1 Rrf2 family transcriptional regulator [Blautia hansenii]
MKLSTKGRYGLRALIDLALYSDEEAVSIQSISNRQNISDSYLEQLMRKLKKAGLVVSERGAQGGYRLAKPADEISVGDVL
RALEGSLEAVSCGAGNNEHCQGEDLCVTRYVWQEINKSIQETVDSIKISQLVEESRKAREKGQIKVQKCD
>WP_003019964.1 MULTISPECIES: Fe-S cluster assembly scaffold protein NifU [Blautia]
MYSEKVMDHFQNPRNVGEIENASGVGTVGNAKCGDIMRIYLDIDDNQIIQDCKFKTFGCGAAVATSSMATELVKGKTIEE
ALKVTNKAVMEALDGLPPVKVHCSLLAEEAIHAALWDYAEKHGIKIEGLSKPKSDIHEDEEDEEEY
>WP_003019967.1 tRNA 2-thiouridine(34) synthase MnmA [Blautia hansenii]
MSGKKVVVGLSGGVDSSVAAYLLKKQGYDVIGVTMQIWQEEDNEFQEENGGCCGLSAVDDARRVAQILDIPYYVMNFRKE
FKEKVIDYFNQEYLEGRTPNPCIACNRYVKWESLLKRSLDIGADYIATGHYARVEQLPNGRYAIRNSVTAKKDQTYALYN
LTQEQLSRTLMPVGEYTKEEIRRIAQEAGLPVAHKKDSQEICFVPDNDYAGFIEESTGKKLEEGNYVLEDGTVIGKHKGI
IHYTIGQRKGLNLSMGHPVFVTEIRPDTNEVVIGENEDLFVTDLICDRVNFMAIDHLEEGKEFTAKIRYNHPGAVCTLED
LGEGKVKVLFRESQRAVTPGQAVVFYDGEYVAGGGIILGKA
>WP_003019980.1 phosphoglycerate kinase [Blautia hansenii]
MLNKKSVDDINVKGKKVLVRCDFNVPLQEGKITDENRLVAALPTIKKLIADGGRVILCSHLGKPKGEAKPELSLAPVARR
LSELLGQEVKFAADAEVVGPNAKAAVEAMKDGEVVLLENTRYRAEETKNGEEFSKELASLCEVFVNDAFGTAHRAHCSNV
GVTKFVDTAVVGYLMQKEIDFLGNAVNNPERPFVAILGGAKVSSKISVINNLLDKVDTLIIGGGMAYTFSKAAGGSIGVS
LCEDDYLDYALEMKKKAAEKGVKLLLPVDHRIGDAFSNDCNIQIVGSGQIPEGWEGMDIGPETEKIFADAVKDAKTVVWN
GPMGCFEMSNFAHGTAAVAKALADTDATTIIGGGDSAAAVNILGYGDKMTHISTGGGASLEFLEGKELPGVAAANDK
>WP_003019984.1 triose-phosphate isomerase [Blautia hansenii]
MARKKIIAGNWKMNMTPSEAVELVNTLKPLVANEEVDVVFCVPAIDIVPVVEAVKGSNIQVGAENMYFEEKGAYTGEISP
NMLVDAGVKYVILGHSERREYFGETNEDINKKMLKAFEHSLTPIMCCGETLEQREQGVTMDFIRQQVKVGFQGITAEQAK
EAVIAYEPIWAIGTGKTATTEQAQEVCKAIRECIAEVYDEATAEAIRIQYGGSVNAATAPELFVQPDIDGGLVGGAALKP
DFGSIVNYK
>WP_003019987.1 radical SAM protein [Blautia hansenii]
MNSLLDTTCCQLCPRTCKVNRTVSTGFCGCTNEVKAARAALHLWEEPCISSTQGSGTVFFSGCTLKCCFCQNSQISCENF
GKTLSVSQLSEIFLKLQEEGAHNLNLVTPTQYLPFIIEALDNIKKLLSIPVIYNCGGYERPEVISLLKDYIDIYMPDLKY
YDASLSFSYSKAKDYFSFASKAIQKMIEQTGVPTFNKEGILQKGVLIRHLVLPGCKEDSMKLLEWMSETLPKDSFLLSLL
SQYTPVYKASMYPKINRRVTTYEYNKVLDKAISLGLTQGFMQERSSASSAYTPSFQLEGLDIE
>WP_003019990.1 peptidoglycan binding domain-containing protein [Blautia hansenii]
MSNKKNSKQRLKELKKADQKIKRERGGKSRKKSGKVLVGIAGGSAACLLVGYVSLAVYYHDRFYPGTVINDNSFGGKKVE
DVKEILKKSSKDYVLTIKEKEDKTELINGEAIKLQYKDDRELNEVKEKQNSWLWPIQIFQDKAYTVSMEHSYDEASFTQA
VNQLACMQDANMTPPQDARLEDDGTAYQIVPEVEGTALDKEKTTEVIKKAVDERRTEVSLTDEDCYLKPAVLQNDEELAK
EAEKLNKITATQITVNFGNGTETVTRDMLKSWLVKGEDGTYTFDVNLVKPVVIGWSEKYNTYGKPRDFKTSGGGTVRLTT
GDYGWRVWQDKTTDALIAALNAGQSGELEPTWLYKGQTHEGNDINGTYVEISIDQQRMWFYKNGTCLVDTPVVTGNPNKG
HGTPKGGVWRLKDKASPFTLVGKKPDGSIDYEEPVNYWMPFNGGVGIHDLTKRSSFGGDIYLTNGSHGCINTPLDNVRTI
YENIEVNTPIVVY
>WP_003019992.1 transporter substrate-binding domain-containing protein [Blautia hansenii]
MKKKLLAAVLAALMAMSMTACGSDKEEGGKSEGKKTAKIIDVDLTDEEYAFGVDKKQPELLEQVNTFIAKIKEDGTLDEI
CEKYFSEGEPTAVKSAKLDTSKDQLVVATNAAFEPFEFTKGDEYYGIDMEIASLLAEELNQELVIQNMDFDAVCLSVGQS
KCDVAMAGLTVNEERAEQVAFTDTYYEASQRLIVSSDNTAFDDCKEAADVEKLLNELKESDSIGVQAGTTGQYYIEGDEE
WGFPGLPAKCVTYKNSSLAVQDLINGNIDYVMVDAAPAKCITEAINEMQ
>WP_003019995.1 amino acid ABC transporter permease [Blautia hansenii]
MGNFEQKINKFMEIFLEQNGYVKVIEGLQNTLMIAIVGLIVGILIGTLIATVRVLPKYKRLPRILNGICSFYVALFRGTP
MVVQLLVFYYVLLPIMGIRTSGEVVAMAVFGLNSGAYISEIMRSGIQSVDAGQLEAGRAVGLSFSVSMVKIVIPQAVKNI
LPTLGNEFISLIKETSIVSFVGAADLYVAFSYIGSNSYEFMVPYLVMALIYIVLVLIISLLVKLLERSLKKSDRRN
>WP_003019997.1 amino acid ABC transporter ATP-binding protein [Blautia hansenii]
MIDVINLKKDFNHVQVLKDINVTVNKGDIMVVLGPSGSGKSTFLRCLNCMEDPTGGSIIFNGVDIADMKVDINIHRRHMG
MVFQHFNLFNNKTVIQNIMMAPVHVKCQELSQTKRRNFVTKVKNVFSSQKKELLPITTTKAQIRDEAKVQALDLLKRIGL
EDKADVYPSTLSGGQKQRVAIVRSLAMNPDVILFDEPTSALDPEMVGEVLDLMKALAKEGMTMIIVTHEMGFAKEVANRI
LFMDEGRILEDSTPKEFFENPKTPRAKEFLSKVLS
>WP_003020001.1 preprotein translocase subunit SecG [Blautia hansenii]
MEYLRIALTVLFIIDCIALSVIILMQEGKSQGLGSLSGMSETYWGKNKGRSMEGTLVKVTRILGVLFFVLALVLNLKF
>WP_003020003.1 ribonuclease R [Blautia hansenii]
MKKNQQIKKRKKIVYEIMCCKEYQPMRAKELAVLLQIPAGKREELHKILDMLLEEGKISINKRGRYEAVRSSAAKKEAEK
KSVKAERKKGQYYTGTFISHPRGFGFLEIPEAEEDIFIPEESIGTALHGDTVQIVVKKDGKDGKRCEGEVVKVLERGTRE
VVGTYQQCDGFGFVVTDNQRFLKDVFIPAGKSLTAEDGDKVLAEIKDHGNKRRSPEGKIIEILGKPGECGVDVLCVAKSY
ELPMEFPEKVAKQAERIKETLNEGDFYGREDLRDVVMVTIDGEDAKDLDDAVSLTKEEDLYHLGVHIADVSNYVQYNSAL
DKEALKRGTSVYLADRVIPMLPKKLSNGICSLNAGEDRLALSCLMDIDKKGRVVSHRIVESVIHVKERMSYTNVKKILLQ
EDEELEKRYEELLPMFFQMKELSELLRNRRKKRGAIDFDFPESKLVLDEKGKVVDIYPYEQNIATRLIEDFMLAANETVA
EEYCMLGLPFVYRTHENPDMEKMETVLEMVHQAGIKVKKGKETISPKEVQKILKELEGMECEPFFARLILRSMKQAKYTV
EDTGHFGLAAKYYCHFTSPIRRYPDLQIHRIIKETLRGKMTEAKIQHYRGILEEVARQSSAMERRAEEVERETIKMKKAE
YMKQHIGEAFEGTVSGVTEWGFYVELDNTVEGLVHVNSLTDDYYSFDKDRYCLVGDMTGRTYTMGQRVKVWVENADENTK
TVDFKIERMG
>WP_003020005.1 SsrA-binding protein SmpB [Blautia hansenii]
MAKKSENRLIANNKKAYHDYFIEDTYEAGIALAGTEVKSLRMGKCSIKESFIQIDKGEVFIFGMHISPYEKGNIFNKDPL
RVRKLLLHSYEIRKIEGKIREKGYTLVPLKVYFKGSLVKVEIGVAKGKKLYDKRQDIAKKDQRRETEREFKVKNLY
>WP_003020007.1 M3 family oligoendopeptidase [Blautia hansenii]
MKFKDMPYERIDFAKAKAELSEIMEKSKAAKSGEEQFEIHKEFYQLNDKIQTQVTLCSIRHTIDTTDEFYEKEQNYYDEQ
IPEYSNMCVEYQKILFHSPYKQVLEEKIGQVAFKNMEIAMKSVSEEIIPLMQEENTLVTEYEKLLASAQIPWGEETLNLS
LLTPYLKHKDAKIRREAQEKQNEFFLSIQDKLDELYDKLVKNRTLQAKKLGFETYTPLGYLRMQRNCYGREEIENLRRQV
KEVWVPFAESIFEKRKERLGLSELSYTDEVVYSPKGNPQPEGTPEEILQAGQQMYEELSSETKEFFDFMMDNELLDVFGR
KTKAVGGYMTYIPDYKSPFIFANFNGTSGDVDVMTHECGHAFQGYLAAADPIREHADIGMETAEIHSMSMEFFTEPWYPL
FFGKETAQEYTDMHLEDAVIFVPYGCMVDEFQHIIYDNPNLTPKERKQVWKDLERDYKPHLFYDGLEFFENGCFWQKQHH
IYSFPLYYIDYVIAQLCAFEYKIWMDKDRKAAWQSYLKLCRMSAAKFHTELLEEAGLETPFKNGVLAKIVENLKK
>WP_003020009.1 ABC transporter permease [Blautia hansenii]
MAKYVVKRILLAIATIFIVCVITFFAMNAIPGGPFDGEKATTPEVKAALEKRYNLDKPVPEQFVIYMGNVFQGDFGISTK
TGRDIGETIFTSFKVSAKLGAMAVVTAIIFGLVLGSIAALTRNKLPDRLIIFFSTLFTSLPSFVLGSLLLLVFSIKLKWV
PVWSPDNQNYILPVIALAAYPMAYITRLTKTSMLDAMGQDYVRTARAKGVAQWKVIFKHTLRNALIPVVTYVGPMTAAIL
TGSLVVEKIFTIGGLGAKFVDSIINRDYPLIMGVTIFLAVLMVTMNLITDIVYKLIDPRIKLD
>WP_003020011.1 ABC transporter permease [Blautia hansenii]
MENTNKNLDQMPKKSPFSFQVDLSKFEKATDEEKRQQEVMSESSTFFKDGMRKLMKNPLAVGSVIVLLLIILTIVITPYV
VPYKYSQIVTVNGKRDKTAANMAPFQYSDLEKEYMKEGGEVFPHIMGTDEMGRDYFVRVVYGTRISLLVGVFASCIVVLI
GVIYGSVSGYFGGKVDLVMMRIVDIIYSLPDMLMIILLSVVLRETLNLDAIPALSKLGTNMISLFIVFGLLYWTSMARMV
RGQILTIKQNEYVLAAKVSGAKPGRIIRRHILPNCVSVIIISAALQIPSAIFTESFLSFVGLGVQAPMPSLGSLANAARA
GISAYPYKLIFPALMIGLITLSFNLIGDGLRDAFDPKLRR
>WP_003020013.1 ABC transporter ATP-binding protein [Blautia hansenii]
MSETILSVKNLCTSFTTEKGEVMAVNGVSFNLDKGKILGIVGESGSGKSVTAYSIMQILEKNGSIKQGEVLFKGEDITKF
SEKQMRAFRGKCCSIIFQDPMTSLNPVFTIGNQLKEAIELHTERKGKEAEARAVEMLTLVGVNEPEKRIKQYPYELSGGM
RQRVMIAMALACEPDILIADEPTTALDVTIQAQILELMQSLQKKLGMAIIMVTHDLGVIADMCDEIIVMYGGRVCERGTA
EDIFYRPAHEYTKGLLRSIPNVDRIGEKLVPVPGTPINLLNMPKGCAFCPRCENAMKICLEEQAPEVQMPDGHFASCWLS
VKELMENQKGAGSNE
>WP_003020015.1 oligopeptide/dipeptide ABC transporter ATP-binding protein [Blautia hansenii]
MSDNFVPNKEYLVEVNNLKQYFPIKAGFGKTIPLKAVDGVSFAIKPGETLGLVGESGCGKTTVGRSLLHLYKPTSGDIFY
NGQRVDEKSIQSMRKDMQMVFQDPYSSLNPRMTVEDIIGEPLDVHKLYTSKGERRDKILHLMELVGLNAEHATRYAHEFS
GGQRQRIGIARALATNPKFIICDEAVSALDVSIQAQVINMFEELQDKLGIAYLFIAHDLLVVHHISDRIAVMYLGRVVEI
ADADELNASPIHPYTQSLLSAVPYPDPKMAKERQRIILEGDVPSPLHMPTGCAFRTRCKYATEQCAKECPTLTDRGNGHQ
VACWNK
>WP_003020017.1 peptide ABC transporter substrate-binding protein [Blautia hansenii]
MKKRVLAMLLASAMVAGSLAGCGGSSDKPEASTEDGKETAEEGSAAPEWEAYDELIANIKKETDLVKREAMMHEAEDMLM
DTWAVVPLYYYNDVYMQSTDVEGIYSNLFGFKYFGFATAPNNELSLQVASEPNKLDPALNSAVDGACLALLSFAGLYKYD
ETGALVPDLAESHEMSEDGLTYTFTMKDGLKWSDGEALDATDVAYSWNRLVDPNTGADYSYLADGIAKKEDGTLDIAASE
DGKTFTVKLAAPCAYFLDLCAFPAFYPVPQQNVESAEGAADNPGAWCLESGFVTSGPFTLKEWKHNESMTYEPNPNYYDA
GKVSLKKINFMLSADDTAVFNAFKDGSLQFSDTIPTDEMKNVVNTPEFHKIATLGTYYSGFNVQSELFAGKTAQQAADMR
HAFSLLIDRQYIVDTIAQADQTVANTFIPEGMLDGQGSEFRANDDAYTYPDAENVGYYDPEKTEANVEEARKLLEGAGYK
FDDAGMLSPETPINITYLTNDSEGNVKIGEAMQQDFNEIGINMTVETREWSTFLEERKAGKFDFAREGWLADYNDPINML
EMWETKSGNNDMQFGR
>WP_003020019.1 hypothetical protein [Blautia hansenii]
MITYENENARLLIEGKVINLTPIIEKINLQGEIYITEEAALKFYNTYHKKEISQITIIVDNKPVIVVPMVKMKMI
>WP_003020024.1 hypothetical protein [Blautia hansenii]
MLKKNDTAWIVENNLSVREVRIVNIFGNLITIQFDNTVIRLPKHRIYETYEEAVSSIKNVKPVKKVSNPYDYWH
>WP_003020027.1 hypothetical protein [Blautia hansenii]
MAQKIINTKIQEAYDTEANWIKYNPVLLAGQLAFSKDKYGKYKIGDGIAKWSQLQYMTLGWNDITGKPSSFTPSSHTHDD
RYFTETEATNKFSPKEGSASLSKLASTITLGAGDAATILQNGSTYQQKIEIIDNSTSGDAVFGFYQSGDSGKNFNKLMTI
NDDGNVVANKFTGALAGNASSANSVPWSGVSGKPSTFPPSTHNHPASQITGLPTKLPNPYALTVKGNGALLNTYDGSGAK
EINITPAVIGAATSGHTHSQYAPTSHNHSADNITSGVLPIGRGGTGGTNLTTTASNLQFESIGEGATTIPNNSDLNTYST
PGTYVSQSAKNTGIKNRPTGTQGAFKLVVKYALGDNGYIQQVMTGYDAGTHMEYTRYYDGYGSNKTWSRWVKTFADNSVI
PVTSGGTGANTYSTALKNLVINGAVSGSAVPTDTNWYLCSDNADSSGTPVRRSMSSLWSYIKGKTDANYLKLSGTAVSAS
SIKVPDTRDTNPAPNNAGFKKNAVTFDFKSASKINSPISNTYVGLMSFAPWSETSGGNGYQMAFGYINNTTPRLMLRTAD
LGASTWGAWYKVYTSADKPTLSELGAAATSHTHNYAGSSSAGGAANSANMLNANAGSSTQPVYFSGGKPVACAYTLGKSV
PSNAVFTDTNTWRPVQNNLTSTSTSDALSAYQGKVLKDLIDGKASSSHSHDTGICTIQEKSNAGTRYVKIAELVCNRTYH
RLNQQLIFTSRERAVLLNVRAASGNDTIFTASIDYVPISENSHNIINNLYAGLVNISSTQNRIEIWYKQVQWAESLRIIP
LGRNAEGNALTFKNYSSTDAGSTSAPTFTKTIPINSVIRWENVVGRPSSMPASDVYSWAKASTKPAYSKTEIGLGNVDNT
ADSNKSVKYATSAGSATTATNVAWSGITGKPSSFTPSSHSHTIANITNLQSALDGKASTSHTHEFYATTKHTHNTINDLM
SGNPIGISTSTYITPATAGEYDIVVANTSKIGNNKCVVMSKVSFVEHVKNHIIETFPLKAITNSQIDSLASL
>WP_003020030.1 hypothetical protein [Blautia hansenii]
MANTTLNTRIILCNDTTVNWGTSEKVLLKGELGIEITGGAPKVKVGNGTDTFKALPYITMTPPEIEAAIQKAVQAANHSH
ANKSILDGIQVALTNALKANYDAAFAHSKAPHAPVGAQANIIESVKVNGAPLPISEKAVNVSVPTKVSQLTNDSGFVSTD
TKYNLATAKSLANGNVKIDLVGTDGKNSAVNIKGTGIASVTTDETGSIVVNATQRDYVHPTSGVEAGTYKSVTVDNKGHV
TAGTNPTTLAGYGIVDAIQKGTKFGDADITGMNANKLTGTIDIARLPHGALERCKIVADDVARFKLTTADVQTGDTVKVT
GTGKMYFVKDDSKLNVEDGYEVYTAGSATSVPWSGVTGKPSTFTPSAHNQDISTINGLQAALDSKAANKDMTGATSGANG
THGLVPAPVAGAQGKYLRGDGTWQTPPNTTYGNATGSNAGLMSPADKTKLDNIAPNANNYVHPTTPGNKHIPTGGQAGQF
LKWSADGTAVWAADNNTTYGIANASTAGLVKSATGANKVSVDGSGIMSVASVSTDTIVNGGNTLILNGGGAA
>WP_003020033.1 hypothetical protein [Blautia hansenii]
MAEMKEILSVVITNGSKLHELPVKHSQLIFIKDTKTIALDYNGIRTTYSNIVTLQTEQERLAILAPVCGLFYFILETSCL
WAYEDKWNQITSPPHDVIFKGGATNDFPPVGNELCLYVAESENKLYRWDDTTIKYYCVGSDYNDIKIINGGGA
>WP_003020037.1 hypothetical protein [Blautia hansenii]
MADYKPEQLYVVLKSASRTEPLPLDSTEIWDSLSNAQAYIQEANAYAGQTIKAKLNDGKYHTYTIQPSDNGCVLEELSSA
SSLKQYVMIVDKLPDSSQEQGVLYINKLENTGYIWNGSGWQIVFKDISMEFDKVKDKVKTLETKVNIPEDETLTSYIDKV
VGANTDVTEQINTAKKEAVAKSKEYVQSCLTITEF
>WP_003020040.1 hypothetical protein [Blautia hansenii]
MATKLSKLSFGNKLDIEAAKKQNKIDEYDIIFLDNGEIGWLNKEKNTIINTPRTQKAYTLNGTDFGALSSGQTIPSETSL
DEIMAMTTQKSIKPEYVKPLVTLSNNKGTVSGIVEVGTSITPKLTATFTQNDAGKLTDIVFKKGKEQVKQSPTSPTNYDG
KPFIIGDETITYSAIATYKEGIIKNDNLGKPYSDGHIVAGTIASEDYNFTGKRCLFYGSGNGANYIPTSESIRDLNKHLN
PEKGYRFTMHIHIGAQYIIIAYPDFMSDIERIHYIEGSDPNLAMRFKKSIVQVADARGGQEGKIAYKCYVLQLSTPIKAN
MTLEVIL
>WP_003020043.1 hypothetical protein [Blautia hansenii]
MISIYTILINENNELINTTPKERILQRSKLVDKLHFLTSPIYKDFDMTLFTATLEYVLPISKKYRSENLILSEELYKEQL
EYILPIDTALTQEHGDIELQITFTYVHRSKEGQLVQHVRKTTPTTITITPIAAWSDLIPDDALTSLDQRLLKIDAMIQDL
NEFNTNLDKTKADNISLEKNIIQLTSHGNKIGDAHLLPSGGNVNENGVPVVEFGNTTSRSVEVNKDIGYEVVEF
>WP_003020046.1 XkdX family protein [Blautia hansenii]
MTQLVESLKRLYEKGKLSEEKLQSMIQKSTITDYEYKYIIGEV
>WP_003020058.1 hypothetical protein [Blautia hansenii]
MEIAVIMNVLEILLYIVLGGLALWFKTNSKINNAVNGLIAKAEEEFTGFKQGNEKFQAVVNWLYELVPAFLKPFFPKKFV
EALIQNAFEQSAAYAKQQLDKIVDKTVKTDDKSIE
>WP_003020061.1 hypothetical protein [Blautia hansenii]
MIDTFTDYILADISSPITLLLLLVVSIYFIGKFLFKNWGNIKSYFENSYQNRKKKEELYETVEVLQKAKDDIIAETKALS
QAQKDFYDEQLKYRNVSQQLRDSLQEKTDIAVKKSEEALNEIKELHLILEQIQTRQEEIDADRKSQKVNELRQDLINAYH
YFTSVERNPKQEWNEMEAHAFWSMFGDYERYGGNDFAHRVIQPAMNKLKIIPITQED
>WP_003020064.1 hypothetical protein [Blautia hansenii]
MDIKEALNFSGLQRFYTTHIKPLRTRINQLGTASNCTVVNNSTTTSSNTVLDGRMGKTLKDEITNIDAKTMNKYAVGIGN
APTIKYSYFIEATSVVPIGNISVPNYSKGVFITNGGSDGCLLMVDPQCNLYVGFRNGSTWTGRKI
>WP_003020067.1 N-acetylmuramoyl-L-alanine amidase [Blautia hansenii]
MATYNVHAGHCPQGKGASGACGYLKESVEDRLVKDALIAKLRAAGHTVYDCTDDSNCTASQNLKNIVTKCNTHSVDLDIS
IHLNAGGGTGVETLIYNEKTKAIATKISQEISSALGIINRGVKTRTGLYVLRHTNAPALLVECCFVDSQNDYNKWNVEKC
AEAIYRGITGQSSTDVKEEGWQKNDTGWWYQHSDGSYTTNGWEKINGNWYYFDGNGYMYEEGWHQIGGVWYHIDKWGAMH
TKWQYIDNGWYYMDESGAMLSGWQLIDSNWYYLNENHDGDFGKMLTGWQSINGNWFYLKSDGSMANHEWYKDENENWFWL
KDGGYMAHDEIVWIGDRAFAFLSDGHMGRTDENGALY
>WP_003020069.1 hypothetical protein [Blautia hansenii]
MENKPMSVILNEVKGNIVNIINQSGLPIYITEMILKDIVNDVSEVSRQVREKEYQDYIQAEQTKMEETKTQKTVDMEKAD
E
>WP_003020081.1 phage tail domain-containing protein [Blautia hansenii]
MEVIVTIAENFEYAGEFLNDKGYIICSPDNSGGFETINSDSQRSFNTQSMFNGKMFELTHSAYEDRIEITFCICKHSCQS
PIPTPITTTESRVLKRWLNRPDFHRFKLLQPNWADIYMEGSFNVKDVECMGQTYMLELTFISNRPFALHEPITYNFTTSN
NNTSFTIYDISDEVGYIYPDIEIKCLESGNLEILNSNEERRTIIKNCSNGETITFTRDLIMNTSIISHKIQNDFNYQFLR
ISNSYYNRKNKLTFSIPVQVSLKYSPYIKAVS
>WP_003020084.1 hypothetical protein [Blautia hansenii]
MSDLITMQEQNELLIETLKSIKNFSGLPDDVKITLRNLQSIEKEWKDIVERLKEREKEYVKLIEEVKTLKSVLEL
>WP_003020086.1 hypothetical protein [Blautia hansenii]
MQQDINDVNEAIQDSTSSLIDYKNAIQEIQWDIFDKIQDRISDINKESDFLIELMSNDKLFDDKGKITDKGKATMGLHGV
NYNTYMAQADDYQKEMEKIQKELAEDPHNQTLIDRKRELLDLQREAIQSAEDEKEAIKDLVEEGIEKQLDSLQELIDKYN
DTLDSQKDLYDYQKEIAEKQKEIAEIEKQLAAYKGDNSEEGAAKRQELENALAESKDDLAETQYEKSISEQKKLLDELYT
EYETILNMRLDNIDMLISDVIANVNSESSGIKDTITSEADKVGYTITDSMNTIWGSNGISGVLTNYSNNFSSTMTGVMTA
INDIKNLISKAIEASNNKSQSNISQSQNNQSQQGVEKPSPPPTPPKPTSPQGDGTPNMGDKVVFVSGNYYYDSYGKRPLG
HRYQGQEVYITKINPKGSKPYHISRGNKLGDGDLGWVNLEQIKGYKTGVKSVPKSGLYWTNEDAPETIVRKKDNALLTKL
NLGDTVLKNSSHNHIWEMATNPTDFIGKYMPKFSPTIPSKYVTTGNNPTEIQINIGIEKVQDYNDFVRQLQADDKFEKLV
QSMTIDRIAGKGKLNKYGIKI
>WP_003020089.1 hypothetical protein [Blautia hansenii]
MKNNNSMSFSFKIPQMFKNKISINIECELLGIHYTIFNNTLELISRTIANESKEFQKELKPVTICFQEYDSLDENFKIDI
ENSTIIYNMKAMKLMRSFDFIFYIFIEGLVCYYWKIPDTYEAKIKALNIIKTLAESMEVSTLKKWGLISTEE
>WP_003020092.1 hypothetical protein [Blautia hansenii]
MLGNRYLDFVNKSKGGKYTSASKADIERYDEIISDFQNNKFKRGSSFDVKKWADGFGGLSSDVVDFLSNVQDGDDILEGL
ANSMGKTTKAISSSGEEIQLTGNKFKDFFTKTKSSFGTFGKVVGNGLKGFGKALLGSGLNVLLNAGIGAALSLAFKLYDT
VAHAQDNVIEKGKEASAAIKSNYDAISNSNQWKTSNLERFTELAKGVNESGLNMSLSSDEFAEYQSLASSLADTLPNLVV
GFNSLGQPIIKAATDMEQLNQAFRDNDVEKYQENISKASDVIKGFKTQYDERGSLFKDTGAKQKQDIYKYILDSYKNLDV
ENLESWNRSIMDGLSEKGYNLFEIDDALGEIGVKKIDDKSIAKGIDKISEPYQKGQTELEQYASSVKETLPSFFMISDEY
AKLVEKSPAIDTFIQSITSGLSSDYVNENFPTTESIEQWTSSITSALGNKKVQTSIEDLFQLNKDKDKMSFKEYEQGVNS
LVDTISGSMPGITSDMMKASLGIDRELENMAAHYSKVSAKVGKEFADNLSGADLELASDIISEKDVRNAEELKRAMIETK
QAAQDINANPIFDSIKMADENRNKGDDYLDALKYIEEAKEMYDKGLIGTDDFKARAKYLSPTGAEDPANFIENYSKATRY
LTEDSTGVQNFLNDLEKKGYATFETLSDGTKQWSYNISDLESAAENMGMGFEFFMDMFGRLEDYGFSNNFFSTQEEGIEK
ISEKTAQLAKAKKELAEMETTGQYTTTDENGNQVQTEANQTAIDAKKAEIAGLENDLNELQNNLEAVTQSNIDRINEQII
ETKEQYKSLKEERDKILAENRYGENTDEVVAALDEQLKGLAQEGYFEIDGEMNIVNEDEVREEIESEPIEINAEGNFEEF
KGQAKDSVDIVQKLLNENSQGVPIKINLDSDSVFDIDTQIAGIMSSLDKLRNEDGTINIEAEGAQDVINVLLALIAKKQE
LNEPVIMTADTSNVDANVSSVIGKLQEFQNAYNELERLNTLKSAGVDVDTSAAQEKLNGLASEISSFDGKQAEILATLNV
DPTSIESIKSTISSIGASDLANVGVTVEAKTEGKTDVEALSSAIEKVQGKTVSVSASVSGTSSVRDLSNAISGLKNKTVT
VTTKRVEEKASKASGTMLSPAHAEGTSNSISAYAGGNVAIQKDEKALVNELKKPESIVRDGVWSIIPGGAHIEQLKKGDI
IFNGEQTEQLLKHGKIAGHGKAYANGTVPDGSIASTLASAYAGGSGGGSFQGGAATGTDKKKPSSSNSNSSSNKKSSNKK
SSNSSSSTDDAKEFEEALDWIEIKIDRLERKIKSLDRIAGSAFETYATRSKALAEQMGEVSNEITVQQQAYERYLQQANS
ISLSDDYKTQVKNGTIDISTITDEDLKKNIDDYKQWYEKALDCKDAVEELTESVKELYQQAFDNIVEEFDNYISLIEHNK
NIIDGYIEQDENAGYLVSTKYYDSLIALENQTLNQLTEERDRLIASLNEAVSSGNVKEYSDAWFKIKPRNLFYCGKIPIT
LICYNVTGNSKRECGMCL
>WP_003020095.1 hypothetical protein [Blautia hansenii]
MIEDDRPIRICPKCGSIITARRSDECNTCDLEWDKLILTNYTFKIRLEMDKEQKREWEEMLRKRYVLSPDNPYYDKEAWN
RREDIEFQIQLQKDNWEKKRNEEAAQSQSHQLICPKCAGTNFTPVRRKWSFITGFMTNKVDMVCNDCGHVVKK
>WP_003020097.1 hypothetical protein [Blautia hansenii]
MAVLAKPSKTQIVVDAKSSKDFIERFNKNTITPKMLESCAKAERLFKRIK
>WP_003020101.1 hypothetical protein [Blautia hansenii]
MARGKRLTGIDLLEKKISDLNEKIDSHETIIYNLKEQKSKLEEEMKKIKLEELSSIIEEKGLSIEEVKKLIDNQGSER
>WP_003020104.1 phage tail tape measure protein [Blautia hansenii]
MADHIERVIVQGEVELDTSAAEKKKENLAKPIKIELSANDKAIFNNITSAINVLQVKIDRLNFKNLEKKLSKSLAESSKN
GVDEIKNQAKLIDDAFNKTLWKSMDKNGNKTSHTFAGVLRDMRQELVSMSTYISKLTNSKDNELSLKVKIENINDFTQSM
QEAKGRIETFQDVLDQLDNNSVFSLLNEQIKDITSSIQILTNNFKELNTAAEKYANLPDKVPKRKKVSSDKTIGQIYEEK
RKEEEKRIAAEKKALEKLQNEEDKKAAKIQKQKDSQTSVNYVDMAIARREKEARDFAKRLKNDMSERYDISKTLDKFQKW
DDKIKSYNELGSKFEGATAYQKILPVLEKVKNAFSDINSEIAKGDNADFSKIEQQMNEIASSVKKVDTAFEGLQKPAGNL
GKIASNDTLSWLEKNTKALKKYGEELKEIATLQAKATTKGELDSLTGRRNELVSSAKREGLVGKNWTDSFKKSLGSLSQI
FGSFSLLNRADDIAHEMIGTIHEVDDALTDLQMATSVSDKEAQSLMETYSQMGKELKATGVDVAKSNTEWLKQGKSLKEA
ETLTTDSIILSKVGDLSSEESTKYLTSAMKGFKVEAKDALNIVDQLSAVDMASATDVGGLAEAMSKTAVTAQDAGIEMQR
LIGYIATVGETTQADMGSVGNAFKTIFTRMSDIKAGKFKLIDEDGTTETLSDVEQTLSNVGIDLRKTVTEYNDYGDVLDN
LASKWDNLSQLQQNALAKAFAGTRQAEVFRTLMANYDSAKKYMQTANESEGYATEKFEAYQNSLSGAIEGFKNSFQTLSN
TVVGSDFLKGIVNAGTTTLNILDSIIERFHTIPSLLGAFGIFQGFQGGGWSSQKIVCVSL
>WP_003020106.1 hypothetical protein [Blautia hansenii]
MNLDVALKKRLEKVLEKKVKERAEEIYAECVDLGDMAIAQFYAAYSPIHYKRMHSFDYVCSPFKHKLSSIKYEVGIRVLE
GVAVGHKDKLGDEYVFHGVMELGIHGTSSVAVSTPPMEVIRDYFAKFD
>WP_003020110.1 RusA family crossover junction endodeoxyribonuclease [Blautia hansenii]
MEEKLVFTSPIPPSVNHYLAYRTIIKNGKPMAMSYKTKEAKDYQKNIIELIKKEVEKQRWVKSDNKFQHYYMDVVFYFPR
VDMDANNYFKCLADAITDTELVWIDDTQLCERVMGIYYDNKNPRMEIEIKPVNYKGIFPNQNTYEEFVCKCETCKRYKRN
CSILTKSIEGRITEDIENLECQKYKSIEKEDK
>WP_003020113.1 hypothetical protein [Blautia hansenii]
MSQVKSKFAEIPTHYDTKDVCRIVNIKQHMLYMKHGLFPVDMYYSKGLLVYVYDKAESEECYKKWCERTLE
>WP_003020115.1 hypothetical protein [Blautia hansenii]
MRKCLLCQKEYKYCPYCAEDAYKPKWMVLFHDENCSEIFDVLQRHDQGFYTDEEAIIRLKSLDLTVLKNATENVKNQVKR
ILSKEVKEDKQEEIKSPVMIKSNTKKTNNRK
>WP_003020118.1 hypothetical protein [Blautia hansenii]
MDINNFAIDRVINGTMFSKTNGELLWRVTQVTNPSLNCATETTDIVDAIGTPIMTLDRAKTAEFSGENSLFDLGLAAAQL
GSTKEIMSSEKKQIVPINEEFVLGEDATTITLSKTPVGAIPFIYLIKADSSVAEKYKKGSEANATDFTHTDKQTSIKLPT
GLKAGMKICVPYSYEREDGVSVTNYGNKFPKAGRFLLDVLGYDICNQEHIVHALVEFHNAKLTGDVDFNFTTEGTHPFTI
KCLQDYCDANKRLFTIYVIDE
>WP_003020127.1 hypothetical protein [Blautia hansenii]
MIRDINNIDDSIIKAKRIIKEKLYSDQDIIEVLNNPKLNPDEPDTYLDENIFDYIRVPGTTTDTKNFICFDIKQQSMNVK
NQHMRDMLFIFNVWVNEDNMKTPYGISRHDLLGYLIRDIFNYSNILGAQLVEIADVPGIMDAYSSSRTITFKAIQPASLN
EAVKTNKYEFENFHRRIL
>WP_003020129.1 hypothetical protein [Blautia hansenii]
MLELYRKRLKTSGNYMGEALKKQSDMIMDNTFTRDIAYRKCYIDNQPVDAKYIVHTYYSISKDAVDYHLQFRPGVHYPIG
TFVDIPDDVGMYNRWLIVGRSDEPQFVKYNVLKCNWTFKWIVNGVIHECLGVLRSRSSYNAGVWHDYYTTTPENQTQFIV
PTNEHTQTIDYNMRFLISDNKINPIAWEVSKREDTFPVGITKITLKQDLFNPNMDNKELMIADYYKNKVLEDSSEKVEYE
ITYSGKPNLKVGGSYKTYSIPNIDFCSWKITGIDTKNYQVITPYDSNQIKIKIIKDYNLIGSVFTLSAYKGDTLLDAIDI
EVISI
>WP_003020131.1 hypothetical protein [Blautia hansenii]
MNKTIYGTVPIKSLRNNYSDIINQIYKLLPLKENNNSDIDYYFSTLLFRIRGMSNLFPNEPRWITILALIEAARSENDFK
LYRKAVLDSCSIIKKMGEY
>WP_003020132.1 hypothetical protein [Blautia hansenii]
MTSYDEIYERFSTKITDYKLLELSDKDVRMMLHDWLNGAIAKFRRCKTDLTNRDDELNSFRDDLLDIEKEILAELMVGEW
LAPQLNSVLYTSQFFGGKEEKFYAQANQLDKLMALKETNRVNCLNLMRDYGYQNFIWGRKNE
>WP_003020139.1 GIY-YIG nuclease family protein [Blautia hansenii]
MKDNLTEELCGIYCIENTINEKKYIGMSRNIKRRWNEHKSYLNNHTHANQYLQSAWIKYGETNFNFYVLELCEEKNLSER
ECHYIKLYKSMSHQNGYNLTPGGENTSIGKVVICLKDKSTYNFVHEAASSANVSSATMSIWCKQKRNYMYLEEFDELSSE
EKDYWINFNWEEYDHVRLGKAHSRENLSKETLEKYKQALTGENNPRATKVYCPQLDEAFDCIKYASDKYGVNRGSITSCL
KGRLKSAGKHPVTGEKLTWEKIEK
>WP_003020148.1 hypothetical protein [Blautia hansenii]
MVDFIKFTKHACAGSSKLKATTAGHIYNILIEQDLDNGSVVAKGDYVKPEVYKAKDSTGFAGKIVDVAANGNFYVEVEDP
GDAVLLLQVPMIYEEYTTAMQHESNFYNANGDIVRGYELYKGDIFELSKEGFEGTPEKGKSVTINSKKVKVED
>WP_003020159.1 hypothetical protein [Blautia hansenii]
MQEQKPLSNFIKTTDKNTAEKLRHLGFYEITDSSPGYFVFVNCICNFAKADIDMKKIQFTNVLCF
>WP_003020162.1 hypothetical protein [Blautia hansenii]
MRQLKFEKLKELLLGSAKGTKSKTFTQYTKEQIKKYLQNPYANIQNIRNVSMFLERNSMIYKKIIDYYSKMPLFDYNITY
KIDKIGSIKSSVMNEYIQVLKNLQEIPMKKEFSKIIATALRDGAFYGFIYDGEGDGFLIQPLDPAYCKITAQSSSGEYIY
AFDATFFDKGNNKEYLYGTGEDTEGVWDDIFIDGYETYKNQGIDYRWFEIPIERSICIISGNDPDMPLPYFLPIFISLLD
LLDLEQILASKAELENYVLLVSKIPLLQGANTPDEFAVSLEIVQAMQNLIDEVVPSLVGTAYSPCELDVVHFDQSNKAED
TNKLAESMHNLFSNLGMSELVVSGGSSTNSVGLKHSIQNDESIAFSFMEALESWMNSYIELNYSDKFIFYFHRTTYFSQE
IFVNQIKDAATLGLPVGIDYATGLGYTPYEVMCNTFLEQAIGIKDGLWKPLSTSYTESGNDKSSGAPQKDEGDLSPEGIK
TKEGDKNAGTKASK
>WP_003020167.1 RNA-guided endonuclease TnpB family protein [Blautia hansenii]
MTNKAIKYRIYPTTEQSIMFSKTFGCCRKVYNLMLSDKIEGYKATGKFPTVTPAKYKKDYPYLKEVDSLALANKQMDLQA
AFRNTFSKSRKKKNGFPRFKSAKHSRKSYTINNQKGTVAILDNRYIKLPKVGKVKAVIHRIPDDNWIIKSATISQESDGK
YYISVLFEFEKVENIYIADKTNAIGLDYASDGLYVDSNGNVGTNHKYYRESHDKLAKAQRKLSRMQGSKKQEDKSNNYIK
QLRKVNKIHRHIANQRLDNLHKISTEIANQYDVVCVENLNMRSMANKGFGNGKATLDNGYGMFLSMLEYKLSDRNKYLVK
VDKWFPSSQICHCCGALHPDMKDLANRKMVCDCGLTINRDQNAAINILNEGLRLLSEVA
>WP_003020170.1 IS200/IS605 family transposase [Blautia hansenii]
MQLDTNNHSVFMLHYHLIMCIKYRNKVIDDIISNRLKEIFEKIAPAYNITLEEWNHDTDHVHILFKGQPNTEISKFINAY
KSASSRLIKKEFPQIRKSLWKEMFWSQSFCLLTTGGATVDIIKQYIMSQGKKNDKQSN
>WP_003020176.1 hypothetical protein [Blautia hansenii]
MSQTPEKNIWTPEYEIYIPSNETVITQRKLEGLKKLAEIKQWGIRNPTKFMKEFIGVELLDSQEYVFMNSWNKPFCLWLE
SRGAGKSTMLALYFMTKGLLFNNYWAYICSGNADQAQETFRKIEDIAKKNIESMTGLTDVFVNELVKNQANTDGFVRSPM
GFTYKLYNGSFVKTLNSNIDGKRGKRANAVCFDEGSWLSEEIFNVIGAFTAVNKEFKLGGDIDVNAIPREIPNQLLYASS
ASSVDTAFYNKYRDFSKKMLLGDDRYFVADINCDIVIHATQKGIPLNKSLLSQETVDNEMRNNPEKALREYYNRFTKDGG
VNQIIKRSLIVRNSEKYVPVMYNDTGKRKFVLCYDPARNIDNSTVLISEILDADEGYKLKIVNSVNFTDLNIKKKKKPMR
TPDQIAALKELIVNYNGKDVPDYDNIFFLIDGGSGGGGNLIPDFFMEDWKDKSGKTHKGLLDKEYSADYIKQYPTAVNKI
KVVTPSGYKSQMYEALIKMVESDLIIFPEHYDNHGYLVFTNEDTLKVNSVKQELYANGFTDEEVEEKLSEMNLVQQETYK
LSLDEENALSQIDAMKEEIVNICRVKRDGGKDAFKLPAHKDADTGASEATMHKRHCAIAA
>WP_003020178.1 hypothetical protein [Blautia hansenii]
MAVTKSSPVRKPIAEVRKENEELHKKIEALENGGYCYMCGKHKAKTNFYQNTDPNIKSGITGICKDCAKNIACRYDEKTG
EYLGCTKESVMEALTYIDKPFLVNLWDAAYYELQDETTPAQNKRKTIWGNYIKNVSIALYNGLRWKDSDIFTGNYYAGSL
DKALSSEEEEEIQRDRKERQKELAVEYKKNREDVIKLYHYDPFEYEAEEDKPIMYAQVSNMCNTSDESEDDVIKLNSIIS
IVKLSVQVEKNNREISRLQNEALNDRNISAIKSLTSVNKDMNNSIINLAKESKLSKGSSGTSTKGTNTWTGKVKILKEMK
LREEEVNAFEVETCKGMQQVAELSDAAIIKQIGLDENDYSDMLIEQRNLITKIRKDKNLAEERMRILYRENVDLKRLLEK
NAIKIDKNLESNYLFAPEKSKEVEADESDS
>WP_003020180.1 hypothetical protein [Blautia hansenii]
MDIDWCEIKDKYNIQCSADTIRKASTTIFGGHYRKKLEKTPDSNLDDKIAELREERIKLQTVNLENSRLDRSEYRQKLYY
EYVGKAITTLPLPDFEPLFNNFSEEKATHYLLTIADVHYGATFKSVNNVYSPEIAHARFRDLYLEMVSFIKKHTVNTLHI
VSLGDLIQGILRMSDIRLNDSSVVKAVVEVSRLMAHFLNTLSKYVNIEYYHVPFANHTQIRPLGSKANELPLEDLEYVIG
NYIADLVKDNKRIHVHFALEGENGININIPGNTIYAMHGHQIKNLENAIKNISSLKRDFIDYLILGHYHGSSEIPAGESV
CNDTEVLVSPSFVGSDPYSDSLFKGSKASVKIYGFDEIYGHTESYKIILN
>WP_003020182.1 hypothetical protein [Blautia hansenii]
MINNDLCASCNKVTVCRINDVLYKFHEDAKKDLGVEITMENCENFEDATRNAIVEEY
>WP_003020188.1 ATP-dependent Clp protease proteolytic subunit [Blautia hansenii]
MGDYLNNLLLEVCNDDDMYTIQTKQYLAQRKIILNDIVDEDIVRNVTLNIFQWNKEDKDIPIEKRKPIWLYLNSPGGDVT
EGLNVIDVIKASQTPVYTVCFATCASMAFHIFIAGHKRYCFKNSILLIHDGEVSISNSSSKAKDTMKFIESLDERIKQHI
LENTKITAEFYESIYDTEYYLFANDKGKELGCVDYIIGEDAPLSIIL
>WP_003020190.1 MBL fold metallo-hydrolase [Blautia hansenii]
MAKKNTVSINVIGGNAEDVTGSASLITFDNLLILFEFGLIQKGKNIYENYCYNRELIGKVKASKIDYIIVGHTHADHIAL
IPALYAKGCTAKIIVPKGSYDIMKEMWLDCAYINQRDCDILTAQKEKVFYPFYANEDVYAALNNVIEVEMNNKYSVTDSF
HLRFVPAGHILFSAQTELFFTKSNHTKKVLFTSDLGNLNLKNHKLFVEEFEPVINADIVIGEATYASAERTSSKKTLKKD
MEKIKTIISQYCVDYKKRVLIPCFALDRLPYMMWILYSLFGTDENFNIPICIDSPLGIRLLRAYKKNIPEEMQQDFSNML
KWKNFKFIEESEDSKAAIADDKSKVILASAGMLTAGRSVKWTQSILPSYMDCIMFIGYCATNTLAYKIKNFSDRSTVSIA
GKEINNKASIVDLKSFSSHMQHYDLLNYYSNINAQKIYLIHSNQNDKIQFKEELQNEISRKNKTTKVVAVNRSTVINI
>WP_003020194.1 hypothetical protein [Blautia hansenii]
MIDYGYTKESSLKGISITSRGKKSRGKRYYAKDVMAFNAWKILGYSPIDAEYQNWLSNQKKK
>WP_003020197.1 hypothetical protein [Blautia hansenii]
MKNKISGKHIYPNDGTDSRLKYCRNIPTQHFFQQCQIKNPIENPKNYKVNYSLFPFWVRWIDNVIEFFEKITGKEF
>WP_003020200.1 GIY-YIG nuclease family protein [Blautia hansenii]
MKELKIWNNFTDLKESGIFEIEEYFGYVYFVEYGKYLKIGCTKNPLERLRTLSSNAKLYHDVVLGRIYITPMHTNYPENE
RILHRHFALRRKDNSELFSISIEEAIGSIAEIPLSFLDESAEKEERHKKIIEGIIKYISQSKCKENMLVKTSDFGCILAI
ILDLLSEIVELYEEINNLTDDVLNCIDTEIPDEIFNQIMSLGNNVHTLNEKERSKLHELFGV
>WP_003020206.1 hypothetical protein [Blautia hansenii]
MEKLLVTQALNELKLLDSRILNEIERSKFVASAKKIEKKVTPHVTKEEFNAKAKANYASINDLIARKSKIKSAVIASNAV
TVVEVNGVQMTVAEALELKNSIEYKEELLITLKAQFASSTKDALNKNIALEAKIDNILETMVGKDAKTKSEDFKEVVEPM
RENGEYALVDPLGIENEIQKLEDEISGFKSNVDAVLQISNCITYIEF
>WP_003020216.1 ParB/RepB/Spo0J family partition protein [Blautia hansenii]
MADEKLNTGPAENISPEAAEPITTPEQAAASEPQQEQTGPAIPESGDVVVSFDKINELMAEKRQNARAEVEKAETTETPE
AAAHGETPQPANTEEPKKSRRGRPPKAEKAATENQKAEKSAGAHKGRPPKADKAAPDKPKPSKRDKVSRSDGKAPDAKEP
VKPTQDTAPKEAAVEQTAPAPTTPPRPVEEGKLVYLKLSEVHPFHTFRPHPFKVRDDAKMQEIVASIRVNGVMVPGLARP
EKDGNGYEIVAGHRRTHGSELAGLDEMPFIVREMTDHEAVQAMKDSNKQRDGMLPSELAALLELEVEDIKHQGGRLKGVA
EGDVGKRSVEIVGEAHEMNYKKVMRYLRLNSLVPELLDKVDDKKMGFMPAVELSYIKPKNQRLIAVSIDGEQASPSLAQA
KRLRELDKEGKLNGDVIDGILSEQKKEDRGVIISTAELEKYFGKEVTPAKMKEQIMSLLDDWKEKQPPELAKAPKKQELD
K
>WP_003020223.1 MULTISPECIES: hypothetical protein [Bacillota]
MKRPLAYITAAWLGGDSENAELAAQYCRTVYEAGFSPICPPLYLPLFLNDAVPEEHKSGIDMSRDLLRRSHVLVVCGHSM
TEAMKNDIAVAQRLGITATTLEGILTVKGQGRR
>WP_003020225.1 antirestriction protein ArdA [Blautia hansenii]
MATLFEAYVTNAGKYSEGQLVGETLKFPTTAQEVEALLKRIGVDGVRYQEIFITSFDGDVLGLYDHLSEYENLDELNHLA
CLLSEFTSSELETLEAVLDSGDHCSSVRDIINLTQNLDCYGFYPGVSDEETLGRIYVDDLEMLDVPDQVKPYFDYEAYGR
DACIHENGHFAPGGYVVKESDHFVEVYHGLQDIPKEHKVFSFPKLSIREQMAAYQEIIDGSSLEGYRQMQKKDRGDR
>WP_003020231.1 type IV secretory system conjugative DNA transfer family protein [Blautia hansenii]
MRTDKIRKYLIPNIPYLFILWAFLKLGTAYRLAAGNDFAHKLIGLGQTIGPAFADFAPGLVPLDWLVGIVGAVGFRLLIY
FKSKNAKKFRRDAEYGSARWGTEKDIKPFVDPKFENNVILTGTEFLTMNTRPKIPANARNLNCCIIGSSGSGKTRFWLTP
QLLQAHSSYVVVDPKGGVLGQVGAFLQKRGYKIKVFNSIDFSKSMHYNPLAYIRNEADILKFVDALISNTKGEGKEGDPF
WTKSETLLYCALIAYIIFEGPAEDRNMNTLVDMISGMEVKEDDEDFMNAVDYMFAGLEKRKPDCFAVKQYKKYKLASGKT
AKSILISCGARLAPFDIPQLREVMAYDELELDRIGDRKTAVFFIISDTTQTYNFLVALAFSQMFNLLCERADNVHGGRLP
HHVRVLWDEAANTGQVPQLEKLVAVIRSREVSLCLLYQQLAQCKAIYDKHAETILGNMDSVVFLGGREASTIKEISENWL
GKATISMQTDSRSRGQSESYSQNTQRLGRELMTPAELATMPGDKCILQLRGLPPFFSPKYDLKRHPNYRYTAEADKQKNA
FDLDRLINRRRRPGLNEACTMYEVAVSDDALTEEDEDILNYDDIDDPDAFA
>WP_003020245.1 MULTISPECIES: riboflavin synthase [Clostridia]
MFTGIIEEIGTVHKIKKGQLSVVLEVCAKTVLEDMKIGDSIAVNGVCLTVTALYSGSFVADVMHETLNRSALAALIPGGH
VNLERAMSASGRFGGHIVSGHIDGTGKIVYIQKDDNAVWFTIHTNPEIMRYVVEKGSVAIDGISLTIAKADRDRFSISAI
PHTVRQTVLNERKEGDSVNLEADIVGKYVGKFLSFKQNTDSHITKEFLEKYGY
>WP_003020247.1 MULTISPECIES: bifunctional 3,4-dihydroxy-2-butanone-4-phosphate synthase/GTP cyclohydrolase II [Clostridia]
MAAFHKIEEALEDLKKGKIILVTDDAERENEGDFICAAQFATTENINFMATYGKGLICMPMSEDYVSKLKIPQMVERNTD
NHETAFTVSIDHVTTSTGISAAERSITALACVEENVKPEDFRRPGHMFPLLAKKNGVLERNGHTEATVDLCRLAGLKECG
LCCEIMREDGTMMRTTELFELAERFGIKFITIQDLQNYRKCHDHLVERVTTVKMPTKYGDFIAYGFVNKLNGEHHIALVK
GEIGDGKHILCRVHSECLTGDTFGSLRCDCGQQFASAMTQIEKEGRGILLYMRQEGRGIGLINKLRAYELQEQGMDTLEA
NLALGFSGDEREYYIGAQILRDLGVSSMRLLTNNPDKVYQLAEFGLEITERIPLQMDATAHDLLYLKTKQKRMGHILKY
>WP_003020249.1 MULTISPECIES: 6,7-dimethyl-8-ribityllumazine synthase [Clostridia]
MKTFEGKLVSKGIKVGIVAARFNEFITAKLLGGAMDALLRHDVEEKNIHVAWVPGAFEIPLIASRMAKSGKYDVIICLGA
VIRGSTSHYDYVCSEVAKGIATVSLESGIPVLFGVLTTDSIEQAIERAGTKVGNKGYDCAVSAIEMVNLIEEIEK
>WP_003020266.1 MULTISPECIES: relaxase/mobilization nuclease domain-containing protein [Lachnospiraceae]
MATFKHISSKNADYGAAEAYLTFEHDEFTMKPTLDENGRLIPREDYRISSLNCGGEDFAVACMRANLRYEKNQKREDVKS
HHYIISFDPRDGTDNGLTVDRAQELGEQFCKEHFPGHQALICTHPDGHNHSGNIHVHIVINSLRIYEVPLLPYMDRPADT
REGCKHRCTNTAMEYFKSEVMEMCHREGLYQIDLLNGSKERITEREYWAAKKGQLALDKENAAREAAGQPTKPTKFETDK
AKLRRTIRQALSQAGSFDEFSSLLLREGVTVKESRGRLSYLTPDRTKPITARKLGDDFDKAAVLALLTQNAHRAAEQTKA
IPEYPVAVKKPSQGEKTAKTTPADNTLQRMVDREAKRTEGKGVGYDRWAAKHNLKQMAATVTAYQQYGFSSPEELDEACS
AAYTAMRKSLTELKQVEKTLDGKKELQRQVLAYSKTRPVRDGLKQQKNAKAKAAYRQKHESDFIIADAAARYFRENGISK
LPSYKALQAEIETLIKEKNSGYNDYRAKREEYRRLQTVKGNIDQILRRSEPQRRKEQSHER
>WP_003020269.1 MULTISPECIES: cysteine-rich VLP domain-containing protein [Lachnospiraceae]
MNGNIPRMDYRQYRAARRLVHECCNYDSGNCLLLEDSEPCVCVQSISYSLLCRWFTAAVLPLDEALEAALLRRESRKRCA
VCGAFFFPKSNRGKYCPDCAGRMKRINAAKRKRKQRGKCHALGHFKPA
>WP_003020271.1 MULTISPECIES: replication initiator protein A [Lachnospiraceae]
MTAGTELPAYLPYPRFLLETDLSHTARELYSLLLDRSTLSQKNGWQDSEGRTYIVYPIAEMAEVMKKGSTTIKGALNELD
AAGLLERRRTGFSCANRLYVKVPAPVVQFPDQLTDGKPTLIRAGNRPTDSRKTDLMTVGKPSPNQTNINNLIESQTKRAS
EGQPPAAYGRYKNVFLSDADLLGLEKDFPGKWEYYLDRLSCHIASTGKRYKSHAATIYKWAQEDAAKGKPKKGIPDYSFK
EGESL
>WP_003020273.1 MULTISPECIES: ATP-binding protein [Lachnospiraceae]
MTDTIHNTILPMTDTTVTPEDYTGEDGLLYCGKCHKPKEAYFPEGKTFFGRDRHPSECDCQRAARKEREAAEKQRSHLET
VERLKRQGFTDKTMQDWTFANDNGSCPQMKNAAGYVARWEQIKDGNYGLLLWGKVGTGKSYFAGCIANALMEQEVPVCMT
NFAAILNDLTASFAGRNEYISRLCSFPLLIIDDFGIERGTEYGLEQVYNVIDSRYRSRKPLIVTTNLTLEELQHPEDTAH
ARIYDRLLEMCSPLCFTGENLRKAAAQGKMERLKRLLAGKEICL
>WP_003020275.1 MULTISPECIES: transposon-encoded TnpW family protein [Clostridia]
MTDTQRNKRPARRPDCVTETRIGNTILVVSGFFKEGATDTAADKMMKVLEAEAAAGYLSCEKPN
>WP_003020278.1 MULTISPECIES: recombinase family protein [Lachnospiraceae]
MLRQTTQQLITALYPRLSHEDELQGESNSISNQKRILETYAKQNGFSNLRWYTDDGYSGANFQRPGFQAMLADIEAGKVG
TVIVKDMSRLGRNYLQVGMYTEMIFPQKNVRFIAINDGVDSAQGENDFAPLRNIFNEWLVRDTSKKIKAVKRSKGMSGKP
ITSKPVYGYLMDEDENFIIDEEAAPVVRQIYSLCLAGNGPTKIARMLTEQQIPTPGTLEYRRTGSTRRYHPGYECKWATN
TVVHLLENREYTGCLVNFKTEKPSYKLKHSIENPPEKQAVFENHHEPIIDRETWERVQELRKQRKRPNRYDEVGLFSGIL
FCADCGSVMYQQRYQTDKRKQDCYICGSYKKRTADCTAHFIRTDLLTAGVLSNLRKVTSYAAKHEARFMKLLIEQNEDGD
RRRNAAKKKELETAEKRISELSAIFKRLYEDSVTGRISDERFTELSADYEAEQKELKERAAKLREELSKVQEATENAEKF
MNVVRRHTTIEELTPTLLREFVEKIVVHESVALDGKRRGKLRRQEIEIYYSFVGKVELPDT
>WP_003020283.1 MULTISPECIES: TnpV protein [Bacillota]
MSELKPRITENGIDYILVGDYYIPDLKLPKEHRPIGKYGRMHREYLREVHPVRLNTLTLTGELWTYLADLNEQAQERLDT
IMEQMKDAEGVTEELKRTQEMEWVRRCNNIHNRAEEIILQEMIYS
>WP_003020286.1 MULTISPECIES: MarR family transcriptional regulator [Bacillota]
MENNHFNVAWAKSTALYTKAASVLGVGYPEMMVLYALESMGELTQKQIAENFGMQKQTVHTVVSALQKKGYLLLEASEGD
KREKRIVLTESGQVYAHRMIAPLRKAEEKVYRTIGNERLQAMCEILDLFNLLFERELRGGLGSE
>WP_003020289.1 MULTISPECIES: MATE family efflux transporter [Bacteria]
MNNKRTFFQYVIPSVLSFALSGVYAIVDGFFVGNSIGDAGLSAINIAYPITAVLQSVGTGIGMGGSVKYSILKAAGNEKK
AREFVAGATWLMLLFSAVLTVTVFFTSEKILSALGASGELLTLGNEYIKVIALGAILQVFGTGLVPFMRNYGGSLWAMIA
MICGFATNVALDYTFVWVLGRGMYGAALATIIGQGVTMAVALVYCAIKKNLTLKIAPVDTPKTAFQILKIGLAPFGLTLA
PNISLVIINRFSVYYGGQEAIATYACISYIICIVYLLLQGVGDGSQPLMSQFYGAGEEKSLKQTKTLAYEFSMVLAVISA
ILIYLLRGKIGLLFGSSAEVNAGVIKVMPIFLVSVPFDAITRVSAAAFYATEKSVLSYVLTFIEPIIMLVLMLMLPPVFG
GQITIWWSAVFAKVITASVSIVLSVRYSAQRNR
>WP_003020299.1 MULTISPECIES: helix-turn-helix domain-containing protein [Clostridia]
MKGATSIQERLWELRKDKGLNLEELSKLTGISKSALGSYEKEDFKEINHGNLITLADFYGVSVDYLLCRTENREQINTSL
TELHLNDEMVALLKSGRINNRLLCELATHKDFIKFLADIEIYVDGIATMQIQNLNALVDTVRHEIIERYRPGEDDPHLKV
LQAAHISDDEYFSHMVLDDLNLIIRDIREAHKKDSESAPQTTVADELKENLEAVENFKGSRDEKLVVLYCKQLGINYKNL
SDEEFRWLIRILKKSKKMGTPISQRKKR
>WP_003020302.1 MULTISPECIES: hypothetical protein [Clostridia]
MPRMSKKRKQELSFYLNDRGRVTYNELCRKCQHGCKQSFRAVVIDCPRYLSKRAKKKEEHTE
>WP_003020305.1 MULTISPECIES: DeoR family transcriptional regulator [Bacteria]
MNFEFMTIDTPLPPCMPFPRALTGFPVSSTAKVMYCRMLDAMLSKGQEDENGILFVCFPVTAIAAVLSRSPMTVKRSLNE
LETAGLIMRVRQGVGEPNRIYVLIPGKEDAALA
>WP_003020309.1 acyl-CoA--6-aminopenicillanic acid acyltransferase [Blautia hansenii]
MYHAHFRGTHYEAGFRWGSLLLKHKNIILENIPFEITQERIDYALSCLPIYEKYYHEIMEEIQGLADGQQCDVRILQAVL
FSMYSMPPSCNCSCFAFTTEHEILLGRNSDFLTEIERLNQNVVYKLTDGVYSFTGNTTAFVEIEDGVNEHGLAVGLTSVY
PNQCKPGFNAGMIVRYLLEKCKNVSEAVSCLYQLPIASAQTLTLADAMGTITVIECNAEQIKVEKTLNNNLSFVCATNTF
HFPEMIGYNNDKIDNWFAEERYQTLYSAFIRKNGGFNLPFAEKLLSGDYGFLCQYDRSTGKDTVWSVIYDMKRHKIYRSE
GNPGRHKFKEDTRFQF
>WP_003020311.1 MULTISPECIES: MobQ family relaxase [Clostridia]
MPCPHNEITIVQRSQRQSAVAAAAYQSGEKLFCEYDQQVKHYSEKRGIVHNEILLPANAPPEYADRNTLWNAAEAVEKQW
NSQLARRWVLTIPREIPPDQYAVLVREFCEQQFVSKGMIVDFAIHDPHPPGHNPHAHVMLTMRAMDEHGKWLPKSRKVYD
LDENGERIKLPSGRWKSHKEDTVDWNDQKYCEIWRHEWEVIQNRYLEANDRPERVDLRSYARQGLDIIPTVHEGAAVRQM
EKRGIQTNIGNLNREIRAANNLMKSIRQLIQNLKGWITELGEKRKELLAQKAAEEATLLPNLLMKYMEIRKEERKDWTRA
GQNRGTSQDLKAVSEALSYLRQKGLSTVEDLEAFLESSGKSAADYRNQMKPKEARSKVIDGILASRTDCKECKAVYEKYQ
KIFFKKTKEKFKQEHPEVARYEKAAAYLAKHPDDKDSTQKELQEEQETLLEEIAALKTPLTEVQEDLKKLRDIRYWVRKA
TPGTEESKEPPKKQPIKEVLQDKADEKKAQRTAPVQTKHKQQDMEL
>WP_003020317.1 MULTISPECIES: virulence-associated E family protein [Clostridia]
MQPPQSIEEIKAGLETTEKGGVRQSIRNCLTVFQRDPLLSGAIAYNILTDRKDIIKPIGFHRESTALNDTDMKYLLLYLE
ETYGLTNEKKIDNAIGIVANENKYHPIRDYLNTLVWDGTERIRFCLRHFLGADADDYTYEALKLFLLGAISRAFQPGCKF
EIMLCLVGGQGAGKSTFFRLLAVRDEWFSDDLRKLDDDNVYRKLQGHWIIEMSEMMATANAKSIEEIKSFLSRQKEVYKI
PYETHPADRPRQCVFGGTSNALDFLPLDRSGNRRFIPVMVYPEQAEVHILEDEAASRAYIEQMWAEAMEIYRSGRFKLAF
SPAMQRYLKEHQRDFMPEDTKAGMIQAYLDKYTGSMVCSKQLYKEALNHVFDEPKQWEIREINEIMNQCISGWRYFPNPR
MFSEYGRQKGWERENPATDSGNPSEKTMDGFVEVTEQMELPF
>WP_003020324.1 MULTISPECIES: hypothetical protein [Bacillota]
MAKNKTEIHVTTVFDGELDATDVFVSLISQKYGKTNTKEYLAKRKDMSYNEDEVQKSQIPSGLCG
>WP_003020327.1 MULTISPECIES: recombinase family protein [Lachnospiraceae]
MAMMNEMEYRTIGSALAGGYRAAVYCRLSKDDDLQGESASIANQRDMLEKYCEKQGWEVVAVYQDDGFTGLNMERPDLQR
MLRAIERRQINLVITKDLSRLGRNYLQTGHLIEDFFPRNGVRYIAMNDGIDTLRDNNDIAPFKNILNEMYSKDISKKVHS
SYLLKAQKGQFTGCLAPFGYRKDPEDKNHLLIDEETAPIVRLIFGYALNGHGPNYIRRRLEEEKIPCPTWWNRERGLRNT
RTKWEKKDPENGRYMWDFSVIKDLLMNPVYTGAIASQKKDYRFKIGTIGEKKPEDWIVVEGQHEPLIDRMSFDIVQNKLK
SRQRPGQTNEISLFAGLLKCGECGKSLTVRYTNAKHPQQIYSCKTYNAFGKNHCTQHRIDYDTLYSHVLRKIRECARAAL
MDGEAVADRLTNTCEAEQREQREAMERSLTRDEERIEVLDKMVMRLYEDMIAGRISEQNFNTMLEKTQTEQTELKAKVSE
GRKRLSDEVQLANDAKQWVEAIQEYANITELDVATLNRLIKEIVVHERIDEDKTRHISIEIHFNLKPIPEVEQVTA
>WP_003020330.1 MULTISPECIES: CD0415/CD1112 family protein [Lachnospiraceae]
MDFLTDWLTNWLKELLIGGIMGNLEGLFDTVNAQVGEIAAQVGTTPAAWHAGVFSLIRQLSETVILPIAGMVLTFVATYE
LIQMLLEKNNMHEVDVANLYKWMFKTACAILILSNTFNIVMAVFDVSQSVIAQAGGLIQGSTDVSADMLAELETSLEAMD
LGPLLGLWLQSALIGFTMKAMGIIIFVLVYGRMLEIYLLTSLAPIPVATLSNRELGGTGQNYIKSLFAVGFQGLLILVCV
AIYAVLIQGIATSGDPIGAIWGTVGYTVLLCFMLFKTGSIAQRIFGAH
>WP_003020333.1 MULTISPECIES: septation protein SpoVG family protein [Bacillota]
MPRRYGADGTRLWNGKTPEEFTEADAYRFMAETEAVLQRKELMDDPAQPAPASGKEEFYLSKKDDVLLTPEQIAAEERRW
LFDAPIAELAEVKGVSIDEAVKMRTDAVLQEAVVPITVSVRPIEPQGKLIGFASVNFGGVVIDDFKVVDGKNGIFLGAPS
KPDPASRTGYRATVRIPDRATQERINAAGVEAYHAAVEQLVARAQAVRPAPIKEQMAEAAKQAGKENAARPAPAKAKEAR
NDR
>WP_003020336.1 site-specific DNA-methyltransferase [Blautia hansenii]
MTDSRTLGQSVPKEGLFLMDGIEGLRSLPKHSVDMLLTDPPYGTTRNYWDVPLPLPELWEAVKWAVKPNGAVLFFAQCPF
DKVLGASNLAMLRYEWIWYKERGTGFLNANRAPLKKSENILVFYQKSPVYNPQFTYGKPYTRVHSRSGTSSNYGKFERQG
SESNDGRRYPGNVLFVPTVSGGIHPTQKPVELCEYLIRTYTRPGELVADICAGSGTTAIAAINTERRFVCFETAPSFYAA
ASERIRAAQAVKSSGEKGV
>WP_003020342.1 PrgI family protein [Blautia hansenii]
MPYVNVPNDLSKIKTKMAFNLTKRQLVCFGSAGAVGIPAYLLTRGTLGNTGAMFLMLGIMLPAFLLAMYEKDGLPFEKVV
RNIIRAKFLRPGIRAYQTENIYAPFAGPGAGKEDVIEKHKEEKRSRRQG
>WP_003020346.1 MULTISPECIES: DUF87 domain-containing protein [Clostridia]
MHPDGVCKLPGGLYTKTVEYEDINYSVASTEDQTAIFSGWSSFLNYFDSSLPFQLSFINRRSHSRSRYQVNIPKADDNYN
SVRDEFTGMLKNQIAKSNNGIERSKYITFGIPAEGIAEARPRLERVEADVMGNFKRLGVPSEPMDGRARLALLHSQMHPG
SREAFRFSWKDIPQTGLGTKDFIAPDSLDFRQSRTFRIGQYWGAVSYLQIMASELSDKLLAEILELDAEMTVTMHIQTVD
QLKAIKTIKGKISDIGKMKVEEQRKAVRSGYDPDILPPDLITFSKDAAELLADLQSRNERMFLLTFTVVNLAPNRQRLEN
DVFTVGGIAQKYNCALRRLDWQQEQGFVSSLALGYNEVEIQRGMTTSSTAIFIPFMTRELRMAGQALYYGMNALSHNVIM
ADRKKLKSANGMYLGSTGSGKSFAAKRELLNVFLTIPQDRIIVVDPMGEYAPLVRRLGGQVIEIAPDSPHHLNPMDVELN
MAAGESPLSMKADFLLSLCELVVGGKEGLQPIEKTVIDRCVRLVYREQALGLETAKTPLLQDLYEELLRQPEPEARRVAT
ALELYCTGSLNLFNHPTNVKTDSRVVCIVLKNMGENLRKIAMHITNEFVSQAVDQNFHEGAATWCYFDEFHILLRDPLTA
SYFVAVWKMLRKKGCVPSALTQNVKDLLASREIENILDNTDFMILLSQAQSDRTILAKQLGISEHQLSYITHSNSGEGLL
FYGNVTIPFVDRFPRGEIYDLLTTRPEDMKNETKNE
>WP_003020355.1 DUF4366 domain-containing protein [Blautia hansenii]
MKHFRMLAAGLCFAVLLCGFAIPAYAYSDSGNEEPPVVEETPAPEPAPTITPGAGFSEDGNLVTRDLLYDAATNKQFITV
ETSGGNTFYIVIDYDKPVDEDGEQYHTYFLNMVDEADLLAALEAAGGELPACSCTEKCAPGAINTDCEVCAVNMTECAGT
APEPAPVTEPAEEPEPEPQQKSNTGTLLLILAVAVLGGGAGWYFKIYRPKHEKAAVPEEDYSEELADYDDPEDDGPPWDE
DNTESEDNE
>WP_003020359.1 MULTISPECIES: hypothetical protein [Clostridia]
MDKNQGYAILKAVMLENGRGFALGEHPTAPSRYVTWACYDDKDGQRQYEWGHYGNDRTAMEQDFTDRVQDYQRIYNVGIR
QTEAPGLYKYYSTQRPVDIGTFPKPPYNKPDEIFNYDQRIPVENGSFLAWGYLTYTRPLTEKQASDYELRPAPDNPDRPR
PIAEQMKNAAKLAEADRGSEAPAPQRRQPDRGDR
>WP_003020361.1 MULTISPECIES: hypothetical protein [Blautia]
MEKKREQELSVLEVLRLHREFHLPHPVPADKQEKPLDKVKEPPRACRSREREER
>WP_003020363.1 MULTISPECIES: plasmid mobilization relaxosome protein MobC [Bacillota]
MTKKRRRPIHLHVMVSEAEQALIQERMAEAGIRNMGAYMRKMALSGYVLHVDLSPVRELVSLQRRCSNNLNQVAIQANTY
GAIYPEELAALQRDYAALWGPLSDLLKQLSALVEL
>WP_003020371.1 helix-turn-helix domain-containing protein [Blautia hansenii]
MDYMTLKEAAEKWGVTPRRVNYYCAAGRIPGAVKMATIWLIPKNTEKPIDGRTKQGKELRHE
>WP_003020373.1 response regulator transcription factor [Blautia hansenii]
MNKILIIDDDRELCALIKRSVQAENIEADFCNTGKDGLQKLKEQEYQLVVLDVMMPGMDGFETLEEIRKENSLPILMFTS
KNDSISKVRGLRAGADDYLTKPFDMDELIARIASLIRRYTRFNQQAGAIQKLNFDGLQIDLENRSVTTENGTFELPPKEF
DLLLYCAKHQGKILTKQQIYEEVWGEEYFYDDSNIMAIISRLRKKLEVNPSSPKYIQTVKGIGYRFNKEV
>WP_003020375.1 HAMP domain-containing sensor histidine kinase [Blautia hansenii]
MEIIVFLSIVIAVGAVLTSIVLVRRVKKQIAEMTDVLVDVKNGNGNRRILSATNELTAPLAYEINEIVVAYESRLSTVRQ
TEETNRQLMTSLSHDVRTPLTTLIGYLDAAHKGLVTGKDRDDYIETARRKAHDLKEYIDVLFDWFKLNSNEFALEIQSVE
AAELTRNILIDWIPIFEDKQVDYDIDIPEQPVRVRLDMDSYMRIINNLIQNVIAHSHADKIKIALSKKESNMELLLADNG
VGIEKEDLKHIFERLYKCDKGRSEKGSGLGLSIVHQLVEKMGGSITVESFPGKGTEFVLRFPLEI
>WP_003020381.1 ABC transporter permease [Blautia hansenii]
MLKLIKCEFLKLKRKKFIPLIILAAFLFPIPLTYLMTTPSMMERYTDRADAFDGLFNMVLGYGIQFLLPCIIGVIAAILF
FMERDNDTFKNLRTIPVTSTQMVLAKIIVLFLLGIVFCVASTIATILCGFGTLEVYGIGYKLFLAVETGIFITAGTLPLI
VLVVFFSKTYVFSILLCVFYSVLNMSATALFDTLPKTMLWLLPTPLTTFWSAGDMAAHGIKMDLEQMTGLIPSTFQVVFI
LGIMALVSFLLIDRLYKQRGE
>WP_003020385.1 ABC transporter permease [Blautia hansenii]
MVRIVKTEFYKLKRYHILWAGVALMLLSVLLTLFTSMANDGSVWDFAYLTEQVIKNNMSMIFPMCISLIAGYMISREQTD
DTLKNILTVPISFKKLLTGKLIVCGVLSIIFGLICSLFTIIAEMIVGFPGFEISLALKAALQITAVNFFLYLAVLPIIAL
TCRRAGSFLVGVIIAFVYGYGGMFAAGNMTLANLYPITASLGMVGYRSYDTAVNWNIGTCSCSLALAVVISAILILCIKE
REATQTKKKAKKVAPKKGW
>WP_003020388.1 hypothetical protein [Blautia hansenii]
MKKIVLALAFVLLGSFMLAGCSKDEILNHYNNIVQSAGSIELTGKSSLQGEKEKGIDDYTGTYTADYASFSGTEYLFGGT
SIKREAGKELSIDCTLEITEGTAKVFWISGSDEAVTLIEATGTYSDTITLPDGGNYIGIECENFTGNIELNIE
>WP_003020398.1 recombinase family protein [Blautia hansenii]
MARAKNRGYQQSFSPSYTIRRWRLGIYIRLSKEDLKKGKDDSNSVKNQRDLLNDFYRRNIDEFESITEYVDDGHTGTDAN
REDFQRLLADVMSGKINCVIVKDLSRFARNYSDAGSLIDNLFVQMGVRFLSLAENVDSYKNPDSVSNIIVPITNVMNDNY
CYQTSKKIRQVFDYKRRNGQYIGAFAPYGYVKHPKDKHRLIVDPDAAENVKLIFTMLIQGSSKRAIALYLNEHGVPSPSA
YKVQKGLPVSTRGYDDPMWGARMIHSILTNPTYTGDLAQGRSRVKSYKVHQIEAVPREEWVEVAGTHEAIIDYETFDKVQ
ALLQRDTRTSPKGREVHLFSGFLKCADCGRAITRCVGKNNNVYYSCSTYKNRSRTACTMHSIKHERLEAAVLFAVQHQVH
LAVSYSEIVTQINSAPIKKSQSYRLDDLIAAKERELTKITRYKQSLYQDWKDGEITQQEYRDMKADYERQTSDISAVLTR
LNAERAELANGVDNEHPALVAFMKYQNIEALNREILVELVDYIKVYENGNISVKFKFADELRKIAEYIEINTTEDTAVAG
>WP_003020402.1 hypothetical protein [Blautia hansenii]
MITNNELFIKAAEKNYELFKVPTNMVKAKKTTRFYTAEQKADLDIKTSVNKIGDIINLSQELQTHMWHQLNHGAKYKDIE
EVYFDICQLAVLSNLAIDAAKKEFDITIADELRKLKEKWIRRDDTGRVIKPFFFGFLAKEKGYYNPEKKNYMHHDTSMDY
LHMISAY
>WP_003020405.1 NUMOD4 domain-containing protein [Blautia hansenii]
MEEIWKEVKEYEELYEISNTGKLRSKDRAILKRNGVTQYRNGILIALNTNSDGYLQGKLCKEGKTKTVKIHRLVAEHFLP
NPNNLPEVNHKDYDRTNNNVNNLEWSSHKENIQHGAKVGHYKRYGSNNSNYKNTTLKEFYKNNPDEKKKLARHGSANGRA
KQIKLIFPNKSEKIFPCIKDCAKYCNNTIPEFQNFSQRTVIEYISKSANNKKYIKNYLFEIL
>WP_003020408.1 hypothetical protein [Blautia hansenii]
MIKLDGIKIPSLDAKDIYIANYLYPKQGYNLKRKDGSYNIAKFKNTLDYSLDLIKLREVYLKEYRNKRFSWYERNEMEHT
DRVINVTFKYSNKEYNKIGSIKENEEQKKKGKCKYPKYLYVKFGYEISQNSITNCVYVANGELIAIQTGIYVPPDKIVPE
TLLKDNFIYEDGVYKIKKNGTLNSVANLRYELYKNGFWCNGIHYVRFKRSSGSSRVGKCLFIDEKLYKRMHKWEMCGIKL
KEGDKVDLAALEAYIALTLSSIIDTIEIKPENILILDDYESTFTDTVIATEMKEENGKYSLQTGEKQVKISNSIWDGLSL
IDKSIMGIYDKYGMILLRKNFFKSCCFNTNIQQFFKDNNISDISQLNGFTLAESIEDIKLITTPSSIKYLKFGTIEQWLK
NIDSTFGVVKHEKKTHFFDGRMVQSHYQLINTLQLTKKQVREFIQPSLDYMYLLKTEPAAVRHYVKYSDEHEFESNNLKT
KNEIIYQLMGLNNKFCETKWYKDFVNELIKSYKRNLKSGHVLIEGNYSTLLGNPYELLLNTIGEFYGESILGVGNVHTTR
FPYGKKILGSRSPHVCVSNILLSNNVECALIDKYFNLTDEIICINSIGENILERLNGADWIKSKSALRSNL
>WP_003020413.1 hypothetical protein [Blautia hansenii]
MDRLEQMKIMSERLSKKCSGYPCIRCPLKENTSNFCYSFDDIKDYDILKEHCKIMGIDISDLIGFTKFEIEPGYLLQLKG
GKFVIAMGEKRNLFFHYFDVANSKLNDYAFCLDDIKDDFTALASVAIITVYGHTFSKSLGLNDRLILWERNGSECKIYNI
ETDGQSIKIQPNANTYLTENNDGDIFIENTSDNEEYICIKHENLPGLIAALQEIQGLYEKEVV
>WP_003020416.1 hypothetical protein [Blautia hansenii]
MNEFKKGDIIKGINKRYLHTNKDMKKAIVTDILSGNMMKIKILDHENKNTIGHFFTVDNTDQFFELISNKEIHITLDDTT
TIAILKENGKVVKRSEAKLHPDDTFDFETGVNVVMDRLFNRENKSTDTSAPVADKHLHLKINGKDLGVLGSPVNKTDVFG
EQLHVGDTVQYLEKGTTSGDLISVGNAVVISNEELVLFNGDKENIKRRNLPFMLSESYTKRKLGHRYPYTDIRVGYLAWE
VNIWID
>WP_003020420.1 DEAD/DEAH box helicase family protein [Blautia hansenii]
MIQVIDSIMGSGKSTWMINYINSHPEQQYLIVVPYLSEVNRYEVALENIKGFQPRNKPGGKISDFKELVASGRNIVTTHA
LLKNIDRECLNLLQVQNYNLILDEAMQVIEEYHIPQSDLKIILNNEYIKISDDGFVIWNNENENAKEYKGKWVKEIRKYA
ELNSLMAYQDSDKTPVKLIWNYPSNFFEYFNNIYILTYLWSGDIQEAYFKLHNIEYQHCSLINGKLSPYSKSNDIIERQK
YKQLITVLDDKKLNQIGEREYKSKIPLSSSWYKSNVNSLHMKILKNHLYNYFHNKVKTLMIDNMWVTFKDYQSKLKGKGY
TGSKKNPCFVPFNTRGTNEYANKKSLAFMVNVYLNPVIKNFFAQHNIQLNQDEYATSILVQWIWRSQIREDKPIILYLPS
KRMRDLLNEFFA
>WP_003020421.1 hypothetical protein [Blautia hansenii]
MVRIDTSKLHPGMIVKNYKELCKILGIEPKTSNSKIRQLKEIEELISYQKSGHAFIIKEVYDKKTLKFTLSKPRDKRYKN
PRNIYTRYISQILLQVINNCSEKQFSNVTFKDICVLLGLVEIDNNEKYVFKNTDGTTLEMTQEQRTLSIQKMESILKSAI
TSLVNKGYITCQHTERRYTFSFSASINVINLSEMDVQREKQMLHEEFILFITNNYLRKEAVNDTSN
>WP_003020424.1 hypothetical protein [Blautia hansenii]
MINKNQIYKAFYETVSSGESDLHYIKGALDISKKLLIMVEQNNRSQITTTATNSDKKQLTELYA
>WP_003020428.1 hypothetical protein [Blautia hansenii]
MKYKIGDKVKVRSDLVKDNRYGHHVYVSAMDNFKGEQTIREIRGDGYLIYGDCGNYRWTDEMFEDTEENKMDNNNITVNM
ENLSPEERSTLLSLIEKANKPKNKVWKPEENETYYYSYSDGHIEKTTCDNRNMYKNRYAIGNCFKTKKEAEFALERQKVI
MELKRFALEHNEKEIDWSNDDEQKYCLYFNHERNRIMIDNFDVSQFLSEQIYFTSDTIAQQAIKEIGEERLEKYYFEVKE
>WP_003020432.1 hypothetical protein [Blautia hansenii]
MNNKRNHKYYQEIFEKWNNRRTSLEIPRLLIYQPKDDEEFRQCYLPETAKGQPFYKARHSLPKYWFVSNYGTILTLEHDI
PELLVDIVTNEDKIASSFDYGGLTYQIDNDALVALVFNTESYIETAAKEIIEIKGIKAFTKNMVTIFYRSYFEPLEHLNV
IEIIKANLKNLKPSNLVITKEEKLYEI
>WP_003020436.1 hypothetical protein [Blautia hansenii]
MDKNAIIVNNLKEFTEVLNNQIDLLYENLPTSKEECIQKNCTALAYQKVLWTLEKILQGKKYNEDI
>WP_003020440.1 hypothetical protein [Blautia hansenii]
MSDFGIMWTVVSIAAIAGMIITGKPECLCIFAIPYILTFLD
>WP_003020443.1 GatB/YqeY domain-containing protein [Blautia hansenii]
MTIETLREQMITAMKAGNKLKKEVLSSVLSTAKNMAIEKGCKDNISEEIVNAAILKELKTATEMLDTCPSDRLEQLEEFT
LRIEILKEIAPTMMDKSEIERYVIQLVEENNIELITKNKGQIMKVITPSLKGKADGKLVNTVVQEILKNE
>WP_003020449.1 transposase [Blautia hansenii]
MTMFERYVKLPVYTINLRLYPTSSQKETIDTIIHELHKACNIAVYDMFTNLTNTTEREDKESKQKIHFPNINTMIKKDYL
EKLREERPSISIIPASALSGNNGVFKRDLSKRLDAQVSEGNQKKKTNGKGVKRPIESSKAPYYSKKHPRRSYTYQETLSK
IIFNETNDNVVHLNLNKVGRIKARGMKNYLRILRFDETCNMTFKEYCELHKRTAHLFTIKKDNCGDYFIQICLKNVYKLI
KDSDNKKEIGIDVGVTDLMILSDGTKYSNPRFKNGEHGEVQKHREQLHRQLSRREGFANIKFREKYKVDHDTLPSKRYQE
TKLQAAKLERKVARQRKHHMENMVLDVIRQSSFIGIENLSVKDMMKNVKKNKSET
>WP_003020452.1 hypothetical protein [Blautia hansenii]
MKTFLFIAGFCLEVACFTTIINLYDWKAFALSIGAALGASIVGIMRNKLDR
>WP_003020455.1 hypothetical protein [Blautia hansenii]
MESNMKSLLSSLEKDSENIKAYKIQLIHELSVADQKITDIYHYIEFHPLNACQGYKMAKLLQDTLKERREIKNELEILGQ
IYGFNLKSIANGKLEKASKTKQKKYKPRILKELFE
>WP_003020461.1 metallophosphoesterase [Blautia hansenii]
MFYVTGDTHGNYDIYKLSTPSLNKNNISLTSNDYLVICGDFGLVWNNSPDENYWLDWLNEKPCTTLFVDGNHENHNLLNQ
MKPMLWNGGFVHQIRPKVMHLMRGQIFNIDGTTFFTMGGAASVDKQFRKEGVSWWAEEMPSAEEYKTANKNLEKANFKVD
YILTHTAPTSIVNQLIPEIKPPDKLTNYLENIKENVDYKHWYFGHFHIDEDIDDEHTVLYNSIIKIGE
>WP_003020464.1 hypothetical protein [Blautia hansenii]
MKTFKTLKKECIYRNEKYKVVISKYIGQFIGLCYKVKIRKVNRLHSRSYYIERIDNTYKTAVEEAFERYGKYLDNKNEEE
KDIQEFNSWNGVIE
>WP_003020466.1 hypothetical protein [Blautia hansenii]
MKIIKKNIEYKGEKYRAVIKTGVFITVKLYKTNKFFPVFRDYADYSEFTDYPDLIKKIFHTYEDVILCQEKSKKLYQDLQ
EWNGVIDENI
>WP_003020472.1 AAA family ATPase [Blautia hansenii]
MNKINTFKTNTQRKIRTISNAFFNKQLETATNNTLRFFSNSLKENFYPTLDIGANRQIYTTISNTIKRAAKSAEKFCNKN
GDLNHNKTILLKIDNMNAYMFIRTADVYNPLSGCYPRFYITFLGIEALKAKIKFINTMNYVQNYVQNNKVGVNTLYLDKN
RKTPSWAISYQSVTNKGLDEIFSDTDISYISSFLKEWKTNRDLYEQLNIIHKTGILLYGAPGTGKTSISKAIAKELNTDL
YVVNMGDFNEAQIERIKIEMDDCDEDTSIILLEDIDCIFSTRDNLKTENQQKAAQLLLQFLDGVFSIPNTVFIATTNHIE
DLDPALIRDGRFDVKIEMKNLSQETANKMCKHFKLTDEEILSILENETFPINPAYLQNKIVTRIIERSKPCLSMMP
>WP_003020475.1 hypothetical protein [Blautia hansenii]
MGDYMTGKEIVNLIRRLREKGLSSDEILDIIEYIETHEPKEQVKSK
>WP_003020478.1 helix-turn-helix domain-containing protein [Blautia hansenii]
MTNKELSNLVNTYIINNGINKVFLAEKLGISRQALDKLLNKKQFSLDDANRILNIIGYEVSEVLIKKV
>WP_003020482.1 hypothetical protein [Blautia hansenii]
MTTLNINFLSENATIEMKNEFFTAVKHEETSMLISQSEETIEKLEKSLKKDDITEEEIKALKSKLTAEKQVLETLNTSLF
ETKDTYNKVIADMTKKNEDHFGNKLEVVRNVLRVLATWDNSRLVKFALVETFKGEALHDALETIHINSKSNDDGCLVMSK
EVKEAYKKASNELESIIKNTFSLPFATSYTDKTRVKMNADDKKLLNDCYVKGFRNKFSQNEATGVVDFAGRQVNTLVRGK
KDKKTGKITYNYSGLYQTVCQIVMKHYFK
>WP_003020487.1 hypothetical protein [Blautia hansenii]
MNTIELIATLKEMGKKAGKENIVGGIIDAIINYYNNKANFFEEDAIRVFKRFLKTGVLQFS
>WP_003020489.1 hypothetical protein [Blautia hansenii]
MPKNISKKGKNMTILEEKEALKKELLKAKSEGLRVFINKSPDYAYGLMTDGISMIYVDITNYPYGFTTSLEYVPNKATGS
GCHTLDHGYYYKELNKGIFLEAVNAGKKRAFVYGAECYKSFEHYLKRHPDFYRFYREL
>WP_003020491.1 hypothetical protein [Blautia hansenii]
MRIPEKYRELYTCQLPLRLQQSILNAVERTFEGSFLTESEIQEAVESVGCEQVKNLTDTIYIEFV
>WP_003020498.1 hypothetical protein [Blautia hansenii]
MPQVSIVLGVMSILLKGLAKIDKTDVKGTLLCAKMAEVGFFITGCIALF
>WP_003020500.1 hypothetical protein [Blautia hansenii]
MKRNNVMESYIIGIKNGKCVVATETEIINNALEQEKQGIEPHYVYQPNKEEKPIGNPGWLVWNSYSHGCGVVHRRDDGKM
VIFTGLQGDFSYV
>WP_003020502.1 hypothetical protein [Blautia hansenii]
MYDNDEIVTKKFQKACFILTILTGVILLLLNFTLFTFRHYSHNQLRGFDVEYIETTENSIILTVDNQQLNISKEKLEDNL
IIDIRDIVDWNTDGTEIALSLANGNELYATQTQNIYAPKFKNYVGFNEIQSVEETETEIHITTKDGNIYTIKK
>WP_003020504.1 hypothetical protein [Blautia hansenii]
MKTLTLALSQSKYTYNIPEAIDGYIFDYTPDITEIVALENKAEIKLLDILHSKGFKKRNFFFKPETYKVHINLYMTGFSS
MLISFLNVCYSYGIHVTCYHYNRKDNHFFAQEVAM
>WP_003020511.1 hypothetical protein [Blautia hansenii]
MKDFIKEFKRDITSYGKEHYTACEKETNIDDIYRQETLICERGKILYNCLEVRDSTTYQASGIVSNDVEQFLKLPISEIE
SMCNVIYHYSLVEVEE
>WP_003020513.1 hypothetical protein [Blautia hansenii]
MKQSQVVAEYDYYTLEQAREILYPEFIAKRQMKNRYKRKKLIKQKCIGFGLSLCSIIAILCGDGAFILPLLLSFYIMLTN
KIIII
>WP_003020515.1 DUF5688 family protein [Blautia hansenii]
MTREDIIRELEVKGFNVEMKDTVKNGVICKGILVHDEKDVNPLIYTEQMIQEADKRKKTLEEVVDEFIKVYENSKDCMKM
EIQRRRWIRYLMNRDWVMKHLSIAIQKSSDENLVKHDLDNFTGMEAYLLLMENGKEDESYSMKIETCHLKQWNISEEEAW
KIAYKHICEETHIVGMSQMMSELIGAPVEEEEDDMMYVISNSDKMKGASAILNEKALKEFAQKKGVARLYVLPSSVHEMI
IIPDNGEFDLSVLSEMVSEVNNTEVKPEEQLPSRAYLLEF
>WP_003020519.1 hypothetical protein [Blautia hansenii]
MTSVFKKLLNAAKNGSYKISLQDKTLVINGREVIKNGIYSSENILIEPSDLDGYFYEGNEIEEIKSEPWNCVRMLYELYK
YSIPDKKWDDRKSVFKALPIELISEEDMVLNHPRYMACAVLEGYILLAGLQGWLKWEREDHWYWVNKYDRECIVLKQWVI
>WP_003020521.1 hypothetical protein [Blautia hansenii]
MKTSLSEMIKQLEEQGIDTSKFSINIDGKDLNEFLDLAKRNVEQGTVEHKTFRRWVLAQTWKMLTELVYDPNDRRFDAGW
ERYMRLKYDYKYQFTVLMDELKVLDKMKKRNSASEEYTIRKLFFTQDVVLKTCNHALASFRKNIAYFRGYFSDTVNRILE
EAERTYSLMISRKRNDYHSMYVLLDSFIKTGILNHINNRERKCQEWKDAYKAAGAYYSLQNMILYHDCMLPLCAKKESYF
ELNRITTRYSRIGELWRLHALMLETIDYNDFDLVKSICKRK
>WP_003020523.1 reverse transcriptase domain-containing protein [Blautia hansenii]
MKVSKLLKMMFEFDRWQELINHATEKGIRLDVLHEYCFEEKREKLFADILSNQYNIFPPHIARIPKDKPGEFREVYVNEA
LDRIVLTLINDCLCDLFKDMVHPNCKSYQKGTSTQKVVLEVSQKIVSLNKQGIIGYKSDFSKYFDTVNIEVIDNIFDVLE
KRLGFKKDTEPVINLLRRYYHQDLYFNLQGKLEARYQGLKQGCAVASFLANACLYELDEYMANKYEIYYRYSDDTVVIDN
HVENVITDMNNIISKYGVTLNPKKVEPLYSDKWFKFLGFLIKGNQITLSGTRVKKFQKEVEKRSIKRRKCSSKQAKNAIT
KFLYEGEFNWATSCLSIINVEKDINELNGFIMDCIRACETGKKKIGGLGSVTNLPDKTILRGTGRNVKSNKAKTGYIEKY
ISVGCLAKDVKLAQPVFETVVRNMWR
>WP_003020525.1 hypothetical protein [Blautia hansenii]
MSNYWEYRDVKVLIAERLMTMDGWKVYGYHPDNSDAMIDYFDPAYWDGIAEKNGYVLCVDVFGASEAKEIREYNYNGTAI
NMSIQAKIEKLEQMTVERGASEQEEESAKKMIENLRQKAAKETETEKYTVVGMMPGHMAHPPRMNWHIEKDGVYIAKGNG
LLKFHGIDSYYKYRQYMEDLSDYRKLSKEKYKEKFMFEHRDSYKPERLNDAFEYHYKEISEKAKLCQQFDALINKFDTTC
GGLLGSGDGYIYEEKTVTEYKKEMKPFETETGVLKEGQCFILKTRFNYGHNKGQVFRIHETEYNGQKNYHAYKLNGKCTK
ECTGRANSSNSWNCFNEKFFKWIEEGFISWCEIREVKTPYEVKKVVKTKISNAKNNEESNNKRRYTYDISEDVDTRDGSK
IWLVKVKEKLSKEEYVNVNHWMKELGGYYSKFKHAFLFKENPEAKLNMEAA
>WP_003020527.1 hypothetical protein [Blautia hansenii]
MNVKISNGNSKMGKIPSVSFPSLLTCIKCDCNKICYAHKLEKLRPSVRQSYLHNWNLYKSDRETYWREIEATIMLSRFFR
FHVSGDIPDQDYIHRMIDVANRHQHCEILCFTKKFDMCNKEISERKGELPNNLHLIYSGWKNLKMKNPYNLPEAHVRYRD
GTTTAMEEAIECDGDCTECAITDSGCWVLKKGEQVVFTQH
>WP_003020535.1 hypothetical protein [Blautia hansenii]
MERSITKAKELWKDFGNVPMNPETECIEEEWNGFPAGTHREEIWHWFEEEFDLSVAEDLMGL
>WP_003020538.1 hypothetical protein [Blautia hansenii]
MGLDMYLNKAKRFNDANIKEIISINCYLQWKEQDNEYSLLEWCGVKEEKNK
>WP_003020542.1 hypothetical protein [Blautia hansenii]
MLKKKKINKDLLPLYESEFNTRYYSWDDEKKYGRKSIISYLADWRKANQIHRWFVENVQDGNDDCEIYEVSKEQLEELLT
LCKIVLENSKLIDAQVKNGQTYVDGEWVDNYEDGQVIENNVIARKLLPTASGFFFGSTEYDQWYLEDIKHTIAVLEDCLR
DTDFEHEVVMYSSSW
>WP_003020544.1 hypothetical protein [Blautia hansenii]
MEIARKDKYMSFSREETICELNKFWETEIKYWEHKLGVTSDESKEPYIKSLEEMGNMELKYSPMYPFPEEKYRLDVEGVK
DFFRYKKMNIYGKDWKTKTTGGRNWK
>WP_003020547.1 hypothetical protein [Blautia hansenii]
MTLYEYLSLVEYNDEITVWDKGYYVEMYFYGGIEERDKWWDKSISELSKLLTITTIHPTGVTVNYSEVIEKHLEDLKRAN
LFDVTETDYIMDIIESIMSGNVSEEWMKKFVNILKSN
>WP_003020549.1 hypothetical protein [Blautia hansenii]
MDYEMILDEIIRFENLTSQEIQDELVPIIKSYDINFLSKLVNVSKDNIHRICKSLFVNKNQRVSFKLYIKLLALGKAKQS
N
>WP_003020551.1 hypothetical protein [Blautia hansenii]
MEELKKLNGKKVSLKTLEEVECSMHVLSMECLGTSGMYIGFNWYSIGLDDGTEIDVYCRY
>WP_003020557.1 hypothetical protein [Blautia hansenii]
MNKMEFKKSKEYKDIFKKIKNYHEGFKFTLPYYKMTQGQKNAINIITSDCIKERIIDSVSIGLNLSGEITEETFIRL
>WP_003020560.1 hypothetical protein [Blautia hansenii]
MKKYKIDDLTMENIATYMNDEVREKVHLKEAPCSNEHFLVAYYEELQSGEFEKQSEFYDLLLNEFNIDIEELQNIERVTT
YNNHEISLECLRDLEKEYVVKACIKNGFSGCKIGKIWYTLCLINGTDVEVYV
>WP_003020564.1 hypothetical protein [Blautia hansenii]
MDGFYIVNTEKFFNTITKDLKSSGYEWIGVNKNPTFLECKKQIHGNAKLIIHAFYNDITGKNEIQFGTKRIYRSYQQFKR
IKYINDLTEIRNNAKSVAKRDGYNQVIIEDKDGYYSFSRKYDGCCPLWYGRIIEEITI
>WP_003020566.1 hypothetical protein [Blautia hansenii]
MEIKNLSQLKKAIKEGHKFIIRKHYIKPEYEGQIRKPNWVLTNGFYSIENEKPDSEVTLANNGKGSWIEYGKASDWEFEN
GVCKQSFRGNNVWEIEII
>WP_003020575.1 hypothetical protein [Blautia hansenii]
MKEYIVVITYNFDTDFVAIKCKTYEEAVEKLNELLNEEIETVKRENEYAPSVLRFADDDVTLVYGSGYTLDLKNVSTREY
LLQDCAFYKIIEV
>WP_003020578.1 hypothetical protein [Blautia hansenii]
MMKELKQKYIDILEENDWSVSSYTDDGRVELQKYSPAGEDFSIIVEVEDFTESVRKYANDFDADEHAEMWIEARGEVNGV
PESIRELIEDAEAIQEMLDGLADALEAV
>WP_003020581.1 hypothetical protein [Blautia hansenii]
MIEVKNGFECTDDDCMQCRKYIGDRKYMFIQALWLDAIDDEGIYSVVAGTIDVSKMTTEDIECAIYGYYDSIKNMEQKYE
AALEDLDWLVAECEFESKITWEYGSRVVTEKRAEEIIQKFIDSDGEVFLNE
>WP_003020587.1 type II toxin-antitoxin system HicB family antitoxin [Blautia hansenii]
MKVAYPVIFTDVDTNILIEVPDLEILTEANEEGKPKGTLADAIMMARDAIGIACIEKEDKGDEIKEPSLLENIDITQSTF
AGEGKNIISIVDVDLVEYRRKIDTKVVRKNVSLPSWLNYEADKAGINVSRVLQEALISVLGVSRRV
>WP_003020590.1 hypothetical protein [Blautia hansenii]
MAVKEKIEIAKNTNELLDHLIKIVENNSERFSFEWVTGGEAAKMEIYDKEKKIGYVVKLEPIEYNESHIS
>WP_003020593.1 hypothetical protein [Blautia hansenii]
MKNVKRWFENDNEAYEISEGNGFLDARTDIVHYLIVEPHSGTNNRWMLRITTRVAFDRWANSTGFEKFFTTEIELCEFLQ
AAQLDIYKELLRYLSKEYEELEEAFNIECN
>WP_003020596.1 hypothetical protein [Blautia hansenii]
MNKNIFLIDKDTKENLGNIDFIPKREDRMIITRSWKRLEYKVKCIVHCPDENGVIVFVELSDNYYDKIIENIKWK
>WP_003020603.1 hypothetical protein [Blautia hansenii]
MRWKCPVCGKEFENFGFKEFSQCPKTTLFGNFKKKTVDGEFQIVNRLINKPVCSEECKKRNEDKYFVEEYKGNKIYCVYG
VYLPYLECGDWYNSIEDIKEKIDNARMKE
>WP_003020606.1 hypothetical protein [Blautia hansenii]
MRNIFHRHRYKIIGTGDRLSLFTNEKDGLEVDIMCKCGKCGTVIVPESLRDKVLIQAAKGKYFNAPYIVSADRLM
>WP_003020609.1 hypothetical protein [Blautia hansenii]
MCKEAKYKLQVGLWWGVDGHDIKVISINGKEARVREKWISEDTLEVVIQTEVYDIVVIDDCEYIQSRDYPKFRLCANAAF
NYPFEEDTYITTSDSGYNCQKGEKNE
>WP_003020612.1 hypothetical protein [Blautia hansenii]
MNNVIFDPDEYIKSGGVIEDVEFLEIRENMRKHKKIDLREQKRYGIMLLFISYGIMKLSKIIPELLFWVFILGTLGITAI
LSKEKIIF
>WP_003020614.1 hypothetical protein [Blautia hansenii]
MAAKRMFNIKLIKSDAFTSMPLSTQALYFHLNLEADDDGFIGNPKGVQRFVGASDDDLNLLIYKGFLIKFDSGVVVVKHW
RMHNTLKGDRYVETAYQEEGSMLYLKKNGAYTFDAEQAVTRLENKWNQNVSKMFPQSSTVQCSVVESSKELLLPNKENKG
EALPPPIATATIETVKQQHTYIPPSGIYVEIQNLYNNICIKLQPVERMTNKRKRFINTLLDNGFIISDFEKAFRRVDESE
YFNSLKDGQWKPTFDWIIQEDNMSAVLEGKYDKSFDFKGGNAEKKNKFNNFKGRGYSSDEMQNLERKLLSQ
>WP_003020617.1 Bro-N domain-containing protein [Blautia hansenii]
MSELKIFENKEFGQVRIVMIDGEPWFVGKDVARALGYGEGKSLNNAIANHVDDEDKGVTEMMTPGGKQNMTIINESGLYA
LIFGSKLKSAKEFKHWVTSEVLPSVHKTGKYEANKNNTIIPTVVGSVTQIPPLGNWYDKMKLRIDALCEIYDTSRKQLYH
LILTQVQGKYSWDYAVMAYINETGSAPRYPMDVVAHFQQLQTEAENIINILLEHAGYNI
>WP_003020621.1 DUF262 domain-containing protein [Blautia hansenii]
MSLRKANITWNSKQISKMIDNEKVTFDNVVQRGDVWETARRSYLIDSMITGYPVPPIYAKRGDEKIYDILEGQQRLLTIN
KLLHDEFALTGLNDIVIIDEVTGEMKTYQLNGLRFSELPEEIQEIINTFNFTIYYFDDITPEEVREMFKRLNNGKPLSTK
ERNIANCEDIENIMEIGEHEIFHEMMNKKAYHAKKYVPIIVKMYLMIYEPLDEVSFEGKHFNPVIEKLRITEEEKKKLID
VFDLIEYVHDSIASDTDKASAKIAKKIYKETHLVSLIPFVKKAVEENLNADIFTDWIMKFFSSTDGASISDEYNLASQAG
SAKNENIQKRHRALEKNFEEFFDKIENIEM
>WP_003020627.1 hypothetical protein [Blautia hansenii]
MKKFNWEEFKYKNNKIAVHCKTEEEAKDFCNQMHEHGMKWGDGDSYLENINYNKYLGKTCYSNSCLYGGYDFYEQIGYRI
LEWSDYMGVGNKEFTKADLKDGMVVEYKNGKRRLVIANMLIGEDGFLTLDSFRENLENIKFMDHTIVKIFKIKEAMTFNY
ILDDDNLKLIWERIEVKHMTVDEMQKKLEELTGERVEFEPSVEEMIGVICKYCRKAKCNTCVIPSGMSCNFANYSKDEVK
KAYEKVMEDGRKES
>WP_003020629.1 hypothetical protein [Blautia hansenii]
MDEKKVREVIEDFKEIVLMSSAMGFDITSGQCDLIIEALEKQLPRKPNFEGDGYAPNGTFVYDTWICPSCEGYYEVDYDD
YVYCPQCGQKLDWSE
>WP_003020632.1 hypothetical protein [Blautia hansenii]
MSIYREVITEVYCDVCGEKVIGWNSTRNDGVSKIWAGYYARLMGCTVGKKVVCKQCRIKKRIEKCNLQKRYGCVEKDKNG
ACLGIGEQCKHCIACAAFDWEEERKRLSK
>WP_003020634.1 hypothetical protein [Blautia hansenii]
MKKYKCKKSFYVDKYDNDGFLINDGMVIEEGKIYELNESEYMIIGGKDHVHLDAVDDGSWLEITKEHLVEYFEFMEVE
>WP_003020638.1 hypothetical protein [Blautia hansenii]
MGDAIYNQAVKEMRSLAEHVMQDIQEFADEHDYEKTWVVERFREEFNRISRKEG
>WP_003020641.1 DUF551 domain-containing protein [Blautia hansenii]
MNVLEKILEEIKEATFQEDAPIYMGDMEVDGYVRASRIEEIIRSHMDDGSKSDWIPCSERLPEKPVFGEDSYIVQTNNII
TPFSAFWDGEEWTDVSDDKVKGVIAWQPLPKRYKGK
>WP_003020648.1 hypothetical protein [Blautia hansenii]
MKRLTISGTGEARTDVTIKEVLDRLRFYEDYDEREELLIHAFTIETTVLCSECGHSRSAVSETWIRPDLLKCDRFYTTKE
EAEKALEQMKKDEE
>WP_003020651.1 hypothetical protein [Blautia hansenii]
MRNKNMHISYQGISEPKKEPKDMLIECLKDVRADISQACNRIEDKNLYKAMGRIDNFLTILSYLNNAEEVE
>WP_003020654.1 hypothetical protein [Blautia hansenii]
MGYVIMLFLLIGWVFSRGTSDVALVAAGLFAIAGAISFHE
>WP_003020657.1 hypothetical protein [Blautia hansenii]
MSKEAKSLRWLANMFPLTNVPLDETDKISNAIHIYCTAGAEKIDQLQKENEILLEYLKNKGVDLNDRKI
>WP_003020661.1 tyrosine-type recombinase/integrase [Blautia hansenii]
MTGRFEHKLAIEEKLENHIKEKPIWLRDYYYSMANNTAATKRKYLGDVEMFLNSIADGMGVEIAELKLENITTSVINRYF
TKRNQELISGKPISNATIATQISSLHNFFDFLYRFEYISENPMEKAIKRPSVKLKDEISYLTEDEISIIIKNLNEGVGSK
HARTSQKKYQDRDRLLFLIPLSTGCRVSALSEINVSDIDFENCLIHTIDKRDKEFEYEVTKELMDIIRRWCDRRKLIPGI
EATDALFVSKKSDGCKRLGVGAIQKIIAKYSEGIDRKISPHELRRTFGTNVYRMKGDIYLTSELLGHSSPTTTKRYASVN
KQEMKEVRGAIINNLLK
>WP_003020662.1 hypothetical protein [Blautia hansenii]
MYNEDVKNSYVKKLKYKVDTKEMMDVLTLFQKSSILEEKYNCDLAYFNREQLIELIKMFNFTSIYRVREIQRRINRYVVY
CSEEYDKSIKKTTISQDKIREIANSGNSKLAVISKEMFEMLVDKMLKNNNAQGAFALVAAWSGLSGYGLSEITLVKLSNI
DFSNKKLKIYEYDPVSDKIIFTRTTVVSDLFIKVAELADKEIEYIDNIGRAIGIYENSEYVIKTRITSRNLDTSETKDLR
LFIERRRKNIQDRLMRLRNSDDFYFPNLNFESIRRSGIASVTIDVANALGVPLSKLEEDDSNFVIKPILDKFNIDMTYMR
SIISTHILKYSQ
>WP_003020664.1 hypothetical protein [Blautia hansenii]
MFKLITLLKEHKMSCVNVEFIGNWIKYCKDSCLIDVFDNETNIALVISGAGVILDKEKIEDVTYENDCINIVSNTNEKII
LKKC
>WP_003020666.1 NAD-dependent DNA ligase LigA [Blautia hansenii]
MNEMRAIIEQLKAANVAYYQESREIMSNYDYDKLYDKLVDMEKETGVIYSDSPTQSVANDFLDFLPKEKHEKKMLSLDKT
KSVETLKSWISDKDGILSWKLDGLTVVLTYDNGELQKAVTRGNGTTGEIITQNVSRCKGVPLKIPYKEKLILRGEAVISY
TDFDRINSQIEDVGARYKNPRNLASGSIRLLDASESQKRNVQVIIFRLISGSKFKTMDKQFNWLSEIGFNVVEHYPVNKD
NIEECVKFFKRKIENNDIPTDGLVVSYNNTDYGNSLGNTSKFERHSFAFKWKDEVAETTLKKIEWSPSRTGLLNPVAIFE
PVELEGTTVSRASVHNISIIKELKLGIGDTIKVIKSNMIIPQIVENSTKSNNLDIPKQCPICGGDTNIICSNDTEVLMCM
NTHCPEKLIGKFVHFCERDAMNIEGMSEATVDFLVKKGWLKTFKDFYNLSQYKATWMSIPGFGKKSVEKLFLSIEKSKQV
SPERLLYALGIPKIGRSQSREIFNHFDTWDDLIKSMKEKFDFSKLDGFGDVLNKSIYDWFKEDYKSEEIEQLVKILVFEE
KIKTEELLSLTNKTFVITGSLNKFSNRNDLKSTIETHGGKVTGSVTSKTHYLINNDTTSNSSKNKKAKELGIPIISEEEF
LTLL
>WP_003020671.1 DUF2828 family protein [Blautia hansenii]
MQNNFIKDFVADGELYLKPKGLNFAEAVKETLNELPYNVSISENGAIGYKSSGHVLVDINYMTSSLRKKTDKELINLFQA
AYYENPMYAWKWLFFLRDIRGGMGERDTFHRIIKYMADFRPHEMTLFIPYIAEYGRYDDTWVLLDTQLNSIVIKMINAQL
QEDIKNYTEDKPISLLAKWLPKRNAESHISRHYARLIIEGLELDDKTYNRMLVKLRKKLNLVETFMCANQWSAIDYNSVP
SKANLLYRNAFLKHDPERRQQYLEDLANGKEGVKINASTNFPHDIVHQYVTVDGYGWSYKLKKYDETLEQLWKNQKDTIQ
SAENIMVIQDGSGSMYQPIDRNSSVQAEEVATALSIYFAERCSGQFNNKFMTFGNRPRFVDISNCQNLKEKIQITLKNTD
CSNTNIERVFQLLLDTAVKNNMKQSDLPNTLLMISDMEFDCMTSGRTDKAMFDEFAKEYERYGYKLPRLVFWNICSRTGT
IPVRENANGVALVSGYSVNIMNMVLSNELDPYKCLLKQLNTERYQIIEDRFKELEGKSK
>WP_003020674.1 cation-transporting P-type ATPase [Blautia hansenii]
MNLNGLNDQQVEKSRQKYGSNKLPEPKQKTWFNFFTDGLKDKITIILIMMAGVFFALAFLGVESFSEPVIILAVLAIVSG
INVRTNLSIQKSNNSLRAKTAVRYCNVIRNGSVVKINKDDIVVGDIICLEMGQEIFADGYIVEGEIAVSNAAINGETKEC
KKHYISGFKYPEEITTDHYTDETCVFAGTTVMSGEAKMLVQTVGINTVNGDTLVKMQTLEPTKTALDIALDKLADFISKW
GTVAAFGGFLIATATGILEVGFREYFSGDVLQIIRTIAENISVALTIIVAAVPEGLPMIVKFVTKMNVKTMEKANILTKN
PSKIPELAYVNYVCTDKTGTLTTGVMTPKEIITGDMKSQKINKDNLPEILKENIALTSGSLFDEKGKITGGNSIDRAMLS
LLNQSEFNSILTQNPKSKKQPFNSQFKYSAFSTSCEFGDTSYYKGAPEKILSNCKYRLENGKIVEMTDEDRINILSEIYD
LTTKAMRCIAFAYNMEALEENVIPEDLVFTAVIGVQDPVRKEVPDAVKTAKEAGITVVEITGDCIETAVAVAQEAGIYEK
GDMALTDAEFSGMTDEEIKDIIPRLRVIARCSPTTKLRLITLAQELGYSTAMTGDGTNDAPALTKSDVGFAMNSGTDVAK
EAGDIILVDDNFASIVKGVKLGRTFMHNILMFLNFQLPINYSLLAMNFLYPVFLTGSFLTSALILIINIIMDSLNSLSFG
GEPPKDEYMKEQPLKKGEGLFVNGSKKHIAINACIFSLAFGLMIFSPIKHLFATEAAGLSARFALLCFMAVLNGFTLRTD
SRNLFKGLSKNKLFYRIAIGIFVGTIALVQFGGSVLHTASLNLTQWLAVTALSTIVLLADFIRKTMKKRRNK
>WP_003020677.1 VWA domain-containing protein [Blautia hansenii]
MGFFSFLNGNKNETESGHNSAPAQETKKVCIDMSKENLNKVLINMSKDNKIDMTKHTARVAVAMDYSGSMSDEFREGKVQ
DVITRLLPIALRFDDNKELECWLFSNGEERLEVITEKNYENYVDKVMLKARMGMGGTEYAPVLTSMVHHYKDIEPSTIPA
FIMFITDGDNWDKEKTNDIIRELSAYNIFVQFVGIGNDNFKYLKSLDDMKGRENDNTGFISVKDIAKLDDEQLYTELLRQ
YKDWLANK
>WP_003020680.1 TerD family protein [Blautia hansenii]
MPVIDMSKNQKINMTKEDGSNIKNIFIGVRWDMNRFSGEGDIDFDIHGFLTNSDKKVQYPSDIVNFSTYGDGKNYPWVEY
SGDNRTGDDSQGIEFNGRHFDEYFIVHADKFPANKTDFTICLTIFRAIQRLQNFGMVNNAMVTVYDYDNPSGFEANFDLS
EDEKFEKLNAVELGRLYKHNGGFKFQAIGSGYTGGMVELFKTFDLDIDEGRDA
>WP_003020685.1 hypothetical protein [Blautia hansenii]
MWVLFLLAVLGYAVLGLIIVWIGNKVINSIKKDDKKIEKELEEDHKP
>WP_003020690.1 prohibitin family protein [Blautia hansenii]
MKKKVIASIVLVVALAGGVFTVSQMEKIPTGRVGVQYSLNGGVKDEVLDMGVHFVLPGIHVKEFTIGNEQLILSKDKREG
SEGDDSFKVATSDDASISISFQMSYRYIPETVVDTYKKFKGMDGEDIVEQRVKTVLKSKISEITTDYSMMQLYSGNRSEI
NDKITEYLNEEFGEAYGIEVLDASIIDVHPDDKLKAAIDDRVKALQEKQQAEAEQEKIKVQKETEKMQAEADAQIAVTQA
QAKAEKMRIEAQAEADANNLKSNSITPELIQMKEAEARLQHGWVTVQGANAVVKEE
>WP_003020692.1 hypothetical protein [Blautia hansenii]
MKEKFAKVFTDTVIVLLGTMTATFAVDKGIAIYKKIKEKRKELKNVDNEEYETGTF
>WP_003020695.1 hypothetical protein [Blautia hansenii]
MKNTKQELFDAYSEALKKVEEVQKMKETPADMAENKRKVAVEENAAQAVESNIFSDEITRQYEDLMETIENKQKELQELY
DIEVEASSLAAIINAAKEKDYQLEEEFKAKREKLMAEHKELIKVYEAELDDLISQKDSVREEVRAARAEEIAKVKQERQR
EEEEYGYNLTRQRKIENDKWEDEKAEREKVLNAKEEAADNMFVEAESKLDELERLREKVAEIPELIANAEKEAKELGQKE
AAKEYGYKKTMYEKEKEYEIAKLEDKVSMLEEKLEQEESKTTTLQSKLDDAYTKMNTLASETVKANGAVRIVSSGTTPAS
K
>WP_003020698.1 zinc-ribbon domain-containing protein [Blautia hansenii]
MELTCQQAMWILTGVNMHIDRIKNFISMYPQIYSDENTDKINEIKTNRKYIWICNKGHKFEALPSNIIKDDGFHCTVCSN
HTVLQGYNDMATTHPECMKYLLNLEDGYKYTFGSNKKIYWKCPDCGYVMYKAPNKFLTNKNKCNNCNDFISYGEKYVSKF
LDLMNTNYTKHVSFKWSGKKSYDFYLKDYMCIIEVHGKQHYIESGFTDLGGRTLKQEKANDDFKKDIASKNGIQHYIEIN
ARNSDADYIKNSILQSNIETVLNQKITLSDEQWELCHVATCNNMLKTVCDIYENKTKSIKEISREVGYCRNTIVSWLKKG
AKIGWCSYDSKEAVLKANKETSKRTVKTMSKPIFQMTKDLKIIGEYPSINEAQRKLHISHIWDVIVGRRQSAGGYIWGYQ
ELDMN
>WP_003020702.1 ATP-binding protein [Blautia hansenii]
MMIGIPGSGKSQEAEIIAKEHNAVIHASDRLREELFRDVNHMGDNGFLFNELHKRIQRDLKAGKNVIYDATNINSKKRIS
FLKSLKDIPCEKIAILIMTPYQQCLKNNAERERSIPESVIEKMYTNFQVPYYYEGFDIIQVVLWQGADYKEPEEIVTSYN
NFNQENEHHTLTLGRHLYHAFHYIGQRFVRHERGYTFELLWASYLHDIGKPFCKECKEGDKNAHYYNHMNVGAYDSFFYT
SKVLDDSLLIAWLINWHMEPFFWKKDEKLKENRLKLWGKDLFEMIEKLHKADLYAH
>WP_003020705.1 hypothetical protein [Blautia hansenii]
MLKEKQFIEDVCKVLVHEDSETVFALLNKAGIEIDVEKDNVFDVIRKIRGLKA
>WP_003020710.1 hypothetical protein [Blautia hansenii]
MEENTLKQADARFEVIGIISEMNLKVDTDTEGKEYIGGTIKIKTDETNTVVTDVRVNKVTKDGKENKTYDGWLTRMAEYE
SIADEGVDGATIVHIKKGQLRPSKYINKETGREVQGVRYSANFMNKVDRTYTENGELDVPFKAEFHVTGYIQSIIDEFDK
EEETGRLILNLQVPTFNSIEPLKLIVPENLADTVKDIWEMGATVDVDGKIVNRAIVTEKVIKRAIGDDVHETSTEYVNEL
LMTGGSAPYEEEFAYKEEAIRKAMADKQIALDEAKAKVEEDRKKGKNNGAVPKNTTATSRKLPTAGF
>WP_003020713.1 AAA family ATPase [Blautia hansenii]
MAYSLDDLLNPQVSKVTRSTDNLIITTYGARGQGKTPVATKMEKPFYFAFGKSGLSGINNVDFQPVNSWSDFKSLVKLFS
NKKNYEQLHEKYHTLVLDEMEILYKYCEQYVASTEGVRKIKEGNGGYGLWGDLKDEWENEIMKIIGSGFCVMFILHACAD
DTGKIMPVGDLKRMLPIILNHSDIIGYVRGNGSDPETGKPIHSSLMLSDTDEYFARTRNEYFVPYIEDYTAENLVNAYYD
ALDRQEKAEGTSTVTKEEGDKMYEKQRITFDELMGKVAECIEKMCNAKRDEEVVDIVEKTLGKGGKVSQCTAKQYEAVEV
ILNDLEEALA
>WP_003020715.1 hypothetical protein [Blautia hansenii]
MAKRKCAICGEWIEDNNDSVPYKKRYAHLSCFNVAMKVVTTEKKPKSTKVVQKNTKKAPQKEVKTGLTEEEYQEKKQLCD
FIREKTKADITIKIYKLIDDYIKKYKVTYKDIYETLYWYYSIESNEVKGDMIGIFPYVYNEAKNAMDNIRGAQKNCQEKM
SEMISMYPEKVLKLPDIENRIIDQIDISKIGE
>WP_003020722.1 DnaB-like helicase C-terminal domain-containing protein [Blautia hansenii]
MTGLFDRRSVFQVIGGLLQNPSLLDEYVLTQEDFNGDSFHQIVFSSIYNLHNQGVSIIDCFALDSFISSYEKQYRIFTSN
NGIDYVNDAISMCEPENFIYNYNRVKKFSLLRYYVSQNMDITAIYNPNLIDPVEQEREQKKFDSLSIEDIIETVEIKYVT
TAKERFSSAQEKHGQLAGTGLIDLIMSFKENPELGFPMQSKFMNALLRGARRSTFYLRSGGTGSGKSRLSFADTCMTAVP
WIFNLDDNKWEYTGFSSPSLIITTELSVQEVQTIIVAFVSGVNEDHITENEYKEGEFERVLQAAEYIASSPLYIEPIPDF
DIDDIKNTIKKYYREKGVLNVNFDYLHTSLKLISQISNISKGMKIREDQVLFMFSDALKTIANDYKIHIDSATQLSGDYK
NAQEKDQTILRGSKAIADRIDVGYILLPPSKTELEAVKPILQNGIYAKPNMIYHLYKCRRGKITRVKVWLHVNLGNCRAK
DLFVTTFDNELIPVDALTIESANKILKQHSVDEKDLEATEEEMIEAAKSFLNF
>WP_003020725.1 hypothetical protein [Blautia hansenii]
MYLDAQEISQKLTQEDIIKICSDLGNGMYEKDNEGHLIFCTELCHEDGNSMKLYLYENIDSKMRWIFHCYTCTDTYDVYE
LVIRARRKQGITISFPQAVKYVANISNNVFYKKDHVIQEEKIDDWNWINRLKSSQNKKSIPQLSEINEHILEVFCPYPHE
VWLEEGIGKDSMKKYQISYWGEQNKIIIPHRDIDGRLIGIRGRALNQSDLEAKRKYMPITIQGKVLKHTLGNNLYGLCQN
EEAIKRMGKIIIFESEKSVLLCDTYYQQNNFSVAVCGSNITDTQCRMIRSLGVSEVMIAFDKEYENAKSKLAEAYYNKLL
KLAYKLTPYCTVYLLMDTEDLLKQKDSPADRGKEILEKLMKSKIEVRKEE
>WP_003020730.1 hypothetical protein [Blautia hansenii]
MTSELDNITDFFWNPPFKFQAFDIKSINLDAIERVEFYPPATKLILKDGSEFVSVTQEGDVFDKERGVQECIMQYLFGDK
SYHTYIRSLIKADEKLQNDKEKKLAEEKAAKEAQIKKEKENRDKRIARERARKEYEIEIQKEAYIRAMKEMNKGNEGC
>WP_003020733.1 PD-(D/E)XK nuclease family protein [Blautia hansenii]
MLETILEKIRPVEDTDRGKLLTVSYSKLSLFENCAYRYKMKYIDGNYANSKTLALELGTILHKGLEIKGRNKIEGQDVDY
DYIKTSVVEGCEEKTDKSTAFLPGTNDIKKRYMEDWMTKDENTGFNYNDKMEVYLNSVIQSRMENPEWNVFAVEDHFEFV
YDNRCIVHGFIDRLDQNEDGEIKVIDYKSSKRVFRDADIKTPLQMVIYDIACVFKYGRLPMYHEYDFILLDKKQTTEDGV
CSKGYLKRGLKKIDKLLSLIDEFEKSNIYKPSPTPLCYWCDFASKSHTPNADSRYGGLCVYHSLWKPDNKVFKVNKEWIP
GEDAKPRRIF
>WP_003020735.1 PHP domain-containing protein [Blautia hansenii]
MLHLHVHSDYSNIRLIDSINKVSKLIQKAVNLNNSGIAITDHESVSGHVQALQIVEKGKSEGSIPEDFKLILGNEIYLVN
SLEEVRDNYKSGITKFWHFILLAKDEIGHKQLRILSSLAWDNSFKTGKMERTPTLKSDLEKIVKENPGHLIASTACLGGE
CSHWILNKDVEKFNEFVQYCYDLFGEDFYFELQPNNSEEQVLVNKTLISISEQLDIPFIVTCDAHYVNKEDRVFHEAYLN
SHEEEREVGDFYATTYMMNVTEIHEYLDWQIGEENVNKAIRNTEVIADKVSNYTLAHSTIVPEANIPEYQEEHYFKDFYD
THEYIRKFAYSDNKYDRYLLHLISQGFKTKGYYVGIKDEELKILIDRIEIELSEMWKVTEKIKNSISSYYISTLELIEIM
WNEGDSLVGVARGSVTGMYTMYLIGLIQMNPIQWGLPHWRHISHERPELADIDLDSQRNRRKQIVNAIKKRKGERRVLNS
CTFKTEGSKSAVITAARGLGVDNDIAQHIANLIPITRGFTWSIHDCLYGNEEEERKPVIEFANEIKKIPNLLETALNIEG
LISGRSIHASAVYLFNDDFIEHNARMKAPNGTYITQFNMHDSDWCGGLKQDMLTISSLDIVRHCMELLIEAGHMQWQGTL
RDTYNKYLHPDVLDYETKEMWDWIAENKVMDLFQWM
>WP_003020738.1 hypothetical protein [Blautia hansenii]
MKAIYEYDTRVIVKFSDDNKASYSVKRYGELLKAVVEQSYNQDEKIWNPYKIDGNETHIYYWEQKNSKIIDILIDTEDLG
KVKKYYWQLNVNGYPMSRTHGEKIYLYNLVMNKTDTNTVVDHINRNPLINIKSNLRIVTPQINARNKTTAEKNKEIPFNG
VHYNKKRSGKTYRMRIIDLDGNVIDEDFDTLEEAKQKRIFYEQKFGYLRRFND
>WP_003020741.1 hypothetical protein [Blautia hansenii]
MTVCSVATTNEQNVDTQVGLQAAKRIQPHSLVELATANSIMRLMVTDGEQPIDTYIRYKNDISEWYKCMREEYHLTEVEI
KIIEPYLLPVYGVGDTQEIVMELSMDEHIANFSVAESNKLRKSIAKKDKELQQKMKHTFFEAGRGIGTSDNLLNYIWNEV
VGKQLG
>WP_003020744.1 hypothetical protein [Blautia hansenii]
MQKRNIPIALPYINQANFGFYPDEENNRIIYALKAINGIGDDVVRILLENRPYRDMQDFYERMIKTKLVKNSQMMQLIKA
GVFDEISNTDRIELMKEYISEFLVSKCNALGMQQFNKLLVLNEKYNFIPEKLQLAIRHVNFKKYVLDDYFFYKNVIIDGK
KVPKAGYHDRLFKLDETSMRFFIQYYSEDSVEAVIDEFYVISEKRFIKENKTHIAPLKEWLTLETTLEQYNYYLVQEALE
ENASGTLSKWEMDSLSIYATTEHELKNMKDNMYGIEDFYEMPEEPEIYDTYTKRIKIKEGDTWRTEVKKFPKYRIKRISG
TVLDKNKDKHLVTLLTKTGVVMVKFSKGQFVHYDQQISSIDENGNKKVLEKSWFKRGNKIAVCGYRQNDIFRAYKYADSA
YKHSCMLIKKVNDDGSILASVERLNINE
>WP_003020748.1 AAA family ATPase [Blautia hansenii]
MNDRISALIKVKKIRYYNNSNNFGIICADIVETTDEIQKDKYGQMIVKGIMPELKSNVKYTLNAKLVEDSKWGYQYEVIS
MYTNLCVDVSDLKGQREFLHVLFTDKQIDAMYAALENPYMALYNKEASDLVKVKGVGLKTANKWLERFHENIDKSRVFVE
LKEYNLTANMVEKLYEHYKSADVIIKNVKQNPYTLIDIHGIGWKKCDELALKGGMGIYSKERVTAFVKRYLYEMAEKGCT
YVYANEQLMDAIVTMLGEDIPDEPILEAMKDLDKFLWWNEDRSKVAFKKNIELEEKIAQKLIQLKKAENTFNFDGWEEII
SEVEKEQGWEYTDQQYECIRTALIENVFIVTGGGGTGKTSFVRGVLRVLWRKRFAQCALAGRAAARLAEVTGEEGFTIHR
LLGFPLGDKEHGGFAFYEGNYLPYDIIICDEISMVDSKLFYRLIDAIKPGSKLIMLGDTGQLECIGSGNIAHDLIESQYI
PSINLTKIHRQAEASAIITDSLKIRKNIQVIDKDFVGHLTKGDLQDLEYNCYSDANNTYFNLCRDFAEWINKVDSILDLQ
VIVPIRERQSGIHQLNAAFQELYNPRDDEEEIIVRYSPSYSANLRVGDKVMYTANTYKALLYDNQWEYDQKEYEEISNIT
GVFNGSIGIIEAINFERNEIVVNFQYIGKILILSKQLSSVELSYAITVHKSQGSQYPYVLVGLDFGSYSMLTKELIYTAI
TRASKHCKLECQTNALRYAVGQNAISSKQTYLVEAIEKVEKPVF
>WP_003020751.1 adenosylcobalamin-dependent ribonucleoside-diphosphate reductase [Blautia hansenii]
MTVEQWLGKDNTLGIDIWNKKYRYNNESFDEWLDRVSGGDSDLRQLILEKKFLFGGRILSNRGLDKLGEKVTLSNCYVVE
PPEDNIESIFDCAKKLARTYSYGGGCGVDISKLAPKGARVTNTAKETSGSVSFMDLYSLVTGLIGQNGRRGALMISIACD
HPDLEEFIEIKSDLDKVTKANISIRITDKFMLAVKMRKPFVLSFTREETGETIRKEIDAYSVFHKLCEMNWDYAEPGMLF
WDRIENWNLLSADKEFSYAGTNPCAEEPLPAGGSCLLGSINLSEFVTENKTFNFTDFKKTVDIAVRALNIVLDEGLPLHP
LKEQRESVRDWRQIGLGIFGLADLLIKIGIKYGSPESIDLCDMIGHAMAYQAIMTSNSIAIEVGSYPKYKPDAVKQSPFF
TEHIDELYRENISEIGLCNSQLLTIAPTGSLSSMLGVSGGIEPVYANYYTRKTESLHGHDEYYKVYTPIVKKYIDEYGLK
DDSELPDFFVTAQTLNYKERIDMQSIWQRHIDASISSTVNVPNNFTVKDTEDLYLYAWEKGLKGVTIFRDGCKRTGILTT
DNKKKETKENNSDSNVPITLQRGMIIKADDNCIGKKRTLQTGCGTLHCEAFFDPDTGDLLETYLSKGSKGGCLNSLTGLS
RLISLSARAGVDIYSIVDQLKSSGTCPSYAVRTATKHDTSIGSSCPVAVGNALLNMYKELQGELFEDVDEKPIKNKETIK
RGKRLGIKPVDKSQIVPCPECGSPLVFEGGCNSCKNCGFSKCD
>WP_003020753.1 hypothetical protein [Blautia hansenii]
MRLKKKDKIFYLRKLPKQDINEVLRLTVRTVEEDYFVGIEEKEQHAFLFHYSDIGKIVFITYGEALERK
>WP_003020757.1 hypothetical protein [Blautia hansenii]
MKLNKYEKKMCLFKSMLAYVIYVGMYAGIEILETGIFTAGIADMLTSFVLLGCFYLIFKNEQEKFYLK
>WP_003020760.1 site-specific DNA-methyltransferase [Blautia hansenii]
MNNISDESIDMILCDLPYGTTKCKWDSIISLEELWKQYCRIIKENGAIVLFAQTPFDKVLGASNLKMLRYEWIWEKTQAT
GHLNAKKMPMKAHENLLVFYKKLPTYNPQMTEGHEPIHSYTKYITTQNNTEIYGKMNKEISGGGETIRYPRSVLTFPSDK
QTCYLHPTQKPLALCEYMVKTYTNEGDLVLDNCMGSGTTGLSCKNLNRRFIGIEKEEKYFEIAKDRINNN
>WP_003020765.1 site-specific DNA-methyltransferase [Blautia hansenii]
MKKDIELYQADCFDVMNDLIKQDVKVDAIICDPPYLIKQADWDKEFNMPLAINLCYDLLKDNGNLILFQGWSNVLQTKEL
LDEKFEIQNWIVWDRIKGRGAKKNFVSTREDILWYCKGDKPTFNKIYSNIPKKTGGMGKKNGQECRALTNVWYDISPIVP
WSKERNGHPTQKPLQLMERCVTIWTNEGDTVLDFTMGSGTTGEACKNLNRKFIGIEKEEEYFNIAKDRLKEGDVNVGQ
>WP_003020768.1 hypothetical protein [Blautia hansenii]
MSDNKTLNGSNITGRKRNDEFDFYETPKWATEKVIEALLTDGLINKYEEIYEPCVGAGAISDVLQIYGFENLKCSDIQTE
EYIKGNKGVDVYDIEDNVCDVVFTNPPYNLMTLKENKGGSLLKEFLRISRHKVILLLNIFFLSSKERKQLLEESHLRHLY
IHSDRVTMFPYGEEKPKNGGTKMYAWFVWDKDYDGKPTLSWI
>WP_003020777.1 hypothetical protein [Blautia hansenii]
MKENICNKEIHAYQNEDGTYRVEINEGDTFVSIEKVDINITVYAIKNDKN
>WP_003020778.1 hypothetical protein [Blautia hansenii]
MSSTNRSNARDNHISDYYVTPISDVELFLKNFNEHVKIEWNEINILDPCAGGNKEVKDEHGIKEIYHAMSYPTAISNIYG
KCNITTMDIREDSLAEHCADYLETELENKPNLIITNPPFASAIKIIEKALSDVENNGYVIMLLRLNFFGSKDRKKFFEKY
MPEWCFVHHVRIGFCDKKDKDGYVMFDKNGNVKHGSTDSIEYAHFVFRKNYNPDYTKLVLI
>WP_003020785.1 DUF6275 family protein [Blautia hansenii]
MIITGMKHFESVCQKKLVEWYNKNRSETPIDLGDVFIVWSCKTLQNYKCLVSTAVSGDGIYAEYTFNGDKQELYEDVYKK
LTNTCHKDE
>WP_003020787.1 hypothetical protein [Blautia hansenii]
MTKHDKEVLQELSKEQLIYLIEQMKSSLCKIGEACVEESKGRRPPEKAVEDIRGYIFNMPSLVDAEKTKRAIDLMMEKEK
>WP_003020791.1 dUTP diphosphatase [Blautia hansenii]
MNNAEYIVNRRIAKFEKVTYEQFFKDMMDTFTLPDNIKEKYVKDMYDNIKLPKRATAGSAGYDFFSPVDFVGLKPGETIK
IPTGIRCEMNNDWVLQIFPRSGLGFKYQVNLCNGTGIVDADYAYSDNEGHIFVKLVNRGDKTVKIKRGEGFAQGIFLPYG
LTVDDDCTGVRNGGFGSTDKKE
>WP_003020793.1 hypothetical protein [Blautia hansenii]
MAYIIIIPLALLLLTSFCRLSSLTGQIKKQERQKDDWQMLAEDAEREAARLRSGYNFYYDNYARLSKQLEQLKEQMNRQN
DTYNSCNSQINNQEIIEAVKYAMKKSHPDNGGNAEDFKKYRELYNRIK
>WP_003020796.1 HPr family phosphocarrier protein [Blautia hansenii]
MNNIFKIKLNSVNNAALFVKKCGEFEEDIDYIHGRYVIDAKSIMGIMSTDLGESAKVEIHTDNIETITKFKEEISLWMED
K
>WP_003020800.1 HPr family phosphocarrier protein [Blautia hansenii]
METKIQLNYISDMNAFVNACSTVFEEEIYVKQGRQVINAKSLLGMYSLDWSKPVTVEIVTDNENVKDNFYKYVKEWEVQE
ND
>WP_003020801.1 hypothetical protein [Blautia hansenii]
MIKIENVVLPHEKQWETVIRGMRNPLNSWDKSDSEECRNIFCGDCDGECLPHTNGFIIGSNDLDLMKRLDKAGTEHRKFM
RMITVYVDITAPLYWWKEFDTYKVGTVANSCSTMHKIAAKEFTLEDFSCEHLETISRLDEDGEEYKPYMLMKEMIKCLNA
CRKTFMETKNKTDWWQLIQLLPSSYNQKRTVMLNYEVLANMYHQRKKHKLDEWRTFCEWIKTLPCSELITGEENE
>WP_003020804.1 class I SAM-dependent methyltransferase [Blautia hansenii]
MSNNNISNYSSYISGMNKSYLDKLFFLDKIENVDAILDFGCAQGDMLRHIHDISPEIDLYGYDNSSEMIAKANDCHSDIA
IFDEDFNVICKKIDTDTALLNLSSVIHEVYSYSKPNEIKEFWKRVFDSGFQYISIRDLCLSKTADRETDMNDYVKAVIKS
TPTALKEFESIWGKVRNNKQLIHYLMKYRYIDNWQREVRENYFPITTEELLSKIPIDKYEIIYFEDYVLPYTYQKVKEDF
NIEIKDNTHVKILLRKR
>WP_003020807.1 hypothetical protein [Blautia hansenii]
MEFDEDLEDKYDYCYECSGYGDDYFMNDEGEYESYCPYCHNNPNRDDWDD
>WP_003020809.1 hypothetical protein [Blautia hansenii]
MIKISISESDNLTVNYNEKNNTYNIEISKDDNDYIKREDIVNLIEHYRKGWQKIFAEENCAVTRDGMERFLNIFTNKVNT
IGSKEEVKT
>WP_003020816.1 hypothetical protein [Blautia hansenii]
MYKIVGIYNRDKLRTPRTDGKYPLRVGRCVSDKTILFATVGSPLVLQYELDECGNDYHGYYLRCSRLYRKSQIDAFTYEL
ETKNTIYVLRKVD
>WP_003020817.1 hypothetical protein [Blautia hansenii]
MKKLFCIIGRSASGKSSLTKTVAKDFGLKVVKSYTTRPMREGETEQNSDHYFISDDEVKFYKKQMIAYTEINGYKYFTTI
DVLKQSDIYVIDPEGYQFLSKNIEKYHLNIKLIPIYIKVSKDELCERAKKRGDNIQSYLKRYNSENLQFENFEKSLSRSG
VEVIHNFDYERSIYRLKNIILHNLPIVRKIKCKINNLKKKGSR
>WP_003020820.1 SH3 domain-containing protein [Blautia hansenii]
MMLKKLMTTGALVLCLIAPVTVKAEELKDMYVTANSGLNIREAETTESNVIKALPKGTKVEITSTDNPEWYAIKYDDIEG
YMYSEWLDEEKPVVATSAPTSNNNVTQSKGRLYGTCSISHYCNCSTCSGSYGNTTASGVIPSVNRTVAMGRNVPFGTKIR
IGNNPTVYTVEDRGGAIGRNNVDVFVGSHSEAMNKGRYSAPVYIVE
>WP_003020823.1 site-specific integrase [Blautia hansenii]
MNRYKVKQHRTVVFFTTVLFEGEIIIEQATKNEVLNYAIEHGIIDLSYIENKIEMNKREELLKKHPYEIWIGKDNRYYTY
FPEKDNKRMLKSRNTRQKIEDCIVDFWKQEMENPTIYELYIEWVDGKLKREEITITTKNRYDRQYNESMIEFGKNRIKAI
EEYDIEKFLLEAIHVHKMTAKGFSNLRTLILGIFKLAKKKKLVQYSIKNVIDDMDISRKLFRKVKHEDDELIFMDEEVEK
VLNYFKQHKLDLKDLGILLLFYTGMRPGELSALTWDDVNGNIIKIHSTEIRYENENKEYIYEVRDFPKTEAGIRDVIVPQ
SQLWILKEIKTLNPSGKYVFEQHGQRIRTCLFDDRIRRICSKLKIKEKSLNKIRKTYATTLIDKRVDDSLIIAQMGHTDI
TTTKNYYYKNRKNMQQKSLIIDKAFD
>WP_003020827.1 ECF transporter S component [Blautia hansenii]
MFQFFINAEGGLTAAGYAVTILAAILFTVAAIILAGKESTRKKLSIKQLAYCSMALALSFITSYIKIFELPFGGSVTAFS
MLFIVLIAYWYGPKVGILLGFVFGILQFLQEPYVLSFFQVCCDYLLAFAALGLAGIFRKQKNGLVKGYLVAVIARGAFHV
LGGYLYWMDYMPENFPKELSVAYPFIYNYSFLLAEALITIILLSIPAVKKAFAQIQQNALS
>WP_003020829.1 response regulator transcription factor [Blautia hansenii]
MDKCKVLVVDDESRMRKLVSDFLTKQGYEVLEAGDGEAALDIFYKDKDIQLIILDVMMPKLDGWGVCREIRKDSKIPIIM
LTARGDERDELLGFELGVDEYISKPFSPKILVARVEAILRRTSAIGSDDILSAGGIEINKTSHTASIDGKTMDLSYKEFE
LLTYFLENQGIALSREKILNSVWNYDYFGDARTIDTHVKKLRSKIGAKGEYIKTIWGMGYKFEVS
>WP_003020831.1 HAMP domain-containing sensor histidine kinase [Blautia hansenii]
MKKSIKIRVAVSYIGIMCLSLIAMLLVNTLFLEKFYLSKKTDSLKKAFEMVNSTENYAYLKYDTDFLQFCEEKNLSIIVV
DHKTSNQIYAYARDADKLYAEAQFGFLDSFSRGKHSVLETTDNYVVEKKTDDRETMDSVNMMGNLDNGNPFLINTPAQSL
KDSAIISNIFFLYIGVLTILVSSVIIWFMTRHITRPLQELSSLSQEMANLNFEAKYHSAGQDEISVLGNNLNKMSEALEN
TISELKTANNELQKDIEKKEQIDEMRKEFLSNVSHELKTPIALIQGYAEGLQECINDDAESREFYCDVIIDEAGKMNNMV
KKLLTLNQLEFGNDKVSMERFDLTEVIRGVVQSAQLLAGQKEAELTFSQDAPIYVWGDEFKVEEVVTNYVSNALNHVDYE
RKIEVKAQKEGNVVRVSVFNTGDIIPKEDLEKVWIKFYKVDKARTREYGGSGIGLSIVKAIMDSMHQKCGVKNYENGVEF
WFELSCADAEE
>WP_003020834.1 uracil-DNA glycosylase [Blautia hansenii]
MPPLQGQWLEALKPEFKKEYYKELFQKVGQEYQERKIFPAPDDIFNAFHFTPLDEVKVVILGQDPYHNDGQAHGLCFSVK
PEVEIPPSLVNIYQELHDDCGCYIPDNGYLEKWARQGVLMLNTVLTVRAHQANSHRGIGWEQFTDAAIRVLNEQDRPIVF
LLWGRPAQMKHSMLNNPKHLILEAPHPSPLSAYRGFFGCRHFSKTNEFLEQNGLAPIDWQIENRQGI
>WP_003020847.1 2-hydroxyacyl-CoA dehydratase [Blautia hansenii]
MSEDKKIKNTFYTLGIDIGSTTVKIAILNQKHQIMFADYERHFADIQNTLARLLDKAYQTMGEISVIPVITGSGGLTLAT
HLTIPFVQEVIAVSSSLEELAPQTDVAIELGGEDAKIIYFEDGNVEQRMNGICAGGTGSFIDQMASLLQTDAPGLNDYAK
NYKALYPIAARCGVFAKTDIQPLINEGATKEDLSASIFQAVVNQTISGLACGKPIRGHVAFLGGPLHFLSELKAAFIRTL
KLDKEHTIVPENSHLFAAIGSALNAKEDAPAFSITAMRDKLQASIKMDFEIDRMEPLFASQQEYDVFNERQSRYNVKTAP
LDTYSGNCYLGIDAGSTTTKAALVGEDGSLLYSFYSNNNGNPLATSIKAIQEIYSQLPAGVKIAYSCSTGYGEALIKAAL
LLDEGEVETVSHYYAAAFFDPEVDCILDIGGQDMKCIKIKNQTVDSVQLNEACSSGCGSFIETFAKSLNYSVEDFAKAAL
FAENPIDLGTRCTVFMNSKVKQAQKEGASVADISAGLAYSVIKNALYKVIKVSDASELGKHIVVQGGTFYNDAVLRSFEK
IAQCEAIRPDIAGIMGAFGAALIARERYDKNKTTTMLPIDKINSLEYKTMMANCKGCTNNCRLTINKFSGGRQYISGNRC
ERGIGKEKNKEQIPNLYEYKYKRLFSYEPLTPDKATRGKVGLPRVLNMFENYPFWYTFFTELGYQVILSPTSTRKIYELG
IESIPSESECYPAKMAHGHVSWLIKQGVNYIFYPCIPYERQEFKDSVNHFNCPIVTSYAENIKNNIDELKNPNIRFHNPF
LALSSEEIITKRLVEEFPDIPSKEVEKAAHDAWKEMRKCRNDIMRKGEEVLRYLEKTGRRGIVLAGRPYHIDPEINHGIP
ELITSYGIAVLTEDSVSHLAPIERPLRVNDQWTYHTRLYAAANFVKEKNNLDLIQLNSFGCGLDAVTTDEVNEILSNSGK
IYTCLKIDEVNNLGAARIRVRSLIAALKVKEQQKIEREIHPSSIERVSFTEEMRKKYTILCPQMSPIHFNILEAAFNTSG
YHLEVLGNGNKEAVDVGLKYVNNDACYPSLMVVGQIMQALQSGKYDLNKVAIIMTQTGGGCRASNYIGFIRRALEKAGMA
HIPVISLNLSGLEENPGFKITVKLATRIAYGAVFGDILMKCLYRMRPYEAVKGSANDLHKKWEKRCITFLSGKHVTFSRF
NQLCRQMIREFDTLPITNEKKPRVGIVGEILVKFHPGANNHLVELLEKEGAEAVCPDLIDFMCYCFYNMSFKSQYLGFQK
SFAQKGKLAIKAIDFIRKAANDEFKKSRHFTPSAQIESLAKMAEPIVSIGNQTGEGWFLTGEMLELIHADTPNIVCIQPF
GCLPNHIVGKGVIKAIRKDYPQANIVAVDYDPGASEVNQLNRIKLMLSTAFKKLSND
>WP_003020852.1 preprotein translocase subunit YajC [Blautia hansenii]
MLLSAAGAGSMISLFVPLIVFFLLMYFMIMRPQKKEQQRVKSMLASMEVGDSVVTTSGFYGILIDITEEDVIVEFGNNRN
CRIPMRKGAIAEVEKASDGAAE
>WP_003020855.1 L-serine ammonia-lyase, iron-sulfur-dependent subunit beta [Blautia hansenii]
MAFISLFEVIGPNMVGPSSSHTAGAASMALLARKLFPGEIKSVHFTLYGSFARTYRGHGTDRALLGGIMGFETDDLRIRD
SLSIAKEQGLHYSFSVSAQEDAAIHPNTADMEIEGTKGEKLFVRGVSIGGGKVKIVKLNQIEVDFTGEYSTLIVSQTDKP
GVVAHITRVLSEEGVNIAFMRLFREEKGAAAFTVVESDEKIPAKVLDRIRENPLVSDITLVQL
>WP_003020857.1 L-serine ammonia-lyase, iron-sulfur-dependent, subunit alpha [Blautia hansenii]
MEFNNGAELLELCQETGFPISQIMKKREAEFSKISEAEVEKKMRTALEIMRNSAKEPLKNPQKSMGGLIGGEAKLLENHR
LSGKSICGTVLSKAMTYAMAVLEVNASMGVIVAAPTAGSSGVVPGVLFALQEEFDLSDEELLNGLYTAGAVGYLLMRNAS
VSGAEAGCQAEVGAASAMAAAAAVEMMGGSPKMCLWAATGALSNLLGLVCDPIAGLVEAPCQNRNSIGASNALICAEQAL
AGIHQIIPFDEMAEAMYHVGRCLPFELRESALGGCAGTTSACEKSCKIFGNTEE
>WP_003020860.1 3-isopropylmalate dehydrogenase [Blautia hansenii]
MEYKIALMPGDGIGPEIIKEARKVLDATAKVYGHTFSYEELLLGGASIDAYGEPLTEETIAKAKSADAVLMGAVGADAKT
SPWYRLSPEKRPEAGLLKLRKELKLFANLRPAYLYEALKDACPVKEQFYQTGIDLMIVRELTGGLYFGERKTVVENGIAK
AVDTLTYDEKEIRRIAKKAFETAVKRKKKVTSVDKANVLDSSRLWRKITEEVAADYPEVTLEHMLVDNCAMQLICNPEQF
DVILTENMFGDILSDEASMLTGSIGMLPSASLNETSFGLYEPSHGSAPDIAGKGIANPIAAILSAAMLLRYSFSMEEEAK
AIENAVNAVLNEGYRTSDIMSENMKKVSTGEMGDLIIEKIQ
>WP_003020864.1 dihydroxy-acid dehydratase [Blautia hansenii]
MRSDVVRKGMQQAPHRSLFHALGMTKEEMERPLVGIVSSYNEIVPGHINLDKIVNAVKMGVAMAGGTPVVFPAIAVCDGI
AMGHSGMKYSLVTRDLIADSTEAMAMAHQFDALVMVPNCDKNVPGLLMAAARINVPTVFVSGGPMLAGKVRGEKRSLSSM
FEAVGAYSAGTMTEEDVEEFENNVCPTCGSCSGMYTANSMNCLTEVLGMGLKGNGTIPAVYSERIKLAKQAGMQVMEMYR
RNIRPRDIMTKEAVLNALTVDMALGCSTNSMLHLPAIAHEIGWDFDITFANEISEKTPNLCHLAPAGYTYMEDLNEAGGV
YAVMNELTKKNLLNLDCMTVTGKTVGENIANCVNKNPEVIRPVENPYSATGGLAVLTGNLAPDGGVVKRSAVCEEMMVHE
GPARVFDCEEDAICAIKGGEIKAGDVVVIRYEGPKGGPGMREMLNPTSAIAGMGLGSSVALITDGRFSGASRGASIGHIS
PEAAVGGPIALVQEGDRIRVDIPNTRLELLVSDEELEKRRAQWQSKEPKVTTGYLARYAAMVTSGNRGAVLEIPKQ
>WP_003020865.1 biosynthetic-type acetolactate synthase large subunit [Blautia hansenii]
MQMTGAQIVIECLKEQGVDTVFGYPGGTILNIYDELYKHQGEIHHVLTSHEQGAVHAADGYARSTGKVGVCLATSGPGAT
NLVTGIATAQMDSIPVVAITCNVGLPLLGKDSFQEVDIAGVVMPITKHSFIVKDVAKLAKTIRRAFVIAKSGRPGPVLVD
IPKDITAAVTEFKPYVPSPVKPYTAEIRQEDIDCAAEMIKESKRPFLFVGGGAVASGAWEEVRKLSHNLQIPVTDSLMGK
GVFSGEDPYYTGMLGMHGTKASNLGVTKCDLLIAVGARFSDRVIGNPRNFARNAKVIHIDVDAAEINKNILVDCSIVGDA
KEILKQLNEKLSPCQREEWLEYIEQLKAKYPLKYRQEGLTGPAIIEELYRQTKGNAIIVTEVGQHQMWAAQYYKYNMPRT
FLSSGGLGTMGYGLGAAIGAKMGNPDKIVINVAGDGCFRMNMNEIATATRNNMPLIQVVVNNQVLGMVRQWQTLFYEGRY
SNTVLQDKVDFVKLAEAMGAVGIRVTTKEELPKAIAKAIELNTTVVLDCIIDSDDKVFPMVPAGANIEDAFDEDDLT
>WP_003020868.1 3-phosphoserine/phosphohydroxythreonine transaminase [Blautia hansenii]
MSRVYNFSAGPAVLPEEVLREASEEMLDYRGCGMSVMEMSHRSKMFERILEEAEADFRELLHIPNNYKVLFMQGGASQQF
AAIPMNLMKNKVADYIVTGQWAKKAWQEAQKYGRANKIATSEDKMYSYIPDCSDLEIDEQADYVYICENNTIYGTKFKTL
PNTKGKPLVADVSSCFLSEPVDIEKYGIMYGGVQKNIGPAGMVISVIREDLISEDVMPETPTMLKFKTHADANSLYNTPN
TYCIYMCGKVFQWLKKQGGLEAMKAYNEKKAQVLYDFLDSSKMFQGTVRKEDRSLMNIPFVTGKKELDDKFVKEAEAAGL
YNLKGHRTVGGMRASLYNAMPMEGVKELVAFMKNFEEGNLKYV
>WP_003020870.1 phosphoglycerate dehydrogenase [Blautia hansenii]
MYEYYCLNPISAVGLDKFPAKYENTECMQEADAILVRSADMHNLEVAEKTAAVARAGAGVNNIPLEKMTKKGVVVFNTPG
ANANGVKEMVIAGMLLASRDIIGGIEWLEKQDVTEDIAKRAEKQKKQFAGCEISGKKLGIIGLGAIGVRVANAAIHLGME
VYGYDPYISVDAAWNLSRSIYHINDINMIYRDCDYITIHVPLTDATRKMIGKEEIAQMKDDVVLLNFARDLLVDEEAVCE
ALKAGKMKKYVTDFANPTVANAPNTLVTPHLGASTEESEDNCAVMAVKQLMDYLENGNIKNSVNYPSCDGGTCIDAGRLT
INHKNIPNMISQFTKVLGDAGVNIANMINKSKGDYAYTMIDVTMPISKEVAQALKAIEEVYRVRIIK
>WP_003020878.1 ABC transporter permease subunit [Blautia hansenii]
MTSITSSKKNRKIKLWAVLFWLLVWEIASLWLGQEILLVSPVAVLKRLGSFIFEASFWKTICFSLFRIIGGFFLAVLAGV
LGGSIASRLPKIQELFAPLILAMKSVPVASFVILILIWVPSENLSVTISFLMVFPVIYTNVLNGIQNTDKNLLEMAQVFQ
VSGKNKIRYIYLSEVLPFFRAGCSVSLGLCWKAGVAAEVIGIPDGSMGERLYEAKVYLDTPDLFAWTMVILIVSMIFEKI
FLAALDKAVSWVERM
>WP_003020883.1 ATP-binding cassette domain-containing protein [Blautia hansenii]
MAIKIENLSKSYDGRQVFENLNMELTEGQITCIMAPSGKGKTTLLRILIGLEQADRGKVAGIEGKDISVVFQEDRLCENL
NVLSNIRLVQKEKTEIREGLEAVGLLDCCHQPVRELSGGMKRRVAILRALYAKWDILFLDEPFKGLDKEMKERVIQFLKK
SCEGKTVICITHEEKEAEALGAVIQYF
>WP_003020887.1 NADH-ubiquinone oxidoreductase-F iron-sulfur binding region domain-containing protein [Blautia hansenii]
MIIENREALLKEREAAREELASYKCRILVCAGTGCVASGSEKIYQKMVELCQDLEGVSVEFQKDVPHIGTVKTGCQGICE
LGPLVRIEPYHYQYVKVQEDDCAEIFQRTVLNEEPVERLFYKKGGKAYPTPDEIPFIAKQTRIALENCGKFDAESLDEYI
ASGGYEALSKALFDMTPEDVLNEVDKSKLRGRGGGGFPTGRKWKQVAAHKDVAEHFVVCNGDEGDPGAFMDGSVMEGDPY
RLIEGMTIAAYATGAQNGYIYVRAEYPLSVARLRKAIRQAEEKGLLGDHILGTDFQFHMHINRGAGAFVCGEGSALTASI
EGDRGMPRVKPPRTVDKGLWAKPTVLNNVETFANVPGIVLKGADWFKTIGTEGSPGTKTFSITGAIENTGLIEVPMGTTL
REIIYDIGGGIKGGGDFKAIQIGGPSGGCLTKEHLDVGLDFDSVKKYNAIMGSGGLVVMDENTCMVEVARFFMSFTQRES
CGKCVPCREGTKRMLEILERIVNGEGKLEDLDTLEELAAMVKNMALCGLGKSAPLPVISTLKTFRKEYEEHIVEHKCAAK
NCTAMRKYVINPEFCKGCGKCAKNCPVGAITGVRKEAYHINPNLCIKCDSCRDNCAFDAVYVEY
>WP_003020891.1 NAD(P)H-dependent oxidoreductase subunit E [Blautia hansenii]
MLDQSYYEKTDEIIEFYGRKASSLIPIMQDIQAEYRYLPGELLTYVAKEIGVREAKAYSVATFYENFSFEPKGKYIIKVC
DGTACHVRKSIPILEALQKELGLSKKKHTTDDMLFTVETVSCLGACGLAPTMTVNNEVYPSMTPEKALNLIAELRGDNV
>WP_003020894.1 1,4-alpha-glucan branching protein GlgB [Blautia hansenii]
MSEELYNLMDWQKIEALVYSEESEPQKTLKPKIMKNGILFQCFFPEARKVKLLFGKKKREYKMEMQDEAGFFACLIPEKQ
ILNYTYQVFLKNGEEKLVQDPYYFESQITEEEEKKFCAGICYDIYEKLGAHYQKIKGVWGVHFAVWAPNALRVSVVGDFN
HWDGRVHPMNRLSRSGIFELFIPGVKLSDLYKYEIKTKDLRVFLKADPYANQAEVRPCNASVVTDLSGYQWEDSLWMNKR
GKLQGEDRPLSIYEVHLGSWKKPEDGREFYNYRELAKMLCAYVKEMGYTHVELLPVMEHPLDESWGYQVTGYYAPTSRFG
NCEDFMYFVDYMHQNDIGVILDWVPAHFPKDDFALAGFDGTALYEYSQAEKAEHPHWGTLVFDYASPEVKNFLISNALFW
AEKYHADGIRMDAVASMLYLDYGRQDGQWQPNMYGGNENLEAVEFLKHLNSIFKKKYPDALLIAEESTAWPAVTGDLEDN
GLGFDRKWNMGWQNDFLDYMRKDPIFRSGVHDELTFSMLYAYSEKFLLSFSHDEVVHGKGSFLNKMPGEKDRKLANLRAA
YGFWMTHPGKKLLFMGQDFAQEREWSEKTPLDWELLEEKEHKQMQDYVKALLKLYQDYPALYEYDDTPDGFEWINHIEAE
KNMLTFLRKAEKKADTLVVVCNFSDLAYEAYAMGVPYAGEYREIFNSDDESFGGTGVKNSGVQKAKKEEKDERPYSIEIQ
VAPLSVQIFSVKECGEKMVKESKVRRELEKKIKEEHKKEENRR
>WP_003020897.1 mechanosensitive ion channel domain-containing protein [Blautia hansenii]
MRIILTDALTEPLEIAGIGEFFRQYLTWDYWSQKLPLIGSFAGRVLLAILVYVVASKIIHKLCKLIVASMNRANADTGVT
QFVSSFAKAAMYFFLIVSIATSFGVKESSIAALLASSGVAIGLALQGGLSNLAGGVIILILRPFVIGDYIIENSGKQEGT
VVKIDLFYTTLSTVDNRRITVPNGALTNSSIVNVTAKDNRKLEIKVGISYQADLKKAKKILETLLHEDASIMSDQEMQVF
VDELAADSVILGLRAWVKTEEYWATKWRLNEKIKLTFDEQGIEIPFPQLDVHIK
>WP_003020903.1 hypothetical protein [Blautia hansenii]
MNKIREAFQRFMYGRYGSDRLNQAMLIVFLVCAMLDIFVDNVYFSVLLTSWEFLLVILIYFRVFSRNISKRYAENQKYLA
LENKVRRFFGKTKYIQQQRKDFHIYTCPQCKQKIRIPKGKGKISVRCPKCGAEFVKNS
>WP_003020906.1 hydrogenase nickel incorporation protein HypB [Blautia hansenii]
MDKFKVLEIKKSVFSGNEKRADELRKQLKEKKLFLLNLMSSPGSGKTTTLTGTIKALKGELRIGVMEADIDSDVDAKTIS
DLGVKTIQLHTGGMCHLDAGMTAQGLEGLETDELDLAILENVGNLVCPAEFDTGAVKNAMILSVPEGHDKPLKYPLMFSV
CDVVLINKVDVIPYFDFDMEACKKNILMRNPKAKIIPISAKTGEGMQQWFEWLLDEVKHWKE
>WP_003020910.1 FAD-dependent oxidoreductase [Blautia hansenii]
MAEKRELILKLGQKITDRIGHKVTVDDPEYWGLACVVTDEMAEVALKMKVRKPMTFSQILKATGKEEKELEKLLEEMSIV
GLLEYNWENPKREKQYVLPMFVPGSAEFTNMNRKQLEEHPELGRFFERMSRLPLEKVTPMVPPGGAGIGMHVIPVEKAIE
MENQSIDIEHISHWLKKYEGKYAASPCSCRLSRQTYEEGCADDPEDWCIAVGDMADYVVETQKGGRYITYEEVLDILKKA
EDNGFVHQITNIDGKNKIFAICNCNVNVCYALRTSQLFNTPNMSRSAYVAHVKTENCVACGRCVEYCPAGAVKLGQKLCT
KDGPIEYPKHELPDAVKWGPEKWDEDYRDNNRINCYDTGTAPCKTACPAHIAVQGYLKKAAQGKYREALALIKKENPFPA
VCGHICNRRCEDACTRGTIDQAVAIDEVKKFIAKQDLTAENRYIPPIIPPTTGRLFEEKIAIIGGGPAGLSCAFYLAEKG
YKPTVFEKNEKPGGMLVYGIPSFKLEKDVVEAEIDVMRQMGVEIKCGIEVGKDITLEELRKQGYKAFYLAIGCQGGRKAN
IQGEDAEGVMTAVDFLRTVGDNQNYPVEGRTVVVGGGNVAIDVARTASRCGASEVSMFCLESREIMPASEEEITEAQEEG
ITLNCGWGPKEILTENGKVKGIVFKKCLSVFDENKRFAPKFDEAVTMTVPCERVFLSIGQSIVWGNLLEGSKVELGRGNG
AVADKVTYQTAEPDIFVGGDVYTGPKFAIDAIAAGKEGAISIHRFVQPHSSLTIGRNRRQFIELDKSNIQIEEYDNSSRQ
IPGVRKDIDAHKSFRDAKEAFTEEQVKKETARCLGCGASVVDENKCIGCGVCTTKCEFDAIHLYREHPECSTMHKSEDKM
KVILPYAFKREMKIRFGKKEK
>WP_003020912.1 hydrogenase maturation nickel metallochaperone HypA [Blautia hansenii]
MHELGIVFHIIDSLKEVGEENHLKQIAGVTLEVGEVSGVLEDYLQSCWRWASDRTELLKGASLTVEQIPAVTFCEDCKQT
YSTTEFGKICPYCKSEHTYLAAGNEFNIKEITAC
>WP_003020915.1 DUF5692 family protein [Blautia hansenii]
MLFQIYGDNTMWQLLGWILVFAGLILMNELARRSKTGGIFCFLILPAVLTVYFVAIYVGAAMGADWALHNQTYLHMTSWF
HYAKLYAATAGCIGFMMIKYKWGIGKKEWFKLFPFLIVAINILIAVVSDFESGIRGMMAMAEYGDRWWLSSENVWLYGGW
WNWVNGISGLINIFCMTGWLGIYVSKDKKDMLWPDMTWCFILAYDLWNFEYTYNNLPTHAWYCGLALLLAPTVANALWNK
GGWIQNRANTLALWCMFAQVFPLFQDASRFTTIPVLYADGFMDAATRPTVANPTMQGVVAVIALIANIACMAMIIKRAKQ
QKKNPYTHEIFTDQKDFKLAMERAER
>WP_003020919.1 GntR family transcriptional regulator [Blautia hansenii]
MEFEKISSPSLRELFVDQLENMILSGKLKIGEKLPPERQLAQMMQVSRAVVNSGIAELEKKGFLIVKPRSGTFVADYRRK
GTVETLVAIMKYNGGRIRREEIRSILEVRIALDTLIARLSIPMITDEEIQVLFEKVEAIQNTASVQEAIEAAFAFQHEFA
LSSKNTLIPLIFQSFHAPIFTMWERFCELYGVEMLYNRNYTMWTYIKNRDTQGAVDWIEHSLKQCIDGDTQIYFD
>WP_003020921.1 aspartate kinase [Blautia hansenii]
MLIVKKFGGTSVADKERIFNVAKRCIEDYEKGNDVVVVLSAMGKYTDELIEKAHDINPNPPKREMDMLFTIGEQMSVSLM
AMAMAQLGVRAVSLNAFQVPMHTTSSYGNARLKKIDTERIKRELEDRKIVIVTGFQGINKYDDYTTLGRGGSDTTAVALA
AVLHADACEIYTDVDGVYTADPRLVPTARKLKEITYDEMLDLATLGAGVLHNRSVEMAKKYGVRLVVRSSLNNSEGTVVK
EVVNKVERMIISGVALDKNADRISVIGIQDMPGSAFKLFNTLAKKNINVDIIIQSVGREGTKDISFTVSHENLDEAIALL
EEKKEALGFEKVEYNCDVAKLSIVGAGMMSNPGVAAKMFECLYNQDVNINMIATSEIRITVLVAQKDAVAAMNAVHEAFG
LSERN
>WP_003020924.1 amidohydrolase [Blautia hansenii]
MQQFYYGGDILTMEKEGEILEAVLVENGRIKKAGDFEKVKAFVKEDAQWINLKGKTLMPAFIDAHSHISTAIQMSQAADL
SQCESFEEIISVLKEYQRENKIEKTGIIIGFGYDHNFLPQGKQPDKRYLNQVSKEIPIYISHTSGHMGCANDAALALAGI
TKDTKDPEGGKIGRFDKDNEPDGYLEEAAMMLLQKAIGPRIKFDLKAGLKKTQELYLQNGIITVQDGAASPESFAMLRQM
DESKELILDVVLYPLLQNKAQELFLEFPEYAEQYCGNLKLGGYKAVLDGSPQGRSAWLTKPYENSEGYCAYPWFSDKETE
KFMKTAVEDSRQILVHCNGDAAGDQFIHAYRKALENSKNPKKDKLRPVMIHCQTAREDQLEEMKELGILPSIFVGHVYYW
GEVHRKNLGEERAARISPCHSAFLRNMKVTFHQDTPVTKPNMLHSVWCGVNRITRTGNQLGKEQCCTVYEALQAVTINGA
YAYFEEKEKGSVKEGKRADLVILDRNPMKTEKKMLKEIQVLETIKEGKSIWKKEDR
>WP_003020927.1 serine hydrolase [Blautia hansenii]
MDAKERRRLLRKRAVRRQLGLMVAALFVIGLSIYFVSSITSARAEAKEEKAKKEAQIAKEEAKEAAVKVRQKEHKKEAEE
RKALTKKLQTETENMVSGFAGDWSVYIQEMDYGNEIVLNNEPMYPASLVKLFVMAATYENLDEVMENQTKYYKGEKKAWS
ETKKLLEEMIEVSDNEAYNELIKVQSSDRSFVKGAAKINEYLKENGYEDTGIHTTLHPAYSKSEKDGKGDNVTTVKDCGK
LLEKIYTGNCVSHEKSGSMLHLLLNQENTIKIPQGLPEGTKVANKTGETSEVQHDAAIVYGENTDFILCIMTKNTNGAEE
VYGDIHELTKMVYDTLNP
>WP_003020929.1 hypothetical protein [Blautia hansenii]
MEGKKWITKDLLSSKYMPMAKLYGIRMTQAIIYLMLLLGIYMCVLKAGNCEFAFLKLYMGELATIVFLGGMGIFFYALTD
QVVVGYMIPLLYYMLNIAISPNKIKVFYLFSMSMGKYEWKWTLGIAGVVLLVAGIAIRSKRK
>WP_003020932.1 DUF2975 domain-containing protein [Blautia hansenii]
MNWNKDKSLKFTRVCIYFFAVLLVGICVGAPWLYRGFLELRSPLLDGMLPYFLVTNYATAVPVGAALYKMNGLLKNISAN
QVFISENTECLRQLSWCCAAAGMIFAASGFYYFPFWFLCGAAMFMALILRVIKNVFAQAEEIKRENDYTI
>WP_003020935.1 helix-turn-helix transcriptional regulator [Blautia hansenii]
MPIVVNLDVVMAKRKISAGDLAKAIDITPANLSVLKNGKAKAVRFTTLEALCKVLECQPGDILEYVSEEEF
>WP_003020938.1 DUF4173 domain-containing protein [Blautia hansenii]
MENKNQVSTEMGLPLESEPFFEKIKVDKWDKIFAAAYLFLGYVLWKTGQYDSFFNISGFVILYIAVVSLYCFVKGFHING
EKIFWSIILLGVGIPYGYYSIMPLTQLGMLAVVGAYWTLVMTDALVLDGKTSSWVLLDVWYALIILPFSNFLCQIRVLLQ
SLFSKTQKRTGAMVLLGIGISLPVLVIILPVLSQADAGFSRMLKSLLGNIFDGGLFLQLCIEIPIMLILSSLMFGTVYGG
IYQRNIEKDLCKEHREISGEGLHIIPDVAVYTFAGIIGFTYILFIAFQAKYLFSACAGILPESFTYAEYARQGFFELCGI
TAFNVLLLLFMNTFTKTITRENKVLSVINIAFSAVTILLLITAMSKLGMYIAAYGFTIKRIQAGVFMIWLFLVLFMIIWH
QKRKIPLVRWAVFSGAVLFTLLCILPLEAMLS
>WP_003020939.1 MATE family efflux transporter [Blautia hansenii]
METKDFMTKPVKGLFFHYLIPSIMGTMVTSIYVLADTIIIGKGLGSVAMAALNIALPIYNVFFGLGLLFGVGGSVLMSIF
RGRGEKEKADAYFTASFLLNILIWLLLLVVSVVFMEDIAWLLGGTEETMPYIMDYIPYIIWGMGAYFLSAFLQTFVRNDG
APKLAMNAVIAGGITNIVLDYVFVFPMEMGMSGAAIATVIGSYLTVGILLIHFFTKKNQLKFNLRGIRVSYMKDILVNGT
ASFLIEVSSGITIFVFNLQLLKYVGNTGVTVFGIICNTAIVVMCLCKGVNQASQPIISVNYGAGQFERTFSVRKLTMITS
IIVCGVIVAVGIFAPDFFTYIFLNPDKEILSMSGDAVQIYFIGFLFTAVNMVYICYFQSVVENGYSLLLCLLRGCILVLI
FVYVLPVFMGVTGIWLAYPAAELCTMAVGMFVIKRTDRKNFQKIVDKKQS
>WP_003020946.1 ABC transporter [Blautia hansenii]
MDFAISIIEQGLIYGILALGVYITYKILDFPDLTVDGSFPLGAAVTAALLKSGVNPYLTLPVAFFAGAAAGLCTGLIHVK
CKVRDLLSGIIMMTALYTVNLMVAGTNNVPLFSKETIFKNEFLSGIFSGGISKYSNLMIILLVVLISKFALDGYLKTKSG
YLLRAVGDNENLVTSLAKNKGNVKILGLSIANGLVALSGCISCQQQGVFEISSGTGAIVVGLASVIVGTSLYKMLKKISF
IKVTTFVFLGAILYKACTGIAILYFPPQAMKMISALFLLGVLVLILVVDKKEKRGKSHA
>WP_003020950.1 ATP-binding cassette domain-containing protein [Blautia hansenii]
MLELKHIHKYYNPGTVHEMCLFEDFNLTIEKGEFVSIVGSNGSGKTSLLNIICGSIELDEGKILVDGQDITKQKEYKRLE
KIGRVYQNPAMGTCPSMTILENMAMADNKGKAFGLKRGTDKKRIAFYKEELAKLQLGLEDKLNTKVGALSGGQRQALALL
MSTMTPIDFLILDEHTAALDPKTADLIMELTEKIVREKHLTAIMVTHNLRYAVEYGDRLLMLHQGNAVMDAVAEKKKEIK
IEDILEKFNEISIECGN
>WP_003020955.1 LURP-one-related family protein [Blautia hansenii]
MKLLFKQRIFSWLDSYDIYNEQGEKVYTVKGELAWGHCLKIMDQYGQYLGTVKEKVLTFLPKFELYAGEQYLGCVQKEFT
FFKPKFVVDFNGWSVQGNVWEWDYEIQDQTGRAVALVNKEVFSLADTYVMEIDRPENALYVLMLVLAIDAEKCSSQS
>WP_003020958.1 hypothetical protein [Blautia hansenii]
MRLEKLQNLLKEKRFPFTYSEEDGCGSIDFEYRGVAYHVWEFFDDDIWGAETNVKNMGRHEDLFGEYEREIIDIVQTWN
>WP_003020960.1 MerR family transcriptional regulator [Blautia hansenii]
MEYSIRQLADLTGVSTRTLRYYDERGLLKPSRVNEQGCRYYEQEQVDLLQQILFYRERNLGLDVIKEIISNPQFDAAQAL
EEHLIALMEQEKHISTLIQTVKNTIADMKGEERNMSDKEKFEGFKRELIEEKERLYGKEAREKYGEEAVDEANQKIMGLS
EADYERFKNLEKEVLRQLEEAVRNKELPESETGHRIVLLHKDWLGYTWKEYSAQAHKGLASMYIADERFLAYYDKNIKGC
GEFLVKAVDYWAGR
>WP_003020963.1 class I SAM-dependent methyltransferase [Blautia hansenii]
MSNEVVNYYENYREEDRITTNNARRIEFLTTIYKFDKLLKGNLKILDCAAGTGAYAFYLADKGHNLTATDITPRHIKIIN
EQLKDRTYSMETKVLDATDMRCFEDGCFDVVLNMGPFYHLTDDMSRNKCLSESIRVLKKGGYLITAYIPRLYLNQMLVMS
VIT
>WP_003020973.1 L-aspartate oxidase [Blautia hansenii]
MNKIKADVLIVGTGASGLFAALHIPSDMQVILITKDDLKNSDSYLAQGGICVLRDENDYESFMEDTLKAGHYENRKESVD
IMIRSSREVINELISYGVDFAKRDGKLDYTREGCHSKARILFHEDITGEEITSKLLMAVKKLPNVKIMEHTTMLDLIEKD
NTCMGILAETENEECMGIQAEHTILASGGIGGLYQHSTNYPHLTGDALAIAMRHKVELENIDYIQIHPTTLYSLKPGRRF
LISESVRGEGAKLYNAKGERFANEVLPRDMMTKEIHKQMELDNKPYVWLDMTVLGEKVILNHFPHIYERCLEEGYDVTKE
WIPVVPAQHYFMGGIHVDADSKTTMKSLYAVGETSCNGVHGANRLASNSLLESLVFAERAAKNIEKNREKCKTNDADFDK
LYQETQECIVSQKECLAEVYKNEILKEIERERQAK
>WP_003020976.1 carboxylating nicotinate-nucleotide diphosphorylase [Blautia hansenii]
MNDITMKLNADNLIKMALQEDISSEDVTTNAVMRNRKQGEVQLICKQDGIIAGLGVFERVFKLLDETTEVEFYAEDGDEV
KNKQLLGVIRGDIRVLLSGERTALNYLQRMSGIATYTHQIAELLKETKIKLLDTRKTTPNMRIFEKYAVKVGGGYNHRYN
LSDGILLKDNHIGAAGSVKKAVEMAKEYAPFVRKIEIETENLEMVKEAVEAGADIIMLDNMTPEVMKEAVKLIDGRAETE
CSGNVTKENIERLVEVGVDYISSGALTHSSPILDLSLKNLHEV
>WP_003020979.1 GNAT family N-acetyltransferase [Blautia hansenii]
MVGETRRKEILKYISESDKPVSGTKLAELFHVSRQVIVQDIALLRAADCEILSTNRGYICQGTKKFVRVFQVCHTDEKIE
EELNAVVDCGGTVIDVFVQHHIYGELRASLQISSRRQVKQFVEDIRTGKSRPLTNITSGHHCHTISADSEEVLELIEEAF
QKMGIYEDERENMEITIRNAKLEEASVLAQIEAECFPKAEAASAEEIQKRMSTFLESFFVAEVQGEIAGFINGAVTDRPS
LPDELYHNAALHKPDGAYQTVFGLDVREAYRNQGIAGKLLDFLSDTAKERGKKGVILTCKEHLLKFYGSHGFENFGVADS
THGGACWYDMRKMF
>WP_003020982.1 hypothetical protein [Blautia hansenii]
MIIKYNDFKKKYLIIWLAIFIGIVLISIAWIQIEKKKTLNINLAKYKYERELENSPCISSDGNAILKMVVVYDKPRGGEG
YVLGFAHFKDTNEKRWI
>WP_003020985.1 PfkB family carbohydrate kinase [Blautia hansenii]
MTIKEIAKLAGVSISTVSKIVNNKADNINIETRNRVLKIVKEYNYTPYGTAKNISNAKTFVIGVLLRHSTLLNLMLKGIM
DMAQKHGYNVLLCDSMDSEEKELKHITALCRHHVDGVIWEPVSENSIQYEHYFQEQDIAVSYINSSLPEASHCLDFMQMG
YLAAQKLLDYRHTHIACLTKPGSFRSKMVFEGFKKCLFDNEIPYSEDMKLFVTDPDFYTQISLQGFTGIVSTHFEAALSL
YEKVKSFHYHIPSDLSLISLREDAGDAICFPRISSLQIPYEAFGEKVCYHLIAACENLNEPEFTLFTSDNLTLDHEESLN
APPSCRYKKVISVGSINTDITLTVDELPSSGSTTVTTASCISLGGKGANQAIGAARLGREVILIGKIGNDYDSTVIYDTL
KKEHVLTHGIRRSSASATGKAYIHVQKDAESCITVLPGANETLSPEDILSREHLFDGCGYCLISTEIPMNTCIQAAKTAH
FHHAKNIVKPATLKALPTELLANADIFVPNKREAALLCPSENTVEKQADYFYRQGCPVIIITLGHQGSYVKTADFSGYFP
AADFPSIDSTGGADAFIAAFASYLTEGYPLLNAVKIATHAAGFCISRTGVVPALIDRTSLENHIKMTEPTLLTLA
>WP_003020989.1 YibE/F family protein [Blautia hansenii]
MKEFVCKRKKVFFLIGIYLLFLLFVSQDAWLYDTTIAKITKVQTEKTGEKEGARGETEAYYRQTMQGILLNGKWKGSKVT
LKNEYTYSGVTNQKYHRGDKVFIHASENGERLSGKIKGLKRDTYLAAVGGMLLFLLILITKKQGIYTISTMIFNTVVYAV
GFHFYLKGGNMIKICNIMVFCFTFGTILLLNGFHKRTLAAVCSTLCVFTVIMGIFHFIMYLYGDVDYSSMEYLGSVENPA
EMFEAEVMLAGLGAIMDVAVTIAAATGELIRKKPDIKFLSLFRSGREIGYDIMGTMLSVLLFTFGSGLIPGFLIRMNNDI
SFLSNIRYHISFEICRFLIESIGIVLAIPISIFVSAVFLKVQVRREK
>WP_003020995.1 ABC transporter ATP-binding protein [Blautia hansenii]
MSEQLLELKNIKKGFGETDVLNGITLSIEKGEFITFLGASGCGKTTTLRIIAGLEAPDSGTVFLDGKDVTAVPPNQRDVN
TVFQNYALFPHLNVEGNVGYGLKIKRVPKAEIKKKVAEILELVQLTGYEKRMPSELSGGQKQRVAIARALVNSPKLLLLD
EPLGALDLKLRRTMQLELKRLQKKLGITFLYITHDQEEAINMSDRIVVMKDGRFEQIGTPDEIYNHPKTSYVADFVGNAN
VISGVVQKVADTEAQVLIENQMMYAEPIDGICEGMQVNLAVRRENLKVCTECKEGLDAVLEDKSFTAGQLHLTLKLKSGK
TLVSCRYGMDADLKAGDKVCVGWKPEHAVFVDLE
>WP_003020998.1 ABC transporter permease [Blautia hansenii]
MKKKKSGLFLTVLPLYLFTLCFVVGPLLYMVALSFATNGSGSSTIWSFTLENYKKIAEPVYLKSFVQSFQLAITSTLLIV
LMGYPFGYFMAKLSAKRKKRMMLLIMIPFWTSSLIRMYGWILILQAKGVLNGFLMKLGIIEEPLKILYSYPAVVIGMVYA
LLPFMVLAVYSSVEKMDWSYVEAARDLGANAVKAFFTVTFKLTLPGLLTGVILTFIPSMGLFFIADILGGNKIVLVGSVI
QDQLTRGSNWPFAAALAVVLMLLTSLMMFVYRKVTHVKDLEGLF
>WP_003021000.1 ABC transporter permease [Blautia hansenii]
MKKKWKWSNLYLAIMILLMYFPLVMVVIFSFNESRLSANFTGFSLKWYETLANDRDLKEALFNSILLGVLSCGISAVIGT
LGAVGMARVKYKTKGMMEYLSTIPIMIPEIILGMVFLVFFSMLNLPFGMTTLVIAHTTFCIPYIFMMVKARLVGIDKSLE
EAARDLGAGPIRTFFDITMPLIAPAVLSGSLLAFAMSFDDVVISIFVNGPRLNTLPVKVYAQLKTGVTPEINALCTIILV
VITAVLLLSSFLSKRAEKKY
>WP_003021003.1 spermidine/putrescine ABC transporter substrate-binding protein [Blautia hansenii]
MKKKIVSMILCAALAGSMLTGCGEKKEEDNKELVLYTWEGLFPQEVLTDFEDETGIRIISSNFDSNETMFEKVQQSDGKD
YDLVIGDDYIIEQIVNNGLAKELDKEKLKNYDNINPLYQSQFYDPENKYTIPHGAGIPLIVYDPEQVDFEIQGYEDLWNP
ALEDKIATIASYRAVEGMVLLTMGKSMNEQDPAVIKESGEKLKELAPNIRMIQDTNTQNALLNGEASVGILYTSQVIAAL
AENPDLKVVYPKEGLGFGIMNFFIPKNAPDTEEAYAFLDYILEPEVAAKCFDFVGYYCTNKAADELVNPDLVVPDSVTKG
EIIQNVSAEAEEVYNQNWTEFKAACD
>WP_003021006.1 leucine-rich repeat protein [Blautia hansenii]
MEECRKEGALASSLTSYAYSPWKAGRSKEEQREFTEIEEIEIPQGIEILGKYTFYGCRSLKTLKLFDDVKEIGGGSFTGC
SSLRNLVMFLKEDGISCIKDVVSETFHEMYVSIVFLNTDERAELIFPEYYEEGVENTPARILETHFHGCGYKYRQCFTDK
KVDYKRYDSLFSTALVYEKEEILIPMAVGRLLYPYQLAKEAEKSYEAYVRENLEKCARFYLEKSNWHEVYEYFGRKNFWS
REALENIIEEASEKKAVDIAGYLMEEKRKKFAGKEKKFEL
>WP_003021011.1 AAA family ATPase [Blautia hansenii]
MNIKRAKQEIKDTIEAYLLKDERGEYCIPSVRQRPVLLIGPPGIGKTQIMEQIARECKINLVSYTITHHTRQSAMGLPFI
REKEYGGENRSVTEYTMSEIISAAYDKMKETGIEEGILFIDEINCVSETLAPAMLQFLQCKTFGNQQVPKGWVIVTAGNP
PEYNKSVREFDVVTLDRIKKIEVQENFQVWKEYAYEAGIHPAVISYLDIRKENFYRMETGVDGRMFATARGWEDLSELLY
VYEKLGKTADREVIMQYIQHWKIAKDFANYLELFEKYQTDYQIDAVLAGTFASFAIEKLRVAAFDERFSVVGLLIGKLNE
MFRSYHDNEAYMEKLFELLKSWKEALSDERKASVSMGDILDMENRALEEKKVAGQLTKDAEYIWLRAIERLKDYKETADT
LDIVGESKEVIFDGVKERFQEEKEKREKDIEALRNNLQNAFDFLEAAFADGQEMVIFVTELNTSPHSLEFISEHGCDSYY
KYNKKLLFHEEYTEILNELKEIEQEL
>WP_003021016.1 LytTR family DNA-binding domain-containing protein [Blautia hansenii]
MKIAICDDEKEIRESLRNILEEYREPLEQIDLYAGGEEFLECGKSYDLLFLDIDMKGINGIETARKIRLKDKKIKIVYVT
AYKEYASQAFSVHAFGYLLKPIKKEKIYRQIQDALSYEEETPKEIPFLEFMTLEGRVRIPCDTIYYFEFFNRKIKLVSKK
ETYFMRGKISDIREKMEIYGFAAPHKSFVVNLDKVKNIKGYDIYLMNNEILPLSQKQAVAFKKSLSRFLVKKE
>WP_003021018.1 GHKL domain-containing protein [Blautia hansenii]
MDIFYGVEIILFLGLCIWFSRKVKKQAQERLIFYFLLFFAGIFISYVLSVHLKSTILSGIIWNMSWSYVIEDPFAVSRIG
AALIRWMIDIFWILILDGMMKQQSVLTLKRGQKLIFWTMPILSVIFLISLLIIGDYYVRWNGYALIIFNIVLLFGMNLVV
FYSYQLVAKSCENKQREELLYQHYLKLEESYQASRKIVHDLKNHMQVITELYEMGEIQKAKQYNQEVFHILNQSHHLWYT
ENRMLNIILNEKLCHKNLQNVKLELDIQEHCLDRINEMDITTIFANLLDNAIEAIGSEGQEPRFLKISIKEAKDFLIIHV
ANSMGNVQKREKKHEGLGLGNVKEAVEKYEGTCTVEKNEKQFEVIIMISSNHFQEVENYEKK
>WP_003021020.1 DUF3887 domain-containing protein [Blautia hansenii]
MRKNSFMKKLTAFILAGMLLLLTGCQGKLSDKFDEEEVKNAAKDIVTQVNEGNVESVYNDIFSPVMKNAIALETLQENLS
YTLDKVGAFDSFEKIEVAGTKDKDTGTEYATVMVLAKYEEGKAMFTVSFDEDMKCAGFFIK
>WP_003021022.1 sel1 repeat family protein [Blautia hansenii]
MNIQNLNFTVEELKILAENGQKDFIYAVGYYYENGIRTSVNLTEAAVWYEKAAQKGHAEAAMRLALLYAQGKGVEKNEKK
AFTYMEQAAKAGNTNALYNVGRCYEEGIGVKQDFSKAFDWYKKAAAEGDFRAMCCMGGYFLTGNPVPYEPAKAFQLFEKA
ANANIPAAQYNLSVLYRYGEGTEKDVEKADFWRMKAAQNGFRMAIDEIEKPAENQ
>WP_003021026.1 SufD family Fe-S cluster assembly protein [Blautia hansenii]
MDNVQKELLKQIAGLHEIPVGAYNIRTNGKTEARNSTEHIEIVPKEGSDGIVIKIKAGTKNESIHIPVVLSEAGLKETVY
NDFYIGDDCDVTIVAGCGIHCGTDDSSEHDGIHSFFIGKNSKVKYVEKHYGSGDGKGQRIMNPETIVEVGENSYMEMDTA
QIKGVDSTIRKTTVKLDKNASIKVMERLMTHGEQRAESHFVVDLNGENSGANIISRSVAKDNSYQLFQSVLNGNEMCSGH
TECDAIIVGNAKISSIPEITANNSDAALIHEAAIGKIAGEQIIKLMTLGLTEEEAEEQIISGFLK
>WP_003021028.1 MATE family efflux transporter [Blautia hansenii]
MNSVSKKNKYEIDMCNGSIMDKLISFSLPLMLSGILQLMFNAVDIVVVGRFSGSQALAAVGSTSALINMFTNLFIGVSLG
ANVLAARFYASGRSKEMSETVHTSITFALISGIVMVFVGLFFSRFALELMATPSDVIDQAALYMKIYFLGMPFFMLYNYG
AAILRAVGDTKRPLFFLIAAGLINAGLNMVLVIVFHLGVAGVAIATVISQLVSCVLVLRCLYQSDSSYQLRFSKLTLKKN
HLKQIFQVGIPAGIQSTVINFSNVLLQSSVNSFGSIAMAGYTAANNIFGFLFVAVNSVTQACMSFTSQNFGVGKWKRMDK
VLWNCIILSVVVAVLLGGGAYVFGPELLRIYTKDPQVIQCGVEIQLYTTVTYFLCGLMDLFPGALRGMGHSAVPMFLSVI
GTVGTRILWIFWIFPQHRSLDWLFISYPASWIVTIILQVICFWFVRKSVHRKLKINRR
>WP_003021030.1 1-phosphofructokinase [Blautia hansenii]
MVYTVTFNPSLDYIISLQGFQMGTTNRTKEEQMLPGGKGINVSTVLQNLGIDNTALGFTAGFTGQEIERMVREIGFQCDF
IRTKTGFSRINVKLKDYDGTEINGIGPVIQKEEAEKLMEKLKHLEEGDVLVLAGSIPESLPNSIYRDILAELQGKGILFV
VDATKDLLLYVLEYEPFLIKPNNHELGEIFDVELKTRESVIPYAKKLQEKGARNVLVSMAGEGAVLVAENGEVFMQPAPK
GTLVNAVGAGDSMVAGFIAGWMERQSYSHAFRMGVAAGSASAFSHLLATKEEIQRIYERLEK
>WP_003021036.1 ABC transporter ATP-binding protein [Blautia hansenii]
MSLPLLQVKDISYTYHTKAGETPALSHISFSVFPGEFIAIVGPSGCGKSTFLDMLCGLLKPAAGELLLNGTPLSMSNTNI
GYMLQKDHLFEWRTIYSNMLLGLEIQGRVTPETKKHVENLLENYGLYKFRNSRPSQLSGGMRQRAALIRTLALEPDLLLL
DEPFSALDYQTRLSVGDDIGTIIRQEGKTAILVTHDIAEAVSMADRVIIFSNRPAFVQKIINIKFSMEERTPMASRNAPE
FKTYFNEIWKELNVHG
>WP_003021038.1 PadR family transcriptional regulator [Blautia hansenii]
MYDKSQMMRGTLEGCILKIISVETTYGYEIVTKLQDFGFEDMKEGTIYPILVRLEKKNMISSQFRPSPLGPSRKYYSLTR
EGQEQLNEFEICWRSVSDTVEAILKL
>WP_003021040.1 hypothetical protein [Blautia hansenii]
MKKNVWKELKKENNAKALNLEIEDQRYLDKVTAYAVNQGVGMMETEIIRKDLIGIAEEAQKNGERLENSLGDVKEFTENL
VTEGRKESKKDQIYYCIQEIGKSYLVVIALVFFLAITTDFKHFLGTGIFSLADFLWVFFLPCLLSLWQMHTIGRFVLVKK
IGWILSAVAAAVIIFPNILFKIVFEDILPFSEIMVPNWVFLILLPLAGGVYWYGKQKFDHTVEQVVKKHNL
>WP_003021044.1 epoxyqueuosine reductase QueH [Blautia hansenii]
MNRNYQKELEKIIEKNKAENKVPSLFLHSCCAPCSSYVLEYLSQYFEITDFFYNPNISPKEEYEKRTEEMKRLIEEMPFV
HKPKFVEGEYCPEDFFKMAKGLEDVPEGGERCFQCFRMRMEEAARLAAEGGYDYFTTTLTISPLKNAQKINEIGEELAEI
YDVKHLPSDFKKKNGYKRSTELSKEYQLYRQDYCGCVFSKKEREEQKKKSCI
>WP_003021046.1 argininosuccinate lyase [Blautia hansenii]
MAQLWGGRFTKETDQLVYNFNASLGFDKKLYKQDIQGSMAHVKMLAKQGILTEQEKDEILKGLTEILQDIEEKKLEFSPE
YEDIHSFVEANLIKRTGDVGKKLHTGRSRNDQVALDMKLYVRDEIQETDMLLKELLETLLKLMEDNLHTYMPGFTHLQKA
QPITAAHHFGAYFEMFKRDRSRLADTKKRLNYCPLGSGALAGTTYPLDREYTAELLGFDGATLNSMDSVADRDYLIEYLS
DLSVIMMHLSRFCEEIILWNSNEYQFIEIDDGYSTGSSIMPQKKNPDIAELVRGKTGRVYGALMSLLTTMKGIPLAYNKD
MQEDKELAFDAMDTVKGCIALFNGMLETMELKKENMEKSAKNGFTNATDAADYLVKKGVPFRDAHSIVGELVLFCVKNQI
SLDEMPLEEYQKISPVFEQDIYEAISMKTCVETRNTIGAPGPEAMKKVLEIQKKYLEDCEKH
>WP_003021048.1 aspartate-semialdehyde dehydrogenase [Blautia hansenii]
MSEKLRVGILGATGMVGQRFISLLENHPWFEVVTVAASARSAGKTYEEAVGARWKMTTPMPEAVKKLVVMNVADVEEVAS
TVDFVFSAVDMSKEEIKAIEEEYAKTETPVVSNNSAHRWTPDVPMVVPEINPQHFDVIEFQKKRLGTTRGFVAVKPNCSI
QSYAPVLTAWKEFEPYEVVATTYQAISGAGKTFKDWPEMVENIIPYIGGEEEKSEMEPLRLWGEIEDGVIVPAKEPVITC
QCVRVPVLNGHTAAVFVKFRKKPTKEQLIEKLTAFKGIPQELELPSAPKQFIRYMEEADRPQVQADVDYENGMGVSVGRL
REDKVYDFKFIGLSHNTVRGAAGGAVLCAETLKAKGYITKK
>WP_003021050.1 DNA topoisomerase [Blautia hansenii]
MNKSLFIAEKPSVAQEFAKALKVNTSRKDGYLESENTIITWCVGHLVTMSYPEAYDPALKRWSLETLPFLPEDFKYEVIP
SVKKQFQIVSGLLNRKDVETIYVCTDSGREGEYIYRLVAMMAGVKDKKQKRVWIDSQTEEEIIRGIKEAKDISEYDNLSA
SAYLRAKEDYLMGINFSRLLSLKYGNAVSNYLGSRYQAISVGRVMTCVLGMVVRREREIREFVKTPFYRVIGNFKQQGHT
FEGEWRAAESSRYFASPLLYKENGFKKKETAMELKEILSANPPLEAVVEKIEKKKENKNPPLLFNLAELQNECSRLFKLS
PDETLKIVQELYEKKLVTYPRTDARVLSSAVAKEIYKNISGLKNYEHGSIYAAEILETGCYKNLIKTRYVNDKQITDHYA
IIPTGQGLNALRSISVQGSKVYEVIVRRFLSIFYPPAVYQKINLVSVIEKEKLFSSFKILVSEGYLKVTPNSFGKKKDNA
GKEEKTIAEDGEFLNWILGIKKGSYLSIEDFSIKEGETSPPKRYTSGSMILAMENAGQLIEDEELRAQIKGSGIGTSATR
AEILKKLVTIKYLELNKKTQVITPTLLGEMIFDVVNCSIRSLLNPELTASWEKGLTYVAEGSITSEEYMFKLENFIKSRT
EGVLGLRNQLMLKQFFDASSKFYKKPAQKRLENQKKRSKIEKNNLREGR
>WP_003021052.1 UDP-N-acetylglucosamine pyrophosphorylase [Blautia hansenii]
MEQLTIKELYHDLSKTLAKELLEEKTYPWEALPCIGEYILKLGETLDEAEYEKKGDNVWIAKTAKVAPTAYINGPAIIGK
EAEVRHCAFIRGNALVGECAVVGNSTELKNVILFDKVQVPHYNYVGDSILGYKSHMGAGSITSNVKSDKKLVVVKAANTH
IETGLKKFGAMLGDEVEVGCGSVLNPGTVVGSNSNIYPLSSVRGVVPSDSIYKKGNEIVEKQ
>WP_003021054.1 flagellin lysine-N-methylase [Blautia hansenii]
MYYRKPHYYDKFSCTAEQCPDTCCAGWQIVIDENSLEKYSNVSGDFGIRLLNSINWREGIFEQYEKRCSFLNAENLCDIY
KELGADALCDTCRLYPRHIEEFENLREFSLSLSCPVAAKMILQCQEPVRFLEEEDEKEECEEDFEDFDFLLFDCLLEVRE
KLFSIVQNRTIPIEKRMYCVLKIAKNLQTALDEGELFERDFMAEIELCLQEKAEDFSGNLYEIVQAFRKDLLRLEVLREE
WKTNLKAADNLFQKGETWYVEKRDRYKAEIKNTIGQEQWDIYKEQLLMFFLYTYFCGAVYDDMIYSKGVLSVISVFWIEE
ITFWSWAADEGQIEEKNLLETAYRYAREIEHSDENLNLLEEIFDLDKHYKPETLRCIFVRERKQHE
>WP_003021056.1 cysteine-rich small domain-containing protein [Blautia hansenii]
MSKEKEEKQEKPYWEGKEYSFYNHKKCEFFPCHETTDPQNFNCLFCYCPLYALGSKCGGNFKYTEQGIKDCSACKLPHKR
KNYGYIMSKYQEIMELAKKNQ
>WP_003021058.1 HAD family phosphatase [Blautia hansenii]
MIKAIIFDMDGVLFDTEKIMKKGWEKAADLLNFSLTEDRLKQLRGGSRERNCALFQEWYNGAVDYHQARKIRSDYLNAYV
EKYSVPPKKGLYELLSFLKSENIPWGIATSTDRTQAEHYWKLADIYEGISASVCGNEVSKSKPNPDIFLKAAEKLQISID
SCMIVEDSINGLKAAKAAGGISCMIPDLTPYSPDLAPFCDYVCEDLAACISLVQTIGFSSPTP
>WP_003021062.1 HAD-IA family hydrolase [Blautia hansenii]
MEYQVLLFDLDGTLTASGEGITKCVQYALEKMNKRELAQDLKKLEVFVGPPLLEQFMAYAGLSEAEAEEAVKFYRERYLP
VGIFENKPYEGIEEVLKKLKEKGYILAVASSKPDSMVKTVLNHFSLMPYFQVVKGSDITKPKMTKAEVIEEVLEELGFSE
KRESAVMIGDRHHDVLGAKTAGISCIGVTYGYGDFQELQQAGAVKIVDSTKELGELFGV
>WP_003021065.1 lysine exporter LysO family protein [Blautia hansenii]
MVILAVLALVLGVLVGTFDVQNFLLDALVSNKDLVLYLLMFSVGMSIGLHKGIIKKIKEYHVKILIIPAGIIVGTLLGGV
LLSMVTKYNVGESTSVVSGLGWYSLAGVTIGNLAGAQLGSIAFLSNLMREIFSFFTIPFIAKHFNYYSCIAPAAATSEDT
TLPMMMKYTNEETVVLSVINGVLCSAVVPVLIPLCYQLKF
>WP_003021067.1 hypothetical protein [Blautia hansenii]
MKKYGIYIFLCGILLAGCSSEKEPSQIEIPEEKIAKFQMGSIRSKPEEYKKLSDFIENMEGAVPEKDQKKAPHRGEDYYP
VSFIYEDETKDIFYFFPKGEKWYLETENGDVYGNADFILDYVDIDFNIDVKREIRIDKDVLKRTLEIGKDFKTYDTKFSF
ASGVVNTMEKTGDAEEEAISKVRKSSIENQKIYEYAKKSGYEVSEKEVEERIKKILEDFNKQEDYPEYEAICKEYGTTME
ECLEKSRDYIKEEMTKNKLSLETYKDFQNGKDKIKDKTYETPYEYSRAILDEVVYTEISDEDISSYIQELDEAEAYYLEN
F
>WP_003021071.1 group II intron reverse transcriptase/maturase [Blautia hansenii]
MNVTESRFKNRQLHIEDYLQMVSAEQREYAEVFDYSKITEKSGVITDYWTNNLLELILRKDNLNNAYKQVKRSRGKGGID
GMQVDELLPFLRENQETLIQEIRGGKYKPNPVRRVEIPKETKGEYRKLGVPTVVDRVIQQAIAQELSPIFEEQFSENSFG
FRPKRGAHDALRQCQKNVNDGYVYVVDMDLEKFFDTVCQSKLIEVLSRTIKDGRVISLIHKYLNAGVIANGKYERTEIGM
PQGGPLSPLLSNIMLNELDKELERRGHRYVRYADDCMIFCKSRKSAERTLKNIIPFIEGKLFLKVNRKKTEVAHISKVKY
LGYTFYRYKGKCRFRVHQKSVVKMRNKIRELTDRNKGISNAERERKYQEYVRGWVEYFRLADMKGLLKTMDEWARRRIRA
VYWKQWKKIKTKYRMLKALGMEHWKAKELACSRKGYWRMAQVLNSVITNKIVARLGYTSMLDYYLTVCEN
>WP_003021073.1 carbamoyl-phosphate synthase large subunit [Blautia hansenii]
MPKRNDIHKILIIGSGPIIIGQACEFDYSGTQACKALRNLGYEIVLVNSNPATIMTDPSTADVTYIEPLNVDRLTEIIAK
ERPDALLPNLGGQSGLNLCEELYHAGVLDKYNVEVIGVQVDAISRGEDRIEFKNAMDKLGIEMAKSAPAYSVEEALKIAE
ELGYPCVIRPAYTMGGTGGGIVYNEEELKKVAARGIAASMVNQILVEESVIGWEELEVEVVRDKAGKKISICFIENIDPM
GVHTGDSFCSAPMLTISQDLQDRLEKQAHAIVESIGVIGGTNVQFAHDPKSDRIIIIEINPRTSRSSALASKATGFPIAY
VSALLAAGLTLDEIPYWKDGSLANYKPSGDYVVVKFARWAFEKFKSSQDKLGTQMKAVGEVMSIGKTYKEALQKAIRSLE
RGCYGLGFVKDFHELTLDELYAKLEKPTSQRQFILYEAIRKGASLEKLHDMTHIKLWFLQQMKELVDLEEEILTYKGKSL
PDELLIQAKKDGFSDKYLAMLLDIDEWELFKHRESLGMGERWDAVPVSGVEEPAAYYYSTYNGEDKAPVSNGRKVMVLGG
GPNRIGQGIEFDYCCVHAAFTLRELGFETIMVNCNPETVSTDYDTSDKLYFEPLTVEDVMSIYNKEKPLGIIVQFGGQTP
LNIAAELEKRGAHILGTSPAVIDMAEDRDLFNAMMHKLEIPMPESGMAVNVEEALEIAHRIGYPMMVRPSYVLGGRGMEV
VYDDNMLRDYMAAAIDVTPERPILMDKFLQNALECETDAISDGTHAFVPTVMQHIEQAGIHSGDSACVIPSVEISEKNKE
LIRKYTTAIACEMGVVGLMNMQYAICEDKVYVLEANPRASRTVPLVSKVCNINMANIATKLMTYELTNERPDVTAFKEKA
HPYYGVKEAVFPFNMFPEVDPLLGPEMRSTGEVLGLSESFGTAYYKAQEAAGAKLPLSGTALISVNKNDRAQALEAAKQF
KELGFGIVSTEGCAKFFNENGVECKTLKKLQEGSPNVYDALVSGEIDLVINTPAGKQSKYDDSYLRKTAINKKIPYITTM
SAALASATGVKAILNKEAQSLKSLQEYHKTLD
>WP_003021075.1 ABC transporter ATP-binding protein [Blautia hansenii]
MIEVRNLTKSYNVLEKPVVKNVSLCARPGEITILLGPNGAGKSTTIKSIANLLNYEGEILICGHPNNTIEAKKCFSYVPE
IPMLYDVLTVDETIEFIGRAYRVKNYKEIADKYLEAFKMTENRKKLAKELSKGMRQKLSMILAFMIEPKALLVDEPMVGL
DPASIEEVLELFRQLRAEGTAILISTHIIDIVNDIWDRAYIMNRGEIVKEIDRKDAGEETLKEIFFETTREGDV
>WP_003021077.1 putative ABC exporter domain-containing protein [Blautia hansenii]
MNSFFYLFRTKIKGSVRVQFSSLGTGMAVIFTVLIYGILIGTIFTSSVPYDKETMYLQAATAILAGIGVTAFFSMLSLMS
KRKALLYDTDAFYFFSGPYTKTQTNLFILVQTLKGALGYGLIGCFFMGLLSMGGYFSIPYFLLCLLVLFLISSIFLLMTD
YIYMWTLVKPKAKIWNYIAVILVLASAGAVFFISMQAAGYDLEDGFLKFAVSREFYYVPFFGWGKLVLSAFLGKEYMGMI
IGLALLLLANAVFVILFLTFPRNIVEQAVRDAEEISNYVRRVKANGGNILSSEGKIKQVRGEFPEGARAIFYKNILSMKK
TGSFLRKQDFFVIVVYFLISYFMIAERRFYMFSYMMILWLFNLLNDTEFLGDLKNYQIYLIPENPLKKLIYVVLPAYFKI
SILIGTAILIAGIFNRMPVLTTLQYFFMLLGYAMIFISGTVWAAKVMKTKASVALENLLRMLIILLAAIPATGAGFLAWF
LLKDLYVFQAVVTVVTIVMNFLVSAIILIACQGMMNGREI
>WP_003021079.1 nucleoid-associated protein [Blautia hansenii]
MLASKEEIKIQQAVVHILDSALGMPVLSDTLLDCGSDFSDFLKSHIFKIDSSDEIKNCSFTEESSVFLLVEEWNSENFLE
VSQKIAGELYTLMSQNIDIPAADLLVVEYQVEQHSYLALLKMNYKTSYTHLTNSDPWGNNNDIIKQKAILPGETQKLTEA
ALIDLMAPQYVRLVEKKYDVNGVKTNYFSQNFLKCKGSLSSKTKLAIVNKAVTEVQKKYFHDSEQFEVQMETKSILNQEF
SEQGGLEVPVVIDKIFKEHPQMKEEVQEKLEKYNLTEDTIEPQNPLTTKKFTKQHLMTDTGIELKIPMEEYNNKDKIEFI
TNPDGTISVLIKNIGSIESK
>WP_003021083.1 sodium-dependent transporter [Blautia hansenii]
MEREKFSSRIGFILISAGCAIGLGNVWRFPYITGKYGGAAFVLIYLFFLLVLGLPIMVMEFSVGRASQKSIATSFNVLEP
KGTKWHIYRYFGMAGNYLLMMFYTTIGGWMLAYFVKMIKGDFAGLNPDGVGAEFAKLTTDMPTMIFWMAVIVVIGFLVCS
MGLQSGVERINKIMMVVLLGLMVVLAINSCLLPGASEGLKFYLLPDFRKLIDAGISEVVFAAMGQAFFTLSLGIGALAIF
GSYIGKERKLTGEAINITILDTSVALIAGLIIFPACFAFDINPGEGPGLVFVTLPNVFNEMKGGRLWGSLFFLFMTFAAL
STIIAVFQNIISFAQDLWNWSLKKAVLINGVAIFVLSLPCIFGMTIWSDFTILGKQIMDLEDFLVSNNMLPLGSLVYLLF
CVNKYGWGWENFLKEANTGAGISFPKKMRVYLTFVLPIVVFYIFIQGYWSLFAGLK
>WP_003021087.1 ribosome recycling factor [Blautia hansenii]
MATDERIQVYEHKMTKTLEGLTKELVTIRAGRANPHILDKLTVDYYGTPTPLQQVANITVPEARMIQIQPWEASLIKEIS
KAILSSDLNLNPNSDGKIIRLVLPELTEERRKELVKDVKKKGEAAKVAVRNVRRDANDAFKKLAKQDVSEDEIKELEEQI
QKITDKFVKEIEKAVEEKSKEILTV
>WP_003021089.1 isoprenyl transferase [Blautia hansenii]
MTIPRHVAIILDGNGRWAKAKGMPRTYGHIKGCENLEKICGIAKDLGVKYLTVYAFSTENWKRSKEEVDGLMKLFRNYMK
RCIQISRDNKMCVRVIGDPSMFDADLQQKIKELEEYSSQFDELHFQIALNYGSRDEIKRAMVRMAEDVEKGVLLPQQITE
DVISDYLDTRALPDPDLLIRTSGEERLSNFLMWQLAYTEFYFTDVAWPDFDKKEFEKAIDKFNHRDRRYGGVKEE
>WP_003021091.1 phosphatidate cytidylyltransferase [Blautia hansenii]
MFKTRLLSGIVLVAIAVASVAAGGPILFAVLLAISLIGVGELYRAMEVHQKGFGALEIAGYVGTVLYYLSLLWVKTDEFS
MMILLFALVLIMCVYVFTYPKYRAEQIMAALFGIFYVAVMLSYIYKTRTLEGGAWLVGLIFLSSWGSDTCAYCVGMLIGK
HKMAPVLSPKKSVEGGVGGVLGAALLGALYALLISGVNQADGHTPLMYAVICAVGALISMVGDLAASAIKRNKEIKDYGK
LIPGHGGVLDRFDSVIFTAPFIYFLASVLI
>WP_003021094.1 1-deoxy-D-xylulose-5-phosphate reductoisomerase [Blautia hansenii]
MKKIAILGSTGSIGTQTLDIVSKNDDLQVVGIAAGRNIDLLEKQIRQFSPRLAAVGDEKKAQELKLRVQDTDCKIVGGME
GLIELAVMEEAEILVTAIVGMIGICPTVAAICAGKHIALANKETLVTAGHIIMPLAKEHNVKILPVDSEHSAIFQALNGE
NPKTIEKLLITASGGPFRGKKTEELKNMRVEDALKHPNWAMGQKITIDSATLVNKGLEVMEAKWLFDVDLDRIQVVVQPQ
SVIHSMIEFKDGSIMAQLGTPDMRLPIQYALYEGERKYLDGERLDFAKLASITFENPDMETFKGLPLAMQASKTGGSMPT
VFNAANEKAVALFLNRKIGFLDIYEIIENAMNEHELILNPTIEEILNIEQDIYKRIEGRW
>WP_003021098.1 peptidoglycan-binding domain-containing protein [Blautia hansenii]
MNTASLKSMQTDHPDEGTLQLYVLSSIRNQPVEDASVQISYTGDPDSVIEEVKTDANGMIPEIQLPAPPLEYSMAPSEYQ
PYAEYTFHISKEGFDDLDISGAEILPDATAIQRAVLSPQAAPGAFEDIVIPAHTLYGEYPEKIPEDEIKPMDTSGEIVLS
RVVIPEYVVVHDGSPNDSTAKDYYVRYRDYIKNVASSEIYATWPDNTIRANVLAIMSFTLNRVYTEWYRNKGYDFTITSS
TAFDHKWMHGRNIFESISRIVDELFDNYLSRPGVRQPILTQYCDGQRVQCPNWMTQWGSKYLGDQGYSAIEILRNFYGSN
MYINTAEEISGIPASWPGQPLDIGSSGSKIRQIQEQLNAIANAYPALPKISVDGVFGENTQNAVKKFQQIFGLPATGIID
YSTWYEIQEIYVGVTRIAELV
>WP_003021101.1 amidohydrolase family protein [Blautia hansenii]
MFGENHAHIFMNGLNYRAAVNCHKSGVDTDVIHKHFRTYQEKGVSFVRDGGDALGVSEKAREIAPQYGITYRTPVFAIHK
KGHYGGIVGRPFENMKEYADLVKEVRKRGGDFIKIMTTGIMNFDMDGSVTEEPLRFDEVKEMVHIAHEEGFSVMAHTNGA
RAVREAALAGADSIEHGNYVDEEAMWAMKEHKTVWVPTITVVKNMIGCGRFSDEVLEKIWETGSRNIQMGYEIGVQLALG
SDAGAYLVPHGQGIKDEWECFQEILGKNNKEVTEMLLEGERKIQEKFIRR
>WP_003021103.1 amidohydrolase family protein [Blautia hansenii]
MQEKNGFVLRGNICYSDGSKKLVICPKSYVVCQEGICRGVYQELPKEYESYIVKDMGDALIIPGLVDLHTHAPQYAFRGL
GMDLELLDWLNTHTFPEEMKYADADYAKKAYTMFVEDLKKSAVTRAVIFATLHIEGTKILMDLLEASGLDTYVGKVSMDR
NALEGLQEENAEAAAKAVRQWLLETEGRYEHTKPILTPRFIPSCSDALMAELKSIQEKTGLPLQSHLSENPGEIQWVQEL
CPNSSSYSDAYYQAGLFGGDCPTIMAHCVWLKEEEISLIKKQGVFIAHCPQSNTNLSSGIAPVRRFLDEGLSVGLGSDVA
GGYSTSVLRAMADTIQCSKLRWRLVDAKQKPVTLEEAFYMGTAGGGAFFGKVGSFLEGYEFDAVVFDDSELLHPQELSVR
ERLERLIYLADDRQIKSKFVKGNLIYEKNEKNS
>WP_003021105.1 deoxyribonuclease IV [Blautia hansenii]
MLEIGCHLSSSKGYEAMAKEAEKIHANTFQFFTRNPRGAKAKEIKQEDVDAFLIRAKNQGIDRILAHAPYTLNACSADES
IREFAVNTMKDDLRRMEYTPGNCYNFHPGSHVKQGVEVGIQYIADMLNEILNPKQSTTVLLETMAGKGSEVGSRFEELRE
IIDRVELKEKLGVCLDTCHVYDAGYDIAEDLDGVLTKFDKVIGLDRLKAIHLNDSMYGLESHKDRHAKIGEGKLGLEAIV
RVINHPALRKLPFYLETPNDLEGYAGEIALLRNSYKEL
>WP_003021106.1 deoxyguanosinetriphosphate triphosphohydrolase [Blautia hansenii]
MNIREQMEKRELELLSPYASHSIHSKGREREEQECDIRTVYQRDRDRIVHCKAFRRMKDKTQVFLSPQGDHYRNRLTHTL
EVSQTARTIAKALSLNEDLVEAIALGHDLGHTPFGHAGERALNRVCPLGFAHYKQSVRVVERLEKNGEGLNLTWEVRDGI
LNHRTSGKPHTLEGQVVRYCDKISYIHHDMDDAQRAGIITEDDIPITLRMLLGATTRERLNTFVHNIVENSQGKDKIMMS
PEIEEGFRDIRALMFQDVYLNPAAKSEEKKAEHVVEELYTYYSKYPEKMSEEYQKLLYQDEPKERVICDYISGMTDQYSL
EKFRELFIPKGWSVQGKGQ
>WP_003021107.1 DNA primase [Blautia hansenii]
MYYSDDLIEEVRSKNDIVDVISDYVKLQRKGSSYFGLCPFHNEKSPSFSVSPGKQMYYCFGCGAGGNVFTFIMEYENYSF
VEALKYLADRAGVQLPEVEYSKEAKAASDFKSMLLEIQKKAASFYYYQLKQESGKPALDYLKGRQLSEDTIKKFGLGCSP
RYSGALYQYLKGQGYSDELLKESGLFNIDERRGMQDKFWNRVMFPIMDVNNRVIGFGGRVMGDAKPKYLNSPETKIFDKS
RNLYGLNIARTSRKPYFIICEGYMDVIAMYQAGFHNAVASLGTALTSGHASLMSRYTKEVLLTYDSDEAGQKAALRGIPI
LKAAGISPRVVNLAPYKDPDEFIKAEGKEAFEKRLEEAENYFLFEIKVLEKQYHLSDPESKTQFYREIARKLLEFPEELE
RNNYIESISARYQIKFEDLRRMVNNMALSGTGVAVKPRMEAVSKKKEGKEDAGHTAQKLMLTWLSSYPSMFKTIDGLIEP
ADFTTPLYHKVAEIVFEQHKEGEVNPAKLLNRFSDAEEQKEITSLFHASLHLESEEDAKKAVLETVCRLKRDSIAWQSTN
LPPTDLFGLQRIVEARKRLEDLERGRVTLHISFD
>WP_003021115.1 Nif3-like dinuclear metal center hexameric protein [Blautia hansenii]
MKCKDIIAKIEEKYPVSFAEGWDNSGFLAGDASWEAKKIFLALDATDEVIDTAIQCGADMIITHHPLIFSGMKKITADDF
IGRRIIKMVQHKICYYAMHTNFDVLGMAELSADYLQLSHREVLDVTYEEDTRKEGIGRCGDLPAPMTLRECGKFVKDRLY
LPFVQIYGNENKIIEKLAICTGSGKSLMKQVLKNGVQAYVTGDMDYHSSIDAVAQGICIIDAGHYGTEYIFMDYMERELT
AMLPDLEVEKMPVSYPCKIID
>WP_003021119.1 DUF6465 family protein [Blautia hansenii]
MKRTNTKSVTEATTKTTPAKTEKVTEKATKTTKKAATKKGAVKKEVAETVFVQYASQEYDINEIKAAVKKAWTEETDKKE
SDITEIQIYVKPEEAAAYYVVNGEVAEGGNKILL
>WP_003021130.1 ribonuclease E/G [Blautia hansenii]
MKKLSKLILTEMNYRNTPILVAALEKEGRICQLNPMSLNSDSILGNIYIGKVKNIQKNIQAAFIEIENGIMCYYSMAEKA
SPCFVNVKKNNVLKIGDEMIVQVSKEGIKSKLPYVSSNLNFTGRYLVLTSERKELGFSGKLKKEEKKQIREILKDKIPEN
VGIIVRTNCRDAQEEEILHELEELMKRYEAVLQKGKSRVCFSVLEKSMPEYVQILQNLYSQDLEEIVTDKQELYECAVQY
LKGYKQQEKIVRYYEDKLLPLYKLYNLQKAFEQAQNERVWLKSGGFLVIQQTEAFVCIDVNTGKCTSKKDMQETFRKINL
EAAKEIAWQLRLRNLSGIILIDFINLERAEDKEELMQTLQKYLWQDSIKGTVVDMTELNIVEVTRKKVRKSLAEELKELL
>WP_003021133.1 type II CAAX endopeptidase family protein [Blautia hansenii]
MEKNWSSDENKNRKKLKPWHGAVLLGIVMLSFYTIIAWAQMKWGMYGLALTELYLLFLSIFAVKLLKIPLKEIFPLKRPK
WKKTLGVLLMWVSSYALMIPVTMFMAYFFPKQMFAVSEGLNEVIYSVPLILSVFISSVMPAVCEEALHRGFILKSFQSKW
KNKWFLSVLMGIIFGLFHGSIWRFLPTAILGGILAYIMLETENMFYPALFHFTNNFLPSFLLSLSGNSPQTEAASELLAQ
QGIPVAFLGIYLAMAWVAPFGFYTAGYLLRKGEQGKEQQYIKSNGVLISLVVLTVLPIILGMMIFLYGLFFDANAFFSIM
>WP_003021135.1 50S ribosomal protein L21 [Blautia hansenii]
MYAIIATGGKQYKVAEGDVIRVEKLGAEAGETVTFDQVLAVSNDGLKVGEDVANANVTASVIENGKAKKVIVYKYKRKTG
YHKKNGHRQQFTKVKIEKINA
>WP_003021137.1 ribosomal-processing cysteine protease Prp [Blautia hansenii]
MIRVTIYQNSEQRISGFAMQGHAGYAESGSDIVCAAASVLAQNAVNSIEQFTEDTFTVDVNEDLGELYFKIDAGYSHETE
LLLNSLILGLQGIEEEYMEYIDVIFEEV
>WP_003021139.1 50S ribosomal protein L27 [Blautia hansenii]
MLKMNLQLFAHKKGVGSTKNGRDSESKRLGAKRADGQFVKAGNILYRQRGTKIHPGVNVGRGGDDTLFALVDGVVRFERK
GRDKKQVSVFPVATEE
>WP_003021142.1 GTPase ObgE [Blautia hansenii]
MFADRAKIYIRSGKGGDGHVSFRRELYVPNGGPDGGDGGKGGDVIFEVDKGMNALTDYRHKSKYAAGNGEEGGKKRCHGA
NGKDIVLKVPEGTVIKEAESGKVIADMSGTNTRQVVLRGGRGGKGNQHYATATMQVPKYAQPGQPAQELEVQLELKVIAD
VGLIGFPNVGKSTLLSRVSNARPQIANYHFTTLNPHLGVVDLDDCNGFVIADIPGLIEGASEGVGLGHQFLRHIERTRVL
IHLVDAASTEGRDPIDDIYKINKELEAYDPELMKRPQVIAANKIDAVYEGDEDPVQKIRDEFEPQGMKVFAISAVSGKGL
KELLYYVKQLLDTIDKEPVIFEQEFFPEDVLITENLPYTVARDEDDEHVFIIEGPKIEKMLGYTNLDSEKGFLFFQKFLK
ESGILEDLEKAGIEEGDTVRMYGFDFDYYK
>WP_003021144.1 MULTISPECIES: ribosome assembly RNA-binding protein YhbY [Blautia]
MTSKQRAYLKGLAMTMEPIFQIGKSSLTPENTAAVAEALEARELIKISVLQNCMDDPKEIAAVLAERTRSQVVQVIGKKI
VLYKEGKDNKKKIFLP
>WP_003021147.1 nicotinate-nucleotide adenylyltransferase [Blautia hansenii]
MWENRKKIGIMGGTFDPIHIGHLILGEIAYEQFQLDKVLFMPAGNPPHKKNRKDGASNQQRVEMVKRAIASNPHFGLSLV
EMDKTTYTYTYKTLEELKKQNPDTDYYFILGADSLYDFEEWKEPGRILQACTVLVATRDHTSHERLNNRISFLEEKYHGR
IEKMNSPTIDIASKELRARIVEGNPIIYYVPDEVAAYIRENNIYKDCDKDEI
>WP_003021149.1 bis(5'-nucleosyl)-tetraphosphatase (symmetrical) YqeK [Blautia hansenii]
MKYDFAEIEKKLKKYLDKDRLLHTLGVMYTASALAMAHGADMEQAQIAGLLHDCAKCISNKKKMKLCMKNGIELSPSEKQ
NTFLIHAKLGAHIAKEQYKVSDDEVLSAIRWHTTGKENMTTLEKIVYIADYIEPGRDKAPHLSWVRKIAFMDLDECMYYI
LKDSLNYLERNTKVIDPATQKAFYYYETLHLGKKQKGLDKHEQ
>WP_003021151.1 ribosome silencing factor [Blautia hansenii]
MNSKEIARIACEAMEDKKAQDIKIINIENVSSLADYFIVASGMNRNQVQAMADNVNEMLGKAGVEPKQLEGYQNANWILM
DYRDVVIHIFDEENRLFYDLERIWRDGEILEREELN
>WP_003021155.1 transcriptional repressor LexA [Blautia hansenii]
MEYGKITQKQSEILEYMKNEILNRGFPPSVREICEAVHLKSTSSVHSHLETLEKNGYIRRDPTKPRAIEIVDDNFNLVRR
ETVNVPIIGKVSAGQPLLAVENIDGYFPIPSEYMPNNKTFMLVVQGDSMINAGIFNGDYVIVEQQQTAENGQKVVALVED
SATVKTFYKEDGHIRLQPENDTMEPIIVEQDQFFQILGKVIGVFRFMR
>WP_003021157.1 hypothetical protein [Blautia hansenii]
MNRRIGKEKVGIKGFFIAVFIIGFLIFLLFQTSNTANAGTPNSIRHKYYTSVEIEPRSSLWEIAEEYMSEEYASVEDYIK
EVKEINHLTEDLIYEGAYLCIPYYSSEIK
>WP_003021159.1 hypothetical protein [Blautia hansenii]
MKTKKLRIIKMCLIAVAVVFPISICILPSFNALQTNFWIWAGYVAYLLFMTFFMSMFREHKYDARDVDNKEIHITQELLK
ERNKWGSFL
>WP_003021161.1 ATP-binding protein [Blautia hansenii]
MFHIDECILYRNFPHGDILKDMTDALSICCKEPEAPEKSKPLFYSCMNRLVEMANDYGFRGDLWNHYLTWLLVNHENAFS
VSCEITGLTHSPSLNALALHDFAIFKDLFHLDFSAFESFYGTSSCCNLISNYQTEHQRGLYVNERISGRLSALSSLLENS
ASPEEFMEHIVDFYKDFGVGKLGLHKAFRLEHKNPAQTTEIIPITRVAHVKLDDLVGYELEKKKLTDNTEAFLAGKPANN
CLLFGDAGTGKSTCIKAILNQYYEKGLRIIEVYKHQFQDLNDVIAQIKNRNYKFIIYMDDLSFEDFEIEYKYLKAVIEGG
LEKKPNNVLIYATSNRRHLIRESFRDKNERDDDLHTNDTVQEKLSLVSRFGITIYFGSPEKKEFQNIVLALAKRNEINMP
EDEILAKANIWELQHGGLSGRTAQQFIDYLKGTLYS
>WP_003021163.1 bifunctional chorismate mutase/prephenate dehydratase [Blautia hansenii]
MMPDLQDLRKEIDAIDNQMTSLFEKRMEIAEQVARFKIENEKPVFDRTRELEKLKSVSQKTHSNFNRCGIQELYQQIMSI
SRKRQYQLLQEHGISQKSLFTPVDNLEKENVTVVFQGVEGAYSHAAMCRFFGNSIQSYHVDTWKDAMEEIKHGRARYAVL
PIENSTAGIVQDNYDLLTAYDHVIVGEQIIPCQHVLAGIPGSTLSDIQHVYSHPQALMQCREFLDSNENWCTHDFSNTAA
AAKKVALEKDKTQAAIASPYAAEYFGLSVLKEGIFSNPENSTRFIIVTKDKIYQKAAHKISVSYELPHESGSLYNSLSHF
IYNGLNMTKIESRPIANRNWEYRFFVDFEGNLSDSAVKNALCGLSFEVQNLRIHGNY
>WP_003021165.1 hypothetical protein [Blautia hansenii]
MKGDFLKCGVLGWGMEIFWTGLHALGSENWKLTGYSSLWMFPIYGMAACIGPVSKKIQDLPLVLRGSIYMTGIFTVEYLS
GMFLKHYNMCPWDYSSSPFQYKGVIRLDYAPVWFLVGIIYEKFLKCRGNCYMIVRDDKA
>WP_003021168.1 aspartate carbamoyltransferase regulatory subunit [Blautia hansenii]
MLNVGRLSEGVVLDHIKAGKSMTIYHDLKLDKLDCCVAIIKNARSDKMGRKDIIKVECPIDSLNLDILGFIDHNITVNII
KDGEIVEKKDLSLPKEIRNVIRCKNPRCITSIEQELDHVFILADPEKEIYRCKYCEEKYRGNRNK
>WP_003021170.1 DMT family transporter [Blautia hansenii]
MKENAKGHFLALFTICVWGTTFIATKVLLKAFTPIEILFMRFLMGYFILLLMNHQGLSVSNIKQELYFIGAGITGVTLYF
LLENIALTYTYASNVGIIIATAPFFTAILGRIFLKEERLKTGFFIGFLTSITGIILISVHGSSAFSLNPKGDILAFLAAF
VWACYSVLVKKIGSFGMSVIQSTRHIFFYGIFFMIIPVFLMGFEWGLERFRNPVYLGNMLFLGIGASALCFVTWNLAVKL
LGAVRTAVYLYLSPVVTIIVSALVLEEKITVVSAIGVVLVFAGLILSDKGKGKN
>WP_003021173.1 aspartate kinase [Blautia hansenii]
MKKVVKFGGSSLASAEQFEKVGKIIRADESRRYVVPSAPGKRFSEDTKVTDLLYACYEAADDEGKFQKILEEIKARYQQI
IDGLQISLSLEKEFEEVKENFKNQIGKEYAASRGEYLNGKIMAAYLGYEFVDPAEIIRFDGNGQFDAGITELLVAKKLNN
IERAVVPGFYGAKENGEIKTFSRGGSDITGSILAGALDVDLYENWTDVSGVMVTDPRIIPNPKSIDTITYRELRELSYMG
ATVLHEDAIFPVRKAGIPINIKNTNEPEAEGTMIVEDTCKKPLYTITGIAGKKGFCSLFIEKSMMNAEIGFGRKVLQVLE
EQGISFEHIPSGIDTMTVFIHQDEFAEKEQQVIAGVHRTVNPDYMELESDLALIAVVGRGMRSNRGTAARIFAALAHADV
NVKMIDQGSSELNIIVGVKNEDFEVAIKALYDIFVETQI
>WP_003021174.1 2-hydroxyacid dehydrogenase [Blautia hansenii]
MKLVIIEPLGVEKEQLLKIAEEKLSKDVEIVYYDTRVTDTETLIERGKDADILVVANLPLNEEVIEGCEKLKLLSVAFTG
VDHIPLDLCKEKGICVCNCAGYSTAAVSDLVFGMLISLYRRLAQCDTAVRNQGTKDGLVGFELEAKKFGVIGAGAIGTRV
ARIAKAFGCEVYIYSRTEKEIEGAQFVSMEELLSVCDIVSLHVPLNKETTHLIDKGKLALMKENAVLINTARGPVVDSEA
LAEALNEGKIAGACVDVFEKEPPVEASHPLFHAKNILVTPHVAFATKEAMVKRAHIAFENVRAWENGKPQNVM
>WP_003021178.1 hypothetical protein [Blautia hansenii]
MDEMSLLYLLKQSTEIKQRKDVREQVKKAMSALQALTRYLYENGIQEIPSNLCEYYQFLEERPLCDYITCIKSVEPFYDA
GIVNKEVEELFQEENLEEIQQNAIVGNGIRFFREKLQKLEEEKSEDTWIYIKECEEEYVRFRLFLSETEFRDSISMEYDI
ANLNVPAEIVQILKKSFSCKKHYGKDVEVCPVCGKPIMEKRENICDNEVCNWYIQKEKLEPKTIKLQGKAMELLPGIYRF
CLSPGIAERKIYQKLKDLYGADHVFLYPHVDRYDIDVQKNGKAVYLDIKDVKNPLRLFKTLTETSDLSKLFYSKENPVYL
VIPEHRISIYTQTNRNLSYIEQLRSYLTEAGMDIRVIREARLPVMLNSEWRCQDEPLS
>WP_003021180.1 hypothetical protein [Blautia hansenii]
MSRYRELYKELKEVLPFYKRTSQIAIEVCLYVIHSIGEDIEAKEGWSVFNKYYLRLSEKRVTAEHQRWLYMVRKYWHSYG
SRFYWNRDLDDYMTHMERERIFTIEEGHIRINPSCQVSVERFLLFRNFLNSLPDEEEIKKEVYCEKIFYRNQEAFELNVE
SSSDELATLPAYREKKIYTIRQDKDWNMILAEMGGIFSHRPSIQLEILDGDELKLDGLRHVVGTLGSGKSTLKQALIYDA
VKNEHLKIAVVENSISKLLELWMLLKQCGIQAIPFISTSSEEIYLREYLAACRGIREIKNSDEIAILSGNCILKAVAGDE
TEKYPCNRLLNEQSVPVVCPFFGACGHQFRIRELIDADIILITPQAIARSKVEKPIDNYNRSMYELLYDLMDLIIVDEAD
DIQQDFERSLMVTEHINREQESILVEIEKLYKKVEGCSVIKNDLYNFKQDFERMKSHLTLMERIFIKYHDIIEHYNNKNI
LINVLRDKVLKGFSYEKVLIDGKETSFEKLLLEYVKLTEGMYGITEEQLSNEIKTMLDFLFDFHWTGSYAEKKIEENSLA
LLKRYGVTYASDIKNKELQFQRYILLMLLVPFDVMLKRLVRLYSSVYFEMEGYSKSVRMFAGIREQMRHLVTEPCFGMLL
GYKLEFKDHLLYIDALRYVGVGREMLLNWSGAKEELGKKGPGILCLSGTSLAPKSAHYHIAKKPDAILYGKPEGKIYMKF
KPLADGKSYIRISGTNERQRKENLKKMIDKLADTLRACLSKSQYRKIMIICGSYQEAEEVCAKLRYHNFNAYFVNEDGAE
KKNYMVYRKDIERFPVLSNYADILVVPLIVISRGFNILDEDGNSYFGTEFYLARPYMVPGNYANEIQMIHYQLDKIIDAV
KKENKDYQNRMLAFRKACFAKFIHVTNITYWKSLNEEDREIMTWFILIQMKQAIGRLQRNGNESFVFLCDSAFCDGLQKQ
GTELSPSTSTIHSMEFLLESIMEDKATKILYQNFYEAICEMNREAERIYCNLQEEDE
>WP_003021182.1 DUF3962 domain-containing protein [Blautia hansenii]
MKENKLQLHAMEVRREALKEHKIYIYRMPSHLKDFLGKVKPIKEYDWTGTVIKKVVILNFPGVLFAFGKVYQISGNDNIW
FVSMEEINVELLKIRTIEWIKKSYEDNFNEKFPYDLDGDWGKCECVSMDTLYRYEALMYGLLPKYYGYRLTQKPIRMDTL
GCELNFTLVMTDGTDTELITSPIFLGRKNQEAFISENIEEIVTDEETYYTDQPFSYYLDIRLKKCIDEEYYTLHTTLHTR
IWTGYSIINKNTGKNYLSGKQSTKVYLCRDSKYYNHVQPVYFEIDVKRGKKEKAWWCDCADSCFLELEQIDIQEILEQNQ
AVRNFEMNGHALIITKFLKNYVSRGAGLPERKEMWERITECFPELTPRQPLNEIHIIGKTILTTAKEVEDEEGISEELQF
PNIAINKKGYLYNGNCNRIIFYVASNNPVIQSAFQEMLQSLLRVSFSNHNIVQINGKEVQIVFVKNQFSGMLPCINRKTH
EKEREEELRKIFGDDKRNTLKLAAIDMLDFRLKKYSNLKDIDPKYFIRNKLAKMGVMTQFIDGSVVDGMEKETVYRNKDF
LSRLKNTVEDLVFAGGFYSPLMYEDKKYFIHEMDCIVGFGRISDLNNGKIFGMTLIKDGAMFIRLYNDEERWFSIPEMCQ
RLDRELLKKVNFIGCKASVLADGIKQWFLRTINELTCIHKKVVCFIDCASRNQLKLAKNADFKKCMETELFIHKENLTLI
RFNTTDEVPSAHTLDDKKPYNRISGVYQSEYRRNTFYLVHKRSDIKAPKASLTKLMLPSKPLYLQTVAEIDIVTSQETLF
SYYAELTFDLMSMPLTASPQTLTPLPLYLLKRLTEYIIAENGKDMTRQELEENEATQERRSYNKREFMGKIKRRF
>WP_003021183.1 Uma2 family endonuclease [Blautia hansenii]
MAIPQKQIYTEIDYYTLPEDVRAELIDGQIYYQAAPSRIHQKILGKIHQKIANYIDLKAGLCEVYPSPFAVKLWEERTTI
VEPDISVICDPNKLTERGCTGAPDWIIEIISPGNSSHDYVRKLNLYAGAGVREYWIVNPINRTVLVYYLEESKFEVSSYT
FQDKIKVNIYDDFWINFMEINP
>WP_003021186.1 ABC transporter ATP-binding protein [Blautia hansenii]
MIKTEKLSKSFGSLQAVNEVSLKISDNSIFGLAGTNGAGKSTLLRMLAGVLKQDSGTIFIDNKPVYENPTIKEEIFFLPD
VAYFFQNATMKEMVQYYAMYYRKYDRERFHKLASNLGLDEKRKISTFSKGMKRQAALILGICSGTKYLFCDETFDGLDPV
MRQAAKSILAYEVSEREFTPIIASHNLRELEDICDHVGLLHKGGVLLSKDVEDMKLHIHKVQCVIPDEKAEEELLQELDV
MQYEKRLSLLTMVVKGEREEIMRKINNRKPLFAEAIPLTLEEIFISETEVAGYDIKKLFI
>WP_003021188.1 DUF6449 domain-containing protein [Blautia hansenii]
MTSRNYLFNSIKENIRRNFYLLILITLGFLAIFPLKTIMALDRAKAIIPMENEMNPVKMEFLNCIGMENNMATIFIGVIA
VLLGVIGFCYLYSGEKTDFYHSLPLKREELFVIPFFSGFFMFFVPYLLSVGITYLIGIGYHGVSAQSGVQTIVAIGMNIL
FFLELYVFAILAILLTGNLFTGILAFTGFMSYGWIVYGAYHYMNNMFFDTLAQFQEPGITKYLSPVISHLDALDLWAAEI
GSIRGYVIYAVVLIAVVLAVDVCIYKIRPSESFHKSVAFQKLQPMIKVCAVLPISVLISLFFSAGMEHEFLWLCVSVILV
SIVLSCVFEFLFTMDIRKCIRPQISTGVILAVLAVVLAGYKMDILGVDEYLPEKDDVETMSVYFTSINERANYPMKYPVG
ADEQMERNQTKDFDAIYEMAKLGVNYYKDHDKQSVDIAPAFLRTQSTWALTEEDESVMVSVYIRYHLKNGRTVNRAYYLP
ESKEILALASDIYDNWDYKKTMLPTSYVSEQDIEYLYVKDIFDKRLQLNATEDVIDNIYKTYKGELESMTLEQSSKDRIL
GYLSVEEKIEENYNQTTDFPIYESFTKTRELLENAGQPLKELSSDDILSITCYGTRSNGEYVEEVITDKAEIEEILPSLT
YEMGHYGLGSKVSYELNFNILFEDRGTQMQNNLYMMEGEAFNSLLEKLNID
>WP_003021192.1 helix-turn-helix domain-containing protein [Blautia hansenii]
MSRRLNLEDEKELMALGKALSSEIRIRILELLQKEPLCVNEIAEILEIPPSSAALHVRVLQEANLIRTELKPGIRGSMKL
CILQETSILLHLEKRETKKREEIISMPVGNYVDYKITPTCGMVNEEEYIDGEDEPRCFYDPRRTTAKLVWFSSGYLEYRF
PNAGLQREDAKGMEFSAELCSETADYNLDCPSDITLWINGIEAGTWTCPSDFGGRRGKLNPDWWEDKNTQYGNLKTWRID
ETGTYLDEELISNKRIKEYSLAEGDYISVRIGIKEDAPHVGGVNIFGSCFGDYPQDLVMKLKY
>WP_003021194.1 galactokinase [Blautia hansenii]
MEKQLLKKFQELYGEGGDIRSYFSPGRVNLIGEHTDYNGGHVFPCALTIGTYGVARKREDRKIRFYSENFSRLGVFETSL
DDLVYREEANWTNYPKGVIWTFKEKGYVADTGFDMVMYGNIPNGSGLSSSASVELLMGVILVDLFGFEGLSMIDLALYGQ
YAENKFNGMNCGIMDQFAIAMGKENHAIFLDTGNLHYEYAPIQMDGAKIVIAASNKKRKLTDSKYNERRAECEEALADIQ
KHENIQALGELTEEKFEEVKAFIANPICRKRAKHAVYENQRTIQAVKALKENDLETFGKLMNQSHISLRDDYEVTGKELD
TLVEAAWKQDGVIGSRMTGAGFGGCTVSIVKEDKIDSFIQNVGEIYEKEIGYAADFYVVEIGDGSRRIQ
>WP_003021201.1 DNA polymerase I [Blautia hansenii]
MREKILLIDGHSILNRAFYGLPDLTNAEGLHTNAIYGFLNILFKILEEEKPDYLTVAFDLHAPTFRHKQYEAYKGTRKPM
PMELREQIPVMKDVLSAMGVTMITKEGYEADDLLGTVAKKSEEKGMDVTILSGDRDLLQLASSHICIRIPKTKGGKTTIE
DYYENDVKEAYQLTPLQIIELKALMGDTADNIPGLPGVGEKTATKILLEYGTVENAKAHAEELKPNKAKTAFLEHYDLAV
LSKELATICIDSPIEYDWEGAKIHNLYTPEAYEFFKELEFKNFLSRFEDTGEENKIEESFRYITDFTETEKIFERALEEP
VVGIELLEEKGQILGLGLAWGEEETEVYSILPQGFVTEDYLIEKTQEFCQQGKLIASLNIKAMLRYMDLKSHNDMFDAGL
AAYLLNPLKSEYTYDDIAKEFLGEMFPAKEDLLGKLSYIKAANEKEEELAKSVCYMAYTALKSRTSLLEALEKENMKELY
TDMEMPLLFTLADMEKEGILVEAEALKEYGEKLQVRIEALEKEIWEQAGEEFNINSPKQLGVILFEKLELPGGKKTKTGY
STAADVLEKLAPEHKLVADILEYRQLTKLKSTYADGLANYIAEDGRIHSTFNQTITATGRISSTEPNLQNIPVRTELGRL
LRKVFIPKDGFIFLDADYSQIELRVLAHMSGDEKLIQAYQEAQDIHRITASQVFHIPFDEVTPLQRRNAKAVNFGIVYGI
SSFGLSQDLSISRKEAAQYIESYFQTYPKIKGFLDGLVEEAKEKGYVSTLFHRRRPVPELKSSNFMQRSFGERVAMNSPI
QGTAADIIKIAMIRVNKRLKEENLKSRLVLQVHDELLIETAKEEVEQVSAILEQEMKEAAHLSVALEIDMHTGENWYEAK
>WP_003021205.1 MBL fold metallo-hydrolase [Blautia hansenii]
MNLCSIASGSSGNCIYVGSDTTGLLVDVGISGKRIEEGLRSINHTTGDCNGILVTHEHSDHIKGLGVISRKYKIPIYCTR
GTMEAMQGMSSLGKMPEGLFHPIEANKRFQIGDLEIQPFAISHDAAEPVGYRVNQGEKSVGIATDLGYYDEYIVQNLSGL
DVLLLEANHDVNMLQVGSYPYYLKQRILGKRGHLSNETAGRLLCRLLHDQMKAVFLGHLSRENNYEALAYETVCSEVTMG
ENPWKSTDFKIMVAHREQVSDLVTV
>WP_003021207.1 MULTISPECIES: ACT domain-containing protein [Blautia]
MKKTIITVVGQDTVGITAKVCTYLAENNINILDITQTIVDGYFNMMMITDTSMCSKKISVISEELDAVGTEIGVVIHAQL
EDIFTKMHRI
>WP_003021209.1 PFL family protein [Blautia hansenii]
MINMYEVNETNKMIEQENLDVRTITLGISLLDCIDADLQELNRKIYEKITRLASRLVETGEDISKEFGVPIVNKRISITP
IALVGGAACKTPEDFVTLAETLDRAAKEVGVNFIGGYSATVCKGMTQADELLIRSIPQALASTERVCSSVNLGSTKTGIN
MDAVRLMGEIVLETAEATKEDDSLGCAKLVVFCNAPDDNPFMAGAFHGVTEADAIINVGVSGPGVVKTALEQVRGESFEV
LCETIKKTAFKVTRVGQLVAQEASKRLGIPFGIVDLSLAPTPAIGDSVADILCEIGLEYAGAPGTTAALALLNDQVKKGG
VMASSYVGGLSGAFIPVSEDQGMIDAVVANALTIEKLEAMTCVCSVGLDMIAIPGDTKASTVSGIIADECAIGMVNQKTT
AVRIIPVIGKGVGETVEFGGLLGYAPIMPVNPYSCEAFVSRKGRIPAPIHSFKN
>WP_003021211.1 nucleotidyltransferase [Blautia hansenii]
MQKAVGIIAEYNPFHKGHEYQIQQAKEQTGANIAIILMSGDFVQRGTPAIFAKHQRTAMALLGGADIVFELPSFYACGSA
EYFSSGAVSVFNALNSIDFLCFGSESGEIDTCRFLGKLLADEPKLYKEKLRSFLKQGLSFPAARKSALAEYLKEKDIPFS
EDFLDTPNNILGIEYCKSLAAQNSSIVPVTIKRIGSSYHETSLSSEYPSASAIRRELIAAWNTQKFLSDTLKNAQPPAVK
DYLCALLENETFLIEDDFSLLLKYELMKNTPESLCAFSDMSPDLARRIYHHLNTFETFTQFAEQLKTKELTYTRICRALL
HVLLNIPSDLPAISPAYVRLLGFKKESSFFLRILQKNSDIPIITKAADYKKLLPKEAHSLFEKDLFASNLYETVKCNKKS
TAFTNDLQKPPIIL
>WP_003021213.1 acetate kinase [Blautia hansenii]
MNVLVVNCGSSSLKFQLINSETEAVAAKGLCERIGLDGRLVYQPTGGEKEVTEAAMPTHTEAIKMVLDALVNPNTGVLKS
LDEVEAIGHRVLHGGAKISDSCIINDEVISVIEECCDLGPLHNPANLMGIRACMELMPGKPNVAVFDTAFHQTMPEKAYM
YAIPYEYYDKYKVRKYGFHGTSHRFVSKETIKFLGLDPDNSKVIVAHLGNGSSISAVVNGKCVDTSMGLTPLEGLVMGTR
SGDLDPAVLDFICKKENIDVTEMVNILNKKSGLLGLSKGLSSDFRDLNEAREQGNEDAKRAVDCLCYRIIKYIGSYVAAM
NGVDAIAFTGGIGENAIPVREAVVKSLGYLGITLDEEANQTRGENKIISTPDSKVTVAIVPTNEELAICQETAELVSK
>WP_003021215.1 DUF177 domain-containing protein [Blautia hansenii]
MLIDLSEILSIEGKTQVVEAPVSMDFFQSKLGSFPVIEKKPICVTLVNTGKKVVKIEAKGSIVLAIPCDKCLKDVPTEFE
VDISEEIDMKASREDRIKDLDEINYVTGCSLDVEQLVHNEILIHWPLRVLCKENCRGICPKCGKDLNEGSCECDQTSPDP
RMAVISDIFSKFKEV
>WP_003021217.1 MULTISPECIES: 50S ribosomal protein L32 [Blautia]
MSICPKNKSSKARRDKRRANWKMSAPNLVKCSKCGALMMPHRVCRACGSYNKKEIIKTEEA
>WP_003021221.1 GntR family transcriptional regulator [Blautia hansenii]
MKQENSNKPKYEIIKEDILAQIRKNDFSYSEPLCTEKQLSEQYQVSRITAKHALTDLEQMGVLYRKRGVGSFVAPNAANH
LNRLTPPKYLPSKMVSFLLPFDITKGGMFKTVEVVNNVLNANGYMMSIYVSGAKEKSNLRLLLSQNLSGLIYYPERDKIH
LELLNEFVFMNIPIIVIDKTTDCPYIHNIVSDNFAGGRLLGEHLIQLGHRNITFFTTAPLEETSTVRNRFAGFLHALQEG
GIQPNSSNFVYYPHKLTEEECLAPSSGPLQDTLRTLYQRGTTAIIAENDRVAQLIQLACHSMGIRIPEDISLCGFDNDDA
IRSLDITTIGQNFSRMGQEIGRIFTESMNNPNYPIQKITIPVELFSRSSTKEPRTLS
>WP_003021225.1 GNAT family N-acetyltransferase [Blautia hansenii]
MNGNIRKANAQDYQQVERLMQQVHILHANWRPDIYKHCSVVLSEERFLEHIKNEEIVVLEKENSVIGVMIYLTRNISGGL
MQDRKILFIDALAVDEKERGNGFGHQLLDYLVRLYKDLQYDGLELQVNAKNLTAMELYTKYGFTPKSINMELL
>WP_003021227.1 folate family ECF transporter S component [Blautia hansenii]
MFKNNSKENIFLSSAKELKKVQALSVCAMFAALSLILNQVASITIGPYIKIGFSGIPNQLADYLFGPVTGGLFAGILDVV
KYFMKPDGPFFFGFTFNAILASLIYGCFYYKKKLTLKRVLLAKFVVFLVVNVILSTLWLDMLYGKGFLALLPMRALKNVI
MWPIDSFIFFSITKVIEQTGVFRPLKRTA
>WP_003021229.1 helix-turn-helix transcriptional regulator [Blautia hansenii]
MKINETIRQRRIERNLTQEQVANYLGVTAPAVNKWEKGTSYPDITTLPALARILETDLNTLLSFKEELTEQEIAIFLNTL
SELLEKEGFLKVYEIAMEKIREYPVCYPLLLNVAMFLEGAGMYSKEGKKDLKIHKKEIEALYHRVLNSPNQNEKNYAQSM
LISKYIQRKEYEKAEEMLQSLPEKTSVDKKQLQINLFLSRGKLEEAAKLEEEKLFSSITEIQSVLLMLMEIALKQERKED
AEYFAEVSKQAAKLFDLWEYYSYAAHFQLYLAQKDRVKCLKILFPMMKALTKSWEINQSPLYRHIKTKKTEKGFGLKLRK
ALIQELCEDEEASFLKECEDVQKLLKEAEADEKM
>WP_003021234.1 acyl carrier protein [Blautia hansenii]
MELEKLQKIIAEVLNVDTEEVTWDTTFVDDLGADSLDIFQIVMGIEEEFDIEIPTEEVEQIVSVGDAVEQIKRLIG
>WP_003021238.1 chromosome segregation protein SMC [Blautia hansenii]
MYLKSIEVQGFKSFANKITFEFHNGITGIVGPNGSGKSNVGDAVRWVLGEQSAKQLRGGNMQDVIFSGTETRKPLGFAYV
AITLDNSDHKLPIDYQEVTIARRLYRSGESEYLLNGTSCRLKDVNELFYDTGIGKEGYSIIGQGQIDKILSGKPEERREL
FDEAAGIVKFKRRKNTAIKKLEEEQQNLTRVNDILSELTRQLAPLEKQAETAKVYLKKKEALKQLDIQMFLVEMARIREQ
LKAVEEKYEIAQSDLEETCKSFDVTKTEYENLEKELEILETEIQKSREQSTQKTLEKQNLENQIHLLQEQIHSAKQNETQ
YQERAVALDADIDKRKKEEQGYLEEQSQLEEKAAEFSRVQSQAQEAFKEIAIEIHNLEEAIESGKNEIIEILNQRASIKG
KLQRYDTMMEQISIRKVALNQRNLTLRSEVAQLDASEEQYKTQKQEIEETIEKLIRQGNRCEDQIKKYQAEISRATQQLE
NEKTAYHREASRLESLKNITERYDGYGNSIRRVMEQKKNVSGIKGVVADLLKVEKNYETAIETALGGSIQNIVTDNENTA
KGMIEFLKKNKYGRATFLPLTSMKNKKTFNNPAALKEPGVIGVASDLVQVEAEYEGLANYLLGRTLVVDHIDHGIAIAKK
YQYTIRMVTIEGESLNPGGSLTGGAFKNNSNLLGRRREIDELHENVEKLKLNIEKLQAALEEYRNKRNHFRDEAGRIQES
LQEQYIQENTVQMNLNSMSDKRAEIKQGYENLKRENAELEKQTKEIEENSQSIQLEMEASASQESALEKSINEKQEELES
RKKQETDISKELEKSQLEGAGITSRKGFIQENLRRIKEELESLTNQKEALFAGMEEGKEEALKKETEIVKIRQEIELAAK
EEEEDREKLQEALLKKEKMTQEHKAFFSKRDELSARMNLLDKESYRLLGQKEKLEENQETQVNYMWEEYEITYSQALIDM
PDELQERAEIKSAISNMRSEIRQLGNVNVNAIEEYKELSERHTFMKTQHDDLVQAEETLQGIINELDTGMRRQFEEKFGQ
IRIEFDKAFKELFGGGKGTLELDEEEDILEAGIRIISQPPGKKLQNMMQLSGGEKALTAIALLFAIQNLKPSPFCLLDEI
EAALDDSNVTRYAKYLHKLTKNTQFIIITHRRGTMAAADRLYGITMQEKGVSTLVSVDLIENDLDK
>WP_003021240.1 signal recognition particle-docking protein FtsY [Blautia hansenii]
MAEGKEKKGFFKRLVEGLSKTRENIVSGIDSIFSGYSSIDDDFYEEIEEILVMGDLGINTTTAIIERLKEQVSKQHIKEP
MECKKLLMDSIKEQMQVGETAYEFENRKSVILVIGVNGVGKTTSVGKLAGKLKGQGKKVIMAAADTFRAAAGEQLTQWAN
RAGVELIGGQDGADPASVVYDAIAATKARNADVLICDTAGRLHNKKNLMEELRKIYRIIEKEYPEAYLETLVVLDGTTGQ
NALAQARQFNEVANVTGIILTKLDGTAKGGIAVAIQSELDIPVKYIGVGEGIDDLQKFNSDEFVNALFNMENNTQED
>WP_003021247.1 hypothetical protein [Blautia hansenii]
MKKLKNICLTIIIVLAALWGTMFLTDYFRCSSFEEPIFVVQKDIIDESGSGTYQGLGYTVEIEKYNHEVYGKGILSIDMK
LFGKRIISAIT
>WP_003021253.1 TraX family protein [Blautia hansenii]
MKANFSLSKKQLLPPVLTSGALKWIALITMFIDHIGAIILEKGAISAYNQGLSSAFSYDTSVFLSKLDFFIRQIGRISFP
IFCFLLVEGFYHTSNRKKYALRLFLFACISEIPFDLCFRGKILEFSYQNVMFTLLIGFLTMWAIEILKEKKEILGIIPAV
LGILTGFLFHADYNWKGIVLILVLYVFYFYPVEKTIAGCLALYWEATACLAFIPINLYNHKKGNGPKYFFYFFYPVHLLI
LFLIRYALFGLPAMS
>WP_003021254.1 4Fe-4S dicluster domain-containing protein [Blautia hansenii]
MRGLDTNVKRIRRKVFKEIAKAGFQSSDETLVADIEAIPYKIVKERATYRESIYRERAVASERVRLAMGMSLRPENTAVH
ITSGLEASNIDEKYYEPPLMQVIPSACDACETKMYEVSNMCRGCVAHPCKEICPKGAISIIKGKSVIDQEKCIKCGKCKS
VCPYDAIAKKERPCARACGVNAIESDEMGRATINNEKCVSCGMCMVSCPFGAISDKSQIFQLAHALKEGKQIIAEVAPAF
VGQFGDEVTPRKLKAALLKLGFSEVYEVALGADIGAVAEAHHYAEKVSTGELPFLLTSCCPSWIMMAKKFFPDMIENISQ
ELTPMVATARTIKKEYPDAQVVFIGPCASKKLEASRTSVRSDVDFVITFEELAGMFEAKEIEPKECEGDSSFHNATAAGR
GYAVSGGVSSAVGDCLKEYYPEVEVHIEHAEGLSECKKLLTKAKAGKLKGCMIEGMGCPGGCMAGAGTNIPFTKAAAELK
KYQQASSKQLPPAELAEIQLD
>WP_003021257.1 glycosyltransferase family 4 protein [Blautia hansenii]
MKILLTSDWYKPIVNGVVTSVVNLKKELEERGHEVKVLTLSPTYESYRKENVYYIKSLNLEMIYPNARAVLPHVERFIQE
LIDWKPDIVHSQCEFMTFSYAVKISKKCKCPLLHTYHTIYEDYIHYLPGGLSSYKLGAAFEKKIVAQLSRSILNKTNQVI
VPTEKVEKILEKYEVEEPISVIPTGIDLKNFQNRMSKSECENLKKKWNIPLENKVLVSVGRLAKEKNLEEILNYFARLIY
EEEKQNLTLLIVGDGPDRERLEKISESLSLTGKVIFTGMVNPQDVGIYYQLGDVFVCASNSETQGITYIEALASGRPALC
RKDECLNQVITDGYNGFQYETYEYFKMHLEYILEDETRKAEMGLRAKETAYLYSTWNFCTMAESLYKEVLKRQEAEKEAS
VWAHRVYNRILWNRKGLLKRGA
>WP_003021265.1 TVP38/TMEM64 family protein [Blautia hansenii]
MEKTKTAMCLNLCTILGMAGMIWFIWYGIDNRLFVSSESLQAFLDRFGLFAPALFILIQMVQVVIPILPGAIGCLGGVLI
FGPVWGFVYNYVGIAMGSVLAFLLSKHYGRPFVHHIIGEKNYNKYIGWLDKGKAFDKAFAVAIFLPVAPDDLLCYIAGLT
KMSLKKFTCIILLGKPGSIFLYSLGLTGIMELIKYVF
>WP_003021268.1 hypothetical protein [Blautia hansenii]
MEKKVYEIMQKNRKVAEISETGFCKIYDESFLPYNLYLEENDDIDTLVNNVTNFYYWCATRVLTLDRKYAKEILNSIGMR
QAVTDRERAQIALSYRCASLTDVFWVRQKGEEITFEEINLYNNHLKNTFIDISLRGKQYTADNHELAKDLSTNGCFPKAW
KREEEGFILLKDGGEDAVERELLASRICQCFDVSQVIYQKSYFSHEKVTKSENITSLETSLASMEAFEIYAQNHDRDVKE
YILSLDSHNYYMMNIIDYLVGNTDRHWGNWGVLVDTKNNKPISLHKLMDFNRAFYAYDNIDGANCQTTFYKKMSQREAAE
EAVKKIGLNQIKEVKKSYFEALPQYWGMFEKRLSLLKGI
>WP_003021272.1 MULTISPECIES: GGGtGRT protein [Blautia]
MALFESYERREKQILAVLKEYGINSIEEAAEVTKAAGLDVYKMVEGIQPICFENAKWAYTVGAAIAIKKGCKRAADAAAA
IGEGLQSFCIPGSVADQRKVGLGHGNLGKMLLEEDTKCFAFLAGHESFAAAEGAIGIAEKANKVRKEPLRVILNGLGKDA
AQIIARINGFTYVETEMDYYTGEVKEVFRKAYSDGLRAKVNCYGANDVTEGVAIMHKEGVDVSITGNSTNPTRFQHPVAG
TYKKECVEQGKKYFSVASGGGTGRTLHPDNMAAGPASYGMTDTMGRMHSDAQFAGSSSVPAHVEMMGLIGAGNNPMVGMT
VAVAVAIEEAAKEGRF
>WP_003021275.1 MULTISPECIES: hypothetical protein [Blautia]
MIYSHEVETMCPVAQGVNHGAAPIPEEAKWVKAKEIKDISGLTHGVGWCAPQQGTCKLTLNVKEGIIQEALVETIGCSGM
THSAAMASEILPGRTILEALNTDLVCDAINTAMRELFLQIVYGRTQSAFSEDGLPIGAGLEDLGKGLRSQVGTMYGTLKK
GPRYLEMTDGYVTGIALNEDDEIIGYKFVSFGKMMDFIKAGDDANTAFEKAQGQYGRVADAVKIIDPRKE
>WP_003021279.1 hypothetical protein [Blautia hansenii]
MKKYELIREISNMCRGEMESNITEIETDNLDVYMKEHISKAASCEKTVLDNGCVTYDVITNGLKEKYTFSEI
>WP_003021282.1 dicarboxylate/amino acid:cation symporter [Blautia hansenii]
MKKLFNNLPFRLLLGVVIGILAGQVANLPVMHVIVTAKFILGQIITFCVPLIIIGFIAPSITKLGNSASKILGVAILSAY
TSSVFAALFSMGAGYTLIPHLSIVSEVDGLKELPELVFKLEIPQIMPVMSALVLSVMIGLAATWTKAKTTIRFLDEFQKM
ILLIVSKVLIPILPFFIAVTFCALSYEGTITKQLPVFLKVILIVMAGHYIWLALLYLIGGIYSGKNPWKVLKNYGPAYLT
AVGTMSSAATLAVALRCAKKSEPELRDDMVDFGIPLFANIHLCGSVLTEVFFVMVVSKILYGELPSVGSMILFCVLLGVF
AIGAPGVPGGTVMASLGLIISVLGFDETGTALILTIFALQDSFGTACNVTGDGALTMILTGFAEKHKIEQQKIEIDL
>WP_003021290.1 MULTISPECIES: carbohydrate ABC transporter permease [Blautia]
MKARKAKHGWLLTLIFSVISVLYMYPIILVFINSFKKKAYISRYPFKIPKGNMFVGWENYIRGLEKTGFFEAFLWTLFIT
VCSVALIVVCCSMCAWYISRVKTLSTKIIYVLCLFAMVVPFQMEMYTLSKIANMLKLDNPWGLIIIYLGFGAGLAVFMFT
GFVKAIPIEIEEASMIDGCTPLQCYFKVVFPIMKPTCITVAILDAMWIWNDYLLPVLVLDTKKYKTISIAIQYLKGGYGS
IDMGAMMGVLVLSILPIIVFYLFCQRYIIEGVAAGAVKG
>WP_003021299.1 sensor histidine kinase [Blautia hansenii]
MKKWIQKYKDLKYRYKLTIMMILCSLIPVCVISAYTQMRTIQIMREKEESGLKQVLEQSVDSIDNRVQIYTNLINYLTYS
SDLREIMEKEYRSDYEAYLAYTEIADPLFTMPQLYHEEIRSITLYAENIQVEHGNTLAPLSVAQNQTWYSKINEKGTVQW
LVKQGNKKEILAVRKFYRQDSIQAMLVLTLDYNRVLEPFADLLTENRGGLILDEQGNVVYSGYRMDAPYKPDKETSLNYL
KEHYVCIEKKIEDTKWNFCLYQPKEELEKSVWTLLLGNIPVLLLCLLLILLLGYFFSRKMVERLEQLTENMNQINLGLRK
VTVVSQSKDEIGVLVRTFTRMMDEINKLISQVYEAKTKLQKTEMKALQAQINPHFLYNSLSIINWKALEADNEEISRITL
ALSTYYRTSLNKGETMTIAANEIRNIDAYLQIQLIMHDNSFQVIKEIQEDALSYSVPKLILQPLVENAIEHGLDVSEKEE
KWLKISVCKEKDALIMAVEDNGMGMSEEQAKSIITYRSKGYGVRNVNDRITLLYGEEYHLRVKSRQGEGCRIEIAIPVNK
EEKRYE
>WP_003021302.1 extracellular solute-binding protein [Blautia hansenii]
MNKKLFWGIAVAAVIVFSILFFPWKKETAKEEPPKTDNNAKWQEAEHTPYGKYPETVTYTLGKISGGNHSNLPAGDTYED
NGYTRYLKKMLNIQNKDVFELEDGNQYEEAVEIAIKDNNLPDIMVVKGQETVQKLAEAGMIEDLTEVYEECTTWRIKDMY
ASYTDALLNSGKYGGKLYGFPDTVIDHGPTLLWMRKDWMDKLGMEEPADMDEAMNYILEFVNQDAAGNGETIGLACTPEL
VAGSSETYSADGIFSMFHASPRKWVQDAEGEIVYGSVTQECKAALEYLNTLYTKGVLDKKFLLRTSENIEELIKNGKCGA
FFGKWWAPNNPLMESYDYDKNAEWTPYFFTKEDENVLQEYETFEDRLYVVVRKGYEHPEIVAKYISVIFDYSRYDDKEAN
EVNEYFSLNVDPTARPLNINVDYRDTLYQTTENIRNALNKEKPSSSLTGLEKSYYRTCKAYLDGNLTTANAWAAYTSRIT
AVGTLVDLNFKSRQPLPLSGEGLKVGEDLLKLEQQTFIQIVCGEKTVGYFDTFVKEWYAAGGKDFTQKARTAAENE
>WP_003021305.1 biotin transporter BioY [Blautia hansenii]
MIMAKENNKTYDLVYISMFTVLIAICSWISIPAAVPFTLQTLGVFLAVGILGGKRGTMAVLVYILLGAIGIPVFAGFSGG
IGVLTGTTGGYIVGFLASALVMWGMERAFGKGKKIQILSMLVGLLACYAVGTLWFMAVYTHQTGEVGILAVLGWCVFPFV
IPDILKIALAVILSGRLKGAVRR
>WP_003021308.1 DUF1284 domain-containing protein [Blautia hansenii]
MKQEGLKIRAHHGMCLHFFEGKGYSNEFTAHMQKIYEEMQKNPEVEVVACGDEICKKCPNLENGVCNTWELVLHYDREVL
KCCGLAEGIKIFWNDFAKLVEERIISSGERQKICGNCQWSSICSKKVEKSLLETEKNCVTL
>WP_003021314.1 arsenate reductase family protein [Blautia hansenii]
MILFVEYPKCSTCQKAKKWLVENQVEFEERHIVEDNPSKEELKAWYEKSGLPLKRFFNTSGMKYKELKLKDKLPAMTEEE
QLELLASDGMLVKRPVLVGNDFVLTGFKEKEWTEKLN
>WP_003021320.1 bifunctional hydroxymethylpyrimidine kinase/phosphomethylpyrimidine kinase [Blautia hansenii]
MKKVLSIAGSDCSGGAGIQADIKTICAHNMYAMTAITALTAQNTTGVYDIVEVSPEFIAKQLDCIFQDIYPDAVKIGMVP
NSEIVCVISEKLREYQVKNIVVDTVMVSTSGSRLMQQEACKVMKEQLFPLGKVLTPNLFEAEVLSGIEIKSQEDMVLAAA
EIGKYTQGAVLVKGGHLTQGADDLLYENEKEIWYCKEKIENPNTHGTGCTLSSAIACNLAKGYSLQESVKNAKEYLTGAI
EAGLDLGKGRGPLNHLYNTVVIKN
>WP_003021323.1 DUF362 domain-containing protein [Blautia hansenii]
MEVSNVYFTDLRVKNGDNLLTKLQRLIKTAGIGNIDFTDKYVAIKMHFGEPGNLAFLRPNYAKAVADIVKELGGKPFLTD
CNTLYVGGRKNALDHLDSANLNGFNPTTTGCQIIIADGLKGTDETLVPVEGGTYIKEAKIGRAVMDADVFISLSHFKGHE
STGFGGALKNIGMGCGSRAGKMEMHSAGKPHVDQNLCVGCQMCAKICAHDAPEFENKKATINHDKCVGCGRCIGVCPKDA
ILSASDESNEILNCKIAEYTKAVIDNRPHFHISLVIDVSPYCDCHGENDAAIVPNVGMFASFDPVALDMACAEAVNAQPV
LSNSMLGDCSEEERACHNHDHFHSIFPETCWETAISHGEKIGIGNSKYKLITVK
>WP_003021325.1 nickel insertion protein [Blautia hansenii]
MGKRLYLTCRNGLNCNVLIQALTKLVKQQNLSVKNKLKEETEQRLIQVYDLLEEAGKDREEDKKQQEELGKLLDALECEK
ICISSLTEGNNEETLEEKSVSIFHILQRYHIPIELQPEKGELLSLGIVCFLAVFGEWKTEKTPGYLVQTIIEKGDKDSVI
KLLLCSDTEISEKAKDTVQVLETNVDDCSGEQLGYAIECLMKAGALDASCFPIYMKKNRVAYMLQVLCKKEQQEKLEDII
FRETTSIGLRRYEENRRILPRTFKEIQLKDGQKVTVKVCEHHGQKFCYPEFETVKKVCEETGRAYRDVYDEASAVAGGYY
EDL
>WP_003021328.1 ATP-dependent sacrificial sulfur transferase LarE [Blautia hansenii]
MKTYEEKKRDLYEKMKEYTKEDICIAFSGGVDSSLLLMLAKECMKQQKKAGNIHAVTFHTVLHPPCDLEIAQKVAKEAGA
VHKVVFVNELEQEEIRFNPKDRCYLCKKTLFQKLLEYAKSQGISVVMEGTNEDDLHVYRPGLRAIKELGVFSPLAEAGFT
KEEVRKLAEELSVSVASRPSTPCLATRLPYGTEIKTEALEKIALGEEYLKKQGFSVVRIRLHGEICRIEIPKADFGAFLE
KSQEITEALQKRGFQYITLDIQGFRSGSMDEFRNEKLSRKNT
>WP_003021334.1 signal recognition particle protein [Blautia hansenii]
MAFESLTDKLQNVFKNLRKKGRLTEADVKAALKEVKMALLEADVSFKVVKQFMKAVQERAIGQDVMSGLNPGQMVIKIVN
EELVKLMGSETTEIALKSGNEVTVLMMVGLQGAGKTTTTAKLAGKLKSKGKKPLLAACDVYRPAAIKQLQVNGEKQGVDV
FSMGDKNSPVDIAKAAYEHAKNEKYNVLILDTAGRLHIDEDMMEELEKIKEAITVDQTLLVVDAMTGQDAVNVAETFGEK
VGIDGVILTKMDGDTRGGAALSIKAISGKPILYVGMGEKLSDLEQFYPERMASRILGMGDVMSLIEKAQANLDEEKAKEM
EQKFRKNSFGFDDYLESMNQMKNMGGLSSVLSMLPGVGSQMKDLEGMVDEKDMARKEAIILSMTPRERSHPEILNPSRKY
RIAKGAGVDVSEVNRMVKQFEQAKKMMKQMPGLMGGKGGKRGKFKLPF
>WP_003021336.1 MULTISPECIES: 30S ribosomal protein S16 [Blautia]
MAVKIRLRRMGQKKAPFYRIVVADSKSPRDGRFIEEIGTYDPTQEPSVYKVDEEAAKKWLANGAQPTDVVAKIFKLAGIE
K
>WP_003021339.1 KH domain-containing protein [Blautia hansenii]
MKELVEVIAKSLVDCPEEVIVTETEDNDAIFVELKVAASDMGKVIGRQGRIAKAIRTVVKAASSKSEKKVVVDILQ
>WP_003021342.1 ribosome maturation factor RimM [Blautia hansenii]
MEDLLQVGVITTTHGIRGEVKVFPTTDDAHRFDYLKSVLLDTGKELCELDIERVKYFKQYVILKFKDVDDINDIEPYKGK
SLYVTREFAVPLKENEYYIADLIGMEVYLEDGKHFGTLMDVMETGANDVYVVHLEAGKEVLIPAIKDCIKEVDVENGKMV
VHLLKGLC
>WP_003021345.1 tRNA (guanosine(37)-N1)-methyltransferase TrmD [Blautia hansenii]
MDFHVLTLFPEMVENTVQTSITGRAVKNGKIALHTVNIRDFADNKHSRVDDYPYGGGAGMVIQAEPVYQAYQSVKKRTSK
PRCIYLTPQGKVFNQTMAEEFALEEELVFLCGHYEGIDERVLEEIVTDYVSIGDYVLTGGELAACVMIDAISRFVPGVLN
NEESSQFESMQDNLLEYPHYTRPESWRGKNVPAVLLTGDHTKIEAWRLEESYKRTKERRPDLRAKNRPVTAAYFSPTGGT
KKAAELLACCLTQNPQYIDLTRRKLRREKREFSGQELLLAAAPVYGGQLPSLDDKLFSNLKGNQTPCVIMAAYGNRHYDD
TLSQMKKILEERGFVCIGAIAPVIPHIYSDKLGAGRPNEQDAAIFKKFAVLIKKRIEEGEEQGFASVQVSGNPMPDKKEM
KPVPKAFIKERCTGCQVCVQKCPVYAISKDTLEIDERKCISCMRCALLCKKGARAYDASAVKAHLEEKFLTPREVEFF
>WP_003021348.1 50S ribosomal protein L19 [Blautia hansenii]
MNEIIKNIEAAQMKAEAPEFNVGDTVRVHGKIKEGNRERIQVFEGVVLKKQGGSNRETFTVRKNSNGIGVEKTWPLHSPN
VERVEVIRRGKVRRAKLNYLRQRVGKAAKVKELVK
>WP_003021352.1 signal peptidase I [Blautia hansenii]
MKKKKSRKKREQQREMALEFIKSKRGRTVFSWVFQVAVVLAVAAVVSIFFFQSIRMQESSMEPTLRTGETFFINKLAYKL
TGPKREDMIAFTKDGKDNAAIHIKRVIGLPGETIQIQNGEVYIDGKKYKEKMKVDKMTNPGLADEGVTLKNDEYFVLGDN
RNNSEDSRFAEVKKVKKKYIEGKLWFRVAPVNKMGFIKH
>WP_003021354.1 ribosome biogenesis GTPase YlqF [Blautia hansenii]
MNYQWYPGHMTKAKRMMQENIKLIDLIIEVVDARIPFSSRNPDIDELGKNKARLILLNKSDLADERENEKWAEYFKSKGY
YVVKLNAKSGAGIKGVLPVVMESCKEKLERDRKRGIINRPIRAMVVGIPNVGKSTFINAFAGKACTKTGNKPGVTKGKQW
IRINKNVELLDTPGILWPKFEDQSVGAKLAMVGSIKDEILNLEELSLELLKYLHESYEGVLTKRYDIEESENALSMLEQV
AENRKCIQKGNELDYLKAANILLEEFRNGKIGKITLEKPEA
>WP_003021357.1 ribonuclease HII [Blautia hansenii]
MESIQEIKERFKNTPIQELPAFCEIYRADERKGVQKLVEQGHKRIQALEQEKERLKQMREFEREYEHLGYICGIDEVGRG
PFAGPVVAGAVILPPDCEILYVNDSKQLSEKMREQLYDEIMEKAVSVAVGYASPQRIDEINILQATYEAMREAVSKLDVT
PQILLNDAVTIPQITIPQVPIIKGDAKSISIAAASIVAKVTRDRLMREYDKIMPEYGFASNKGYGSKEHIEAIKKYGPTP
IHRRSFIHNVTGENYE
>WP_003021359.1 YraN family protein [Blautia hansenii]
MNEIGRKYEEKAAELLEEQGYFILERNYRCKQGEIDLIGKEGEYLCFIEVKYRSDLSYGSPLEAVTKAKQRKISRTALYY
LTKEGYPEDTPCRFDVVGISSNRAELIRNAFEYQR
>WP_003021362.1 hypothetical protein [Blautia hansenii]
MRKKTSTGLILGLLSASLIITPCYAATTQSKISAEQGKQKENEKQLNDAQGRIKSLESKKNNLEEYLTELNNQLSELGEN
LQDIQSQSDARQEELAELETQLGEAQKKEEEQYSKMKLRIQYMYENSNSSYITLFLEAKDLSEFLSQAENMSQMTKYDRK
MLEEYKKTTAEIKEKEESIKKEQEKLKKLHKESLEKQDEISSVMKSTRSQMEEYETQISAEKDTTKALLNKINVQSDKIN
ALIKQEKDEEAAQSQKPSVQTPKPDNTAKPENTTKPENKPAPEESKPETPQKPEDNNNNSQESEGQNTSGEKYLGKFKIT
AYCNGSCCSGHSSGLTASGTVPVQGRTVAMNGIPFGTKLKINGSVYTVEDRGVPYGHVDIYFESHEDAMEFGRMYADVYQ
VN
>WP_003021367.1 radical SAM protein [Blautia hansenii]
MKNNRHKISQVKEGSIAWELELEPGDELISINGETIEDVFDYHYLVNDEYIELLIRKSNGEEWELEIEKEFEEDLGIEFE
NSLMDEYRSCRNKCVFCFIDQMPPGMRETLYFKDDDSRLSFLQGNYVTLTNMSDHDIDRIIHYHLAPINISFQTTNPKLR
CKMLNNRFAGDIFPKVQRLFEAGIEMNGQIVLCKGLNDKAELERSICDLTQYLPHLRSVSVVPVGLSKYRDGLYPLEPFT
KDEAAQVIDTIESWQKKIFPEFGIHFIHASDEWYLLAGRELPEEERYDGYLQLENGVGMLRLLDTEVTEALEETVSDNRK
RKISFATGRLAYPYICKYADKVKEKFPHIEIQGYEIRNDFFGERITVSGLLTGQDIIKQLANEDLGECLLLPCNLLRSGE
DVFLDDTTVGEIETALKVPVQIVDEAGADFVAAVLGENTRKTNKRRTMYEQTDCSNCWKA
>WP_003021369.1 ribosome biogenesis GTPase Der [Blautia hansenii]
MSKPIVAIVGRPNVGKSTLFNALAGEKISIVKDTPGVTRDRIYAEVTWLDKTFTMIDTGGIEPESNDVILSQMREQAQIA
IDTADVIIFMTDVRQGLVDADSKVADMLRRSKKPVVLVVNKVDSFQKFMMDTYEFYNLGIGEPVPISAASMLGLGDMLEK
VVEHFDDDAQNDEEDEIPKIAVVGKPNVGKSSLINKILGEDRVIVSNIAGTTRDAIDTKVTYQGKEYTFIDTAGLRRKNK
IKEELERYSIIRTVTAVERADVVVMMIDATEGVTEQDAKIAGIAHDRGKGVVIAVNKWDAIEKNDKTIYKFTNKVRETLS
YMPYAEIMFISAHTGQRIPNLFETIDMVLENQTLRIQTGVLNEIITEATALQQPPSDKGKRLKIFYTTQVSVKPPTFVIF
VNDKELMHFSYVRYLENKIREAFGFKGTSLKFIIRERKEGE
>WP_003021371.1 glycerol-3-phosphate 1-O-acyltransferase PlsY [Blautia hansenii]
MLARVICLAIGYVCGLFQTAYIYGKKNGIDIREHGSGNAGSTNALRTLGKKAGALTLLGDCLKCVVAILIAKLLFASHQG
NDLLLLELYAGAGCVLGHNFPFYLKFKGGKGIAASVGLLLAFDWRLFLICAVLFFGAFFLTHYVSLGSLLAYFGFVVALI
IFGQMGTYDCTQPALYEMYGVAVVLMLLAYWRHRQNIVRLIHGNENKIFLRKKR
>WP_003021373.1 NAD(P)H-dependent glycerol-3-phosphate dehydrogenase [Blautia hansenii]
MSKVSVIGAGSWGTALAILLEKNGHEVTLWSHREEEAKELAKSREHKSKLPGVQIPERIEITGNLESALQAKDVLVFAVP
SVAVRSTAKKVAPYVKKGQLIVNVAKGIEETTLMTLTDIIEEEIPGAKGCVLSGPSHAEEVSRGLPTTCVVGAKDKETAE
FLQNVFMSPVFRVYISPDILGIELGGALKNVIALAAGTADGLGYGDNTKAALITRGITEIARLGIAMGAKADTFYGLSGI
GDLIVTCASKHSRNRKAGYLMGQGRSMQQAMDEVNMVVEGVYSAKAGLALSQKYKVEMPIIEQVNKVLFEGKAPAAAVKE
LMVRDKKIESWDSTWTME
>WP_003021375.1 aldo/keto reductase [Blautia hansenii]
MSFGNHIIHLNDTKEMPLLGLGTYKTTDDNQLKQEILEAFSCGYHLIDTASFYKNEEGIGKSIKALSIPRSELFITTKLW
NTAQRIGNIEDSFYRSLERLGLEYLDLYLIHWPVPGCFCNTWHVLEKLQASGVVKSIGVSNFSVHDLELLKECSDIVPAV
NQVELHPLFQTPELVSYCQSSGIALQAYAPLARGAYMNSPLMLEIGNRHQKTPAQIGLRWLVQQNISVIPKAGQKNHLEE
NSKIFDFSLTPEEMSAISAMNTGQRITGIPEDMMP
>WP_003021381.1 hypothetical protein [Blautia hansenii]
MHLIKDENGNVIPHGSDHHHDHEHGHEHCGSCNSDCQGNCTDEVVALLNYMLSHNEHHAEELDQMAENLEKLGMPDAAKT
IKEGVADFKKGNMRLGLALTLVKEHLKEA
>WP_003021386.1 CooT family nickel-binding protein [Blautia hansenii]
MCLATVQKESDNTVICKMVSRIDVEGENVILRDIMGEKTVIKGKILMVDLANSLVKLDCE
>WP_003021392.1 AAA family ATPase [Blautia hansenii]
MAHVIAVAGKGGVGKTTLTGLIIQYLGEKGKGPILAVDADANSNLNEVLGVKVDATLGDVREEVARSEMAKDNPIPAGMT
KADYMEFKFDDALVEDDDFDLLVMGRTQGKGCYCFVNGLLQAQLQRLEKNYPYIIVDNEAGMEHISRGVLPSMQTAILVS
DCSRRGVQAVGRIAKLIEECDMHPRQIGLIINRAPGGVLNEGTKQEIENQGLHLLGVVPQDETVFDYDCEGKPTINLPED
SPVKKAIREIVDKLDI
>WP_003021398.1 anaerobic carbon-monoxide dehydrogenase catalytic subunit [Blautia hansenii]
MSEFRLTTVEEFEAATARLLETGAKVGADSWQARVKNQTPHCKFGEEGICCRICTMGPCRITKKAPRGICGCDVHGIVGR
NYLKFTAGGAATHSDHGREICHTLYEASADGCYKVKDPEKLIRIANEWGMETEGKDIYELAHEVALEGLMEYGKPFGTQR
FLKRAPESQQKLWEENELAPHAIDREVSRSLHMAHMGCSSKPEALVKQSIRAGLSDGWGGSMMGTEFSDILFGTPKPIET
EANLGVMVEENVNIVVHGHDPSLSEMICEVADSPEMIAYAKEQGAKGITISGVCCTSNEVAMRRGIPMAGNFLQQENVVL
TGACEAIVVDVQCIFPALGPLSKCFHTKFITTSPIAQMPDSEFVRFDAHTALEKATQIVKMAIENFKNRKPELVHIPQMK
QKATVGYSTEAIVKVLDGVTNSQVDETGTTKPLLQCITSGVLRGAVAMVGCNNPKVRPDLAHIELMKKLVANDIIIIASG
CSAQAAAKAGLMDKRAKDICGDGLKRVCELADIPPVLHMGSCVDISRMLVLAATLAKDSGLRISQLPVVGCAPEWMSEKA
VSIGNYVIGSGLDTYLGVDPYASGSSEMLEILTNGTREWCEAAFTVEKDIDKLGDLMIERIEEKRAALGI
>WP_003021401.1 carbon monoxide dehydrogenase accessory protein CooC [Blautia hansenii]
MKIAVTGKGGVGKTTFAATLARLYAEEGKHVLAADVDPDANLGLALGFDEETLDSIIPITKMRKLIEERTGSGEDNQFYK
LNPQVSDIPDTYSKMVNGVRLLVLGTVETGGGGCVCPEHVMLRRIINNLVLHRDDVVILDMEAGLEHLGRGTTESMDQFI
VVIEPGARSVQTYKNVKRLAEDLGVKQVRVVANKVRNAEDEEFVRSKIPAEDLLGFIHYNTEVIDADRQGKSPFDFSNTV
KEEITKIKTIIDKGL
>WP_003021404.1 acetyl-CoA decarbonylase/synthase complex subunit alpha/beta [Blautia hansenii]
MTLFETVFSGNDAVYGLTEGAINAAIEQHGADKAVSFPNTAYSLPCYYAVTGVKVNTLGELKEALGVVKTLMTREMRTHD
IFMSGVATALCAEFIEVLKYIDGATPYEEPCYGHLADAVIRELGVPLVTGDIPGVAVILGKAPTTEDAVALVKSYQAQGI
LVTLVGDVIDQLTEAGMKTGANVRVIPLGKDVTSVIHVVSVALRAALIFGNITPGDAGNLMKYTMERVPAFVNAFAPLND
VIVACGAGAIALGFPVITNQEGVSEVPKSLIVQTDVSKFNATSLEARDIKIKITNIDIPVAFASAFEGEIIRRGDMQVEF
DGSRVDCAELVQTVDASEIEDHKITVVGPEADEMELGSKNNIAYVVKVAGKNMQSDFEPVIERKFHNYINCIEGVYHTGQ
RDMQRIRISKDAFNAGFRIKHIGEVLYASVKNEFDAVVDKCEVVIYTDPAECTRIRHEVAIPTFDKRDDRLKSLTDESVD
VYYSCILCQAFSPSHVCVVTPERLGLCGAVSWLDAKATNELDPNGPCQVITKERPIDERIGEYEDVNEAVQKFSQGALQD
VSLYSIMEKPMTSCGCFECICGIEPFSNGVVITNREYAGMTPLGMTFPELASMTGGGVQTPGFMGHGKHFIGSKKFMKAE
GGIERIVWMPKELKETVAERVNQTAKELYGIDNFIDMVGDETIATDPEELVAFLTEKNHPALSMDPMM
>WP_003021408.1 acetyl-CoA decarbonylase/synthase complex subunit delta [Blautia hansenii]
MPFNQKPQKFNANINTVEIGCGDKAIKLGGENTFPFYTFDAPMENAPKVGVEISDMGLANVPGIQEYYAGATTMAEIAKK
AEAVEGADFVCLRLEGGDPNGADKSVDELIAIVKEVGDAVTCPLVVEGCKNVEKDAELLPKVAEVLQGKNALVLSAREEN
YKAVGAAAGLAYNQKVGAESAVDINLAKQLNVVMTQLGVKAQDIVMNVGSAAVGYGFEYVVSTMDRIKGAALSQNDNMLQ
MPIITTVADESWSVKEAMASEEDMPEWGSLEERGISMEVQTAAAVLASGSDAVILKHPQSVATISKMIKELM
>WP_003021413.1 acetyl-CoA decarbonylase/synthase complex subunit gamma [Blautia hansenii]
MGLTGIQIFKMTPKKNCKECGCPTCMAFAMKVAQGALEISKCPHMSDEALAELSEATAPPMKTIKVGAGDNEYTLGGETV
LFRHEKTFVSKTRYAVALCTCMDDAAVDAKLAELQKVDYERIGERMYVEAIYVNYEEGSDKDRYVEMVKKATATGRTLVL
GCTDVEVAKAALEVCKDGKPVLNGATAANYEAMNEVATAAGVVLGVAGADLNEIYDTVAALEKAGNKNLVIDATGATVKE
AYGNAVQIRRAALKDQDRTFGYPTIVNLAKVAHGDRHLQQALASLFTVKYGSIVVMETLDYAEALPLFGLRQNVFTDPQK
PMKVEPGVYPLNGADENSICLTTVDFALTYFVVSGELERSGVPCNLIISDAGGLSVLTAWAAGKLSSTSVAKYIQENVED
KVKSRKLVIPGKVAVLKGDIEAKLPGWEIIVGPMEAVQLVKFLKDLTA
>WP_003021416.1 MULTISPECIES: carbon monoxide dehydrogenase/acetyl-CoA synthase methytransferase subunit [Blautia]
MAKFVTIGERIHCISPVIRKAMAERDPEPILKRAKEQLDAGATYLDVNIGPAENDGEDLMKWAVQLLQSNFDNVPLALDT
ANKKAIEAGISVYNRSKGKPIVNSADAGGRIENIDLAAANDAIVIALCSAEGIAADNDERMMHCQNMLERGMMLGMEPTD
LWFDPLFLVVKGMQDKQMEVLEAIKMFSEMGLNSTGGLSNNSNGMPKHIRPIMDSALVAMCMMQGLTSAIVNPCDLRLME
TIKSCDVFKNNTLYADSYLEL
>WP_003021425.1 DUF3786 domain-containing protein [Blautia hansenii]
MNFDYAKDSKEQRPYEHYLAAYKDMDPNEISERTGISYDEESRKFTVCFMGSTYLVSFPDYEISHVEDEIGVYPLEEAMN
AKIFIIRYLAERFAAPFSGKFLTYHDVPWGEVYFRQFQGRCLMRFAFSYGNKLEHFQKVMEHLGAEKSTEGDCSYKLEFM
NNLFIKFILWEGDDEFPPSSQILFSDNFAVSFAAEDLAVAGDIAINMMKAVERKLF
>WP_003021438.1 cyclodeaminase/cyclohydrolase family protein [Blautia hansenii]
MGFSTVPCNEFVEVLASKAPVPGGGGASALVGAIGTALGNMVGSLTVGKKKYAEVEDEMWELKKKCDELQKDFLRLIERD
AEVFEPLSKAYGMPRSTEEEKAEKARVMEIVLKDACSVPMEIMEKCCEAIEVIVEFAAKGSTLAISDAGVGAAFCKAALK
GASLNVYINTKSMADRAYAEELNQKADAMLEKYTKIADETFESVLSRLK
>WP_003021444.1 bifunctional 5,10-methylenetetrahydrofolate dehydrogenase/5,10-methenyltetrahydrofolate cyclohydrolase [Blautia hansenii]
MAKRLLGKEVTAALNERIKADVAELEAKGVKPTLGIIRVGENESDISYERGATKRCETLGVACEKILLPADVTQEELLAT
IDKVNKDDNIHGVLLFRPLPKHLDQSVIENALDPAKDVDCMTDGSMSGVFTGKNVGFPPCTPQACMEILDHYGIDCTGKK
AVVVGRSLVVGKPAAMMLIKKNATVTVCHTRTVDMPSVVKEADIVIVAAGRAGVVDDTYLREGQVVIDVGINVNEEGKLC
GDVDFEKAEPIVEAITPVPGGVGSVTTSVLVGHVVEAAKRKFA
>WP_003021456.1 stage IV sporulation protein A [Blautia hansenii]
MDTYNIYKDIQARTGGEIYIGVVGPVRTGKSTFVRRFMEIAALPNMEEPLKKEVRDQLPLSGSGKMITTAEPKFIPKEAA
KIQIGEDLSAKIRLIDCVGFMVPEASGNMEDGKERMVKTPWFGYEIPFHQAAETGTQKVITEHSNIGLVLTCDGSFGEIP
RENYISSEEKTVAELKKTGKPFLILVNSQKPYKEETLKLVEELKQKYQTGVLSLNCEQLRKEDICRIMEKILYEFPIVQM
EFYVPKWVEMLPSEHYLKKDLIDSIKKLMEKMRYVKDATKENMRVSSEYIQNLLLEKTDLSTGKLKIRVDMDDVWYYEIL
SEMTGVDISDEYELIHTMQELAKMKAEYVKVQDAISSVKGKGYGVVTPQKDEIKLEEPVVIKQGNKYGVKIKSVSPSIHM
IRANIETEIAPIVGSEEQAKDLISYIKTSDERKESIWQTNIFGKSIGELVEDGIHTKLIQIGDESQIKLQDTMQKIVNDS
KGGMVCIII
>WP_003021459.1 DUF3786 domain-containing protein [Blautia hansenii]
MEDSNYEKVFQEFQKRFLKKNIDETAKRLQLKTDTYYLYVPFFNENCRVEKATGEITGETGQELCVSDRLTIMHHLCCHQ
EFAQKSDRKVPFREIREAAVFEAAYNRMALEPLKKAFQGRGDALLKAGIEIGGKQEKFGDVSITLQAFPMISLTYIFWDS
DEEFPAAANILFGNRIAQWTHPESVPVLAETGTKRLIAAMRI
>WP_003021461.1 cobalt-precorrin-5B (C(1))-methyltransferase CbiD [Blautia hansenii]
MEEKTGLEEYYSIVNNKKMRFGYTTGSCAAGAAKAAALMLFAGQEQRYVDFMTPKGISLHLKVLHITRGENWVSCAIQKD
GGDDPDATSGIEIFAKVEKTENRGVCIEGGIGVGRITKKGLEQPLGNAAINKVPRAMIQREMENVCNDADYEGGLLVTVS
VPKGAEIAKRTFNPRLGIEGGISILGTSGIVEPMSEAALIKSIEVEMRQKVENGAKYLLITPGNYGAAYMKEHLCLPFEE
NIKCSNYVGEALDMAVSMGVEGILFISHIGKFVKVAAGIMNTHSRCADARAEILSANALRAGISLESAKEILNTVTTDEA
LEIIQREGLLNPVMKELTDRILFYLNHRAYNRMLLGAVLYSNEFGYLGETENVKELTDLLNHQYRKGQEE
>WP_003021464.1 precorrin-2 C(20)-methyltransferase [Blautia hansenii]
MKGKLFGLGVGPGDPELLTVKALRLIKESDVIAVPGNDIQKSVAYQIVKGVYEELDEKNLIPIAMPMTKDKAVLEANHEK
AANDIEAYLKEGKQVAFLTLGDPTVYSTYLYVHKRILSRGYEVEIVSGITSFCAVAARLNMGLVEMAEPLHVIPATYRAE
EMDEILKMPGTKVLMKTGSKMQQVKESIVNSGQQAVMIENCGMPDEKIYLSAEDIPEKAGYYSLIIVKENK
>WP_003021466.1 precorrin-4 C(11)-methyltransferase [Blautia hansenii]
MIHFIGAGSGAADLITVRGKAFLEEADVLIYAGSLVNPQLLDYAKEDCVIYNSAKMTLEEVLEVMLQAEKDGKMTVRLHT
GDPCLYGAIREQMDVLDEKGIAYDYCPGVSSFCGAASALNLEYTLPNVSQSVIITRMAGRTPVPEKESIESFAAHHATMV
VFLSTGMLEELSKRLIEGGYEPDTPAAIVYRATWEDEKSFVCTVATLAQTARENNITKTALMIIGDVVAHPQYDRSKLYD
PGFTTEFRKGTDL
>WP_003021469.1 cobalt-precorrin 5A hydrolase [Blautia hansenii]
MKIAIISFSQSGYRLSEMLYWVLKERSYEVASYTKSKYTKKVLDESQLDEDSQDFRSVKQFAKPVDESIKEWTGRRFEDC
DAIVFVGACGIAVRSIAPFVKSKKIDPAVVVVDEQGQFAISLLSGHIGGANELTEEIAEILRAQPVITTATDLNDKFAVD
VFAKKNGCFISDMELAKEISAALLAGKEVGFVSDFPWLGEIPDELKLCQKEDEEKPEIGICVTTGYLEHPFVHTLYLIPR
VITTGLGCKKGTDKETVESVVRRACDELLIPSVAMEQVASIDLKKEEAGILEYCKERKIPFITYTAEELQEVEGTYASSQ
FVENVTGVDNVCERAALLGSSKDGKGRLIQRKYAKDGVTVALAMKKWSVNFE
>WP_003021471.1 precorrin-3B C(17)-methyltransferase [Blautia hansenii]
MNKLYVVGIGPGAYEKMTIEAANALKNSDVIIGYTVYVDLVKEHFSGKEFLTTPMKKEVDRCVMAFEEAMKGKTVSMICS
GDAGVYGMSGLMYEIGVKYPEVELEIIPGVTAATGGAAVLGAPLIHDFCLISLSDLLTPWEKIEARLLNAAKADFVICLY
NPSSKKRHDYLQKACDLMMQHQSPETVCGIVGNIGRDGEHMQVMTLKELRDTKVDMFTTVFIGNSQTMNIQGKMVTPRGY
KNV
>WP_003021475.1 bifunctional cobalt-precorrin-7 (C(5))-methyltransferase/cobalt-precorrin-6B (C(15))-methyltransferase [Blautia hansenii]
MCKVIVFAGTTEGRQLAQFLEKRQVPAHICVATEYGEQLLGENENLEISHERLNQEQIEELILKNNKPLVIDATHPYAAE
VTKNIKAACENTGAEYLRVLRENQENADLGDYVYVETVEAAVDYLGKTTGNILATTGSKEAAKYTVLSDFENRVFLRVLS
LPNVVEECSRLGFQGKNLLCMQGPFSKEFNIAMLRQLNCKYMVTKMSGKSGGFLEKLEAARACGCTLVVVGRPLKETGVS
LQECKRILCRSFSLPSQAEISLVGIGMGNTDSLTKEAEKTIQEADLLIGASRMLESCEKKEQDIYVEYNSEKIASYIQEH
PEYEKIAVVLSGDVGFHSGAKKLLAVLGNQVKVICGISSVAYFMSRIQKSWDDTVLTSNHGEEANLLSLIRQNKKVFSIL
GKNDSVSELAKKLLAYGMDEVVLYVGERLSYADEKIQKGTPETFADYEGDSLSVLYVENENYRQQSATHGIRDEEFLRDK
VPMTKEEVRTVSLSKLRLFENSVCYDIGAGTGSVAIEMALRAYKGKVYAIEKKELAVELLKKNKEQFQADNLEIIEGLAP
EAMKALEAPTHAFIGGSSGNMKEIMELLLEKNSKVRIVINCIALESVSEALECLKTLPVTDTEIVQMTVSKSKTVGRYHM
MMGENPIYIISCTGNCQQRG
>WP_003021478.1 cobyrinate a,c-diamide synthase [Blautia hansenii]
MSTARFLLTAGASGSGKTLITCGILQALKNRGLQTASFKCGPDYIDPMFHTKVIGTKSRNLDTFFTTPDRTRYLLKRNLE
DCDIAVMEGVMGYYDGVGGTTTRASAYDLAKVTQTPVVLIVNCKGMSVSILPFIQGFVNFMPDSNIKGVLLNQISSMLYP
RVKEMIETKLGIKVYGYVPVVTDCVIESRHLGLVMPNEIQDFKEKLGKLAKRMEETIDFHGLIELGKSAPAISVEKETKE
YFQSLKNQGEKIKIGLAKDEAFCFFYEDNLKLLEEMGAELIPFSPIHDKELPPDIQGLLLYGGYPELYGKALEENLSMRE
QIKEALSKGMPVLAECGGFIYLHDIFEDEKGVFRQGVGQIKGKVFNTGKLSRFGYIEASCKKPVFGRQLGMCPAHEFHYF
DSTSCGADFYAKKPTGKRGWDCIHSTPTMTAGFPHFYYYGNPELPKAFLDCSRDFKKRQSGGLEK
>WP_003021481.1 nicotinate-nucleotide--dimethylbenzimidazole phosphoribosyltransferase [Blautia hansenii]
MNLQEALEKIQPLNEEAMKSSQAHWDSIAHPLHSLGKLEDMIVQIAGITGTPKVCVKKRVLIPMCADNGVVEEGVTQTGQ
EITALVAENFLQEKAASSIMCKSVGCDIFPIDVGVARDVRIFNRKIAYGTKNMTKEPAMTREQAIRAIEIGIEAAQMMKE
KGYHILATGEMGIGNTTTSSAVASVLLDIPVERMTGRGAGLSTEGLNRKITAIKKAIALHQPDKTDAIDVLSKVGGFDIA
AIAGLFLGGAALHIPVLIDGVISATGALAAATICPLAKDYMLATHVSKEPAGALLLEALGKEAPLYCDMCLGEGTGALNL
FPLLDTGLAVYNQMGDFGNWGMDAYQPLD
>WP_003021484.1 bifunctional adenosylcobinamide kinase/adenosylcobinamide-phosphate guanylyltransferase [Blautia hansenii]
MITLITGGSGSGKSAYAEQKVVEFGDFNRIYIATMYPFDEESHQRIARHRAMRAEKNFSTVECYVGLKNVKIPKHSCVLL
ECLSNLTANEMFQENGAKEKVVEEILEGVKNLDKQAEQVVIVTNEIFSDGIKYDEETKQYQKYLGEINARLAAWAKEVTE
VVYGIPVQQKNTERKEGQ
>WP_003021487.1 adenosylcobinamide-GDP ribazoletransferase [Blautia hansenii]
MEKLWNSFKIAFSMYSKIPMPASDWKKENMRYIMCFFPLIGVIIGGVVWLWGFYGRYLTESRGFYAMIFVMIPVFLTGGI
HLDGLLDTSDAIHSYQPRERKLEILKDSHAGAFAIITAVVYFFLYYGMYHEITLQSLPVVCIGFVLSRALGSFSIASFPM
AKNTGLAATFSDGAQKNCVRIVSCVYVILCVCAMLAYSPVIGACAVTGAALEYWYYYKMSMKEFGGITGDLAGFHMQICE
LVIAFSCVIGESISRMI
>WP_003021489.1 bifunctional adenosylcobinamide kinase/adenosylcobinamide-phosphate guanylyltransferase [Blautia hansenii]
MKLIIGGAFQGKKEYVKEKFSLSEEQMTDGKNAEYDDIFHCTCLYHFHEWVKKGLEKEWDFENLAEKIQEKNPDLIVISN
ELGYGVVPIDAFDRKYRESTGRLCTQLAAKSRQVIRVVCGLGMVIKDA
>WP_003021492.1 histidine phosphatase family protein [Blautia hansenii]
MLKVVLIRHGKTLGNLKGRYIGCKTDENLCSLGIEEIRKKQYPKAELVYASPMKRCLETAALIYPKLSVETNIQLKECDF
GKFENKNYQELSSVKEYQEWIDSNGTLPFPNGEGVEEFRERCIKGFEECILKAFSKEHRQIAMVVHGGTIMSILSHFAEP
KGEYFKWQIGNGEFYLLHIDREAWEQKKEISLVQKG
>WP_003021495.1 adenosylcobinamide-phosphate synthase CbiB [Blautia hansenii]
MIRWTGTALLLGFFIDLLLGDPRWLYHPVRIIGNGISFFEKHLRNLFPKTEKGERKAGLALVISICFLSGFVPLAILYIG
YQIHTVLGIVIESFFCYQMLAVKSLKQESMKVYKELKKGDLEGARHAVSMIVGRDTKSLDEKGITKAAVETVAENTSDGI
IAPLFYMAIGGPVLMFIYKGINTMDSMVGYKNEKYINFGRYAAKLDDIVNYIPARISAWLMIAAAYLEGFDGKNAKKIFL
RDRYKHASPNSAQTEAVMAGALNVQLAGNAYYFGKLYEKPTIGDANRDIEYEDIKRANTLLYVSSFLGAVLFVAVRTVLL
AGILFL
>WP_003021497.1 histidinol-phosphate transaminase [Blautia hansenii]
MTKIHIHGGDVYRNPGILDFSANCNPYGMPKGVKEAVIQALEKAECYPDVSCDALRKALAEEEEVPEERIICGNGAADLI
FGLVLARKPKKALLPAPTFAEYEQALSSVGCEIVYVPLSEEKGFVPQENFIDRITEDIDMVFFCNPNNPTGILADRSYVE
KLLQRCKRSDAFLVLDECFIDFIENSEAYTMKAYLETYTNFFLLKAFTKKYAMAGIRLGYGFCSDNQTLENMQAVMQPWN
VSVLAQEAGIAALKEKEYVKETLSKIKAEKEWLLEKLRKLELFCYPSKANYIFFKGPLHLKENCLKQGIAIRDCSNYPNL
EKGFYRIAVRKREENERLTEALEYILNGEKRK
>WP_003021500.1 cobyric acid synthase [Blautia hansenii]
MAKAIMIQGTMSNAGKSLLAAGLCRIFKQDGYRVAPFKSQNMALNSFITEDGLEMGRAQVMQAEAAGIKPSVFMNPILLK
PTNDVGSQVIVNGEVLGTMSARDYFAYKKQLLPKVMEAYRKLEEEYDIIVIEGAGSPAEINLKKEDIVNMGMAKQAKAPV
LLVGDIDRGGVFAQLIGTVMLLEEDEQKMVKGMIINKFRGDKTILEPGVVSLEEKTGIPVVGVAPYMELEVEDEDSLTER
FSDKQEIGVIDIAVIRVPRISNFTDFNALEMISGVSLRYVKAVNELKNPDMIILPGTKNTMEDLLWLRQNGLEAAILKKA
AEGKIIFGICGGYQMLGEKLSDPDGVEAGGEIKGMGLLPMETVFQNLKTRTRVSGTFPKVEGALSSLTGVKLEGYEIHMG
ESVLLEGAHPFTEITDHVQNTTKQDGAYCNNVYGSYVHGIFDKEAVAKNIVKAIGEEKGLDVSEMTGIDFAAFKETQYDK
LADGLRKHLDMKKIYEILEAGLE
>WP_003021503.1 precorrin-8X methylmutase [Blautia hansenii]
MKVELENVKPKEIETRSFEIITEELGDKKLIPGTECIVKRCIHTSADFDYADNLCFSPNAVEKAIEAIKNGACIVTDTQM
AKAGINKKALAKYGGEVYCFMSDEDVAKKAKEMGSTRATASMDKAAELGKPLIFAIGNAPTALVRLYELINEKKISPYLI
IGVPVGFVNVVQSKEMIMDTDVPYIVARGRKGGSNIAACICNALLYMIDNERDYWK
>WP_003021506.1 discoidin domain-containing protein [Blautia hansenii]
MKCDRCGKEIPDTDLYCGRCGKAVFPEYMDEDDRWAYYKTDEELEEILKAEQGEEKAEPTKPVQMTNVPKEEEKIIQTEE
EPEQEKPEVEKTTEAEEKEDTSVTEPEETPKLNEEPQEEPQMECQEVEPAVAEEEENVWEEDLFDEEDEEEEEEEKPPLS
PEKKKKRRNIAILITFLLLLCLGIGIALGMKRMKDLDRQEKEYYEKLHKEVVHQDTPSEEIEKEVDETEKQDAAQEETTK
QERFQLVNPDEIDFSQYQKIVPVSTEQNSIKESDTYDYSAQSAVDGDSSTSWQENEENTGETTGIRINFDGNHKVRYLVL
YLGNWRSDQLWEYSARPKTLTIQVGDSETKDIEFSDEKKKFCLSFEEPIDASYISMYIADSYEGSRWNDNGISEVEIYE
>WP_003021509.1 serine hydrolase [Blautia hansenii]
MKKQQRMKEVRRKRRIMFTVLAVCIFCLTALLGGIKLKQAYDRKQEEKARIAAEEERRRQQEEEERRKLEERLNVQIDMD
IYSEAAIVKDVQNNKVLASKNAEERIYPASMTKILTLLIAVEELSDLEEKVQIPVDEVLAEYERGASMAGFQPGEKVSVK
DLLYGLMLPSGAECCTALACRISGSEEAFAEKMNERAKELGMLNSHFVNASGLHEEEHYTTVTDIMILLEQAIKNETFYE
VFTTRSYTTAPTAAEPNGITFESTMYDKKSTLEVTDGEILGGKTGFTNAAGQCLASLAMVEGQEYILVTAGADGNHNTEP
FHVLDAENIYSQIGAAIQSE
>WP_003021518.1 cobalt ECF transporter T component CbiQ [Blautia hansenii]
MIVIDKLCYHSRLRYENAGEKFAFAIITLCICVMSRSIAVAGIVLAVTGVLTVKKGGVPVSRYLRFLTAPIIFLLLSTIA
IMFHLSRTPMDMFAVPVGSWYITTSYSSFFYAVQLIFTALGAVSCLYFLSFTTPMPDILQVLEKLHCPKLLMELMLLIYR
FIFVLLDTASALSTSQNCRLGNRDYKTSLKSFGMLGSVLMIRAVERSNRLYASMEARCYDDTIRVLSENQPPKKSVIAAI
VVFDSALFLFAVWRRFFS
>WP_003021521.1 cobalt transport protein CbiN [Blautia hansenii]
MKKKVFLAILLIFLIAFVPLFALKDAEFGGSDDAGSQVVEEVDSSYEPWATPIFEKLIGGELPGEVESLLFCLQTGIGVG
VIAFIMGRFVERKKWMKDDN
>WP_003021523.1 energy-coupling factor ABC transporter permease [Blautia hansenii]
MSKQRKRIFVLTGILALTFGMMTNVSAMHIMEGYLPGGFCIAWGALCIPFLVAGFLSIKKTLAEHKNLITLLAMSGAFVF
VISSLKIPSVTGSCSHMTGTGLGAILFGPSAVSILGLIVLLFQAILLAHGGLTTIGANTFSMAIAGPFVSYGIFVLCKKA
KVNKIVSVFLAATLGDLFTYCVTAAQMALAHNADTTFMAAMGKFLTVFAPTQVPLAIIEGIITVLIIQGLETYAKPELRA
IGYLKEGK
>WP_003021530.1 glutamyl-tRNA reductase [Blautia hansenii]
MEEKMSISMVGIDYNKASVDIRAQFSFTKKNAAAAMEKLKEAPGILGCIILSTCNRMEIWASTQEEWEGSLFDFLCEEKG
KNPEEFRRYFVERREEEAIEHLFYLTSGLKSQILAEDQIITQVKDALSMARDVYCTDNVLEVLFRMAVTAAKRVKTEVVF
SRGNSSVIHQAIQKLRETGYSLDGSNCMVIGNGEMGKVAALALAEAGAHVTVTVRQYRSGIVSIPKGCDRINYGERMEFF
PSCDLIVSATASPNFTLTKELIQQAATGKKQQILIDLAVPRDIEPSVNEIEGITLYDIDSFKIDTNSLELQESMQKAAAI
LREQMEDFYCWYDGRSLIPRIQDIQAEAVQDLNLRILKILRKTPMEDEDRENLLNAIDVAAGKVVSKMMFGLRDTLEKEE
FINCVEGLEKLYGA
>WP_003021533.1 hydroxymethylbilane synthase [Blautia hansenii]
MRKVVIGSRESKLAVVQSEMVRDYIRENNADIQVEILTMKTTGDKILDRTLDKIGGKGLFVKELDKALMERKTELSVHSL
KDMPMEVPEELPLIAFSKREDPRDVLVLPKGVTQLDTSKPIGCSSLRRILQLKEIFPDMECKSVRGNVQTRLKKLDDGEY
SGLLLAAAGLKRLGLEDRIARYFEPEEMIPAAGQGILAIQGRKDVDYSYLKGYGDENATYAALAERAFVRYLNGGCSSPV
AAHARVEDGQIILRGLYYDENTGNYEKGLKKGSAEAAEELGISLAKELQERSKAYV
>WP_003021536.1 uroporphyrinogen-III C-methyltransferase [Blautia hansenii]
MCKGKVWLVGAGPGDIGLFTLKGMEILQQAEVVVYDSLVGQGVLSQIPKTARCINVGKRASHHTMPQEQINEVLLKEAKK
GYRVVRLKGGDPFLFGRGGEELELLIQEGIPYEIVPGVTSPIAVPAYNGIPVTHRDFTSSLHIITGHKKKGAAYDIDFEA
LVRTKGTLVFLMGVSALTDICQALLDAGMEKDMPAAILQKGTTAAQKRIVATVSTLPEEVQRQGIETPAIIVVGKVCALA
DEFAWYEKLPLFGYKVLVTRPKEAASSMAAKLRKLGAEVLELPAIKTAAKQENTALLNAFSHLQTYDWIAFTSPKGVKVF
FEEMKKAKVDARKLGNAKFAVVGTGTQKALQEKGFFADVMPELFDGASLGKMLCEKCSGTEKILLPRAEIGSQEIIEELK
KKAGIVIDDIGIYETLYEKSEIIDEKKEFEAGSIDCAVFTSASTVKGFVEAVPELDYSRVKAACIGKQTKAAADKYSMET
YMSKEASIDSLLELVIELKKNSEKKEL
>WP_003021538.1 porphobilinogen synthase [Blautia hansenii]
MNIRPRRLRGNEILRKMVRETRVDKSSLIYPVFVKEGTGIKEEIPTMPGQYRYSIDTLLKGLEETLDAGVSKVMFFGIPD
KKDEVGSQAYAKDGIVQRAVAKAKEAFGDDLYLITDVCMCEYTSHGHCGVLCGHEVENDKTLELLAKTALSHVQAGADMV
APSDMMDGRVLAIRNLLDENGYKEAPIMSYAVKYASAFYGPFRDAAGSAPSFGDRKSYQMDYHNRREGLKEALLDVEEGA
DIIMVKPALSYLDIIREVKNELHVPVAAYSVSGEYAMVKAGAKLGYIEEDKIICEMAAGAYRAGTDIYLTYFAKEIAKYI
EEGRIG
>WP_003021540.1 glutamate-1-semialdehyde 2,1-aminomutase [Blautia hansenii]
MTKSEELFQRAVKRIPGGVNSPVRAYGSVTEAPRFIQGAVGCKIFDVDGNEYIDYIDSWGPMILGHNNEQIKDAVIRASE
NGLSFGCATEVEVEMAEFICDKIPHIDMIRMVNSGTEAVMSALRVARGYTGKNKIIKFAGCYHGHTDAMLVSAGSGVMTS
GVPDSAGVPKGCTQDTMLAVYNDLSSVEKLFLESDNQVAAVIVEPVGANMGVVPPADGFLQGLRDLCDKYHALLIFDEVI
TGFRLSFSGAAGFYGITPDLVTYGKIIGAGMPVGAYGGRKEIMEMVAPAGPVYQAGTLSGNPIAMAAGLTQLKILWEDQD
IYKRLYQKGELLYEGIRKIFLEKGVDYQVNSVSSLGCIFFTPNKVTDYISAKTSDTTEFSKYFQYMLNHGIHMAPSQFEA
MFLSDAHTEAEIQETLDCIEKYF
>WP_003021542.1 DNA mismatch repair protein MutS [Blautia hansenii]
MSETVVGIGIIALLLLSAAAVMLSENKRRKLFLQQKLKNAWGQIPDREYTYEDFHHISQFFHKREKEGFFIDDITWNDLD
MDRIFMLLNQTFSAVGGDCLYDILRKPVFEEKELKYRNRLMLFFAKNQEIREQVQTILASVRKSGSNSIYENIHVTTEVN
IKGKNVQIGFCSAFFLSLLVFILAPNPGVFLFLLVCVVNIGAYMTQKQEVDAYLSSFRNVLQLLEAYKKLEKLKIPELEA
AMARGIPAQKRLAGFQKRSSLVIDRSSTGGGLEGMLMDYIRMLTHIDLIKFQDMMKSMKENRKELEELIYTLGYIDSMIS
IASFRETLPYYTCPEFREEKRAYMDVENLYHPLIENPVANSISAKGGILVTGSNASGKSTFLKNIAINSIFAQTIYTCTA
SSYCAPYFQVMTSMALRDDLGSGESYYIVEIRSLKRILDAAKSGENLLCIIDEVLRGTNTIERIGASSQILAHICKNNVL
SFAATHDIELSYMLQEYYENYHFEEEVREKDVVFNYLLKKGRVTTRNAIRLLEMIGYDKTLIEEAKRAVEEFEASGSWKN
VEKAR
>WP_003021548.1 MULTISPECIES: hypothetical protein [Blautia]
MSDLAATNCGCGCEDNCGGGMTHNFGDCNCIIWILLLLCFCGNGFGGDGCGCGGDNSCLLLIILLLCCGNGHGFC
>WP_003021560.1 MULTISPECIES: DUF6050 family protein [Lachnospiraceae]
MMKERLRKSIVRAVFIFLWGWLMHYFYIEEGQIDIFKMWLLIGFPFGIYKIHLWLIPKNLDIGGTVGVWTMNIIIGCIMG
GFVVIGYILRLLYDVFTVMVERVW
>WP_003021562.1 MULTISPECIES: helix-turn-helix transcriptional regulator [Lachnospiraceae]
MEQKIKQTDIFIGKNIRKIRLSKGIHQTELVRMLQLQNINITRESLVKIERGIQHITASQLRGIRDCLNTTYDELLEPDE
TEKASM
>WP_003021564.1 MULTISPECIES: hypothetical protein [Lachnospiraceae]
MKLNGQGCYRIKKWVFWVMVLLFITLITMAGQKEKIREKWLHSQKRVEISFEGEKSELKDISTCYLCGLNNESLMGVFQG
SDDIGIISLLDWYIVELRLDSYKDSKGSQITYTNTGGTFYSTGGSPSRGMANAEIMLPDTYKLDMNFLAEHLCQKCLDKI
TESLRYSKWEYEEKKVIPLCIVDFQTLEIYSLQDYHAGCMVRDYWINMEHEENEIRVEAFYVPERI
>WP_003021642.1 MULTISPECIES: hypothetical protein [Clostridia]
MKKELKQILLICLFLIIGCVLGYFVALNQMNQLSDPEYIAFWTSQNMSVPEPLGFTRSILSFGLLFAGIPTGLIFYSGLV
KKWLTPIAPKIIIGFVTFPIYTLAGVIGSIPFIIYKGIFLFKNNRCK
>WP_003021647.1 MULTISPECIES: CHC2 zinc finger domain-containing protein [Lachnospiraceae]
MNVFEIVKENVTARQAAEAYGLKVGRTGMACCPFHSDMSPSMKLDERYYCFGCGATGDAVDLTAKLFGIGLREAAVKLAE
DFGLNYDSRQKPSVRPRIREPTPEQKYQKGENHCYKVLTDYFHLLREWEKKYAPKQPDEEWNPMFAEALYKKNYIEYLLD
ILLYGSLEERKALVAEQRKEVLKLEQRIAELSADRTMHSRRNPKQLRAERER
>WP_003021656.1 ABC transporter substrate-binding protein [Blautia hansenii]
MKKKIISVILAGTMMMGTLAGCGGNKTTETENKTEGKTEETQQTAGTEEFSMADASEVDGTEISFWHSMGGVNGQAIDTL
VKKFNDENEYGITVKAQYQGEYDDSLNKLKSAQIGNMGADLVQVYEIGSRFMIESGWITPMQQMIDADSYDLSQIEPNLA
AYYTIDNQLYSMPFNSSTPIMYYNKEMFEKAGITEIPDSLEGIEAVGEKLLNEGGAGQVISLGIYGWFFEQFIGKQGLEY
ANNGNGRTEAATAVAFDSNGAAANILTAWKSLYDKGYAPNVGKGGDAGLADFSAGKSAITLGSTASLKQILQDVNGKFEV
GTAYFPKVKSTDEGGVSIGGASLWALNNNDAKKTRATWEFVKFLISPESQAYWNAQTGYFPVTTAAQEEPVFKENVEKYP
QFQTAIDLKAFVKGVRGYFSYYLRRFSLCFCLNNAFQPVLRSQTATMVKKHFDFIICFALLNHKNSIRFVFLRMVIWGG
>WP_003021658.1 carbohydrate ABC transporter permease [Blautia hansenii]
MINTKALRKRRIHTGIRVLINIVTAIIVLIPLLYAVSIAFMPSGELFTMDMNLFPKNPTIENFKQAFTSVPLLRFIINSF
VMAACITLGQIVTCSLAAFAFSFLEFKGKGVLFMIVMATMMVPGEATIISNYLTVSQLGMLDTYSVLIVPYLTSAMGIFL
FRQFYSTFPISLYESAKLDGCSNLKFIVRILIPLTKSAIGAMGVYTFINAWNMYMWPLLVTGSDEMRTVQIGISMLDSVD
SQSITLMIAGVVMVIIPSISIFIVGQKQLIRGMFAGAVKG
>WP_003021661.1 sugar ABC transporter permease [Blautia hansenii]
MNKKKKGSLSPYGYLLPCMLIFAVFLFYPFFKTIYLSFYKTDKMGQAKLFVGIENYKELLTSPSFLNSLKVTLIFVGIVV
VGSMILGLITAVLCNKAFPGIRFFSTAYALPMAIASSSAALIFKLMLHPSVGIVNKLLGLDINWLSNPETALYCVAILTA
WLNSGINFLYFSAGLGNIDSTIYERASVDGASGVQQFFHLTLPGLSPIMFYTLVVNIIQAFQSFGQIKILTEGGPNETTN
VIVYSIYRDAFFNYRFGSAAAQSVILFFIVMLITLVMFRIEKKGGKP
>WP_003021667.1 carbohydrate ABC transporter permease [Blautia hansenii]
MRKGKTKRIGIEILKQAVGITMVFIVLAPILLTLFASLKTKADMVNTSPLLLPELSRITFDNFKEVFANKYLLLGFKNTG
IILVISLIFNVMFGTMTAFILERFEFRMKKVIVALFFLGMLIPTFVTEIARFKIITGLNLYNTLGAPIIIYVASDLMQLY
IYRQFISTLPVSLDESALLDGCSYFQLFRKIIFPLLAPATATVVIIKSISIINDMYIPYLYMPKNKLRTLTTFLMDYANA
QEGSWQTLAAGIIVIMIPTVLIYIFFQKYILAGVAAGAVKG
>WP_003021670.1 sugar ABC transporter permease [Blautia hansenii]
MQTLNKKKARFIVLSLIIPLTLLICFVVFPAGDLIRMSFTNWDGYSSSSDFIGFDNYISMFQNKDLWTSLRNNGVYFAAH
LLFIPIELMVAVMLTSKMRAAKAYKTIVFLPYIINGVAIAYAFSYFFSPVNGAFNSMLEFAHLEGFIRNWLSDEKIVNFV
LAFVSLWRFSGYHTVLFMAALQSVPNEIMEAAAMDGANSWHIFRYIQVPSIQLMVDFVLFDNIRGALQVFDIPFVMTAGG
PGYASSTFTLHTIKTAFTFNNFGLASTMAVAIMVLIVVIYLIQNKILHIGRKAEKVK
>WP_003021674.1 ABC transporter substrate-binding protein [Blautia hansenii]
MKKKVLAALLCAAMVATSLVGCGGSDGKESGKKDGESELSGELVIALWDNRTMELFESLDLEGRFQELYPDVTLEFEKLK
DDTEYWNAMKMRAAANQLPDVMFNKTFTLSRFKEYLVDISDLKAVEDNKVASGYAVDDKILGIPLTMSSEYVYYWKDMFK
EAGVEVPDTWAELEEVSKKLQDYYGKDNGDYMAFAIGGKDEWTTYPFAEFMPSLISGNGQNWNTMAGQDEPFAEGTDVNT
AFKKIDSLFSSGVFGKDPLGLSNDQAYNLFATKQSSIIAAGARALKSFKDTAESTDELGTFYLPVRDDESEPFRTVTQGD
LFLSVTSHCENPELAKAFVEFCFSEDWYPDHIKSIPDDSASKTFTKEKDPILAQADELQPEAEIVMYDGGGDDFQALVAE
TTFDYKKLGAQMLIPDFDLDEALNELNTKWKAAREKLEIK
>WP_003021677.1 response regulator [Blautia hansenii]
MKKLLIVDDDALIRATLHTIVDWNELGYEVAGDAQNGEQALQILKKEQIDLVFTDMKMPVMDGIGLMQQINQMEKKPQIV
ALSGYDDFSLVRSAFKLGAFDYVLKEDICEKGITELIKKIDPVIKKEEVPLYSGKKEEEAFLKDILLGRVIPVKKGRLFE
ENYVLAAFEIDEFKENTVRFQSSFEEYLVKPMVNIAQQIPRIANKCVFISLSPGLYFLYIPMPEGTSPIVSETIVSLCKQ
LKSVWNNYMNLPVSVGISRVGRSSEDFCHCLLDTENQLKLRYLVGKGSINFYGQKGRILPEKAYERQKFYEDIIQALQDG
DLVKLEEQKRILLRQLTDMAEEDARKECLYLVWFIALMMRENEDSIWSLFLGEVNYYEKIGRIADGGSLAIWTNNYISYV
ADYIVNTYDRNQMDLFQKARRFIMDNYANPELTLGSTAAYVGLNEKYFSSCFTKEIGNTFSNFLTEIRMENARELLRTTD
MKMYEISERVGYNSVEHFNRMFKKVCGVSPSVYKRQILQI
>WP_003021683.1 hypothetical protein [Blautia hansenii]
MNDTKIDAMFEILQTITKDITDMKKDITDMKKDMTDMKKDILGLKEETRDIRLHIENVTDKNISLLAENYCNLVQKLDEN
NKVTDNQLAYQIKVNYLISDMEKVKQEVAEIKKRIS
>WP_003021687.1 hypothetical protein [Blautia hansenii]
MEANANVVNKKKSFKEKFHDYMMGMSKIVPFGLNDKEDKYYHSIFNYDK
>WP_003021695.1 stage V sporulation protein T [Blautia hansenii]
MKATGIVRRIDDLGRVVIPKEIRRTLRIRESDPMEIFTDREGQIILKKYSPIGELNMFAKEYTEALAQAAGCIACIADKD
QIIAAAGNGWREYEQKTISRELEEQISDRKNICAAEQKEFIRIIEGDKMEYASQVVWTITCAGDAVGAVIILEKEGGRKF
TDTEPKLAQAAAGFLGRQMEQ
>WP_003021696.1 Cof-type HAD-IIB family hydrolase [Blautia hansenii]
MTSKLLFFDIDGTLITEGPGVMPESTKLALKKARDNGHLLFINTGRTRTSLPEKITDLNFDGYICGCGINIFLHDKELFS
QKLTNTFCKELIYKLREHKVSVLYEASHAVYFDYTLANAEKWIDAAEKLFQIKGENIEDILHSDTLTYDKILAMLPPTPE
NEELKSYLSQYFQCIDRSNNMYEIIQKGYSKASGIDFLCEHLGKSKEDCYVFGDSENDRAMLEAVPNSIAMGNASQPIKD
VCSYVTASVEEDGIYKAMEHFGLI
>WP_003021703.1 hemolysin III family protein [Blautia hansenii]
MKLKIKDPGSAITHFIGCIMAILAALPLLWKAAREPDYIHIIAMSIFILSMILLYAASTIYHTVNSTEKVNRRLRKLDHM
MIFILIAGSYTPVCLIVLKGKTGLLLCAAVWITAIIGIIVKACWITCPKWFSSVIYIGMGWLCVFAFVPIVHSLSPAGFG
WLLAGGIIYTVGGIIYALKLPIFNSHHKNFGSHEIFHLFVMGGSVCHFIVMYFFVMPMPA
>WP_003021709.1 NADH peroxidase [Blautia hansenii]
MKKFVCSVCGYVHEGDAAPEKCPVCGVGAEKFVEQSEEKSWAAEHVVGVAKGVSEDIAADLRANFEGECSEVGMYLAMAR
VAHREGYPEIGLYWEKAAWEEAEHAAKFAELLGEVVTDSTKKNLEMRVEAENGATAGKFDLAKRAKAANLDAIHDTVHEM
ARDEARHGKSFEGLLKRYFG
>WP_003021711.1 transcriptional repressor [Blautia hansenii]
MATLKYSRQRECIREYVQKCKEHPTADQVYAEIKREFPNISLGTVYRNLSLLVELGEIAKISTGNSPDRFDCNTKPHSHF
ICTHCHCIQDVENNEFDCMVKKVAANIDGRITDQTTTFYGLCNDCLNEKELLKSS
>WP_003021715.1 NADH peroxidase [Blautia hansenii]
MKKFVCSVCGYVHEGDAAPEKCPVCGVGAEKFVEQSEERSWAAEHVVGVAQGVSEDILADLRANFEGECSEVGMYLAMAR
VAHREGYPEIGLYWEKAAWEEAEHAAKFAELLGEVVTDSTKKNLEMRVEAENGATAGKFDLAKRAKAANLDAIHDTVHEM
ARDEARHGKAFEGLLKRYFG
>WP_003021717.1 ROK family protein [Blautia hansenii]
MKTYICIDIGGTSIKYGIIKEDGIFLVTGEMPTEAMKYGGPGIMRKAEAIVEKFLQEYEPEGICVSTAGMVDCENGKITY
AAPLIPDYTGTEIKKILEERFHLPCEVENDVNCAGLAENFNGASKGSKISVCLTIGTGIGGAILIDGKVFHGFSGSGCEV
GYMHLPGGEFQDMGASSILVKKTAEYKSISPESIDGKYVFEHAKKGDMDCVRAIEEMCDVLGMGIANICYVVNPEVVVLG
GGIMAQKEYLKDRIRISLDKYLLPSVARYTCLEFAKNKNQAGMLGAFCHFKERH
>WP_003021720.1 dihydrodipicolinate synthase family protein [Blautia hansenii]
MANLEKYKGIIPAFYACYDEEGNVSPERVRALTQHFIDKGVKGVYVNGSSGECIYQGVEERKIIIENVMAVAKGKLTVIN
HVACNNTKDSVELAKHSESVGVDAIASIPPIYFRLPEYSIAAYWNAISEAAPNTDFIIYNIPQLAGTALTMSLFAEMMKN
PRIVAVKNSSMPTQDIQMFKATGKEAKGEFVVFNGPDEQFVAGRAIGADGGIGGTYGVMPELFLKLNDMIAAGECEKATE
LQYDINEIIYKMCSSHANMYAVAKEILRINENLDLGGVRLPLENLQEADKMIAKEAADMVNAVKEKYL
>WP_003021723.1 N-acetylmannosamine-6-phosphate 2-epimerase [Blautia hansenii]
MKQKLEQLKGHLIVSCQALPHEPLHSSFIMGRMAKAAEEGGAKGIRANTKEDILEIKKNVDLPVIGIVKRDYDDSKVYIT
PTMKEVDELMEVKPEIIAVDATIELRPGGLTLDEFYHDIRKKYPDQLLMADCSTVEEALHADELGFDFIGTTLVGYTEHS
KEDKIEENDFEIIRTILKNVKHCVIAEGNINTPEKARHVVELGCYSVVVGSIITRPQLITKSFTEEMKKAEI
>WP_003021731.1 Gfo/Idh/MocA family oxidoreductase [Blautia hansenii]
MVVKYGVVGVGYFGAELARILKRLDDAEVTVVYDPDNGQKIANELGCDAAASLDELVAREDVDTVVVATPNYLHKEPVIK
AAQHGKNVFCEKPIALSYEDCDEMVRACDENRVTFMAGHIMNFFHGVQRAKELINEGVIGKVLYCHSARNGWEDVQPSVS
WKKIREKSGGHLYHHIHELDCVQFIMGGMPEAVTMTGGNVAHVGENFGDEDDMLFINAEFSDNRFAVMEWGSAFHWPEHY
LLIQGTKGAIKLDMFDAGCTLKVDGKEEHFLLHETKEEDDNRTSIYHGTEMDGAIQYGNPDKIPPLWLQGVMNKEMRYLN
ELMHGMEPSDEFRPLLTGEAARAAIATADACTKSRFENRKVALSEIIGK
>WP_003021735.1 carbohydrate ABC transporter permease [Blautia hansenii]
MKRRQGRVGNAVCHVYLLILTSIAVFPLLWILISSVKGKGELTGNPTGFLPKTVTLDYFEHVINDLGFITNIKNSIIISL
ITTVIAITIASMAAYGIVRFFPKFGAVMSRFLVTTYIFPPILLAIPYSIVMAKLGLTNTRVGLIIVYLSFSIPYAVWLLV
GFFKSVPIGIEEAARIDGANKIMVFGKVVLPLVAPGIVATAIYTFINAWNEFLYSLILINDTEKMTVAVALRSLDGAEIL
DWGDMMAASALVVIPSIIFFCLIQNKIAGGLSEGAVK
>WP_003021742.1 sugar ABC transporter substrate-binding protein [Blautia hansenii]
MKKKLALLLAGILALGSFAGCGGDSGSKDKGKEQSSVNADGELEGDITFWHSFTQGGRLDTIQAAADKFMEENPKVNIKI
ETFSWNDFYTKWTTGLASGNVPDMSTALVGHVTEMINSDALVPLNDLIDDIGRDKFSENALNEGTVDGNNYSIPLYSHAM
VMWVRKDLLEQNGLEVPKTWDELYETAKQLTKDGIYGLSFPCGSNDFQATNFLNFYVRSGGGSLLNDDLTANLTSDLAIE
GINYWLKVYEDCSPKDSVNYDVLDQATLYYQGKTAFDFNSGFQIGGVQQNSPDLLQYVDCYPIPTIDGSEQKGITTSNQP
IVVWKNSKHPDICKEFIKTLYEEENYLDFLASQPVGMLPSISGIEDLDAYKNNETIQQFQHAEEVISSQIPGGTAIGFEH
GPNLQAGLIVNQHVIEEMFQDIITNGTDVETAAKAAEEELNTLFKAAAQ
>WP_003021748.1 N-acetylglucosamine-6-phosphate deacetylase [Blautia hansenii]
MIIKNGFVFQEDGTFLQKDLYVENDRIVASEAEVTDKTVIDASGLKVIPGLVDVHSHGAKGHDFCDADPEGLKVILQYEK
EHGITSYCPTSMTLAKDQLMDIFATATKVEPSKELAHIIGVNMEGPLIDIKKKGAQAGEHISVPDASFFRKCNEASGNQI
RLVTLAPNVDKAFDFIQEVKDEVVISIGHTTANYECAKKAMDMGAKHVTHLYNAMPPFAHRDPGVVGAACDTPDCMVELI
CDGFHIHPATIRTTFKMFGDERVVLISDSMMATGMPNGKYELGGQEVTMTDCFAALSDGTIAGSATNLFDCMKKAMEFGI
PEATAIFAATRNPAKSIGVYDKVGSLTAGKYADIVLVNDNYEIQQVI
>WP_003021751.1 MoxR family ATPase [Blautia hansenii]
MDFTEALQSRIDTFKSQYPLPDSLKARLVEPSMPFYGTKILTQAVTALLEGENLLLCGDKATGKNILAENLAWIFGRPTY
NISFHVNTDSSSLIGTDTFKNNEVTLRQGPIYQCAVSGGFGILDEINMAKNDAVAVLHAVLDYRRIMDVPGYEKIALHPA
TRFIGTMNYGYAGTKELNEALVSRFMVINMPPLSMERLEQILRNIFPHIKPDALEQFCGLFLDLQLKAKNGEISTKAVDM
RGLIGALRLVHGGLSPMEAVEMGIINKSFDNFERELISDIVVTRIPDTWKSGDVF
>WP_003021758.1 GIY-YIG nuclease family protein [Blautia hansenii]
MNYTYMVKCSDGSFYTGWTNNLEKRIASHNAGKGAKYTKSRCPVELVYFEEFETKTEAMRREYEIKQLKREKKIDLIKKF
L
>WP_003021765.1 SpoIID/LytB domain-containing protein [Blautia hansenii]
MKKEKDAGMLLAVLFLVLPYLLTMIISGRKACPLSRQTDLEEYIPILTAAHIDWGYEKEAIQAQTVIERTNLSLKMKSEE
AMKDIREAADYLKKKSMSGEELKQFRRFQEAAVHTEGEVLVFQKEKRELPYHPLSQGKTRSGEEILGEKFAYIPSVETPK
DIDSPLYVEGCYFSLKELEEKIKKSYPAFSITAEAEIEITKTDSAGYVMEIQIGNQAFQGERIKEVLDLPSSCFSVQSSQ
GEVRFLCKGIGHGMGMSQYTAHNLALEGKNYEQILGYFFPDMEIEKEK
>WP_003021768.1 class I SAM-dependent methyltransferase [Blautia hansenii]
MKSYQITEWSHELFQLQVNPNGLYIDATMGNGYDTLFLCELAGESGKVLAFDVQEKAIMCTTKLLKEHNVENRAKLYLDS
HENMDEYAEAGSVDGIYFNFGYLPGGDHNLATKADTSVKAIEKGLELLKKGGVMALCIYSGGDTGFEEKNRILEYLKKLN
SRKYVVIVNSYYNRENNPPIPAFIVKKG
>WP_003021771.1 O-acetylhomoserine aminocarboxypropyltransferase/cysteine synthase family protein [Blautia hansenii]
MSREYHIETKCIQSGWKPKKGEPRMMPIYQSTTFKYDTTEEMGRLFDLKDNGYFYTRCQNPTNDLVAAKIADLEGGVAAV
LTSSGQSAIFYSIFNICEAGDHVICASAIYGGTLNVLGVTAKKMGIECTFVDVDAPAEELEKAFKPNTKAVIAETIANPS
LVVLDIEKMANLAHSHGVPLVVDNTFATPVNCQPFKWGADIVVHSTTKYMDGHAAQVGGAIVDSGNFDWEAHADKFPGLT
TPDESYHGVVYTKQFGKAAYITKINAQLMRDLGSVPSPMNSFILNLGLESLVLRVERHCYNAQKVAEYLDAHPLVGKVNY
PGLPQDKYHDLAQKYMPKGTCGVISFELKKGREAAVKFMDSLKLASIVTHVADAKTSVLHPASHTHRQLNDEQLVAAGVS
PGMIRFSVGIEHIDDIIADLSQALEASEK
>WP_003021778.1 hypothetical protein [Blautia hansenii]
MTQQQIVLIVLAAVIILAGIFLAVKGKPSMIRERFASGVSPENERKFMMTIGGAVSVMGLDLLILQLLSLRMKLSSEQTL
LVLGAGLVVFVAIILIGQKYYRR
>WP_003021780.1 MATE family efflux transporter [Blautia hansenii]
MRKKIDLLEGSIAGTLARLAFPIMGTSFIQMGYNLVDMIWIGRLGSNAVAAVGAAGMFMWLANGFTMIPRIGGQVSVGQR
LGAGNPEEGAEFARGALRMGAFLGVLYGIISLLLNKQLIGFFNLNSPDVIWDARVYLMITCGLIVFSFLDQVIGGILAAM
GNTVTTFRVTTVGLVINLILDPLLIFGIGPLKGMGVAGAAFATVFAQIIVFVLYLRAVWREPIIFGRIHLCVRTPKQHIR
EIVKIGLPSAMQDALMSMISMVIARFIAGWGDAAVAVQKVGSQIESISWMMAGGFSTAVNAFIAQNYGAGKKKRIKKGYR
KAIEIMAVWGVITTLLLWVFPEFFFKIFIKEPDVIPMGVDYLRIIGISEIFMCLEGAATGAFQGIGKTVPPSVTGILFNA
FRIPAAMILSATGLGLNGVWWALSLSCVFKGTILPLWFKVVLKKYEKQGMEEEVR
>WP_003021784.1 DUF6062 family protein [Blautia hansenii]
MKEKIYTIPLMDAFHANDECPFCFIERNLEQHALDFVLGQGASYMEDDIRAETDKMGFCRDHYKKMFHYGNRLGTGLILT
THFKKKNEELQQQIKMFSPKKASMLGHFKKAKLNPDNPQTSLGTWVKEQNNSCYICDYSKNTYARYLDTFFELYRKNKEF
QEIFKNSNGFCLPHFGDLVETAEELLSDKEKAEFYPQLFSLMTENLQRVTDDLAWFCDKFDYKNKDADWKTSKDAIQRGM
QKSAGSYPADPFYQSER
>WP_003021798.1 glycoside hydrolase family 2 TIM barrel-domain containing protein [Blautia hansenii]
MKTFDYNQVKNPEYFRDNRLDAHSSHRYYQSLEAMEIEEEDFKYSLNGLWKFHYAKNYRSAIQGFEKEEYCCKAWDDIRV
PAHIQMEGYDVPQYANVQYPWEGKEYIVPGQIPEEFNPVASYVKYFEVPENMKGKRIFISFHGAESGLAVWLNGEFVGYS
EDSFTPSEFELTPYIKDGKNKLAAQVFKWTSSSWCEDQDFFRFSGLYRDVYLYTIPEVHIADLRVRTYLDDTFAKADLEI
KVKASAAGKVRITLSHQEEIVCCQENLLEEDSTFVIKTENPKLWSAEVPNLYDLLLEVMNENGDVVEVVPQKVGFRRFEM
KNNLMTLNGKRIVFKGVNRHEFCSATGRHVKKEDVIKDITTMKQNNINAIRTSHYPDETMIYELCDEYGLYMIAENNLES
HGSWDAPAVYAGDKSGVVPMDNPKWLAMMLDRVNSMYQRDKNHPSILIWSCGNESYGGKDIYEMSRFYKKEDPTRLVHYE
GVFHDRRYNDTSDMESQMYTSVENIKKFLEKDRTKPFICCEYTHAMGNSCGAMHKYTDLTDTEPLYQGGFIWDYIDQSID
KKDRYGKIYQAYGGDFGDHPCDYNFSGNGIVYGKDRNPSPKMQEVKFNYQNITAEVEKDKVTVINKNLFANTNTFDCTVA
LQKDGKLIKQAVLETNVEPLSKEEYKLPIPVQTLQGEYTITVSFLLKEDTLWAKRGHEVAFGQYIYEVAKEREEHKGEFE
VINSDHNFGVKGENFEVMFSYLNGGLVSYRYGGVEMIKAIPKPNFWRTPTDNDEGNLMPMRYAQWKIASMYLSHKKPSDG
NYPDSMNPELEITEEYAKITYTYYLPTTPEAYCNLSYKVYGDGYIETELYYEPVKELKDMPEFGVIFKFDADYENVSWYG
MGYEETYADRCRGAKLGIYNNKVKDNMAKYLNPQECGNKTGVRWASVTDSKGRGMLFTGNKVEFSALPYTPHEMENARHD
FELPQIHYTVVRVSKQQMGVGGDDSWGAKTHKEYLLNTEEPIRFIFGFKGI
>WP_003021800.1 AraC family transcriptional regulator [Blautia hansenii]
MPIYFRDTPLNEPFTFNSIGNHWTQEATIRPKGYPLYHYLQTEKGFGNISIQGRHYTLKEGEGFLIAPHINHSYYGETNE
WNTCFFTFAGTLESNIGKILGGRPVIFTSKEQGVQIAQIIENTIKKYEHPPLDAKALSVDCYRLLMFFADGVSTENFIHE
PLYQRYVAPVLKEIESNYAEELTIQELSHQVFITPQYLTRLFQRFLGCSAYEYLTTWRMNKAKELLLTFPHAEVQEIARQ
SGFTDSSHFIAMFKKTTGMTPLEFRKLN
>WP_003021807.1 DNA gyrase subunit A [Blautia hansenii]
MEENVFDKIQEVDLQKKMEESYIEYAMSVIASRALPDVRDGLKPVQRRILYSMIELNNGPDKPHRKCARIVGDTMGKYHP
HGDSSIYGALVNMAQDWSTRYPLVDGHGNFGSVDGDGAAAMRYTEARLSKISMEMLADINKNTIDFAPNFDGTEKEPTVL
PSRYPNLLVNGTSGIAVGMATNIPPHNLREIVNAVVKIIDNQIEEQRETTIDELLSIVKGPDFPTGATILGTRGIEEAYR
TGRGKIRVRAVTDIETLPNGKSQIIVTELPYMVNKARLIEKIAELVRDKKIDGITDISDHSNREGMRICITLRRDANANV
ILNRLYKHTQMQDTFGVIMLALVGNTPKVMSLLEMLEHYLAHQEEVVTRRTQYDLNKAEARAHIVSGLLKALDVIDQIIK
IIRSSKTRQEAKETLMDTFDFSEVQAQEIVNMRLYQLTGMERERLEKEFQELEIKIRELKAILSDRNLLLRVIRQEILAI
AEKYGDDRRTAIGYDEFDISMEDLIPKENTVIAMTKLGYIKRMTVDNFRSQNRGGKGIKGMSTIDDDYIEELLMTTTHHY
LMFFTSAGRVYRIKAYEIPEASRTARGTAIINLLQLQPEEKITAVIPINEFKKGNYLFMATKNGLVKKTPIEDYENVRKT
GLAAIALREDDELIEVKFTDNKKDIILVTKFGQCIRFNETDVRSTGRVSMGVRGINLLEEDEVIGMQLTCQGDYLLIVSE
KGLGKRTSISEFTRQNRGGKGVKCYKITEKTGNVIGVKAVNSENEIMMITTEGIIIRLECEGISILGRITSGVKLMDLKD
DITVASIAKVREKEEEISENTETEDLAE
>WP_003021810.1 DNA topoisomerase (ATP-hydrolyzing) subunit B [Blautia hansenii]
MSTEIKTEYGADQIQILEGLEAVRKRPGMYIGSTSSRGLHHLVYEIVDNAVDEALAGYCDTIDVSINEDNSITVIDNGRG
IPVGINQKAGIPAVEVVFTILHAGGKFGGGGYKVSGGLHGVGASVVNALSTWLEVTIFHEGKIYRQRYERGKTVYSLKIV
GECEPEKTGTMVTFLPDPEIFEETIFDFGTLKHRFREIAFLTKGLRIIARDKREEEEKEVTFHYEGGIKEFVQYLNKSNT
ALYEEILYFEGNKDGVMVEVAMQHNDAYTENTYGFVNNITTPEGGTHIVGFRNALTKTFNEYARKNKLLKESEQNLTGED
IREGLTAIISVKIEDPQFEGQTKQKLGNSEARGAVDGIVSNQLEIYLEQNPAVAKIIIEKSLLSQRARDAARKARELTRR
KSALDGTSLPGKLADCVDKDPSKCEIYIVEGDSAGGSAKTARSRATQAILPLRGKILNVEKARLDKIYANAEIKAMITAF
GTGIHEDFDISKLRYHKIIIMTDADVDGAHIATLLLTFLYRFMPELIKQGYVYLAKPPLFKIEKNKKIHYAYTEQEQADI
LAEIGMDGCNIQRYKGLGEMDADQLWETTMDPESRILMRVVMDEDSTSELDLTFTTLMGDKVEPRREFIEENAKYAKNLD
I
>WP_003021813.1 DNA replication/repair protein RecF [Blautia hansenii]
MYIESIELKNYRNYNSLALEFDKGTNIFYGDNAQGKTNILEAAYLCSTTKSHRGSKDRELIKFDADEAHIRMFVNKDGIS
RKIDMHLKKSKPKGIAIDGIPIRKASELFGLLNIVFFSPEDLNIIKNGPGERRRFMDLELCQLDKLYLSNLSSYNHVLNQ
RNKLLKDIAFQESLKDTLEIWDEQFVQYGREIIETRRRFIDEINGIMEKIHSSITGNREKIELVYEPSVPDENFYQELSK
NREKDCRFKQTSVGPHRDDFSVKVNGIDIRRYGSQGQQRTAALSLKLSEIYMVKKVIKDMPVLLLDDVLSELDSNRQNYL
LNSISHVQTMITCTGLDDFIDKRFHINKIFKVIDGDVFCPS
>WP_003021815.1 RNA-binding S4 domain-containing protein [Blautia hansenii]
MEVIKLRDEFIKLGQALKAANLVEDGVEAKYVIQDGEVLVNGEVDTRRGRKLYDGDVISFHGEEIKIVK
>WP_003021818.1 DNA polymerase III subunit beta [Blautia hansenii]
MKLVCPKSELQKSVSIVMKAVPGKTTMPILECILIDASTNDIKFTSNDMELGIETRVQGLVLEKGIIALDAKIFSEIVRK
LPDNDVTIETDEKLNATITCEKAKFNIPGKSGEDFSYLPLIEKNDCIRVSQFTLKEIIRQTIFSIAVNENNKLMTGELFQ
IENNMLRVISLDGHRISIRKIGLKENCEDRKVVVPGKTLNEISKILSGELEDMVEIYLSANHILFEFDDTKVVSRLIEGE
YFKIDQMLSSDYETKVKINKKEFLDCIDRATLLVKEGDKKPIIINIQNGQMELRIDSQIGSMKEDIDIEKEGKDIMIGFN
PKFLIDALKVIDDEEVSIYLMNAKAPCFIRDDNQQYIYLILPVNFNAVSR
>WP_003021823.1 MULTISPECIES: 50S ribosomal protein L34 [Blautia]
MKMTFQPKKRQRSKVHGFRARMSSAGGRKVLAARRAKGRKKLSA
>WP_003021826.1 ribonuclease P protein component [Blautia hansenii]
MKYSESLKKNNDFQLVYKTGTSYANRYLVMYLKENQLSRNRIGISVSKKVGNSVVRHHLTRLIRESYRLNEEKFCCGYDI
VVVVRVNGKNQNYHSLESALLHLGRLHKVVRSKENEKNTNNID
>WP_003021834.1 RNA-binding cell elongation regulator Jag/EloR [Blautia hansenii]
MEFREFSAKTVDEAITKASLEFEVSSENLEIQIVSEGKAGFLGFGAKPAIIKAAKKEVEKSLPKEPKKKPVEKVKEEVKP
VKPAEPEIVKEIEKETEAPREEKKVVVRSEEEIANMKAEAEKFLSGVFKAMNMEVEIKMEYKASEGNLDIEFIGHDMGIL
IGKRGQTLDSLQYLTSLVVNKGTQGYVRVKLDTEDYRNRRKETLENLARSIAYKVRKTRKTVSLEPMNPYERRIIHSALQ
GNRYVETYSEGNEPYRHVVVKLKNRQ
>WP_003021837.1 tRNA uridine-5-carboxymethylaminomethyl(34) synthesis GTPase MnmE [Blautia hansenii]
MADTIAAVATAMTASGIGIIRISGPKSREIAGKIYRSKGGKKRIENVPSHTIQYGFICDEDEIIDEVLVMVMDAPRSYTG
ENTVEIDCHGGVLAMKRVLETVVKYGARPAEPGEFTKRAFLNGRIDLSQAEAVIDVINAKNEYALKSSISQLRGNIQRVI
KEIRQGIIYQIAYIESALDDPEHISIDGYGDTLKGEISLLKEKLNGLLDTVREGKLMKEGIKTVIVGKPNAGKSSLLNLL
VGEERAIVTDIAGTTRDILEETIVLHGISLRMIDTAGIRDTDDVVEKIGVKKAVENAKDADLILYVVDSSVPLDENDKEI
IELLKDKKAIVILNKMDLQQQVTEEDLKEKTNHPVVAVSAKEEEGIEFLEAKIKEMFFEGNLSFNDEIYITNMRHKAAIE
DAKRSLELVENSIEMQMPEDFFSIDLMNAYEALGSIIGESVGEDLVNEIFSKFCTGK
>WP_003021840.1 tRNA uridine-5-carboxymethylaminomethyl(34) synthesis enzyme MnmG [Blautia hansenii]
MSVLTENYDVAIVGAGHAGCEAALACARLGLETIMFTVSVDSIALMPCNPNIGGSSKGHLVKEIDALGGEMGKNIDKTFI
QSKMLNVSKGPAVHSLRAQADKQEYTREMRKTLENTEHLTIRQAEVTKIMAEDGVVKGVKTYSGAEYRTKAVVLCTGTYL
KARCIYGDISNETGPNGLQAANYLTNSLKELGIEMYRFKTGTPARIDKRSIDFSKMEEQFGDERVVPFSFSTNPEDVQID
QISCWLTYTNEKTHEIIRNNLDRSPLYSGMIEGTGPRYCPSIEDKVVKFADKNRHQVFIEPEGLSTNEMYIGGMSSSLPE
DVQYEMYHSVPGLENAKIVRNAYAIEYDCIDARQLYPTLEFKNIKGLFSGGQFNGSSGYEEAAAQGLVAGINAAMEVLGR
EQLVLDRSESYIGVLIDDLVTKENREPYRMMTSRAEYRLLLRQDNADLRLREKGYQVGLVTQEQYDYIQWKKEKIEEETQ
RMEHIHVGAVKEVQELLQQYGSTPLKNGISLGDLIRRPELSYDIVAPLDKKRPELPYDVREQININIKYDGYIRRQLKQV
EGFKKLENKKLPKDIDYDAISGLRIEAKQKLNAYRPISIGQASRIAGVSPADISVLLVYMESYRRGK
>WP_003021843.1 16S rRNA (guanine(527)-N(7))-methyltransferase RsmG [Blautia hansenii]
MNYDLTILEEGCKEYGIQLNEEQKKQFVQYYELLIEWNKVMNLTGITDFEEVLLKHFVDSLSIAKGLDMTKISTCIDVGT
GAGFPGIPLKIAFPHLQITLLDSLNKRLNFLNEVIEKLGLSGIQTVHGRAEDAARKAEHREKYDLSVSRAVSRLASLSEY
CMPYVKAGGYFVSYKSGKAAEEVSEAKKAISVLGGRLEKEVDFKLYQTDMDRTLVMIKKVKSTPKKYPRKAGTPTKEPIL
>WP_003021846.1 ABC transporter ATP-binding protein [Blautia hansenii]
MIEVKNLVKKYGDHTAVDHLNFTVEKGKIYGFLGPNGAGKSTTMNMITGYIASTEGEILIDGHNILDEPEVAKKKIGYLP
EIPPLYQDMTVLEYLKFAAELKAIPKEKREKNIKEVMSTTKLEDMKRRLIKNLSKGYKQRVGLAQALLGYPEVIILDEPT
VGLDPKQIIEIRDLIKSLGQKHTVILSSHILSEVSAVCDHVLIIDKGKLVASDTPENLSKVMTGMNSLELTVKGEEAVIR
DALGMVENIENIAYHSSMTEGAHDFTIKISGDMDMRENIFFALSEVKCPILRMQPTNMSLEEVFLKLTNDEGKMRDKEME
GEQ
>WP_003021849.1 ABC transporter permease subunit [Blautia hansenii]
MLAVYKKELRSYLTSMVGYVFIAFVLLILGIYFTAYNLQYASPDFGATLSSVTFLFLVITPILTMRILAEEKKNRTDQLL
LTAPVSVWKVILGKYLSMVTIYAIPVVISAFYPLIMGRYGVISYPMAYVAVIGFFFLGCAQIAVGLFLSSVTESQVIAAV
LTFGILFCSYMMDGIESFFSDTAISSMVAFLIIAVVVGIVVYQLTKNIIFSSCVGGVLVIGIAAVYFIKPTVFTGLIQKF
LNLFAIANHFDNFVGGIFDVTGIIYMVSVVCIFVFLTVQCIQKRRWS
>WP_003021851.1 GldG family protein [Blautia hansenii]
MKKLKKMVNAHRNKGNKKMLKHGSYSIAMTALMIAIVVILNLVIQEIPSKYREFDLSSQKLYTIGEQTEKILKNLKKDVN
LYYIAQDGTESNDIEKLLEKYEEGSKHIKVEKKDPAVYPKFASQYTSEQLSNNSIIVECGEKNKVVDYQDMYETTVNYQT
YSQQVTGFDGEGQLTSAINYVVSEDMPVLYTLTGHDELSMSESMKETIQKSNIEIRDLNLLTEEAVPEDTECLFIFSPKT
DIAEDEAKKIISYLENGGKAIILSDYTEIEMPNFNSVLENYGVQPENGIILEGDQDHYIAQNQYYLLPNIESHEINSNLS
SKSKYVLTALSPGIKSLENVRDTIKIDSILTTSDSAYQKTDLENMETTEKEDGDLEGPFPLAVSITEDLGDDKKTQIVYF
ASSAIFNDQMNATVSGANYELLSSSLSWLCGTEEDNSISIPSKAYDMTTLMIPASDVSFWSIFVTAVVPVGILLVGFGIW
LKRRKQ
>WP_003021854.1 DUF4340 domain-containing protein [Blautia hansenii]
MKNKKGLIAGIVILLVLLGVYIGLKVAGPKEEEEQTEEKEITAFEINAEDIAQVSIENNGVLYTFVKEEETWKYTEDENF
PLNQAVVSNLVSGITAVNAQRELKDIENPEDYGLSEPKLKVTVTDKDNTQTVLNFGDDNEAVSGAYMSIGNNEKIYLVNS
SVKTDLQFEKNDLAEMEELPQIAVGNIQKVEISSENGVKTLQEEEAGGLWNLYKEDGSQVSVDTAKVNDYMNHFSGLNWV
DFVSYDVSDLAAYGLDNPKKITVFYEEEQESEETSEETDTEEEEEEEPVMAQKEFVLLVGNADENGNYYVKTADSNYIYT
MAASTVDEMMNLASDELVSSLVTDYSLADLDKVTIERTGETYVLTREETKVKKGDSEETTTETKYYLNDEEIQYEEISDF
YSKVSGLEWQSMTEGQNGENAEITITFEKEGGIQDKVAYYSYDENFYLVTKTDGSQMLVNKMKVREMIEAFDRMIENWKK
>WP_003021856.1 alpha/beta fold hydrolase [Blautia hansenii]
MKKNKHKILTAGILFTAAAGVIHIVNHTIFTTATLKDLLKSSANNYYDWRFGKIYYKKKGHGSPLLLVHDLTVYSSAYEW
NKVIDKLAENHTVYALDLLGCGRSEKPKITYTNYLYVQLISDFIKNVIHEKTDVVASGFSSSFTLLACHNENELFGKLVL
VNPPSLSALSKAPSKRNKLYKFILELPIFGTLIYNMKTCQSNIQLLLTEQYLFNPFLASAEMIDTHYEASHKGFGNARFL
LSSIVGNYTNNSVTHALKDIDNSIVVINGDAEPQKNETKESYLTCNPAIEYFNISKTKHLPQLENPENLLEILHICI
>WP_003021859.1 AAA family ATPase [Blautia hansenii]
MGRIIAIANQKGGVGKSTTAINLSACLAELNQKVLLIDIDPQGNTTSGVGVDKDNAEATLYELLVGECELKDCIIENVIE
NLSLIPSNMNLAGAEIELVSVEGREYLLKNHIDTVKDEYDFIIMDCPPSLNILTINAMTTANSVLVPIQCEYYALEGLTQ
LIHTIELVQERLNPELIIEGVVFTMYDARTNLSLQVVENVKENLHQSIYKTIIPRNVRLAEAPSYGIPINLYDTKSVGAE
SYRLLAEEVLSREEEE
>WP_003021861.1 ParB/RepB/Spo0J family partition protein [Blautia hansenii]
MTVRKGGLGRGLDAMISETASKPRTTATATKKTVAPKEKKENSVLKVKLTQVEPNRKQPRKQFDEDALLELAESIKQFGV
LQPLLVKQKGDYYEIIAGERRWRASKLAGIKEVPVIVKELTEQETVEISLIENIQRENLNPIEEAAAYRRLIDEFHLKQD
VIAERVSKSRTAVTNSMRLLKLDERVQQMLIEEMISTGHARALLAIEDKESQYAAAVKVFDEKLNVRETEKLVKEFLNPI
PKKEEKVRDTAQDLVYEQLEEKIKGIIGSKVAIRRKNNNKGKIEIEYYSQDELERIVELLESVR
>WP_003021863.1 DUF4446 family protein [Blautia hansenii]
MEKFVSSIQSYSGIILLMLLVVVVILLICVFNLSLGLNRLSKKYAIFMKGKDGQSLEKLFKRKFDLIEKLAVELQLNAEN
VEKLEKMQNMSLNKYGIVKYDAFQDMGGKLSFVLAMLDTNNTGFLLNAIHSRENCFLYIKEIVNGESYIRLSEEEMEALK
TAINFGAEENEFDI
>WP_003021865.1 serine--tRNA ligase [Blautia hansenii]
MLDIRFLRENPEVVKQNIRNKFQDNKLPMVDEVIELDKRNREIKQEVEALRAERNKISKMIGGLMKEGKREEAEEAKKQV
TANAETVERLSAEEKEVEEKIKTIMMTIPNIIDPSVPIGKDDSENVEVQKYGEPVVPDYEIPYHADIMESFNGIDLDSAR
KVAGNGFYYLMGDIARLHSAVISYARDFMINRGFTYCIPPFMIRSDVVTGVMSFAEMDAMMYKIEGEDLYLIGTSEHSMI
GKFIDTIIPEEELPKTLTSYSPCFRKEKGAHGLEERGVYRIHQFEKQEMIVVCKPEESPMWFDKLWQNTVDLFRSLDIPV
RTLECCSGDLADLKVKSVDVEAWSPRQKKYFEVGSCSNLGDAQARRLKIRVNGKGEKYLAHTLNNTVVAPPRMLIAFLEN
NLQADGSVSIPEALRSYMGGMSAITPNK
>WP_003021867.1 DUF3881 family protein [Blautia hansenii]
MHSYLKAVGFSDIFGKKELDSILNNVINEYDEKIVAAGRAGHFFTELVKKYGDDFGIVVCGEYDENNEFQMEYYFPYFFG
TGITLQEEVIIEKHAGHVSFAGACDDMRIGVTIIFYLQNAGEYLTQRNRGNYVTDVRDVILSGLAKNGKILFPTLKQEGQ
EENRRNRTMNRGRLIAAAKNGDEEAMESLTIEDMDMYAMISKRVMDEDIYSIVDTYFMPYGMECDLYSVMGEILEREKTF
NTMTKEAVYKMRIGCNDMEFDICINEQDLMGEPQVGRRFKGVVWLQGYVDFQY
>WP_003021870.1 hypothetical protein [Blautia hansenii]
MAEVSKSTGNYPLMTEDESILSMIDSNLHREKISFSKKAFAYKMKYDVLKKSGRKKVKLTTKQKRRVKTVIGSGGLCAGC
AFFVTGTENQEIGQRKAK
>WP_003021872.1 hypothetical protein [Blautia hansenii]
MNDGDSQGSKSIGKSGNESIVGFVGEGNEVMKNSVILVEKFDVQNFR
>WP_003021878.1 hypothetical protein [Blautia hansenii]
MRGKHRVIVSTKRLKYDFELRRNLTIIRGDSATGKTTLVDMIQEYVNNPTGSPVDLTCDKKCYVLEGALWKGQLAEITDS
IVFIDEGNDFIKTEEFAREIQKTDNYYVIVTRESLPTLPYSVEEIYGIRTSGKYGTLKQSYHEFYRIYGTLTREKDIKPE
LVITEDSNSGYQFFDCVCRENHLRCETMNGKSNVFHYLRDHKNEKILVIADGAAFGSEIDRVLRLIEGYENVVLYLPESF
EWLILSAGILKNNHVLEILDAPYDYVESEAFFSWERFFTAVLIDETKDTYLAYMKKRLNPAYLQDVIKETILEKIEKISL
TWKK
>WP_003021886.1 hypothetical protein [Blautia hansenii]
MARPKKEEKLKHKNYITLKLTDIELACLEQSAEALNISRVEYLRNLILEKPMIYKYEVVADNEQLKKLKGNSKKVLLPRI
IISYIIKKR
>WP_003021888.1 hypothetical protein [Blautia hansenii]
MAKFNWVVITREDVIRAIERFLVNNPEYPEPREYSNAIVHAFQKFRVLPQLSVNGIETKVLK
>WP_003021889.1 ISL3 family transposase [Blautia hansenii]
MKDTLELQKFYPEEIGITEVTQNEKEIYIHVSVQSKNCTCPKCGVASEHKHGTYKRKLQDLPILGRTTYLIVNAYEYQCD
NSSCDVTTFVENVDGFLNYYSRMTERCEDFICTLALETSCEGSARICRSMNLKTSGDSIIRLLTKRYVAQPEVPCGSIIG
VDDFAFKKRHTYGTIIVDEATHKPVAILDGRDGKTLKEWLSNNKHVKAVTRDRASAYSTAIKEILPDAMQIADRFHLHQN
LLEAIRNTISSVLPVDIRIPSDSNSIAEPSVENDSKKNAIQCG
>WP_003021893.1 hypothetical protein [Blautia hansenii]
MKINAVPAVVIGSGLALTLYTSGGTNHPVNYVILIVSILCMSMFFSVHYLTIYYLLQPYNAGTEIKSGTYRIVMTATYAD
SDFWYPDDGVLCSIWYCSEYSGFPFCTENLQNSQLNEIFQRIDNMKNIQH
>WP_003021896.1 VOC family protein [Blautia hansenii]
MKDCVQYLRECGIDCPIYCGFTLAINGATEEEVNELFAMAEEAGGTVWQKPQWKDWGGMDGYSGYFLDPDGYPWEVAYAP
FLRLAEDNRLLPKRKAEV
>WP_003021898.1 Rrf2 family transcriptional regulator [Blautia hansenii]
MQLTSTTDYSIRLVCFLAYKEEPCSTATIATSANIPNNYIPKIIKKLKIANIVGSVEGVQGGYFLLKKPETITLWDILDT
MESTMKINKCLEEKQEGECCVPNYCHNRETCKVRAVFEQFQMDLERKLEEVTIAELIGKAAKHPFGNTYVTLEIDAETGK
YKRVYAYDAFVRDYIPKEGDFREFIKKYIEEYVQEDDKERITELTDIGRIEEDLINGYWEKQTRFRQRVRDTEKDYVWME
LHQYFNIDDNVAIFVLQNSILAARHMSSVEEELESKSKSIEENYWFAIELLSRILNERNLEYSNSRLETIHYTEKIYQKL
AELYPELEITEVEIKNVAHLAPIHNVGKIRLPKEMFLRLDELTAEEEKLLKTHPELGAEIVARFPKDKKLEHIQQYSRDI
CLYHHERYDGSGYPYGLKGEEIPLCAQVVGLVDVYEELINSKNMHVSTGKEKAIQMILSGKCGSFSETLLHSFLAAAMQS
DWEPDEVD
>WP_003021901.1 SpaH/EbpB family LPXTG-anchored major pilin [Blautia hansenii]
MKNKMKNKMKKMIAMFMMFAMILGLNTVAFAAQGTNTVHVNTGAYDVSGVTFEAYRVFDVTKSGEKYGYTMTTNFKEFFN
GKGYTTDDAAYEYVKASQATITEELKNYIATNSTPEDYTAAITSGKATFSNLEDGYYIIVPSGTAFSPNLVTVSGGEEKT
VNLKGKDPTTEKKVEDKDWASAQVGTKVTFKVTSQVPDMTGKKNYVFRLKDTLSKGLTMNVNDFKSVKIGEAALTKDSDY
TVKVEPGTKAETTDLVVEINGFEKYNGQAGSNIVFEYQAEVNKDAVTVKNATNEAHVEYGNDPNQMGSSQPDKVKVYTHT
LTITKVDGKDNQTSLAGAEFELYEGSPAQGSAIKLVQENAVDGNNVYRVADTTDQNTITKVVSPENGKIVIKGLKDGKYT
LKETKAPDGYNKGGDTTITIKAESNNEGETITVKGNEVTVENNSGIQLPSTGGMGTIIFVAAGVCVVGFLILTSRKTKRT
K
>WP_003021903.1 class C sortase [Blautia hansenii]
MKEIFRKAIRFIGYLIGFGIILYPAVSDMVNQRNSTIAITNYDKTVQGITEEEEQRLIAEANAYNARMSGAAEVFDPFSE
ADQEKNKEYERILNLDGNGMMAYLEIPKLGVHMPVYHGVSEAVLQVGAGHVANTSFPVGGSDTHAVITGHRGLPSAKLFT
ELDKLVVGNIFYIKVVNEVMAYQVDQILTVEPHQTEDLKIVEGMDYVTLVTCTPYAVNTHRLLVRGKRIPYSEAVELEER
VQDKVVLSTYTKAVIVGIFVLFFIWILKIIIRRLMRKHEK
>WP_003021905.1 pilin N-terminal domain-containing protein [Blautia hansenii]
MKNKIWILCMSFLLIILSIHPVMAADNLKGSIQLNAYIEKGNSEKYLLKDVSFELYQLTKITEGVETFLEAYSEYQVMPN
WNDAQELQTLARSYQTFIKRKNIEGTKIVTSPKGIATFEDLEEGLYVIWQSKDAVVDRNVYRSSPMLVHIPSYDGNEKNL
HVLINPKFENEKLPIINEKPPGKVQTSDELQMEKYILIILVCIFVISVSCFRYKNFSEHK
>WP_003021907.1 substrate-binding domain-containing protein [Blautia hansenii]
MNKKNITFSDIAEYTHFSKTTISRYFNNPDSLTLENQQIIADALEALDYKENKVARILANGKTEFIGIIIPNLYMHYYSA
ILDQILSTYEKYGYKFLVFTVKDNEETERKYIQELLAYKIEGMIILSHNLTSKELASYNIPIVAIEREDKHICSVNTDNY
MGGVQATSLLAKSGAEILIHINADLSPEVPSYERIHGFLNTCAEQNLPYELILTDTGHSYEESIDVFYRLLDEIDQKYKD
KVKGLFLPNDTFANIILNRLFQRYGKLPDDYKIVGFDDSPISRESVIPTSTVGQQIDKIADTALQILSERIKENHKRKPR
TFLEPVHKVITPILLKRETTK
>WP_003021909.1 sugar ABC transporter substrate-binding protein [Blautia hansenii]
MRRIKYLLLAGLLAVGGLTGCQKKEVHPGDVKGYEEGEEYLSIWVHSIEDTPEGKVYRESVESFNEKYNGKYFADIEFIP
RNDSGGGYSDKINSSVLSGDLPDVLTLDGPNVAAYAKNNIIQPLAPLTEEERGKYLESIIDQGTYDEKLYALGVMESSVG
LYYNKDILKEAGIEVPDADHPWTTTEFMDILEKLKPIMKEKKGYPLDMTFPVGETSIYYYAPFIWANGGNLVSEDGLTVE
GYFNSEENAETMNYFRQIVEKEYMSEAPIEFLFESGRAAFKFDGAWEVNTVYESYPDLNLGVAPYVVGDEWNGERYTPTG
SWAFAASATTEKIEGATELVKWMSGVESGVNMWETAKSLPSTYEAFEQIAIFQEDENYNALYEQLSKYGHPRPKTPVYPQ
VSTSFQQLLESVALGGKDTQTQMDKSVERINAKLERYKKK
>WP_003021911.1 sugar ABC transporter permease [Blautia hansenii]
MKKKESILGMAFFGPALILLTLFLFLPMALTFIFSFTDYFALNPDMTSFVGLKNYANIFKDELFLKAFFNTVKFVLIIVP
FQCIGALLLALGINKVTHCKKYFKVAFFIPVVMSLAVVSTLWMDIYSPEGILNTMLSQIGIQAQPFIYSAKQALPSIAVM
SVWQGVGYQMIIFLGGLQNINPALYEAAELDHASAWQKFKDITLPELKPLCVFVFITVTIGAFRMLVQPMVMTGGGPDHS
TYTLVYDIYETGTMNWEMGLASTMAIVFTVFVVILTIIQNVLTKGKEKKHVDKKAKNS
>WP_003021914.1 carbohydrate ABC transporter permease [Blautia hansenii]
MLTRKQKTVNWILIIFLLVLSVFFLFPVIWMIANSFKPDAAITADMNSLAAFIPPALNGNYFENYITILTDTNFLRYMLN
TLLYAAVLIVLGIIVNGLAGYALAKVNFPFREQWLLVIMMLLIVPTETVITIHFLIIAKAGLLNTVIGYILPMIVNPFNI
FLFRQVFVSLPDDVYEAAQLDFCGPVKYFFTMVLPMSKTVVATVSVFTFLGVWNDYLWPSLVFTSSDLLTAQIGLNSITS
NDNTTMGQVLAVITLITIPVMIIYALFSKQIVEGVTSTGSKEG
>WP_003021916.1 sn-glycerol-3-phosphate ABC transporter ATP-binding protein UgpC [Blautia hansenii]
MAFIEFKNIGKKYAGAEKKSVDDFNLEINEKEFIAFVGPSGCGKSTTLRMIAGFEEITEGELYIDGKKVNEVAPRDRGIA
MVFQNYALYPHMTVEKNIGYGLKNMKMPADQIKKKVDWAIDILGLQEYRNRKPKNLSGGQRQRVALGRAIVKNQKVFLMD
EPLSNLDAKLRVSMRTEISKLHRELGATTIYVTHDQVEAMTMADRIVIMKDGVIQQVGKPMELYDHPVNKFVAGFIGSPQ
MNFFDVTVTGNNITFADGSTFALSESVVKKLAGKEGDMILGIRGEDLKMDAANLELYKESRQKAIITDTEVMGNENNLYF
QFGGCQAVARVSKYEISQVGDEIEFVFVPSKMHFFDKDTEMNYM
>WP_003021918.1 HPr family phosphocarrier protein [Blautia hansenii]
MKTMNIFLGTIEGVKNFVNTVCKLDCDVDIASGRYVIDAKSIMGIFSINLSEPVMVRIHADGEDAEKAAALLQPFAVEE
>WP_003021921.1 glycoside hydrolase family 32 protein [Blautia hansenii]
MQKIHVKPNNNWMNDPNGFIYYQGAYHLFYQCFPYNARWGRMHWNHVISKDLVHWENLGIALFPSKTDDRSGCFSGSAVE
EDGKLYLYYTGVNYTVENPEDINLCLDEQFVSAQMMITSEDGMQFDNIKDKKTVIPVIQNSQIGDARHTRDPKVWKEEDG
WYMVLGSTIEDRKGRLLFFKSTDKEHWDYVNSVSKGEEFGWMWECPDYFEVNGKQIIIFSPMGILKDGKADENQAICMQV
SFDKKNCRMELPDTYQFLDYGLDLYAPQSTVDAQGRRILMAWLRMPQPVDGKWQGMMSIPRVVEVKNGKIYFRVHPNIQN
VYTKKIDSPKEASDAGYRLRFSLQDGEEVNVGGYRIFRQGKKICTDRSTLYTAFPQFRTEFATPELADGFNLEVYVDQNL
IEVFVNEGEAVISNAVYQLGNEIKVQGNVSVAIETLE
>WP_003021924.1 carbohydrate kinase [Blautia hansenii]
MYDVVALGELLIDFTESGKSEQGNQLLEVNPGGAPCNVLAMLKQMGKKTAFIGKVGQDMFGNLLKQTLDEVGIDSKNLIM
DEEVRTTLAFVHTLADGDREFSFYRNPGADMMLSEEEINPEVIKDTKIFHFGTLSMTHEGARNATKKAVSIAKEAGALIS
FDPNLREPLWESLELAKEQMEYGFRQCDILKISDNEIQFVTGKEDYDEGIAILQEKYQIPLILLTKGKDGSCAYYKEMRV
EKKGFCVQAIETTGAGDTFCGCSLGYLLEHDLQHLSEKELEEMLTFANAGAALITLKKGAIRSMPKEQEIRRFVEEKSR
>WP_003021927.1 alpha-amylase family protein [Blautia hansenii]
MKAKKSQAEQRYEKRLELYYDELKWLYMELYPERSDQFENLLYRMQEAYHVRKPNLKKLDESRAKNTDWYKKSDLLGMML
YTDAFAENLNGVKKRLDYIESCHVNYLHLMPLLASPEGRSDGGYAVADFRSVQPQLGTMKDLENLTGACHRRNICVCLDF
VMNHTSEDHEWAKRARQGEREYMDRYYFYDNYELPAEFEKTVPQVFPTTAPGNFTWLPDMGKHVMTTFYPYQWDLNYWNP
VVLNEMIDNMLYLANRGIDILRLDAVPYIWKQLGTSCRNLPQVHSIVRIMRIVTEIVCPGVLLLGEIVMEPSKVVPYFGT
IEKPECHLLYNVTTMATTWHTVATKDVRLLKRQMEIISHLPKDYVFLNYLRCHDDIGWGLDYEWLENFSIREIPHKQYLN
DYLTGKYPEAVGRGELYNSDPISKDARLCGTTASLCGLEKALYEQDEEEIRKAAGWVIMLHAYLLVQSGIPVLYCGDEIG
QLNDYSYHDDPMKCEDSRYLHRGKFQWDLQKKICEEGTSQHQIFNALKELETFRAEHKVFDAQADIEMLETYDNAILGIK
RSQDEEKLIALFNFSQEEKTAWIQEDGLYTDVMSGEQKEAKAVLVPAGSFCWLYQV
>WP_003021935.1 LacI family DNA-binding transcriptional regulator [Blautia hansenii]
MAEKKSVSMQDIADELGVSKVTVSKALNGKEGVGEALKKKIADLAEKSGYVLPNYGNRKTKKVGIIMSDRFNSGDEGKFY
MAMYEKIISELQKASCTSMMISPNRHSLAGDLQTIKSSGIFDGLIFLGILDWEVKKQLDAVNLPKIYVDVYDETHKSDSV
VTENIYSCYEITNYLIHQGHTEIGFVGTVGATTSITDRYLGYVRSMLENNITPQDVWNIPDRSQEGEAIPLELPKEMPTA
FVCNCDETAFQLVKELTAKGYHIPEDISVAGFDNSIYAQVCSPPLTTVAVDIEEIGKLAARRMIKHMSNPAKKGGGVFRV
PGNIIYRESVRNIKREEQKS
>WP_003021941.1 carbohydrate ABC transporter permease [Blautia hansenii]
MAKNKKDLDLAESSKLNRISGGTNAIFNIIFILLALVCIIPVFFVFMISVSSEESIAQNGYRFIPEVFSLDAYKFLGREI
SMIVDALGVSVIVTAVGTVLGVALTTLMGYVISRRSYKLNNFFTMLVFIPMVFNGGMISSYVVNTQFMHLKDTMWALILP
LCVSSFNVVICKTFFRTNIPESVIESAQIDGATQFQIFGKIALPLSKPLLATIALFLTFGYWNDWFQSSLYITDSSLYSL
QALLDHFERNMQAMLSNPALGVSMTEYINSMPKEGARMAMAVIIIVPIACCYPFFQKYFISGLTVGAVKG
>WP_003021944.1 ABC transporter substrate-binding protein [Blautia hansenii]
MKKRQVVALGLVAAMSMGLLAGCGSDGKKEEAKKGESSSDVVTLKWIQVGNGMPKNYDEWLKQINPYLEEKIGVNVEMEI
VPWGDWDNRRSVITNSGEYFDILFTDQTRYNAEIANGSLMDLTEMLPKEAAGLYEMIPEDYWTAMKVDGKIYGVPSYKDS
SLTEYFVWDQDMADKYSIDVNAITDFNSLYDALKTIKEGEGTAPYYMSKNGANFLVNLGFDDLSASLPVLGVKYTDESKT
VVNPLADEDVLANLDIIHKMYKEGLINGDAPTADDSNKYRTFFTAQGWSGAATTTWGPNNGINNCVAVKYGDTVVSNTTV
RGSINGIYSGCKNPEKALQLLNLVNTDSKVRDLFYYGVEGSDFEYTDDGKVNRLTTDWGMAGYTQGTFFNVTQQAIETFN
QWDEVKELNENATPSVLLGFNLDTSKIETELANCRAVYEKYYSEFFTGAQDPRELIKTIEKELETAGWETIRAEAQKQID
AAK
>WP_003021946.1 glycoside hydrolase family 130 protein [Blautia hansenii]
MSKIIGNSLKNIPWQEKPENYNMPIWRYTQNPIINRNDIPSSNSIFNSAVVPFEDGFAGVFRCDSKCVSMDIFAGFSKDG
IHWEINHEPITFEGDSEVTKREYRYDPRVCFIEDRYYITWCNGYHGPTIGVAYTFDFKTFHQLENAFLPYNRNGVLFPRK
INGNYMMLSRPSDTGHTPFGDIFCSQSPDLEYWGHHRHVMSTEKGDISAWQSTKIGPGPVPIETDEGWLLIYHGVINTCN
GFVYRMGAALLDLNEPWKVIARSKAYVLGPYELYECVGDVPNVVFPCATLTDADTGRIAIYYGCADTVTGLAFTTVDDML
KYIKENAF
>WP_003021948.1 alpha-mannosidase [Blautia hansenii]
MRFIEDRISVICNELKELAFVKKEPVKGVVYKKGLYFYPYEADQSAEPWEEFDSKTMHWYGPDEHYWFRAEYTVPKSMDG
KTLYLKVATQVDHWDYAKNPQFLLFVNGQMTQGMDLNHQTVMLERCAKEGETYTIDLQGYTGVMFAELTFTMETVEVDET
INEIYYDIVVPLQGFSRMQEDDKVRKDLRTILNNTVNLLDLRTPYSEEFYQSIEEAHNYIQKALYEDMSGYEDVIASCIG
HTHIDVAWLWTVAQTREKVARSFSTVLKYMEEYPEYKFMSSQPALYQFLKERYPETYEKIKERVKEGRWEPEGGMWVEAD
CNLTSGESLVRQFLYGKKFFKDEFGIDSRILWLPDVFGYSGALPQIMKKSGIKYFMTTKLAWNQINKVPYDTMMWRGIDG
SEIFTHLITTLGVGQSEADFFTTYNGMLHPDAILGGWHRYQNKDINNDILIAFGYGDGGGGPTREMLETSKRMEKGIRGI
PKVRQEFAGNYFEELEERVEGNKSLPVWEGELYFEYHRGTYTSMGRNKRSNRRCEQLLMDAELLEVLTGTSEKEEMDKIW
RTVLLNQFHDILPGSSIAEVYEVTKKEYAEIESRLAEMIAEKLNLLMDGGQDKISVFNTLGFDRNDVVSLGDCHAAALTD
ESGKIYPVQETAQGAVAYITDIPAKGGKTLQLLDTVKEEASRIQITENGIETPFYRISIDENGLFTSIYDKECDREVLKA
GEKGNLLRMYEDKPMHYDCWDIDMYYSEKYWDAEKADKIQWTEEGPVRATLEIQRTISNSVIKQKIHFYADSRRIDFSTW
VDWKEHQHLLKVHFPVNIHSDEATFEVQFGNLKRKIHGNTSWDEARFESCGQKWMDISEGHYGVSLLNDCKYGYSAKDSN
IALTLIKSGIEPNKTADQEEHVFTYALYPHKEVWCAAGTVQEAYKLNQPVYAAAGELKNSGKSFISTDKDNIIIETVKPA
ENGDGMIVRLYDCENSLTKATLTFAEGMLESVEECNLMEEKEVDIEACGNSFTVSVKPYEIKTYRVRLK
>WP_003021951.1 glycoside hydrolase family 3 N-terminal domain-containing protein [Blautia hansenii]
MKKNTYSAEAKELLDKMTLQEKIGQLNQKLYGFGIYERNGEEISFSQEFEDEVEKYGGLGTLYGLYRADPWSQKNYENGL
YGENAVKAYNKMQEYVLEHSRLRIPALLSTECPHGHQALDSYLLPVNLNMGATFNTELIHSAYSVCGKQLREMGVDLALI
SLLDVVRDPRWGRSEECFSEDPYLCSKMAEQIVKAVQDEGVSVVAKHFAAQGECTGGINASAARIGERELREIHLPAMKA
CADAGVDGVMAAYNEIDGVFCHANRHLLTDILRDEMGFEGVVMADGCAIDQLNVVTGDCVHSAAAALRAGVDIGLWDEAY
GRLEEALENGYITEEDIDRAVLRVLELKIKRGIFKHPLLDENQKLEDYSYEKYPQALDIARESVVLLENRNQILPLSKEQ
RKIAVIGPNADAVYNQLGDYSPQVKREKCSTVLDGVRSYFGDNVVYARGCGVFEGTQEEQTEAVKLAEQSDITILVLGGS
SSRFGEVSFDANGAAISEHGVSMDCGEGVDTSELSLPIEQRELAEKIFATGSKVITVIIGGRAYALDTIAEKSDAVLYAF
YPGMQGGKAIAEILFGDVNPSGRLPVSLPRCSGQLPVYYNYKNSYRSMHYYNIPDGAAYTFGYGKSYTEFVYEDVSFGNT
EVALDELHKNGIQAEMTIKNVGEYDGYAVPLVYIAGEQGSVVRRAKELKGFKKVWLKKGESKRVSILLPAEAFAVWNFEM
EFKVEPGRVKLILEEMGQTVGSETINLF
>WP_003021954.1 phospho-sugar mutase [Blautia hansenii]
MDIRENYNFWCTSPYFDEDTKAELKSISDNEEEIEERFYKNLEFGTGGLRGIIGAGTNRMNRYTVRKATQGLANYILKEN
AQEKGIAIAYDSRNKSTEFAWETALCMAANGIKAYIFPELRPTPMLSFALRELGCTAGVVVTASHNPAEYNGYKVYWEDG
AQITAPRDKDIIAEVNAIESYDEVKTMNREEAMEAGLCEIIGADMDDRYIEALKKLVLRPEAIKRQADKLKIVYTPLHGT
GNLPVRRILKELGFENVYVVKEQELPDGNFPTVPYPNPEDKKAFALALELAKEKDADLILATDPDADRLGIYAKDPSDGE
YKSFTGNMSGMLILEYLLSQKKELGILPENGAVVTTIVSGKMAKRIAKAYNVKLIETLTGFKYIGEQIKFFEQEHSNEFL
FGYEESYGCLEGTHARDKDAVVAVMALCEAAAYYMDKGITLCEQMNNLFETYGFYKEDLCTITLKGQNGAKQIAAIMEKI
RKEVPAQLGGSEVLALRDYELGIVKNPKTGEEKGTGLPKSNVLYFELENDAWCCVRPSGTEPKIKFYVGVRGTDSEDAEA
KMNTLMCGVRALAEEE
>WP_003021957.1 type I phosphomannose isomerase catalytic subunit [Blautia hansenii]
MALLKLRPSYKDYLWGGHRLVEKYNKEFDGDILAESWELSCHPDGPSYIVNGSYAGKTLQEYIDLEGKKVLGNNCQKFEE
FPILAKFIDAKDNLSIQVHPDNEYALKNEGQYGKTEMWYIMDCEEGAFLYYGFKKEVSKEEFEERIKTDTLLEVLNAVPV
HKGDVLFIEAGTIHAIGKGIVIAEIQQNSNVTYRVYDFGRVGKDGKKRELHIDKAVEVTNRVPISRKNTCYPHIASCDYF
TVDCLNMDGKLMSSMKGSVGEESFASILIMEGEGTISCGGETIPYRKGDSFFMSAGSGEYEISGECEVLITTVG
>WP_003021963.1 hypothetical protein [Blautia hansenii]
MKENKNLEFKSTITNTFLKTVSAYRRSDTASIEADQAELKELVLQGSNLYFEELPCGRADLAFKELNSKLMEKIGYNGCI
GRYFAYPWVVYER
>WP_003021977.1 3-isopropylmalate dehydrogenase [Blautia hansenii]
MTEKLLQWHPAFFAGIQIEFGEEAKYLEFKSEYVLGTKPMMIDVLIKKKETQALKKNIGKIFRRYNIVEYKSPDDYLCID
DFYKGYAYTYFYKADRMPVNSILLEELTISFVCQNYPRELFRHIVAERKLQIKRMYAGIYYVIGDTLPIQIIVTSELSKK
ESLWLRNLTNQLKSTKDAEELIEDYKKHKKNTLYESVMDIIVRANEEKFEEARRMCKALEELMKDELEAKKNEGQEIGKE
IGIKQGKERVNELTLKLSALGRIEDILKAASDEEYQEQLFREFGL
>WP_003021987.1 MULTISPECIES: 50S ribosomal protein L33 [Blautia]
MRVKITLACTECKQRNYNMTKEKKNHPERLETKKYCKFCKTHTLHKETK
>WP_003021990.1 preprotein translocase subunit SecE [Blautia hansenii]
MEAEKKQKAPKKNRWKGLQAEFKKVIWPDKQTLVKQTVAVVSITAVVGVLIAVIDSGILQLLNLLIK
>WP_003021992.1 MULTISPECIES: transcription termination/antitermination protein NusG [Blautia]
MSEANWYVVHTYSGYENKVKANIDKTIENRHLEDQILEVRVPMQDVVELKNGEKKQVQKKMFPGYVLIHMVMNDDTWYVV
RNTRGVTGFVGPGSKPVPLTEGEIEALGISFTGDVEIDFTEGDSVVVTGGVWKDTVGVVQSINEAKQIVTINVELFGRET
PVDLSFAEVKSLS
>WP_003021994.1 MULTISPECIES: 50S ribosomal protein L11 [Blautia]
MAKKVTGYIKLQIPAGKATPAPPVGPALGQHGVNIVQFTKEFNARTADKGDLIIPVVITVYADRSFSFITKTPPAAVLLK
KACNIKSGSGVPNKTKVATISKAKIQEIAEMKMPDLNAASLEAAMSMIAGTARSMGIQVED
>WP_003021997.1 MULTISPECIES: 50S ribosomal protein L1 [Blautia]
MKRGKKYAEAAKAVDRTNLYDPAEAISLVKKTAVAKFDETIEAHIRTGCDGRHAEQQIRGAVVLPHGTGKTVRVLVFAKN
AKADEALAAGADFVGAEDLIPKIQNEGWLDFDVVVATPDMMGVVGRLGRVLGPKGLMPNPKAGTVTMDVTKAVQDIKAGK
IEYRLDKTNIIHVPIGKASFTEEQLADNFQTLMGAINKARPSALKGVFLKSVTLASTMGPSVKVNPVKLAQ
>WP_003022000.1 3'-5' exonuclease [Blautia hansenii]
MNYIVFDLEWNQCPYGKEKENKKLPFEIIEIGAVKLDENRNIVDSFQEIIKPVVYHRLHFRTKEILGITSNRLEEGIPFK
AAVKKFLEWCGTDVKFCTWGSADLVELQRNLKYYRMLFLLKGPVFYYDVQKLFGLIYENEKTTRSLEYAIDFLKMDKGDT
FHQALNDAHYTAEILKKIPENFMKRNYSIDCYQNPKNKDSEIYTVFKDYSKFISREFSSKEEAMMDKEVTKTQCFLCKRT
AKKKIRWFSVNPKSHLCLAYCPEHGYFKGKARIKKTDEGKYYVVKTLKRIDEAEASEIREKREALRKKRRMKRHQEKKKK
>WP_003022003.1 D-alanyl-D-alanine carboxypeptidase family protein [Blautia hansenii]
MKKRGLPLFCALLTSVVLTVGNGTTIVMATEATPEASVVSPETPEEPPVPESYEWEIQSNNIPGWPEGPKVMAETAIVMD
MDTEEILYAKGIDEKRAPASTTKILTAMLAIEKVPFETQITFTDEVNNIEAGSTHIGIKPGETLTMKDCAYAILLASANE
VSSGVAEYIGTTVPAFVDMMNQRAKELGCTNTHFVNANGLYDENHYTTARDLAIIAKAAFQNETFREVVKTPYYIVPKTN
ITDEERWLNNHHKMILQGSEYYEGCLGGKTGYTEKAGNTLVTYAERNGRKLVCALLADVNVVAQYTDTKALLDYGFNSFQ
RLDTTAVSLSPAKSDKLGKQLEEKGLLSTALETTSISVPKELTEELTYKTTLENNMLNIDYYYGKQQIGSSSMQASDEIL
KVSQELSPKEVTKTDASVSPNPTKDSNTSEKDNILPSWKYIALFLLITGILFYIVVLIVNIKRSIKRRKRKKARERRD
>WP_003022006.1 isoleucine--tRNA ligase [Blautia hansenii]
MYQKVTTDLNFVEREKNIEKFWKDNDIFKKSMEQKKEGETYTFYDGPPTANGKPHIGHVLTRVIKDMIPRYRTMKGKMVP
RKAGWDTHGLPVELEVEKLLGLDGKEQIEEYGLIPFIDKCKESVWKYKGMWEDFSSTVGFWADMDNPYVTYDDNYIESEW
WALKEIWNKGLLYKGFKIVPYCPRCGTPLSAQEVAQGYKDVKERSAVARFKVVGEDAYILAWTTTPWTLPSNVALCVNPD
EQYVKVKAADGYTYYMAEALLDTVLGSLEREEGTPAYEVLETYVGKDLEYKEYEPLYNFKKLNKKAHYVVCDSYVTLTDG
TGVVHIAPAFGEDDSKVGRKYDLPFLQLVDEKGEMTAETKWAGTFCKKADPEVLKDLDERGLLFSAPKFEHSYPHCWRCD
TPLIYYARESWFIKMTEVKDDLIRNNNTINWIPESIGKGRFGDWLENVQDWGISRNRYWGTPLNVWECECGHQHSIGSRQ
ELYEMSGNEAAKTVELHRPYIDEITITCPKCGKPMHRVPEVIDCWFDSGAMPFAQHHYPFENKDLFEQQFPADFISEAVD
QTRGWFYSLLAESTLLFNKAPYKNVIVLGHVQDENGQKMSKSKGNAVDPFEALEKYGADAIRWYFYVNSAPWLPNRFHGK
AVQEGQRKFMGTLWNTYAFFVLYANIDEFDATKYTLEYDKLPVMDKWLLSKLNTVVKAVDENLENYRIPETARALQEFVD
DMSNWYVRRSRERFWAKGMEQDKINAYMTLYTALVTISKAAAPMVPFMTEDIYQNLVRSLDKNAPESIHLCDFPEVKEEW
IDKELEQNMDNLLKAVVMGRACRNTANIKNRQPIGKMFVKAPFELSEFYKEIIADELNVKEVVFTDDVREFTSYSFKPQL
KTVGPKYGKFLGGIKETLSKLDGNKAMDELKEKGALTFEVNGQEIVLTEDDLLIDMAQMEGYVSEADNDVTVVLDTNLTP
ELIEEGFVREIISKIQTMRKEAGFEVMDKIQISLADNQVIEGIFRVHEKEIKSEVLAENVVYNELSGYTKEWKINSENVK
LGVEKLS
>WP_003022011.1 glycogen/starch/alpha-glucan phosphorylase [Blautia hansenii]
MLDNHFKKEEFKKSVKENVKMLYRKTIEEATQEQVFQAVSLAVKDVIIDNWLLTQKQYEKDDPKIVYYLSMEFLMGRALG
NNLINLCAYDEVKEALDELGFDLNVIEDQEPDPALGNGGLGRLAACFLDSLTTLGYCAYGCGIRYHYGLFKQKIEDGYQV
EVPDNWLKNGYPFELRRPEYAKEVKFGGYVKVEYDPATGRNHFIQEGYQSVLAVPYDMPIVGYNNNVVNTLRIWDAEAIN
DFRLDLFDKGEYHKAVEQENLAKNIVEVLYPNDNHYAGKELRLKQQYFFISASIQEAIEKFKKTHSDLHDLPKKVAFQLN
DTHPTMTVAELMRILVDEENLEWEDAWNITTQTCAYTNHTIMSEALEKWPIELFSRLLPRIYQIIEEINRRFLLEIQQKY
PGNQEKIRKMAIIYDGQVKMAHLAIAGGHSVNGVARLHTEILKKQELKDFYEMYPDKFNNKTNGITQRRFLLHGNPLLAS
WVTEHIGAGWITDLSQLSKLKVYADDKKAQQEFMNIKYQNKVRLAKYILEHNGIEVNPNSIFDVQVKRLHEYKRQLMNIL
HVMYLYNKIKEHPEMPFYPRTFIFGAKAAAGYRRAKQTIKLINAVADVINNDKSINGKIKVVFIENYRVSNAEMIFAAAD
VSEQISTASKEASGTGNMKFMLNGAPTIGTMDGANVEIVEEVGAENAFIFGLSSDEVINYENNGGYDPMQYFNNDPDIRN
VLMQLINGTYSNGDFNMFREIYDSLLNTNSSDKADTYFILADFKSYAAAQEKVEEAYRDEERWAKMALLNTACAGKFTSD
RTIQQYVDEIWHLDKVVIGK
>WP_003022014.1 hypothetical protein [Blautia hansenii]
MRKNLKKLFTFIVYAFFIIGIHYYVEVGSILPAMTLYFIYVLGGCSIINFFAGRIFQKLNGIKTFLGRIFYALLVCFVVF
FACYLLYNHFGHTWHLSTAFRSDTYIIVSLSTLGFFLGELYQYKKEKKNTLTAS
>WP_003022019.1 hypothetical protein [Blautia hansenii]
MVKKSLLLALNLLMMTSLLGGCTPAKTEETIQSNKNTIEKEKLNEEVLQGNSVEHETENEPAANSMEQNDEESHAENQGE
EDAVRQEKTVEGYVLDVEGNTITVDLENPEGRNYSEEGLDHGVKFDITNAEKEVIPTSGYSEDRECRIKTGITVLITYYE
ENGKNIVTKISTDNDEKEIIVYVSSGEIEEITDKTMKIHVREGDYSGESLVFDTTETSIPEEASVNSTVTVTYYLKENTY
YALSFIFDDL
>WP_003022022.1 MULTISPECIES: hypothetical protein [Blautia]
MVKINYNYDKKEFTQLFRKWYKRTLKGNCIRIYFLLLFLILGYITYKAGNELLYTSQGKIQKSILIVMSIPYLIVFLLFL
LFLFYNYIVAYRCWKRTNFMKEILGTYIESISFYDTYVVFEETVLHEKIQKNFNYSDIQKITICKNGIIFFLEKAPLFIC
QKSFSVQEEYDIVCKWIKDRTA
>WP_003022024.1 hypothetical protein [Blautia hansenii]
MEKQYEFEVKENLNEYLKIFWEHYKNHQIFLRKKIIFALISLVAFILFLFITYIDFGKIIFSDSIFLLEIVILFCCIGYV
VPSLAVFLEIKQIYQQYWTARKILYKTGTYTQNICFLPNGLKISGYRKEKPVAQHIDYTDVAQIRFYRNGIIIQPQKSQD
YIYITKKQLKEKSALNVIKNWYKEYTKNGKNQL
>WP_003022027.1 hypothetical protein [Blautia hansenii]
MQEINAEICFEFKKYRRLIIWWYKRQKKVWDARIKVFIGFIFTIGTFIAYWYMGSRDVLLENTAGVLLILTLAFLIIVET
YSILIGIPYKPAKVYWKVLRWKKDMGTYIKSISFFPDCMNIEYSLLNIPFQETILYNQPVDIKVSPFGIIIEMEGEHNLI
FLPKELFSNTEQYTNCKKYIEQNFDC
>WP_003022030.1 hypothetical protein [Blautia hansenii]
MNTENFPFDTKLFLSELKKEDFLLLFKHYVKKHIPEFKTIKYRCFIIGNILNFILSTVLYIAFDINWMKWFLITFIIVCV
YALLCVVIHSTLYFDLYWEDQNTLRKKGYYIHSLQFTEEKIIIEHYKNFEPVISTYNYQDINTLDISPYGIIIKNSVIIY
VSYCAFPDYKVFKNFCNWYRRKYLCKK
>WP_003022035.1 cadherin-like beta sandwich domain-containing protein [Blautia hansenii]
MKKRRNANRVLSLLLVMALLITGMPVSVHATGDMETPVVEAGEILSGTGQEAEISETEIPTVIEAGTTYTLTEDIVFTEG
QTFERIAGTLDGNGHTITLADKPLANEVTGTIQNLGVTSENVIVSDKTFGSMAITLSGTIQNCYSTAKIKLTGWAGEVGG
LVGTFRSGAVKNTYFGGSIDAMMAGGLVGIRETEESILSNSYYATDKASSASGPVSWGKKPEDGNSFKKTLEELKSAAQL
LNKDIPDTGFTWTSPSDGSNQGLPVLRQSGGNPEPEQIDKTALQNAVNEGKRLEQDRYTEKSWKAFSEALDVAEQVLQKS
DVKQTEIEEALKALNAAKEQLEKKKVTEPVAPPKDENQVVHIKKQADLEKIDAEKTDVYYVLDNDITLDKKYKAFFEFNA
TFDGNGHTVTFEDTTWLFQSVGEQGILQNTHFTGTLASWAESGPAGYDLKGAIINCYTDVKGDGACGFAKRLTGGRLINS
YSISEGKIAVLFKEYKGGNLINSYWSDSGKNPVQFPAEALINSSAKSEDDMKTKEFVELLNKNKGEFGIAWGQNSTGYPY
FGENQEYNPNKPNFPENKYEIEFAFADGVTETIENQTLYVSPDEVGAFNLAGTFHLKELPTTSTVSWNITDVKPDRALSI
GADRGELRVDAEGSAIVSATERKADASTETVAWVKVIAKSQIIEQIKLFIDGEDVTNGKIKVEGSEWKNIQVQAKYQGSE
EFIPVHSSRFTYAPSDGKLIYNLNSSSEFKFNKPGTASMTVTAKANPEIKAEVEATSSYVPVESVKPAISGEKEIHSRNA
NDPDNYAFLPDYSGVIVSPENASYAGNWTVTSSNPSVADYVDSMVKGYVPYKAGTVTYTAKIEQTNPETKKTSVVSGTSE
VTYKYKNPLTKITIDESNLQMENFTEQLLNLTFEGELSKDGWSVTDPQLEWSYDKAGIVKIVRKEQGYWKKGNPEWDNAP
DKGSFITSDKYYVQSLKEGTVTVTGTPIDKTNKVEPIKFTVTVSGGETPQVDIDALVNKGLQGAKEHFASKYPEENYQYN
NNDWIVYARLRAGETISQEKLDAYYQSVADTVKKWSKKQKPTDMERVALSLLIMNKDITDVDGVNLVEMIYNHPSLDMGA
NELAWALLVTDAKGMEIPTDAKWNRESIITALLKFQNEENGGFGLVDNQTVSVDMTAMCLQALAPYRNINVKVHQAVEAG
LEYLKNSMSDAYDFGTSESTAQVLLTLTSLGIDSLNSDFGTPYSNMITCLMDNYYCETEKGNGFCHDKSNKKLNEMSSVQ
VFQAFTAYTQVKAGEKTYWDLTEENQKTEVEEVIQLIENLPAMKDLTVEDAEVVLSIQALYESLTEDEQQLVHNAEKLQK
AIERIEELKTLGEEVGKVTLTIMDGLKKEEKMLSLLEENEIKGMMLQTQATIYQTDSMMSVIERACKENGFSISIRNGEY
IEEIDGLGEFDRGPGSGWVGTLNDEFTKTGFADFTVENGKLKDKDVITVEYTENLGKDVTENAELSTLGITDGKLSPEYA
RDTYEYTLSVGEKVKEITLNPKSYNRYAETVIKSADKVYESGQAIPVEDGTKIEIVSKKTVRGEDIKTYLLTIEQKKTSQ
PEPQPEPNPEPNPNPDEQKEITLVNKKYGVSLKGKGLEQDMELLVTPLDKDSEAVKAMRKEIPSAKSVFRLYDVVIRQNG
KNLELPKEAVLSIPVGEKYNGQQLTVLHYIDGKVEKLNGKSADDMVSVSVKSLGGFGVVVDTPSNSQGNNQSGNQSNGSN
GGVKTGDEAQLMLWMCIGVISLGTITALYRRKKNIK
>WP_003022038.1 glycoside hydrolase family 95 protein [Blautia hansenii]
MGKGFYLTHEAKSWEQGLPVGNGQQGAVLLGGVQQERIVLNEESLWYGGKRERAVEAGKEKLEKVRELLEKGEASKAQTL
CSRWFVGNPRYTNPYHPAAEAVLNFEPFGKVKEYFRGIDLEKGEAGVKICFDNCKTVREIFSSVKYQVTALRMETDKEQG
MSFSLGLNRRPFEENAEVEDREISLNGHSGDGVCYDVRCRVGKTDGRVCVEGGYLLVERASYVEIFFCVRTDYESKECLD
KCSRLLKAAAKVGFEEIKKAHIEEYGRLYNNMRLEIEGAEELAQIPADELLKRCEEPKVQGYLIWLMFSYARYLLISSSY
GCALPANLQGIWNGSFTPPWESGYTININLQMNYWMADRAGLGVCYESFFNLIEKMLPNGRKTAKKVYACRGFVAHHNTN
LWGDTDITGLWLPAFLWPMGGAWMANQLYHHSEFEENPKEIRERVLPVMKECILFFYDYLYRKSDKMWISGPTVSPENTY
RLLDGQEASVAMGVAMDHQIIRELAENYLEGCRRYNTGSPEYETEKMAQEILEHLPPTKIGKSGRILEWQEEYEEVEKGH
RHISHLYGLHPGREISEDTPALFEAAKRTLEYRLEHGGGHTGWSKAWIMCFYARLKDKKKFDEQMRQFLANSVDENLWDI
HPPFQIDGNFGMAKAVLEALASRRGDVVELLRIIPEGMETGMVTGLCLEGRLKVDFAWKCGKLTKISLSSGKTQTIELRY
CGIRRSVTLLENSRLELEGVENYE
>WP_003022041.1 alginate lyase family protein [Blautia hansenii]
MNKKEYFERQKNRYQKGELEWCAKAAREYRSENTDQIMRIADEAVRLEFIFDLPWDMERTYEKETFTYPINWTYMPTDDP
EFIYQMNRHRYFICLGQAYAMTGEEKYAKAFVDMITDWITGVPLTEESKKVTWREIEAGIRGENWTKSILYFENSPLIDD
AFMEMFTKSLEEHGEYLLHARRGFQISSNWGVIENHGLLFIGLALNQEEYVETALKRLEQEGQIQVFSDGVHWEQSCMYH
NEVLHCFLESVHILQVWEREIPEKLLEVTRRMAMANVAWKKPDGCQPLTGDSDETCLEDMLAASAIILAKEGCQEAEALK
GCAGEYPDYESIWDLRQKGADIYDNINGQTPKQKNFMLEESGNYYVRSSWERDGEYLHFRNGCLGGGHGHNDKLHLDVVS
EGEDVLVDAGRYQYTYHEENRIWLKSAYAHNTILVDGQDFMEYTDAWGSQNAVPELRFAPKEKNGYLVLEGAHTGYLQGG
AQVLLNRKIVVLEPGVYVVADMAYTGETHTYSRIFHFNNQGQLVYEDNRIVYNGEKAKMELVFPQKDTSVKKVESKLSRH
YNLCEKNESIWADRKGEGTTAMLAVLAGRQKQKAEVCMQQVYNPVRDCMLDEKQAQGLYIRTDNHEYQLIFRYRDLTGPQ
DLLQVEECLGIGRLLICADKGDTISFA
>WP_003022043.1 response regulator [Blautia hansenii]
MYRLMIVEDEQAIAQGIANSLPWEEWGFQISRVCSNGEEALEAIAVECPDLVLSDIRMPKMDGLELMKRLNKEYPHIRIV
ILSGYNDFEYLQTAIQNGVSEYLLKPTGIDEFEEVFRKMKKKLDEDVERRLSDEEARQLREQKRCNALIKGYGYNEDEME
QLFEGECRFSVMFFYLEDSQKNDRNVNYHLTVQVLKALREYQHLDDISGKFFLNYEERLTGILMLPPDEKEETLREKTEK
LLQYVKESTGICLSVGISSFCVDYQMLPQCYEQAKCCVSQKIFKEKKRFDYVL
>WP_003022048.1 hypothetical protein [Blautia hansenii]
MKKKKTGALKRKMLFGMLLILIPVLGVVTLLFWQTRSALKEEYIRTAHHDLREVSRNVDEKVDEVYAMSDVYAGTDEFED
YAETIYSKRSSSYKKERLSVFMSRY
>WP_003022050.1 cache domain-containing protein [Blautia hansenii]
MYTWRGELLNFRDPNQDTEETKHELEKMQVNDPANLMQLIWYPARENFLLSDKPKDIHEKMAVFASRRVFSREHNRYEYV
QIFALNEGVFYDLYKDKAKALRGEIYTIDGEGNVISSSDEEILKEGKIPERLFEKVQDSSTKVLEIGRNKKSYLVDIKNQ
KSMTGELLWLFLRHK
>WP_003022056.1 histidine kinase [Blautia hansenii]
MVVPETQVTASVDTLYLKFFIILLVSVGTSALLITYLYRSFMEPINKLNISMKEVYNGNLDAYVELKEYLRRNEIYDMMV
YYNSMLKRINTHIIEGLKADRKKKELELEVLMSQINPHFLYNTLENIVWKSNEAGRPDIGRMAASLGRMYRLSISGGQVI
VPMEHEIEHLMAYVKIQKNRYGDSVEFELQTDMAQVHELHSLKILLQPIVENSFLYGTEGLERPMTVRLSIRKRDGWVWI
RVIDNGCGMEKERLEQVRSQIKEGRKNTEEKAPRSTGIGLHSAQMRIRLYFGIEDAVSIYSKKGMGTLVVVKIPVITKED
VDENGNLKEKQK
>WP_003022059.1 alpha-L-fucosidase [Blautia hansenii]
MEFYEKEFSSKSENLRSTKEGKQKWMDVYYTIFDFLYSVYSRELFDTVKSLQPDCIVSGRIGNDLGEYMTTSDNFLPRLS
YEGDWELPATLNDTWGYKIGDENFKSPDEVIRLLLKVVSRGGNYLLNIGPDGTGAVPKGSLDVLNEVGKYVKENGERIFG
TKAMPYYPYELDWAELTRKEHKLYVHVLKKREYIELPNIANHSVSAKVLKNDRALEPQNTLNCEEISTIVIHLPKDLWKE
TNYCVEITLQEEGLEFLSL
>WP_003022062.1 MATE family efflux transporter [Blautia hansenii]
MKKERGRRMTNDMTSGSPIKLIIRFMIPMCLGNIFQQFYNIADSIIAGQFLGVDALAAIGSTGSLIFLVTGWLNGLTSGF
SIWVAQWFGAGKLDRMRHYIAMSVYICVGFVVVMTGGLLIANEPILRLMNSPEHLMGDISSYMAIIYAGLAVTCAYNALA
GVLRALGDSKSPLYFLIISAVINVVLDIVFIVVFHMGVEGCGYATVIAQGISALLCFLYILKKFDVLKLKKEDFHFSMST
INKLLGLGIPMALQFSITAIGTIIVQGAINVYGAVSMAGFSAAGKIQNIICTVFVSFGATIATYVGQNRGAGKMDRVRKG
VYLTQAMILVTSLIMMVLVHFFGEYLMLIFVKASETEVLKAAGIYFNTVVWAYPFLGSIFLYRNALQGMGYGLVPMMGGV
FELVARAGIVFLVAGNTSFAGVCMADPAAWIAALIPLIPYYFWIMKKKENR
>WP_003022065.1 hypothetical protein [Blautia hansenii]
MDTLLKNLTIKNNFMFAAVMSDEENCKGFLERVLPIKVDHVEILKDGRCIVFLNTRGENSKDVPKELVSFLKFVHADLKE
SQKDFQDDYVRQVQKSVTHIRESREMEERFMLLELLLEDECREGQKQGEEEGQLKMAKEMLEMTLSRLGRLPNSLLETLH
QQQDIERLKAWMQTALTAQSLDEFISKM
>WP_003022070.1 S1-like domain-containing RNA-binding protein [Blautia hansenii]
MIELGKKQELTVAKLVDFGVYLGETENAGEKETVLLPKKQVPEETQKGDKISVFIYKDSSDRLIATVREPKITLGEIAVL
RVAQVTRIGAFLDWGLEKDLFLPYKQQTKKLHENEEVLVALYIDKSSRLCATMKVYHYLRTDSPYGEGDTVTGVVYEISD
NFGVFVAVDDKYSAMIPRQEAQGNYKPGDELTCRVTAVREDGKLTLSAKKKAYMQIYEDAESVYEIIQEFDGELPFDDKA
DPKIIQREFGLSKNAFKRAVGHLLKENKIEIKNGKISIR
>WP_003022073.1 class I SAM-dependent methyltransferase [Blautia hansenii]
MDSIDYYDRYAVPYYEETVEFGMEEQIKRFVELLPESADVLDLGCGSGRDTVCLEEEGCVVTAMDGSEKMCELASIHTGK
EVLHLRAEDMEFEDVFHGIWACAILGHFSPDRVKDIMAKILRALKDDGILYFSVQKGDRNGNYNGRYFYDYDREALNDLL
DSFSNVKVLDIWKTSDVRTDKSNRWFNVLLRKEKQDE
>WP_003022076.1 DNA polymerase III subunit alpha [Blautia hansenii]
MNFAHLHVHTEYSLLDGSNKINEYVARVKELGMNSAAITDHGVMFGCIDFYRAAKAAGIKPILGCEVYVAPGSRFDREIG
QAEDRYYHLVLLAENNHGYENLMKIVSKAFVDGFYYKPRVDMDLLQEYHEGIIALSACLAGEVAKNITRGMYEEAKSAAL
RYEKIFGKGNFFLELQDHGIPQQQRVNQQLLRMSQETGIALVATNDVHYTYDTDAEAHDILLCVQTRKLLSDENRMRYEG
GQYYVKSPEEMAELFPYIPEALENTQKIADRCEVEIEFGVTKLPKFDVPAPYTSWEYLNKLCYDGLKERYSGDLTELEKR
LEYELGVIKTMGYVDYFLIVWDFIRFARDHDIMVGPGRGSAAGSLVSYTLGITKLDPIKYNLLFERFLNPERVSMPDIDV
DFCFERRQEVIDYVVEKYGKDRVVQIVTFGTMAARGVIRDVGRVMDLPYAQCDAIAKMIPEELNITIDKALKMNPELKNL
YTTDEMVKKLIDMSRRLEGLPRHTSMHAAGVVISQKSVDEYVPLARASDGSIVTQFTMTTLEELGLLKMDFLGLRTLTVI
QKAVKLIEKNKGISLDMDHVDYNDKAVYDMLGAGKTEGVFQLESAGMTSFMKELKPESLEDVIAGISLYRPGPMDFIPQY
IEGKNNPDSIHFLCPQLEPILSATYGCIVYQEQVMQIVRSLGGYTLGRSDLVRRAMSKKKAAVMEKERQNFVYGNEEEGV
PGCVNRGISEEIANKIYEQMMDFAKYAFNKSHAAAYAVVAYQTAYLKCHFPVEFMAALMTSVIDNPPKVADYILSCRRMG
IAILPPDINKGDSTFSVDGGGIRYGLSAIKSIGKPVIESIVAERNQRGDFTSLRDFIERMTGKDVNKKAIENFIKAGAFD
ELPGNRRQKMMVYAQILDAIVQEKKNMMAGQMSLFDFVSEEEKTAYEIHMPDVEEYPKEAKLAFEKEVLGIYISGHPLEE
YETCWRKNISAVTTDFMPDEESGQPKVRDGQQVIVGGMITEKTIKYTKTNKVMAFLTLEDLLGTVEIVVFPRDYEKNVRL
MEIDEKVFIKGRVSVEEERASKVICESMYSFEDAPRELWLQFETKESFLSCERELYEDLKEADGKDSVVIYIKSPKAIKR
LGASKSIRISQDLLARLYEKYGKDNVKVVEKSIEKQ
>WP_003022080.1 MULTISPECIES: RNA methyltransferase [Blautia]
MITSASNVQIKKVQQILKKAKVRREEQVFAVEGIKMFSEVPKSRLQKVYLSQSFARKEECEKILLEKGISIEETEYVELV
DDKIFKNLSDTVTPQGVLCLVKMENYTLSEILSGEENPLLMILEDLQDPGNLGTILRTGEGAGVTGVIMSRTSVDVFNPK
VIRSTMGSVYRMPIIYVNSIEEEVLPLLKEKGITTYAAHLKGRNDYDEECYTKGTAFLIGNEGNGLTEQLTESADTLIKI
PMQGKVESLNAAMASGILMYEAYRQRRKN
>WP_003022084.1 cell wall hydrolase [Blautia hansenii]
MRRKFMKLLTCVGTVGAMTVAMAVPALADTTDKATFDWSDKAAANVTTYANIRKGSDISTERVGKLPAGAVVTVVGEENG
WVQVSSGEIEGYIREDLLVSGEEAQQLFESVHGDGEITGAQPLDAVVETAAVSNQTTSVSQADLDLMAAIIECEAGGESY
EGKVGVGAVIMNRIRSSKFPNTLSEVIYQKGQFTPAASGKLASVLSRGASQACYDAARDVFAGANTIGDRLFFHAGGGRG
LTIGNQTFY
>WP_003022088.1 NfeD family protein [Blautia hansenii]
MQRIYSKEGGVMDAGTISIIWLVVLAILLVIEFLTLGLTTVWFAGGALVAFLVSLAGGPLWLQLLLFIAVSVVLLLFTRP
LAVKYLNKDVQKTNVDSIPGQKGIVTATIDNLKAEGQVTIQGMEWTARAKNGNTIEKGKVVRVTAVEGVKLIVEEDM
>WP_003022091.1 SPFH domain-containing protein [Blautia hansenii]
MMWLVIILFVIILIIAASCVKIVPQSQAYILERLGVYKATWGSGVHFKVPFIERVAKRVNLKEQVVDFAPQPVITKDNVT
MRIDTVVFFQITDPRLFTYGIDNPIMAIENLTATTLRNIIGDMELDATLTSREIINTKMRASLDDATDPWGIKVTRVELK
NIIPPAAIQEAMEKQMKAERERREAILKAEGEKKSTILVAEGKKESAILDAEAEKQAAILRAEAEKEKMIKEAEGQAEAI
LKVQQAKADGIRFIKDAGADQSVLTLKSLEAFAQAADGKATKIIIPSEIQGIAGLASSLVEIATNKKEN
>WP_003022093.1 patatin-like phospholipase family protein [Blautia hansenii]
MKPVLDTEKEYGLVLEGGGAKGAYQIGAWKALKEAGIRIKGIAGTSVGALNGALICMGDLEKAESLWENISYSQIMSVDD
KVMEDIFKQKKISRDALKDMMDYISAGGVDITPLKELIAECVDEEKIQNSPMDLYIHTFSIDEMRDLNVDLKGIEPELIK
DFLLASSYIFPIFKSEKLHGKTYIDGGAINNVPIDTLIEKEYKDILVVRIFGIGREKKVKIPEDTTIYTIAPTVSLGSIL
DFNPKRSKIHLKRGYFDTMRVIYGLAGKIYYIDEQEKECYYLRQLTELSQDIYVYLADVYKLEVQESRAVRNLTEIILPV
IAEEMKLSKEWSYRELYLSILEATAKICRIQKYKIYTLQELQDRVREKLPSLEGEELPAFVQIISKEKLL
>WP_003022096.1 MULTISPECIES: ornithine carbamoyltransferase [Blautia]
MDLKGRHFLTLKDFTKEEIEYLVDLSAELKRKKKQGIPVDTLKGKNVALIFEKTSTRTRSSFEVAAHDLGMGSTYLDPKS
SQIGKKESIKDTARVLGRVYDGIEYRGFGQEKVEELAKYAGVPVWNGLTNEYHPTQMLADLLTIREHLGRVEGVKLVYMG
DARYNMGNSLMILCAKMGMHFVACAPKKYFPNDALVEECKGFAEKSGGTITLTENVMEGTKGADVIYTDVWVSMGEPEEV
WEERIKELTPYKVTMDVMRNAGEQAIFLHCLPAFHDLQTDIGREMNEKFGIEDMEVTDEVFESEQSVVFDEAENRMHTIK
AVMAATLGAEGC
>WP_003022098.1 MULTISPECIES: biotin--[acetyl-CoA-carboxylase] ligase [Blautia]
MEKIFWKESVDSTLTWAKEEAKKSVGKELDGALFVANEQTAGKGRLGRVWTSVPGENIYMTLLLMQPEVRAENASSLTLV
MGLSVAEAVEEMAGIDAGIKWPNDIVLSKKKICGILTEMQMKEQKPDFIMIGVGINVNQKEFQEELRNKATSVFLETGKE
MSREELVTKVTACFWKNYELFLKTQNLKALKEEYEKRLLNKNQQVRILEKGTETIGTARGITDTGELLVEDLQGKVRKVF
SGEVSVRGLYSYV
>WP_003022100.1 MULTISPECIES: DUF6145 family protein [Blautia]
MYKDKVVLCGASAYEQKYYFNDDFASLPQSIQDELHIMCVLYTEEIGGVLTLEFDEDGSLQFQVEALEADAMFDEIGSVL
RIKDLRQKKKELLESLELYYKVFFLGQEVEDEA
>WP_003022103.1 tRNA dihydrouridine synthase DusB [Blautia hansenii]
MKLKIGNVTLENNLILAPMAGVTDLPFRLLCKEQGAGLICTEMVSAKAIHFKNKNTESLMEIDERERPVSLQLFGSEPDL
MADIAKQIEYRNFDILDINMGCPVPKVVNNGEGSALMKNPKLVHEIVYKVSRAIKKPLTVKIRKGFTEDSVNAVEIAKIL
EDAGAAAVAVHGRTREQYYSGQADWDIIRQVKEAVSIPVIGNGDVTSPEKAEKLVKETGCDGIMIGRAVQGNPWLFSEIL
YYQETGKIKPKPSMEEIKEMMLRHARLQLEYKGTYTGMREMRKHVAWYTSGMPHSASVRRMVNEVESYEQLEELVNRL
>WP_003022106.1 lysine--tRNA ligase [Blautia hansenii]
MAEQQKKAQEQDLNQLLKVRREKLTELQENGKDPFQITKYDVTHHSMEVKDAFEELEGKSVSLAGRMMSKRVMGKASFCS
IQDVQGSIQSYVARDNIGEDHYKDFKKMDIGDIVGIKGEVFKTKTGEISIHATEVTLLSKSLKPLPEKFHGLTNTDLRYR
QRYVDLIMNADVKDTFIKRSKIIASIRNYLNGQGFLEVETPMLVANAGGAAARPFETHFNALDEDFKLRISLELYLKRLI
VGGMEKVYEIGRVFRNEGLDTRHNPEFTLMELYQAYTDYHGMMDLTENLYRHVAQEVLGTTKIVYNGIEMDLGKPFERIT
MVDAVKKYAGVDFNEIHTLKEAREVAKEHHVEYEERHKKGDILSLFFEEFAEEHLIQPTFVMDHPIEISPLTKKKPENPE
YTERFEFFMNGWEMANAYSELNDPIDQRERFKAQEELLAQGDEEANTTDEDFMNALEIGMAPTGGIGFGIDRMVMLLTDS
AAIRDVLLFPTMKSQGAAKNEANNATQKAAPVAATPVVEEKIDFSNVKIEPLFEEMVDFETFSKSDFRAVKVLECEAVPK
SKKLLKFVLDDGTEEKRVILSGIHEYYEPEELVGKTCIAITNLPPRPMMGIDSCGMLISAVHEEDGREGLNLLMVDDRIP
AGAKLY
>WP_003022110.1 helix-turn-helix domain-containing protein [Blautia hansenii]
MRQLVWETAEELDQKLARRVRNIRKRRSISQEKLASMSGVSYGSIKRFEMTGKISLLSLTKIAMALDIAGELRDIFTNVP
YKDIQEVINETR
>WP_003022112.1 type II toxin-antitoxin system HipA family toxin [Blautia hansenii]
MKRDNSLQVYYNERLVGTLAMTAGRKIAFQYSKSWIEKGFSISPFSLPLKDQVFIPTKDYFQGLFGVFADSLPDGWGNLL
LNRLLRSHKQNPDNLTVLDRLAIVGRSGMGALTYQPAREFPKQRDNLDLDELAAQCQKILNTEYSDNLDELYQLGGTSGG
ARPKIMTSIGEEQWIIKFPAHVDGENAGKMEYDYSCCARQCGIIMSETRLFPSEKCEGYFGTKRFDRAVDTRGEKKIHML
TAAALLELDFEQPSMDYHGLMKLTKILTNNNEMDLENMFRRMCFNVFAHNRDDHSKNFAFLYDEENDSWRLSPAYDLTYS
NTYYGEHTTAVDGNGRNPGEKEILAVGIAAGMNKEKCLDIMKEIEASVKERLGEYL
>WP_003022113.1 SLC13 family permease [Blautia hansenii]
MNIVLIIAWVLALISALAVPPDSAYLSYIDFHTLGLLFCLMAVMAGANRLGIFRQAADRLLTKVKNSHQLELILVFLCFI
SSMLITNDVALITFVPFAIQVLEMSDRRESIILVVVLQTIAANLGSMFTPIGNPQNLYLYSKSGMEMGEFLALMLPYTVL
AAVLLFVAIVLRKKQPLHTLQIASEVSFKNYRKQVIYAVLFVQCLLCVAQILPAWFVTIVTVFVVFFTDRDTLKVIDYSL
LLTFAGFFIFIGNMGRIPAFCDFLKGIISGNEILTAVASSQVISNVPAALLLSGFTQKWEALIVGTNIGGLGTLIASMAS
LISYRLIVASGPSRKGKYILYFTIANILFLMVFILAAFMFL
>WP_003022115.1 acylphosphatase [Blautia hansenii]
MNEQNIIRERLTFTGRVQGVGFRYRAKYAADSSGVTGWVTNEWDGSVVMEAQGTAEQINRVLKMINQSPYIQISWIDRKP
LPKEQHEKGFHVR
>WP_003022116.1 response regulator transcription factor [Blautia hansenii]
MVNILIVEDEKPISDLIKLSLKGAGYFCSCVYDGETAADMIEENRYDLILLDIMIPYIDGFELLEYIKPFDIPVIFITAM
NSIDDRVKGLKMGAEDYIVKPFEVVELLARVEVVLRRFHKTSDIIQINDKLTINLKQHVVRYDEQEVALTPKEYDLLVLF
AQNPNVALYRETIYERVWGGNLEYTSKTVDLHVQRLRRKAHLEDMIKAVNKVGYRLEMRA
>WP_003022119.1 HAMP domain-containing sensor histidine kinase [Blautia hansenii]
MKFRYKVTLCMISMIAFIFGIGGTFLLYSSFQSSINREKISAIKSFDMVIHTFSLLSQETTWTTASEISKDFGKIVEQND
LFVAISLHKDKELIYKSSDFVNDMEEMCDKADYRNVAYKIIRSENQYYIQLCSVIKVENADLYIDALYDITKVYEQREEL
QKLYIAVFLFVVTCSAVFSYILSYFLTKPISRLKKIVSSITQGNYDLRSDIHTNDEIEELSVEFDRMTDTLVDKMEELNA
AVDRQNQFIANFTHELKTPMTSMIGYADLLRRQNLSQEEQTDAANYIYSESKRLERLSIKLLELIAAGNKEQELTIQNPA
YLIENVVKHYVPYFQENGIEIEKKCEAGNCMLEPDLFVSLVVNLLENARRAMENGGVIKIVLSMKKDGCDLLIQDTGCGI
PKDKLVHITEAFYRIDKARSRSFGGAGLGLSLCDRIAKIHNGSLSIESEVGVGTVVKVQIRGGRI
>WP_003022121.1 hypothetical protein [Blautia hansenii]
MKKYSWVFGVFIMILCIGFGLFFPRIVFSNVLNENLEQVEKYKVNPIEITHSNSIIEAMRVVYKKDYEFDYQEELANLSR
EELAEVCNSFLQGLQLEGWGYMQISIDKSSMDAKCNLLVIKDSSTSAVIWTVKAKCLTGDELVLCVDDKNKKVVQMSYNV
TADDGNSAAYCIDNKNSEYVKANLISYLEEYYEFSIEPEDDSYDVIKLVDKNKDEILMSVYFYYKGPELLPFE
>WP_003022132.1 YhgE/Pip domain-containing protein [Blautia hansenii]
MKRAFEIFRRDVNRLSHNMVAMIVTIGVCLIPSLYAWFNIAANYDPYANTGNIKIAVANADKGTENELIGELNVGEEIVQ
NLKKNDSLGWKFTDEKKAVQGVKSGKYYAAIVIPEDFSSSFVSILSGDMKQPQFEYYLNEKKNAIAPKVTGTGASTIQEQ
VNEEFIAAAAGSVSKILGQTAEQMGTQVDTVQESLIAKMQTAEENLEEYQVVLENLNKTIDGSDDLINGTQETLDALKSA
VASGAKSMNNGTDILASVRNSVGALSVGLSDGLTQGADALSGISSAVGTDLGKLNEKVQNVNEKIGNTITSMQDLISKNE
EILTVLRELDNQVPGNPLSEIIEKLETENQRHKEILKNLQTGNNSIGNAVNTSVQGLNQIASVIQDGQKNLQTSRASFEK
NVLPSLNQSLDSFAQLSGKVSGVLAGVEPSAEQLKNVTGDLKQTLSDTKTAMESTKEALDDVQKKLNTAITDLGALQSSD
IYLSLKELTKKDTGEVAEFMHSPVQLETKSFYRVENYGSAMAPFYTNLAIWVGGIVLIAIFKMEVDKDEKIKSFTVTQGY
FGRWILYITTGLIQALIICLGDIYLLKIQCKNPAAFIFAGLFASFVYVNLIYALSITFKHIGKALSVILVILQIPGSAGT
YPIEMTPAFFQFVHPLLPFTYGINAMREAIAGIYGMHYWKNILCLAVFLPIALGIGLLLRPHLLNLNYLFDRKLAETDLM
ICEEEGMQREKISLSTAVKILAGQDEFRKTLNDKIEKFQSGYRKKIRVGFLAIVVIPIIFLILMFSIDSKMVFLVLWIAS
IILIALYLIVVEYIHESLKRKKRLSEMSDEVLLKEVKENTQRGEGEQ
>WP_003022134.1 YhgE/Pip domain-containing protein [Blautia hansenii]
MRNIWKIFIGDLKKIKKNAIAWIVILGLSVVPSLYAWFNIAASWDPYSNTGSLKVAVANVDAGYEGELLPISINLGEQVV
SGLRENNQLDWVFTDSQKAVEGVKSGKYYAAIVIPETFSNDMMSLFSDDVEHSDILYYLNEKENAIAPKVTDKGAGAVRK
QIAELFTKTISQVGLQLMDSLSSMMSKEDSQEMIGRVHENITEIADSLLAASGTIKAFSNMTDSMGNTLESTSSFLKQTG
SNADTNLSLLTDTGKSVKSLKDALSGTTDSVNDVLAAGSDVYQAVSEQVDETFSSLSQDAAAAGQSLNGLAGQIQTIIDR
YAAFRDSLQGISDSLPEVFPHIKEQLGTVIGKLNASIAQQEAVRDKLNEAADKISQSVSDAGNYQSELKELAKQSAQQIQ
NVQTDYEKNVKGNLDQLFQTLSNTNKDVSLILSKLDEGAQGIEDLSGSAASDLGKLKTALDTSASLLDEASGRMNDVLQK
LSEAAENGNLEILKDVLRNGPDTVSSFLASPVKMETKSIYPVENYGSAMAPFYSTLSIWVGGIVLVAMMKVTLSEERKKK
LHHVKNYQIYFGRYLLFFIMGLIQSGLICLGDLFFLGIQCEHPFLFVLSGWLTSIVYVNIIYTLTVSFGDVGKAICVILL
VIQVAGSGGTFPIEMAPAFFRKVYEFLPFTHSMGAMREAIAGLYENAYVRELGTLGLFLIFSLFLGLVLRKPVIRLNEMF
TEKLEETKLM
>WP_003022135.1 cation transporter [Blautia hansenii]
MKKTYNIEVDCANCANLMEDATKKTEGVASATVNFMTQKMIVEFEEGQDPKKVMKNVLKACKKVESDCEIEL
>WP_003022140.1 ferrous iron transport protein B [Blautia hansenii]
MKLSELQIGSTATILSVGGSGALRQHFLDMGLIQGTEVTVVKYAPMGDPIELRIHGYELTIRLEDAKNIEISKEHKPKDR
EKKKSRQEKLHPGYGEGGKFHDRKSENPLPDSETLTFALVGNQNCGKTTLFNQLTGSKQHVGNFPGVTVDRKDGVIKGHS
NTLITDLPGIYSMSPYSSEEIVTREFVIRERPKGIINIVDATNIERNMYLTMQLLELGFPMVVALNMMDELWENGGSVLV
NEMEGALGVPVVPISAAKGEGIEELIQHAIHVAKYQETPLETDFCRKEEGIHRGIHAIMHLIEDHAQKTGIPVRFAASKV
MEGDRKLLEQLELTENEQNIVEQIAKQTEEETGLDRAAGIAQMRFQYIEDVCGEAVVKPKESKEHIRSRSLDRFLTGKYT
GIPAFIGIMGIVFWLTFSVIGAFLQGLLESGITYLTELADMAMQEAHVAGVLHSLIIDGIFNGVGGVLSFLPIIVTLFFF
LSLLEDSGYMARVAFIMDKLLRKLGLSGRSIVPMLIGFGCTVPGVMASRTLPSERDRKMTILLTPFMSCTAKLPIYAFFT
AAFFPKHGALVMISLYVFGIVMGIIMALIFKKTAFKGEAVPFVMELPNYRMPGLKNVGHLLWDKAKDFLQRAFTVIFIAT
IVIWFLQNFDTSLNMTTNSQNSILALVAGRLAPVFVPVGFGDWRIVTALISGFLAKESVVSSLTVLFGSTAALQSSINIP
GAVALLVFCLLYTPCVAAIASVKRELGGKWATAMVVGQCVIAWIAAFAVYHIAILL
>WP_003022142.1 metalloregulator ArsR/SmtB family transcription factor [Blautia hansenii]
MEEHTLPHQHGEYGEHLIEHIPDTEKFQIVASIFKQLSDTTRIRIFWILCHCEECVINISALMDMSSPAVAHHLRLLKSS
GLVETRREGKETYYKASSSEKAQSLHHMIEQMMDISCLSEK
>WP_003022144.1 beta-N-acetylhexosaminidase [Blautia hansenii]
MTFSYSNAPSSLELALIEESTQILLNEYSKQCADAEQLCVNVTFTSSGNTLRVSKKGEQCTITCHEPAHYFRCLNYLIHH
LDEDFDFEETGFFEKNGFMLDCSRNAVSTVNTVKKLIRIMAKLGLNQLLLYTEDTYEVPGLPYFGTYRGRYSQEELRQLD
DYAYQFGVELVPCIQTLAHLRNALKWPMGQDLKDSADILLVGSEKVYDFIRQLLTSVKSCFRSENIHIGMDEAVMLGLGN
YLHQNGYKKSSELILEHTDRVLEICRELNLKPMMWSDMFISSNAGTWYYNVDENVDTTNWTKPADDLALVYWDYYNTDRS
VYRKMLRVHHEIAKKTVFAGGIWNWNGIAPNYGRAINCTIPALLECQAQNVQEVFATGWMDNGAETPIDAIYPGLVAFAT
LCFHSDLDENVLKQNFTDCVDAKWEDFELLDRFDSLFQGDGNNISADNPSKYLLYQDAMLGMFDYHIQGVDTKSYYKDLA
DKLDKCVEENTCYKTLFNFYKYFALVLSEKADLGIHLKEAYDKKDLSTLEELNTKVIPNILENLQLMHQFREELWMKDAK
PFGYELMDIKLGGVSARLKACQRRIASYLSKEVDKLEELEQERLSYWTVENKYPHDMKVELRENIWSRIVSGCDLIDTI
>WP_003022146.1 MATE family efflux transporter [Blautia hansenii]
MKTKKNSVNQITEGVIWKQLLFFFFPIMLGTLFQQLYNTADAVVVGRFVGTQALAAVGGSTGQMVNLIVGFFVGLSSGAT
VIIARYYGAKNKKELNDTLHTAAALSIVGSVIITIAGIALTPFMLKLMNTPKDVIQGSSTYLRIYFAGIIFVFIYNVGSA
ILRAVGDSTRPLYFLIVCCFINIFLDILLVVGFDMGVAGAALATVISQAASAILVIYALMKSKDMYRLKPKEIHFHKFLL
LSIVTIGLPAGIQSVMYNVSNMIIQTSLNDLGTSTMAAYTAFGKIDAIYWMISGAFSVAITTFIGQNYGAGKYHRMKKSV
AVCLFMDFIASVLVSILLLSLGEYLLRMFTTDPEVIKIGMKIIHVIAPSYVLFIFIEILSSALRGVGNVLVPMLMTCTGV
CLLRIIWIFLVIPEIPSISDILLCYPISWGLTAALFVIYYYFDQKKFYKTHIDH
>WP_003022148.1 hypothetical protein [Blautia hansenii]
MELKIRVANPAGNVTIFVMSPAKREDYPAISRELLCMEELHGEQVGFVEKMQDGSFHMQMMGGEFCGNATRSFGYLLSML
SEEKAEDVWVDVSGSKKKLKVTVDMEKGTARTEMSLPMEMTEVSVKEEKYSMVVFEGICHIIVNSAPKAQEFVDELIEEA
KRVCPCDAYGVMFLEESKMTPVVYVESTTSMVWESSCGSGSMGAAVYLSKDADTGEFVYELHQPGGMIEAYVKKENGKVF
SCKMGGPVTISEEMKVDIK
>WP_003022150.1 hypothetical protein [Blautia hansenii]
MKAGKLNEPYIAIMKDGKLSYGGNQEWWKGRSMSGYGCGTIAATDILLYLDLHKDYCKGKEFQEEEKGNGILDAEVYEKC
VETMCKKYFPIIPGLGIPGWLLGIEVNRYFIKNRIPLKAAFGVRSRNIPNRIKAMLAHDIPVILAIGPNFPIPLRKHKLA
FYNKTEEGYEKIAETAAHFVVVTGFESEWLRISSWGREYYINFYEYQNYVKKHSCSLVSNICYIKKRK
>WP_003022152.1 Ig-like domain-containing protein [Blautia hansenii]
MRNKGAGLLTAAFLFISSVVVSNTEVQAAQWNIDSHGWWYCHTDGSYTTNAWEYINGKWYYFDRNGYMVTGWQEIGGKWY
YLYSDGSMASNTWIEGYYVGEDGSWRTAQWIDTAHGWWYCHADGSYTTSNWESINGYWYYFDGNGYMMTGWQEIDGSWYY
LYDDGTMASNTWIGDCYVGKDGRWVSDRHVHKWKWVDWEKRKDGHACNGCSQDLSDWEWNDRYDCCGAFHTHVWILKPAY
YICESCEMKKHEHDWRYEEPVYNTGTDEIYRDGYWKCWRCGNQSRDGKTMEPVSISDKGFKRGAIDRWTTPYDFPADGLE
NWVLVDASWEKPENSPPLQRIDMKGDRSLSPGDTGKYELIFTPASAAESVTWTSSNPSVLSVDNVGNYTAHATGTAKITA
ESVSAREELFVRVTSSNIGFVKEATLLVDGKSTPDVEITLDGNGKQYDVTLQTNPAEAVYEVEYMIEDEVCAPDYSWYKR
SVWLSKSFLLGTISTWSWENRLTFTNPKSEITTGKPGTATIVAIITDINGNKTELRQPVRIK
>WP_003022161.1 methionine--tRNA ligase [Blautia hansenii]
MTVYKEERKLDKKKYYITTAIAYTSGKPHIGNTYEAILADSIARFKRQQGYDVFFQTGTDEHGQKIELKAAEAGVTCKEF
VDNVAGEIKSIWDLMNTSYDKFIRTTDDYHEKQVQKIFKKLYDQGDIYKGYYEGMYCTPCESFFTESQLVDGKCPDCGRP
VTPAKEEAYFFRMSKYAQRLIDHINTHPEFIQPVSRKNEMMNNFLLPGLQDLCVSRTSFKWGIPVDFDPKHVVYVWLDAL
TNYITGIGYDCDGENTEQFKKDWPADLHLIGKDIIRFHTIYWPIFLMALDLPLPKQIFGHPWLLQGDGKMSKSKGNVLYA
DQLVDFFGVDAVRYFVLHEMPFENDGVITWELMVERLNSELANTLGNLVNRTISMSNKYFGGEVKNTNVCEPVDEELKAV
VLGTKAKVAAKMEELRVADAITEIFTLFKRCNKYIDETMPWALAKDEDKKDRLATVLYNLVEGICIGASLLESFMPETTG
KILAQLNAPKREYEELETFGLYPSGNKVTEKPEILFARLDVKEVLEKVEAMKEEEKTEEAAEEEAPVVDIEAKEEVTFDD
FMKMQFQVGEIIACEEVKKSKKLLCSQVKIGSQVKQIVSGIKSNYKPEDMVGKKVMVLVNLKPAKLAGVVSEGMILCAEG
LDGELALMTPDKDMPAGAEIC
>WP_003022163.1 cation-translocating P-type ATPase [Blautia hansenii]
MKEYYQMSRTEAQKAVNGSTHPLSEEQIKKNQEKYGPNALVEEKKKSILQIFLEQYKDFLVIILIVAAIVSGLLGETESA
IVILVVITMNAILGTVQTIKAEQSLDSLKAMSAPEAKVFRNGDVIKVPSDQVTVGDIVMLEAGDYVPADGRILENASLKV
DESALTGESLGVEKKEEKIEGEVPLGDRTNMVYSGSFVSYGRGSFLVTGIGMETEVGKIAKLLKTTSEKKTPLQMNLDNF
GQKLSILILVFCAILFGISVFRGESIGDAFLFAVALAVAAIPEALSSIVTIVLSFGTQKMAKEHAIVRKLQAVEGLGSVS
IICSDKTGTLTQNKMTVEYYYVEGKEIPAEAIDLGDKAQKQLLRHSILCNDSTNKNGEEIGDPTETALINQGDKLGSPAE
VVRQKYPRYSEVPFDSDRKMMSTLHTLKEGSTMVTKGAVDVLLGRVTHIQKNGEIVPITKEDIQEIEAQNQKFSQGGLRV
LAFAYKRVPEGTTLTVEDENDMTFLGLIAMMDPPREESKAAVEECIKAGIKPIMITGDHKVTAAAIAKRIGILQDESEAC
EGAVIENMSDEELRDFVEGISVYARVSPEHKIRIVKAWQDKGNIVSMTGDGVNDAPALKQADIGVAMGITGTEVSKDAAS
MILTDDNFATIVKAVENGRNVYRNIKSAIQFLLSGNFAGILAVLYASIAGLPVPFAPVHLLFINLLTDSLPAIALGLEPH
TESVMNEKPRPMNESILTKDFLSRIGIEGLVIGIMTMVAFYIGYQESPLLASTLAFGTLCTSRLVHGFNCKSSEPVLFTK
RFFNNIYLIGAFGLGLALITAVMLIPALHSIFQVQTLNLTQLLIMFGLSLANLPIIQFIKWIRTKIGK
>WP_003022165.1 AI-2E family transporter [Blautia hansenii]
MDLNKKNMKNIMLLIVFAVLFYVGVQRIESVAAGFSFVVSIVFPFLLGAAMAFILNVPMSFMEKRLFSKTKGKAKKLKRP
ICLVLAILFVVAILWIVLLVVIPEVASTVASLSVNIEAALIKLQRWAMDIFEDNKQIEVWIASLQFDWDGIIHTAFGFLK
NGAGNVLNSTMTVAKTVINSVMNFCVAFVFACYILLQKEKLAVQIRKILYAFFSKKVVTKVLDIASLSYKTFANFVTGQC
CEAVILGTMFFISMSILRFPYALLVGVLIAFTALIPIFGAFIGCFLGTFLILVADPMKAIAFVILFLVLQQVEGNLIYPH
VVGGSVGLPSIWVLVAVTVGGSLMGIVGMLVFIPICSVLYALFREMVYKRLKERGIHDI
>WP_003022167.1 TatD family hydrolase [Blautia hansenii]
MIFDTHAHYDDKAFDKDRGRMLEHVHANGVSEIINVGASFKGAEDSVELAKKYPFVYAAVGIHPDEVGELDEEKMCRLRQ
LCDEEKTVAVGEIGLDYYWNKEDHETQKKWFVRQMDLAKETKLPIIVHSRDAAKDTLDIMKAEKAENLSGVIHCYAYSKE
HAREYMNMGYYLGIGGVVTFPDAKRLKEVVEYAPLDYLLLETDAPYLSPVPRRGKRNNSLQLGFVMDEIARIKGVSFNKV
AEVTRENAKRLFGI
>WP_003022169.1 reverse transcriptase family protein [Blautia hansenii]
MENSLWKYNTHNDSLDFLRSLHLTDGLNLASDNQLAFLYALSNHAQNHYSQVFIPKKNGKKRKLLIPDYLLKQVQTNILK
HILVQFPVSPYATAYKSGCSTVFNAFPHLNQKLLLKLDIHDFFGSITYIDVYQKVFKSELFPPSVRTLLTHLCCYHDALP
QGAPSSPYISNLILKPFDNYIGNWCKKQQITYTRYCDDMTFSGDFNPVLVKKKVQSFLMRLGFSLNPEKTHVCSQKNRQE
VTGLVVNQKLQTSKEYRRRIRQECYYIKKFGLKDHLAHIGYKKGETHYLQSLNSKINYILYVNPSDSEFLLLKKELSSFF
QV
>WP_003022171.1 TetR/AcrR family transcriptional regulator [Blautia hansenii]
MDNKEVLLQVALDLFHAKGYDAVGIQEIVDKAGVTKPTLYYYFGSKKGLLQYLLESGYKILQEDIAEVVQVNEELPEILY
QIARRFFNFASAHEKFYLFMLSLFYSGRENEAFQMVLPFIENYYGYIAGVFERDTSLKGDTAQRKMYAVGFTGVLNHHIM
TASYGMLENEMFKISDETTREVVRQFLYGIYS
>WP_003022173.1 1,4-alpha-glucan branching protein GlgB [Blautia hansenii]
MGVNMKITELDRYLFGEGTHYEIYKLLGAHVGVNRKKEGVFFAVWAPHAKSVSVVGNFNNWDEKADIMKCDNNMGLYQLF
IPKVREGDLYKFCITAQSGELLYKADPYANYSELRPGNASRVVDLTGYKWSDSVWMKKRQEFDVDKDAMSVYEVHPGSWK
KHPSQGEDDPGFYNYRELAHELAKYVKEMGYTHVELMGIAEHPFDGSWGYQVTGYYAPTSRYGTPEDFRYFVNYLHKNKI
GVILDWVPAHFPKDAHGLADFDGAPTYEYADPRKGEHPDWGTKVFDYGKNEVKNFLIANALFWIEEFHIDGLRVDAVASM
LYLDYGRRDGEWVPNQYGENKNLEAIEFFRHLNSVVLGKHKGVVMIAEESTAWPMVTGKPEDGGLGFSLKWNMGWMHDFL
EYMKLDPYFRKYNHHKMTFSTSYAYSERYVLVLSHDEVVHLKCSMINKMPGLGQDKFENLKAGYSYMIGHPGKKLLFMGQ
DFGQYQEWSEERELDWYLLGEQNHQQLQNYVKELLKMYKKYPALYANDSNYQGLEWINADDASRSIYSFVRWSPTGRNNL
LFVINYTPVARDDYRVGVPKRKQYKLILNSKEPEFGGDVHKEVVDYKAVKKECDGRPFSFAYPLPAYGVAVFRF
>WP_003022174.1 serine/threonine-protein kinase [Blautia hansenii]
MRKTGELIDGRYKILRKLGEGGMSVVYLAVNEKVNKHWAIKEVKKEGVENFETVHQRLLTEADILKRLHHPNLPDIVDII
ENEETFLLVMDYIEGRQLESIVQEYGPQKEETVVNWGKQLCDVLSYLHSQNPPIIYRDMKPANVMVQKDGKVVLIDFGTA
REFKESQAEDTLCLGTCGYAAPEQYKGQGQSDIRTDIYCLGVTLYYLLTGHNPICKPYEIYPIRYWNTNLSSGLEMIILK
CTRKNPSKRYQSCEELQQELSHYYKLDIEYQKSQKIKKLMLFCFLGLTIVSGFLSLVFYREEKELVKNAYEDCLYEAQRQ
RGKEQYQACYQAAITLKPKDSRAYKALLETFLWKDNEEQEELQGYSVCFFSEKEEKFIREMLGITKEGNKRNEEYLKSRK
REYESFAYILGLAYFYSYNGTGNKAAAEKWLKIAGEGKPSQGLQEAEIIRAQKLWKIASYYDRLGMYHQGGDVRISYKDY
WGDLTEIVKHEKKNRYKSKDLLFAYKEILSQMITSAFQFARAGVTKAEMEKQLREIEEGLDAMKIEKGSANAVYEEEMKR
NLCENLSAAHHSIEAAFEEGSGENE
>WP_003022176.1 Ig-like domain repeat protein [Blautia hansenii]
MNEIQNQIYFYQCLKNVFFGISIFCLFVTLWIAYGRKRSEKLKGILVITVFLFVGSFVFVQKAEASVQEEKTVTFKMKEG
VCLKYTKIYDRDDFSVFQNPETGDILENLEDIEIESAEKSEDVFVKNLEGVLEEKIKDVTEGKKTSVLVTKVELGGKDAS
KYKVDLEKQQVCLECALTIKKRKINLRVERGWREYGHYNEINFASDTPVQENTESYKNSETEGLLKGDAVVYPTPVEKPI
EKEKLPDYSLGEWKERITVKQDGKSGENYYFNYDEVTCGSLQIEPEAIEEHSEYIEFETDRQQVYLDENTGKLWADGKMQ
DFHVLLKQNNKASFYTDVCTESGEIISKNGKGLDFSKEDFQEGEERKISLFLVHQKNKVKSKPFEISVFLDTDVPEVTEN
TVSDRINDCEALPEIIRFSRFYGKADAGKECFHIEDKNGCGVKKSQYHIMKKEGEFTGKEVKKYLDEELKKEKWDLLPQN
GEIPIPEEEKNYLVFIRTEDYLGHEKIYVSDGIMTDWEEPQLQIAFAGTQEIAKTGIYGEDVDLEFVVQDEKAAIAQIEI
LVRGDGEELAREILFKESSLEEREKYKEILLPYTVVVKEDSSMEVQVVVNVTDYAGNKTEKELSLQTDTILPEVKVQCFS
QGNAFSEYYSKNPMTVQILYREQNFSKEKEYLWFETEINGEKKSCSLAELEDKLMKEIKWIEKGEEHILEMTLKEGEYKI
CPFVKDLSQRTTQDCIVQGEEISLCVDTQCPMPVMELVNGKEEKNYFFREDIKLHIQGTDADRKYGNSGLQEIYYIISKG
KQNEKISLLQKTEEGIQAFSKEITVPVAVYGDGELEIQAFAEDRAGNIGKSERIKLSIDITNPKISVQWSVGKANEKSYY
NTQRTAQIEITEENFEPSSVKWEMQGKAQVGKWKSKGNTHSCQVVFSEDGSYGLHFSCEDKAGNKEKYEEKENFVIDRTA
PVIEVFYEDESASNIRYFNHPRTAEIVIREQNFDENQVKIGTELENISGKKPQITQFSSHKGVHKAKVFYEESGEYCLKV
SCGDKAGNQAKEFEGKGFCVDLELPEIKISNIKNKSANKDKVAPMIEIRDLNYQTGGFTINITGSNEKKLKLKKSVKNIK
RGQKIQIADLPRTEETDNIYTLSVAAVDKAGNWAKKELIFSVNRYGSVYEADLDTRKWLNVKEGSHTYLREGKEIGIYEY
NVDTIKERTLTVNCDGELKDLKEGQDYTAKVLEQEGKWKKNYYKIKAENFKKEGNYTVILNSKDNADNSMNNISLKRKAE
PLPLSFTVDRTSPTILVSGVEDKGKYQSAVKELVVEVTDNLALEGLDIQIGDRKIHYGKEELKEKNGIVKEQISKNGNWQ
KIKVSATDAAQNIQQEELRVLVILTSFQKAKPENNRVNIIIVILFLMGLFIWKKKRGCFILK
>WP_003022178.1 dipeptidase [Blautia hansenii]
MKVFDMHCDTISAIYEKRKSKDAVELRKNNLHLDIEKMRKGDYGLQTFALFVDKEAQKDSFCTAQEMAALFQEEIKKNSQ
DIAQVFTYKDIEENEKNGKISALLSLEEGAIYQREPQMLRKFYEQGVRMATFTWNYENDLGYPNRFYNPLEQKMWSAGET
AGLKEKGLEMLEEMEALGIIPDVSHLSDGGFYDVAKYAKRPFLASHSNARGIAPNAARNLTDDMIRILAEKGGVMGLNFC
VSFVRENWKPKEDGALLSELIRQIKYIICVGGEECIGLGSDFDGIEEAPSEMKNAAGLPLLAEAMEREGMLYSQVEKVFF
KNVKRFLKENL
>WP_003022182.1 helix-turn-helix transcriptional regulator [Blautia hansenii]
MDEKRTRQFRELGLTISYYRKLKGLTQTQLAESVGLSRTHISNIEAPRVKTSISLDSLFDIAEALEVPVRDLFDFKC
>WP_003022187.1 hypothetical protein [Blautia hansenii]
MEFSGKSKYFQRFFIESLDLIPDYLGEKEKKYGIISLAEPCVYAKSYIRRKAHGDGSRRGTI
>WP_003022189.1 HAMP domain-containing sensor histidine kinase [Blautia hansenii]
MKLKTRIIISFFIIVLEPLLFTGLAFWAFSEYQFGVIEEQYGIEDPTYKSLSNTAEIVNHLSNEQAEMMQKVAEEEPYKF
EDIVYLDEMNKELQEMHSYLLVKEGDRVTYYGCENYPAEVVKRLERYENFNSGSSDSVYMGGRVQALVKQISFQTDTVKD
GSAFIISNIFETLPQLKELFKNMLVTVIVILSATALGLTWWIYRGVIAPLDRLRTATRRIKEGDLNFSVSTEGVSEIADL
CQDFEDMRRRLKENAEEKVVFDRESKELISNISHDLKTPITAVKGYVEGIMDGVANTPEKMERYIKTIYNKANEMDRLIN
ELTFYSKMDTNKIPYTFNKIYVTEFFDDCAEDLNVELSAKNVEFSYSNYVEPEVMVIADAEQIKRVVNNIVSNSLKYTGD
GKQKRINLRVKDVGDFIQVEIEDNGKGIAAKDLPNIFDRFYRTDASRNSSKGGSGIGLSIVKKIMEDHGGKVWATSKENI
GTVMYFVLRKYQEVPVNE
>WP_003022191.1 MULTISPECIES: response regulator transcription factor [Blautia]
MSKILIVEDEEAIADLEKDYLELSGFEVEIENRGDVGLKRALEEDYDLFILDLMLPEVDGFEICREIRNQKNTPIIMVSA
KKDDIDKIRGLGLGADDYMTKPFSPSELVARVKAHLARYERLIGTGIQENDIIEIRGLKIDKTARRVWVNGEEKNFTTKE
FDLLTFLAQNPNRVFTKDELFKEIWAMESIGDIATVTVHIKKIREKIEFNTAKPQYIETIWGVGYRFKV
>WP_003022195.1 guanylate kinase [Blautia hansenii]
MGKIFYIMGKSSSGKDTIYNRLRTDETLELSKLILYTTRPMREGEMQGREYHFVQEERFCRLKEDGKVIESRTYETVYGP
WTYFTADDGQIADDEKNYLGIGTLESYMQLKNYYGEEKICPIYIEVEDGERLKRAIAREEQQKTPKYEEMCRRFLTDAQD
FSEEKLREAGITKRFYNTELENCIKEIKNYIQKLQ
>WP_003022197.1 DNA polymerase III subunit delta' [Blautia hansenii]
MQEVEKVLGHEEVVKHLKNAAAMDKVSHSYIFAGEKGSGKKLLAKLFAMTLQCEKHGDEPCLQCSSCKKAMNRNHPDIIY
ISHEKPNSIGIEDIREQLISDVSIKPYTGPYKIYIVDEAEKMTVQAQNALLKTIEEPPAYAVILLLVNNGSTLLPTIASR
CVTLNFKPVRDEVIKKYLMEELHVPDYQAEVSVAFAQGNVGKAKQIATAEDFTEMMDAAFRILKRGQDMEVYEMVDAIKL
LSEQKHTIYEYLDLYLVWFRDVLMFKATRQIDGLVFRQEYNDIKSRADRSSYEGLEKIIRAIETAKARLQANVNFDLTME
LLFLTIREN
>WP_003022199.1 stage 0 sporulation family protein [Blautia hansenii]
MTKVIGVRFRNVGKIYYFSPQDLEIKAGEHVIVETARGVEYGSVVLPPREVSDEKVVQPLKEVIRIATPQDDKKEEANRK
REKEAFQICLKKIREHNLEMKLIDVEYTFDNNKILFYFTADGRIDFRELVKDLAAIFKTRIELRQIGVRDETKILGGIGI
CGRPLCCHTYLSEFVPVSIKMAKEQNLSLNPTKISGVCGRLMCCLKNEEETYEELNRKLPNPGDRVTTPEGLKGEVQSVN
VLRQYVKVIVDVEDEKEIREYQASELKFKARQKREKLKLTEEEMKALKELERDK
>WP_003022200.1 tRNA1(Val) (adenine(37)-N6)-methyltransferase [Blautia hansenii]
MEKILREGERLDDLQNGYSLIQNPQQFCFGIDAVLLSWFAQVKPGERVLDMGTGTGIVPILLKARYPKGEHFTGLEIQEE
SAERARRSVAYNHLEQDITITTGDIKESASIYGGAFFDVVTTNPPYMIGHHGLTGSNEAKIIARHETLCNLEDIISQAAK
VLKPKGRFYMVHRPFRLAEIMSVMVKYRIEPKRMRLVQPFADKEPNMVLIEGLRGGNSRMLVEKPLIVYEKQGIYTEEIQ
KIYGQEVIK
>WP_003022203.1 16S rRNA (cytidine(1402)-2'-O)-methyltransferase [Blautia hansenii]
MSGKLYLCATPIGNLEDITYRVLRILKEVDLIAAEDTRNSIKLLNHFEIKTPMTSYHEYNKFDKGRYLVGQLLDGKNIAL
ITDAGTPGISDPGEELVAMCCEAGIEVTSLPGAAACITALTLSGLPTRRFAFEAFLPSDKKERACILQELKNETRTIILY
EAPHRLVKTLEELYAELGDRKISLCRELTKKYETVFRDTLSQAIAWYKENPPKGECVMVLAGRPREELVLEERQKWENMS
LEEHLAIYEKEGMSRKDAMKQVAKDRGIRKRDVYQALLNQE
>WP_003022205.1 CapA family protein [Blautia hansenii]
MKRKGQKKKLRLKVIITTDIILLVILCGALLAKGLYKSNKEEPQPETKTESANKEGQKPEKQETLEVQETTITISAAGDC
TLGTDEGFNYKRSFKGKYDAVQDPAYFFQNVQPVFAQDDLTIVNMEGTLTEETTREPKQFAFKGDAEYAKILTAGAVETA
NLANNHSFDYGKKSYEDTITALEAEGISSFGYERTAVMDIKGVKVGLAGVYELAEHIDCKQDLLDNIASLKEQGAQIIIV
SFHWGQEKENVPNDVQVELAHAAVDNGADLVLGHHPHVLQGIEEYKGKNIVYSLGNFCFGGNSAPSDMDTMIFQQTFTVK
DGKLQEDNVTNILPCKISSAYEEGYNNYQPILAEGDQKEKIFERLSEYSQKAQEAGDRLAQESAVQDKDENSENGGE
>WP_003022207.1 nucleoside recognition domain-containing protein [Blautia hansenii]
MLDILWGMMLLIGILYGAATGNMSKITDAALSSAKEAVSLCIAMAGIVAMWVGVMEIARASGLVERMTKAMKPLLRFLFP
KIPMEHKAMEFISANMIANFLGLGWAATPFGLKAMEELGNLEDDRRQGRALGIVRKKGIASNEMCTFLILNISSLQLIPV
NIIAYRSQYGSVNPTAIVGPGIVATAVSTIVAVIFCKFMNYKKSS
>WP_003022209.1 50S ribosomal protein L10 [Blautia hansenii]
MAKVELKKPVVEEISNSIKDAAAVVLVNYKGINVEQDTQMRKELREAGVVYKVYKNTMMNFAFKGTACEDLCQHLEGTNA
LAVCTEDATAPARILAKYAKTVPTLELVAGVVEDTYYDKAGIEALSQVPSREELLGKLLGSIQSPIANFARVLNQIAEQQ
A
>WP_003022211.1 MULTISPECIES: 50S ribosomal protein L7/L12 [Blautia]
MAKLTTAEFIEAIKELSVLELNELVKACEEEFGVSAAAGVVVAAAGGAAEAAEEKDEFDVELTEVGPNKVKVIKVVREAT
GLGLKEAKEVVDGAPKVLKEGASKAEAEEIKTKLEAEGAKVTLK
>WP_003022212.1 TrkA C-terminal domain-containing protein [Blautia hansenii]
MEGKKEKTGNIPKYEQIAADIAYQIVEGTYKEGEKIYARSSIGSRYNVSSETARRAVCVLADWDIVEVEKNSGVIITSIL
NAKNFLSQHQQTQSIYSLKSKIMDSVERQKQENKELQKHLTELIEQIECYRATNPFIPHELIISEETPYLNKSIAEVNFW
QETFATVIAIKRNGNIIMSPGPKAVFRLNDIFYYTGNEDCYRRVQEFMYPKI
>WP_003022213.1 APC family permease [Blautia hansenii]
MKKKGLGKLDAITLAFGAMIGWGWVVMSGEWITKAGTFGAILAFILGGIMVLFVGKVYAELTSAMPRNGGCQEFSKRAFG
KKASFICTWSMILGYIAVIAFEAVAFPSVLQYLFPGYVKGYMYTVNGSDIYVTWVLVGVISSLSVAAVNYFGTKNAALLQ
TVCTLIIAAVGLALMGGSAVNGSMANIDAPVVNGAAGIITVAVMTPFMLMGFDVIPQAAGEMNIPYKKIGKLLVLSVVMA
IFWYAMIIFGVSLSMTSGELAVSGMASADAMQKAYMGSAIASKVLIMGGICGIITSWNSFYVGCSHAICAMAEEGMLPSF
LAKKHKKYGTPVNAILLIAAVTSLAPFLGENMLTWLSNAGAFAIVIAYFLVSASFIKLRRKEPKMERPYKVKYGMFTGVA
AVVSCGIMLFMYIPGAPAAMSVYEWSIVLLWAALGVVFYMAAMKKQRVGVVYHTKRLMVKQAVFMGMK
>WP_003022215.1 FeoA family protein [Blautia hansenii]
MNLSEAQEGKEYIVKGIATEDEELDAFLFSLGCYSGEPVTVISKRKGGCVVSLKDARYNMDTDLAQAILI
>WP_003022217.1 ferrous iron transporter B [Blautia hansenii]
MRIALAGNPNSGKTTMYNALTGRNERVGNWAGVTVDKKESSIRKGYFEGAEELIAVDLPGAYSMSPFTSEESITSSYVKN
ESPDAIINIVDATNLSRSLFFTTQLLELGIPMVIALNKSDITQKKKTEIDIRLLSERLGCPVIQTVSTSAGHEGLKQVVS
KAAALKGCEQKAPYVQGDINLQNKAEVEAADRKRFAFVNSIVKEVEKRKVFTRDKNKQDKIDAVLTNKFVGIPIFAAVMF
LVFYISQSTVGTWIADWLVGWIETFQGWAAGMVENANPFLQALLVDGIIGGVGAVVGFLPLVMVMYFLIALLEDCGYMAR
ATVVLDPIFKRVGLSGKSVIPMVIGTGCAIPGIMSCRTIRNERERRATAMLTPFMPCGAKLPVIALFAGAFFADAAWVGP
TMYLVGIVLIFLGALLVKKITGYKFRKSFFIIELPEYKVPSLKRATLSMLSRGKAYIVKAGTIILVCNTVVQIMQSFNWQ
FQVVEEGMENTSILASVASPFAVLLIPLGFGVWQLAAAAITGFIAKENVVGTLAVVYGLTNFIDTDKLALVGGGNEVAAV
MGLTKVAALAYLMFNLFTPPCFAALGAMNSEMQDKKWLWGGIALQLGTGYSVAFLVYQIGTLITTGSLGAGFLPGLAAVL
AMAGVLVVLSRKTQKTFGEKYSLHV
>WP_003022219.1 FeoB-associated Cys-rich membrane protein [Blautia hansenii]
MANLLVAGILLLAVGVAVAYIVKAKKSGTKCIGCPSGGCCSKKGGCHGGCDCESHGMDK
>WP_003022221.1 DNA-directed RNA polymerase subunit beta [Blautia hansenii]
MEKNRIRSVTNGKAMRMSYQRQKEVLEMPNLIEVQKDSYQWFLDEGLNEVFEDISPIADYSGKLSLEFVGFTLCEDEKKY
TIEQCKERDATYAAPLKVKVRLHNKENGEITTHEIFMGDLPLMTATGTFVINGAERVIVSQLVRSPGIYYAIAHDKLGKT
LYSSTVIPNRGAWLEYETDSNDVFYVRVDRTRKVPITVLIRALGIGTNAEIIDLFGEEPKILASFTKDTSESYQEGLLEL
YKKIRPGEPLAVESAESLITSMFFDARRYDLAKVGRYKFNKKLLLRNRIAGHMLAEEVVDVTTGEIIAEAGTVVSQELAD
TIQNAAVPYVWIQGEERNIKVLSSMAVDLKNYVDLSDEELKELGVTELVYYPVLAKILEENEELDDIKDAIKREIHELIP
KHITKEDILASINYNMHLEYGLGTDDDIDHLGNRRIRAVGELLQNQYRIGLSRLERVVRERMTTQDLEGISPQSLINIKP
VTAAVKEFFGSSQLSQFMDQNNPLGELTHKRRLSALGPGGLSRDRAGFEVRDVHYSHYGRMCPIETPEGPNIGLINSLAS
YARINEYGFVEAPYRKIDRTDPKNPRVTDEVVYMTADEEDIYHVAQANEPLDEEGHFIHKNVSGRYREETQEYERQMFEY
MDVSPKMVFSVATALIPFLQNDDANRALMGSNMQRQAVPLLTTEAPVVGTGMESKAAVDSGVCVVAKKSGTIECAASKEI
IMKNDDGTKDVYHLTKFMRSNQSNCYNQRPIVVKGEHVEAGQVIADGPSTSNGELALGKNPLIGFMTWEGYNYEDAVLLS
ERLVMDDVYTSVHIEEYEAEARDTKLGPEEITRDVPGVGDDALKDLDERGIIRIGAEVRAGDILVGKVTPKGETELTAEE
RLLRAIFGEKAREVRDTSLKVPHGEYGIVVDAKVFTRENGDELSPGVNQAVRIYIAQKRKISVGDKMAGRHGNKGVVSRV
LPVEDMPFLPNGRPLDIVLNPLGVPSRMNIGQVLEIHLSLAAKALGFNIATPVFDGANENDIQDTLELANDYVNTEDFEE
FRKKYEDTLRPEVMQFLDENKAHRELWKGVPLSRDGKVRLRDGRTGEYFDSPVTIGHMHYLKLHHLVDDKIHARSTGPYS
LVTQQPLGGKAQFGGQRFGEMEVWALEAYGASYTLQEILTVKSDDVIGRVKTYEAIIKGDNIPEPGIPESFKVLLKELQS
LGLDVRVLREDMTEVEIMENIDYGDTDMRSIIEGDSRGNDNEDYGSHGFSKQEFEGEELVDVEEDTDEDVFLDLDEDALD
E
>WP_003022223.1 DNA-directed RNA polymerase subunit beta' [Blautia hansenii]
MPETANKEVYQPMTFDAIKIGLASPEKIREWSHGEVKKPETINYRTLKPEKDGLFCERIFGPSKDWECHCGKYKKIRYKG
VICDRCGVEVTKASVRRERMGHIELAAPVSHIWYFKGIPSRMGLILDLSPRTLEKVLYFANYIVLDAGTTDLQYKQVLTE
KEYQDAREKYGDSFRVGMGAEAIQELLASIDLERESKELKAGLKDSTGQKRARIVKRLEVVEAFRESGNRPEWMIMTVVP
VIPPDLRPMVQLDGGRFATSDLNDLYRRIINRNNRLKRLLELGAPDIIVRNEKRMLQEAVDALIDNGRRGRPVTGPGNRA
LKSLSDMLKGKSGRFRQNLLGKRVDYSGRSVIVVGPELKIYQCGLPKEMAIELFKPFVMKELVSNGTAHNIKNAKKMVEK
LEPAVWDVLEDVIKEHPVMLNRAPTLHRLGIQAFEPILVEGKAIKLHPLVCTAFNADFDGDQMAVHLPLSVEAQAECRFL
LLSPNNLLKPSDGGPVAVPSQDMVLGIYYLTQERPGYKGEGKVFKDLNEAILAYENQAITLQTKIFVYMEKHMADGSVLR
GKVQSTLGRLLFNEILPQDLGFVDRTIPGNELLPEVDFLVGKKQLKQILEKVINTHGATKTAEVLDAIKAMGYKYSTRAA
MTVSISDMTVPPQKPEMIKQAQDTVDLITKNFKRGLITEEERYKEVVDTWKKTDDALTKALLTGLDKYNNIFMMADSGAR
GSDKQIKQLAGMRGLMADTTGHTIELPIKSNFREGLDVLEYFMSAHGARKGLSDTALRTADSGYLTRRLVDVSQELIVRE
VDCCEGKGEIPGMWVKAFVDGKEEIESLQERITGRFSCETIKDKDGNVIVKANHMITPKRAARVVNEGVNAEGKPYDAVK
IRTILTCKCHIGVCAKCYGANMATGEPVQVGETVGIIAAQSIGEPGTQLTMRTFHTGGVAGGDITQGLPRVEELFEARKP
KGLAIITEIKGVATLKDTKKKREIIVTDNESGESKTYLIPYGSRIKIQDGDYLEAGDELTEGSVNPHDILRIKGVRAVQD
YMIREVQRVYRLQGVEINDKHVEVIVRQMLKKIRIENNGDTEFLPGTLVDVLDFEEENEKLIKEGKEPADGKQVMLGITK
ASLATNSFLSAASFQETTKVLTEAAIKGKVDPLIGLKENVIIGKLIPAGTGMKKYANIKLDTDGEDEEELEDEFFEEEEI
VEETEAVEEMEAEDAEEADEVEEEITEEE
>WP_003022225.1 ROK family protein [Blautia hansenii]
MTNQENRSTILEYIFRNAPVARSTIAKQTQITPATVTSISGNFIQEGIIQEIGAEDNAADCSPGRKRILLDIVPDKVYAM
GIEFTSRHIRFSICNLRGDTVFQSSFSVKETDNGNITDFIAEKAEDILKENPSFAASIVGMGIAVPGHIDAHQDKVITNS
SLCPQFSGEALKKRLNIPIICENNVRCMAFGRYLFDRSSPDTFAFFHVGAGMFCALIENSKLFQGTNYYAGEIGHTIVNP
NGKKCECGKYGCLQTYCSETWLLKYCRLLYESNADTILPSLKPCADALTIEDISNAFSLGDTLVGNYISTALKYLGITVS
NLAIITNPDKIYLHGNLFSNTEIKEELMDYITKQLLFVDDPSDQTVQILDYDTYAGASGAAAYAIKHFYISNI
>WP_003022228.1 DUF4838 domain-containing protein [Blautia hansenii]
MYIRLVYSKESETISFAASELKYYLSKITNSIVFVDDSTIQHSTIALELFPDSQKHSDTDDEYHIEVSKGNGHIYGSNSR
SVLLGIYKYLTLLGCRFLRPGKAYEYLPMLSSTEDLDICCHEKAENKYRGVCIEGADCPENIFEFIDWLPKLGFNTFFLQ
FELPYAFLNLWYSHKNNPMLSAEEFSLEKAAEISLLIDKELQKRSLKHHRVGHGWTCSVLNQNTLGWVEADNTLDKSQLP
LTALVNGERGFFGGIPINTNLCYSNPDVVESFAEKVVAYAKKHPEVDYLHVWLADAANNHCECENCQKSIPTDLYVRILN
RIDALLTEKKLKTKIVFLIYEELLWAPQKEEILNPDRFVMMFAPISRTFKKSYQMPKELPASPAYVRNKITLPVNLEENL
SFLSQWQKTFNGECFDYDYPLGRAHYGDMGYVHISKIIYDDIKYLKALHLDGYISCQELRAFLPNGLPNYVMGKCLFGTT
QTFEELAEEYFSAAYGENWKIYYQYLSQVSALCDCDYFNGKGPRENKTVQENMMKLKEVLLRFKKNQETFPATHPSAITD
IFCKHLDYHNEYCILLANALYYLAGGEQENTQKAWKDFHDFICSHELDFQKALDVYRVIEVSTNYAGFPVIGG
>WP_003022230.1 sugar ABC transporter permease [Blautia hansenii]
MEGKTTLTEFRKMNSVKKKRIVRKNMWCWVFMLPTLLLYILFQGYPIITSAWYSMLDWSGMTMNATFVGLQNFKELLADP
LFKNSVVNSFKYMIFSVPIQLILSLVIAYILTSIIRKGATVFRTMYFIPVITTASIVGIIMIFIFGGTGPINQVLALLGI
DTINFLGDEKTALFTVVLIGIWKDLGTYMIYWIAALQSVSQDVYEAAKIDGAGKFRTFTDVVFPLILPIGGVIAVLCVIG
SLKVFDIVQTMTNGGPYFATDVVATFVYRTAYSSTTGSPRLGYASAAALLFGLMVVTIGVVLNLVKNYFNKKRNV
>WP_003022233.1 sugar ABC transporter substrate-binding protein [Blautia hansenii]
MKKRIAALFMAGLMVVSAAGCGPNVSGEKETQKEEASTEKKDDDKGGEKVLQVVDMSDSTKARREEYNKKFEEENNCKVE
YTVLSGDQYQTTINSSIKANTAPDLFALPSGVKLSTAVEEGWYMPMNDYVEEGFFDTFSEGSLNEGVTTMDGQVYVLPEA
ANIVNTLVFYNETVLEDAGVDVNNLPKTWTEFREVCKQVTEAGKGKYYGMIEGGKQVNRLEIAIRALSNLAGSKSNDIGV
ISMVDGKNVLASDAMVQAFDFYSGLVQDRSFHPDSANLAAPEARALFAQNQAAFLIQGAWCISTWEKENPDLKFGVMPMP
EPDDGAKGGLPYIGAQPWMGISKNSDNPELAAKYLQGLYSEEYQSGVVEDGGFVSAIEGINEKYMKDGVMKEYYTIAKEQ
GKLCPDPIVAKADAAKVYANVTEVSPNLGQIVQGVLTGKTDYKESLQTLSDNTQKAWDEAIAKAQEGGADVSAADFEFAN
WNPLEDYTTESYNNR
>WP_003022245.1 elongation factor Tu [Blautia hansenii]
MAKAKFERSKPHCNIGTIGHVDHGKTTLTAAITKTLAARVAGNTATDFENIDKAPEERERGITISTSHVEYETENRHYAH
VDCPGHADYVKNMITGAAQMDGAILVVAATDGVMAQTKEHILLSRQVGVPYIVVFMNKCDMVDDEELLELVDMEIRELLS
EYDFPGDDTPIIQGSALKALEDPNGEWGDKIMELMAAVDSWIPNPQRDTDKDFIMPVEDVFSITGRGTVATGRVEAGTLH
VSDEVEIVGLKEETRKVVVTGIEMFRKLLDEAQAGDNIGALLRGVQRNEIERGQVLAKPGSITCHTKFTAQVYVLTKDEG
GRHTPFFNNYRPQFYFRTTDVTGVCMLPEGTEMCMPGDNVEMTIELIHPIAMAQGLTFAIREGGRTVGSGRVATIIE
>WP_003022253.1 methylated-DNA--[protein]-cysteine S-methyltransferase [Blautia hansenii]
MENSYSFQSPIGFLTICEQDNQLIRLYLDNQDRGILQSRNFEYHSDFLHEVYHQLNEYFAGKRKIFDLPVDGKGTAFQKA
VWRELQKIPYGETRSYEDIAVAIGNKKAVRAIGQANGRNPIMIVVPCHRVIRKNGDISGFACGVEAKRYLLNLERENSIN
QL
>WP_003022257.1 L-serine ammonia-lyase, iron-sulfur-dependent, subunit alpha [Blautia hansenii]
MEQKKEIYSAYTEILKEELMAAMGCTEPIALAYAAAIARRELNDLPDKVLVQTSGSIIKNVKSVIVPNTGHLKGIPAAVS
AGIVAGNPDKELEVIADVSKDDIKNIEKFMQEKEIVVEHLDEGIIFDIVITLYKGEDYAKVHIINSHTNVVLVEHNHQIL
KSSDCLNDMPSDTVKYELLNMKDIWDYINHVELVDIKDILDRQIAYNMAIAEEGLQADYGANIGKVILSSDANSLKARAA
AMAAAGSDARMNGCELPVIINSGSGNQGITVSVPVITYAKELKATDEQLYRALALSNLTAIHQRTPIGRLSAYCGAVNAG
AAAGAGIAYLSGGDYEAVIHTVVNALAIVSGIICDGAKASCAGKIAFAVEAGILGYNMYMQGQQFYGGDGIVKKGIEDTL
KSVGRLGKDGMKGTNEEIIKIMLE
>WP_003022259.1 putative manganese transporter [Blautia hansenii]
MIVDVLLDALLDTVKLIPFLFLTYFLMEYLEHKTKEKSKSMIKKAGKFGPFMGGVLGAFPQCGFSAAASGFYAGGVISLG
TLLAIFLSTSDEMLPIFISEAVSLSVIFKVLAMKVGIGIVSGFSIDFLWRKYEKSPHNHKEHHEKDIHDLCESEHCHCEQ
GSILKSALWHTLQIVLFIFLVSAAIGFCVESIGADRIGGLISRQPVIGVFLAALIGMIPNCAASVIITQMYLGGILGVGQ
MIAGLLAGAGVGILVLFKSNRDMKENLQIAALLYGVSVFWGIFIELTGIVL
>WP_003022261.1 class I SAM-dependent methyltransferase [Blautia hansenii]
MNEMIYHENELQPSIEAYWTRRASSYTDVIKKNLADGWEDIWANELISYFPKGEVCSKMKILDIGTGPGFYSIILSKRGY
QMTAVDSSEGMLEEAKHNAGELADNIEFLCMDAQKLDFEDNTFDVIVTRNLTWNLPKPAEAYKEWKRVLKPNGILLNFDA
NWYSYLFDEEKEKEYQQDRLNTVKAGVEDHGAYEEGDMMEDISRCLPMGKVKRPQWDLAVLLECGFKTVSADTTVGERVW
NAEEKINYASTPGFMIVAVK
>WP_003022263.1 M14 family metallopeptidase [Blautia hansenii]
MERNKTFCLGDFQVEPGEKKSGYILIGNGEFELPITVLNGKKSGKTVLITAGIHGAEYVGIQSSIELAEHLKIEKIVGTI
VIIKVVNRQAFEMRSGSEGFEDGVNLNRVFPGKETGSQMERLAYAIEKELFPCADFYIDLHSGDSYEQLTPYIYYAGIAE
TDVVEISRKMAEQADVPYMVRSSVAKGGCYNYAACLGIPSVLIERGQMGGWTKEEAHSTRRDVRNILCCLGGYLGQKDYR
NYYPLEVTDVSYQAATKMGMWYPYKKPGEMIRQGEVLGVVKDYEGRVLEVSRAEYDGVILYQTGSLQVKEGGPMIAYGKI
SKESDDRKQKITEYWTKRSDSFQEQRRAELHDDIAQRWLKEILQYVPKKKLKILDVGCGSGFFTILMAQQGHEVIGVDLT
ADMITRAKELAAEEKADCTFQVMDAENLEFADEAFDMVISRNLTWTLPDAERAYSEWLRVLKKGGCLLNFDANYGISDCS
DTSQLPQNHAHNQLGFELLQECEEIKRQLPISSYQRPAWDVGALGKLGAAELKIDFHVSQRIYIEKDEFYNPDPLFMIYV
RKGE
>WP_003022264.1 nickel ABC transporter permease [Blautia hansenii]
MKKYVVKRLLQLIPILLVITFLSFGMMRLAGSDAVMQKMENTGMVVSEEVMDKARAELGLDKPFLTQYFVWLGNLLKGDM
GTSYISGKEVFPTFISKLPATLLLTVVSILLTIIISVPLGVLAAVKQNRFTDYLIRVCSFIGNSMPNFFVALLLMYFFAI
RMKVFPVIATEVSIKSVALPSFTLAIAMSAKYLRQVRAAVLDELSKDYVIGAKARGVRFSVTLWKSVLRACLVTILTLLT
LSIGSLLGGTAIVESIFLWDGVGKLAVDAINMRDYPMIQAYVIWMAIIYVCVNLITDLSYRILDPRIRLGGEKA
>WP_003022266.1 nickel transporter permease [Blautia hansenii]
MSVENRVPSVRKQKIKKNHTKTRLIIFLILALALLLVAVFAQQLCPYDPNAQDTAMSLRPPSAAHPAGTDRFGRDMFSRI
LVGLQTSVLATLSLVVIITVIGTAVGVLCGYYGGIWDSVIMRISDICLAFPGLVFALAIAALLNGGLHNAVLALAVISWP
KYARIARSQTLAQKSVNYIAAAKLAGNNSIQVIVKHILPNCIGPILVTAMLDIGTMLMELAGLSFLGLGAQPPVAELGNM
MSGGRSMLQTYPWVIIGPGIAIFIIVVIFNLLGDTLRDYLDPRNSRK
>WP_003022268.1 ABC transporter substrate-binding protein [Blautia hansenii]
MRKMKKISALFLAVCMGTGLLAGCSSGDTKKADTEKTAETGKKTFVFGDTTFNPENEEPDVNPHNTYSGWACIRYGIGET
LFKYSDNMEIQPWLAKSYENVDELTWKITLQDNVKFTSGRAMDGQAVKECLEDLVKVHERAKGDLMIDTITAEGQTVTIK
TTEPKPTLLNYLSDPYGCIVDVAAGVTEDGIVAGTGPYKAESLVSGEELKLVKNEEYWNGEPGYDEITVRTISDGDTLTM
ALQSGEIDAAYGMPYASYPLFENDEYTFSSCATSRAFFAHMNFESPIIQDAAVRKAIAMGIDKEGFVNTLLDGNGYPAVG
TYPENFSFGGDAVTTESYNPEEAKKVLEEAGWVDLDGDGIREKDGQALKIRWLTYPSRQELPLLAEAVQATLKEIGMDVV
INSTADHNSIRADSSAWDVYASAMVTAPTGDPEYFFTTHCLDSSAVNNGHYHSDKLEQLEAEMAKTFDTERRGELAVEMQ
QTILDDNAFVFCSHLKMSMISKANVTGLTAHPCDFYEITVDLAPAE
>WP_003022270.1 ABC transporter ATP-binding protein [Blautia hansenii]
MKEILSYQSVEVCFNGKAVIHDNSFVLHEGEILGIVGESGSGKSTLLKAAMGLLGNGGMVTKGDIWFEGKDIPDLPEGEL
RQIRGEKIDMIFQDAGASLCPIRTIGEQIYESMCAHRKISKAEAKEKALELFEKLNFKDGERIWDSYSFELSGGMNQRVG
IVLAMLMQPQILLADEPTSALDVAVQRQVVQEMLQLREIFGTAIILVTHDIGVVSAMADTVLVLKDGHIVEYGEAAKILN
NPEKEYTQKLLAAVPKLRRA
>WP_003022271.1 dipeptide/oligopeptide/nickel ABC transporter ATP-binding protein [Blautia hansenii]
MKPVLEIKNLTKTFVTEGKSDFTAVDHVSFQLYPGETLGIVGESGSGKSTLARIISRLIDATEGSVFLDGQDVTEIKGKK
LRTYYKDIQMVFQSPVTSFDPRRSLGDGIGESLRNQGLSKKEAKKEALCLLQQCGLSSEFYERYPHEVSGGQCQRAAVAR
ALAVKPQIVICDEATSALDVTVQQQIIELLRELKKERNLAYLFICHNLALVQMFCDRVLVMNDGKIVEEGTPDEVIMYPK
DEYTKMLVKSVL
>WP_003022276.1 NCS2 family permease [Blautia hansenii]
MEKFFKLKEHNTTVKTEIMAGMTTFLTMAYILAVNPSLLGNPVCGMDSGAVFTATALASALATFIMAFWANYPIALSAGM
GLNAYFAFTVCGGDLKGMDEPWKVALAAVLVEGIIFILLSFFKVRESIVNAIPANLKYGITAGIGLFIAFLGLQGAGIVV
ADESTLVKLGDFSEPGVALCLIGVLITAVMYHFQVKGYILWGILITWVLGIGAEMIGWYVVEPEAGALSLIPSFTASSFI
PKSIAPTFFKFDFGWIGENLSQFVIIVFSFLFVDMFDTIGTVIGVADKANLLDKDGKLPRVGRVLMADAVGTVAGSMMGT
STITSFVESSAGVAEGGKTGLTAMTTGFMFLVSLFLSPIFLAIPGFATAPALIIVGFFMASSIKKMHFEGDTADCVGGYL
AFLIMPLTYSIANGIMFGMLAWFGIKVCTGQIKKIHPIMYVVCALFVFRVITMII
>WP_003022278.1 hypothetical protein [Blautia hansenii]
MISKKYLLFLAGIVWSVAGYNVLHIGLQAYAGYLSPVLFFGSALVFLFFQFMIFGRLVKKHTKRIQGYQEEKKWFWNFFD
LKSFLIMAFMITGGILIRSLSLCPEWFIAFFYTGLGTSLFLAGLTFFYQFFHLRTTI
>WP_003022282.1 HsmA family protein [Blautia hansenii]
MSTKLIMAIITITLALVFYTIGVFSERKSGILKKPHLIIFWMGLVFDTIGTTIMSSMAKGASLLSPHGITGALAIILMLF
HAIWATVVFKGQERKKLENFHKFSIVVWLIWLVPYVLGVFIGMGA
>WP_003022284.1 Na/Pi cotransporter family protein [Blautia hansenii]
MKITDFFSLLGGLALFLYGMQMMSNGLEAAAGNRMKQILEKLTANRFLGVLVGAGITAVIQSSSATTVMVVGFVNSGMMT
LKQAVWIIMGANIGTTITGQLIALDIGALAPLFAFCGVAAIVFVKKQQVHHYGLIVAGLGILFIGMEMMSGAMMPLRESE
AFVSLMTKFSNPVLGILAGMIFTALIQSSSASVGILQALASSGLIGLPNAVFVLFGQNIGTCITAVLAAIGTSRNAKRTT
VIHLLFNIIGTTIFTIVCLLTPLTSLVESFTPGNVSAQIANMHTLFNIATTLLLIPFGTYLAKLAVKILPEKKEELEGVM
HMEFIHPMETKRDTQIGLSAIAVTGIKNELHRMINMAKQNVDSSFLCVKEGKKELLEEVREREDYIDYLNKEISKYISKV
LVNESNPDDSQYISALFKVCGNVERIGDHAMNICEYTKMIEKQGISFSDEVKEEIDEMRDICGEALDFLGQIKDNTMENV
KAIEDFEQKIDDMTEDYRKKQLVRMQKGTCSEEGCIIYAEMLTDFERIGDHILNIGQEMGLGKVSA
>WP_003022286.1 autorepressor SdpR family transcription factor [Blautia hansenii]
MSFADTFKALSNPVRREILQMLKKGRMSAGEIASHFDITSATISNHLNVLKKAGLVWEEKEKNFIYYDLNTSVVEEIMAW
LAQLRKEDENDEEK
>WP_003022293.1 hypothetical protein [Blautia hansenii]
MRKKSLIIMIFVMCFLLEGCGLSNKTDKERAKEVVISFLDGYKQKDKSVSELLLGTIESDYMSFDGISSNFAERLKYEIK
SCQGKDENIYSVEVEIETIDFEKAFNNAYQKTIKKYGEEGIRKNFLNEMKQEIERKECIFKKIDCNVTVRKIKREFKIQI
DDVFANALTGGMNKYLFSLQEEG
>WP_003022297.1 WG repeat-containing protein [Blautia hansenii]
MRKCKKIVVMVLMVCIVSMINACGEKRYADYEGTWLGEAGSVLILYEDKTCMYKDGSDDEIVEGTWDLENDILVVSGCLD
YNIQSKLEQETDELLFEADNSEWIDEIFTKTDKKLEDIQNEMKQVQKGENVESETDSSEEEIHIIDGENFSEGMAAVLIR
TDEDRDKPVVINKEGSVVFELEDAGEYPYGITDRDARYRATFQSGGLLWEDLGEFAKIYDVEGNIIVDLGEKYSEVEKMG
NGYYLVKKRPSGYQTKEVQYGVVNNNGEEVIPLSAELGEYTDGILGNGIILTGNVCISGEDGKVTEINNLNGGRYSTRIH
AKRGNKLIAEGGICDLEGNLIAEFNPPYDYRVADMLVSDNTVLTFSGIRTNDETTIRVYDFNGNMISEEAFPDVDIRHIG
EYSGGYASVEIFGSDGKYVTMLDENGQFAFEPIKVEGDFKNYLGVSNGMLSYPVDDHSTAFIDKTGEIVFTIDVPYEKVG
EYTDGCVRFQTYYGYNYVDVENKKCVFEDKGKQVHFMK
>WP_003022299.1 sigma-70 family RNA polymerase sigma factor [Blautia hansenii]
MKKDEWQLIYEKYHKSVYLYALSLTKNRTDAEDLLQETFVKAFLSYENTGSLKGWLVKVLRNEFYNLCYKRKKELLDDGE
LICEYLSSEEDLLAGMIEQEERKALFLAIAALPVQMKEILMESIYFQLSDEAIAKAHGLTKENVRQIRCRAKKKLISSMK
EGM
>WP_003022301.1 sigma factor regulator N-terminal domain-containing protein [Blautia hansenii]
MKDWNEKKLDEELNALVEELPLKDDLEKKINQSINRRIRKIIITTVSATLIFLLLIFAIISPVMNCLYFNPYKLNKEPDK
IYTNVMRDYWELSKPYTEIMDMEVTPKGFANYEVQVQVTDGKSEVQLGTPNAGFHVKCGKYTDMIEPNQLYFTHIFGRFE
QPYSNKEEIVEQIEELPESAMIYLVVSDSKAKTLSELQNLPVQIDWIQVYQPNAEFQGGLQLSNRTVCMEKEDERELLSE
KELKKVYLSNLKNLLDNSELWTDLGLCDGRKAWTDEVGVLEKTYQDAQKLKTLESENYCVSGKKDNILTYLQNLEEQSIF
VEDVSFTSLQTKSN
>WP_003022303.1 hypothetical protein [Blautia hansenii]
MEEKKPFYKTAEKGKFYMREAPAEEEKNLMRTYYPKTAGMIQAMVEDACDRLDYEGSFLYDEYPDKWSIERACQRMESRM
EMQTQSVSENLLGEFIRTLFCQEMYRRRCRRKRCR
>WP_003022306.1 hypothetical protein [Blautia hansenii]
MKKKLRRILILFFIFILGVAGFSCLMNSQNTDNKTDLQTASIPCMAMKIGGMPVNRMYGYKDDMQADFMRDTLTPLGTDK
TLQVSITPYNQKIESLVYEIRTSDGSKVIENNKINHFEEEEDGTLSAAFTLQKSILMDQEYALNFTLKTEHGSWNYYTRL
IQRAGLSTEKYIEFVNSFYTKTFEEEGKGELRTYLETDNSGGNNSFNDLNIHSTLDMVTWKELEPEVSRPGIPSIKDINA
NTGSLSITYYMTAENEKGEIERYQVDEFYRMRYDQTRIRLLDFHRSAKQVLTTEQSVVTEGQLNLGVTDKDVQYLSDSTG
QIVAFVQQGDLWSYNLKTNKLSCIFSFRDLGSNDERNDYSQHDIELVRVEKNGDMDFVLYGYMNRGQHEGKVGTAVYHYS
AEQNVVEERFFLSSIKSFEFLKQELEKFTYISKNGYFYRVLNGDLYQFHMEDKEYKILQENVKDDCFKVSESGRYVAWLD
GMDVNNGTSITMMDMETQKQKKIQAEEGTKLRVFGFMNDDLVYGIAGDGDIVGGQFAMNEIRIQNLAGEVKKTYHEDGYY
VMDVKFQDNLLEIIRAQWNGESYETVTSSQILNNVRDKQDKTFAVALMTTDRQANIIGLQFEGGSKQEPLVMEAKFMENT
KDVVLNMEQKEKNKEEYYVYAMGKLWGIYENAAEAIQTADTNAGVVLNRAQQYVWERGNTADKAMLALGDIPDAVKKAPL
SADELEKEIQKQGQAVDMTGCTLSQILYQTGAQRPVIVKGEGGASKVIVGFDGYNTYLYDPSSQTTAPMGMNDSTKVFEE
NGNVFICYMEKINE
>WP_003022308.1 aminopeptidase [Blautia hansenii]
MDERIKKLAKVLVNHSCRVQKGEKVYIHYVGYETKALARQLIKEVYEAGGIPFPHFTDAQVEREMLLHCTKEQLQLMAEV
DGQEMSQMDCYIGIRGGDNVSEKSDVPAEKLNLYEQYYSTPVHGNIRVPKTKWVVLRYPNASMAQLSNTSLEAFEDFYFD
VCTLDYGKMAKAMEPLVKYMEKTDKVRITGPGTDLTFSIKDIPVVPCSGECNIPDGEVFTAPVRDSINGTLSYNTPSAFQ
GFTYENICLEFKDGKIIKATANDTERINKVFDIDEGARYVGEFAIGVNPYVLNPMKDTLFDEKIQGSIHITPGRCYENDA
PNGNHSAIHWDLVLIQRPEYGGGEIYFDDVLVRKDGRFVVPELECLNPENLK
>WP_003022310.1 asparagine--tRNA ligase [Blautia hansenii]
MQLTTVKEIYRNREEYLDKEVTVGGWVRSVRDSKTFGFIVLHDGSFFETLQVVYHDTMENFQAISKLNVGAAIVVKGTLV
ATPQAKQPFEIQATEIMVEGDSAADYPLQKKRHSMEYLRTISHLRPRTNTFQAVFRVRSLIAYAIHQFFQEQGFVYVHTP
LITGSDCEGAGEMFQVTTMDLNDIPKTEEGKVDFSQDFFKKPTNLTVSGQLNGETFAQAFRNIYTFGPTFRAENSNTTRH
AAEFWMIEPEMAFSDLDDNMALAESMLKYVIRYVLENAPEEMNFFNSFVDKGLLDRLNNVLNSEFGHVTYTEAIEILEKA
NDKFDYKVYWGCDLQTEHERYLTEQVYKRPVFVTDYPKEIKAFYMKQNEDGKTVAAMDCLVPGIGEIIGGSQREDSYEKL
SQRMKEMNLNEEDYGFYLDLRKYGSTRHSGFGLGFERCVMYLTGMQNIRDVIPFPRTVNNCEL
>WP_003022312.1 DNA repair exonuclease [Blautia hansenii]
MKFFHIADVHLGATPDKGFPWSYDRGREIWESFQNVIRQAGRENVGLFLIAGDLFHRQPLLKELKEVNALFASIPNTKIV
LIAGNHDYIKENSFYKKISWAKNVFWLSKEELSHVDFADLGVRVYGFSYHSREILEARYNQMQISSSPMPVNILLAHGGD
ETHIPISGDTFLYTPFDYVALGHIHKPQVLQKNKVIYAGSLEPLDKNETGAHGYIKGEIRKKEIYTEFVSSSIREYRTVS
IQVGKDTTQFSLENEIRKTIGEQGEEHLYTILLEGKKPVHTEFFTDAFYKLGNVREIEDKTTMAYSKEQLKENYKGSIME
AYLALFEKEERTEEMEKAFQYGVEALLESGEELL
>WP_003022314.1 ATP-binding protein [Blautia hansenii]
MIINRLILKNFGKFQGKEIELKEGINILFGENESGKSTIHVFLQSMLFGMKRGRGKASKTDIYSRYMPWENGNWYEGSMV
FTCGERTFRLERGFGKFAKAPILVCKTDGEMLSVEHGDLDMLLGGITENVYENTVSVGQAKSRTEEGLLKEIRDYLSEFQ
GTGDFRFHPEQAVEILKKRRKELEQKEREALAEKEKQERESALKIHLEEEEIENIQRKLKEKLSGDASAREVQERGKGKI
ILLAILLLVGAVLGVWVWKSPIMAIVLPLLLLGMYFGLSYLLSQKRKREQQAAKKAKTEERRRLLKESLQERQMKLENLK
EAAAERKHDYDTIEKIRKEIQAVSIAEAKIKEAAGNLQKLTGQKLQDEISEIFAQITGGKYKRVLLTENFEIYLDTGEKY
LQLYQVSYGTAEQVYLALRLACGTILCQEEELPLILDETFAMYDEKRLIQALKYISQRKSQVILFSSNKREIQALEKAGI
PFSLSKLS
>WP_003022315.1 hypothetical protein [Blautia hansenii]
MKDKFIPILSVCTALFAILYAGYVYQVTQDISLVTVVLLIAGLAPAIHTAWNYVKIKMEEYENTHFKHHYHC
>WP_003022318.1 ATP-binding protein [Blautia hansenii]
MSLKNFQYDALMRSYNQKQLLHKHEQSERIAQAEEKMPRLAEIRKEIAALGLLKARIVLGAVKEEDFNLSEKIQQLSKER
AAILAQNGYPKDYLDMHYDCPLCKDTGYIGSEKCACFQKAAVDLLYTQSNIRSILNTENFSHFSFDYYSSDFTDASSGIT
SLDSAKNAYEKSWDFIDDFPSGNNLLIYGDTGVGKTYLTHCIAKELLDRSFFVLYFTSFDLFDLLSKNAFEKDAEAADMA
QFVFDCDLLIIDDLGTELTNSFISSQLFCCINERIINKKSTVISTNLTMEDFLDTYSERTFSRVTSKYTLLKLVGNDIRI
QKRLLGGK
>WP_003022319.1 DnaD domain protein [Blautia hansenii]
MGQFKVYNSFPEEFTFISNSFLDFYMPSANGEFVKIYLYLLRHASGKGTALNLSSIADAFNCTEADIQRALRYWKNCGVL
DIVFDGNGNLREIVFHSPKEKQASLNETAVTAEKTVSADFSLTPDKVKELKNNSEVRQLLFIAEQYLGKNLSPTDMQTLL
YLYDEVKLSSDLLEYLIEYCVSKGSTSMAYIKKVGLAWAEQNITTVTEAKEETNLYNKNYFTILRAFGIKNRNPLDKEIQ
YMNLWLNQYGFTLEIISEACNRTVLATGKASFSYADSILESWFKKGVHHLSDIDALDQSFQQKKAAKTTASKPQPAPSKN
KFNNFHQRNYNMAELEKQLLNK
>WP_003022323.1 glucose-1-phosphate adenylyltransferase [Blautia hansenii]
MIKKEMIAMLLAGGQGSRLGVLTAKVAKPAVTFGGKYRIIDFPLSNCINSGVDTVGVLTQYQPLRLNTHIGIGIPWDLDR
NVGGVSILPPYEKKTNTEWYTGTANAIYQNLAYMENYNPDYVLILGGDHIYKMDYEIMLDFHKANKADVTIACMPVPWEE
ASRFGLAITDETGRITEFEEKPAEPKSNLASMGIYIFSWPVLKEALIALKDQSGCDFGKHILPYCKDKGQRLFAYEYNGY
WKDVGTLGSYWEANMELIDIIPEFNLYEEFWKIYTKGDVITPQYIAADAVVEKSIIGEGTEVYGEVHNSVIGAGVTIKKG
AVIRDSIIMKGTIIGEHDVIDKAIIAENVTVGDNVVMGIGEEVLNKIKPNVYSFGLVTVGANTVIPSNVSIGKNTAVVGA
TAPEDYPDGILDSGEILNKEGETE
>WP_003022324.1 glucose-1-phosphate adenylyltransferase subunit GlgD [Blautia hansenii]
MRAIGIILAGGNNYRMKELSNKRAIAAMPVAGSYRSIDFALSNMSNSHIQKVAVLTQYNARSLNEHLSSSKWWDFGRKQG
GLFTFTPTITPDNSFWYRGTADAIYQNLDFLKNSHEPYVVIASGDCVYKLDYNKVLEYHIAKRADITVVCTDVNDEDATR
FGCVKMNEDCRIEEFDEKPMVAQSNTVSTGIYVIRRRQLIELIEKCGMEGRYDFVKDILIRYKNLKRIYGYKINSYWSNI
ATVESYYKTNMDFLKPEIRDYFFRQYPGVQSKIDDLPPAKYNPGSSVKNSLISSGCIINGTVENSVLFKKVFVGNNCVIK
NSIILNDVYLGDNTHIENCIVESRDTIHANSYYSGEDGIKIVVERNDRYVL
>WP_003022325.1 septation regulator SpoVG [Blautia hansenii]
MNITDVRVRRVAKEGKMKAVVSITIDEEFVVHDFKVIEGEKGLFIAMPSRKATDGEYRDIAHPINSATREKIQNIILEKY
EQVLAEEPVEEAEN
>WP_003022327.1 MerR family transcriptional regulator [Blautia hansenii]
MKQYFKIGEISKLYKIGVDSIRYYEEIGLIQPERSESGYRHYSIHDIWRLNVIRDLRSIGFTMEQIREYLENHTTSSSLK
LLEEEQEVIQQQMQYLQKLQKNVAQRLNTIRCAQTLPLYKIEQITLPPRRCHNLSEGYHAAEEMDILIERLINLDKDRLY
IIGSNQIGTRISLSALQDKKVLSYQSVFLIDEQGENFIPGGDYLCVTYRGSYSQSTQWGLKLAEYAKKHHLTVHGELLEL
LWVDIHISSDETEHITQLQLPVKKIS
>WP_003022329.1 YitT family protein [Blautia hansenii]
MRSIWKEIKLSSVLLLLAGSALLAFGLYNVHSISNVTEGGILGLTLLLEHWFGISPSFSGFLLTALCYFLGWKILGKRFL
VFSFISAIGFSVFYGIFEQFDPLFPQIGEMPFLAAVVGALFVGISVGICVRVGGAPTGDDALAMSLSSVLPVDIQWIYLA
SDLVVLFISLSYIPLNKILYSLLTVLLSGQIIGIIQKIRLPASLGMADIY
>WP_003022334.1 ABC transporter ATP-binding protein [Blautia hansenii]
MKNAIIFKRLLKYLKEYRLRLCLVLLSAVISTAFMVLAPFLVGKVTTTLFASIEDGVFYWETILWLLAALVALYFISQTF
SFLQGFGMAKITANVMQTIRREINEKMHRLKLNYYDVHTHGDILSIITNDVDTINNAISQNLTAAVTQVTTAIGVLVMML
LISPSLSLIPIIMVPLSLLSAAGVMKASEKHYGEQQELLGKLNGYVEEMYNGQSVVQTFNYQERAKKRFAQLNDALKNSS
RKAETTAGAISPITTLVNDLGYVLCAAIGCLWAIAGKIAVGNVQAMLEYTWRFAEPFSAIAGMVGSFGAAAAAGKRIFSL
LDAEEEIPDSQQCIVPNDCSGRVTFENVKFGYRPEHLLMNGINLTVEPGQKVAVVGPTGAGKTTLINLLMRFYEVNEGAI
KVDGVRITDMSREELRNRFGMVLQDTWLFEGTIGENIGYAEDNMTKEKVKEAAKSACAHNFIKTLPGGYDMVLTKGAENI
SQGERQLLTIARAIASDPEIMILDEATSNVDTHTEVLIQKAMAELMKGRTSFVIAHRLSTIRDADMILYMEDGDIKEVGN
HEELMKKNGKYAALYMSQFG
>WP_003022336.1 RsmB/NOP family class I SAM-dependent RNA methyltransferase [Blautia hansenii]
MKQLPEKFLSRMEAMLGEEFPAFLQSYDFPRKFGLRVNTNKISVEEFLKISPFHLEPIPWIDNGFFYDENDRPSRHPYYF
AGLYYLQEPSAMTPANRFSVNPGEYVLDLCAAPGGKATELGAKLQGNGFLVANDISNSRAKALLRNLELFGIKNSMVTNE
TPAKLAKYFPEFFDKILVDAPCSGEGMFRKDPDVAKTWDETRPEFFGKLQREIATQAISMLKPGGELLYSTCTFSPIENE
GLISFILENFPEIELLTLDDYEGFTKGCPDWGNKDTRLKKCIRIFPHHMEGEGHFLALMKKNGCSVSSRITPTTKPDKTS
KKLLDEFFKNMSQPLDFNRIDIRNENVYYLPEADTASLKGIKFLRNGLFLGELKKNRFEPSQPFAMSLQMEDFHNIVNLS
SSDERAMRYLKGETLILSEAEAPQKGWHLVCTDGFPLGWGKIVGTTLKNKYPAGWRLHY
>WP_003022338.1 hypothetical protein [Blautia hansenii]
MEQVSFFNRDNVLEQITFYSLCSTEDRKKILGELPMTFSDFRRFSLISDYLQLHAFHEMLWDLYSDIYLGDIFDLMEKCN
TNHEDIPDMLSEAKQWLADFRAQAPNETVAFLLEKVFSRKLEAKTLF
>WP_003022342.1 tRNA adenosine(34) deaminase TadA [Blautia hansenii]
MTEDERFMREAKKQAMKAYALREVPIGCVIVYEGKIIARGYNRRNTDKNTVSHAEINAIRKASKKLGDWRLEGCTLYVTL
EPCQMCAGAIIQARVDRVVIGSMNPKAGCAGSVLNLLEMDGFNHKAEVTRGVLEEECSSMLSGFFKELREEKAKKKQQER
EGAV
>WP_003022344.1 homocysteine S-methyltransferase family protein [Blautia hansenii]
MTREEFRELIGREIVILDGATGSNLMKAGMPKGICTEKWICENPQPLMNLQSAYQQAGSQIVYAPTFSANKISLANHGLE
NQVHSLNKQLVEISRSAVGENCMVAGDLTTTGKQDAEYETLLDAYKEQIEAQLEAGVDLLVAETMLGVTEPMAVLDAARE
LCSLPVLCTLTVESDGSLFFGGNIYDSAELLEEMGADAVGINCSTGPDQLLSVVENIRKRIHIPLIVKPNAGNPVIDAMG
NPVYSMGAEEFARHIKRLIDAGANLVGGCCGTTPAYIEQLVKLKSSF
>WP_003022346.1 DedA family protein [Blautia hansenii]
MNDLLVEILNTYGYLGIAFLIMIENIFPPIPSEVILTFSGFMTTFTQMNLPGVVVSATVGSLAGAIFLYELGSVLSMEKI
QSLVNGPVGKALHLDIHDIEKAISWFDSKGNYTVFLCRFIPIVRSLISIPAGIAQMRLGPFFLMTTLGSLLWNFILIFLG
AAAGSSWQKAVQYFHNYSQAAKIVLVLFSLVGLLLFLRRQFKKKTSV
>WP_003022351.1 DNA polymerase III subunit gamma/tau [Blautia hansenii]
MGYTALYRKFRPQEFEDVKGQEHIVTTLKNQIKADRIGHAYLFCGTRGTGKTTIAKILARAVNCEHPVDGSPCNTCKTCR
AINEGTSMNVIEIDAASNNGVDNIREIREEVAYRPTTGKYKVYIIDEVHMLSTGAFNALLKTLEEPPSYVIFILATTEAH
KIPITILSRCQRYDFRRITADTIAARLQELMDKEGNDVEEKAIRYIAKAADGSMRDALSLLDQCIAFYLGEKLTYEKVLE
NLGAVDTQVFSRMLRQILQQDTAGTIKTLDEIIIQGRELGQFVTDFIWYLRNLLLISTSEHPEEAVDASAENLERMKEES
SMVDAETLMRYIRIFSELSNQIKYASQKRVLVEIALIKLCQPVMEMNLDSLYDRVRVLEEKLKNGVTVQSLPTENYVRTR
AENPEEQILKEETVKPEKAAPEDLQYVKKNWNAIIRDTKGLLQQMLLDSIPKYDGNTGEPILYVEFQNFLAQTCIDNPDN
LEMLKNAVRKKIGKEVEIKMILKNSETGHGKSGLAEISVDDLIHKNINMEITVEDMEE
>WP_003022353.1 YbaB/EbfC family nucleoid-associated protein [Blautia hansenii]
MAKRGGFPGGMMPGNMNNLMKQAQKMQRQMEENQKALEEKEFTAAAGGGAVEVTVSGKKEVLKVKLAEEVVDPDDIEMLE
DLIVAATNEALRKMEEESAAVMSKLTGGLGGMGGGFPF
>WP_003022355.1 recombination mediator RecR [Blautia hansenii]
MEYYSSHINKLIEEFSRLPGIGAKSAQRLAFHVLNMPKEQVEQLAGAITNAKANVQYCKCCYTLTDQEICPICKNPKRNH
QVIMVVENTRDLAAYEKTGKFDGVYHVLHGAISPMLGIGPDDIKLKELMQRISQNDIEEVIIATNSSLEGETTAMYISKL
IKPTGIKVSRIASGVPVGGDLEYIDEVTLLRALEGRVEL
>WP_003022357.1 LacI family DNA-binding transcriptional regulator [Blautia hansenii]
MRKKVTSTDIAKAAGVSQATVSMVLNKKYNVSFSKETIEKVERAAAELGYTIPKRRQRKNVKDSRLLVVFCPTLTNPYYV
MLLQGIETVAKENGYGVFVCNTQRELKLEEQYLKMMHSVSPAGIIYTCNPSNQFMEQVEEIAEKIPLVIISNRDKVKVDA
INQDNTKIGSLMARHLLELGHQKVAFIAPPLTKRQAQRFRRVEGFVKEFEKENLSQFVSIKAADDHWDEVLPSVDSEYRI
GYNLTKELLKERPDITAIAGLNDMIAFGIIDALHEEKYRVPGDVSVIGCDNIIFSRMMPMALTTIEHFVPLKGRDACDII
MKKIATDAHLYQEITPVSIYHIEYEPKLIVRKTTSYVRAREKKQKNN
>WP_003022362.1 transketolase [Blautia hansenii]
MNKLELQKMANEIRKGIITAVHSAKAGHPGGSLSATEVFTYLYFEEMNIDPKNPKKADRDRFVLSKGHTAPGLYSALAHR
GYFPVEDLVTLRHIGSYLQGHPDMKHIPGVDMSSGSLGQGISAAVGMALSAKLSGESYRVYTLLGDGEIQEGQVWEAAML
AGHRKLDNLTVIVDNNGLQIDGNIEDVCSPYPIDKKFEAFNFHVINVEDGNDFDQLKAAFDEAKTVKGMPTAIIMKTVKG
KDVSFMENNAGWHGKAPNDEEFAIAMADLEKVGEALCQK
>WP_003022364.1 transketolase family protein [Blautia hansenii]
MSEVKKIATRDSYGNALVELGKKYENLVVLDADLAGATKTATFQKAFPERHIDCGIAEGNMVGVAAGLAATGKVPFASSF
AMFAAGRAYEQVRNSVGYPHLNVKIGATHAGISVGEDGATHQCNEDIALMRTIPGMVILNPSDDVEARAAVEAAYHHEGP
VYLRFGRLAVPVINDREDYKFEIGKGIVLREGKDVTIFATGLCVNEALQAAEKLAADGIDAKVINIHTIKPLDEELVVKA
AMETGKVVTIEEHSVIGGLGGAVAEVLSEKAPTKMLRIGINDVFGESGPALKLLEKYGIDAAGIYEKVKAFV
>WP_003022366.1 hypothetical protein [Blautia hansenii]
MRAGKKRKRGKHTALSPGNEEFYSYIKDLVHHPYVLKMKKFPHHCETSCYQHCLNVAYYNYRICKFFHLDARSAARAGML
HDLFLYDWRGHRKKTGDPVHAMTHPHRALHNAKKYFHLNPLEEEMIVKHMFPVTPIPPMHWETWIITLTDKYCGTCEIGR
YYYKVWFPRGAYALIKGIVKKVFGPDYEYEDYVLPFGKEEAAAADSGVNFVKLRVRSEGNWKKGPAGNRRGPKY
>WP_003022367.1 LysM peptidoglycan-binding domain-containing protein [Blautia hansenii]
MIEIVYEKEKQKPEGNEGYFRIPNNIRQIGEITGTQKIYIEDYAYTYLCRIATENSHKGMAAILMGQSNWKDGNSYLFIK
SAVALEEMEVSEEHLAFTQEIWNHVYEKNKEYFPEQEVVGWFLSIPGCSMELHEIICQTHLNHFGGNDKILLVREPLEKE
EAFYRYEDGKMSRQTGFYVYYEKNEPMRSFLISQNAKQEKKTEEVDDSAVHTFRKKVEMKSETEEKYKFPVFKTVGVCAM
AAALAVGVLYANDYKKEKSSKTAVASIKEKEEEPVKVTPVNGTPDENTKSEETEEVKEEIPKEEVQNSQPANVSAQNSYI
IQQGDTLTKISIKNYGNAKRVKEICELNQIQENDLIYPGQTILLP
>WP_003022370.1 DUF5711 family protein [Blautia hansenii]
MNVKKHTSENNKVIQLYKNKWNRKWFIPLGILIFILMVILGIKYHVYHNYRTLASSGNEDTQSSGYIPLGDRLLKYGDDG
AYLLSQSHEILWNYTFEMSNPSADVRGEKAVIYDKKGTKMFVLDKNKPISDMETKFPILQAEITEKGSVAAVLQDGEKTW
INYYASDGSVIAENQTRIENPGYPLDMTVSPGGENIAVSFLMVENSRLISKVIFYNFGDAGQNKEDNIVAEYQYENIVIP
QIIYLDNTTAVAFGDNGYSIFKGIENPKEEVKETIEEEIVSTFHNEKYFGLVLKGTGKKEGYMMQLYSPSGKKMFSEKFE
HEYQSIDISKEMIILCDGSKVRMYNLKGILKFDGIIGEGAVKNVFQMSSKRYMVISENGIHTISLK
>WP_003022375.1 IMP dehydrogenase [Blautia hansenii]
MGKIIGEGITFDDVLLVPAYSEVIPNQVELSTYLTKKVKLNIPMMSAGMDTVTEHRMAIAMARQGGIGIIHKNMTIEEQA
EEVDKVKRSENGVITDPFYLSQEHTLADANDLMAKFRISGVPITEGRKLVGIITNRDLKFEEDFSRKIKECMTSENLVTA
REGVTLEEAKKILAKSRKEKLPIVDENFNLKGLITIKDIEKQIKYPLSAKDAQGRLLCGAAVGITANVMARVDALVNANV
DVIVVDSAHGHSANILKAVREIKEKYPELQLIAGNVATGEATRALIEAGVDAVKVGIGPGSICTTRVVAGIGVPQITAVM
DCYEVAKEYGIPIIADGGIKYSGDMTKAIAAGANVCMMGSIFAGCDESPGDFELYQGRKYKVYRGMGSISAMENGSKDRY
FQQDAKKLVPEGVEGRVAYKGHVEDTVFQLIGGLRSGMGYCGAKDIETLKETGNFVKISAASLKESHPHDIHITKEAPNY
SIDE
>WP_003022377.1 DUF6106 family protein [Blautia hansenii]
MNDSYSELLVKKEQTGKDKVIKFLLIGVIAATAVVGIIIPLVWVLTLGLGIAAYFILPNLDLEYEYVYVNGELDIDKIMA
KSKRKRVQSFDLAKMEIMAPVNSHRMDYQNHNTKLKVLDFSSGNKEHKVYAMIIPDEKEICKVLLEPDQTLLENIQKSCP
RKVFMD
>WP_003022378.1 chaperonin GroEL [Blautia hansenii]
MAKEIKYGGEARVALEAGVNKLADTVRVTLGPKGRNVVLDKSFGAPLITNDGVTIAKEIELEDGFENMGAQLIKEVAAKT
NDVAGDGTTTATVLAQAMVHEGMKNLAAGANPIILRKGMKKATEAAVNAIQNMSSNIEGRDQIARVAAISAGDDEVGEMV
AEAMEKVSKDGVITIEESKTMKTELDLVEGMQFDRGYISAYMATDMDKMETVLDDPYILITDKKISNIQDILPVLEQIVK
TGAKLLIIAEDIEGEALTTLIVNKLRGTFSVCAVKAPGYGDRRKEMLKDIAVLTNGTVISDEIGLELKDTTLEQLGRAKS
VKVQKETTVIVDGMGEKEEIDARVAQIKHQIAETTSEFDKEKLQERLAKLAGGVAVIRVGAATETEMKEAKLRMEDALNA
TRAAVEEGVIAGGGSAYIHASKEVAKVVDTLEGDEKTGAKVVLKALEAPLFHIAANAGLEGSVIINKVRESEVGTGFDAL
HEEYVDMVKKGILDPAKVTRSALQNATSVAGTLLTTEAVVSTIKEETPAMPAGAPGMGMM
>WP_003022384.1 type I DNA topoisomerase [Blautia hansenii]
MAKYLVIVESPAKVKTIKKFLGSNYEVMASNGHVRDLPKSQLGIDVDNDFEPKYITIRGKGDILAALRKAAKKADKVYLA
TDPDREGEAISWHLSNSLKLDEKKMRRITFNEITKTAVKASIKEARDINMDLVDAQQTRRILDRMVGYKISPVLWAKVKR
GLSAGRVQSVALRIIGDREDEINNFIPEEYWTLDAEFSVEGEKKPIIAKFYGNKNKKINIHSKEEMDKILSELKDAEYRI
AEVKKGERSKKAPLPFTTSTLQQEASKVLNFSTQKTMRLAQQLYEGVDVKGSGTIGIITYLRTDSTRISEEADYAARTYI
ASEFGEEYLATAEKKDDSKKKIQDAHEAIRPTDISRTPLSLKESLSRDQYRLYQLIWKRFAASRMQQAKYETISVKIQGG
EYYFTVSASKLKFDGFMAVYTQEDDAKSENQFLMKSLDENTKLAFNSFQEQQHFTQPPTHYTEAALVKALEEKGIGRPST
YAPTITTIIARRYVAKENKNLYMTELGEVVNNIMKEAFPSIVDVNFTATMEELLDYVGEGKVQWKTVIRNFYPDLDEAVK
TAEKELEQVKIEDEVTDVICEQCGRNMVIKYGPHGKFLACPGFPECKNTKPYLEKIGVPCPVCGKDIVVKRSKKGRLYYG
CENNPECEFMSWQRPSKEKCPSCGGYMLEKGNKLVCADEHCGYVMAKPKENDDNQ
>WP_003022386.1 DNA-processing protein DprA [Blautia hansenii]
MTEKIWQCSRFEEKYPKRLLVYENMPQTIYVKGKLPLETGKTVAIVGARVCSHYGAYQAYRFAKELAQQGVQIISGLAKG
IDANAHKGALDVGGNTYAVLGCGVDICYPKQNQRLYEEIIKKGGVLSEFENQTLPFAGNFPRRNRIISGLADLVLVVEAK
KKSGSLITANYALEQGKTVFAVPGRVDDALSEGCNLLIADGAGIANSVESILSELQILPEKKGDFLHKSKIWLASHEEMV
YSCLDLQPKNIEEIFQEVPLKSGEIMEILLKLELEGLIIEPVKNYYTRTGG
>WP_003022389.1 YifB family Mg chelatase-like AAA ATPase [Blautia hansenii]
MFRKVMSATIIGVNCIPIQVEADVRNGLPGFSMVGYLSSRVREAQDRVCTALRNSGFSFPAKHITVNLSPADVKKDGTGF
DLPIAAALLSAFGYLDFACLENVCMAGELSLSGEIKGIKGILPIVDRAVKEKCRLCIIPKENAKEVEMIDEIPILAVENM
RELADCAALKNWGAVRNSTKKWEDAVYEGEWDFSEIAGQEAAKEAAVIAVAGFHNLLMIGTKGSGKTMIAKSIPSIFPAL
SKEEAMEISGIYSAAGLLSQENPIMKTRPFRTPHHTASPKALAGGGQIPRPGEITLAHKGILFLDELPEFSRSTLEILRQ
PLEEHKICISRVSGNFQFPADFLFVGAMNACPCGYYPDRNKCSCSDTEVAKYMGKISGPIFDRFDLCTEMKQVPKEQLWK
KKKGKTSRELREIIKEVYDIQKERYQGKENSFNGRLKGQEIEKYCETSLEGKKLLKRAYEKMNLSVRVYHKILKTARTIA
DLEKSEKIEVSHISKAVSYRALEKKDW
>WP_003022392.1 RNA polymerase sporulation sigma factor SigK [Blautia hansenii]
MKTFLKPLTSEEESYYLQEYKQGNLEAKNILIERNLRLVAHIVKKYQGAPEEMDDLISIGTIGLIKAIHTFDAQKASRLS
TYAARCIDNELLMLLRSKKKSNREVSLYDPIGTDKEGNEISLLDIIETEPVDVVKNYSLKQDIARLYQLLPKVLTTRERE
IIKLRYGLYGEQELTQREIAKRLNISRSYVSRIEKNAILKLRSFFPSS
>WP_003022396.1 O-methyltransferase [Blautia hansenii]
MIVDERMVTYINSLDKGNTPFLNELEKEALANYVPIIRREMQSFLKVLLQIKAPLRILEVGTAVGFSTILMSTYAPKECK
IVTIENYEKRIPIAKENFKKAGKEEQIQILEGDAKEVLKTLSEPFDFIFMDAAKGQYINFLPDVLRLLKTGGILLSDNVL
QDGDIIESHFAVERRNRTIYKRMRQYLYVLKNHELLETSILPLGDGVTLSIKK
>WP_003022398.1 endolytic transglycosylase MltG [Blautia hansenii]
MGKQIRKQKKSSIIAGGFFRFALYLCVIVGVIYIGKSAYDFGYEIFNQEAMDNEENGRDVTVVIKEGDSVYQIGKTLKKK
GLIDDAKIFVAQEMLSSYKGKQQPGTYILSTSMTPDEMMEILARENTEGQPDQTNTGGKAKEGSSEIQDGSSSSPKETDE
SSQDEGGEQS
>WP_003022400.1 YlbF family regulator [Blautia hansenii]
MSFIDTCTEMLISAIKNGNSYRQYCAALEEIKKTPGLKEQVDELRRLNYQIQNQSTDINLDTALENLDEKMEKLCRIVEV
NQFLDAEMALCRQLQEISAAVHQGIYLDIPDLS
>WP_003022402.1 ribonuclease J [Blautia hansenii]
MKKNNNGKLRIIPLGGLEQIGMNITAFEYEDSIIVVDCGLSFPEDDMLGIDLVIPDVTYLKENIDKVKGFVITHGHEDHI
GALPYVLREINVPIYATKLTVGLIDNKLKEHNLLRTTKRKVIKHGQSINLGCFRIEFIKTNHSIQDASALAIYSPAGIVI
HTGDFKVDYTPVFGDAIDLQRFAEIGKKGVLALMCDSTNAERKGFTMSERTVGKTFDNIFAEHKNTRIIIATFASNVDRV
QQIINSAYKYGRKVAVEGRSMVNVIGTAAELGYLQIPDKTLIDIDQIKNYPDDKVVLITTGSQGESMAALSRMAANIHKK
VTIKPNDTIIFSSNPIPGNEKAVSRVINELSRKGADVIFQDAHVSGHACQEEIKLIYSLVKPKYSIPVHGEYRHLKAQAQ
IASDLGIPKENIFILSSGDVLELNEEEPAKVKEKVRTGAILVDGLGVGDVGNIVLRDRQHLAEDGIMIVVLTLEKHSSRL
LAGPDIVSRGFVYVRESEDLMDEARIVVEDAIDVCLDKHITDWGKIKNIIKDSLGDFLWKRTKRNPMILPIIMEA
>WP_003022404.1 MULTISPECIES: DUF1292 domain-containing protein [Blautia]
METVIFDGEDGTELEFGILEQTRVGGINYLLVIDPEENDEENGSAAYILKDISEDGDEEGCYVFVEDDTEYDAVYKVFAA
MLDDIDFE
>WP_003022406.1 Holliday junction resolvase RuvX [Blautia hansenii]
MRIMGLDYGSKTIGVAISDPLGITAQGIEIIRREEENKLRKSLRRVEELAKEYEVSEIVLGFPKNMNNTIGERAEKSLQL
KEALERRLGLPVVMWDERLTTVEANRTLMETGVRRENRGKYVDMIAAVFILQGYLDAKANPGTV
>WP_003022407.1 IreB family regulatory phosphoprotein [Blautia hansenii]
MANLENTQYFNVKTDPAVRVKEVLDLVYNAMAEKGYNPVNQIVGYIMSGDPTYITSYKGARSTIMKVERDELVEELLKEY
IKNKSWKRD
>WP_003022409.1 tRNA (N(6)-L-threonylcarbamoyladenosine(37)-C(2))-methylthiotransferase MtaB [Blautia hansenii]
MKKKVALHNLGCKVNAYELEAMQEMLEKAGYEIVPFAPGADVYIINTCTVTNIADRKSRQMLHKARKMNPEAIVIAAGCY
VQAQKNMENIDDAIDIVLGNNRKQDLLFVLENYKKGSGQEKDLISLDKPVEYEELQLSSTGEHTRAYLKVQDGCNQFCSY
CIIPYVRGRVRSRRKEEVLEEVLRLTKNGYQEFVLTGIHLSSYGVDCEDNLLELIKAVHEIEGVKRIRLGSLEPRIITEE
FAQALGNMPKICPHFHLSLQSGCDATLMRMNRKYSAEEYLEGCRLLRKYFKNPALTTDVIVGFPQESEEEFEQSYKMIES
VEFYETHIFKYSRRQGTRAAEMEGQVDEAVKTERSHKLIQLGKEKKQKYMESFLGQQVEILFEETAKIQGEEYWIGYTKE
YLKVAAKSKENLENRIVLGKVERFIEEGIFICSI
>WP_003022411.1 MULTISPECIES: HPr family phosphocarrier protein [Blautia]
MKTVKISLNSIDKVKSFVNEITKFDYDFDLVSGRYVIDAKSIMGIFSLDLSKAIDLNIHAADAALDEILEVLKPYLV
>WP_003022413.1 tRNA uracil 4-sulfurtransferase ThiI [Blautia hansenii]
MYKAFLIKYAEIAIKGKNRYIFEDALVAQIKYQLKNVEGKFRIVKEMGRIFIYTEGEFDYDETIEALKRVFGIFSICPAV
VLEDEGFEKLSQEVTEYVKKLYGEKALTFKVNTRRNKKTYPMQSMEISSALGGAILDACPNMKVDVHNPDVFVNVEIRNK
IYLYSENIPGPGGMPLGTNGSAMLLLSGGIDSPVAGYMIAKRGVTLDAVYFHAPPYTSERAKQKVVDLAKLVAKYSGPIR
LHVVNFTDIQLYIYDKCPHEELTIIMRRYMMKIAEEFAKKDGCLGLITGESIGQVASQTIHSLAATNDVCTMPVFRPVIG
FDKQEIVDVALKINTYETSILPYEDCCTIFVAKHPVTKPNLQIIKRSEEKLQEKIDEMMKEAVETAETIICE
>WP_003022416.1 cysteine desulfurase family protein [Blautia hansenii]
MEAYLDNSATTRCYEEVKDIVVKTMTEDFGNPSAMHLKGVDAENYIKEATKEIAKTLKVQEKEIFFTSGGTESDNWAVIG
TALAKNRQGKHIITTPFEHAAVSAPMEWLQKQGYEITEIPVDEKGNIFLEKLSGTIREDTILVSTMMVNNEMGAVLSVEE
MGRLVHEKNPQTTFHVDAIQAYGKYRIYPKKWNIDLLSVSSHKIHGPKGVGFLYVNEKTKIQPLILGGGQQKGMRSGTDN
VPGIAGLGVAAKKIYSHIDENVSSMMELKKYFAQELLKLENVEINGPEVEKGAPHILNVSFLGVRSEVLLHTLEDMNIYV
SAGSACSSHKRAGSASLTALRLTPERKESAIRFSFCEFTTKEEIDYTLEALKKVLPMLRRYARK
>WP_003022417.1 16S rRNA (uracil(1498)-N(3))-methyltransferase [Blautia hansenii]
MYRFFVEPSQIKDNQICISGSDVNHIKNVLRMKLKEEILISSGEDKEYTCYIEEIGEEEILAHIMYVQEAGYELSSKIYL
FQGLPKSDKMELIIQKAVELGVHQVIPVASKRAVVKLDKKKEEKKITRWQAISESAAKQSKRMYVPEITNVMSFQQAVDY
AGKLDIVLFPYELADGMKKTKEIIGKIKPGQSVGIFIGPEGGFEESEVALAKEKADAQVITLGKRILRTETAGLTVLAIL
MYTLEE
>WP_003022420.1 50S ribosomal protein L11 methyltransferase [Blautia hansenii]
MKWKKFRIKTKTEAEDIIISTLYDIGLEGAQIEDNVPLTPLEKEQMFVDILPQMQEDDGIAYLSFFVEETEDGELLMNGE
ITKEEEILNAVKTELDGLRDFMDIGEGSIAIDETEDIDWINNWKQYFKQFYVDDILIIPSWEEVKEEDKDRMIIHIDPGT
AFGTGMHETTQLCIRQLKKFVKEDTELLDVGTGSGILSIVALKLGAKHAVGTDLDPCAVPAVEENKEVNEIPTQDFDMMI
GNIIDDKEVQDKVGYEKYDIVVANILADVLVPLTPVIVNQMKKGGIYITSGIIDNKEETVVEAVKAAGLEVLEVTYQGEW
VSVTARKN
>WP_003022422.1 molecular chaperone DnaJ [Blautia hansenii]
MADKRDYYEVLGVDRGADDSAIKSAYRKLAKKYHPDVNPGDKEAEKKFKEATEAYGILSDPQKRKQYDQFGHAAFEQGGG
GAGGGFGGFGGFGGADMGDIFGDIFGDLFGGGGRRRPNNGPMKGANLRASVRITFEEAVFGCEKELELNLKDTCTTCNGT
GAKPGTSPETCPKCHGSGQVVYTQQSMFGTIQNVQTCPDCQGSGKIIKEKCTQCHGTGFTSSRKKIKVTIPAGIDNGQSI
RIREKGEPGVNGGPRGDLMVEVVVARHPIFQRQDMNIFSTAPITFAQAALGGEVRISTVDGDVLYDVKPGTQTDTKVRLK
GKGVPSLRNKNLRGDHYVTLVVEVPTKLNEEAKEALRKFDEACGNRPSSGEKKKKFGEKLKDMFEN
>WP_003022424.1 molecular chaperone DnaK [Blautia hansenii]
MGKIIGIDLGTTNSCVGVMEGGQPVVVANAEGARTTPSVVAFTKSGERLVGEPAKRQAVTNADKTISSIKRHMGTDYRVT
IDDKKYSPQEISAMILQKLKTDAENYLGEKVTEAVITVPAYFNDAQRQATKDAGKIAGLEVKRIINEPTAAALAYGLDNE
KEQKIMVYDLGGGTFDVSIIEIGDGVIEVLSTAGDNRLGGDDFDQKVADYMIAEFKKAEGVDLSADKMAMQRIKEAAEKA
KKELSSATTTNINLPFISMNANGPLHFDMNLTRAKFDELTHDLVERTAEPVKRALSDAGLSPSELGQVLLVGGSTRIPSV
QDKVKQLTGKEPSKTLNPDECVALGASVQGGKLAGDSGAGDILLLDVTPLSLSIETMGGIATRLIERNTTIPTKKSQIFS
TAADNQTAVDINVVQGERQFARDNKSLGQFRLDGIPPARRGVPQIEVTFDIDANGIVNVSAKDLGTGKEQHITITAGSNM
SDDEIDKAVKEAAEYEAQDKKRKEAVDTKNDADAMVFQTEKALEEAGDKIDANDKTAVEADLNALKDILAKCANVDEITD
AQVEEIKAGKEKLMQSAQKLFAKMYEQAQAQGGAQAGPDMGAGAQGGSNEAYGDDVVDGDYREV
>WP_003022426.1 nucleotide exchange factor GrpE [Blautia hansenii]
MSEEKKEYNTIEEDDMTQNETEEILEEDDVKLAEETVSETEETEETVEEKTAEKKGLFGKKKKDKKDEKIEELTDMVKRQ
MAEFDNFRKRTEKEKASMYQIGAREIVEKILPVVDNFERGLAMIPEDEKENPVATGMAQIYKQLMTAFDEIGVKAIEAVG
QEFNPDFHNAVMHVEDEEVEENIIVEEFQKGYMYKDYVVRHSMVKVAN
>WP_003022428.1 heat-inducible transcriptional repressor HrcA [Blautia hansenii]
MELVTELDERKRKILKAIIQTYLETGEPVGSRTISKYTDLNLSSATIRNEMSDLEELGYIVQPYTSAGRIPSDLGYRLYV
DELMKEKEQEVAEIKELMIEKTDKMEKVLKQVARVLASNTNYATMITGPAYHRNKVKFIQLSKVSEKQLLAVVVVEGNIV
KNHIINLQEAMDEETILKLNLLLNTQLNGLSIEEINLAIISRLKEQAGIHSAVVGSVIDAVAKAIAPDEEEMEIYTSGAT
NIFKYPELADRAKASELISTFEEKQALAEFAKETMEADNGKENTGIQIYIGDETPVQTMKDCSVVTATYDLGGGMQGTIG
IIGPKRMDYENVVDNLKTLKNQLDHIFKKS
>WP_003022433.1 MULTISPECIES: hypothetical protein [Blautia]
MGNVKFKIIAVFTQELLCCLDVLEPFIEEVIPKERKDQYYDYSEVIEIDLILEEYFNAA
>WP_003022441.1 MFS transporter [Blautia hansenii]
MEEKKYLKWYNKIGYGSGDIAGNVVYAFLTSFMMVYLTDSVGLAAGVVGTLIAVSKLFDGFTDIFFGSMIDKTHSKMGKA
KPWMLYGYIGCAITLVGCFAVPVSLGTTAKYAWFFISYTLLNGVFYTANNIAYSALTSLITKNSKERVQMGSYRFIFAFS
TSLLIQAITVGFVDKCGGDAAAWRTVAIIYAIIGLVVNTISALSVKELPEEELNEGEVKDDNEKYGMVHAFKLLVKNKYY
MMICGTYILQQLYGAMIGAGIYYMTWVLKNKNLFGQFAWAVNIPLIIALIFTPTLVGKWKGMYKLNLRGYVLAVIGRALV
VVAGYMGSVPLMMAFTALAALGQGPWQGDMNAVIASCSEYTYLTQGKRIDGTMYSCTSLGVKIGGGIGTAVVGWLLEFSG
YIGTNATQPQSALDMMQFMYLWLPLIFDVLIMFVLSRMNVEDANKKLKAEKGIAADEVTDASDIN
>WP_003022447.1 hypothetical protein [Blautia hansenii]
MNANFMKESKTIDYVVSLGLEAVKDKVKTEWEAKQVRDRLKNYISRQQKINWSCTREEEIDFGGLTHYIQTDLLDDVQER
LFGNREERGMARTSIISKATCYAQAHTSLSRQRAIWMTETAIDILHEFYKSRINRELKFIAAQIEDAVGEIATEQTKEIV
QTVQASEERVIKELKNAAKNIGNMSIEKNMQLMRQGDIGQVEDTVSNFFAAIGSTHILFPNYRYEYKGEKGQLYSKPLTK
EALEKYPPRISCTGTIQMNGKYLQKFDVNTIDYANRHQLPITLNVITAKKLLGNIDDPIQHEAEKLIGESFIIQPKPFPP
AFPCSISLDGNVMFDYILFRTEEILDDGTIIISNREQENCPFRIGMSVNMKLGKTTYSVDTVEPTNEELLQYLRFLTRAD
RGETISIKVLLLGEELATGKLGNVKYRSGFDKIETEMDFLEKIVAIEHYYNDTISIPEEIMLDDFQAISYLYSLINGEEC
TGSWSKLDFSMALTEELKQRISESDDTKFALSYVGSINVSFYGKSYELSVIRTFDSVVYQDIERLKKKAEILDVGDTIKL
VFLPGSKENGTWRDRINTDEI
>WP_003022449.1 SPFH domain-containing protein [Blautia hansenii]
MALFNRSNRKGGFMDEIRCDEPSYLIWKWHPSGSQVGANNRENAIRWGSSLRVKDGEVAVFVYKQKDGTMQDFIVGPFDQ
TIKTANFPVLASIVGLAYEGGTAFQAEVYFINLARIIQVKFGVPYFDVYDPRFADFGVPVAVRGTISFGIADYREFIKLH
RLSTFNLDDFQKQIRDAVNRYVKDVVANAPAAHDIPVVQIENKTALINDVVEYDLSERLKETFGVVVSGIDIGAIEIDKS
SDGYRQLMSVTKDLAGATAKAEAEARIRDIHAKQRIEAEHYEGTLRIQREEGQYAQHKQTQTANLGAFQVEKQAEVGVAG
ANALGQMGANGAGNVNFGGGDGTGFNMAAMMASMAVGGAVGQNIAGAMNNMMGGINQQTVPGAVPPPIPTVAYHVAINGQ
AAGPFNISVLAQMATSGQLTADSLVWKNGMAQWVKAGTVDELQGIFITIPPIPEK
>WP_003022455.1 helix-turn-helix transcriptional regulator [Blautia hansenii]
MRMSYKKLWLMLVEKEISAATLRKDLNIATGTMTKLRRNEEVALSVLLRICEYLDCNIGDICDAVRVESD
>WP_003022459.1 DUF6809 family protein [Blautia hansenii]
MKILEEFWYGNIEPTDYDTSSCKEYKKLQELICRNEEKLRAAMTDEQKALFEKYTDCVREHQTIMECLIFQNSFKLGARM
ILEVMNKTISYLMPPAGEILRVAFVVER
>WP_003022462.1 TnpV protein [Blautia hansenii]
MAQNLTYTQCGDYYIPDIRLAHTEAQPLGKYGRMRRSFLEQNNPMLFNDMVLTETLFLHLWEVQQTCEKRMELLMAELLA
KNPAPDKATQQLAWVAHMNRLKAQAEEVVLRELVYEEDIV
>WP_003022466.1 DUF1284 domain-containing protein [Blautia hansenii]
MEYQYKLRPHHGLCISFFSVKKYSEKYKEHIKKIIAELENASIVCATLQSDIFCEGCHSRLQDGSCSVADKVREYDQKIL
ELCGWKEGMLLPYSEFKQDIHDNILSCRKCETICSDCEWSEICYINGRKNKKLICWINEQDKILSFHQEEGFVQKEFTDR
DELRCFLLAVYGIYRIQ
>WP_003022471.1 aldo/keto reductase [Blautia hansenii]
MKNIKIANRLEASEIALGCMRITGLKGTDEVRELVDTAMDQGINFFDHADIYGNGESEHIFGEAIKGIPREKMIVQTKCG
IRPGLCYDFSKEHILESVDKSLKRLNMDYVDILLLHRPDTLMEPEEVAEAFDILEKEGKVRYFGVSNQNSMQMELLQHYC
SQKLIINQLQFSVAHCDIIDSGLNVNVHNDAGCVRDGSILEYCRLKEVTIQAWSPFLYGFFEGVFIGSEKFPELNKMLDE
LAEKYHVTNSAIAIAWILRHPAGIQAILGSTKKQRIAEICKASEIKLTREEWYALYMAAGKKLP
>WP_003022474.1 ATP-dependent 6-phosphofructokinase [Blautia hansenii]
MKKIGLLTSGGDCQALNVTMRGVAKSLYTNLEQLEIYGFLNGYEGLIYGRYKLLSKQDFSGILTIGGTMLGTSRQPFKQI
RVPDKSGLDKVRAMKENYYRLNLDCLVVLGGNGSQKTANLLSEEGLNVIHLPKTIDNDIYGTDITFGFQSAIDVATNVID
CIHTTAASHNRVFIVEIMGHKVGWLTLYAGIAGGADIILLPEIPYDIDSVMKSITARSKAGKGFTILAVAEGAISKKNAS
LSKKEYKEKMAKSKFPSVSYELAYEISNRLGSEVRVVVPGHTQRGGTPNAFDRVLSTRIGAAAAEAILEEDYGCMIAMIN
GEIKRVPLKNVSGKLKTVNPGCELIKEAKMIGISFGE
>WP_003022479.1 RidA family protein [Blautia hansenii]
MLKTIYTPKAPAAIGPYSQAVVCGDMLFTSGQIPVNPETGEIAGETISEQAEQVMKNIGAVLEEAGTNFENAVKTTCFLA
DMGDFQVFNEVYAKYFVNKPARSCVAVKTLPKNVLCEVEVIAKL
>WP_003022485.1 adenylosuccinate synthase [Blautia hansenii]
MVKAVVGANWGDEGKGKITDMLAKEADIVVRFQGGANAGHTIVNNYGKFALHSLPSGVFNENTTSIIGNGVALNIPVLFH
EIQSIVEQGVPMPDIKISDRAQIVMSYHIKFDEYEEERLAGKSFGSTKSGIAPFYSDKFAKIGFQVSELFEEEEALMEKA
ENICQKKNVDLEYLYHKPLLNPADIVKELKEYKEMIAPYVCDVSLLLWNALKEGKEILLEGQLGSLKDPDHGIYPMVTSS
STLAAYGAVGAGIPPYEIKKIITVCKAYSSAVGAGAFVSEIFGEEADELRRRGGDGGEYGATTGRPRRMGWFDCVASKYG
CRIQGTTDVAFTVLDVLGYLEEIPVCVAYDIDGEITTEFPTTSLLEKAKPVIEVLPGWNCDIRGIKKYEDLPENCRKYIE
FVEEKIGFPITMVSNGPGREDIIYR
>WP_003022486.1 DNA repair protein RadA [Blautia hansenii]
MAKGKKTLFFCQNCGYESPKWLGQCPGCREWNSFVEETVSATAKGKTTASGSTTGKKNEPVILADISIQENDRIKTEIEE
LDRVLGGGIVPGSMVLVGGDPGIGKSTLLLQVCRQLTGKGHKVLYVSGEESLGQIKLRAKRIGEFNENLLLLCETNLENI
RSVIEKVKPEMVVIDSIQTMYNEEVSSAPGSVSQVRESTGVLMQIAKGMGISVFIVGHVTKDGSVAGPRVLEHMVDTVLY
FEGDRQVIYRILRGVKNRFGSTNEIGVFEMREKGLMEVKNPSQVMLNGRPTDASGTAVVCSVEGTRPILIEIQALVTRTN
FGLPRRTSVGIDYNRVNLLMAVLEKRAGLHLGDCDAYVNLAGGMKLGEPAIDLGVVLAIVSSYKNQVIDERILIFGEVGL
SGEVRGVSMAESRVREAEKLGFTSCIMPKANVESLQGKYEIKLIGVANIKEAMNCI
>WP_003022489.1 ATP-dependent Clp protease ATP-binding subunit [Blautia hansenii]
MKKQYSKWALKALKLAEETARKCSHNYIGTEHILAGLLAVKDSTAGEILTEAGISLKKLLELMEKLVAPSSEVLLEEPQG
YTPRSKKILEKASEEATNMESAEIGTEHILIAMLKETDCVGARLLHTMGAGNQKLYAELMNVMGREGTLTKEEKSATPML
DQYGRDLTEMAAMGKLDPVVGREKEINRIIQILSRRTKNNPCLIGEPGVGKTAITEGLAQKIVSGMVPENMADKRILVLD
LSAMVAGSKYRGEFEERIKRVVWEASNDKRILLFLDELHTLIGAGGAEGALDASNILKPSLSRGEIQLIGATTIEEYRKH
IEKDPALERRFQPVTVEEPTKEEAEEILRGLVPYYEKHHGVVIEESAVKAAVSMGVRYINDRFLPDKALDLLDEACSKVQ
ISGYKVPDGLTEAELRLRDISEEKERAVKSQDFLLAGKLQEEQKETEEIVEKARKRFERQCKNKKLFVTEDDVALVVAQW
TKIPVKKLTEGESKRLAKLENQLHKRVIGQDEAVTAVAKAIKRGRVGLKDPKRPIGSFLLLGPTGVGKTELSKALAEAVF
GSEDAMIRVDMSEYMEKHSVSKLIGSPPGYVGYEEGGQLSEKVRRSPYSVLLFDEIEKAHPDVFNLLLQVLDDGHITDAQ
GRKVDFKETIIIMTSNAGAQAIVEPKKLGFGTADDAQADYKKMKDSVMEEVKRLFKPEFLNRIDDIIVFHTLNKEEIKKI
VGILLKEFAKRCKTQLNIDVKIRENVKEFIGKEGFDPKYGARPLKRAIQSKIEDAMAEEILEGRIKAGDSVTIGLSKEKV
NFIINVQND
>WP_003022491.1 GntR family transcriptional regulator [Blautia hansenii]
MLIEIDFNSDEAIYVQLCNQIIMGIATEQLKVGETLPSVRQLADTIGINMHTVNKAYSVLRQEGFLSIDRRRGAVISIDV
DKIRALEEMKENLLPVLAKGCCKNITREEVHALIDEIFEEYK
>WP_003022492.1 phosphoribosylamine--glycine ligase [Blautia hansenii]
MKVLIIGSGGREHAIAWKVAKSPKVDKIYCAPGNAGIAEFAECVPIGAMEFEKLAAFAKENAVDLTVVGMDDPLVGGVVD
VFEKEGLRVFGPRKNAAILEGSKAFSKDLMKKYNIPTAAYENFEDADEALAYLREKAEFPIVLKADGLALGKGVLICNTL
EEAEEGVCTIMLDKKFGSAGNTLVIEEFMTGREVSVLSFVDGKTIKTMTSAQDHKRAKDGDEGLNTGGMGTFSPSPFYTK
EVDEFCEKYVYQATVDAMAAEGREFKGIIFFGLMLTEKGPKVLEYNARFGDPEAQVVIPRLKNDIVEVFEACVDGKLDEI
DLQFEDNAAVCVVLASDGYPVSYEKGYPIEGLENFKDKDGYYVFHAGTAFKDGKIVTNGGRVLGVTAKGADLKEARANAY
EATKWINFENKYMRNDIGKAIDEA
>WP_003022497.1 phosphoribosylformylglycinamidine cyclo-ligase [Blautia hansenii]
MDYKKAGVDIEAGYKSVELMKEHVKKTMREEVLGGLGGFSGAFSLAKIKEMEEPVLLSGTDGCGTKVKLAMVMDKHDTIG
IDAVAMCVNDIACAGGEPLFFLDYIACGKNYPEKIATIVKGVAEGCLQSEAALIGGETAEHPGLMPEDDYDLAGFAVGVC
DKKDMITGENLKAGDVLIGMASSGVHSNGFSLVRKVFEITKESLDTYYDELGTTLGEALLAPTRIYVKALKKVKEAGVTV
KACSHITGGGFYENIPRMLKDGVCAVVEKDSYPIPPIFTLMAKTGNIEEQMMYNTYNMGIGMIVAVDPADVDKTMEAMKA
AGDTPYVIGKIEEGEKGVKLV
>WP_003022499.1 MULTISPECIES: 5-(carboxyamino)imidazole ribonucleotide mutase [Blautia]
MAKVGIVMGSDSDMPVMSKAADMLEKFGIEYEMTIISAHREPDVFFEYAKTAEEKGFKVIIAGAGMAAHLPGMCAAIFPM
PVIGIPMHTTSLGGRDSLYSIVQMPSGIPVATVAINGGANAAILAAKILATSDEALLQKLKDYKEELKDQVVAKDAKLQE
VGYKNYK
>WP_003022502.1 aminopeptidase [Blautia hansenii]
MNDVFFEERYALMRGRIQEIQKEEVVKEPYGEYFRKTADFILMVDNLYEKIQKGWLDSASQKELEENNHALYKDILPENY
GASYGNPAYAQKMLGEEFGVLLSFLYAEIRGMVVFVYEKRLFDMTVVLELFVQIYNLFEEEEISAKDVKDAIYWYISDYS
DEMVGYRVREGIDPSLDFAAKIICDSDLTDLRYLYKFGEYITENEIGMANFLNTLPEEKIQAMARTFTEGYREGFVLGGK
DITKKKTVNIRFQLGFERIVKEEIRQFAEMGLQPVIYRSAVHSVNKKQHHRIGYYGAIPNQQFEYDHKDDAALYLDHEFI
QRKLRVLQVAYEQVKELAAVHGGPACMETFGENPFVPKKTKEACTLTSHQQKLQVSYDNESGQIVNRYIKGEERSFTIIA
YPVKEIGEKFEEIFEETVKLNTLDNELYRKIQQSIIDALDRGICVHILGKGENETDLTVSLHTLENPEKQTNFENCVADV
NIPVGEVFTSPMLKGTNGTLAVSRVFLNGLEYRGLKLLFKDGRIAEYTCKNFETEEENKSFLKENLLHHHETLPLGEFAI
GTNTTAYVMAQKYNIAHLLPILIAEKMGPHFAVGDTCYSWSEDTAVYNPDGKEIIARDNEVSILRKEDISKAYLGCHTDI
TIPYDELDKIWVEIENGENIEIIRDGKFVLEGTEKLNEPFCG
>WP_003022504.1 HD domain-containing protein [Blautia hansenii]
MEERLKKQMEFLLEVDKEKFIGRQTYLSDGIRKENDAEHAWHLALTAALLAEYSEEKIDLAKTMLMVLVHDLVEIDAGDT
YAYDAVGNQTKRERELKAADRIFNILPEDQAKMLRLLWDEFEEQQTPEAKFAHVCDNIQPLMLNHATGGKSWRERGIKKS
QVLKRNERTGEGSKTMESYVHEIIDLNVEKGNLKDE
>WP_003022506.1 DUF6142 family protein [Blautia hansenii]
MAKKKNKYSFAKKKHSGQGIASTVFAGISLGIFCAAALCALIFHGKGGMYLGALGLIAIGLSAYGFVVGLKSFSEKNRDQ
LFCKIGAVGNGVLMVIWLALFLVGIS
>WP_003022508.1 VanZ family protein [Blautia hansenii]
MKKKIKTFSTILFVLYLFLLIYLLFFAERFGIQSFEEREYHYNLVFLQEIKRFWTYREQLGVWPVVLNLLGNVVGFIPFG
FILPIIHRDTRNFFFITFSGFALSLCVETIQLVTKLGCFDVDDLIMNTLGAALGYIFFAVSYFIYKRTKRRNK
>WP_003022510.1 MULTISPECIES: hypothetical protein [Blautia]
MNEKVYKTMTRCGAGSIAVGIIVLVTGITTGILMLVSGARLLKRKSEITF
>WP_003022512.1 orotate phosphoribosyltransferase [Blautia hansenii]
METYKQEFIDFMVESDVLKFGEFTLKSGRKSPFFMNAGAYVTGSQLKRLGEYYAKAIHDKYGDDFDVLFGPAYKGIPISV
VTAIAYSELYGKEVRYCSDRKEEKDHGADKGSFLGSKLQDGDRVVMIEDVTTSGKSMEETVPKVRGAANVEIVGLMVSLN
RMEKGKGDKSALDEIKETYGFETNAIVTMEEVVEHLYNRECNGRVVIDDKTKEAIDAYYQIYGVK
>WP_003022516.1 hypothetical protein [Blautia hansenii]
MKIYNKKTFMSGVFLIVLGVPTLIINILEKDVDVNIVILAVTLSAFGFSSVIRSISCKKTKEDKLDELDERNCLIKLKVQ
SKSFQITQIVSFVLMFFLLVMGKVSGNKEFIIMGVGIAFALCVLMFSELCTSMYYELKN
>WP_003022518.1 MULTISPECIES: helix-turn-helix transcriptional regulator [Blautia]
MKTKVKELRTEGKMTQQQLADLVHVSSRTIISIEKGQYNPSLMLAYRMAMVFGVSVEELCCLKENKELEDKEYEDL
>WP_003022523.1 hypothetical protein [Blautia hansenii]
MRDFIDFVKDIVTILVGGIIENRAEIKVSEKRREFFKHKGNKISALFFYGSVIAAVVLAIFGIIELVKGKALGVILLVGG
IGLGLFLIVEWGAAE
>WP_003022527.1 HD domain-containing protein [Blautia hansenii]
MLPNRELAIQELKIAGEKNPGLWTAHSYHVAEVVELIAEACGNLDTEKAFVCGLLHDIGRRTGIAQLRHTIDGYDYAISK
GWDEVARVCLTHSFPVKDIEADIGKKDIRPEQYEFIKNYLEQMEYDDYDKLIILCDALADAKGFCILEKRFVDTARRYGF
YPFSLDRWNNTYKFKEYFEECMGKSIYTVLPEIEKCIYM
>WP_003022529.1 dihydroorotate dehydrogenase [Blautia hansenii]
MNTKVKIAGIELKNPVMTASGTFGSGAEYSEFVDLNELGAVVTKGVANVAWPGNPTPRIAEIHSGMMNAIGLQNPGMEVF
CERDLPYLQQFDTKVIVNVCGHAPEEYLAVVERLADEPADMLEINISCPNVNANFLAFGQDPKHVEELTAQIKKIAKQPV
IMKLTPNVTDIAEIARAAEAGGADAVSLINTLTGMKIDINRRTFALANKTGGVSGPCVKPIAVRMVYQVAQAVNIPIIGM
GGIQNAEDALEFIMAGATAVSIGTANFTNPYATIETIRGIEAYMERNKIEDIRELIGVVK
>WP_003022531.1 dihydroorotate dehydrogenase electron transfer subunit [Blautia hansenii]
MAKLKMTSTVVSQEMIATDIYSLWLRAEEIAVQAKPGQFISVYCKDSGKILPRPISICEIDKEKGMLRIVYRIAGEGTKE
FSSLVSGDTIDILGPLGNGFPMEEVKGKKVFMMGGGIGIPPMVQTAKEAEADVTIIAGYRNSEIFLQEDLEKNGRLVVAT
EDGSVGTKGNVMDAIRENNLTADVIFACGPTPMLRAIKNYAEENNILCYISMEERMACGVGACLACVCKSKEVDHHSHVH
NKRICKDGPVFLSTEVEL
>WP_003022533.1 orotidine-5'-phosphate decarboxylase [Blautia hansenii]
MINKLTAKIQKTKAPIVVGLDPMLNYIPKHIQEKAFKEFGETLEGAAEAIWQFNKEIVDKTYDLIPAVKPQIAMYEQFGI
PGIMAFKKTVDYCKSKDLVVIGDIKRGDIGSTSAAYATGHIGKVQIGANKIAPFDEDFVTLNPYMGADSITPFIDVCKEE
KKGLFILVKTSNPSSGDFQDQMVGDRPVYELVGEKVAQWGETCMGDDYSYVGAVVGATYPEMGKTLRKIMPKAYILVPGY
GAQGGQGKDLVHFFNEDGLGAIVNSSRGIIAAYKQEKYAKFGEENFADASRAAAEDMIADIAGALEAAK
>WP_003022535.1 dihydroorotase [Blautia hansenii]
MKILIKKGRILNPSDQTDKIGDILVEDGVIKEMKEEIECKETPEKIIDAKGCYIMPGLIDLHVHLRDPGLTYKEDVVTGA
KAGAKGGFTTILAMPNTKPVIDCADRVNYVHNKAKELAPIHVLQVGAVTKQQKGEELADIEGMIKAGIPAISEDGKSVMN
TRIYKEAMQIAADHNIPVFAHCEDQNMVNGGCVNEDEKSKELGLPGISNAVEDIIVARDIMLAKETGASLHLCHCSTKDS
VRMIELAKEEKLPVTGEVCPHHFILTSDDVVAGDANYKMNPPLRTKEDRDALVKGLKDDIFDVISTDHAPHSREEKQRSM
TEAPFGIVGLETAVPLTMTELVHKGILTPMQMAEKMSYNPAKIIHSDRGRLEVGSPADITIIDPEKEYVIDSKTFESKGK
NTPFNGRKVKGMVKATICDGEIAYIEE
>WP_003022537.1 MULTISPECIES: cold-shock protein [Blautia]
MNKGTVKWFNAEKGYGFITGEDGQDVFVHFSAINGEGFKSLEEGQAVSYDLTEGARGMQAANVEKL
>WP_003022539.1 nitroreductase family protein [Blautia hansenii]
MENRTIQELFSRKSVRVFSDEKITEEEKRLILEAAIQAPTAGNMSLFSILDIQSQEIKDVLAKRCDNQNFIAEAPVVLVF
LADYQRWCDVLESYEMTIPPMGEGDLFLAMQDCIIAAQNAVVASESMGIGSCYIGDILENYEDNQKLLNLPKYVLPVSML
VLGRPTKQQKNRTKPERFKVEDIVFTDTYPDKDTEETREVFKRKLNVGDAELKQRLEGYSKRKFEAEFRMEMNRSSKAMI
KSWNK
>WP_003022541.1 hypothetical protein [Blautia hansenii]
MSQEKVDRYKKEKANRVKIQKKEKRVLFLEKCAIAAVCVAAVGWIGYSAYNLAMRPDPNEEQEVVTTEMDVTALNDYLAG
LSAEEAK
>WP_003022543.1 Rpn family recombination-promoting nuclease/putative transposase [Blautia hansenii]
MNTLLKNLTIKNNFMFAAVMSDEENCKGFLERALSIKVEHVEISTEKNIVYHPEYKGVRLDVYAKDENNTRYNIEMQVLK
QPALGRRSRYYQSQMDMELLAKGCEYAELPDSYVIFLCDFDPFGEGKYRYTFRTICEEAEKASLKDGRCIVFLNTCGRNE
ENIPQELLSFLKFVHADLKESQKDFQDDYVRQVQKPVTDIKASREMEERFMLLEELLKDEHRQGVQEGIQKGIQKGELKA
TREILEMTLVKFGQLPDDFLKTLHEQQDTGIIKSWIQTALTVQSLDEFISKIC
>WP_003022545.1 YitT family protein [Blautia hansenii]
MKKNYPTMWYVKKWSIDISIDILGGVLIALATYNFAAASEFPVVGLNGIALIFYHLWGLPIGKVALLLNIPIALCCFRIL
GRDFFLRSLRTIIITSFLMDYAAPLFPVYQGDRMLAAICTGVLSGLGFALIYMRDSSTGGADFIMLTLKALNPHLTLGKI
AFVMDALIVLLGTAIVSKDIDSLIYGMIISFLLSTVVDKVMYGIDAGKMTLIVTDYAKEVAQKIDEVTARGATFLKAEGS
YSGENKDVVMCACNNKQMYIIRNAVKEIDPKAFIIIMESNEVLGEGFKPH
>WP_003022548.1 tRNA pseudouridine(38-40) synthase TruA [Blautia hansenii]
MKRVKLTVAYDGTNYCGWQVQPNGITVQEVLNQCLSEFTGENIETIGASRTDAGVHALGNVAVFDTEMRMPGDKFSFALN
QRLPEDIRIQKSEEVDADFHPRYVKSQKTYEYRILNCRFPIPTERFYSHFTYIPLDVDKMKEAASYLIGEHDFKSFCGTG
AQVKTTVRTVKEIQIEKSGDRITIRITGEGFLYNMVRIIAGTLMDIGGGLYPPEKMKEILEAKDRKKAGPTAPARGLTLM
KIQYF
>WP_003022550.1 energy-coupling factor transporter transmembrane component T [Blautia hansenii]
MIRDITIGQYYPADSVLHRLDPRTKFIGTFIYLVSLFVADSFWGYVIATCFLAGLIILSKVPVKFMLKGLKPLFIILLIT
VAFNLFLVPGEVIWSFGFLKLTREGIAQAIKIGIRLIYLVIGSSIMTLTTTPNQLTDGLERILHPLNKIHVPVHEISMMM
SIALRFIPILLEETDKIMKAQIARGADFESGNLIQKAKGLIPLLVPLFISAFRRADDLAMAMEARCYHGGDDRTQMKPLV
YKSRDYVAYGIAVVYLAIDIAVRVLL
>WP_003022552.1 energy-coupling factor transporter ATPase [Blautia hansenii]
MSLKLEHVTYTYNPGTAYEMHALKDISLEIPAGQFVGIIGHTGSGKSTLIQHFNGLMRPTSGIVSYKEENIWQEAYSLKR
LRSQVGLVFQYPEHQLFEADVLSDVCFGPKNQGLSNEEAEKKAIEALQQVGLKEKYYKSSPFELSGGQKRRVAIAGVLAM
EPEVLILDEPTAGLDPKGRDEILDQIAYLHDRRKITVILVSHSMEDIARYVERILVMNKGEKAFDGTPKEVFAHYKELEQ
IGLAAPQITYIMNELQEAGLPCDCSAITVEEAKASILKALEKRKND
>WP_003022554.1 energy-coupling factor transporter ATPase [Blautia hansenii]
MEIIKSRKLKYEYVKYDDNGQPCESYTAVKDVDFDVKAGQFISILGHNGSGKSTLAKHINALLLPTEGSIWIDGTDTKAM
DELWKIRQKAGMVFQNPDNQIIGTVVEEDVGFGPENMGIPTGKIWKRVDKSLESVGMTAFRHRSPNKLSGGQKQRVAIAG
VLAMHPKCIILDEPTAMLDPNGRKEVLAAVHELNKTEGITVILITHYMEEVIDSDKVFVMDQGQVVMEGTPREIFSRVEE
LKKYRLDVPQVTLLAHELKKAGVDLPDGILTTKELVDKLCH
>WP_003022556.1 GNAT family N-acetyltransferase [Blautia hansenii]
MLKGIIFDMDGVLINSEPFHFRVWEETLKRRGIHIEYEIYKPCIGSTIGFLMNLLHEHYGISRNDESLIKEMKEIKEEML
KKQGYPPLIPHVKELLHRLFESGYDMAVASSSPLEYIEAVTGHWGIQKYFKQLVSGESVKNPKPAPDVFIKTAELMGMKS
KECLVVEDSQNGCKAAKAADMTCMAFYNPDSGKQDLGLASVVVEGFEEIDKSFVEKIYCHSRHIPALVCETPRLLIREMK
KEDIPRLMEICAQETSKDACEGVAKPLTEELEGFEAYRTYMYEMCDMGYWCVVKKDTDEIIGRAGVEPKFWNNNKSVVEL
GYIIDENFRRLGFAYEACKAILKVAYERGAVYLYCRIKEGNIPSLNLAKKLGFEKIDYHLQEDSENMQVWRYACREMENQ
LQ
>WP_003022559.1 ribosome biogenesis GTP-binding protein YihA/YsxC [Blautia hansenii]
MVIKHVALDIVCGITSILPENEVPEIAFAGKSNVGKSSLINALMNRKSLARTSASPGKTQTINFYNVNHEMYLVDLPGYG
YAKVSQSVKEQWGKLIERYLHKSKQLKAVFLLIDIRHKPSENDKTMYDWIVYNGYQPIIIATKSDKLKRSQIQKQLKIIK
EGLELPKGAQIIPFSAQTKQGREEIWALAEELLFADVQTEA
>WP_003022561.1 endopeptidase La [Blautia hansenii]
MSDMIQHLPAIALRGTTILPDMIVHFDVSREKSIKAIEKAMVQDQRVFLITQRDPQTEEPSQEDLYTVGIIGEIKQLVKN
RKNMVQVLVEGKQRAELVRFDSEDVYLEAEVALFEEEEISLDENVKEAMLRGIKELFVRYCNENTKMSKDLAGQILEIEE
IEKVIDQIAVNLPMKYEDKQKILEAASLEDRYETLGMILSNEIEIMQIRIDLSNKVKERVDKNQREYILREQMKVIREEL
GDQDTVSEADRFKEQTDKLKASKEVKEKIYKEIQRFQNAAGVQAEAGVARSYIETLLSLPWDKASRDNKNLKKANKILEE
DHYGLEKVKERIMEFLAVRTLTKKGESPILCLAGPPGTGKTSIARSVARALDKEYVRISLGGVRDEAEIRGHRRTYIGAM
PGRIANGLIQAGVKNPLVLLDEIDKVSSDYKGDTSSALLEVLDAEQNKKFRDHYVEIPLDLSEVLFIATANDLQTIPRPL
LDRMEIIEVSSYTENEKSHIAMEHLIPKQVKKHGLKKEQLCIEEAALHEIIAGYTKEAGVRSLERRIGEICRKTARKILE
EKEETVTVNKENLENFLGRARYTYQKKNETDEVGIVRGLAWTSVGGDTLQIEVNLMPGKGDFLLTGQLGDVMKESAQTGI
SYIRSVAEKYHIDADFFKEHDIHIHIPEGAVPKDGPSAGITMATAMLSAITEVPVKADVAMTGEITLRGRVLPIGGLKEK
LLAAKSAGIEKVLIPFENQADVEEMEKEITEGLEIVPVKTMEEVLKQAFAEKK
>WP_003022564.1 ATP-dependent Clp endopeptidase proteolytic subunit ClpP [Blautia hansenii]
MSLVPYVIEQTSRGERNYDIYSRLLKDRIIFLGEEVTDVSANLIAAQLLFLESEDPGKDIHLYINSPGGSVTAGMVIYDT
MQYIKCDVSTICMGLAASMGAFLLAGGAKGKRMALPNAEIMIHQPSGGAQGQATEIDIVAQQILKTRHKLNSILAQNTGQ
TLETIARDTERDNYMTAQEAMAYGLIDSVIEHR
>WP_003022569.1 DJ-1 family glyoxalase III [Blautia hansenii]
MAKICVFTADGFEEIEGLTVVDLLRRAGAEVLMVSVGEGLTVKGAHNIELKADVLFDETCYEDADVLVLPGGMPGTLNLR
NHEKLCALLKEFAAKDKKIAAICAAPMILGELGLLKGKKATCYPGFEDKLIEAEVCTDRVVRDGNITTSRGLGTAIPFAL
ELISQLYGKEKAEEIKKSVIYGH
>WP_003022571.1 hypothetical protein [Blautia hansenii]
MEFIFEKAVQKDREEIWKVMKEAAQTVKKKEWFAAGDEAYIQEMLEGEGFIILAREKESRELAGFFIVVVPGEEDYMGVY
ADVPKEDTDKIVHMDTAAVKSSFRGNKLQQKMLEKAEEELVQRMKEKQHTVQYRLCSVHPENTFSLFNMTENGYEIKART
QLYGGLERFVLCKKAVLI
>WP_003022573.1 CYTH domain-containing protein [Blautia hansenii]
MEIERKYLIHKLPENLDTYPYKKIEQAYLCTEPVVRIRKQDEEYFLTYKGKGLLVREEYNLPLTEIAYLHLKEKADGIVL
SKTRYLLPLSDTLTIELDVFDAPYENLWLAEVEFSTKEEAENFLPPSWFGEDVTFSTEYQNSTLSLKL
>WP_003022575.1 ABC transporter substrate-binding protein [Blautia hansenii]
MKKKISVLFAVILGLTAALSGCGEGKKEEGQLVPVTLNEVAHSVFYAPQYVAIEEGYFVKEGIKLELVTGFGADKVMAAV
LSGDADIGFMGSEASIYAYQQGAQDTVVNFAQLTQRAGNFLVAREEMPDFQWSDLKGADVLGGRKGGMPEMVFEYILKQN
GIDPEKDVNIDRSIDFGSTAAAFMGGQGDFSVEFEPSATALEQQDAGYVVASCGVDSGYVPYTAYSTKDSFMKENPEIIQ
GFTNALQKGMDYVNTHTSDEIAKIIKPQFPENDLETIETIVERYQEQETWKDNLIFEKKSFELLENILEDAGELEKRVPY
DKLVNTEFAEKAAKK
>WP_003022578.1 pyrroline-5-carboxylate reductase [Blautia hansenii]
MKLGFIGCGNMASAIIGGILNKGLAQPEDICASVKTQSSAQKIQNTLGISCTTNNLEVAKTADYLFLAVKPQFCTDVALQ
IKDALTDKQVIISVIAGKNLEWLKEHLGNDKKIIRTMPNTPALVGEGVTGVCPDNLTSDEDLQNVLTLLRSFGQADIVTE
PILDIVGAVSGSSPAFVFMFIEALADGAVAEGMPRKQAYDFAAQAVLGSAKMVLETKKHPGELKDMVCSPAGTTIEGVNT
LEKEGMRSAVMDAVRACIQKTRKL
>WP_003022580.1 hypothetical protein [Blautia hansenii]
MCRLRKKETQILKKNIGKIFRRYNIVEYKSPDDYLCIDDFYKGYAYTYFYKADRTPVNSILLEELPISFVCQNYPRELFR
HIVGERKLQIEKVYAGIYYVIGDTLPIQIIVTGELSKKESLWLRNLTNQLKSTKDAEELLKDYKKHKKNTLYESVMDIIV
RANEEKFEEAKKMCKALEELMKDELEAKKTEGGGNRRRACQ
>WP_003022584.1 hypothetical protein [Blautia hansenii]
MKGKRVLFAAAGIAILLCSGCAQDEGKSSSATTVPESFLKEVFTTDFEKRYTEFQKDNDTEKYYDTFSDCASEACIEAMS
GDRMPLKYDKKAEENSAKAKVLEVKCEVDEDGEGEFEVLLGYEKDEDKKEKATGQITVIEEDGKEKVDSFFLSNIVEVK
>WP_003022586.1 MATE family efflux transporter [Blautia hansenii]
MLKHKITQEEKFQMMTTAPIPSLIGKMAVPTIISMLITSIYNIADTFFVSRLGTSATASVGIVFPVMAIIQALGFFFGHG
SGNSISRRLGAKDTERAEQLAGIGFFSAFLCGLCVTVLGLLFLEPLSLLLGSTSTILPYTKDYLGIILLGAPYMTAQLVL
NNQLRFQGNAFYAMIGITSGGILNIFLDPLFIFKFNMGVSGAALATILSQFVSFLLLLWGIKISGCIPLKLKSMKYLKYN
LKIIAQGGLPSLFRQGLGSISILALNLAANPYGDAAIAAMSIVSRISQFAISALIGFGQGFQPVCGFNYGAKKFSRVREA
FWFCVKVSTVVLIFIGITGFLFAGSLISVFRKDDLQVIVIGTVALRMQCVALPLSGWVIMNNMMTQTIGKTFKASLLAAA
RQGIFFVPAVLVLPPLLGILGIQMAQPVADICAFLLAVVINRSIMKEMKEEEKAYE
>WP_003022587.1 AraC family transcriptional regulator [Blautia hansenii]
MSNVRYPFEGSDSDFLKAQLLYVTCATSDKDWHSMEHSHYFSELFFVTKGTGYFQIEGKQIPVQKNDLILINPNIPHTEF
GNKEQPWEYIALGIEGVQFQYSEKEAPYSYSVFSLSREHREIPWYLSTLVKEIQTQQEGYQTICQNLLELILLSVARSTR
QEFLSAPRQKTTRECRLVEQYINEHYHEDITLDTLSALVHINKYYLVHAFKNYKGVSPINYLIQRRVEEARYLLESTNYS
VTKIGEISGFSSQSYFSQTFRRLTGTTPNAYRKKKKP
>WP_003022589.1 1,3-beta-galactosyl-N-acetylhexosamine phosphorylase [Blautia hansenii]
MSETNFKGRVTIPTDVDVVPETLELVKRWGADAIRDCDGTDYPEELKNVDAKVYSTYYTTRKDNEWAKANPDEIQQMYIM
TPFYTAVDSELSIHLMNHLYPDMLKVNSHDDITRWWEVIDRTTGEVVPVTQWDYSEETGDVTIHDAKAFHDYTVSFLAYI
MWDPVHMYNAVTNGWTNFEKQITFDVRQPKTKEYSMKRLRKFIEDNPHVDVIRYTTFFHQFTLIFDELAREKYVDWYGYS
ASVSPYILEQFEQEVGYKFRPEFIIDQGYMNNTYRIPSKEFKDFQAFQRREVAKLAKEMVDITHECGKEAMMFLGDHWIG
MEPFMDEFKSIGLDAVVGSVGNGSTLRLISDIKGVKYTEGRFLPYFFPDTFHEGGDPVKEAKVNWVTARRAILRSPIDRI
GYGGYLKLAMEFPEFIDYVESVCNEFRTLYENIKGTTPYCMKKVAVLNSWGKMRAWGNHMVHHAIYYKQNYSYAGIIEAL
SGAPFDVKFISFDDIRNTPEILDDIDVVLNVGGAYTAYTGGDNWADEKVVTAVKKFIYNGGGFIGVGEPTAYQHEGRYFQ
LAGVMGVEKETGFTLNTDKYNWEEHDHFIIEDCKGDVDFGEGQKAIYALPEATIIKQKDKEVQMAVNEFGEGRSVYISGL
PYSFENSRILYRAIIWASHDEENLHRWFSDNYNVEVHAYVKNGKYCVVNNTYEPQDTTVYKGDGTSFDLHLEANEIKWYE
I
>WP_003022595.1 LCP family protein [Blautia hansenii]
MENTNSKKKMSSAKQKKKRVRKAFRIAGEILVGIQILATLVFIGFTWRLGMIPAKYVVGFAALLFVFAALLFTMQVVTRG
KAIVSKIVSILMSAVLIFGSVYMYQTHDAIEDISGDTLGKQVHSVLVVVRKDDDAEKVWDTKDYVYGVQSIEDDSEMAEA
MKKVNADAGKEVLTKEFDTLNDQVAGLLSETVDAIVYDESFSGIIEEVNENYNSKVKVIAQYSIESKSDSMTQGVSPDVN
VKDEPFSMFISGIDVYGPISSKSRSDVNIIATVNPETKQILLTNTPRDFYVTIPEVSGEKKDKLTHAGIYGVDKSMAALE
ELYDIEIPFYTRVNFTSLITMVDLMGGVDVESEFEFTTSGAGGEIMDVKKGINHFNGAQALSFARERYNVPGGDNQRGKD
QMAVIQAMFKKMITPEMLVKAPKMISEVSNSVETNMSMEQIQRLIQSQIDNGGEWTIKSVAAEGTGDQAFCYSAPGTALY
VTIPDETSVANIKVLMDKVENGEMLPSDTPNETGEAVE
>WP_003022597.1 ABC transporter ATP-binding protein [Blautia hansenii]
MKRRSGIKVMGQLIGLVVPLLHVMLAAIFLGVAGFLCAIFLTILAGTALMYFDMPVIVNIHIKILIAFAVLRGILHYAEQ
ACNHYIAFKLLAIIRHKVFAALRKLCPAKLEGKDKGNLISIITNDIELLEVFYAHTISPIAIAFFTSLIMVVFIGRYHIY
AGIWALVSYLLVGVGVPLWNGRKSASTGMEFRSGIGELNSYVLNSLRGLEETIQYGQEESRKQEMSEKSLELLKKQKELN
RMEGNTRALTNLLILLSSFGMLFFTLFLYKNQQMSIDAVVLCTISMMGSFGPVVALSNLSNNLNQTLASGERVLSILEEA
PKVEEVFGQKEVSFENASCEQVTFSYEDEVILKDYSISLPKGKIIGIHGKSGSGKSTLLKLFMRFWDADKGAVNISGTNV
KDINTKNLRDMEAYVTQETYLFHDTIANNIKIAKPEASQEEIIEAAKKASLHSFIEKLPKGYDTQVGELGDTLSGGERQR
IGIARAFLHQAPLLMLDEPTSNLDSLNEGMILKALKEECREKTVVLVSHRQSTMKIADKVYEMENGRIS
>WP_003022599.1 ABC transporter ATP-binding protein/permease [Blautia hansenii]
MIKKRLIGLLKESKKYIVQNVLWQWLGLLAQIVAILAIGQLLNTAIFGSITGRQLFLTGMICVSVILLRMISDKKAAEAS
FLASSDVKRILREKIYEKLVRLGSSYKEQISTSEVVQLSVEGVEQLETYFGRYLPQFFYSLLAPVTLFAVLSFISWKASL
VLLVCVPLIPLSIVAVQKFAKRLLKKYWGSYTELGDSFLENLQGLTTLKIYQSDERKAQEMDEEAEKFRSITMKVLTMQL
NSISVMDLVAYGGAAVGMIVVVREYIAGNLGFAGAFAILLLAAEFFIPLRLLGSFFHIAMNGMAASDKIFRLLDMPEREQ
GAEELSGENLDITFEQVSFSYEKERPILKDVSFHISKGQFVSLVGESGCGKSTVASLILGRNRQYQGRILLGGTDLKKIK
EKSLMEHVTLVRHNSYLFKGTVEENLLMGNPNATQEEMTEALKKVNLWEFLKGQEGLSTKLAEKGSNFSGGQCQRLCIAR
ALLHDTEIYIFDEAASNIDMESEEIIMDVIRQLAETKTVLLISHRLANVKKSHCIYVLKEGKIVEKGTHKELLEQQGVYK
EMYMTQKNLENYGLEQEASA
>WP_003022601.1 YbaN family protein [Blautia hansenii]
MGKTKRGLWIGIAFLMMGAGAVGVVLPILPTVPFLMAALYCFARGWHKLENWFRQTSLYQKHLEPFMDKKEMTRKAKLTV
MLSMTIFMGIGFVMMEQVPVGRIILAAVWLFHILYFTLGIKTVKKTCVAGENFN
>WP_003022603.1 ABC transporter permease [Blautia hansenii]
MKLLSLSFSNFKRSVREYGMLILSLTFSIFVFFNFQSVIYSESMDVLENYNKEYIDIIVQAASVVFGVFLFFFIWYASNV
FLNQRKKEIGIYIFMGLDNVRIGKMYMLESVFIGLFSLLAGIGTGVLFSKLFQMLLLKLSDISVDIKFSFSWEAILITAG
MFLVIYGLMTLKSYHTLKTSSVLNLLSGAKQQEMQKEKWIITFLKIAGGVGILLFGYYLAWDTGDINSLGNALGAVVLVI
VGVYLLFSGLIPAILRKLSGNKYYLYKKERTLWVNNLAFRMKKNYRTYAMVTVLMICSVTVMAISIAMKQRYEKITHFDQ
TYTYQVLSSEEKNGEEIAKGIEQENKVKFWNEMQVVMVEPSVVHSKYTYTAYGLVSFSDVKQAAKKAGLPFDYKELKDKQ
AIELSHEVLMDLSGDADENYKQKIGSETYDVIKADNTPYFGALQNDTKIFILSDKTFESLKNLGSITYFYNYRIENMKNM
EASRAYLNTLAQSSEDGQAFTGVNYTQIDGRQDSWIRVMYSLCIFMFVTLVLAAGSIIFLKIGNEVYEDKERYKTLEKMG
IQKKSLRKSVRNEICFTYYCPFVLMMITSYFSVKALGNVMREDLFMVNIWSMGIILLVFTVICAISVYTAKKKLSLIS
>WP_003022612.1 ABC transporter ATP-binding protein [Blautia hansenii]
MKKVLEVRNLSKNYGKKGYETAVLKDISMDIYEGDFIAIMGPSGAGKTTFLNMLSTLDKPSSGKILLEGQDITALSNKEL
SLVRRDKIGFIFQEYNLLDNMTVQDNIALPLSLNGAPQREIIRKVQARAVDFGLESHLRKYPYQLSGGQKQRAASARALI
TKPRILFADEPTGALDSKSGKDLLGCLKNANEQENATILMVTHDGYTASYAKEVYFLKDGKIHSRLTQKDSRKAFFEEIM
TMLAVMGGEGE
>WP_003022613.1 HAMP domain-containing sensor histidine kinase [Blautia hansenii]
MKKYLKDRLTAFLIGVGFVVFLNVYLTQLCATALYGQDVLYLDVLLAAFGTILLIGDYSQWKKKKRQEEEQKELLAYTDK
ELLECKEKLENLSDYITKWTHEIKLPLAALRLMNGRNQDTSLKKEMQDCIVRMENLLHTVLMGSKLQRPENDVCMERISL
EEAVKEAVKNQSYFLIQYGFEMILEIKDVWVYSDKRWLVYLLDQLVANAIKYRTDNPKLVFSCEKQGENQVYLRVEDNGI
GISKEDLPYIFDKGYVGKNLRKGDYHSTGMGLYFAGKIGKMLNLSLKAAPTQERGSCFELGFCDMAEHFMM
>WP_003022617.1 alpha-glucosidase [Blautia hansenii]
MNKTWWKNSVIYQIYPRSFADSNGDGIGDIKGITQHLDYLKELGVDVIWLSPVYQSPNDDNGYDISDYQAIMEDFGTMED
FDKMLSEMHKRGIKLVMDLVVNHTSDEHPWFVESRKSKDNPYRDYYIWKEGKNGKEPNNWGACFGGSAWEYDKETEMYYL
HCFSKKQPDLNWENEKVRKEVFDMMTWWCEKGVDGFRMDVISMISKAPAYPDGVSHNGLYGDFGPFVCNGPHVHEYLQEM
NQKVLSKYDLITVGEASGVTVEEAKKYANLDGTELNMVFQFEHTDITSGKNGKWTDERFKLRDLRKILNKWQTELEGKAW
NSLYWDNHDQPRAVSRFGNDGPMYRELSAKMLATCLHLMKGTPYIYQGEEIGMTNAYFNKLEDYRDIESIHAFEEMTENG
LLTEEEMMSALKAVSRDNARTPMQWDDSENAGFTIGTPWIKVNPNYLQINAKAALEDKDSVFYYYQKLIQMRKEYEIIVD
GIFEGLLEDDENIYAYRRKLGNQTLIVACNFSDKKVPCTLFEGAAGGKEMIANYKNHETGILKPYEARVVLIEN
>WP_003022622.1 ABC transporter permease [Blautia hansenii]
MKMLTRLALNNNKKNKARSILIMLVIFLSTTLLSSIALICYGSLKYQKDNVKELYGTFYGAYKGVSEEQIAEMRKRSEFT
EIGKSAVCGEVESEATVSLQWMSEEVGMMTNLKEQLEEGSFPKAQNEIAGERRFFQKLGYENVKIGDEIKLSYRRSNQEK
YQETTFVVSGIIRSISEELENQAYVGYVSEDFYTTHFSENARRYMAYFSLSEDLGLNSETAEIEAKELAEKCGIDAENVA
MNKTYLFFVLSPDMESIMGFILIAIVVVIFSVLVIYNIFQVGIVEKIQEYGKIKALGATRGQMKALVFREGMMLSVIPTP
LGILAGIGISCLFMNYWISNMAPFGAETKISAAYISVPLLLLCVLAVLATVWIALKKPMSTVKKVSPVEAFRYQGEGKRK
KGICKGYAVMSPNRMMMANLAMNKKRTVGTMFTMGLSCVLFVVAVNYTRNVDIEYAARQDLPFGQFQIDLSYSTTDTAYP
ENNLDSVLKENPLDAQLVKDLKSIEGVTEVKIGKQLYAHDEKGELHSIAVLDRKLFEKESKGAGVLGTVDYEKASKDNAI
FNGWSHFIADTGYEIGDTVSFQLGGMQGEIPYQGELQGAFGSINGDWAITEDTYKNLGFADAEENIGTIWVDCKKSESKN
VEAAIKELLENKDHYELSSFEGEVESLDSMMAIMKIMGYSFLLLIGMITFMNMANTMILNVITRKRELGVLQAVGMTNQQ
LNKMLRNEGLLFTLGSIVISLVVGIPAGYGLFLYGKKAGLTGFDVYHFPGVEILVMIFVLAVLQIGLSFMLSRNVKKESL
IDRIRY
>WP_003022625.1 ABC transporter ATP-binding protein [Blautia hansenii]
MDTILKTKNLCKYYGNGENEVKALQDVNIEIERGEFVAVVGKSGSGKSTLLHMLGGLDHPTDGKVYIGKKNIFSYKEDEL
AVFRRRKIGFIFQSFNLISSLNVWENIIFPISLDGKKIDEAFLKDIIQTLGLEKKLHNLPNTLSGGQQQRVAIARAIASK
PEILLADEPTGNLDSKTSAEVMGMLKMSVEKYGQTLVMITHDEDIAQIADRILVIEDGKVAEFS
>WP_003022627.1 HAMP domain-containing sensor histidine kinase [Blautia hansenii]
MEQGMYQEIENQRNDRIRILRKLLLGGLLFLLGWSAITGMEYHSYKEKLALAAQMTREETGGQTPFEILKGEPVDINVKE
FQKQYGYERLESNIYGKEYQQKRIFTGIILSLCYLVYAGAILHEYKCSKREMQERQWKIAEAVEDIDKGKGILNLEISNP
AYEALERLDSHTQNVLRKAQDEKEKTKEMVTDISHQLKTPIAALKSCFEVLESETLTQKERREFEKRMEKQLQNLEQLSA
VLVNISRMEAGLIDISLKNGKIFETILAAVNGIWEKADAKAIEIEMDICEEIENLEIMHDSKWLKEAILNILENAVKYSE
PNTNIVIMVKKWVNFLRIEIADEGVGIPKKEYHKIFQRFYRGENEYVQKEEGSGVGLYLTRKIVDAHKGMVFVERKEKKQ
RGSVFVIQLPYESLTKM
>WP_003022629.1 response regulator transcription factor [Blautia hansenii]
MASILVLEDEDSVNRGIEFSLSREGYEVSSAKCIQEGWELFLAHPFEMIICDINLPDGNGLDFIRKVREKSNVYIICLTA
LDQEFDQVMGYEAGADDYVTKPFSLSVLLLKVNVFFKRTEKKRAELLESGEWSFSIDEMTAKRRDSEENIEFTKNEWKML
KLFLDNPKQILSKNQILQGIFDLDGEFVDENTVAVNIRRLREKIEENPGKPEYIRNVRGLGYIWNKECIKR
>WP_003022631.1 peptide chain release factor 1 [Blautia hansenii]
MFDKLEDILVRLEEILNELNEPTVANDTARFQKLMKEQSELQPIADAYTEYKNCKETVEDSLMMLDEESDEEMREMLKEE
LSDAKKRIEELEQELKILLLPKDPNDDKNVIVEIRAGAGGDEAALFAAEIYRMYVKYAESQNWRTEMLSLNENGIGGFKE
VTFMINGQGAYSKLKYESGVHRVQRVPETESGGRIHTSTITVAIMPEAEEIDFELDLNDCKFDVFRASGNGGQCVNTTDS
AVRLTHIPTGIVISCQDEKSQLKNKDKALKVLRSRLYDMELQKRHDAEAEARRSQVGTGDRSEKIRTYNFPQGRVTDHRI
KLTLHKLDSIMNGDIQEIIDNLIAADQAIRLSGLEKDA
>WP_003022632.1 peptide chain release factor N(5)-glutamine methyltransferase [Blautia hansenii]
MKTYKDALEYGKQRLLECEIEDANLDAWLLLEYVSGISRSWYFVHEDEEISENDIEEYQILIEQRGKHIPLQQLTKEAYF
YGMKFFVNENVLIPRQDTEVLVEQVLSLSKEKENLKLLDMCTGSGCILLALLANLKQASGTGVDLSEKALEVAQRNSKEL
GIEVSWVQSDLFDKVSGSYDIIVSNPPYIETSVIEGLMDEVKLYEPRMALDGTEDGLFFYREITMQAGKYLKNNGILAFE
IGYNQGKAVSEFMKENGYKEVQVLQDLAGLDRVVTGRIEKEEQHV
>WP_003022633.1 DUF1385 domain-containing protein [Blautia hansenii]
MKSSNIGGQAVMEGIMMRHKDVYSVAVRKPDKEIEVKVEDYKSVVKCKSLQKLPILRGVFSFIDSLVVGTKCLMYSATFF
EDEEDLKKREQLEGEEKEKELAKKEKADKALMTGTVILSVVLSVGLFIVLPYLLASLLRNIGVSETGVTLAEAGVRIVLF
LAYMLLISKMQDIQRVFMYHGAEHKCINCVENGLPLNVENVMKSSRFHKRCGTSFLFFVIIISIIFFLGFFAVVPIKTMW
LRVLVRILLVPVIAGVSYEVIRLAGNSDNSVVAFFSKPGMALQKLTTKEPTPDMAEVAIKAVEAVFDWKAYLKENFPDVK
IDEEC
>WP_003022634.1 MULTISPECIES: 50S ribosomal protein L31 [Blautia]
MREGIHPNYQECTVTCNCGNTFKTGSTKSELRVEVCSKCHPFYTGQQKAAQARGRIDKFNKKYGMNK
>WP_003022635.1 transcription termination factor Rho [Blautia hansenii]
MREKYESLSLGALKEVAKARGLKGISTLKKSELVERMVEEDQKEKSMENKTVETKSAENQTEEAKSSRAPMEQSELDSGI
TVKGILEVLPDGYGFIRSDNYLPGENDVYVSPSQIRRFNLKTGDILKGNTRVKSQNEKFSALLYVTHINDIKANEIHRLN
FEDMTPIFPNERLHLERPGGSMAMRITDLVSPIGKGQRGMIVSPPKAGKTTLLKDAAKSILKNNPEMHLIILLIDERPEE
VTDIKEAIKGKNVEIIYSTFDELPEHHKRVSEMTIERAKRLVEHKKDVTIFIDSITRLARAYNLTVPPSGRTLSGGLDPA
ALHMPKRFFGAARNMREGGSLTILATALVDTGSKMDDVVYEEFKGTGNMELVLDRKLQEKRVFPAIDIAKSGTRREDLLL
TAEEQEAVDIMRKALNGMKSDEATENILNMFARTKDNAEFVQTIKKQRILS
>WP_003022636.1 DUF1540 domain-containing protein [Blautia hansenii]
MPLLNCTVKNCLYNKDEYCAKGDILVDGRTAKKSEGTSCKSFVERRESASNSCGCGSATPHIQVECKACECTFNKEERCD
AEEITIAGRNACKCSDTECGSFSVK
>WP_003022637.1 threonine--tRNA ligase [Blautia hansenii]
MIITLKDGSKKEYAESKSVYEIALDISEGLARAACAGEVNGEVVDLRTQVSEDCELNILTANDEKGLAALRHTASHVLAE
AVKNLYPEAKLAIGPSIDTGFYYDFDHESFSREELDALEKEMKKIIKKGAKIQRYTMPREEAIKFMEEKGEDYKVELIKD
LPEGEEISFYSQGDFVDLCAGPHLMSTKGVKAFKLISSSGAYWRGDEKNKMLSRIYGTAFSKKDELNEYLEQLEEAKKRD
HNKLGREMGLFTTVDVIGQGLPLLMPKGVIMLKELQRWIEDLEDNEWGYVRTKTPLMAKNDLYKISGHWDHYKEGMFVLG
DEEKDKEVFALRPMTCPFQYYVYKANQHSYRELPIRYGETSTLFRNEDSGEMHGLTRVRQFTISEGHLIVRPDQMVEEFK
GCLALAKHCLETLGVEEDVTYHLSKWDPENKEKYIGEPEVWEETEGHIRNILTELGVPFVEDVGEAAFYGPKVDINAKNV
YGKEDTMITIQWDALLAEQFDMYYIDENGDKKRPYIIHRTSMGCYERTLAWLIEKYAGLFPTWLCPEQVRVLPISEKYGD
YANEVQKQLKANGIRSSVDNRSEKIGYKIREARLEKVPYMLVVGAKEEEDKVVSVRSRYLGDEGQKTLSEFIDAICKEIR
TKEIRKIEIDAQGNRIEK
>WP_003022639.1 YdcF family protein [Blautia hansenii]
MAGICFLLGFVSVLYFLGIWRMTGLSSKFPLVWLLLGSGFFLAGSFIYFGIEIPVWFSGLIGIFLGGFLLLLVFSECLII
SAMRQKEVKNLDYIVVLGAQVRGNVPSKSLQYRIDRAEKYLKENKKTKVVLSGGKGEDEGISEAQCMAEELGRKGIAFNR
LLLEKKSRNTEQNITFTIPIIQQDSKKDLKELKIGIVTNGFHIYRGSGIAQKKMQCKVYGIAAKNSRFLQVNYLLREFFG
VMKDRLLGNL
>WP_003022649.1 HAD family phosphatase [Blautia hansenii]
MKNIKRLLAIIGVGLLVGMYVLTFILSLTDHSKTGGMLMASLYATVVIPVLLYAFMLVYKWTHPKNEEIPKISAEASEID
TLIFDIGNVLAKYDWKKLLKELGYDEKTGTAVAKAVFLSKEWAEADRGILSEEELLQTFISNAPDYEKEIRETFDAVGKT
ISTYSYTKDWLSYLKKRGYKIYILSNFAKPVYDRCTKELDFLKLVDGGYMSWQIHCIKPEPEIYQKLITDFEIVPQKAVF
IDDLMDNIAEARALGFHAVHFTSKKNAVRQLLDFGVK
>WP_003022655.1 hypothetical protein [Blautia hansenii]
MSGYILCQLKRAEIPYYIENISTNIYSIEELCYYFYHNIYLLDESILNEHLCDWIRKEFGLEKLYRRLYKVLEEDMGTGE
FILAVFKEINYLTHQEFKKLNEQISLLEQQPKILREKKKGDYLVENKMYVNAVKIYENALLKEDKEGLGEQFRGGIYHNM
GCAYLHLFQFEEAAECFLKAYQFLHTKQVLSHYLMACCMGNPEEFSGICNRMGASPQMQEEIKEKLKEAGEKVEEPQNQE
LGKCLESFIKEYHRSTGF
>WP_003022657.1 DUF5716 family protein [Blautia hansenii]
MNETRNIIVGLEIGKLQSQLCYYDRKEKEPISVSVKAGSNQYLFPTLLSVNPEKEIWHYGLEAEYFSANEGEIAVNGLLG
IWGEAEPVRVGEKVFEAAELMEAYLKGVLSLLGVGEPVRQIKGLMITVPKLSSAMVQVVYEAAAGMGFSRNQIFLQDYDE
SFYYYVMNHRKDNCTRKIGWFLFDNNQVSFARLVMDNQKRPAMAYIEHGITAELSTDPVKRDEDFYRLIDRSCGKDPYSS
IYMVGEGFEQEWAVRSIPFLCRNQRHVFYGNNLYVKGACYGAREKCDEGILKGYLYLSPSLVQNNVAMEMLVNGSPKTYP
LVEAGKNWYEIHTELELILDEKEDLEFVVTPMEGGSKTRFSMKLPGLPKRPNKTTRLKICISYESSETCVIVVEDMGFGE
MFPSNGNVWTEKVSW
>WP_003022661.1 histidinol-phosphate transaminase [Blautia hansenii]
MLKHKDHFHGSDLEKIEEIYHIKKEDITSFSANVNPLGISPLLRDTLSTHIDAITNYPDRDYTKLRKSICDYTGAQFENI
IVGNGSTELISLFIQTTNPKKALILGPTYSEYEREIALKGGQTLYYPLLEENDFQINISDFCSHLNDSIDLLVLCNPNNP
TSTAITRKDMRKILDTCLQYGTCVMVDETYEEFAPLDSKISSIPLTNNYNNLIVLRGISKFFAAPGLRLGYAVTGNPDLL
KYINTKKNPWTINSLAEIAGCIMFSDKEYIDKTRALISGERERLFKTLSSWKSVKVYPSCSNFLLVKILKENITSEQVFD
YCIRRGLMIRDCSTFPFLDSSFIRFCMMSPEKNNELLQALSEVLGEV
>WP_003022664.1 phosphoribosylaminoimidazolesuccinocarboxamide synthase [Blautia hansenii]
MQEYKPFKEGKVRQVYDIGEELVIYATDRISAFDYILKNTVTNKGVVLTKMSKFWFDFTKDIVPNHMISTDVKDMPEFFQ
QPEFEGHTMLCRKLEMLPVECIVRGYITGSGWESYQKNGTVCGIKLPEGLQESDKLPEPIYTPTTKAEIGDHDEHVSFED
TVETLEKLYPGRGQEYAEKIRDYTIALYKKCAEYALTKNIIIADTKFEFGLDENGDVVLGDEMLTPDSSRFWPLEGYKPG
QGQPSFDKQYVRDWLKANPESDFLLPEEVIDKTVEKYVEAYELLSGEKF
>WP_003022667.1 HAMP domain-containing sensor histidine kinase [Blautia hansenii]
MNVWVCVLILCLLAVIGMLFVKVYLLKKSAREINKAFAEKIRNDTNTLIQISGHDKDMKELASSLNTQLKYFNQSRQKFE
HGDLELKEAITNISHDLRTPLTAIYGYLKLLQNEECSEAGKTYLTAVENRTKAMKQLTEELFQYTLAASDSEKLMIEAIN
LNGILESCISSYYAVLKQNNIIPEIKIPDKKVFCMGNENALTRVLGNMISNAIKYSDGDMKITLSENGEITVSNMAYGLD
EIQVGRLFDRFYTVETARKSTGLGLAISKTLIEKMNGSISAKYENNRLSIHIFLPEY
>WP_003022668.1 ABC transporter permease subunit [Blautia hansenii]
MSKLLYANFFRMVKNKLFLIGMGFMFLAGSFLCFQQYRQLIGYHAQVKLDSTFFVYTLMIGVISAIFCSLFVGVEYNDGT
MRNKIIAGHKRTEIYFSNLIVNIVASFLMCVSYMLANVIVGIPMIGTLRISTTKTLLIVVGSLITVVAFCSIFTMISLLV
SNKAIAPIICILFVFLSIAFLNEVQRILDNPKIWYDGTVNTAYVGGREREQLEFIYNVLPAGQEMQYARKNIKNMNEMSL
YSVGVTVITTGIGIFFFKRKNIK
>WP_003022670.1 response regulator transcription factor [Blautia hansenii]
MKKILIIDDDIYINDMLEKVLIQEGYMVSHAYSGTEALLFMQNNTPDLILLDLMLPGLSGEEVLPKISDIPVIVMSAKVD
VKDKVALLLNGAVDYITKPFDIDELLARIIVQLRKLDKATHSEKLVFDEIFLDITTHEVRVCDQEVKLTKTEFAILKLLM
ENPKQIITKTILLDRISEDTPDCMESSLRVHISNLRKKLREASGKDYIEAVWGIGFKMAE
>WP_003022672.1 PolC-type DNA polymerase III [Blautia hansenii]
MEKEFLDVFRNLEVGEELRALLKEVAVTKIAVNPQKDRIRIYIRSRQWIHKKYIYTLERAVSQQCFPGVSMEVKVLEKFT
LSSQYTPQLFFEAYQSSMALELKNYSILVFNMFRNAVITFPQTDTMHILLQSTVLAKSKEDELVQYIEKIFCERCEFSLK
VETEYEEIKESKFRKNSDIRIAQEAAHIVEMSSLGKEKEELEEVKEEPKKAPVKQKEKEKTKTEKKEAPAKRGFSDFKRS
VKRSDNPDVLYGRDFDDEVIPLENVQTEMGEVCVRGKIMSLEKREIRNEKTIIIFSITDFTDSITVKMFARNDQVEEITE
GVKEKAFVKLKGITTIDRYDSELTIGSVVGIKKIASFENSRSDNYPEKRVELHCHTKMSDMDGVSDAKALIKRAYEWGHK
AIAITDHGVVQAFPEANHCFDSWGGVVPPEADFKVIYGVEAYLVDDLKGIVQNSKGQSLHAPYVVFDIETTGFSALKDKI
IEIGAVKVENGRITERFSEFVNPQIPIPFRIEELTSINDNMVADAPTIDVILPKFEKFCEGCVMVAHNAEFDMSFIRKNY
EDIGIEREDTVVDTVGMARFLLPQLNRFKLDTVAKAVGVSLEHHHRAVDDASCTADIFVKFIEMCVERDIFNLDELNEKG
TVSVHSIQKMPTYHAIILAKNDVGRVNLYHLISDSHLIYYHRRPRIPKSLFLKYQEGLLIGSACEAGELYQAVLNGRPEQ
EIARLVNFYDYLEIQPLGNNAFMLKNEDRSDITSWEDLQEINKKIVKLGEAFNKPVVGTCDVHFLDPEDEVYRRIIMAGK
GFDDADDQAPLYLRTTEEMLKEFSYLGREKAEEIVITNPNKIADMVEKISPIHKGKCPPVIENSDAMLREICYSKAHEIY
GENLPEMVEARLERELNSIISNGYAVMYMIAQKLVWKSNSDGYLVGSRGSVGSSFAATMSGITEVNPLSPHYYCAKCHYA
DFDSEEVRAYSGRAGCDMPDKKCPVCGEPLVKEGFDIPFETFLGFKGDKEPDIDLNFSGDYQGKAHRYVEVIFGAGQTFK
AGTIGTLAEKTAFGYVKNYYEERGQRKRYCEINRIVQGCTGVRRTTGQHPGGIIVLPIGWDIEEFTPVQHPANDMNSDII
TTHFDYHSIDSNLLKLDILGHDDPTMIRMLEDLTGINAREIPLDSKEVMSLFKNTDALGITPDDIRGCPLGCLGIPEFGT
DFAMQMLIDANPTSFSDLVRISGLSHGTDVWLGNAQDLIKSGTATITTCICTRDDIMIYLINKGLEHGQAFTIMESVRKG
KGLKPEWIEEMKKHDVPDWYIESCKKIKYMFPKAHAAAYVMMGWRIAYCKIFHPLAYYAAYFSIRATAFSYELMCQGKEK
LEYFMDDYEKRKDTLSKKEQDTYKDMRIVQEMYARGFDFVPIDIYKANAHTFQIIDGKLMPALDTIEGLGDRAADAVVAA
AEEGNFLSLDDFRNRTKVTSSTIDLMNDLGLFGKLPKSNQMSLFDYQ
>WP_003022673.1 flavodoxin-dependent (E)-4-hydroxy-3-methylbut-2-enyl-diphosphate synthase [Blautia hansenii]
MYRDHTKVVQIGDKKIGGGNPILIQSMTNTRTEDVEATVQQILALEAAGCEIVRCTVPTLEAAEALKEIKKRIHIPLVAD
IHFDYKMAIAAMENGADKIRINPGNIGSIDKIKAVVDVAKERNIPIRVGVNSGSLEKELVEKYHGVTAEGLVESALDKVR
IIEDLGYDNLVISIKSSDVMMCVKAHELLAEQTNYPLHVGITEAGTLYSGNIKSAVGLGIILYQGIGDTIRVSLTGDPVE
EIKSAKRILKTLNLKKGGIEVVSCPTCGRTKIDLIGLANQVETMVQEFPLDIKVAVMGCVVNGPGEAKEADIGIAGGKGE
GLLIKKGEIVKKVPEAELLSVLREELENWK
>WP_003022674.1 toxic anion resistance protein [Blautia hansenii]
MSDELKDFTVTPTLTFEPLQEQAPVAEVKKEEPAKPEMDDSILSEEERKIVDDFARQIDIRNSAAILQYGAGTQKKMADF
SEDALEKVRTKDLGEVGDLLENVVTELKNFDAEEERKGIMGFFKKGANKLEAMKNKYSKAEANVNKIVETLEKHQIQLMK
DAAIMDKMYALNLNYFKELSMYILAGKKKLEEIRSTELPQLMAKAQASGLPEDAQAAKDLDSLCERFEKKIHDLELTRMI
AVQTAPQIRLVQGNDTLMAEKIQSTIVNTIPLWKSQMVIALGVAHSTEAAKAQREVTDMTNALLQKNAQTLKMATIEAAK
ESERGIVDIETLQKTNESLISTFDEVMNIQREGREKRRAAEAEMYRLEGELKQKLLQINH
>WP_003022675.1 5-bromo-4-chloroindolyl phosphate hydrolysis family protein [Blautia hansenii]
MPVNDWNNLGRDVKDIVQHAINSGDFSALNRDLGATLDSALGNVAQSMKRAGNAYSNKYSYKPFGGYRNPSQRERMKEAR
EEFALFVNTNGAKALGLLFTTLGIALTIMFGVTAGILGILSLFIGSIASKIGTVMMIFLPAMGLSAIMGICGNRLRKKIK
RFRSYVKTLNGKPYANVKDLAKSVRKSEKFVRKDLKKMIDKRMFLEGHLDKNGVCFMATDDAYEQYLETERNMEERKAEE
ARRPKTQLSEDVQKVIEEGNRYIEEIRRSNDAIPGVEISNKMYHLENVIRRIFQRVEKHPELINDLHKFMDYYLPTTMKL
LNAYEELDKQDMQGENIKTAKSEIENTLDTINVAFENLLDSFYKETAWDVSSDISVLKTMFAQEGLTEKNNFQGKDN
>WP_003022677.1 peroxide stress protein YaaA [Blautia hansenii]
MKIIISPAKKMNVDTDCLPIQGLPKFLPEAESLCEKIRGYTYEEQKTLWKCNDKIARLNAERFRDMNLKTGLTPAILSYE
GLQYQHIAPQVFTEKELTYIQEHLCILSGFYGVLKPFDGVTPYRLEMGTKLETEGCKDLYEFWGDKLYQEVIKDDGIVIN
MASKEYSQSISKYILPKERFITVEFGEVHNGKVKQKGTFSKMARGEMVRYMAENQIEDIEKIKEFHVMGLQYAEEFSNEN
KMVFTV
>WP_003022678.1 thioredoxin-dependent thiol peroxidase [Blautia hansenii]
MLEIGTKAPDFSLPDQNGEIHSLEEYKGKKVILYFYPRDNTAGCTTQACGFAERYPQFLEKNAVVLGVSKDSVASHKKFE
EKYELPFTLLSDTELSCIQAYDVWKEKNNYGKKTMGVVRTTYLIDEQGIIVKAFGKVKAADNPAQMLEEL
>WP_003022679.1 MULTISPECIES: cyclic-di-AMP receptor [Blautia]
MKMIFAIVRKEDEGFVIERLNKEKISVTKLSSTGGFLRKGNATLMIGTEDEQVDTVLQIIKEECSRRQEVMMNPAYSAGT
KGPVMGYAAPPVTIEVGGATVFIVNVEQFIKL
>WP_003022680.1 PPC domain-containing DNA-binding protein [Blautia hansenii]
MDKGEGILEKVREVAEKEKIKLADISALGAVSEFTVGVFDTEAKEYHANEFKGSFEIVSLTGTINTMNDEFYCHLHMSAG
NEKGQVFGGHLNRAIISATCEMVITLIDGRVDRRFEKEVGLNLFQFQ
>WP_003022681.1 hypothetical protein [Blautia hansenii]
MEVGTTLSKTLHTARSHADYDAACKRLLSEKVILAWIMKNCLKEYRNCSIQEIMDNYIEGEPQIAKVPVTPAETNIVTNS
MIKGLSTEDKTITEGTVTYDIRFLATAPKSKDFIRLILNIEAQKV
>WP_003022683.1 GntR family transcriptional regulator [Blautia hansenii]
MSWNLNPEYPIYTQIMEHITYDIISGAYTPGSKLPSVRELAQTAGVNPNTMQKALSELEHTGLLYSQRTSGRFVTEDLAM
IEQVKTQIASQQVKEFLLKMEHLGYSKQTIIQLIEKI
>WP_003022684.1 ABC transporter ATP-binding protein [Blautia hansenii]
MNPILECRNLTKCYDNKIALNKINLSLERGKIIGLLGPNGSGKTTLIKLLNGLLVPTEGSIFVDGHAPGTETKKIVSYLP
ERTYLSMHMRVSEIINYFSDFYSDFDRSRAYDMLKHLNINPTDRLRTMSKGTKEKIQLILVMSRRASLYCLDEPIAGVDP
AARDYILSTILNNYDENATILISTHLISDVENILDDVVFIQNGQIRLCDSVDNIRFNQGKSVDTLFREVFKC
>WP_003022685.1 hypothetical protein [Blautia hansenii]
MLRKLYKYDLKSVSLLLVILHAVLLVYTVIGRIGIFIAERAQAFVSPEASRLWGIAGAFYIVGFILFILAIVIATVVYLA
VRIQKNLFSDEGYLTHTLPVKPTQILWSKVFVIWTWSVIDFICVMISVFTLITYKDTLPEILKGASTFFGTLFGSFGFTN
WLEEVITLLAGLSQYFGFYPLLLLFAMCLGNLFKSHKIMGTLLSFFGLNIVLSFLSTMITFIIPGLSPFMQANLTQDNLS
VYSGRLMIFTLVWNILFSAIFFVGSRYILTKKLNLD
>WP_003022686.1 peptidoglycan recognition family protein [Blautia hansenii]
MMLRKRDEEVLDFESRRQQRRKKRIRQRRRRIFLFLCSVLTVLLLFFLVNKVKNKVEEHRLLKARNESFVGAPPFDVDLI
EPNEYSRPGTLLEKIKGIVVHYTANPGSTAKNNRDYFDGLKESHETKVSSHFVVGIDGEIVQCVPSTEIAYASNSRNDDT
LSIECCHVDETGEFTDATYLSLVRLTGWLCYRFNLTEDDVIRHYDVTGKICPKYYVENPKQWEKFKQDVKAQIKEVEKEV
KESEK
>WP_003022687.1 glycoside hydrolase family 2 TIM barrel-domain containing protein [Blautia hansenii]
MRQVININEKWAFTKDTDEIPKEMPKRWCWVHLPHTWNNIDGQDGNNDYYRGTGYYAKMIKRAELPKADKYFLEIRGANS
SADIYVDGRKLAHHDGGYSTWRVDITKELKEESLLVITVDNSQNDSVYPQMADFTFYGGLYRDVNIIGVSAAHFDLEYCG
GEGLQVTPVLQGNDAEITIETWITEKKEGQNLVYKIRDRQGKIVAEKSCSAADRKIQMKINNVHRWNGRKDPYLYYAEVE
LTENGKILDNVYTRFGCRSFEIHPEKGFLLNGESYPLRGVSRHQDRRGIGNALLPKHHREDMDLICELGATTIRLAHYQH
DQYFYDLCDESGMVVWAEIPYISAHLPNARENTVSQMKELIIQNYHHPSIVVWGLSNEITMQAADEEDLLENHKILNDLC
HEMDSTRLTTMAVVSMCDIHHPYIQIPDVVSYNHYFGWYGGDVSMNGPWLDNFHKEFPQIPIGVSEYGCEALNWHTSEPQ
QGDYTEEYQAYYHEELIRQLFTRPYLWATHVWNMFDFGADARNEGGENGQNHKGLVTFDRKYKKDAFYAYKAWLSHEPFV
HICGKRYVNRVEEKTKITVYSNFPEVTLYLNGQEYEKQVSDEHFFYFTVPNKGETVITAKAGACKDRSFIRKTEKFHEAY
RLKEKGAVLNWFDIEEIPGYYSLNDKVSEIIKAPQGKALFEGILGKFLNKKTEPQGMMQMLGSFTVLRMLNTMGAIGEKM
TKEQLLELNSRLNQIEKEN
>WP_003022691.1 sugar O-acetyltransferase [Blautia hansenii]
MDKGILYDPGDEEILAEQFPYLDELKEFNEVPSGEVKKREELMKKMFAKCGDNCYIQPPFYANWSGHHIFMGKNVYANFN
LTVVDDGDVFIGDYVMIGPNVTIVTAAHPIKPDLRRRGIQFNRPVHIENNVWIGAGAIILPGVTIGENSVIGAGSIVTKD
IPANVVAVGNPCRVMREIGERDNEYFYKDLKIDIE
>WP_003022694.1 S41 family peptidase [Blautia hansenii]
MERKKFIKGFLLGIVLTLVVGGAGLKIYDYAQEKSAEDKAVNQDFVEKAKVLEKIIDDEFTGEIDKDFMETGMYKGMMAS
LGDPYSAYYTKEEYEELNTETTGLYKGIGVVMQMDMETGMVKLVRCYEGAPGAKAGLLPDDILLKVNNEDIAGMELSEVV
EKVKTSEGEVAHLTVAREGENDYLEFDVPLEEVNIPVVEHKMLEDNVGYILLYEFTEQTESQYLEAFEDLKNQGMERLIV
DVRNNPGGLLTSVCNILNDILPEGLIVYTEDKDGKREEVHSDGKSELDIPLAVLVNGNSASASEIFAGAIQDYGVGTIVG
TTTFGKGIVQSLIPLTDGSAVKTTTAKYYTPKGRCIHGTGIQPDIEAELAEELQKKTVLTYEEDTQLQKAVEAVKEIEK
>WP_003022698.1 M23 family metallopeptidase [Blautia hansenii]
MKLKNKKTAMLLASCLAISNVLSVSAANETEVNKKKTELESQIEDKEQQVSSLQQQKDNVLSAIKKLDEKYAKAQENLDT
LTGQIEDKNAEIEKNSAELEKAKEKEAIQYEDMKKRIQYLYEAGNISMISVILGADDFAEALSRTENFRQLTSYDRKQLE
KYKKTCKKIENLEKDLKKEKSDLEEYKQSAEEEKSNIETSISKKQEEITKFEAGIDAAVMEQSDLEGELAIQNEILKQMK
EEVQSAGGQESSSPSNESTNSDANKTEQPESKPEVKPEEKPNTQPETKPEEKPDNSQSENSGSPQFTWPCPSSHNVTSPF
GDRNSPTAGASSNHKGIDIGASSGSPIVAAAAGTVTVSTYSESAGNYVTIDHGNGFYTVYMHASARYVKVGQKVSAGQQI
AAVGSTGYSTGPHLHFGVMKNGVYVNPMNYL
>WP_003022700.1 permease-like cell division protein FtsX [Blautia hansenii]
MRISTIAYVLKQGFKNIWRNLRFSLASIATMSACIFLFGLFLSIIMNFRYIVDTAEEGVAVVVYFDKGIKQEEIDQIGAD
IEKQPEVADVKYISADVAWDEFSEVYLGGDEDMAEGFKDQDNPLANSARFDVYLKEVESQADLVKHIEGLEGVREVKQSK
EAADMLSTFNKLVGYVSIVIILILLAVAFFLINNTITMGISIRQEEIGIMKLIGATDFFVRVPFIIEGILLGTIGAALPM
GILYMIYEKAVEYVITRFNILGGFLQFLDVWEVFRFLLPVGVGLGIGIGLIGSIVSLRKHLKV
>WP_003022704.1 cell division ATP-binding protein FtsE [Blautia hansenii]
MIDLKNVSKSYSKGQPAIDNMTLHVDKGEFVFIVGNSGSGKSTLIKLLLKELDPTSGTITVNGQVLNKLKRRKVAKYRRG
IGVVFQDFRLLKDRNVYENVAFAQRVIQRPTRIIKKRVPEMLTLVGLAEKYKSKPDQLSGGEQQRVALARALVNRPSILL
ADEPTGNLDPKNSFEIMKLLEEINERGTTVLVVTHNREIVNAFKKRVITMKKGVIVSDEQEGEYLNEN
>WP_003022709.1 WecB/TagA/CpsF family glycosyltransferase [Blautia hansenii]
MSEKIEIMGISVEKCYAEDVMESINQQWYQETLATYGVLTMNLLLAAQQDEELKEYIETLDKAVADEPEIVKAAGLEDKE
WENDISEHGFFGTVFWLLNHYKNEIFLLGENEEDTEKLYGYLQEKYPDIVILGKDFLMGDEDDQVDKVINEINMWNPQAV
LSCSRVYDLERFVKRHRKKINTKLWFSLGSCLDIFREGGKKPSWLNRFMEKNNFKKMVSKYNEDMEKM
>WP_003022712.1 hypothetical protein [Blautia hansenii]
MEEFELENRIKNLMWTVSGDYSLEFKPDLAAFAKSKYVALYDGIKQGAFARYFNREEYSLYLVKKIYLHAMEAPLMDLAQ
LCIEFAVSGKIIAEREGVSNIRRRACEDILDMDFHKLTGNPAGKLKIALFREILNGKGAAEARQRHFMDMVQELSEAQDT
MELIQTTDKLYNELIDPYFERNQGDLEKVLSVTLEELAEFSWEDFLEEEALESTLETYLDKVTENMTNLDTRETETKEEQ
EKNTEETTKRILVVDEKALEKMYSYVERNYGKTYLTEGEEKKINALVCRGIHSDCSLYFTKGILKEPVMRNYQYEYARKQ
RSKNLYEYHDNHRVVKNNIRLLTDMLKKTLTMREEKEETLADRGTLLPKRLWRIGRTGNVQVFKRELYEDSSSFVVDVLI
DASGSQRSRQGQVAIQAYILSEALSNVGIPHRVTSFCTFWDYTVLHNFRDYDADRTENSNIFEYVTSSNNRDGLAVKAVE
YDLLQREEEHKILIVLSDGKPYDVILNRPNARNPKPYHGDYAIKDTGFAVRKLRNQGVCVLGVFAGEEKDLQAEKKIFGK
DFAYIRDISGFSPVVGRYLIKQLEKNT
>WP_003022714.1 MoxR family ATPase [Blautia hansenii]
MKELEFLREQQVDKGLIEGVEEFRCKYSVEDGEQGRVSCPDMYFYGREVLEMGIAALLQGENLLLTGAKATGKNVLAENL
AWIFGRPVYNVSFHVNTDSGDLIGTDTFVNNEVQLRKGSIYRCAQYGGFGILDEINMAKNDAVSVLHASLDYRRSIDVPG
YDKIDMHEAARFIGTMNYGYAGTKELNEALVSRFMVIDMPPQDEETLDYILSSKFPALKENAKKQWIGLFMDLQLKAQNG
EISTKALDLRGILGALKTIQRGLKPRLAVQIGVVNKCFDIFEKEIVQDVVLTRIPDTWTPQDVFEK
>WP_003022720.1 manganese efflux pump [Blautia hansenii]
MATIIKEILLIFVLTTDSFVVSFAYGMRKVKMPFKIVAGMNIIMSGLLGISLLTGSFLSDFLPKDVTTCLGAILLIGIGL
YRILSFFFQKEENKEIYQELTAAEGFTLAFLLSLDSLAVGVGTGLVQSGQLFLAAGTFICGILMMELGWRLGCVFRNTTQ
KDLSWVSGVCLLLLAMSFLWKR
>WP_003022723.1 diacylglycerol kinase family protein [Blautia hansenii]
MGKKMLFIFNPRSGKGSIKNRLMDILDIFVKGGYEITVHPTQAYMDGLKVTKRKAGDYDIVVASGGDGTLDEVVTGMLIG
GHQIPIGYIPAGSTNDFANSLHISKNMLQAATDIVEGVPHAFDVGGFNEDYFVYIAAFGLFTDVSYETNQDMKNILGHAA
YILEGTQRLFNIKSYNLRVKSDDGELSGEFIFGMISNSTSVGGFKRLTGPDVMLDDGVFEVMFIRRPKNILELNEIIASL
VGTNDSKMIEVFKTTGLTIECEEEISWTLDGEFGGLHKNVTIKNLKHVVQIMLAKNDQVPLINPPE
>WP_003022726.1 L17 family ribosomal protein [Blautia hansenii]
MAKYRKLGRTADQRKALLRNQVTNLLYHGRIVTTETKAKEVRKIADGLIAMAVREKDNFETVTITAKVARKDAEGKRVKE
VVDGKKVTVYDEVQKEIKKDAPSRLHARRQMLKVLYPVKEVPTAAAGKKKNTKEVDLTEKLFTEIAPKYADRNGGYTRII
KIGPRKGDAAMEVVLELV
>WP_003022730.1 DNA-directed RNA polymerase subunit alpha [Blautia hansenii]
MFDFNKPKIQITEMSDDKRYGKFVVEPLERGYGITLGNSLRRIMLSSLPGAAVSQVKIDGVLHEFSSIPGVKEDVTEIIM
NLKNLAIKNVSDSNEPKTAYIEFEGEGVVTGADIQVDQDLEILNPDLVIATLNGGADCKFNAELTITKGRGYVSADKGKT
DDMPIGMIAVDSIYTPVERVNMAVENTRVGQVTDYDKLTLDIYTNGTLDADEAVSLAAKVLSEHLSLFIDLSESAKTAEV
MIEKEDNEKEKVLEMNIDELELSVRSYNCLKRAGINTVEELCNRTSEDMMKVRNLGRKSLEEVLAKLKELGLQLNPSEE
>WP_003022732.1 30S ribosomal protein S4 [Blautia hansenii]
MAVNRVPVLKRCRSLGLDPVYLGIDKKSTRQLKRANRKMSEYGLQLREKQKAKFIYGVLEKPFRNYYKKADQKPGQTGEN
LMIMLETRLDNVIFRMGLARTRKEARQIVDHKHVMVNGKQVNIPSYLVKAGDVIEIKEKCKGSQRYKDILEVTGGRLVPA
WLDIDQEALKGEVKALPTREEIDVPVDEMLIVELYSK
>WP_003022734.1 MULTISPECIES: 30S ribosomal protein S11 [Blautia]
MAKVTKKVTKKRVKKNVERGQAHIQSSFNNTIVTLTDAEGNALSWASAGGLGFKGSRKSTPYAAQMAAETAAKAAVIHGL
KTVDVFVKGPGSGREAAIRALAACGIEVTSIKDVTPVPHNGCRPPKRRRV
>WP_003022736.1 MULTISPECIES: 30S ribosomal protein S13 [Blautia]
MARIAGVDLPREKRVEIGLTYIYGIGRVTSNRILEKAGVNPDTRVRDVTDEEVGKIRDAIEELQIPVEGDLRREIALNIK
RLQEIGCYRGIRHRKGLPVRGQKTKTNARTRKGPKRTVANKKK
>WP_003022746.1 MULTISPECIES: 50S ribosomal protein L36 [Clostridia]
MKVRSSVKPICEKCKVIKRKGSIRIICENPKHKQRQG
>WP_003022750.1 MULTISPECIES: translation initiation factor IF-1 [Blautia]
MSKADVIEVEGTVLEKLPNAMFKVELENKHVILAHISGKLRMNFIRILPGDKVTIEMSPYDLSKGRIIWRDK
>WP_003022753.1 KOW domain-containing RNA-binding protein [Blautia hansenii]
MREFVKGMLARSKAGHDTGKLYVVMDADTEYVYLADGVHRTVDNTKKKKRKHIQIIYKIPALLQELMEEGKEVQNEHIKK
AIKDYENYELEV
>WP_003022756.1 type I methionyl aminopeptidase [Blautia hansenii]
MSVTIKTAREIELMRESGRLLEKVHDELGAFIKPGISTLDIDRLGEKLIRSLGGIPNFLNYNGYPASICVSVNDEVVHGI
PNKHRILQDGDIVSLDAGLIYNGYHSDAARTYAVGTISPEAQKLIDVTKQSFFEGIKYAKAGNHLHDISAAIGGYAQKFG
YGVVRDLVGHGIGTHLHEDPQIPNFPQRRRGIRLVPGMTLAIEPMINMGRADVEWLDDDWTVVTQDGSLSAHYENTILIT
DGEPEIFTLSK
>WP_003022764.1 preprotein translocase subunit SecY [Blautia hansenii]
MLKTLRNAFKIKDVRRRLFYVLLMLVVVRIGSQLPIPGVDSNYFKNWFASQSSDAFNFFDAFTGGSFTEMSIFALSITPY
ITSSIIIQLLTIAFKTLEDMQRDGEEGRKKLTAITRYVTIGLALFQSIAMTIGFGNKGLIPDMNFLKGVVVVSCLTAGSA
MLMWIGEQITEKGVGNGISIILMINIVSRIPSDLLTLFEQFVKGKTIAKGALAALIIVAVILVVVVLVLVLNGGVRKIPV
QYSKKMVGRKVMGGQSSSIPLKVNTAGVIPIIFASSLMSFPVIIMTLIGKTGGNGIGGHILKALTSNNWFNPSEPVYSIG
LVVYILLVIFFAYFYTSITFNPMEVADNMKKQGGFIPGIRPGKPTQEYLEQILSYLIFIGATGLVIVAVIPFFFNGVFGA
NVSFGGTSLIIVVGVVLETLKQIESRMLVRNYKGFLSE
>WP_003022767.1 50S ribosomal protein L15 [Blautia hansenii]
MDLSNLKPAEGSRQSDNFRRGRGHGSGNGKTAGKGHKGQKARSGAKRPGFEGGQMPLYRRLPKRGFKCRNSKEIIAVNVD
ILNRFEDGADVTPAALLASGAISKLGDGVKLLGNGELTKKLNVKVNAVSETAKAKIEAAGGTVEVI
>WP_003022769.1 MULTISPECIES: 50S ribosomal protein L30 [Blautia]
MADKLKITLVKSTIGAVPKHKKTVEALGLKKLNKTVEMPDNAAVRGMIQQVRHLVKVEEI
>WP_003022771.1 MULTISPECIES: 30S ribosomal protein S5 [Blautia]
MKRSIIDASQFELEEKVVSIKRVTKVVKGGRNFRFTALVVVGDGNGHVGAGLGKATEIPEAIRKGKEDAMKKLVTVARDE
NGSITHDFIGKFGSAEMLLKKAPEGTGVIAGGPARAVIELAGIKNIRTKCMGSRNKQNVVLATIAGLSQLKTPEEVAKLR
GKSVDEIFA
>WP_003022774.1 MULTISPECIES: 50S ribosomal protein L18 [Blautia]
MVSKVSRAKVRAKKHRRLRNHLSGTSATPRLAVFRSNNHMYAQIIDDTVGRTLVSASTTQKEVKAELEKTNNVDAAAYLG
TVIAKRAIEAGIKEVVFDRGGFIYHGKVKALADAAREAGLEF
>WP_003022777.1 50S ribosomal protein L6 [Blautia hansenii]
MSRIGRLPVSVPAGVEVKIAENNVVTVKGPKGTLEKALPVEMSIKLEDGNVVVTRPSDLKKMKALHGLTRTLIQNMVIGV
SQGYEKTLEVNGVGYRAAKQGKKLVLNLGYSHPVEMEDPEGLDCKVDGNKIVVSGIDKEKVGQYAAEIRDKRRPEPYKGK
GIKYADEVIRRKVGKTGKK
>WP_003022783.1 MULTISPECIES: 30S ribosomal protein S8 [Blautia]
MTMSDPIADMLTRIRNANTAKHDTVDVPASKMKLAIADILLKEGYIAKYDVLEDGAFKTIRITLKYGADKNEKIITGLKR
ISKPGLRIYAGSQEIPRVLGGLGIAILSTNQGVITDKEARKLHVGGEVLAFVW
>WP_003022786.1 MULTISPECIES: type Z 30S ribosomal protein S14 [Blautia]
MAKTAMKVKQQRKQKFSTREYSRCRICGRPHAYLRKYGICRVCFRELAYKGQIPGVKKASW
>WP_003022789.1 MULTISPECIES: 50S ribosomal protein L24 [Blautia]
MFKIKKGDTVKVIAGKDKDKEGKVISVNPKKGAVLVEGVNMITKHTKPSMANQQGGIVNKEAWIDASNVMVMHEGKATRV
GFKVEDGKKVRVAKTTGKVID
>WP_003022791.1 MULTISPECIES: 50S ribosomal protein L14 [Blautia]
MIQQESRLRVADNTGAKEILCIRVLGGSTRRYANIGDVIVATVKDATPGGVVKKGDVVKAVVVRSVKGVRRKDGSYIKFD
ENAAVIIKDDKTPKGTRIFGPVARELRDKQFMKIVSLAPEVL
>WP_003022794.1 MULTISPECIES: 30S ribosomal protein S17 [Blautia]
MERNLRKTRVGKVVSDKMDKTIVVAIENHVKHPLYGKIVKRTYKLKAHDEENTCKIGDTVKVMETRPLSKDKRWRLVEVV
ERAK
>WP_003022797.1 MULTISPECIES: 50S ribosomal protein L29 [Blautia]
[truncated: 719,957 more chars]
