# Supplementary material for: Development of a novel multi-epitope mRNA vaccine candidate to combat SFTSV pandemic
Source: PLoS Negl Trop Dis. 2025 Jan 22;19(1):e0012815. doi: 10.1371/journal.pntd.0012815 (PMC12788908; doi:10.1371/journal.pntd.0012815)
Supplement: S2 Data — (ZIP) [file pntd.0012815.s012.zip › protein/Ruminococcus torques ATCC 27756.faa]

>WP_002323371.1 MULTISPECIES: hypothetical protein [Bacillota]
MAKKEPAQYIVEREFLGKFSVEELLVRIVKSHVKKGLSRG
>WP_003497809.1 MULTISPECIES: 50S ribosomal protein L36 [Clostridia]
MKVRSSVKPICEKCKIIKRKGSIRVICENPKHKQRQG
>WP_004054229.1 MULTISPECIES: 30S ribosomal protein S21 [Clostridia]
MSNVIVKENETLDSALRRFKRNCAKAGIQQEIRKREHYEKPSVRRKKKSEAARKRKYN
>WP_004614173.1 MULTISPECIES: cupin domain-containing protein [Bacillota]
MANYTKTTIGKENRIELHEKLSLTGAEISLNELPAGANVPFVHSHKENEEIYGILSGNGKAIIDGEEISLSTGDWLKIAP
AAKRQFFASDISGITYICIQVKENSLEHFTAEDAVIG
>WP_004844901.1 MULTISPECIES: protease complex subunit PrcB family protein [Mediterraneibacter]
MEKCRGSIGMDRGYAKRKLLKKDTQKAAVFGAVLICAAAFTAALTGCVSTQAETEKIRDMKYEVIEEEDIPQSLREMIKG
GEKKPFRITYSDQGFLYIAQGYEVQPTTGYSVEVKELYETETAVCIKTTLIGPKKGEEKEKAETYPYIVVQTEDVKKDVL
FK
>WP_004844903.1 MULTISPECIES: 4-(cytidine 5'-diphospho)-2-C-methyl-D-erythritol kinase [Mediterraneibacter]
MNEIELKSLAKINLGLDVLGRRENGYHDVRMVMQSIYLHDEVKIEKKRREGIEIVSNLRFLPIGEGNIAYKAAHMLIEEF
SLEGGVRITLNKHIPVAAGLAGGSSNAAAVLFGMNRLFRLGLSKEELMERGVKLGADVPYCIMRGTVLAEGIGEELKELP
PMPKCTVLIAKPPISVSTKVVYEALDAKEISEHPDIDGVIEGLEEGSLKKVASAMGNVLEDVTIPMHPVIEEIKQEMKEC
GALNAMMSGSGPTVFGLFENRTAAREAQRRIREKSLAGQVYVTSIHGVRRN
>WP_004844906.1 MULTISPECIES: stage II sporulation protein R [Mediterraneibacter]
MDRTKIKDQFGQFGRRREYGADDDRTTSRQMKKSRRMCAAAAVLFAFAAAFALTTAVYRMDAKAQSDLQRRLSEEVLRFH
VLANSDSREDQALKLKVRDKVLEFLEANMADEQHMTEDETVMWIREHIDEIEDVSRRCVAEENYDYPVTAAVTTCWFPDK
TYGDVTFPAGNYEALRIEIGSAKGHNWWCVLYPSLCFRDAANAVVPNEGKEKLKHVLTEEEYSEITAGTEFKISWYFWKK
K
>WP_004844908.1 MULTISPECIES: acyl-[acyl-carrier-protein] thioesterase [Mediterraneibacter]
MERAHKYEFEGKVRYSEIDHRATMTLPALINYFQDCSTFQSEQLGYGMDVLKKEKKAWVLAYWQVIVKRYPKLCERITVG
TFASGFKGMFGNRNFYMKDESGEQIACANSIWVYMDVEKGKPVRVDKEQAEAYGIDEPLEMPYEDRKIEEAESYEEKAPF
PVRKYHIDTNEHVNNCQYVQMALEVLPRDILVSQVRVDYKKSAVLGDKIFPETAQKKDRVIVRLCDEDRKPYAVIEFKTG
CRS
>WP_004844909.1 MULTISPECIES: HAD family hydrolase [Mediterraneibacter]
MIKLIASDLDGTLLQNEAQELTPRAIELIRALTQKGVHFVAASGRQYANERLLFHEIKDDISYIAENGSLCIHQGKVISR
GLIEDDLAYRILRELKKEPGFEIVVSREDTCLIENNNSQFANHIVNVMHNTTEIVDDLLTVKGPFLKIAFANMTSRRTTD
CLKELQEKFSSEIKVVTSGNIWIDFIVPGCNKGSALRNLMDLFGITPEECVAFGDQYNDVEMLETVGMGYAMSNAAPGIA
GHAKYITDSVEEVLEDILAGLDL
>WP_004844911.1 MULTISPECIES: 30S ribosomal protein S2 [Mediterraneibacter]
MGVISMKQLLEAGVHFGHQTRRWNPKMAPYIYTERNGIYIIDLQKSVGMVDDAYKAVSDIAAEGGTILFVGTKKQAQDAI
KTEAERCGMYYVNERWLGGMLTNFKTIQSRIKRLKEIETMSEDGTFDVLPKKEVIELKKEWAKLEKNLGGIKDMKRLPDA
IFIVDPKKERICVQEAHTLGIPLIGICDTNCDPEELDYVIPGNDDAIRAVKLIVSKMADAVIEANQGATDEEYYEAETAV
EAEEAVEE
>WP_004844913.1 MULTISPECIES: phosphoglucosamine mutase [Mediterraneibacter]
MGKYFGTDGFRGEANVVLTVEHAFKVGRYLGWYFGQDHKARIVIGKDTRRSSYMFEYALAAGLTASGADAYLLHVTTTPS
VSYVVRTEDFDCGIMISASHNPFYDNGIKVINSAGHKLEAEVEEKIEAYIDGEIGELPLATKEKIGRTVDYAAGRNRYIG
HLISVATRSFKDMRVGLDCSNGSSSAIAKSVFDALGAKTYVINNEPDGTNINTDCGSTHIHVLQEFVKEKKLDVGFAYDG
DADRCIAVDENGKVIDGDLILYICGKYLMEQGRLEGNTIVTTVMSNLGLYKACDKIGMKYEQTAVGDKYVYENMLKNGYI
LGGEQSGHIIFSKHARTGDGILTSLLIMEVILEKKQSLGTLAGEVKIYPQLLKNVRVTDKKTARENPAVQEAVQKAADEL
GSDGRILVRESGTEPVIRVMVEAATDEICEKYVNSVVKVIEDQGLTE
>WP_004844914.1 MULTISPECIES: AI-2E family transporter [Mediterraneibacter]
MDLNKENMKKMRELIVFTIILLIALWNYKLLFEWIGFAFGIVTPFLIGGGIAFVLNVPMSFFEETLFGNKRVKEKKLAKR
LARPLSLVLTIVAVIGVVVLVMFVVIPELAQTVLSLGKTIQAFVPEAQHFLEELFTDNSEIRAWLNNLDVDLDKLLDSVI
AFFRNGAGNVLNSTVYAIGSIVNGVTTFVIAFVFACYILLQKEKLGVQVKKVMHAFLKEKWEKRCLKVCTLTSKTFSNFL
TGQCLEALILGSMFFVAMSLFKMPYALLVGVLVAFTALIPIFGAFIGCVVGAFLILMVDPLQALFFVIMFLVLQQIEGNL
IYPKVVGNSVGLPSIWVLAAVTIGGSLMGVVGMLIFIPLVSVVYTLFRESVYKRLEQKQR
>WP_004844916.1 MULTISPECIES: preprotein translocase subunit SecE [Mediterraneibacter]
MSETEKTQKKSWFKGLQAEFKKVIWPDKKTLARQTTAVVAVSVILGALIAVIDVILRYGIDLLIK
>WP_004844917.1 MULTISPECIES: transcription termination/antitermination protein NusG [Mediterraneibacter]
MSEAKWYVVHTYSGYENKVKANIDKAIENRHLEDQILEVRVPMEEATELRNGVQKAVQRKMFPGYVMIHMVMNDDTWYVV
RNTRGVTGFVGPGSKPVPLEEHEMENLGIQRDNVIVNFGVGDMVVVLSGAWEGTVGTVQSMNEQKKSLSINVELFGRDTP
VELSFSEVKKMD
>WP_004844918.1 MULTISPECIES: 50S ribosomal protein L11 [Mediterraneibacter]
MAKKVEGYIKLQIPAGKATPAPPVGPALGQHGVNIVEFTKQFNARTADQGDLIIPVVITVYNDRSFSFVTKTPPAAVLIK
KACKIQSGSGVPNKNKVATITKAQLQEIAELKMPDLNAATVESAMSMVAGTCRSMGVVVEE
>WP_004844919.1 MULTISPECIES: 50S ribosomal protein L1 [Mediterraneibacter]
MKRGKKYIEAAKLIERGNLYEKEEAVALVKKAATAKFDETIEAHIRTGCDGRHADQQIRGAVVLPHGTGKKVRILVFAKD
AKAEEAKAAGADFVGGDELIPKIQNEGWLDFDVVVATPDMMGVVGRLGRVLGPKGLMPNPKAGTVTMDVTKAINDIKAGK
IEYRLDKTNIIHVPIGKASFTEEQLADNFQTLIDAINKARPSAVKGQYLKSITLTSTMGPGVKVNPMKLA
>WP_004844925.1 MULTISPECIES: peptide chain release factor 3 [Mediterraneibacter]
MSEITNEIKKRRTFAIISHPDAGKTTLTEKFLLYGGVINQAGSVKGKATSKHAVSDWMEIEKERGISVTSSVLQFNYDGY
CINILDTPGHQDFSEDTYRTLMAADSAVMVIDASKGVEAQTRKLFKVCAMRHIPIFTFINKMDRDAKDTFDLLDDIEKEL
GIPTCPVNWPIGSGKAFKGVYDRQKKEVELFSDTRKGTATGEVKVVAMNNPEIDWLIGDEAKTTLMEEIELLDGASAEFD
RELVDKGELSPVFFGSALTNFGVETFLRHFLSMTTSPLPRMSDHGAIDPMKEKEFSAFVFKIQANMNKAHRDRIAFMRIC
SGEFDAGMNVYHVQGKKDVRLSQPQQMIASERKIIDKAYGGDIIGVFDPGIFSIGDTLTTSKEKFAYEGIPTFAPEHFAR
VRQVDTMKRKQFVKGINQIAQEGAIQIFQEYNTGMEEIIVGVVGVLQFDVLKYRLKNEYNVEILLENLPYEYIRWIESAD
TDLDRISGTSDMKKIKDLKDRPLLLFIHEWSIRMTLERNDGLVLSEFGRS
>WP_004844929.1 MULTISPECIES: transcription antitermination factor NusB [Mediterraneibacter]
MVRTELREHIFKMLFQIEFNDSVDMPENLNYYFETLEDAKEKDKQYIQNKYEAILSHIEEIDGLLNENATGWKTTRMNKV
DLSILRLALYEIKWDEDVPAKVAINEAVELAKRFGGDNSSSFVNGVLAKFAKQEL
>WP_004844930.1 MULTISPECIES: exodeoxyribonuclease VII large subunit [Mediterraneibacter]
MNGIYTVKQVNSYIKNMFTQDFMLNRIYVKGEISNCKYHPSGHIYFSLKDESGTIACVMFAGSRAGLSFTLKNGQRVIAF
GSVSVYERDGKYQLYAREIKLDGAGELYEKFEALKRELCEMGMFSDEYKQRIPAYVKTVGIVTAQNGAAVRDIINVAKRR
NPYVQLILYPALVQGEGAVKSIIRGIRMLEQQGVDVMIVGRGGGSIEELWAFNEEEVARAIFECSVPVISAVGHETDVTI
ADFVADLRAPTPSAAAELAVYEIRECKKTMSAYEDRIVRAALSQIGLFRTKAERFSMRLKLLHPRHKLYEHRQFTAEMEN
RIRDIMERRLTQEKHRLALNAERMKRVSPLLKLSSGYSYIRSEEGKNIRSTAQVKRGEKLEIFVSDGKIEAEVHNTETMI
HG
>WP_004844932.1 MULTISPECIES: polyprenyl synthetase family protein [Mediterraneibacter]
MNFKEDCRKRTEKIEEILRKYLPDQTGHQQIIEEAMEYSLMAGGKRLRPMLMKETFDLFGGKGGVIEPFMAAIEMIHTYS
LVHDDLPAMDNDDYRRGRKTTHVVYGEDMGILTGDALLNYAFETACSAFETDPQNSILIGRALKILAGKAGIYGMIGGQV
VDVRSAGCKISGELLAFIYRLKTGALIEASVMIGAVLAGAKEEEIGKMEEIAGKIGLAFQIQDDILDVTSTTEILGKPVH
SDEKNEKTTYVTWKGLEKAKEEAARLTEEAVEELRSIGKECGFMEELLRRLVYREK
>WP_004844933.1 MULTISPECIES: 1-deoxy-D-xylulose-5-phosphate synthase [Mediterraneibacter]
MIIEMIQKENDIKKLDHTQLKELAEEIRGFLLDKISCTGGHLASNLGVVELTMALHLTLDFPQDKLIWDVGHQSYTHKLL
TGRKDGFDDLRKYGGMSGFPKRKESECDAFDTGHSSTSISAGLGYVAARELKGEKYNVVSVIGDGAMTGGMAFEALNNAS
RLKSNFIIVLNDNNMSISENVGGVSKYLGCLRTAQAYTDLKKGVEDTLKKIPGTGDRIVSRLKKTKSGIKQLFVPGMFFE
DMDITYLGPVDGHDVKEMVRVFNEAKRVDHAVLVHVLTKKGKGYLPAEENPAKFHGTGPFHLETGDAKESKGADTYTEVF
SKVLLDIAKKDERIVAITAAMADGTGLTPFAKHFPNRFFDVGIAEEHAMTFAAGLAAGGMKPIFAVYSSFLQRAYDQTLH
DVCLQNLPVVIAVDRAGLVGSDGETHQGVFDLSFLSMIPNMTIISPKNRWEMADMIRFAADFPYPIAVRYPRGEAYEGMK
QFRSPICYGKSELLYEEEKIVIIFVGHMAELADQVRKGLKEKGYCCSLVNARFVKPLDTELLERLAENHDLYVTIEENML
TGGFGEQVLDYISGAGINVRVKNFGIADDYVEHGNVDLLRREVGLDKDTIVKQIIDEYV
>WP_004844934.1 MULTISPECIES: TlyA family RNA methyltransferase [Mediterraneibacter]
MKERLDVLLVKRNLAESREKAKAIIMSGNVFVEGQREDKAGSTFPEEVSIEVRGHTLPYVSRGGLKLEKAIANFDVSVKD
KVCTDVGSSTGGFTDCMLQNGAKKVFAIDVGRGQLDWKLRNDPRVICMEKTNIRYVTPEDLGEEIDFSSIDVSFISLTKV
LEPIRNYLAKDGEIVALIKPQFEAGREKVGKKGVVREKSTHREVIQKIMDYAMSIGFDLCALDFSPIKGPEGNIEYLIHL
KKSENEAGENLGGLDPVIVSDRAFETLAKQHA
>WP_004844935.1 MULTISPECIES: NAD(+)/NADH kinase [Mediterraneibacter]
MDCFYIITNKLKDKDYAITSQIEQYIQSSGKKCFLSEKDSEGHIIPGTVPKEAECGLVLGGDGTLIRAVRDLGERSLPLL
GINLGTLGYLTDVDLEDFESALDHLFSETPVIEERMMLEGSFRNSRKDMAMNDIVIAREGKVRIVSFHIYVNGALLNTYH
ADGVIISTPTGSTGYNLSAGGPIVEPTAQMIVITPICSHALNTSSIVLSADDLIEVEVCEGRYGRQEQVSLCFDGAEQTT
LVTGERVCIKRSSHTAKLIKLSKESFMKTMRKKMKGN
>WP_004844936.1 MULTISPECIES: arginine repressor [Mediterraneibacter]
MKVSRHAKIIELISQYDIETQEELAEYLNNAGFKVTQATVSRDIRDLKLSKVSTGSGHQKYILHRIEEPGMSEKYIRVLK
DGYVAMDMAQNILVIKTVSGMAMAVAAAVDAMKWHEVVGCIAGDDTIMCAIRTVEDTAAVMDKIRKIVSREV
>WP_004844939.1 MULTISPECIES: SpoIVB peptidase [Mediterraneibacter]
MLKKQKYVTAVFCLFLSFFFAAMGILQYQMIRGKKPVSTDAGIEAMNNDTVLVGGMPIGIYMETDGVMVLNTEQIAGADG
KEHEPAKGIVKAGDYIMAVDHCEITGKKELLEAVGNLTGTFVVLTVRRNGETIDLKIKPVEYETGEYRLGIWVRDNVQGL
GTVTFLTDQSRFGALGHGIHDVDTSVLMSIAEGNVYRTSIRDITKGQSGSPGSMEGMIIYNNYNILGTIDKNTEAGIYGK
IDKIDELFTEQTAIRTAKKEEIITGPATIRCFVDNEVREFDIEVTQVDMMSQEINKGLVIKVTDEELLEKTGGIIQGMSG
SPIIQNGKLIGAVTHVFVQDSTKGYGIFIENMLKQVNLPEMCG
>WP_004844941.1 MULTISPECIES: glycogen synthase GlgA [Mediterraneibacter]
MKNILFAASECVPFIKTGGLADVVGSLPKDFDKEKYDVRVVIPNYMCMKQEWKEKLEYVAHFYMDIAGQDRYVGVLKIEL
NGIIFYFIDNEYYFSGFAPYDGDPKWNIEKFAFFSKAVLSILPVIGFRPELIHCHDWQTGLIPVYLDNFRYLGEYYRGIK
TVMTIHNLKFQGVWDTKSVREITGLPEYYFVPDKMEAYKDANLLKGGIVYADKVTTVSNSYAEEIKTPFYGEGLDGLMSA
RANDLCGIVNGLDYTDWDPASDPRIAKTFSVEDFRKNKVLNKKALQEELGLEKDTKTMMIGMISRLTDQKGFDLVDYVMD
ELCQDAVQIVVLGTGDVKYENMFRHFAWKYSGKVSANIFYSDELSHKIYASCDAFLMPSLFEPCGLSQLMSLRYGTIPIV
RETGGLRDTVEAYNEFDKTGTGFSFTNYNAHEMLNTVRYAERIYYDRKRDWNKIVERAMSKDFSWKNSAGQYQELYKSLI
GE
>WP_004844942.1 MULTISPECIES: methylenetetrahydrofolate reductase [NAD(P)H] [Mediterraneibacter]
MKIIDRLKEDKIHISFEVFPPKTDAGFEKVIAATDAMAKLNPAFISVTYGAGGGTSKNTAKIASHIKDDLGVVSLAHLTC
ASSTIEEVRDVIENLKENGIENILALRGDIPEGMPFPNGNRFRYAYELIEEIRKHGDFCIGAACYPEGHVENEHKAEDIR
YLKQKVDSGVDFLTTQMFFDNDIHYNFLYRIREAGINVPVLPGIMPMTSEKQMKRSQELSGTVFPRRFLALLDRFGSSAA
AMEQAGIAYATDQIIDLLSNGVNNIHIYTMNKPHVAAAIMNNLSEIIKA
>WP_004844943.1 MULTISPECIES: vitamin B12 dependent-methionine synthase activation domain-containing protein [Mediterraneibacter]
MEKCFQEAVRYLGYGKNPVDEATSRLVEKGFLELEKVSALRSVFRIFEMNRIDEEKVAIGTLQISSKSLARNLNHCEKAV
LFGATLGTGVDRLIARTSLTDMANAVVLQACAAAMLEEFCDEKQFEIGEELEKEGLYLRPRFSPGYGDFDIGFQKSFMQM
LDCAKAIGLTMTESFMMTPTKSVTAVIGASRIKERCPIAGCEVCDKKECIYRR
>WP_004844944.1 MULTISPECIES: homocysteine S-methyltransferase family protein [Mediterraneibacter]
MIRQRLGKDLLFFDGGMGTLLQEKGLAPGELPETWNLTHSEEIYKIHRQYIEAGSDIILTNTFGANALKFHDDSCSLEEI
IKAAVSHVKKAEREALLQTGDERKIYTALDVGPTGKLLKPMGDLEFETAYEAFKEVVILGEQAGADLIHIETMSDTYELK
AAVLAAKENTSLPVFATVIFDERKKLLTGADVSSVVALLEGLGVDALGINCAMGPKEMLPVLEELIKYSSVPIIVKPNAG
LPKQRDGKTYYDVTEDEFAAYMEQIVRMGACVIGGCCGTTPEHIRAMRKRCENAELVPVTEKEFTVVSSYGQSVILGEGS
KIIGERINPTGKKRFKQALKEHDLDYILREGITQQDQGAHILDVNVGLPDIDEPALMEEVVQELQSVVNIPLQIDTVDEK
AMEKALRIYNGKAMVNSVSGKKESMEKVFPLVKKYGGVVIGLTLDEDGIPADADGRVRIAEKIIKTAEKFGIKKKDIVID
ALAMTISSEPEGAKVTLETLRRLRDEIGVNTVLGVSNISFGLPCRPIVNAAFYTMAMLNGLSAGIINPSSEDMMKSWYAY
HALMNLDNNCEQYIQKYANSVVSTNIMKTSELSETKLKGENDRSRKSSSKMTLQEAIEKGLRDDAGKITTDMIATEAPLD
IINEELIPALNHVGDGFEKGTVFLPQLLMSAEAAKSAFSVLKEKMEKSGEIREKKGRVILATVKGDIHDIGKNIVKVLLE
NYSFDVIDLGKDVSPEKIVETACEKQVPLVGLSALMTTTVVSMEETIKMLREKKPDCKVMVGGAVLNQEYADMIGADFYG
KDAMQSVHYAEKIFKDALQKSADKKE
>WP_004844945.1 MULTISPECIES: 4Fe-4S dicluster domain-containing protein [Mediterraneibacter]
MMRGLHTPVRAIRRRVFKEVAQLGFKADEDTLLADMEAIPYAIVNEDSEKYRESVYRARAIVRERLRLAMGLSLRPENKP
VHLTAGVEASNISEKYYEPPLMQVIPSACESCEENKYEVSNICKGCLAHPCQEVCPKDAISMVNGRSYIDQEKCIKCGKC
KSVCPYDAIAKKERPCQKACGVNAIKSDKMGRAYIDNEKCVSCGMCMVSCPFGAISDKSQIFQLARALSEGENVIAEIAP
AFVGQFGDNITPRNIKAALRELGFSEVYEVALGADIGAIAEAHHYVDKVVTGELPFLLTSCCPSWSVMAKKFFPDLIDQI
SQELTPMVATARTIKQKHPEAKVVFIGPCAAKKLEASRRSVRSDVDFVVTFEELQAMFDAKEIDLTEYEAESSFHDATGA
GRGYGCAGGVAEAIEKCINEYYPDVQVNIEHAEGLKECKKILTLAKAGKMNGCLIEGMGCPGGCIAGAGTNIPLPKAKKD
LAAFVKNSSKSIPPKELEEIELD
>WP_004844948.1 MULTISPECIES: cation-translocating P-type ATPase [Mediterraneibacter]
MKTFYQMSGEDTMKQLNGSAEPLTESQVKEHQEKYGRNELVEGKKKTVLQIFLEQYKDFLVIILIIAAIASGFMGDVEST
AVILIVITMNAILGTVQTVKAEQSLASLKKLSGPEAKVLRNGTVIPIPSSEVTVGDIVMLDAGDYIPADGRLLESASLKV
DESALTGESLGVEKSVDIINEEEVPLGDRLNMVYSGSFVTYGRGSFVVTGIGMETEVGKIASLLKTTSEKKTPLQINLDQ
FGQKLSILILVFCGILFGINILRGDKIGDAFLFAVALAVAAIPEALSSIVTIVLSFGTQKMAKEHAIMRKLQAVEGLGSV
SIICSDKTGTLTQNKMTVEDYYVDELCIKAEDIDLNDPSQSRLLIGSMLCNDSKNTDGVEIGDPTETALINLGSKLGLDP
EEIRTKYPRESENPFDSDRKLMSTKHTIENVPTMIVKGAVDVLLTRMDQIQIGSEVRPMTEQDRKNIEEQNQAFSRQGLR
VLAFAYKTVSDELELTLEDEYNLTFIGLIAMMDPPREESKAAVAECKKAGIRPIMITGDHKVTAAAIAKRIGILEDESEA
CEGAEIDKLSDEELKDFVEGISVYARVSPEHKIRIVRAWQEKGNIVSMTGDGVNDAPALKQADIGVAMGITGSEVSKDAA
AMVLTDDNFATIVKAVENGRNIYRNIKNSIQFLLSGNFGAILAVLYASIAGLPVPFAPVHLLFINLLTDSLPAIALGLEP
HSKEVMEEKPRPMNESILTKDFMLKIGTEGLSIGITTMIAFLIGYKGGNALLGSTMAFATLCSARLFHGFNCKSDRPVVF
TSKLLNNIYLIGAFVVGLALVTMVVMIPGLHSIFKVQTLNLTQLLIVYGLAAVNIPIIQILKAIRLALKKKEK
>WP_004844949.1 MULTISPECIES: ATP-dependent zinc metalloprotease FtsH [Mediterraneibacter]
MKQVQKPRKPLIVYYLIAIAVLILFNSFVFPAIVGGNVEEVDYGTFLTMVENKEVSKVQLEGESIYFTDKSEDSRQYETT
RFDDPDLVNRLEKAGCKFGRVADRQMSPFLSMLLSIVIPMIIFILLGQFLSRQLMKKMGGAAGGNQFMQFGKSNAKVYVQ
STTGITFNDVAGEDEAKELLTEIVDFLHNPQKYQEIGAVCPKGALLVGPPGTGKTLLAKAVAGEAGVPFFSISGSEFVEM
FVGMGASKVRDLFKQANEKAPCIVFIDEIDTIGKKRDSHGMAGNDEREQTLNQLLTEMDGFDASKGVVILAATNRPDTLD
PALLRPGRFDRRIPVELPDLKGREEILKVHARKIKLGDNVDFNAIARAASGASGAELANMVNEAALRAVRENRKFVVQSD
LEESIEVVIAGYQKKNRVLSTKEKLIVAYHEIGHALVAALQTHSAPVTKITIIPRTSGALGYTMQVEEEERNLMTEEELK
NKIATLTGGRCAEELVFGSVTTGASNDIEQATKLSRAMITRYGMSSRFGMVALETQSNPYLGGDSSLSCSPETAATIDDM
VVDMVKQSYEKARKLLKDNQGKLHELAKYLYEKETITGDEFMRILSQKELSSDGETASGAEFAADGRQILEEEKASDKEV
HISEE
>WP_004844950.1 MULTISPECIES: cation-translocating P-type ATPase [Mediterraneibacter]
MARRKKLQVEEKKERRLPTTRYNPEYKKGLTSQQVQEHRLHGWTNKAVEPPSKTTKEIVHENVFTYFNLIFVVLAVLLCL
VGSFRDLTFLPVIIANTLIGIIQEIRAKQVLDKLTMLNAPRASVVRDGKRTVINAEDLVVDDIVIFKAGDQVCADAEVSA
GEVQVNESLLTGEADEITKRKGDKLMSGSFIVSGQCHARLDKVGEDSYISKLTLQAKAMQSKEQSEMIRSLDKLVKCVGV
AIIPIGIVLFSQAFFIQHDGFRESVTSMIAAVIGMIPEGLYLLASVALAVSSIRLAQKKVLLHDMKCIETLARVDVLCVD
KTGTITENTMKVQKLIKTDEYDEKEKGGLSLLVGDFAAAMTNDNITMAALKEYFTKASGKKVLSKTGFSSATKYSSVTFE
DGAYVLGAPEFVLKEKYDDYAEEITEYASTGSRVLAFGIYDGEVDGKPLTHGILPFGFVLLANPIREAAKETFEYFAEQG
VEVKVISGDNPVTVSNVAKQAGIKNADRYVDASEFEDEQSMRKALLNNTVFGRVTPSQKRKFVRILKEAGHTVAMTGDGV
NDVLALKDADCSIAMASGSDAAAQASQLVLLESDFSCMPEVVLEGRRVVNNIQRSASLFLVKNIFSFLLSVASVVFMFTY
PLEPSQVSLISMFTIGVPAFFLALEPNKNMIKGHFLTNVLLKALPAALTDALAVAALVIFGRTFDVSSTDISTAATMLLA
IVGFMILYKISAPMNKIRFSIVSGCIAGLLFCSIFLKDLFAITSMTKECIMLFVVFAIATEPVLRYLTTLVEKVKYYYLK
LRGKNLSSDDT
>WP_004844951.1 MULTISPECIES: flavodoxin family protein [Mediterraneibacter]
MAEKLKVLILNGSPRTEGNTTIAIHEMEHVFEENGVEYETIQVGKMDIRGCAACGTCYKNGKCMFDDIVNELAPKFEAAD
GMVIASPVFYASANATLIACLDRLFYSTKFDKTMKVGASVVCARRGGCSATFDELNKYFTISDMPIASGQYWNCIHGRKV
GEAALDEEGKQTMRGVARNMVFLMKSIALGKEAFGLPEKEKKVYTSFINP
>WP_004845008.1 low molecular weight protein-tyrosine-phosphatase [[Ruminococcus] torques]
MEKIKVLFICHGNICRSTMAEYVMKALVNKSGLSDTFFIDSAATSREEIGNPVHYGTRHKLEEVGIYCGNHKARQMQKHE
YDEYDYIIGMDSWNIRNINRIIGNSDPEGKVSKLLDFTEEKGKDIADPWYTGDFDTTYRDVKKGCEALLNDCLLRF
>WP_004845009.1 MULTISPECIES: J domain-containing protein [Mediterraneibacter]
MKSHTYYDILGVSRDATLDEITTAKNALAKVYHPDANAHKNIDTTAFMQEILEAYRVLSNPEKRRKYNQETFGETERVFK
TFTLTPENEEENTGSFVTYWNMSNQLRTILNKSIRLMKQETQKKTLTQRVFQKWGKYQKEETIRNQQIAKLSTQAVQYIT
ALKMAGIPMDYWSSDAMNWILVRWGQKQSVDYHTLFSRYDDYVEETLSNSEKIRLKNQNKRFHHNLKKLLSYALKA
>WP_004845012.1 MULTISPECIES: metallophosphoesterase [Mediterraneibacter]
MNNTAWWIIIFILILLILAAGEIYRETHTFRVRKYKVKTKKNIGIQNCVKVIFLSDLHNCVYGNKNDKLYKAIQAEMPDM
ILIGGDMLVAKEGSSVQEALEFVKKLPHICQVYYTNGNHEQRMKENTDIYGDTYERYKAKLENCGVCFLENKAENIEKNG
MKFSIYGLELDSSVNRKFKKADVTEKTVEEKIGKKGKDYSILMAHNPAYMDAYKKWGADLILSGHLHGGLVRCPGIGAVV
TPQGFLFPKYSGEMRREGEQTIVVSRGLGSHTINIRLFNMPEVIAIEVCVR
>WP_004845014.1 MULTISPECIES: SMC-Scp complex subunit ScpB [Mediterraneibacter]
MEIEKLQSAIEAILFTMGDSVEISKLAFAIGHDEETTKKLVRNMMERYEKEDRGIRIIELEDSFQLCTKKEMYEYLIRVA
KQPKRYALTDVLLETLSIVAYKQPVTKLEIEKIRGVKSDHAVNKLVEYGLIEETGRLDAPGRPLLFGTTEEFLRRFSVQS
LDDLPMLNPEQIEHFKEEAEDEAQLKLDI
>WP_004845016.1 MULTISPECIES: 2-isopropylmalate synthase [Mediterraneibacter]
MMTTRENWKKYEKTYFMPPTPCYDWVKKDCVDKAPIWCSVDLRDGNQALIEPMSLDEKLEFFQLLVDVGFKVIEVGFPAA
SETEYQFIRALIEQNMIPDDVTIQVLTQAREHIIKRTFEAVQGAPHAIIHVYNSTSVAQREQVFKKSKEEIKQIAVDGAK
LLKKLAKETTGNFTFEYSPESFQGTEVDYALEVCNAVLDIWEPTSDNKAIINLPTTVENAMPHVFASQVEYFNKYLLHRE
NVLLSLHPHNDRGSGISDAELGILAGADRIEGTLFGNGERTGNVDIITLAMNMFSQGVDPELDFSNMSDICEVYERVTRM
HVSPRQPYAGELVFTAFSGSHQDAIAKGMAWREDRQCDKWNVPYLPIDPQDVGRRYDSDVIRINSQSGKGGVNYILKQSF
GISLPEKMKEEVGYLVKDVSDKAHKELTPDWVYHIFEDNYITAKTIFTVDECHFKQENGMVADAVIHHNGNDRRIVGVGN
GRLDAVSNAIKHYFDVDYQLAFYEEHSLTKGSSSRAVAYVGIIYNKKKYWGVGIDADIIKASIEALVVAVNKLSEIVDGG
KDERLLEITNYIYANYKNVTLEDLSEKFFLSKPYLSKYIKEKSGMTFGDILKQIRMKKARAMLRSGNATVESIAEMVGYQ
NVEHFNRVFKKMYHTTPVQYRNKK
>WP_004845018.1 hypothetical protein [[Ruminococcus] torques]
MKRAFLEPEMEVVKFQDEDIITTSIIEDNETSGDIIDGDENL
>WP_004845022.1 MULTISPECIES: PqqD family protein [Mediterraneibacter]
MKIKEGFIKRQVGERVVVVPIGEAAKNFHGMINLNETGGELWDLLKENTDEDKLLESMLEIYEIEPEQAQKSMKTFLRKL
REAGVLEE
>WP_004845023.1 MULTISPECIES: acyl-CoA carboxylase subunit beta [Mediterraneibacter]
MSYNATGNSAGRRIATLLDEGSFVEIGGAVTARSTDFNLQEKETPADGVITGYGVIDGNLVYVYSQDAAVLNGAIGEMHA
KKIANIYDMAMKMGAPVIGLIDCAGLRLQEATDALEAFGSVYYKQAMASGVVPQIAAIFGMCGGGLAVVPGLADFTFMEE
KSGKLFVNSPNALAGNEISRCDTSAAKYQSETAGLVDGIGTEADILNEIRSLICMIPANNEDDLSYEECMDDLNRICPDV
ENAAADTAIVLSQIADDQIFTEMKKDYAKEMVTGFIRLNGMTVGAVANRTKVYAEDGTEAASFDCALTVDGCKKAVDFVN
FCDAFSIPVLTLTNVEGFSATLDSEKDMARAVARMTYAFAEATVPKVNVIIGNAYGSAYIAMNSKSIGADMVYAWENAKI
GMMDANLAARIMYDDADMETQKEKAAEYEKIQSSAKSAARRGYVDAIITPADTRKYVIGAFEMLFTKREDRPNKKHGTV
>WP_004845026.1 MULTISPECIES: biotin/lipoyl-containing protein [Mediterraneibacter]
MKNYTITVNGNVYDVTVEEKGAGAVPALKPAPKAAPAPKAAPAPVAKAAGAGNIQVKAGAAGKVFQIPTSVGQSVQQGDT
VIVIEAMKMEIPVVAPEAGTIASIDVAVGDAIESGAVLATLN
>WP_004845027.1 MULTISPECIES: sodium ion-translocating decarboxylase subunit beta [Mediterraneibacter]
MEYISNTLGNLIEQTAFMNLTVGNLIMIAVACVFLYLAIRHGFEPLLLVPIAFGMLLVNIYPDIMLHAEDSANGTGGLLY
YFYVLDEWSILPSLIFLGVGAMTDFGPLIANPKSFLLGAAAQFGIFAAYLGAMAMGFSDKAAAAISIIGGADGPTSIFLA
GKLQQTAILGPIAVAAYSYMSLVPIIQPPIMKLLTTEKERKIKMEQLRPVSKLERILFPIIVTIVVCTILPTTAPLVGML
MLGNLFKESGVVRQLTETASNALMYIVVILLGTSVGATTSAEAFLNWDTLKIVALGLIAFAFGTAAGVLFGKIMCWATKG
KVNPLIGSAGVSAVPMAARVSQKVGAEADPTNFLLMHAMGPNVAGVIGTAVAAGTFMAIFGVK
>WP_004845028.1 MULTISPECIES: oxaloacetate decarboxylase subunit alpha [Mediterraneibacter]
MAEIEKKPVKIVETILRDAHQSLIATRMTTEQMLPIIEKMDQVGYHAVECWGGATFDASLRFLKEDPWERLRKFRDGFKN
TKLQMLFRGQNILGYRPYADDVVEYFVQKSAANGIDIIRIFDCLNDIRNLKTAVTAANKEKAHAQVAMSYTLGDAYTLDY
WVDLAKRIEDMGANSICVKDMAGLLVPYEATELVTALKEAVNIPIEMHTHYTSGVASMTYMKSVEAGADIIDTAMSPFAL
GTSQPATEVMVETFKGTPYDTGLDQKLLSEIADYFRPIRDEALESGLLNPKNLGVNIKTLLYQVPGGMLSNLTSQLKEQG
AEEKFYEVLEEVPRVRKDLGEPPLVTPSSQIVGTQAVFNVLMGERYKMATKETKDILAGKYGATVKPVDAQLQKKILGEN
AEIITCRPADLIPNELDTLRKECEQWIQQDEDVLTYALFPQVAVDFFKYRQAQQTKVDAAVADTKNGAYPV
>WP_004845029.1 aminopeptidase P family protein [[Ruminococcus] torques]
MKYSGSISDRIKALRAEMRREKIDLYIIPSTDYHNSEYIGEYFKERQYMTGFTGSAGTVVFTEEKAGLWTDGRYFIQAEQ
ELQGSEIILFKAGEPGCPEIEEFIRTELPEGGKIGFDGRTIRVEQGKEFEKIAEEKCGALSYLSDLVDVVWKDRPPLPTE
KAFFLDEFYSGETAASKLERVRCKMDESGADVHLLSSLDDIAWLLNIRGNDILCCPLVLAYLIIYKDHVELFADEEKFSD
DMKREFAKNHVALRPYTEIENAVGKLSGRKKMLIDPERLSYALYKLIPDETEMIEKENPEIIMKSVKNDIETEHIRRAHL
KDAAAHTKFIYWLKENIGKTEITERSASARLEEFRKEQDGYLGPSFEPISAYYEHGAIVHYSASKESDARLEKGHFLLTD
TGGHYKDGSTDITRTVALGEVSYQEKEDFTLVLRSMLRLMNAVFLEGCSGANLDCLAREVFWKERLNFNHGTGHGVGYLL
NIHEPPINFRWKEGKNAAPALQKNMIITDEPGIYRAGRHGVRIENELLVVEDTQNEFGKFLKFEPLTYVPIDLDAILPEK
MSDEEKKMLNEYHAAVYEKVGMYLEENEREWLKRYTRPI
>WP_004845030.1 MULTISPECIES: MurR/RpiR family transcriptional regulator [Mediterraneibacter]
MGQNETTTNELLLRIKEKYKKMSKGQRRLADYVCNDYDKAVFLTAAKLGEIVGVSESTVVRFATQLGYKGYPGFQKALEE
LVRNKLNSIQRMEVTYGRISQSEILETVLQSDIDKIKMTLADIDHKAFDLAIDTLLNARRVYVIGIRSCAPLASFLGFYL
NLVCDNVSVVDVNSSSEIFEQLIRINEHDVIIGISFPRYSMRTLKALEFASNRKAKVITLTDSVHSPMNLYSSCNLIARS
DMASIVDSLVAPLSVVNALVVALCMKRQKEVVSTLETLEEIWGEYEVYSRDELDPMKRSFFPDETAGGKDE
>WP_004845034.1 MULTISPECIES: (d)CMP kinase [Mediterraneibacter]
MGYNVAVDGPAGAGKSTIAKLVAKEKGYIYVDTGAMYRGLAIHFLKKGISPEDKEAVAKACIDADVSIVYENGVQQVYLN
GENITGMLRTEEVGNMASKTSAIPAVREKLLELQKTLAREKDVIMDGRDIGTNILPNADVKIYLTASVETRAKRRYDELA
SKGESCDFDEIARDIKERDERDMTREIAPLKKAEDAILVDSSDMTIDEVVSKICSFCN
>WP_004845039.1 MULTISPECIES: 30S ribosomal protein S1 [Mediterraneibacter]
MSELSFEQMLDESFKTIHNGEVVEGTVIDVKPEEIILNIGYKADGIITKNEYSNDPSVDLTKVVSVGDTMTVKVLKVNDG
EGQVLLTYKRLAAEKGNERLREAFENKEVLKATVTQILGGGICATVDEVRVFIPASLVSDSYEKDLGKYEGQEIEFVISE
FNPRRNRVIGDRRQLLVAERAEKQKELFARLQVGDRVDGVIKNVTDFGAFVDLGGVDGLLHISEMSWGRIDNPKKNFHVG
DTLTVLVKDIHDTKVALSLKFPETNPWANASENFAVGTVITGKVARMTDFGAFVELAPGVDALLHVSQISREHVEKPSDV
LSVGQEITAKIVDLNEEEKKISLSMKALEADRDEEDAVSVDYEADAE
>WP_004845041.1 MULTISPECIES: electron transport complex subunit RsxC [Mediterraneibacter]
MGLLTFKGGIHPDDGKRFSKDSEIRTLLPKGELAYPLSQHIGAPANPIVKKGDHVLKGQKIAEAGGFVSSPIHASVSGTV
KGIEYRFNPAGTKTECIIIENDGEYAEINDLTVKPFGEMTREEIIERIGEAGIVGMGGAGFPTRVKLSPKEPEKIEYIIA
NCAECEPYITADYRRMLENTGQLVNGMRIILSLFPNAKGIFAVEDNKKDCIEKLNKETENDPNMEVKALMTKYPQGAERQ
LIYAVTKRAINSSMLPADAGCIVDNVETLIGIHMAVAEGKPLTERVVTVSGDAINSPGNFKVLLGTNHMELIEAAGGFSQ
QPEKLISGGPMMGFAMVSAEAPVTKTSSSILAFKEDIVSKSVETACINCARCVDVCPSRIIPSRLADLAQRHDEKAFVAM
NGLECVECGSCSYVCPAKRPLKQAIGSMRKIALANKRKK
>WP_004845045.1 MULTISPECIES: RnfABCDGE type electron transport complex subunit G [Mediterraneibacter]
MNKIIKNTLILTAITVVSGLLLGIVYDVTKEPIAQAQERTKQKAFQTVLPEASEFTSSNFDEKEAAKILKENGYTDDITE
VAEATDKKGKVIGYVINVTSHEGYGGDIEISVGIASDGTVKGIEMLSIGETAGLGMKAKDAEFKDQFRDKKVQKFTYTKN
GEKGDDKIDAISGATITTNAVTNAVDSALIYYQTELGGGINE
>WP_004845046.1 MULTISPECIES: electron transport complex subunit RsxE [Mediterraneibacter]
MNKCAERLYNGLVKENPTFVLMLGMCPTLAVTTSAINGIGMGLSTTAVLVMSNMLISMLRKVIPASVRMPAFIVVVASFV
TIVDFLMAGFVPGLYKSLGLYIPLIVVNCIILGRAESYASKNPVLPSIFDGIGMGLGFTVGLTAIGIVRELLGAGEVFGI
RVMPQSYEPLTIFVLAPGAFFVLACLVALQNKVKANLEKKGKKVPVSSGCGEGCSACASKGICGGHLAENEPHHEETNVK
EEEEA
>WP_004845048.1 MULTISPECIES: electron transport complex protein RnfA [Mediterraneibacter]
MQELLLIAVGAAFVNNVVLSQFLGICPFLGVSKNVKTAAGMGGAVVFVITIASFVTGLIYKFILGNPKILGGELQYLNTI
VFILVIAALVQFVEMFLKKVMPPLYNALGVYLPLITTNCAVLGVALTNVQNGYYEKGVGIGLLTGVVNGFATAAGFFVAI
VLMAGIREKIEHNNVPEAFKGTPIVLVTAGLMAIAFCGFSGLI
>WP_004845051.1 MULTISPECIES: NusG domain II-containing protein [Mediterraneibacter]
MKKNDNILILGILFIALVVLGIQLLHSANGTEKVKITVDGKVFGTYLLSEDRTVSVNETNIVLITEGTVSMESADCPDQI
CVHHQRIKRSGESIICLPNKVVVSIEGGGEEKLDGTVQ
>WP_004845054.1 MULTISPECIES: Holliday junction branch migration protein RuvA [Mediterraneibacter]
MISYVKGELAAIEEQKAIIDVGGIGYGVFMPHQALAMLPSVGNEVKLYTYLNVREDAMQLFGFLTKDDLEIFRLVIGVSG
IGPKGGLNILSCMSPDELRFAIMSGDAKMISSAPGIGKKTAEKLIVELRDKVDIEKMLDHAAHPEETIQTDMAKTSANEM
QSEAVQALVALGYGSAESLRAVKKTSVQCQTVEDILKEALQYLF
>WP_004845056.1 MULTISPECIES: Holliday junction branch migration DNA helicase RuvB [Mediterraneibacter]
MGKRIITTENLEEDIKIEGELRPQSLGEYIGQEKAKETLGIYIEAAKARGETLDHVLFYGPPGLGKTTLAGIIANEMGVH
MKVTSGPAIEKPGEMAAILNGLQEGDVLFVDEIHRLNRQVEEVLYPAMEDFAIDIMIGKGSAARSIRLNLPKFTLVGATT
RAGMLTAPLRDRFGVMHRLELYTPEELKTIILRSASVLNVEIEEDGALELARRSRGTPRLANRLLKRVRDFAQVKYDGKI
TKKVADYALDLLDVDKYGLDHIDRTILLTMIEKFQGGPVGLDTLAAAISEDAGTLEDVYEPYLLKNGFIQRTPRGRIVTD
LAYRHLGIESFADE
>WP_004845068.1 MULTISPECIES: Asp23/Gls24 family envelope stress response protein [Mediterraneibacter]
MKGSMSTDLGIITVNPEVIAKYAGSVAVECFGIVGMAAVNMKDGLVRLLKKDSLTHGIQVTISDNNEITLNFHVIVAYGV
NILSVSDNLMSNVKYKVEEFTGMAVEKINIFVEGVRVID
>WP_004845073.1 MULTISPECIES: 16S rRNA (guanine(966)-N(2))-methyltransferase RsmD [Mediterraneibacter]
MRVIAGSARSLRLKTLDGMDTRPTTDRIKETLFNMIGPSMFDCVFLDLFAGSGGIGIEALSRGAREAVFVENNPKAMMCV
KDNLKFTKLEGKAVTLTTDVMNALYKLEGEKVFDYIFLDPPYDRGFEKRVLEYLSDSSLVYEDTQIIVEASKETDFSYLQ
DLGFEIIREKTYKTNKHLFIEKAGKEEVC
>WP_004845074.1 MULTISPECIES: pantetheine-phosphate adenylyltransferase [Mediterraneibacter]
MLRAIYPGSFDPVTYGHIDIMRRSCKIVDELIVGVLSNKAKIPLFSVEERVKMLKEVTKDLDNIRIVPFDGLLVEFASRM
NAGLVIRGLRAITDFEYELQMSQTNQKLDPNIETMFLTTSIEYSYLSSTTVREIAAFGGDLTQFVPEAVALELEKKMNTK
GECNK
>WP_004845075.1 MULTISPECIES: hypothetical protein [Mediterraneibacter]
MSSRIEQIIEEIEEYIDRDCKFQPLSTTKIIVNKEHLEELLRELRLKTPDEIKRYQKIIANRDAILADAQAKADAMIEEA
QVQTTELVSEHEIMQQAYAQANEIVTQATAQAQEIIDNATSDANAIRIGAIQYTDDLMANAESIIGHTLDSYTTKYDGLI
SSLQECYETVRANRAELDIPTEEESGIYNSQDDLF
>WP_004845077.1 MULTISPECIES: UPF0175 family protein [Mediterraneibacter]
MYDTKQTIEQVTDFAKKATALGFYKQYRVSAELGSQIAGMMEKEFIDYLEENGVSVWK
>WP_004845078.1 IS200/IS605 family transposase [[Ruminococcus] torques]
MSEQNTDVKSLAHTKWNCKYHVVFAPKYRRKVFYNEKKEAIREIIRTLCQWKGVEIIEGEVCPDHIHLLLSIPPKMSVSG
FMGYLKGKSSLMIFQRFGNMKFAYRNREFWCKGYYVDTVGKNTAAIKSYIANQLKQDKEMDQISLFDPRDPFTGSK
>WP_004845084.1 MULTISPECIES: RsmF rRNA methyltransferase first C-terminal domain-containing protein [Mediterraneibacter]
MNLPIEFEEKMQDLLGGEYNDYLKCYEEPRHYGLRVNTSKISIDRFLEIAPWPLRPIPWIENGFYYDGEKYQPAKHPYYF
AGLYYLQEPSAMTPANRLPIEAGDRVLDVCAAPGGKATELGAKLNGSGVLIANDLSNSRARGLLKNIELFGIGNVLVLSE
EPGKLVNYFPEYFDKILIDAPCSGEGMFRKDRKMVKAWEEHGPEFFVKIQRSIITQAAQMLKPGGMLLYSTCTFSPEENE
QTIEFLLQEYPQFKICDIKGYEGFSDGILKASLSGNEQLKKTIRIFPHKMEGEGHFIALLKKEEEAVSENLKEKEKNNRN
KNEKEKRLPDELTEFLKNVKRKFDSSRIDMRGENVYYMPEGLPKLNGVRFLRSGLLLGELKKRRFEPSQALAMNLKKEEY
ENVLDFSVDDERIIKYLKGETLEVEDLVSSKEKGWYLVCVDGYPLGFGKLSGQMLKNKYLPGWRWQSS
>WP_004845085.1 MULTISPECIES: pseudouridine synthase [Mediterraneibacter]
MKLRLDKYLTEMGCGTRSQVKKEILKGSVSVNGEIAKKAERKVDTEKDEIIFKGEKIFYAGYEYFMLNKPAGVVSATEDK
KERTVIDLIKESKRKDLFPAGRLDKDTEGLLLITNDGQLAHRLLSPKKHVDKIYYAKIKGIVTEEDVRLFEKGVHIGDEK
PTMPAALEILSVQKERRKEKIKEQKILPETKNETDEKEDGYSEIYLTIKEGRFHQVKRMFRAVGKEVVYLKRIQFGTLTL
DPSLKPGQYRKLTEEEVEQLC
>WP_004845086.1 MULTISPECIES: HAD family phosphatase [Mediterraneibacter]
MLTGKKAVIFDMDGSLVDSMWIWPEVDRIYMDKYHLTAPDTFHRDIEGMSYVETAQYFVDTFTTLNQTVEDVMQEWRDMT
VELYATKVFPKAGAVEFLDLMKQNGIRLGIATSNDREIAEAALNGRGLTKYFDSVRTSSEVAAGKPAPDVYLKVADDMNV
DPKNCLVFEDVINGILAGKNAGMEVCAVADDFTKADEAEKKAAADYFIRDFFDVLKNTYERC
>WP_004845089.1 MULTISPECIES: hypothetical protein [Mediterraneibacter]
MKKTEKGMPGYLNYKRKIEIIRTLAYFGIVIAILLLGYFQTGTKLNLLTVVAIVGCLPASKALVGVITRFPYRSIDGERA
KEIASKTDLLTVCYDMVITSRDHIMPVDCIVISGHNIFGYTHYNKVNTTELADHIKTILAQNGYKGFQIRILNEYKPFIT
RAEGLNNIAAVEQEDTKTKEETVRGLILNISM
>WP_004845090.1 MULTISPECIES: RluA family pseudouridine synthase [Mediterraneibacter]
MKEIEINSNEAGQRFDKFLGKYLDQAPKSFLYKMLRKKNITLNGKKAAGNEILALGDNVKLFFSDETIKKFSKTSEEVFR
PVQKNTAKSKVKLNVLYEDENVIFLNKPVGMLSQKANREDTSLVEYLIEYLLDSGQVTREELKTFHPAVCNRLDRNTSGI
VAGGKTLSALQILNEMFRTRSLEKYYLCLVSGKIKDGQRICGYLKKNTKTNKVSVTKEKRETKEALPIETEYTPLFVSDH
VTLLKVHLITGKTHQIRAHLAAIGHPIIGDYKYGDFKINEAYKKKYGLKTQLLHAYQLCFPDVELVKNLPNRQIIAPVPD
LFKKICIDKGVNNNGCMEFKRSSGFDL
>WP_004845091.1 MULTISPECIES: Holliday junction resolvase RecU [Mediterraneibacter]
MAAWNSRGLRGSTFEELINQTNEQYEQMNLALIQKIPTPITPVKIDQGSRHITLAYFDKVSTVDYIGAVQGIPVCFDAKE
CKTDTFPLANVHEHQIEFMQKFEEQGGIAFLLIYYTTRDELYYMRYRQIQKFWDRAKNGGRKSIRFDELESNWFMELKRG
YFVPYLDCIQKDLDRRD
>WP_004845093.1 MULTISPECIES: ATP phosphoribosyltransferase [Mediterraneibacter]
MRYLTFALTKGRLAGKTMKMLESLGITCEEMKEKDSRKLIFTNEELKLKFFLAKGPDVPTYVEYGAADIGVVGRDTIIEE
GRKVHEVLDLGFGKCKMCVCGRQETKELLNRHELIRVATKYPKIAKDYFYNKKHQTVELIKMNGSIELAPIVGLSEVIVD
IVETGTTLNENGLVVLEEVCPLSARMIVNPVSMRMENDRIKKIVTDLRELLREEQCGHAN
>WP_004845094.1 MULTISPECIES: histidinol dehydrogenase [Mediterraneibacter]
MRIEKLNQTTKKNLLEDLLKRSPNSYEMYEEQVKAILDNVKKRGDEALFEYTEKFDGFCLDQQSVLVKEEEIEEAYTQVD
RGLIEIIRKALKNIETYHEKQRQYSWFDSKPDGTILGQKVTALDRVGVYVPGGKAAYPSSVLMNIVPAKTAGVREIIMVT
PPGKDGKVTPTTLVAAKEAGADKIYKVGGAQAIAALAYGTESISKVDKIVGPGNIYVALAKKAVYGHVSIDSIAGPSEIL
VLADETANPRYVAADLLSQAEHDEMASAILVTVSMELAEKVSEQTELFISQLSRGEIIRKSLDNYGHILVADTMDEAIDA
ANEIASEHLEIMTASPFEVMTKIRNAGAIFIGENSSEPLGDYFAGPNHVLPTNGTAKFFSPLSVDDFIKKSSIISYSREA
LEKIHSDIERFAEAEHLTAHANSIKVRFESERGE
>WP_004845095.1 MULTISPECIES: imidazoleglycerol-phosphate dehydratase HisB [Mediterraneibacter]
MSEKNKRIAVCTRKTKETDITLSVNLDGQGKNKIDTGIAFFDHMLDGFARHGLFDLEVKVDGDLEVDSHHTIEDVGIVLG
TAIKKALGDKAGIKRYGYFILPMDEVLALCAADLSGRPYFKFDAGFTTDKLGTMDTEMVKEFFYAVSYSAQMNLHLKILD
GGNNHHMAEALFKAFGKALDMAVSPEPRMTEIWSTKGAL
>WP_004845100.1 MULTISPECIES: TIGR03960 family B12-binding radical SAM protein [Mediterraneibacter]
MRKLALDDEILLSIEKPARYIGNEVNSIMKNKNEVDIRFAMCFPDVYEIGMSHLGIQILYDMFNRRDDVWCERVYSPWTD
LDTIMRKEGIPLFALESQDPIREFDFLGITIQFEMCYTNILQILELSQIPLHSCDRAENDPIVIGGGPCVYNPEPLAEFF
DLFYIGEGETVYDELLDTYKKCRAEGSTRTEFLEQAARIEGIYVPSFYDAEYNEDGTLRSFIPNNICAPASVKKQVVMDV
TDTVYPMKPVVPFIKATQDRVVLEIQRGCTRGCRFCQAGMIYRPTRGRNVKRLKEYAKTMLTNTGHEEISLSSLSSSDYS
DLKELVMFLIDEFKEKAINISLPSLRIDAFSLDVMSKVQDIRKSSLTFAPEAGSQRMRNVINKGLTEEDIMGGASQAFEG
GWTKVKLYFMLGLPTETEEDMKEIAHLCEKVARKYYEIPKDQRNGKCQITASSSFFVPKPFTPFQWAPMCTAEEYTRRAH
LVNDEFKAQLNRKSLKYNWHDANVTVLEGIMARGDRRIGKVIEEAYRLGCLFDSWTESFRDDLWEKAFLNTGIEKEFYTL
RTRDKNELFPWDFIDTGVSRKFLRKEWERAMNAEVTPNCREHCSGCGASKFGGGVCYEGKN
>WP_004845101.1 MULTISPECIES: TIGR03936 family radical SAM-associated protein [Mediterraneibacter]
MKARIKFRKYGALRFIGHLDVMRFFQKVMRRAEIPIAFTGGYSPHMIMSFASPLGIGLTSDGEYFDIELTEAIDSKTAVK
RMNEVSIEGIEIISFRKIPDDKKQTGMTILAGADYLVSVRKGALPSDWKEQFSKFMSQPEIQVIKQTKRSERMVDIRALI
DSWEIRDEQIYLLLAAGSSENLKPDLVMETFLKYANISDDVRFFYHRLEMYADESGNGERKLIPLENLGEEICMNSKTDL
>WP_004845104.1 MULTISPECIES: CBS domain-containing protein [Mediterraneibacter]
MNILFFLKPKSEVAYVHDYGTLRQVLETMEYHKYASIPMLNKSGEYVGTITEGDLLWGIKRYTNLNLKEAENIFIQDFPR
KVDYVAVSINSDMEDLLQKAMNQNFVPVVDDQKKFIGIVTRKSIMEYCYEKLKNLPEDY
>WP_004845105.1 MULTISPECIES: 50S ribosomal protein L21 [Mediterraneibacter]
MYAIIATGGKQYKVAEGDIIKVEKLGVEAGETYTFDQVLAVNSDKLVVGNPTVEGATVTASVIGDGKAKKVVVYKYKRKT
GYHKKNGHRQQYTAVKIDKINA
>WP_004845106.1 MULTISPECIES: ribosomal-processing cysteine protease Prp [Mediterraneibacter]
MIEVTVYKTMRHEYAGFDMSGHAGYDDIGKDIVCAAVSVLVINTLNSIERFTDDKTSCVSDENSGTVEFRFKDHPSHDAA
LLLDSMILGLEDIEDSEEYESYIDIIFKEV
>WP_004845107.1 MULTISPECIES: 50S ribosomal protein L27 [Mediterraneibacter]
MMKMNLQFFAHKKGVGSTKNGRDSESKRLGAKRADGQFVKAGNILYRQRGTKIHPGLNVGRGGDDTLFALVDGVVRYERK
GRDKKQVSIYPVAE
>WP_004845110.1 MULTISPECIES: nicotinate-nucleotide adenylyltransferase [Mediterraneibacter]
MRIGVMGGTFDPIHIGHLLLAEFAYEDFKLDEIWFLPNGNPPHKKTDESKKALAHRIKMIELAISDMPHFKIDLSEAETD
VHSYTYSTMQKFNRMYPECEFYFILGADSLFAIEEWRYFKEIFPTCTILAAMRDDKDVRTMQEQISYLKERYGAKIELLR
APLLEISSTTIRKRAAMRRGIRYIVPDSVSNYIKEHELYQTNEFL
>WP_004845111.1 MULTISPECIES: bis(5'-nucleosyl)-tetraphosphatase (symmetrical) YqeK [Mediterraneibacter]
MKEELLHIKKELSKKLKKERFEHTVGVMYTSASLAMRYGANIEKAMTAGLLHDCGKYCSAKEQLKLCEKYKITLTDLEHS
MPALIHAKLGAYLAENEYGIKDREVLDAITYHTTGRPEMTMLEKILYIADYIEPNRREIPGLSKIRQIVFQNIDQAICLS
SERTIRYLEDNGNKIDPMTIKTYEFYGGKL
>WP_004845114.1 MULTISPECIES: helix-turn-helix transcriptional regulator [Mediterraneibacter]
MENELVLKNNLKEARAKKQISQRELAEMVGVSRNTISSIETGQFNPTAKLALIICIALDKKFEELFYF
>WP_004845115.1 MULTISPECIES: NAD(P)/FAD-dependent oxidoreductase [Mediterraneibacter]
MLRISQLKLPVEHTEAQLKKKLLKTAHIKEQDLKQFFIRKRSVDGRKKPELYYVYTVDLIVANEEHVKKISKGKLQTVQE
KNYHIPEHGAKKLRKRPVVIGSGPAGLFCAYLLAFEGYEPLVIERGAPVRERQKVVEQFWKDGILNTASNVQFGEGGAGT
FSDGKLNTLVKDKFGRNRFVLETFVKFGAPEEILWESKPHIGTDILIEVVERMREEIIRLGGEFLFHSQVTDILPKENCL
IVNGCHRIETDAAVFAVGHSARDTFQMLFDRNVAMKSKSFAIGVRAEHRQDMIDEAMYGRKERGPLGAAAYKLTAQLENG
RGVYTFCMCPGGYVVNASSEQGRLAVNGMSYHDRAGENANSAVIVTVTKDDYGSDHPLAGMEFQRRLEKKAWEEGGGNVP
IQRFADFCTGTISVKTGNVTPNIKGKYVFGNVRNIFPPELAESIESGIRAMGKKIKDFDHDDVILSGVESRTSSPVKIFR
KEDFTSSFPWIYPCGEGAGYAGGITSAAMDGMKVAEAIIKTFSAPDSV
>WP_004845116.1 MULTISPECIES: DNA repair protein RadC [Mediterraneibacter]
MEKINTIKEMYKEDRPYEKCEKFGAENLTDTELLAILIRTGTKGENSLELSRKLLYKNGFHNGLAGIHKWSLDELIQIKG
IGKVKAIQLVCLSELSKRLARTSTVGKLDFSSPRTIADYYMEDMRHRTREILKLIFLNTRCRLIGECNVSEGTIDSALVS
PRELFIEAFKRNAYGIILLHNHPGGDPTPSREDVMITRRIYEAGELLGIRLFDHIVIGDNCFVSMKEKGFFGK
>WP_004845117.1 MULTISPECIES: rod shape-determining protein [Mediterraneibacter]
MFGNIYGLDLGTYEIKVFDKKQDKICRERDVIAIKNKKNIFAIGDKAYEMYEKAPDDIEVVFPMKSGVIARFDNMQTLLG
TLLRTKKRSVWGSEYVVAVPTDVTEVEKKAFCDLVLHSEAKAKSVRIVERGLADAVGLGIDIFREKGIFIANFGGGITEL
SVLSSGGLVLNRLLKIGGDDFDSAITGLVRHNKEFLIGKTTAEMLRKKFGVFEQSTNSTITVSGRDLVTGVPSQTDVSIG
IVRAAIKDPLDECVRAIKLMLDRTPPDVRRAIEEKGIYLTGGLTNLKGLPTYIRERVGLPVTTVDEPELCAVKGLQKIIL
DKEYYKKLTYSMLDEDYRWLR
>WP_004845118.1 MULTISPECIES: rod shape-determining protein MreC [Mediterraneibacter]
MKKKNQMSHTNRYILLGLSIFCVLMMVLSSFSDKVGGPFKTVANVTVIPLQQGMNQIGGWMGDMKDNFSTMKQLKSENKK
LREQVDALTTENNYLQEERYEFERLQELYKLDQNYAEYEKTAAHVIGKDAGNWFGTFTIDKGSKDGIEVNMNVLAGSGLV
GIVTDVGPTWAKVRSIIDDSSNISAMAISTSDTCIVSGDMALMGTGQIAFSQMENNDNVVAVGDQIVTSYISDKYLQGIL
IGSVSEVNVDSNNLTRSGYITPAVDFKNIQEVLVITTTKAELTGENKTE
>WP_004845119.1 MULTISPECIES: rod shape-determining protein MreD [Mediterraneibacter]
MKRMKVKRIFITALVILVAYVLQCTVFPVLDIAGIKPNLLLIVTASFGFMRGSKSGMLVGFLSGLLIDIQFGKMIGFYAL
IYLVVGFLNGLFEQMFYDEDIKLPLFLIAVSDFLYGITIYFFTFLLNSDFRFTYYLNRIIVPEMIYTIVITLGVYPLLLF
INHKLEAEEKRSASKFV
>WP_004845121.1 MULTISPECIES: septum site-determining protein MinC [Mediterraneibacter]
MNKLVTIRSNRYGLDIEFDSETEFDQLLEVLGQKFKQSGRFFKDAQMALSFSGRELTRAEEDRVLAVIRENTQIEILCII
EPNDKNEMMYRSVVEQSLSDIYKKEGIFYKGTLRKRQILEAEESIVILGDVELGAKVIAKGSVIIIGTLYGSVCAGASGD
TSAYVVALSMQPKYLSIGDIVAKRQIIYQESLNIKGPKIAVIDGNRIYLDPLTD
>WP_004845122.1 MULTISPECIES: septum site-determining protein MinD [Mediterraneibacter]
MGEVIVITSGKGGVGKTTTTANIGIGLAKLGKKVIVIDTDLGLRNLDVVLGLENRIIYNIVDVINGNCRLKQALIKDTQF
PELCLLPSAQTKDKSAVSPEQMKKLIEDIRSDFDFVLLDCPAGIEQGFQNAIAGAEHAVVVTTPEVSAIRDADRIIGLLE
ASGIRKTDLLINRLRIDMVKRGDMMSVDDVTEILAVNLLGVIPDDEQVVIATNRGEAVAGEECLAGRSYMDICRRLTGED
VPVNDYSKSEGFFGKIAQFFHRNQEENR
>WP_004845123.1 MULTISPECIES: cell division topological specificity factor MinE [Mediterraneibacter]
MSVHSVSIAKYRLKNLLAADRMHCTADLTEQMKNDLYHAVSKYTEINPAYFSIDITRSDIHIKYMGEDR
>WP_004845129.1 MULTISPECIES: YggS family pyridoxal phosphate-dependent enzyme [Mediterraneibacter]
MLKENLKTVEERIQSACKKAGRKREEITLIAVSKTKPPHMLQEAYDLGVRIFGENKVQEIREKYEVLPKDIDWHMIGHLQ
TNKVKYIVDKVKLIHSVDSFKLGEVIEKEAAKQNRIIDILLEVNVAQESSKFGLKTEEVIPLMEKFSQLPHIRVKGLMTI
APFVENPEENRAIFADLHKLYVDIKQKNIDNGTVSILSMGMTNDYEVAIEEGATMVRIGTGIFGARNYNI
>WP_004845130.1 MULTISPECIES: cell division protein SepF [Mediterraneibacter]
MGVFDKFLDIMKLNDDDYDDDFYDEEDEYFDDEEFDEKPARRSLFGKKNTKEESFDDFDMEEEKKFQPASSSKVTPMRHP
ASRKGGNMEVCVVKPSSVDDSREITETLLSGRTVILNLEGMDLELAQRIIDFISGATFAINGNLQKISNYIFLVTPTNVD
ISGDLQDLLGGSMETPSVKGRY
>WP_004845131.1 MULTISPECIES: YlmH/Sll1252 family protein [Mediterraneibacter]
MGSGNLEKDQYLLEKRFIELSRNAYQRDFITYSDFLNLNEQNILHTLPKENLFTQILTFGGYGMAERQMAAFIPDALYLR
CGKKELDPALIRYPFKALQVLPLNRKFSEDLTHRDYLGSILNLGIDRSKTGDILIENNTAILFAHDDIVSFLCSELTRIR
HTSVKTEELPSFDIQYTPKYEELTGTVASVRLDSLLSLAFSSSRTKLSGLIEGGRVFVNGKLITSNGYQPNEGDLISVRK
MGKFRFAGIGNKTRKHRIYVRIQKYI
>WP_004845132.1 MULTISPECIES: signal peptidase II [Mediterraneibacter]
MALQKENPKFRLFKSYIIAFFWIGTAIFIDQITKYFAVAYLKNNHAKVLIDGVFELQYLENRGMAFGILQNKQFLFVVGA
LVICGAILLIYGRIPYTKKYMPLRICSILLIAGAVGNLIDRVRLNYVIDFFYFKLIDFPIFNVADCYVVVACIIFAFLIL
FYYKEDSDFDFLRKQKNRI
>WP_004845134.1 MULTISPECIES: AAA family ATPase [Mediterraneibacter]
MKTNTIITIGREFGSAGREIGYKVAKEFGIKLYDKEMLARAAKESGICEEIFESHDEKPTSSFLYSLVMDTYSMGYSGNT
YTDMPINHKVFLAQFDAIKKIADEGPCILVGRCADYALESYKNVVSVFIHADLDARIRRIARIYNLTDAKAKDMILKTDK
KRAGYYNYYTNKKWSDSKSYELCLTSSELGIDGTANAIIDYVKLKESIAKESKRI
>WP_004845138.1 MULTISPECIES: YitT family protein [Mediterraneibacter]
MKNKGISIREILIITFGMFLVAAGVYFFMIPGNIVAGSVSGLALVLSKLLGIQVSVLTFILNTFLLIIGFIFIGKEFGAK
TVYTSMLLPVYLWIFEHFIPLDKSITNEQVIDLVIYVLLIALGQALLFHVNASSGGLDIVAKMLNKFTHIEIGKALTISG
LITAMTSIFVYDIPTLIISLLGTYANGAAVDYFIDGFKKRKRVCIIADDYRPIQQYIIHDLNRGATLYTAQGAYDETHRT
ELITIITQQEYRTLLNYLHSCGQKVFVTVSTVNEVIGQWNSK
>WP_004845139.1 MULTISPECIES: tyrosine-type recombinase/integrase [Mediterraneibacter]
MANKENTSDEGLRVSYDVKTYHEQKYIDYTLRLREILKTLPSFAKDYFRAIEPTTSANTRISYAYDIRVFFRFLMENNPV
YKNYTIDQFTLADIENLEPVDIEEYQEYLKVYKNDEKQVTNTEKGLARKMSALRSFYGYYFKRQAISKNPTLLVDMPKLH
EKAIIRLDADEVVRLLDYVDHGGDHLTGQKKAYFEKTRNRDLAILTLLLGTGIRVSECVGLDINDVDFENNGIKVMRKGG
NEMIVYFGEEVENALKTYMYTTRRTTLPLPGHENALFLSTQRKRMGVQAIENMVKKYAREVTPNKKITPHKLRSTYGTSL
YKETGDIYLVADVLGHKDVNTTKKHYAAIDEDRRRQAANIVKLREV
>WP_004845140.1 MULTISPECIES: LysM peptidoglycan-binding domain-containing protein [Mediterraneibacter]
MKGKRNEKRSKKSAILKQHARNLFVGVVIVLFVSMSFSAFFVSAKEKDTPDHESTYIYYKSIKIEKGDTLWDIANENLPE
KYSSTEEYVKVLKEINGLSSDKIYSGENLMIMYMTE
>WP_004845141.1 MULTISPECIES: transcriptional repressor LexA [Mediterraneibacter]
MSQGKISKKQQEILEYIKSQILQRGFPPAVREICEAVNLKSTSSVHSHLETLEKNGYIRRDPTKPRAIEILDDMFNLTRR
EMVHVPIIGQVAAGEPILAQENIEDYWPVPADRMPNKQTFFLKVKGESMINAGILDGDMVLVEEDSTASNGDMVVALIED
GATVKTFYKEEGVFRLQPENDFMDPIIVKNVTILGKVIAVMRFFS
>WP_004845142.1 MULTISPECIES: NAD(P)/FAD-dependent oxidoreductase [Mediterraneibacter]
MRKVAIIGAGAAGMTAAITAASNGAEVVVLEHMDRVGKKILSTGNGRCNFTNTYQDRSCYHSDNESFPWKIIEKFNAEQI
IKLFEELGVYAKNRNGYMYPYSDQASSVTEALKMELERLQIDVRLQTECTDIFPRKKGFTLQIVKDGKKGKIYADHVILC
TGSRAFPASGSDGSGYDLAKKLGHKIIPVLPALVQLRCEEKFFKSIAGVRVQGTVSIWSENQCLAKDTGELQLTNYGISG
IPVFQVSRYAAIALYKKKKVQAILDFMPEFSEDELEKFLIKRAKMRPYKRADQFFTGLSNKKLSDLWVKEAGISKEKKVG
VFAEKEIQQLVRLIKNFKVIVTETNSYEQAQVCRGGIDTKDVHPDTLESRYVPGLYFAGEILDVDGMCGGYNLTWAWASG
AVSGREASF
>WP_004845143.1 MULTISPECIES: methionine gamma-lyase family protein [Mediterraneibacter]
MSNTETKTIYRQLGISEDVWIYGQKIEEGLKERFAEFDSNAEYNQLKVISAMQQCRVNESCFNYASGYGYNDQGRDTLEE
VYAAAFHTEAALVRPQITCGTHALALALSANLRPGDELLSPVGKPYDTLEEVIGIRQSKGSLAEYGVTYKQVDLLEDGYF
DYPAIEKALNERTKLVTIQRSKGYQTRPSYSVEKIGELIAFIKKKRPDVICMVDNCYGEFVERIEPSDVGADMIVGSLIK
NPGGGLAPIGGYVAGKKELIENCAYRLTSPGLGKEVGASLGVMQSFYQGFFMAPTVVCGALKGAVFAANIYEKLGYSVVP
NASESRHDIIQAVTFGSADGVIAFCQGIQAAAPVDSYVTPEPWAMPGYDSEVIMAAGAFVQGSSIELSADGPIKPPYAVY
FQGGLTWQHAKLGILKSLQSLIDAGVIDRSKLQSL
>WP_004845144.1 MULTISPECIES: tRNA (adenosine(37)-N6)-dimethylallyltransferase MiaA [Mediterraneibacter]
MKKPLIILAGPTAVGKTKASIGLAKRIGAEIISADSMQVYKHMDIGSAKITRSEMSGISHHLIDILEPEEEFNVVRFQKM
ALEEMEQIYEKGKIPLIVGGTGFYIQSVLYNIDFTENDSPNDYRKKLEILAKEKGAEYLHTMLTEVDPKSALQIHTNNIK
RTIRALEFYHQTGMKISEHNEAEREKESPYQYAYFVLTDDRAKLYERIDRRVDLMMESGLEEEVRFLKDRGVSSTSTAMQ
GLGYKELYAYMNGEYSLEEAVRIIKRDTRHFAKRQLTWFKREKDVTWIDRAVIGDDEEHILDFMIEELRKKQILV
>WP_004845146.1 MULTISPECIES: DNA mismatch repair protein MutS [Mediterraneibacter]
MMKQYMETKSQYQDCILFYRLGDFYEMFFEDALTASRELEITLTGKNCGQEEKAPMCGVPYHAVEGYLNRLVAKGYKVAI
CEQVEDPKTTKGIVKREVVRIVTPGTNLDTQALDETKNNYIMCIVYIADRYGVSVADISTGDYFVTEIPDSAKLLDEIYR
FSPSEIICNEAFYMSGVDMDGMKDRLGITIYSLESWYFDDEVCRKKLLEHFEVSSFAGLGLADYDCGIISAGALLQYLLE
TQKNSLSNLTHITPYAAGKFMMIDSSTRRNLELCETLREKQKRGSLLWVLDKTKTAMGARTLRKYVEQPLIDKTEIIRRL
DAVQELKEQAISREEIREYLSPVYDLERLITKIAYGSANPRDLTAFRSSLEMLPALLYILQEMKAELLKDLAVDLDPLED
LCILVKKAIREDPPIAMKEGNIINDGYNEEVDKLRRAKSDGKDWLAKLENDEREKTGIKNLKIKYNKVFGYYLEVTNSYK
EMVPEYYTRKQTLANAERYITPELKELEDMILGAEDKLYALEYELYSEVRDLIASQIERIQKTAKAVAALDAFASLALVA
ERNNYVRPKINEKGVIDIKEGRHPVVERMIPNEMFISNDTYLDDKKHRISIITGPNMAGKSTYMRQTALIALMAQIGSFV
PAKSANIGLSDRIFTRVGASDDLASGQSTFMVEMTEVANILRNATSKSLLILDEIGRGTSTFDGLSIAWAVIEYISDSRL
LGAKTLFATHYHELTELEGKIDNVNNYCIAVKEKGDDIVFLRKIVKGGADKSYGIQVAKLAGVPELVIGRAKEIVEELSD
EDITARVSEIASKERVVKKKPKVKKYDDVDIAQMSLFDTVKDDDVLEELKNLDVGNMTPIDALNTIYRLQNKLKNRW
>WP_004845147.1 MULTISPECIES: hypothetical protein [Mediterraneibacter]
MKMKKLSEYLFMGALGGTLYYMIEIIFRGYSHWSMFLLGGICFIFFAQQGLWTKWREPLWKQVLWCTAFVVSAEFITGII
VNKVMGWNVWDYTDQPFHLMGQICFPFAVLFSGLCTFGIIISGYLLCYLYREIKPGFHIL
>WP_004845148.1 MULTISPECIES: polyribonucleotide nucleotidyltransferase [Mediterraneibacter]
MYKMYEMELAGRTLRVDVDRVAKQANGAVLMHYGDTTVLCTSTASEKPRDGIDFFPLSVEYNERLYAVGKIPGGFNKREG
KASENAILTDRVIDRPMRPLFPKDYRNDVTLENLVMSVDQDCSPELTAMLGASLATSISDIPFDGPISTTQVGLIDGEFV
FNPTAAQREVSDLALTVASTKEKVIMIEAGANEVPEDRMIEAIFAAHELNQKVIAFFDTIVAECGKPKHEYESCAIPEEL
FDAIKEIVPPAEMEQAVFTDEKQIREDNIRQITEKLEEAFIDNEEWLSLLGEAIYQYQKKTVRKMILKDHKRPDGRAIDQ
IRPLAAEVDLLPRVHGSAMFTRGQTQICTVTTLAPLSEAQRLDGLDESETTKRYMHHYNFPSYSVGETKPSRGPGRREIG
HGALAERALLPVLPSEAEFPYAIRTVSETFESNGSTSQASVCASSMSLMTAGVPIKAAVAGISAGLVTGDTDDDYLVLTD
IQGLEDFFGDMDFKVAGTHKGITAIQMDIKIHGLTRPIIEEAISATKKARTYIIDEIMNKAISEPRAEVGEFAPKIIQMQ
IDPQKIGDVVGQRGKTINAIIEQTGVKIDIDDEGSVSICGTEKTAMEKAAKIIHTIVTDFEAGQVFEGKVISIKEFGAFL
EFAPGKEGLVHISKIAKERVNKVEDVLSLGDVVKAVCLGKDKMGRFSFSIRDVAE
>WP_004845149.1 MULTISPECIES: 30S ribosomal protein S15 [Mediterraneibacter]
MIAKDKKQAIIKEYGRSEGDTGSPEVQIAILTARINELTDHFKANPKDHHSRRGLLKMVGQRRGLLAYLKKVDIERYRAL
IEKLGLRK
>WP_004845150.1 MULTISPECIES: bifunctional riboflavin kinase/FAD synthetase [Mediterraneibacter]
MEYITGIEQYAGIEKTALTLGKFDGLHKGHQKLIDKICAYSGENCKSVLCAFDMHRESLMTKQERRSHLEGKIDCLIEYP
FTKELREMEAEVFIKNILCEKLHAAHIVVGTDFAFGHEKRGNTEMLKMFSEKGGYTLDVIEKERYDQIVISSTYIRDVLS
QGNVTLAAELLGYRYGVTGIVRHGRQLGRTLGFPTMNVEPEEKKILPRFGVYVCRINIDGKWYNGIGNVGVKPTVTEEHK
RLVEVFVYDYEGDAYGKEITVEFCDFERPEIRFSSVNELKKQVAKDLRYGKDYFKASKEI
>WP_004845151.1 MULTISPECIES: tRNA pseudouridine(55) synthase TruB [Mediterraneibacter]
MINGILNIYKEKGYTSHDVVARLRGIFGQKKIGHTGTLDPDAEGVLPVCLGRATKVCDLLTDKDKTYEAVLLLGKETDTQ
DITGTVLKECDPSEITEETAKKCIESFIGEYDQIPPMYSALKVNGKKLYELAREGKVVERKSRKVQIYDIRIKEMKLPRI
RMEVSCSKGTYIRTLCNDVGEVLGVGGCMESLLRTKVSRFELKDSMKLADIEKAKNEGRTEEIILPLDEVFVEYPKIIVT
GRQAQLAYNGNPFPKESAKNLILPGKDGGEDDLSDIFSRYKKYRVYDEQGRFIAIYSYQKQRQLFRIEKMFFDPDGK
>WP_004845153.1 MULTISPECIES: 30S ribosome-binding factor RbfA [Mediterraneibacter]
MRKNSIKNTRVNAEVQRELSNILRGGIKDPRVSPMTSVVAVEVAPDLKTCKAYISVLGDEKAQQDTIKGLQSAEGFIRRE
LARTINMRNTPEIKFIVDQSIEYGVNISKKIDEVTKDLKDEAGDIDE
>WP_004845154.1 MULTISPECIES: translation initiation factor IF-2 [Mediterraneibacter]
MTKMRVHELAKELGMENKELIDLLHKKNVEVSNHMSSIEDNIADEIRKEKNTRSEGKSEGEEAPKKKNLAFVIRPQNSKN
SSRIQGKRPAQKSARPQQSARQNEAKAATTRPASQGARSEKSGAEKSQAARPVPAQTVKAETAAEHSTTEKRPGTQAQSA
AEKPQGVRQEKQQPARAEKPVQVQSEKEKRTENDRPARENREARQSNDRPVRENRDGKPVRDGKPSDRQGRFDRGSNDRS
RQERPQGNRQFGDGRQSRGGDRDRRPGGQNGRSDREKRESRRDDVAAPIVEQQKSQRNKAKDKERDNKKKEYRDEAFDGK
GKKGKKQKQVAEVKRPQPKEEKKEEKIKQIVIPEVLTIKELADKMKIVPSVIVKKLFLQGKVVTVNQEIDYDTAEEIAME
FEVLCEKEEVVDVIEELLKEEEEDENMMVKRPPVVCVMGHVDHGKTSLLDAIRHSNVIDREAGGITQHIGAYVVEANGEK
ITFLDTPGHEAFTAMRMRGASSTDIAILVVAADDGVMPQTVEAINHAKAAGIEIIVAINKIDKPSANIERVKQELTEYEL
IPEDWGGSTIFVPVSAHTKEGIPELLEMVLLTAEVMELKANPNRAARGLVIEAELDKGKGSVATVLVQKGTLHVGDAIAA
GSAHGRVRAMMDDKGRRVKEAGPSQPVEILGLNDVPNAGEVFVGCDSEKDARSFAETFIAQNKVKLLDETKSRMSLDDLF
SQIQEGNLKELNIIVKADVQGSVEAIKQSLLKLSNDEVVIKIIHGGVGAINESDVSLASASNAIIIGFNVRPDATAKEIA
DREGVDLRLYRVIYNAIEDVEAAMKGMLDPVFEEKILGHAEVRQTFKASGVGTIAGSYVQDGIFERNCSVRLIRDGIVVF
DGPLASLKRFKDDVKEVRAGYECGFVFENYNDIKEGDQVEAYKMVETERK
>WP_004845157.1 MULTISPECIES: transcription termination factor NusA [Mediterraneibacter]
MNIELMEALTILEKEKNISKDVMMDAIENSLISACKNHFGTSDNIKVIMDRDTCDYAVYAEKNVVEEVEDPALEISLEEA
EKLDSALQVGDIAQIPVHSKEFGRIATQNAKNLILQKIREEERKVVFDQYFEKEKDIVTGVVQRYVGKNISINLGRADAM
LTENEQVKGEHFKPTERIKLYVVEVKNTPKGPKILVSRTHPELVKRLFEAEVAEVRDGTVEIKSIAREAGSRTKMAVWSN
DPNVDPVGACVGMNGARVNAVVQELRGEKIDIINWDENPALLIENSLSPAKVISVMADPEEKIASVIVPDYQLSLAIGKE
GQNARLAARLTGYKIDIKSETQAIEAGELPENYMEEMGLVGEEGYTGDYEEEYNEEYSEESYDEAAEDQNEESEEIEFIE
TENE
>WP_004845158.1 MULTISPECIES: ribosome maturation factor RimP [Mediterraneibacter]
MSKREEYEQKTEELLEPIVSALGFELVDVEYVKEAGTWYLRAYIDKPGGITVDDCEAVSRKFSDILDEKDYIPDSYVFEV
SSPGLGRPLKKEKDFKRSIGEEVEIRTYRAIDRQKEFTGILKGFDENTVTIIYEDETEQVFDRAEIALIRLALDF
>WP_004845159.1 MULTISPECIES: DNA topoisomerase (ATP-hydrolyzing) subunit A [Mediterraneibacter]
MNSESQIIRTEYSDLMKKSYIDYAMSVIISRALPDVRDGLKPVQRRTLYDMYELGIRYDKPYRKCARIVGDTMGKYHPHG
DSSIYESLVVMAQEFKKGMVLVDGHGNFGSIEGDGAAAMRYTEARLTKFTQEVCLADLDKDVVDFGPNFDETEKEPLVLP
MRVPNLLVNGAEGIAVGMATSIPPHNLGEVIDAVKAYIKNDSITTKQLMKYIKGPDFPTGGIVVNKDDLINIYETGQGKI
KVRGKVETEELKGGKKQLVISEIPYTMIGAGIGKFLNDVAGLVETKKTTDITDISNQSSKEGIRIVLELKKGADVENLKN
MLYKKTRLEDTFGVNMLAVADGRPETLGLKKIIEHHVDFRFELATRKYKTLLAKEQEKSEVQEGLIKACDVIDLIIEILR
GSKSVKDAKACLVNGVTDNIKFKSSISKKMAVLLRFTERQAAAILEMRLYRLIGLEVQALIAEHEQTVKNIARYEDILNN
YDSMAQVIVEELESFKEEYAKARRTVIENAEEAVFEEKKIEEQEVVFLMDRFGYARIVDVAVYERNKEAADSENKYIVHC
MNTGKICIFTNSGKMHQVKVIDLPYGKFRDKGVPIDNVSNYSSSDEQIVSVYDSEQMRFAMLLFSTAQGMVKKVSGSEFQ
VAKRTILATKLQEEDSLVDVRVVNENKHVVLQTKNGYFLRFPATEVPIKKKAAVGVRGIRLQKKDELEKVYLFEEGTETK
ILYNEKEVSLNRLKTAKRDGAGTKARK
>WP_004845160.1 MULTISPECIES: type IIA DNA topoisomerase subunit B [Mediterraneibacter]
MAGNNTYDAGSISVLEGLEAVRKRPGMYIGSVSTKGLNHLIYEIVDNSVDEHLAGFCTEIRVVLEKDGTATVTDNGRGIP
VDMHQKGISAARLVFTTLHAGGKFDDSAYKTSGGLHGVGSSVVNALSTYMDVKISRDGAVYHDRYERGVPVIELENGLLP
KIGKTKKTGTTINFLPDDTIFEKTKFRAEEVKSRLHETAYLNPELTIIFEDKRGDQTEHIEYHEPEGIIGFIRDLNKKKE
ALHEPVYFKGEADGIEVEAAFQYVNEFHENVLGFCNNIYNAEGGTHLTGFKTTFTTVMNQYAREIGILKEKDTNFTGADI
RNGMTAIISIKHPDPRFEGQTKTKLDNPDAAKAVGKVAGDEIVLYFDRNLDVLKTVLSSAEKAAKIRKTEEKAKTNLLTK
QKYSFDSNGKLANCESRDPKKCEIFIVEGDSAGGSAKTARNRNFQAILPIRGKILNVEKASIDKVLANAEIKTMINAFGC
GFSEGYGNDFDITKLRYDKIIIMADADVDGAHISTLLLTLFYRFMPELIYEGHVYIAMPPLYKAMPKSGEEEYLYDDKAL
EKYRRTHKGPFTLQRYKGLGEMDAEQLWETTLDPKRRLLKLVEIEDARMASGVTEMLMGTEVPPRRAFIYENATEAELDI
>WP_004845161.1 stage II sporulation protein P [[Ruminococcus] torques]
MADRFRILEKERERKKRMIRFLFFFLAMICLISEGMWSARMYGFQTHIFSGAEEMYMPRLAYLNRSPQKTVHEFFIEQSY
LFLPTAGYAMEHRREGFTAEDQETVAQILEAQANDENCIDENGNLISKESPETAQNVQPSGETSLSSVDMSIERLRDFDY
LLSNFYTVDSSTMIGPEQLNADDLLGRSMKINKKEDGPKVLIFHTHSQEEFVDSIPGDPATSIIGIGEYLTELLNKRGIK
TIHDTGVYDIINGQLDRSNAYENAEASVRPILEANPTIEVAIDLHRDGVAEGTHLVTEVNGKPTAKIMYFNGLSRSRTNG
DIDYLYNPYIQDNLAFSLQMQLASERMYPGFARHIYLRAYRYNLHLLPKSLLIEAGAQTNTVEEMKNAMEVVADTLCEVI
LE
>WP_004845164.1 MULTISPECIES: ketol-acid reductoisomerase [Mediterraneibacter]
MAAKIYYQEDCNLSLLEGKTIAIIGYGSQGHAHALNLKESGCNVVIGLYEGSRSWAKAEAQGFEVYTAAEAAKKADIIMI
LINDEKQAALYKNDIEPNLEEGNMLMFAHGFNIHFGQIVPPANVDVTMIAPKAPGHTVRSEYQVGKGTPCLVAVEQDYTG
KALDKALAYGLAIGGARAGILETTFRTETETDLFGEQAVLCGGVCALMQAGFETLVEAGYDPRNAYFECIHEMKLIVDLI
YQSGFAGMRYSISNTAEYGDYITGPKIITDDTKKAMKQILTDIQDGTFAKDFLLDMSEAGGQAHFRAMRKLASEHPAEKV
GEEIRKLYSWSDEDKLINN
>WP_004845165.1 MULTISPECIES: acetolactate synthase small subunit [Mediterraneibacter]
MRSQVFSLLVDNNPGVLSRIAGLFSRRGYSIDSITAGATTDTRFTRITVVASGDELILSQIEKQVRKLEDVVDIKVLKDG
ESVYRELIMVKLRANASQRGEIISVADIFRAKIVDVEEDSLIIELTGTQSKLEAFLNLLRGYEILELARTGITGLSRGSK
DVAYF
>WP_004845168.1 MULTISPECIES: hypothetical protein [Mediterraneibacter]
MTEIYIAFVDTPGIFASIIRRVIKQKYIHVAIGLDENLDEAYSIGRRHPSIPLIAGFEKEEKRKILRAFPGADYMICSIP
CTQEQKQFIKEELHEAMKNRYRYHYTILGLPFLLFGKPFYQKNHYTCSSYAAELLEKAGVCTWNKHFSLVTPKDFYEYKG
KQKIFEGSLRELTEREKKTYPEYGTLTFPPISRPAYLSAAGNYITMAHVHNVREEERKGRRRRYER
>WP_004845169.1 MULTISPECIES: glycosyltransferase family 2 protein [Mediterraneibacter]
MKYITFAVPCYNSENYMRRCVDSLLIGGKDVEIILIDDGSSDRTAQIADEYEIEYPDIVRVVHKENGGHGSGVNKGLELA
NGIYYKVVDSDDWFDKESYQKLLVKLKAFTGERPDLIVCNYVYDHLDEGIKKSMDYKNVFPIEKQCTWDEIGKFYPSQYL
IMHSLMFQTKVLRESEVKLPEHTFYVDNLFSYKPLPYAETIYYMDIDLYHYYLGRDDQSVNEKVLMKRIDQQILVTDLVT
RSVDLAEVKKIHPKLEAYMVRNISIMLTISSIHLLLIDTADSYKKRKDMWNHVKEYNEALYYRLRFRTLSGFTYLPGKIG
TSLTIGGYRLAKKVYRFQ
>WP_004845170.1 MULTISPECIES: hypothetical protein [Mediterraneibacter]
MRKNPEFEELFDDDFEVTYEEYVPNEYRSSNDIYNDYDDDDDYYDDDYYDDDYEDEYYESDDENSDYDHTDPDDRTKKKK
RRKNSKIPLAAPIRKGGRILSNISASLIRSLTALLILAVMIFASWTFLRASAPYGDIMEAVNTKTVPLSLAAYLSVALIF
LLSEFIALLWSMTKVRVRDQWGVHKEDTGRGLNSFLLVFLTSYAAFWINRFLPETPDIIYGLKGGLEVYGSMHNVLFGLC
AAGIISCLIRKYL
>WP_004845171.1 MULTISPECIES: hypothetical protein [Mediterraneibacter]
MSQNAESKFVNTKNKKFDFFKSCIKKEVWELFCKKFKSDVTAASYKSDLSEFCRFTEKCFQETDFSDVQKYYIYMQKKIK
NGQIGPLTVTKKFRELHSFSKFLLEEWSDRLEDESKTSSFKDYFEPYLKQLVKEKELARMIPLEHIDRLLTASAENHMVY
TILTLMYRAGLSSTEIIALKGPEDFVQYGDGLYVFLKGRQEPCYIPEDAKEILFSYLEEWEEGRSLFYNRSKNPLNTMYI
SRMMKKYCEKAKIPSYSAEAVRNCCAFNLFAYGATEEQVSDQMGRTVCQIKRYKGMGYKKNLKKRSADLVKIRIERPI
>WP_004845172.1 MULTISPECIES: hypothetical protein [Mediterraneibacter]
MREMEFTIEDTEALKPGMEVGVTEGVLPTSYYYTIEHALGMSANFKQAERLKTRRGIVKELKETPQFHIAVLEFDE
>WP_004845173.1 MULTISPECIES: hypothetical protein [Mediterraneibacter]
MADQKKKQIPLRLSAKLYDAVAAWAEDDFRSVNGQIEYLLTECVRQRKKNGKYVSEHLDEHPEFDIK
>WP_004845185.1 MULTISPECIES: preprotein translocase subunit SecG [Mediterraneibacter]
MDILKTVLTIIFVIDCIALACIILLQEGKSAGLGTISGAADTYWGHNKGRSMEGALVKATRVIAVLFIVLAVVLNLNIFN
>WP_004845187.1 MULTISPECIES: ribonuclease R [Mediterraneibacter]
MRKTHGNREKKRRIHDDRVKVNDRKNPSKSKEESRQFEKRKKVLFDFINDDLYVPMKIKEIAVVLQIPGEQRQELREVLD
ALVEEGKITISKRGKYTCGHTERLKGIFQANARGFGFVTPEDGTDDIFIPEECLGNAFQGDEVEYIITSAPAGKRREGKI
VGIISHGVTHIVGLYEKCKSFGFVRPDNCRYVNDIYIPSGREMGAVTGHKVVVEMTSYGGEHMKPEGKVTQIIGHVNDPG
TDILSIVMDLGIKTEFPEKVLNQAVRVGKPVSEADRAGRKDLTNVKMVTIDSEDAKDLDDAVSVERDGENYVLGVHIADV
TNYVQEKSALDREALERGTSVYLADRVIPMLPHILSNGVCSLNAGEERLALSCIMTISPKGEMISHEITESVICVDKRMS
YNKVSAVLEQDEQALREYEGFVPMIWMMKELSELIRQKRGKRGAIDFDFPETKIVLDEDGKPIEVKPYDRNPATEIIEDF
MLMANETVAEEFFWREIPFLYRTHEAPDEDRIRQLSAFVNSFGYHIHVGNEIRPKEIQKLLEKVEGKPEEDLISRLTLRS
MKQARYTTENTGHFGLAAKYYTHFTSPIRRYPDLQIHRIIKENLRGRFDENRAEHYSELLQQVAAQCSERERRAEEAERE
VVKLKKAEYMRDHIGEEFDGVISGVTKWGAYVELENTVEGLAHVADMWDDHYEFYEQSYELVGEHTGKTYKPGQKVRICV
TDADKLQRTVNFRIL
>WP_004845189.1 MULTISPECIES: NAD(+) diphosphatase [Mediterraneibacter]
MIQDIEPHHLDNQYKPVPPDKDSIALYYEDHAALMKVSEKGISFPSFADLEHLNREIYKECIYLFSVDDERYYLVNEIDR
SMLLDFQMKNTEIFRTADPQDRAFAGITGYQLYNWYKDRKYCGRCGKRLKHGEKERMLVCEACGNTEFPKICPAVIVGVT
DHNRILMSKYAGRTYKKYALLAGFSEIGETVEQTVAREVMEEVGLKVKNIRYYKSQPWAFSDTLLMGFYCDLDGNDAITL
DREELAVAEWFEREDIPVEPSRDSLTNEMILQFKNERTAVKKEKGE
>WP_004845190.1 MULTISPECIES: bacteriohemerythrin [Mediterraneibacter]
MRAEFDESLVTGNEMIDTQHKELIDKINKLLDSCETSKEKVVAVKTLDYLADYTEFHFGEEEKLQESINYPAIAEHKKEH
DKLRAVVKDLYNMLEEEEGPSEAFVEQVNKNVIEWLYRHIKGFDRSVAEYKFMNESSERL
>WP_004845192.1 MULTISPECIES: ECF transporter S component [Mediterraneibacter]
MTKKNETVVKIAQTALMAALCFVSFQFLQFKIVLPGGDATSFHVGNAFCVLAALILGGWYGGLAGAIGMGFADILDPVYI
TGAPKTFVLKLCIGLIVGLVAHRIAKINESTDKKYIFRWSMIASVAGLGFNVIADPIVGYFYKQYIMGQPQQMAEVLAKW
SAATTFVNAVISVILAGVLYNALRPVLLKTGIIRQKREEAVTAKSI
>WP_004845194.1 MULTISPECIES: DUF2752 domain-containing protein [Mediterraneibacter]
MLELLRKKKSLRILIVAGAAIAALAGAVYLYFHNPHSYPLPCVFYSLTGFYCPGCGAGRASYSLLHGRFLDAFCYNPVMT
VLLPLLALYVAARAIDWAITGGDHIDQKISVKFVAGILIFVLLFGIVRNIPVYPFNLLVPGGLFELF
>WP_004845196.1 MULTISPECIES: orotidine-5'-phosphate decarboxylase [Mediterraneibacter]
MINKLVEKIKKTKAPIVVGLDPMLSYIPQHVQEKAFAEYGETLEGAAEAIWQFNKEIVDKTYDLIPAVKPQIAMYEQFGV
PGIAAFKKTVDYCKSKDLVVIGDIKRGDIGSTSAAYAVGHLGKVKVGSKEYVPFDEDFATVNPYLGSDGVNPFADVCKEQ
KKGLFILVKTSNPSSGEFQDRIIDGRPLYEHVGEKVAQWGAECMGDEYSYIGAVVGATYPEMGKVLRKIMPKSYILVPGY
GAQGGRGKDLVHFFNEDGLGAIVNSSRGIIAAYKQEAYAKFGAENFGDASRAAVEDMIADISGALESAK
>WP_004845198.1 MULTISPECIES: dihydroorotate dehydrogenase [Mediterraneibacter]
MNTKVTIAGVEWNNPVTVASGTFGSGAEFTDFVDLNRLGAVTTKGVANVPWTGNPTPRVAETYGGMMNAVGLQNPGIDVF
CERDIPFLRKYDTKIIVNVCGRSTEDYCEVVERLANEDVDMLEINISCPNVKEGGIAFGQNPNAAEEITKAVKKYAKQPI
IMKLSPNVTSISEMAKAVEAGGADAVSLINTLTGMKIDVNKKAFVLANKTGGVSGPAIHPIAVRMVYEAANVVSVPVIGM
GGIASAEDAIEMILAGASAVSVGTANFFDPAVTMKIVDGIESYMKQHGFESVADMVGIVK
>WP_004845199.1 MULTISPECIES: SdpI family protein [Mediterraneibacter]
MKKYKTTIIITTLITLLPIVIGLFLWNKLPDTLATHWGSDGTANGWSSKTFSVFGMPLILTAIHVLCLFVTLNDPKKKNI
HKKPMALIFWLVPVISLLANCSTYLIALGVDFSIEIFISALIGVFFIVLGNYMPKLQQNYTIGIKLPWTLNSEENWNRTH
RLGGKLYIVMGIAMILMSFIDSLLGSEAAAWIILSVITIGAIIPAAYSFYLYKKGI
>WP_004845206.1 MULTISPECIES: hypothetical protein [Mediterraneibacter]
MKKFMKEITLFIIQLLIFYLFPLFAKQIDAIGMVLFLITATFVLSALMGIISTNKIKYFYPLITAILFIPSVFIYYNESA
LIHSVWYFVVSVVGTAIGTVITKLFAK
>WP_004845207.1 MULTISPECIES: VOC family protein [Mediterraneibacter]
MKLKNILLVVKDIEKSKQFYHDLFGLDMILDNDGNIILTEGLVLQDEKIWRDFLKKEIFPKSNSCELYFEEKNIEKFIEK
LEKLYPSIQYVNRLMTHSWGQKVIRFYDLDGNLIEVGTPV
>WP_004845214.1 MULTISPECIES: SufD family Fe-S cluster assembly protein [Mediterraneibacter]
MSADFEGNDKDAVVTQQVLDVIDSYGFKKEGAYNLRLNGLAVCHGDSRHIKIVPKEDRQGIDIYISGEAKEEQVHIPVVM
TEEGVDIVYNDFYIEDGADVTIIAGCGIHGEGCSETRHDGIHAFHVGKNANVKYIENHYAQGNGSGKKTLNPVTKIYVGE
NSVFTLETTQISGVDCTERENYIELADNAKLFVTEKLMTDEEQSAVSNMDIELNGTNSSARIVSRSVGKGNSKQVFHPRA
IGNNRCHAHVQCDSIIMDQAEISSIPEINAKHVDAQIVHEAAIGRINDEQLVKLRTFGMSEEEAEAVIIENFLN
>WP_004845215.1 MULTISPECIES: glycerol kinase GlpK [Mediterraneibacter]
MSKYIMAMDAGTTSNRCILFNKKGQVCSVAQREFTQYFPHPGWVEHDADEIWACQLGVAVEAMNKIGASAEDIAAIGITN
QRETAIVWDRKTGEPVYNAIVWQCRRTSEYCDSLKEKGLTEKFRQKTGLVIDAYFSATKIKWILDNVPGARERAERQELL
FGTVETWLIWKMTKGRAHVTDYSNASRTMLFNINTLSWDDEILSELDIPKSMLPQPKPSSCIYGKTDPAFFGGEIPIAGA
AGDQQAALFGQTCFQAGEAKNTYGTGCFLLMNTGEKPVFSENGLVTTIAWGLDGKVTYALEGSIFVAGAAIQWLRDEMRL
IDSAEDSEYMASKVEDTNGCYVVPAFTGLGAPHWDQYARGTIVGITRGVNKYHIIRATLESIAYQVNDVLEAMKADSGIA
LSSLNVDGGASANNFLMQVQADIINAPVNRPSFVETTAMGAAYLAGLASGYWKSKEEIANNRSTDKIFLPSVCEELRLSR
IKGWNKAVKYSYGWAKNNDSEKSF
>WP_004845216.1 MULTISPECIES: Na+/H+ antiporter NhaC family protein [Mediterraneibacter]
MDGSMFIGTWWALVPPLLAIVLAFITKEVYSSLFIGVAVGAMLYSGFNPWESFVNFFDIMKNSMNLNILIFDVLLGMIIV
LMAKSGGSAAYGRWAGTKIKSKKSALLATTGLGMLIFVDDYFNCLTVGSVMRPVTDRYKVSRAKLAYIIDSTAAPVCIIA
PISSWAAAVNSYVPEDAGISGFQLFMNTIPYNLYALLTLTMVIFITVTAFDFGLMKKHERNAAKGDLFTTGGEEFDQVAE
DEINPNGKVIDLVLPVAVLIVSAVGAMIYTGFQGGATNLITAFSGCDAETSLIFATLVTVFFMLILYLPRKVVTFKGFMD
SLAEGFKLMVPAVTILIFAWSLKGMGDALGLAEFVGGIVGDNASASIFIPAILFVVAIFLSFSTGTSWGTFAILVPIATA
LFAGADNLTMMTISVSAVLAGAVCGDHISPISDTTVMSSAGAQSNHINHVSTQMQYAAVVATVSFVGYILAGIIRVWWIV
LGISLILLIGVLMGMRMFLERKQVKKHAG
>WP_004845217.1 MULTISPECIES: C39 family peptidase [Mediterraneibacter]
MPGEQKKVCIDVPYIDQSKLYPTGCESVSTVMLLRFLGIDITVDEFIEKYLEKKSFEERDGQVYGPDPHRYFCGSPYDDE
SFGCYAPVIREALEKIIGAEYTVTDETGMTTDELVEKYIDQGMPVIYWACINMRDPIVGPQWKLLDTGETFTWISNEHCM
LLVGYDEDSYYFNDPYENNGCIRYPKTVVEDRHKAQHMQAVGVVRKTVIQ
>WP_004845220.1 MULTISPECIES: aspartate--ammonia ligase [Mediterraneibacter]
MEHLKIPEGYSSPLTIRETEVAIKEVKDHFERALAKSLHLTRVSAPLFVLPQSGMNDNLNGIERPVSFGIKEQDDACAEI
VHSLAKWKRYALKKYGFHSGEGLYTDMTAIRRDEDTDNIHSLYVDQWDWEKIISKEERNMETLEYTVRKVYSALKDTEDY
ISRRYNYIEPLLPDDIFFITSQELEDMFPDCTPKERELRIAKAKGAVFISQIGKVLASGEKHDGRAPDYDDWELNGDIIV
YYPVLDIALELSSMGIRVDEESLKSQLKTAGCEDRAKLPFQKSLLDGELPYTVGGGIGQSRICMYYLRKAHIGEVHSSMW
PESIVETASENGIHLL
>WP_004845222.1 MULTISPECIES: PHP domain-containing protein [Mediterraneibacter]
MKIDMHCHVKEGSIDSKVGVEEYITILKKHGFQGMVITDHDTYNGYRYWKENIKGKKHTDFVVLKGIEYDTRDAGHILVI
MPEGVKMRLLEMRGMPLALLIDLVHRNGGVLGPAHPCGEKYMSFTNARRYYLSPEIVKRFDFVEAFNSCEPVSSNSGAEK
LAKKYGKVMTGGSDSHKPDCVGRGYTILPEPVTCETELISLIHKKTPFKAGGVLYNKTTKEKIGKINKLLVYSFWVYNKS
GELVKRHGRNKKMEEEHPFDPIDPIELYYHS
>WP_004845223.1 MULTISPECIES: hypothetical protein [Mediterraneibacter]
MLKYIPYVLMFAVATMIIYGWGLWRTMHQKQDLSNMLCSKGISKVKKALKKNKSLTKKELEPFVKDLTAKQPFNSERIGV
TDPNAFLDSILPYMLKQKMIKEIREDKKVVYQLNK
>WP_004845227.1 MULTISPECIES: Crp/Fnr family transcriptional regulator [Mediterraneibacter]
MNEILEQALPFWESLTDKQKEEIRNNMVKTECQKKTQLHFGGGECAGVQIIGKGRVRVFITSPGGGDITLFRLLEGDVSI
LSAACMLNGMDVELDMEMETDCELYTIPKCVYRKLYDESGIVKDYTMEMISEKFSDIMWLFNQFVFSNVASRIASALLDH
KVMERSDSLAITHEALARDAGTAREVVTRILKQFQADGLVKLTRGKVEILNEAGLRKI
>WP_004845229.1 MULTISPECIES: PD-(D/E)XK nuclease family protein [Mediterraneibacter]
MSLQFIMGNSGSGKSYCLYDTVVREAIENPDKNYLVIVPEQFTMQTQKDLCLAHPKGGIMNIDVLSFGRLAYRVFEEVGQ
DARVVLDDEGKNLVLRKIAGECEKDLKVFKGNLKKQGYISEVKSVLSEFAQYGVDFERLDDFMKEVPPESYLHYKLDDIR
TIYEKFEEYLSEKYITKEEMLDVLSDAVPYSDILKGSVVAMDGFTGFTPVQNRLIGELFSVCEKVMITVTMDGRENPYVY
EHPYQIFALGKQMVTSLMKIAGEKKTEIEEPICLFERPVYRFRDCSEMAFLETELFRYSGAKYNGSCESVSLHEVRSPGK
EAKYVAESIRRLVRTKGYRYRDIAVIASDMNVYADVLEKACASFDIPVFMDHKKSILLNSFVEYVRSLLGMIQENFTYES
VFRYLRSGYCEFTEDEIDRLENYCLALGIKGYKKWQQAWARKTKEADEEEVEKLNHLRVKFVEKIDPLMFVSRQKKKTVL
DITLAVYEFIAGEHLQEKLEQQQKFFAEQGELTLAKEYEQIYRIVMELFDKFSELLGDEPITLKEYCELLDAGFEEAKVG
VIPPSIDQVVIGDVERTRMKDIRALFFVGANDVLLPGNAGTGGILSERDREKFKEKDISLSPGPKEKIYIQKFYLYTALT
KPTELLSLSWSKVSGEGKSLRPAYLIQELRRLFPNLSVVDEENRKLSDREITRRGGIEKVAKGICSRRLGLDNEWKELYT
WFQKDGRNKKEIESILNAGFLHKTDTRLAPELTKELYSDRNRVSVTRLEKFASCAYAHFLSYGLRLSDREEYGFEALDLG
NIAHKSLETFSKKADAQKMKWQEIPEALRDEMIDESVEESVIDYGNTVLFSSARNEYMITRIKRLIRTSVWALTKQIEKG
DFLPSGYEMQFGSGKIDRIDTCFDNDCVYVKVTDYKTGMKSFDITALYHGLQMQLPVYLNAALDVEQRKHPHKTIVPAGI
FYYRIQDPIVSEEKTQDAVERSILKELKQDGLVNGDDMVISHLEKELSGNSLLFPIGRNKDGSLSKTSHALPEELFRLVL
SFAKRKEESVKDRMYDGEVSASPYEMGETTGCDYCPYRDICGFDPRLEGCSYRRLERYSSDDAVKKMREALEENVSRDAS
ENEQSGKGREG
>WP_004845231.1 MULTISPECIES: DUF1294 domain-containing protein [Mediterraneibacter]
MKILMYCLLALNVGVWLMYGIDKWKAKSGRWRIPEKVLLLAAFAGGSVGALAGMMMFRHKTKKAKFVISVPIFFVIHCVI
AGYVLLNY
>WP_004845234.1 MULTISPECIES: small, acid-soluble spore protein, alpha/beta type [Mediterraneibacter]
MSGKKSKTIDPANLDPDEKLKYEVAEEIGLLDKVMTEGWKSLTSKETGRIGGLVTRKKKQRSGGQNISLQR
>WP_004845235.1 MULTISPECIES: WecB/TagA/CpsF family glycosyltransferase [Mediterraneibacter]
MKERINVLSTEMDCITAKEAMLKAIAFLERESVDIIEVLSMSALMRARDEDEWIRSTSGFGLILPGETEILEAAGETDRI
KLREAENQTFIKMFMKYLQKNRKRVFLLAESEEKLNTVENAMKYYDKGIFLTGHALIKEGENREEDVVNEINGTETDCIL
SVLTSPYQEKFIAENQALLNVKLWFGCGTLLEKSYGERKLSKRLSRFLLKKRFHLLVGKQQKKSD
>WP_004845236.1 MULTISPECIES: CdaR family transcriptional regulator [Mediterraneibacter]
MISNQILQNTIDGLKGISKVDFSVLDTEGKELASTLDNAQERNSAVISFVESPADSQVIQGCQFFKIFDEQRLEYVLLAE
GDSETAYMLGKVAAFQIHSLLVAYKERFDKDNFIKNLLLDNLLLVDIYNRAKKLHIDTEVKRVIFIIETSHEKDNAALEN
VRNLLGGKSKDFITAVDEKNIIVVKELTEKDGAKELEKMAKEMLDMLKEDTKDEQIRIAYGTIISDIKEVSKSYKEAKLA
LDVGKIFFAEKDIVAFTTLGIGRLIYQLPIPLCKMFIREIFEGKSPDDFDEETLTTINKFFENSLNVSETSRQLYIHRNT
LVYRLDKLQKSTGLDLRVFEDAITFKIALMVVKYMKYMESLEY
>WP_004845237.1 MULTISPECIES: cell division ATP-binding protein FtsE [Mediterraneibacter]
MIELRNVTKEYSKGNSALNGVSVKIERGEFVFIVGDSGSGKSTLIRLIMKELNPTEGTIIVNGQNLNRMKHRNIAKYRRG
LGVVFQDFRLLRDRNIYENIAFALRVTETPTKVIKKKVPAALSLVGLAQKYKSFPKELSGGEQQRVAIARAIVNEPAILL
ADEPTGNLDPTNSWEIMSLLKEANERGTTVLVVTHNQEIVNEMNERVITMKQGVIVSDEQKGGYIDED
>WP_004845242.1 MULTISPECIES: hypothetical protein [Mediterraneibacter]
MDILIVMCIGILVGRVSILRRAKKKNEYLSLFCTFILIFSMGVMLGKKDHFFEELSSLGLTSFLFFLIPTVLSIGLVYWL
TRVFMKKDK
>WP_004845243.1 MULTISPECIES: lysine exporter LysO family protein [Mediterraneibacter]
MIVFLTILSLVSGLVYGYFDVESSFISAITQNTHIVLYILMFSVGISIGMYDGIVQKIREYHIKIFIIPIGIIIGSLLGG
IICSMIVKMPVGHGTAIASGLGWYSLSGATISKLVSAEAGSIAFLSNLMREIFSFFIIPFLAVHFNYYTCIAPAGATSED
TTLPVMLKYTNEETVVLSVLNGVICSFCVPILISFCLNIK
>WP_004845244.1 MULTISPECIES: DEAD/DEAH box helicase family protein [Mediterraneibacter]
MKLQFKYQKFQADAAKAVADVFDGQPYLAPSYMTGEISGKNSSSEERKGTFSGWSNQKIVPELSDERILDNLRKIQKANQ
IPVSSKLEGRENGYHLTVEMETGVGKTYTYIKTIYELNKRYGWSKFLVVVPSIAIREGVYKTFQITREHFAKEYGKKIRF
FIYNSERLTEIDRFASDNSVHVMIINSQAFNAKGKDARRIYMNLDEFQGRKPIDLIAGTNPIIIIDEPQSVEGRQTKERM
KQFCPLITLRYSATHKADSLYNMVYRLSAADAYRKYLVKKIEVKGIAETKTMASDGYIYVERICCSESDAAAVIQYDFKM
GSGIRKQYRKVGIGDDLYEISGGLEEYQGGFEVKQINRQEESVEFVNGMKLYAGDINGKVDEEQIRRIQIRETILSHIDR
ERRLFGRRIKVLSLFFIDEVARYKKYDETGCPQNGSYADIFEEEYRNIIENMKYGPGDEKYRDYIEMIPVEKTHAGYFSI
DRKGHVVDSKGKGKEMMSDDQDAYDLIMKNKELLLECDPKQSPVRFIFSHSALREGWDNPNVFQICTLKNGGSEVRKRQE
VGRGLRLCVNGDGQRMDRSFLGQDVHRVNTLTVIASESYESFVKGLQSEIAEDVFGKQSRKADVCRDIEVIIPENARSRR
VELKVDQEKLNGEEFSALWSNICLKSTYTVNFDTEKLVEDAVKILNRELHIQDMRFKGKNEAAKSVVKYDLAGKLADMTG
LKRKTVIEILSRVESSVFQQFQESPEEFIAQAERLILNVKETAISENIIYHTSDEKYTKDIFTQQTIQGKQGVDAMKVGK
HLYDYVKYRSGAEKEFIERLEASKEVAVYVKLPEQFYISTPAGRYMPEWAIALYRETKGKRFFVVGKKAGKDKDSNQSKI
AENIKICCASKHLTEISAGKVVFKTTEEYTDFMDLSHFIKNCQYTRNSVK
>WP_004845245.1 MULTISPECIES: helix-turn-helix domain-containing protein [Mediterraneibacter]
MNIGEQINNLRKQHGLSQDDFANLFNVSRQTISNWENGKSYPDLEMIIKVSDYFKISIDELLKNDVQTVKKIDNEKKAKK
KYLILLLVLCFLGTVIIWGLYSKYQDSIEVDFTMEKHETYKSNETKEPSMNIANGYFSVPKDEKLDIQVKGTVDNGKLHI
TIADKDNKIYYQLDGQELNDLQTLYFEKGSYIIQIVADDYTEDIISLNYNVKIEN
>WP_004845246.1 MULTISPECIES: TraX family protein [Mediterraneibacter]
MKKIISGSTLKILAMIFMVIDHFGQVVLKNGIILHAPYSMFTDEQFDMLMSTVNICHILGRIAFPVFCFLLVEGFFHTHN
LKKYILNLGIFALISEPVYDLACAGTLFSLGQQNVLFTLLLGLIILTIIKRSHKNVIISFAAIVVGAYISYICNLDGWYY
GIALISVFYLFYDMPALKYTASILVMYICGLNFTISGFIDPYFLTAATSLLFISMYNGERGMKMKYFFYIFYPGHLFIFY
LVSLIL
>WP_004845248.1 DNA polymerase IV [[Ruminococcus] torques]
MQKSEKKRVCMKPVCERMAQVTPIIFHIDVNSAYLSWTAVEQLKNGAKVDIREIPAIIGGDQTSRHGVVLAKSTFAKKYG
IRTGEPVANAFRKCPNLVMYPPDHRMYREKSRQMMEYLKTFTKEIEQVSVDECYMDFTKIAARYSSPIDGALEIKEGIKK
KFGFTVNVGISTNKLLAKMASDFEKPDRIHTLFPEEIEVKMWPLPIKDLYMAGKSSVQVLKKLEINTIGALAQADPDLIS
LHLKSHGRMLWEFANGIGTSTVQSEPEEAKGIGNSTTLREDARTMEEVCPVFEELAQSVGRRLKKAGKKAGMVSAEIKYY
DFRTLSHQMQLEKPSNESDIICKAAVNLFREVWTGEPVRLLGIRTSKLSDENEPEQLTIFDMKPEAEPDEKHKRLRKAMD
ELNKKYGEGAVIKASLMPKKK
>WP_004845249.1 MULTISPECIES: DedA family protein [Mediterraneibacter]
MSISELTDYFLRYGAFFIYLIVLLEYLNLPGFPAGVIMPLAGIWAAKGEISFPMVMVLTVFAGLTGSWALYLLGRFGGGK
VMEFYFKKFPKHRPVIEEKMAFLREKGGTGVFVSKLLPMVRTLISIPAGMVKMNFTKYTVSSACGIFLWNLAFVGAGYFF
GDAAINFFT
>WP_004845250.1 MULTISPECIES: glycosyltransferase [Mediterraneibacter]
MRIAMLTNNYRPFVGGVPISVERQAEELIKLGHQVTVFAPMYGETQEEREAVLAADVSAPEQVVRYGTQKRKMDNGMVYP
SFYPSEIMEAFERDEFDCIHVHHPMFVGPCALYLKRKYRLPLIYTYHTRYEDYLHYIPGLRVDEKSFVLKKKAIGLIRTK
IIPTYMSWFANQCDLVLAPSAGMQKILWEYGMRSRSAVFPTGLEKSFFAMDEQKAKEIRKTYKGDKKHLFVTVSRLEKEK
NYEFILRGIAKIKEEAGDDFHVMILGDGSQKGELKTKAALLGIGNLVTFVGNVKNEDVKHYVHAADLFLFASKSETQGIV
LAEAMAAGTPVVAVHAVGSDDIVKDGVNGFLTEEEESRWAEKVIEAAQPENRFKMKKAALKEAQNYRSDTLALYEEMLYN
QCICGKAMDRQKDGKGEYSYENGEAHGEGAAMAVHKISHIA
>WP_004845251.1 MULTISPECIES: hypothetical protein [Mediterraneibacter]
MKTEKLTEKALRWLFTKYLTLLEKTVKINWHEENEYGESQIFGFWHEDSFFMNLVLERLADKTTPVDVIVTADTRGNYIE
HMIKRCGGNALRVPDGYKAFGALKNIVRDSYEKAHSIAVALDGPLGPRHEPKKLAFYLSEHAEEAFVGISLSYSSCIRLT
RRWDKYVIPLPFTTVDVAVKDYGIVQKKAIPNLPVNADAASEEIYVAQTI
>WP_004845252.1 MULTISPECIES: response regulator transcription factor [Mediterraneibacter]
MEINHVLIVEDDKEIREGVQIYLQSQGYVVFQAADGIEGLEILEKEEIHLAIIDIMMPRMDGIRMTMKLREKYDFPVIML
SAKSEEVDKITGLNIGADDYVTKPFTPMELMARVNSQLRRYRKFLEKLAPQENTHVIGGLEINEDMVEVSMDGNPVKLTP
IEYKILLLLAKNPGRVFSAEEIYERVWQEKAINTDTIMVHVRNIREKIEIDPKNPKYLKVVWGVGYKIEKQP
>WP_004845255.1 MULTISPECIES: TIGR00266 family protein [Mediterraneibacter]
MKYEIKGGELPVVVCFMDAGETMITEKGSMSWMSPNMKMETTSNGGVGKALGRMFAGEAIFQNRYTAEGGPGMIAFASSF
PGQIRPWEIAPGKEIVVQKAGFLAAQESVELSIFFQKKLGSGLFGGEGFIMQKISGHGLAFLEFDGSVIEYVLQPGQQIV
VDTGYLAAMEATCNMEIRTVPGIKNMMFGGEGLFNTVITGPGRVWLQTMPISNVAGAIMKVFPAR
>WP_004845260.1 MULTISPECIES: ABC transporter ATP-binding protein [Mediterraneibacter]
MASLSLKGVQKIYPNGFHAVKDFNLEIADKEFIIFVGPSGCGKSTTLRMIAGLEDISDGVFKIDGKVMNDVEPKDRDIAM
VFQNYALYPHMTVYDNMAFGLKLRKVPKAEIDKKVREAARILDLDKLLDRKPKALSGGQRQRVAMGRAIVRNPKVFLMDE
PLSNLDAKLRVQMRIEISKLHENLGATIIYVTHDQTEAMTLGTRIVVMKDGVVQQVDTPQNLYNTPCNLFVAGFIGSPQM
NFMDAVCSVKGDDVTLTVGKHVLKVPASKKQALINGNYDGKTVVLGIRPEDVHDSQAFISNSPDSIIESEIKVYELLGAE
VFLYFDVEGTQMTARVNPRTTLRTGDKAVFALDMEKIHVFDKETELTITN
>WP_004845261.1 MULTISPECIES: peptidylprolyl isomerase [Mediterraneibacter]
MANPIVTFEMENGDIMKAELYPEIAPNTVNNFISLINKGFYDGLIFHRVIRGFMIQGGCPNGNGMGGPGYAIKGEFAQNG
FQNDLAHDPGVLSMARAMHPDSAGSQFFIMHEKSPHLDGAYAAFGKITEGMDIVNKIAETATDYSDRPLEEQRMKKVTVE
LFGETYDEPETV
>WP_004845262.1 MULTISPECIES: GNAT family N-acetyltransferase [Mediterraneibacter]
MDQTSSDNRTDQPFTIRKAETNEDLQEIAALADVIWHEHFTPIIGKEQVEYMLSRFQSYPALQDQVLTGYEYYRLLGNRK
LCGYMAIRQDQDGRMFLSKLYIAKQYRGRHLAAFLFDFLKNLCRQRNCSAIWLTCNKHNDHSLNVYRHFGFQTIDAQKND
IGNGFFMDDYIMEYRL
>WP_004845263.1 MULTISPECIES: molecular chaperone HtpG [Mediterraneibacter]
MAVKKGTLSIDSENIFPIIKKWVYSDHDIFVRELISNGCDAVTKLKKLDMMGEYELPEDYKAKIEVIVNPEEKTMKFIDN
GLGMTAEEVEEYITQIAFSGATQFLEKYKDKTTEDDMIGHFGLGFYSAFMVADEVQIDTLSYKEGASAVHWASQGGTEYE
MQEGNKETVGTEITLFLNEDSLAFANEYRAREVIEKYCSFMPVEIFLSKANAQPEYETIDEEDVLDTDEVVEHITEEVKE
GEEGEPKKKAKIVKRPVSLSDTHPLWSKSPSECTKEEYIDFYRKVFMDYKEPLFWIHLNMDYPFNLKGILYFPKINTEYE
SIEGTIKLYNNQVFIADNIKEVIPEFLMVLKGVIDCPDLPLNVSRSALQNDGFVNKVADYISKKVADKLTGMFKTDRENY
EKYWDDISPFIKFGCLKDEKFGEKMKDSMIYKNLDHKYLTLEDIINESKAAGTEEETAEEAAAETDVQTDTDDQDKEPEK
TSVYYVTDEVQQSQYINMFKAQGQDAIVLTHNIDSAFVTYLEQKHEDVRFLRIDADVHESLKDEVAEDEKESFGKMADSL
VEIFRKELNDDKLDVKVEKLKDDKVASMAVLSEENRRMEEMMKMYGMSGMDSAMFGSKATLVLNANHPLVKFLTENKESE
NVTVICKQLYDLAMLAHKPLSPEEMTAFVQRSNEIMLLLTK
>WP_004845266.1 MULTISPECIES: DUF4358 domain-containing protein [Mediterraneibacter]
MSQWKKITIRVMRYVTLLLIVGFVALLLIYTSGSNRPFEKVEKSVEASLDKENMKRQDGTALKRNFGLNAADYDGVMYYS
SEFSISSEEVLLIKAKSETQTAEISSAIEERIKTRMNDFEGYAPESVQLLEDAKKSVRGKYVFFAAAPGAEKYLEIFNNS
L
>WP_004845268.1 MULTISPECIES: DHHW family protein [Mediterraneibacter]
MNSRKRKGQLESMIGKIFVLSLFLILLVNLIVPNKEKSEEENRMLETKPKASAASIISGDYMEQWEKYVSDQFFGRNFWR
KIKVNADKISGTKKENGVFIGKSGQLLEDIAVPDKEQLEANINAVKNFAQTYENIPTTVMLVPDAACILSNRLPAFATVE
DQRQMFGMVERNLGDTVNWVDTVSIMNKHKSEKLYYKTDHHWTTQGAFYMFKDTASLFGIKGDVSDDYVSYTVTDDFNGV
LASKSGCGLDEKEKIDIYAPTNGDDDVIVNYVNETKKTTSLYDSSKLKTRDKYGVFLGGNTSVIDIKTVSTSQKRLLVVK
DSFADCFIPFLTPHYREIVVVDPRYYSGTMQDIMDTYRITDALILYSGNTFFTDNNISGVFTGE
>WP_004845274.1 MULTISPECIES: PadR family transcriptional regulator [Mediterraneibacter]
MTLPLSAPMLDLLVLSVIAEEDAYGYQIGRIIKRASATMKDSALYPILKRLQENHFVETYDRQFQGRNRKYYTITDAGRQ
YLAELTEEWERYRTVVDDIVKGGNLS
>WP_004845275.1 MULTISPECIES: DUF1700 domain-containing protein [Mediterraneibacter]
MTKSEYMKKLSYSLRRLPKEDFNQAIDYFEEYFAEAGEENEQQAIEDLGSPEDAAKELIMNLAEKNMEQPPKTVKHSFKA
VWIGILGICAAPIALPIALSLICVIAAVIVSVFCVFAGLFLTAVTLAGAAVIGVIGGAALLIQSLPDGLATLGFSLCCGA
VGIMSVYGIFCFLKWLLYKVAQLLGKIMKGGKKNEKNN
>WP_004845276.1 MULTISPECIES: DUF4097 domain-containing protein [Mediterraneibacter]
MKKITKRILIASAVTAGTGVVFMGVGIALGGWPGVVFTKGGIHSPYEQKTPYRQEKKEIEPFSELSLYVGSEADVVVMAS
KDEKYYVEYTLDGNYGKPKCELTNGKLSIAQQDHNGYMTGMFGLNLGENLSGEKSYITVYIPKGTLLETADIYNDYGNVN
WSNVNGKKVSIEADSGNVKIEQSETTSMKLTLNDGDAFADKLKAETFTLQSDYGDSTLSNVSGKTFTVQSECGDVKTEQS
ETTSMELILNDGDVSVDGLKAETFVLQSEYGDSTISDVSGKVFTVQSECGEVELDRVLFEKMKVEALDGDVLSSEISCSF
ADVTLEYGDLRWDAQKLENLTCQAECGDVDLILPEELEKYEVDLQIEYGDLSLPKDTPHDQYREEDGEVSYRISASEKNA
GKKISVINEEGDVKVRYR
>WP_004845281.1 MULTISPECIES: MurR/RpiR family transcriptional regulator [Mediterraneibacter]
MSIIQIIKEQMNMTERERDICRYILENPEKIEEMSSRELGHATFTSAASVTRFCQKIGVKGFPEFKMQFVRELRTGGMED
VSAVTMSERENVVTMVRKAEKIQRQAVEETNKELSYTQLVRIGKLIADASCVDFYVYDMNIYLAKYGCALFFHAGKLSSV
HSEINIQGLHAAMPADGHVAIIISHTGKNEQLAEIEKMLHRGGTKIIVISGNRKGVVGQYATEFLYAAGSEKVEEFWSST
FFASGKYLLDILYGMEFSRRYEENIALNSRYEKSGKNLLWRFSEKESD
>WP_004845287.1 MULTISPECIES: hypothetical protein [Mediterraneibacter]
MHLRKAAEDVSVLKMRCSINADTMTKAELHQKLKTGYRDIGKGRVRNASKAFEEWQRKCETSE
>WP_004845288.1 MULTISPECIES: UPF0175 family protein [Mediterraneibacter]
MQIEIQIPKAVLFDVKYTVEQATNFAKKEVALGFYMQKGVSVALCSQIAGMSEKEFLVEVKDRK
>WP_004845291.1 hypothetical protein [[Ruminococcus] torques]
MFFAGMALGIVAGAAFGIGIMCCVVAGKQEDQQMEQMRIRRQKKGELKTIHFRDREGIERFSLSDGESLCMMAEDGTKEI
GLCRFVDGKQVDVNGQIWEIGEFLWQMERRGIQVYPLETA
>WP_004845293.1 hypothetical protein [[Ruminococcus] torques]
MDIRDAIGVSFSWSQFVKEMEKRGYTWKLNRKYPALKTPDMERYVRLRSLGKGYGEAEIREKILRPKIQQVYGKTQVQFP
KRKLTGLQKLYFSYLYRMGVLQQKPKRISYAVRSDIRKLDLRIRQMEFLQKEGINTREELAAYRKPLEEQVLSLMKERRT
LYRKEPGGMRIQEINGELKELRKKIRLSQQIEIQSKEMEERLKQAKEQEQIQESSGKQRREEERKR
>WP_004845296.1 hypothetical protein [[Ruminococcus] torques]
MADYYLKTDNIMKNMFTVALKDELAAQSRMGTVHPETEAMLQKVRAYELSEKRLPIISEEQRELRNALNRLRDKYLAMGR
YSDGIDSVILKVMKPNTSRRFFW
>WP_004845297.1 DUF4314 domain-containing protein [[Ruminococcus] torques]
MSMYDQKQVEQLRKRYPKGTRLCLDFMDEPGMPPGLQGTVAYIDDAGQIHMHWENGRSLALIPGEDSFHRIDGPANEVPK
SEKAKKERSPQR
>WP_004845337.1 MULTISPECIES: glutamine synthetase family protein [Lachnospiraceae]
MKYSQQEIIQYVQEEDVKFIRLAFCDVFGKQKNISIMPDELQRAFSYGIAIDASAIDGFGDETHSDLFLHPEPDTLMPLP
WRPEEGSVVRMFCHITHQDGTPFEYDSRALLEKAIKAASEEGLQFSFGTEQEFYLFRSDDFGEPTMIPYDHAGYMDIAPE
DKGENIRREICLTLEQMGIHPESSHHEQGPGQNEIDFRYSDPMTAADNALTFQTVVKAVALRNGLCADFSPKPLRDQPGN
GFHINISVKSDREFNYMDAVIAGILDKISEMTLFLNPLENSYERFGQNKAPLYISWSKENRSQLVRVPAALGEYQRVELR
SPDPSTNTYLAFALIIYAVLDGIRNKTELPAPADINLYRADKDTLARFGQLPKDFKTACFLAANSSFIKKYIPDAILNIY
CKQ
>WP_004845338.1 MULTISPECIES: glutamate synthase [Lachnospiraceae]
MKVIDAAALDYKTLNEVLRQPEHDYVIEGCCGQRFIGAGMSDRNITVNGISGNALGAYLNNASITVNANAQDAVGDTMNA
GKILIHGSAGDAAGYAMRGGKIYVRDHAGYRAGIHMKEYKKKVPIMIIGGCAGSFLGEYQAGGILIVLGLQEDHHPIIGN
FPCTGMHGGKLFLRGDCRNLKFPPQVTADIASFEDLQGIMDDLKEYCSDFHYDLKTILSSPFTLVTPNSKNPYKQMYVAN
>WP_004845342.1 MULTISPECIES: glutamine synthetase III [Lachnospiraceae]
MKKKNVSKYFGCMVFDDRVMKASLSSKVYQSLRKTIDEGEQLDSSVADVVAEAMKEWAVSKGATHYTHWFQPLTGITAEK
HDSFISPSPNGGVIMEFSGKELIKGEPDASSFPSGGLRATFEARGYTTWDPTSYAFIKGKTLCIPTAFCSYGGEALDKKT
PLLRSMKALNKQALRILRLFGNEKVSYVITSVGPEQEYFLITKEMYDQRKDLQFTGRTLFGARPPKGQEMDDHYFGVIKP
RVEAYMADLNEELWKLGILAKTQHNEVAPAQHELAPIYTTTNIATDHNQLTMEIMQKVAARHGLVCLLHEKPFAGVNGSG
KHNNWSISTDTGVNLLSPGETPYENAQFLLFLCAVIKAVDDYQDLLRLSVATAGNDHRLGANEAPPAVVSMFLGDELNGV
LEAIEKDIPYEGAEKTQMKLGVDVLPKFNRDTTDRNRTSPFAFTGNKFEFRMLGSSNSIACANMMLNSAVAESLKIYADR
LEKAENFEETLHAMIRKTIKDHKRIIFNGNGYDDAWIKEATEKRGLMNYPSTPDCMPHLLDEKNVRMLTSHKVFSKAELE
SRCEIMLENYCKTIVIEANTMVDMVKREIIPAVEAYAMELARTASAKKRVDETLACRYESGLIKKLSTLTDQMAVRTDAL
ETALIELQDVKDIVAQSYQIRDTVLTRMQELRIACDEAETVTAKKYWPFPTYGDLLFSVK
>WP_004845343.1 MULTISPECIES: ammonium transporter [Lachnospiraceae]
MYSSVNTIWVLFGTALVFFMQAGFSLCEAGFTRAKNTGNILMKNLMDFCIGTPAFWLVGFGLMFGKGSGIIGSFDPLIRG
EYSQALPSGVPLWAFAIFQTVFCATSATIVSGAMAERTKFSAYCIYSAAISLLIYPVSGHWIWGGGWLSQMGFHDFAGST
AVHMVGGICAMIGAKILGPRIGKYDKNGKPQAILGHNLTFAALGVFILWFCWFGFNGASTVGMDSDALIETAGRVFFNTN
LAAAVACCAALIFTWIRYKKPDVSMTYNAALAGLVGITAGCDAVDAVGAAVIGVVCGILIVLAIEFFDKIAKIDDPVGAV
SVHCVCGAAGTVLTGLFATGETTEAGLFYGGGAHFLGIQVLGVLAVAAYVAVVITIVFLAIKHTIGLRVKPEEELAGLDV
SEHGLFTAYAGFSMLPDTIAEDVDTNTVFAMGDVPEAEAVPVKTVPAFEEGTPKFTKVEIVCKESKLEALKAAMMNLGIT
GMTVSHVLGCGVQKGKPEYYRGVQIEANLLPKIQVEIVVSKVPVRSVIETAKKVLYTGHIGDGKIFVYDVENVVKIRTGE
EGFDALQDVE
>WP_004845345.1 MULTISPECIES: CTP synthase [Mediterraneibacter]
MTKYIFVTGGVVSGLGKGITAASLGRLLKARGYKVAAQKLDPYINVDPGTMSPYQHGEVFVTEDGAETDLDLGHYERFID
ENLNKYSNLTTGKVYWNVLNKERRGEYLGSTVQVIPHITNEIKEFVYRVGKQTDADVVITEIGGTIGDIESQPFLEAVRQ
ISLEVGRENSLFIHVTLVPYLSGSDEHKSKPTQHSVRELQGMGIHPNLIVLRCDKPLEESIFQKISLFCNVKPDCVIENR
TLSNLYEAPLMLEQSGFSSVVCRELHLEAKEARLEDWKKMVEQIKNRTREVHIGLVGKYVKLHDAYLSVVEALNHAGYAQ
NAYIRIHWIDSENITKENVAQIFRGIHGIIVPGGFGNRGIEGMITAAEYARKNRIPYFGICLGMQIAVIEYARNEAGLPE
AHSGEFDEQCRDKVIDFMPGQSDDIDKGGTLRLGNYPCVIQPGTQMEHCYQRSVIQERHRHRYELNNQYRELLTDAGLVI
SGTSPDGRLAETIELADHPFYIGVQFHPEFTSRPNRPHPLFQGFISAAFHENTKQEE
>WP_004845346.1 MULTISPECIES: amidophosphoribosyltransferase [Lachnospiraceae]
MAIHEECGVFGILSRKRERLGKLVYYGLYALQHRGQESCGIVVNDDGVFSSYKDLGLVSEVFSEDTLAHLSEGNMAVGHV
RYGTTGRNNRKNCQPIEVNHQKGKMALAHNGNLSNALELRDKLELSGAIFHTTSDTETIAYMITRERLTAPSIEEAVSRA
MTSLEGAYSLILMSSAKMIAVRDPYGFRPLCYGKMPDGSYVIASESCALTSVGAELIRDLLPGEILVFSEEGVESRREHC
GTQKQKTCIFEYIYFARPDSVIDKISVSAARIQAGKLLAQTKPVKADIVIGVPDSGLDAALGFSEVSGIPYGIGLVKNKY
IGRTFISPGQKERIDLVRMKLSPIPSVIQGKRVVLIDDSIVRGTTSRQLVSLLREAGAKEIHLRISAPPFLHPCYYGTDI
DSEENLIASHHGEKEVATLIGADSLGYLPLECLHELTGTHSYCDACFSGKYATEIPTDVRKDRFEQKLSER
>WP_004845347.1 MULTISPECIES: glutamine-hydrolyzing carbamoyl-phosphate synthase small subunit [Lachnospiraceae]
MEKWNKKLLLEDGSQFYGYGFGSQEEKITEIVFNTAPVGYQEILSDPSYTYQTVVMAYPLIGNYGIAKEDFETKQPSIGG
LAVRDYNDIPSNFRSAATLDEVMKQYHIPGIYGIDTRKLVRKIRDFGSCKALLTDAQTSPEEGLKKLAGFEIPKDAVEKV
SSKEIRYCAAKQENYLVAAIDCGIKENIIRSLNARGCSVMVYPWNTSYEEIQKQNPDGVFLSNGPGNPKDVKPVLELVRK
IRGNFPLFGICLGHQMIGLAYGAGTYKLKFGHRGGNHPVKNLKTGKIEITSQNHSYAVDYASLKNTDLEMTHINLLDHTV
EGIACRKDHVFSVQYHPESAPGPQDSGYLFDQFIQMMEENKHGKAN
>WP_004845348.1 MULTISPECIES: carbamoyl-phosphate synthase large subunit [Lachnospiraceae]
MAKRTDIKKILVIGSGPIVIGQAAEFDYAGTQACLALKEEGYEVILCNSNPATIMTDPAIADKVYMEPLTLEYMAKIVRH
ERPDAIVPGIGGQTGLNLAMQLEKKGVLKECQTELLGTGSESIRQAEDRELFKELCEKLGEPVLPSLVANTAEEALQAAK
TIGYPVVLRPAFTLGGTGGGFADDEQEFLGLIHNALALSPVHQVLVEKSIKGFKEIEYEVIRDSNDTAITVCNMENLDPV
GIHTGDSIVVCPSQTLTNKEYQMLRDSALRLIRALRVEGGCNVQFALDPHSFRYYVIEVNPRVSRSSALASKASGYPIAR
VSAKISVGMTLDEIPLVNTPASFEPALDYVVTKMPRFPFDKFADANQKLGTQMKATGEVMSIGRTFEESLLKAIRSLETG
VFHLYMEKFDEKTREELLSYIKAGTDDRIFAVAQLLRLGCNVQQIAFETKIDGFFLEKMKKIIEMENMLKANPWNRDVLH
EAKRGGFSDRAVAWLWNTDEDTVFRIRKEMHLFPVYKMIDTCASEFDSYVPYFYSTYEEENESIAEDRKKILVLGSGPIR
IGQGVEFDYSTVHAVKTIRNAGYEAIVINNNPETVSTDYTTSDKLYFEPLCVEDVMNVIELERPDGVIASLGGQTAVNLA
EPLESRGVTIIGTDCEAIEKAENRESFEKLLAALSIPQPKGQAVTNIEDGVKAAAAIGYPVLVRPSFVLGGRAMQIVAKE
EQLRQYLKTAVEINEEKPVLVDHYIRGKEVEIDGICDGQDVFVPGIMELVERTGVHSGDSISVYPSYSISDHVKEVILDY
TRRLGLGIGIRGLFNIQFIVDQEENVYIIEVNPRSSRTVPFLSKATGYSLADIATRVILGISLKEQGIDTCYPEEKSFWY
VKAPAFSFAKLNGMDAYLSPEMKSTGEAIGYDRKFPRAMYKALIASGVKMQNYGTVMVTLADEDKEEALPLIRRFYEMGF
NIEATVGTGEFLKAHGIRTRIRRKLSENSTEILEAIRSGYVSYVINTRAILSGVHYEDGLAIRRTAIENNVTMFTSLDTV
KVLLDVLEEITIGVSPLYA
>WP_004845349.1 MULTISPECIES: LL-diaminopimelate aminotransferase [Lachnospiraceae]
MIPNMNYQNLKESYLFYNIAQKTKAYLEAHPGAHLYRMGIGDVSLPLCDAVIQKLHEAVEDQAHKTTFHGYMPECGDTEL
RTTIAAYYQKRGVKLSHEEVFVSSGASDELGDILDLFGKEKTVLIMEPAYPAYVDANVIAGNTIIHIPAGEENGFVPVPD
PDIAADVIYICSPNNPTGAVFDREALQAWVDYANKMNAIILFDAAYEAFIEEDDIPHSIFEIPEARTCAIEICSLSKTAG
FTGTRCGYTVIPKELFRGGMSLNQMWVRNRTTKTNGVSYLIQKGASAVFTEEGQRQIREGIQIYKKNGRCLTEVLDRLGI
WYCGGKNAPYIWMKCPNGMGSWEFFDYLLNEIQVVGTPGEGFGACGEGYFRFSTFGSPEDTKEAAGRLELLLQKLL
>WP_004845350.1 MULTISPECIES: phosphate signaling complex protein PhoU [Lachnospiraceae]
MRNRFDRQLHLLDEQLTHMGELCETAIAKATQALKDGSIEQAKVIIAEDEEIDQIEKDIERLCLKLLLQQQPVAKDLRRI
SAALKMITDMERIGDQTSDIAEIILSSKGVAATDEIHVIGTMASEVSKMVRTSVTAYVEKDLELARSVMKADDEIDQYFE
EVRDEMIEFIREEKGENGKRIFDLIMVTKYLERIGDHATNIAEWVEFSITGVHKDHAIIHAE
>WP_004845351.1 MULTISPECIES: winged helix-turn-helix domain-containing protein [Lachnospiraceae]
MIYCVEDDDNIRELVIYTLETTGLKARGFADGSAFTEALAFETPELILLDIMLPGEDGLEILKKLKCSSKTKSIPVIMVT
AKGSEYDKVIGLDSGADDYVTKPFGMMELVSRIKAVLRRSKGSQERENPEIQGVHIDVKKHEVTVDGRTVPLTLKEFELL
EKLMRNEGIVLTRDQLLTEIWGYDFDGETRTVDVHIRTLRQKLGEKGEIIQTVRGVGYRIGGSA
>WP_004845352.1 MULTISPECIES: ATP-binding protein [Lachnospiraceae]
MSIKKKIQQSMTVILTVTLVLAYVILSVILYNRNMNLLQTEVKQEAAYIREAINLSDSDYMKQMDNVVESTRVTQIKADG
TVLYDSRRDADILKNHGNRKEVREALSKGEGADVRKSETVGKDMYYYALLLNDGTVLRVSKSIDNLASTAVSLMPVMGIL
AVLTILFAFALARWQTNRLIKPINELDLERPLDSDIYEELSPLLEAMDRQNREKEAVANMRKEFSANVSHELKTPLTSIS
GYAEIMKNGLVRPEDISGFSERIYKEARRLITLIEDIIKLSKLDEESVELEKEDVDLYELTREIVSRLSPQAAQKNIRIE
LSGESVHYHGIRQILDEMVYNVCENAVKYNYENGKVSVWAGNTLNGPKISVSDTGIGIPKEHQERIFERFYRVDKSHSKE
RGGTGLGLSIVKHGALLHGAKVSVESEEGRGTKISMQFPRICQK
>WP_004845353.1 MULTISPECIES: GntR family transcriptional regulator [Lachnospiraceae]
MIIEVDFNSDEAIYIQLCNQIIMGIATSVIHEGDSLPSVRRLADTIGVNMHTVNKAYSVLKREGYISLDKRRGAVISLDI
DKLEELQVMKRQLQIVLARGCCKNISRQEVHELVDEIFDDYE
>WP_004845354.1 MULTISPECIES: ATP-dependent Clp protease ATP-binding subunit [Lachnospiraceae]
MHISYTKQAANAVRYAAKKAKEMKHPYIGTEHLLLGLREEFSGVAGQVLAQNGVETEKIMQLMDELIAPREEMPASQKPK
ESPRLRYILANSEKEAHRLRTAEVGTEHLLLSMIRDVDCVAARILITLNISLQKLLKDILNASGVDPKDYQDELQDESRG
SGSVIEQYCTDMTARAEEGKQDPVVGREEEMYRLMQVLSRRTKNNPCLIGEPGVGKTAVVEGLAQRIAAGVVPEKMKDKR
IYTLDLPGMIAGSKYRGEFEERMKGLISEVESNGNIILFLDEIHTMIGAGGAEGAIDASGILKPSLARGELQLIGATTIT
EYRKYIEKDAALERRFQPVSVEEPSKEQCLEILKGLKGRYESHHKVLIRDEALEAAVSMSERYITDRNLPDKAIDVLDES
CSKVSLKGYKVPENLTALDLRLKELEKQKEESIKNGCFEEASLLQKEQEEAEKKSEQLKKRFQKKTSSSQPEVTEEDIAE
VVSAWTKIPVQKLAESDTDRLKKLESVLHQRVIGQEEAVKAVARAVKRGRVGLKDPKRPIGSFLFLGPTGVGKTELSKAL
AEAMFGNEESMIRVDMSEYMEKHSVSKMIGSPPGYVGHEEGGQLSDQVRTHPYSVLLFDEIEKAHPDVFNILLQVLDDGH
ITDSKGRKIDFSNTVIIMTSNAGAKAIIEPKKLGFAAKDDPAGDYKRMKQNVMDEVKQIFRPEFLNRIDEIIVFHALEKT
HMKKIVTLMCRDFTKRIEDQMDIRLTLRESAKALIAEKGTDAKYGARPLRRALQTELEDKLAEAILNGEVKRGDCIEAGT
VKKEIRFIRKEDRL
>WP_004845356.1 MULTISPECIES: DNA repair protein RadA [Lachnospiraceae]
MAKGKKSVFFCQNCGHEEAKWLGQCPGCGEWNTFVEEKIGSGVTKGSTQGAKAVRELVREAKVIPLNDVTAEDDVRCATG
IKELDRVLGGGIVPGSLVLVGGDPGIGKSTLLLQVCRILADKKKVLYISGEESQTQIKLRANRMGNFADGLFLLCETNLE
IIRGILEKERPELVVIDSIQTMYSEEVSSAPGSVSQVRESTNVFMQLAKGLCIPIFIVGHVTKEGTVAGPRVLEHMVDTV
LYFEGDRHASYRILRAVKNRFGSTNEIGVFEMRQSGLEEVENPSEYMLSGRPEQSAGSVVACSMEGTRPILIEIQALVCR
SNFGMPRRTAAGTDYNRVNLLMAVLEKRLGMALSNSDAYVNIAGGIRMNEPAIDLGIVMALVSSYRNRPVDEKTIVFGEV
GLSGEVRAVNMPEQRVAEAKKLGFETCILPQVCMKMVKDIKGIRLIGVKSVNEAVGMI
>WP_004845362.1 MULTISPECIES: phosphatase PAP2 family protein [Mediterraneibacter]
MVFELQFLDWLQTLQTPILNEIMKAVTHLGDAGALWIILAAVLLAFPKTRKSGAIVAAALIVDLVLCNGILKNIFARTRP
FDVKEGISLLITAPKDFSFPSGHTAASFTAVAALYFAGEKKLWKISCAVAVLIAFSRMYLYVHYPTDILGGIIVGIVSGL
VGAYIIKRVQKRGVVPN
>WP_004845363.1 MULTISPECIES: hypothetical protein [Mediterraneibacter]
MKNENQHFSADRRKFGRHFWIGAAVAGALSAAVIFTAASAVYRKNRFDLKIGEEKVGSKEYQLCMDLVKYDVKMEIQKRY
DALYGEDFWEQSYEGQYGYEILADHTVEKIKYIHAVYDLAEEYGDVSDGSFAAIEKRWKQENAKRQKKVEDGEVIYGLKE
YTFDLYMQYEISMYKEIYCNDTDRKGMDLTEEEVAEYYSQGEWVFQDDGEKADLETARIAVERELREKKYDAMIAQMTED
LEVSGDLEAVDRFTLDHLKR
>WP_004845368.1 MULTISPECIES: ferrous iron transport protein B [Mediterraneibacter]
MTLKELGIGQKGIILSVGGSGALRQHFLDMGLIRGAEVTVVKYAPMGDPIELKIHGYELTIRLDDAEKIEVKEIKSEEKE
KERRNKVKRSAHPGYGEGGKYHKKETENPLKDDETLTFALVGNQNCGKTTLFNQLTGASQHVGNFPGVTVDRKDGVIKGY
KNTLITDLPGIYSMSPYSSEEIVTREFLLNEKPKGIINIVDATNMERNLYLTMQLMELDMPMVVALNMMDELRENGGSVH
VNEMEEFLGVPVVPISAAKGEGIEELVKHAVHVAKYQESPQKQDFCADTESGIHRGLHAVMHLIDDHAQKAGIPLRFAAS
KIMEGDKKITEKLDLSRNEKEMLEHIVVQTEEESGFDRASAVADMRFSYITEVCETAVVKPHESKERLRSKRIDRILTGK
YTGIPAFIAIMGIVFWLTFNVIGAGLQSLLETGIGYLTEITDQAMTSAGVNTAVHSLVIDGIFNGVGGVLSFLPIIVTLF
FFLSLLEDSGYMARVAFIMDKLLRKLGLSGRSIVPMLVGFGCTVPGVMASRTLPSERDRKMTILLTPFMSCTAKLPIYAF
FSAVFFPDYAALVMIGLYVLGIVMGIIMALLFKGTMFKGEPVPFVMELPNYRLPGMKNVGQLLWEKAKDFLQRAFTVIFA
ATIVIWFLQSFDTSLNMVTDSKDSILAMIAGALSPVFAPLGFGDWRISTALVTGFMAKESVVSTLTVLFGTTEALLGTIT
AAGAAALLVFCLLYTPCVAAVASIKRELGGKWAFFVVIGQCVIAWLAAFAVHTVAMLF
>WP_004845370.1 MULTISPECIES: acyl-CoA thioesterase [Mediterraneibacter]
MIEEKRVEDSRVETVHIIRPNHLNAAGRLFGGMLMQWLDEVAGMVAKRHTRANVITASVDNLRFIHGAYKGEMVVIVGKV
TYVGTTSMEVRVDTYVEHMEDGMRRPINRAYFTMVALDEDDKPKQVPRLILETEAQRAEWKAAEKRREMRMRRKEEGF
>WP_004845376.1 MULTISPECIES: hypothetical protein [Mediterraneibacter]
MSDLTATNCGCGCENGNGMSSCLWIILLLACCGGCGNMNSGCGNGCGNDSCLWIILLLLFCGGNSFGGGCGSNCGCGC
>WP_004845377.1 MULTISPECIES: S8 family peptidase [Mediterraneibacter]
MKWVKQSVGYWCDDIKQGRCIGQGVCVALLDTGIARHPDLKGSVVKFCDFTKEGSLPGEKCYDDSGHGTHVAGILCGSGK
VSAGAYAGMAPKAKLVVGKVLDKDGNGDVSHVMKGIEWILKERKKYGIRIVNISVGTNPGLAKKQKELLLDAVELLWDTG
LTVVVSAGNYGPEEGTVAVPGNSRKVITVGVPDSNLPYSRKSRKSLNYSGRGPTGECVVKPDVFAPGTGVVSCNSMYGMS
GEHPYIMKTGTSMAAPVVSGAAACLLSKYPDMTNVEIKLKLRESCVKMKGTESGWGMLHVGRLLGCDKV
>WP_004845378.1 MULTISPECIES: YlxM family DNA-binding protein [Mediterraneibacter]
MDKILEQALLYDFYGELLTAHQKEIYEQFVLDDLSLGEIAADAGISRQGVHDIVKRCARSLEEYERKLHLVEKFLAVKEK
VSCIDEILQEWEEEKENPEEIIERLRKLSATIIEEL
>WP_004845379.1 MULTISPECIES: signal recognition particle protein [Mediterraneibacter]
MAFDSLTEKLQNVFRNLRSKGRLTEDDVKAALREVKMALLEADVNFKVVKKFVKDVQERAVGQDVMNGLNPGQMVIKIVN
EELVKLMGSETTEIKLQPGSAITVIMMAGLQGAGKTTTTAKLAGKYKLKGKKPLLVACDVYRPAAIKQLQINGEKQGVEV
FSMGDKNRPADIAKAALAHAQKNGNNIVILDTAGRLHIDEDMMAELQQIKEAVEVHQTILVVDAMTGQDAVNVAESFHNK
IGIDGVIVTKLDGDTRGGAALSIKAVTGRPILYVGMGEKLSDLEQFYPDRMASRILGMGDVLTLIEKAGAELDEEKAMQM
ADKMKKAQFDFEDYLMSMEQMRKMGGLSSIMSMMPGLGGLGGKNKLPDLDSPENDKKMARMEAIIYSMTPEERKNPDLLN
PSRKHRIAKGAGVDISEVNRMVKQFNESRKMMKKLPGMMGGKGGKKGRFRLPF
>WP_004845380.1 MULTISPECIES: 30S ribosomal protein S16 [Mediterraneibacter]
MAVKIRLRRMGQKKAPFYRIVVADSRSPRDGRFIEEIGTYDPTKDPSEFKVDEELAKKWLNNGAQPTEVVGKIFKAAGIE
K
>WP_004845381.1 MULTISPECIES: KH domain-containing protein [Mediterraneibacter]
MKELVEVIAKALVDHPEEVSVNEKNEGRTIVLELHVAEGDMGKVIGKQGRIAKAIRSVVKAAAAKEDKKVVVDIM
>WP_004845382.1 MULTISPECIES: ribosome maturation factor RimM [Mediterraneibacter]
MEQFLQVGAITSTHGIRGEVKVFPTTDDPARFKKLKKVILDTGKRQIDMEIQSVRFFKQFVIVKFKGIDNINDVEQYKGS
SLFVSRENAVSLEENEYYIADLIGMEVFTEEGHFGIVKDVMETGANEVYIIDSDVHGEVLVPAIKQCIENVDVENGKMQI
RLLEGLIG
>WP_004845384.1 MULTISPECIES: FIVAR domain-containing protein [Mediterraneibacter]
MKKNIFKKAGRVFTSLALAVSICLTMSVSVFAKNGNDLENKNINYRDYLYFVIDGKDYKMTDLTTEPGVDLSGSNVSAEV
YAKVDMDGLNAAMKASGSKDTFVLHKNTYMSRYEKSTEPIVYNFQDAGNGTYAIVDKSGAHMTLDNLAHVATVGLYIGKT
ADSSSYYFGMDAVVTNLFKLNILGKVTAKATVNYKNAEGTILKQLEYETETTGYWGENVLVEYANLPLIGTSYNLAGDTT
GAWISYGYENEINVTVERIEPVFTGLETKVAEVEEFLNKTEDKYTEESMTALTNALEAAKNILANKDNAIQADVDDALTV
LTDAKDKLVLVQEETVNLKALQDKVAEVEKFLAETKTEYTKESMKALKDALADAKAILADPKNAKQADVDNALKTLTKAK
EGLVPVTSDSKGTEAAKQEAKAPVTGDHSFAGITLLASMLCLAAGTIVFVKRKHI
>WP_004845385.1 MULTISPECIES: 50S ribosomal protein L19 [Mediterraneibacter]
MNDIIKKIEAEQLKENAPEFNVGDTVKVYAKIKEGNRERIQVFEGTVLKRQGGGARETFTVRKTSNGIGVEKTWPIHSPH
VEKVEVIRRGKVRRAKLNYLRKRVGKAAKVKELVK
>WP_004845389.1 MULTISPECIES: ribosome biogenesis GTPase YlqF [Mediterraneibacter]
MHFQWYPGHMTKARRMMQENIKLIDLIIELVDARVPLSSRNPDIDELGKNKARLILLNKSDLAEERINDEWIDYFKDRGY
SAVKVNSKKGGGMNQIRSAIQEACKEKTERDRKRGILNRPVRAMVVGIPNVGKSTFINSLAGKACAKTGNKPGVTKGKQW
IRLNKNVELLDTPGILWPKFEDQEVGKKLAFIGSIKDEILQTEELSTELIKFLNAEYAGVLEEKYSIEHLEDVYECLTEI
AKSRHCIVRGSELDTEKAAAILLDDFRSGKLGRISLERPQ
>WP_004845390.1 MULTISPECIES: signal peptidase I [Mediterraneibacter]
MKDVIKELVGWIVSILLIVAVSYLIVTFVGQRTQVSGSSMETTLSDGDHLIVDKISYRFREPQRYEIVVFPYRYEKNTYY
IKRIIGLPGETVQIVDGYIYINGKQLDEHYGNEIIEEAGMAAEPVTLGEDEYFVMGDNRNNSQDSRVSDVGAIHRDELMG
RAWIRIWPLDQFGVIKHE
>WP_004845391.1 MULTISPECIES: ribonuclease HII [Mediterraneibacter]
MSKSIAQIKEEFGKADEKEREALYSMYDADARSGVQKLIASYRKKEEALRLERERLSLMKSYERKYKDAEMICGIDEAGR
GPLAGPVVAGAVILPKDCEILYLNDSKKLSASRREALYDEIMEKAVAVGVGMASPARIDEINILQATYEAMRKAVEQLSV
VPDLLLNDAVTIPEMPYRQVPIVKGDAKSVSIAAASVIAKVTRDRLMMQYDKILPEYGFAQNKGYGSQSHIEALKRVGAS
PIHRRSFIKNFISEE
>WP_004845392.1 MULTISPECIES: YraN family protein [Mediterraneibacter]
MKRNVKQNNRSVGAVYEQAAGYYLEQNGYELIEYNYRCRDGEIDIIAKDGDCYVFCEVKYRSGRQAGNPLEAVDQRKQKK
IFRCALYYTVQHGIEDAQCRFDVIGVEGTEITHIKNAFVG
>WP_004845395.1 MULTISPECIES: mechanosensitive ion channel family protein [Mediterraneibacter]
MQGYLISVLGKAQMFFGRHFLMAAAGSKNVSQSDANNVLETAGEVTAEATEEVNRFIEFFHDNIPNLISFGVKVVLALIF
FFIGSKVIKWIRKVIRKSFERSNVDAGVKQFVDSMIKFSLYVILIFMIATNFGVESSSVAALIASAGVAIGLAVQGSLSN
FAGGILILVLKPFTVGDYIIVTQENIEGTVKEIQIFYTKLATIDNQTVVVPNSILTNNSLTNVTARPERKLDLKVGISYE
ADLRKAKQIVEEKLRDDPSVIQDEEKRVFVDSLGDSAVVIGLRAWVKTDEYWTTRWRILEEIKLTFDEEGIEIPYNQLTV
HMKTDEETTKGNGNTLGEN
>WP_004845396.1 aminopeptidase [[Ruminococcus] torques]
MERKNIWNLYSDEQISELKEINDKYKRCLDAGKTERECVELSVNMARDAGYRDLEEILRSGETLKAGDKVYAVNMNKMLA
LFRIGERPISEGMNILGAHIDSPRIDVKQNPLYENEELAYLDTHYYGGIKKYQWVAQPLALHGVIVKKNGETVKVSIGED
ENDPVFVITDLLVHLAQEQLEKKASQVIEGEKLDLLIGNRPIEKADDLKKEEKDAVKQNVLNILKEMYGIDEEDFYSAEL
EIVPAGKARDCGLDRSMNLSYGQDDRVCAFTSLFAMLDVTEAKKTGCCLLVDKEEIGSVGATGMHSRFFENTVAELIAVT
EGESELKVRRALSNSKMLSSDVSAAFDPMFAEAFEKRSSAFFANGITFNKFTGSRGKSGSNDANGEYIAALRRTMDEAQV
AYQFAELGRVDLGGGGTIAYIMANYGMEVIDSGVAVLNMHAPYEVSSKADVYEAVKGYRAFLRME
>WP_004845398.1 MULTISPECIES: anaerobic carbon-monoxide dehydrogenase catalytic subunit [Mediterraneibacter]
MNQCYGCTTCESADKPLEGFIKNLPLETSHHRVEGQSTKCAFGLQGVCCRLCSNGPCRITPDAPRGICGANADTIVARNF
LRAVASGSGCYIHVVENTARNVKNAAQKKSGIKGEGALNKLAALFEIEEEDMYVRAEKVADAVLADLYLPEYEKMKLVKK
MAYAPRYENWEKLGILPGGAKSEVCHGVVKCSTNLNSDPVDMLKDCLKLGISTGIYGLTLTNLLNDIVLGEPKLRLAPVG
LRVIDPDYINIMITGHQHSMFTYLQERLTDADITEKAKQAGAKGFKLVGCTCVGQDLQLRGAHYEDVFDGHAGNNYTSEA
ILATGAIDAVISEFNCTLPGIEPICDELKIKQLCIDSVAKKANAELEEFDFENREQVTEEIIDKVLLSYKERRGADCASE
ERVELNLMEEHGNERTLTGVSEGSLKEFLGGNWKPLVDLIVSGDIKGVAGVVGCSNLTAGGHDVLTVELTKELIARDIIV
LTAGCSSGGIENCGLMTPEAAQFAGPKLRAVCEKLGIPPVLNFGPCLAIGRLEIVATELAETIGVDLPQLPLVLSAAQWL
EEQALADGCFGLALGLPLHLGLPPFVTGSGAAVKILTEDMKELTGGQVIINPDAKESADILEKIILEKRDALHI
>WP_004845399.1 MULTISPECIES: 4Fe-4S dicluster domain-containing protein [Mediterraneibacter]
MRRIIVEYEKCDGCKNCSAACMQAHRKTPGTIYDLDLTDPENESRNYILKGDDGTYRPLFCRHCDEPECVMSCMSGALQK
DPETGIVTYDETKCGSCFMCVMNCPFGVLEPDRMTKKKVIKCDFCMSDGQEPNCVKSCPKGAIHVEEV
>WP_004845400.1 MULTISPECIES: NAD(P)/FAD-dependent oxidoreductase [Mediterraneibacter]
MNYVIIGTGAAGIMAAKEIRKLKKDAQITMISADEQVHSRCMLHKYLSHERTAEELSFVEEDFFEKNQIAEVYGHIEVID
TANQMVDTKGGESICYDKLLISTGADSFIPPVGDLRKAKNVFGLRHLKDAQEIDKMAEDAEKILIIGSGLVGLDAAYGLI
ERGKKVTVVEMAEQILPVQLDAHAAKTYQELFEQAGVQFYLGCKAEGAVCEADGMIRAVTLDTGKQLLCDLIIVAAGVRP
AVGFLEKSEIEVERGIKVNSKMETNVPNVYAAGDVTGLSGIWPNAMKQGQTAARNMCGVGTEYTDTFAAKNTINFFGLVT
LCLGRIRQEEGDEIFVEEDRNVYRRLIMKDGVPEGILLQGDIAHSGIWQYMIKSKIDISSMKNKIFKITFADFYGIGDRG
KYVWKIDEKMDKKTDKSRQNA
>WP_004845402.1 MULTISPECIES: pyruvate, phosphate dikinase [Mediterraneibacter]
MAKWVYMFTEGNATMRNLLGGKGANLAEMTSLGLPVPQGFTVTTEACTQYYEDGRKINDEIMSQIMDAIVKLEEITGKKF
GDKENPLLVSVRSGARASMPGMMDTILNLGLNEEVVETLAEASGNARWAWDCYRRFIQMYSDVVMEVGKKYFEELIDKMK
EEKGVTQDVDLTAEDLKTLAGQFKAEYKEKIGADFPSDAKEQLMGAVKAVFRSWDNPRANVYRRDNDIPYSWGTAVNVQM
MAFGNMGDDCGTGVAFTRDPATGENGLFGEFLTNAQGEDVVAGVRTPMHISEMEQKFPEAFAQFKDVCKTLETHYRDMQD
MEFTVEHGKLFMLQTRNGKRTAQAALKIACDLVDEGMRTEEEAVAMIDPRNLDTLLHPQFDAAALKAATPMAKALGASPG
AACGKIVFTADDAVEWAARGEKVILVRLETSPEDITGMKSAQGILTVRGGMTSHAAVVARGMGTCCVSGCGDITMDEANK
KFTLAGKEFHEGDSISLDGSTGAIYDGIIPTVDATIAGEFGRIMGWADKYRTMKVRTNADTPADAKKARELGAEGIGLCR
TEHMFFEGNRIDAFREMICSETVEEREAALEKILPEQQGDFEALYEALEGNPVTIRFLDPPLHEFVPTEEEDIKKLADAQ
GKTVDQIKAIIDSLHEFNPMMGHRGCRLAVTYPEIAKMQTRAVIRAAINVQNAHPDWTVKPEIMIPLVGDVKELKYVKKF
VVETADAEIAAANSSLKYEVGTMIEIPRAALTADEIAKEADFFCFGTNDLTQMAFGFSRDDAGKFLDAYYDAKIFENDPF
AKLDQTGVGKLMDMAITLGKPVNPNLHVGICGEHGGDPSSVEFCNKLGLDYVSCSPFRVPIARLAAAQAAIANK
>WP_004845405.1 MULTISPECIES: transposase [Mediterraneibacter]
MKISTVNYNNPKQGYLPLFLSDCLDLLDPVLTFDRLMGVIDLNKYLTDIPEYTTGRLRYNPFNMLKTVLFGFMTSGYCSL
REPEDNCKVNIRFMYLMDHHTPSYRTFGYFINEVLQDKIENIFNDINQAIFNEEHVDLQHIYIDGSKFEANANKYISQLL
A
>WP_004845407.1 MULTISPECIES: class I SAM-dependent methyltransferase [Bacillota]
MSFFQNTCKPEGIGGKIMVNMMNAGHSSMAEWGFTHIEIRNDYRCLDIGCGGGANVKKLLVKTPYGKVIGIDYSEVSVIK
SSKINKAEIENKHCEILQGNVMKLPFRKETFDIITAFETIYFWPDINEAFKQVYRVLKVSGTFMICNESNGENSKEEKWT
KIIQGMKIYNSEQIKKSLEDAGFTDIKIHKNKKGWLCVVCKKG
>WP_004845409.1 MULTISPECIES: helix-turn-helix transcriptional regulator [Bacillota]
MAIILRLDRMMADRKISLNELSEKVGIANVNLSKIKTGKVSAIRFSTLNAICDALDCQPGDILEFQKDTQED
>WP_004845411.1 MULTISPECIES: DUF3784 domain-containing protein [Mediterraneibacter]
MWFVWFMWGIVGVAIIATIILLTGKGSMLVTGFNTKNAEELTKYDVKKVSRQAGIFMTLIDFGLIGLVSYIQFRAVPAIQ
DNTISNYGTEITVVSLGICIYILFVAIIATTRGFKNCKK
>WP_004845413.1 MULTISPECIES: helix-turn-helix transcriptional regulator [Mediterraneibacter]
MKNRVKELREKENLTQKKLGEKVHVSRQAINAIETGKYDPSLWLAYDIAQLFHMTIEEVFIFKESERK
>WP_004845414.1 MULTISPECIES: helix-turn-helix domain-containing protein [Mediterraneibacter]
MENKTVISIETVIGYIEDHLSGKLDLETVATAVNYSKYHLHRIFTKTVGMTMHDYVQRRQLTEAAKLLVFSDKPIIEIAF
ICGYESQQSFTTAFTAMYKTSPAQYRDKQAFYPLLLRFTLHDKMQSAALTKNDIRLAVMEDIPSWMELLRLVVDGYPVLD
ETDYLHKLKIFIRNRQALVLKDGDLLIGALAFGVLPCSIEFMGIHPQYRKRGIQKIFLDALLEDYCPDQDISITTYRKGD
RADTGYREELRQLGFAERELLIEFGYPTQRFVFHAKHSETNNDK
>WP_004845415.1 MULTISPECIES: CatA-like O-acetyltransferase, family 2 [Mediterraneibacter]
MCVREIDPKETTRTLAFELWMKAPNPMVTFFKTYDVMPLIKVSKSRGMKFNMLLDFCIGKAAVSVKEFYLLPVGDKLIQY
DKLAVNTIVENKDGEVSSCDIACTDNLEKFNADYLRYTTEVCNTCIDHDLSDEYMVIGTSAIVNVELDGAVGMNSGIFNN
PFMIWGRYRMDGEKALLSISFQFHHTQMDGAHAGKFLKNLQEEIERLPYLLS
>WP_004845417.1 MULTISPECIES: ABC transporter ATP-binding protein/permease [Mediterraneibacter]
MMIDKRLIRTVRESKKYIAWNVIYQWISLVANITMMVSIADLLSRLFANTADRENFVCTVIVVAAAVGIRYFCAVQSAKM
GYLSSKAVKKVLREKIYRKLLRLGSSYKEKAQTSEIVQISVEGVEQLETYFGAYLPQFFYAMLAPLTLFIVLGFVNVPAA
AVLLVCVPLIPAAIAAVQTWAKKLLSKYWGQYTALGDTFLENLQGLTTLKIYRADDFKNDEMNVEAEKFRKITMKVLTMQ
LNSITIMDLIAYGGAALGIVMSVTQYSKGNVSLAGCLLIIMLSADFFIPMRQLGSFFHIAMNGMAAGQKIFRLLDLPEAE
EKKADCPKGDIVCRDLHFSYDNDREILSGVNMTFKRGAFTAIVGESGCGKSTISAILTGRNKGYGGSVSVGETELSEIRE
ADLMENITYISHQSYLFKGTVRDNLLMGKPDASDSELWEVLERVNLADFVRNEKGLDTGLSEKASNLSGGQCQRLALARA
LLHDSPIYIFDEATSNIDVESENDIMNEIQNLAESKTVILISHRLVNVVKADAIYVMVNGKIAESGKHRELLENKADYEK
LWEAQQRLENYGKDGAVQ
>WP_004845418.1 MULTISPECIES: amino acid ABC transporter ATP-binding/permease protein [Mediterraneibacter]
MKKRSRFTVVTKLIGLVKPLTAYMALAVIMGIVGHLCASFITIFGGFAVLDLVGVNVPFSLTIIFISLAIFSVLRAALRY
AEQACNHFIAFKLLALIRDKVFQALRKLCPAKLESKDKGDLISVITSDIELLEVFYAHTISPVLIWFFFTLIMTAFIASY
HIWLGGLALIAYLTIGVIIPLIISKISGDDGMKFRSKSGALSGFVLDSLRGLSETIQYGQGQKRLAEMNKKTDELSADEE
RMKKIAGRNIAVTNTVILIFDFMMLFLSAYLYQTNAIGFDGILICTLALFSSFGPAIALANLGSTLQNTFASGSRVLDIL
EEEPLVEEIKDEKEVSFNGAKAENVTFAYKDEIILDNLSADIPKNSVVGIVGRSGSGKSTLLKLFMRFWKVENGSVKLSD
TDIEHINTANLRNMESFVTQETHLFHDSIKNNIRIAKLNATDEEIKAACQKASVHEFIMTLPQGYDTQVGELGDTLSGGE
RQRIGLARAFLHDAPFMLLDEPTSNLDSLNEAVILRSLHEERNGKTVVLVSHRESTMRIADKIYSVEHGRMS
>WP_004845419.1 MULTISPECIES: YbaN family protein [Mediterraneibacter]
MNIKKILYIIFGCISFGLGAVGAVLPVLPTFPFLIFAAFCFARSSKKLDKWFKGTKLYKNNLETYAKGQGMTRKTKVRIM
ITVTFLMSFGFFIMFRKNLYIPCSILFGVWLFHILYFTFGVKRYIPKENEGI
>WP_004845420.1 MULTISPECIES: hypothetical protein [Mediterraneibacter]
MKRILNTLLFLTFILTLLVPITGVHIHKLASVIFLILCLVHTGVYWKKMNIFRFFVLGLIFEVFLTGLFGMIFKQYPIIL
SIHTISSIAVVFFLAIHIFVFKKKICYSLRSHAHNANK
>WP_004845422.1 MULTISPECIES: anthranilate synthase component I [Mediterraneibacter]
MNVLPTQEEVRRIASTGKYKVIPVSCEILSDFTTPIETLRRLKNVSMRCYMLESAYANETRGRYTFLGFDPIMEIRCADG
EMTAGILKLQTEHPSAYLRQILSEYKSPCFSYLPPFTGGLAGYFSYDYFGYSEASAKGQVEDTEKFPDVDLMLFDKVIAF
DHFRQKIILIVNMKLHDVESEYNKAVMELKQLAHLLKNGEKKKETGGKRQEKVTAAFGKEQFCDMVQSAKKHIYEGDIFQ
IVLSNMLSAPYEGSLINAYRVLRTTNPSPYMFYFSGTDLEVAGASPETLVKLENGTLHTFPMAGTRPRGRDETEDKALEK
ELLTDEKELAEHNMLVDLGRNDLGKISRFGTVKVEKLHSVERFSHVMHIGSSVSGKIKEEYDALDAIEAVLPAGTLSGAP
KIRACQLIGELENNKRGIYGGAVGYIDFAGNMDTCIAIRMAYKKNGKVFVRSGAGIVADSVPEREYEECLNKAKATLKAL
ELAEEVEE
>WP_004845423.1 MULTISPECIES: aminodeoxychorismate/anthranilate synthase component II [Mediterraneibacter]
MILLIDNYDSFSYNLYQMIGEIEPDVKVVRNDEISVDEIRRLKPERIILSPGPGRPEDAGILIEVVKELGKEIPILGVCL
GHQAVCAAFGAKITYAKKQMHGKQSQIKVDTETLLFSGCSQSILAARYHSLAADADTIPDSLYVTASTKDGEIMAIQHKE
YPIYSVQFHPESIMTPEGRQILRNFIQGGIRYDQRSDRKNCK
>WP_004845424.1 MULTISPECIES: anthranilate phosphoribosyltransferase [Mediterraneibacter]
MIKEAIVKIVNKEDLTYDEAYTVMNEIMSGQTSETQNAAFLAALSTKSARAETTDEIAGCAAAMRAHATRVETGMELFEI
VGTGGDHAQSFNISTTAALVAAAAGMKVAKHGNRAASSQCGTADCLEALGVNIHQNPKKCLELLNEAGMCFFFAQEYHTS
MKYVGAIRKELGFRTVFNILGPLTNPGTPTMQLLGVYDEYLVEPLAQVLLDLGIRRGMVVYGQDKLDEISMSAATTVCEI
RDGWFRTFVLTPEEFGFERCSKEDLKGGTPKENAEITLAILKGEKGPKRNAVLLNAGAALYIGEKADSIKAGIALAEELI
DSGKALDTLQKLIEGSNRGEGCV
>WP_004845425.1 indole-3-glycerol phosphate synthase TrpC [[Ruminococcus] torques]
MTILEQLAGYARERTEKAKQKRPLSTLRQQAFSMPKGSFAFENAIKKPELSFICECKKASPSRGIIVSDFPYIQIAKEYE
NAGADCISVLTEPGWFLGKDAYLREIAEVVSIPCLRKDFTVDEYMLYEAKVLGASAVLLICSILSERQIQEYIGICDEMG
ISALVEAHDEKEVTMAVRAGARLIGINNRNLKDFTVDTDNSRRFREMIPPEILFVSESGICSAEDVKRLREIGTDAVLIG
EALMRTENKAEKLAWLRGAI
>WP_004845426.1 MULTISPECIES: phosphoribosylanthranilate isomerase [Mediterraneibacter]
MTKIKFCGLSRRCDIEAVNELKPEYIGFVFVKTSKRYVSFEKAEELKSLLDPKIKAVGVFVNEDLKRIEEICDKKVIDIV
QLHGLEEEKELNYLRSRIVQPVIKAFCIKKEEDVRQAERSPADFILLDSGAGTGRTFEWEWIKHMERPYFLAGGIHIDNV
EKALEQLKPYAIDVSSGIETEGRKDKRKMAAIMTAVRKERKL
>WP_004845427.1 MULTISPECIES: tryptophan synthase subunit beta [Mediterraneibacter]
MTNQKGRFGTHGGQYIPETLMNAVIELEAAYEYYKNDPEFNRELTELFNEYAGRPSRLYYAEKMTKALGGAKIYLKREDL
NHTGAHKINNVLGQALLAKKMGKTRLIAETGAGQHGVATATAAALMGMECVVFMGEEDTIRQALNVYRMRLLGAEVIPVT
TGTATLKDAVSEAMREWTSRIADTHYCLGSVMGPHPFPTIVRDFQAVISKEIKEQILQKEGRLPDAVIACVGGGSNAIGS
FYHFIEDKKVRLIGCEAAGRGIDTDETAATITTGRLGIFHGMKSYFCQDEYGQIAPVYSISAGLDYPGVGPEHAYLHDMG
RAEYVPVTDEEAVWAFEYLAKTEGIIPAIESAHAVAHAMKVAPLMSPEKIIVVTISGRGDKDCAAIARYRGEDIYE
>WP_004845428.1 tryptophan synthase subunit alpha [[Ruminococcus] torques]
MSNIKNAFKNKKAFIAFFTCGDPDLETTKKAIRSAVKNGADLIELGIPFSDPTAEGPVIQAANLRALKGGITTDKIFAFV
RELRKDIDVPFVFMTYTNVVFSYGVEKFVSECQKSRIDGLILPDLPFEEKEEFHPICAGYGVDLISMVAPTSEKRIAKIA
GEAEGFLYVVSSLGVTGMRSEITTDLTSIVATIRENTRIPCAVGFGISTPQQAAAMAEYADGVIVGSAIVNIMEKYGKDA
PQYVGDYVKEMKKALSVY
>WP_004845429.1 MULTISPECIES: response regulator transcription factor [Mediterraneibacter]
MRLLLAEDERALSKALTAILERNNYSVDAVYDGQSALDYLEADNYDGVVLDIMMPKVDGLTVLRKVRERGNLIPILLLTA
KSEVDDKVEGLDAGANDYLAKPFHSKELLARIRAITRAQTAQANSKLKMGNVTLDRAAFELSTSKGSFRLANKEFQMLEL
LMCNPHQLISSERFLEKIWGYDSEAEINVVWVYISYLRKKLSALHADIQIKATRNAGYSLEERS
>WP_004845430.1 MULTISPECIES: cell wall metabolism sensor histidine kinase WalK [Mediterraneibacter]
MIKKLRIKLIVASMISLFLVLFIIGGIAGVLNYRKIAEDADRILEVLEKNAGHFPKMIPGNEKGDRHGISPEIPYESRYF
SVLLDEKGEVILTDTSKIVSIDTENAIEYASEVWARGKEKGFMDHYRYWKTSYGGEIRVIFLDCRRQLDNFLNFLFTTMI
VSFIGLLSVLFLMIYFSGRIVKPFSDNYEKQKRFITDAGHELRTPLTIIEADTEVLEMDFGENEWLQDIREQTKRLADLT
GSLVMLSRMEEGQNGNLKVEFPLSDMVEEVCHTFQAPAKIQGICMKTAITPMISIKGDEKAIRSLITILLDNAVKYTNER
GRIDVTLGKKKNRIYLSVFNTTEYISKEQTSRLFDRFYRTDISRNSQTGGYGLGLSIAAATADSHKGKIMAETEDEKSLR
ITVTFPGQ
>WP_004845431.1 aryl-sulfate sulfotransferase [[Ruminococcus] torques]
MEMKKQKKIIGGMILVLAVTACASFFKSAAEEIAQEETSEIYQNEIKTIYTEAYQDEVETQIEEEKSSGAYTEDNMLIKE
NPYGTNTLSLYVYFTTQEPVSVSYNVSVPDLSIGDFSQTPEGEGRFDTEHEFQVMGLIPEECNTITFTLTKEDGSVEIYS
YVHEMGELSGKEEIQLKQTEAAEGSETVLDGLYVVLGNDSDEEDFMYYYDNSGVLRGEIPLIGYRSHRLLFRDDCMYYSI
SESKIAAVNHLGKAEKIYDTGTYSLHHDYVFDDDGNLLVLATDTESDSVEDQIIQINTQTGEVSCVLDLGELFSDYKEEC
TENEDGELDWIHINTIQWIGDDAVLLSSRETSTILMIEDIYDTPQITYMIGEESFWEGTGYEELLLEKDESAGTFSNTGG
QHSVTYVQDDSLNAGEYYLYLFNNNFGVSKSKPAYDWEQIEGIETSMKEGEESYYYKYKVNENNGTYSLIQSFKVPYSAY
VSSAQEYKGNIIIDSGMQGIFGEYDASGNIIQEFEMELADEYIYRVYKYDFADFYFEKQ
>WP_004845432.1 polyphosphate polymerase domain-containing protein [[Ruminococcus] torques]
MAYQMTFKRYELKYLLNKKEKEEILLAMKPHMKLDDYGRTVIRNIYFDTENFRLIRRSLEKPVYKEKLRIRSYKPVQITD
PVFVEIKKKYKSVVYKRRLLLPEKTVMESFRTGEPLPVCSQIGDEIQYFREYYKNLQPSVFLSYEREAFYSLDGSDFRVT
FDENILYRRNDISLGSEIYGHPLLGKQQTLMEIKTSGGIPLWMSETLTKHHLYKTSFSKYGSAYQRMMEAAMQGEYCYA
>WP_004845433.1 DUF4956 domain-containing protein [[Ruminococcus] torques]
MLNTLFQGIFDTDMTSVISVSDFLLCVGCALAVGLILAGTYMYGTKYTKSFVATLALLPAVVCVVIMMVNGNVGTGVAVA
GAFSLVRFRSVPGSAKEIGAIFLAMCSGLVAGMGYLAYALLSAVILGAIMLLYNRMDFGTRKHGLRYKTLHITIPEDLDY
SGVFDKILKQYTEDYEVVQIKTTNMGSLFKLTYNLTLKKPETEKELIDKLRCRNGNLEITMCRQETVIGEL
>WP_004845438.1 MULTISPECIES: magnesium transporter [Mediterraneibacter]
MNKDIFVQLLGQRQFKAVRSILDVMNEVDIASLLSELDDKELALAFRLIPKDKAAEVFANMETSMQTYLVDMFSEKELKE
LLDDLYMDDTVDLLEELPANLVNRILDTVSPSDRTLINQLLNYPEDSAGSIMTTEYVDIRQSMTVAQSMAHIKETGIHKE
TIYTCYVTDKRKLIGIVSAKDLMTTDDGILISELMETEIISVRTYTDKEEVAQLFRKYDLLALPVLDKDGLMVGIVTFDD
AMDVMVEEATEDITKMAAINPSEKTYFNTSTFAHAKNRIPWLLILMLTSIITGTIITKYEDAFAAIPLLVSFIPMLMDTG
GNCGSQSSTLVIRGLALSEIHFKDIFKVIFKEFRISIIVGAVLALTNGVRILIQYHNPNLALVIALSLIATVIISKLIGC
ILPLVASKVHLDPAIMASPLITTLVDTFSILIYFNIASLMFRL
>WP_004845439.1 MULTISPECIES: aminoacyl-histidine dipeptidase [Mediterraneibacter]
MEYKITGCKPEKLFHFFEDISAIPRGSGNEKGLSDYLVKFAKDRNLWVYQDESNNVIIKKEGSEGAKDKAPVMLQGHIDM
VCDKLAGVEHDFEKDGLDLIVKDGVLYANGTTLGADNGVAVALMMTVLDDKELEHPPVECVFTTSEEIGLNGAQALDKSQ
ITARTMINMDSEEEGVATVSCAGGLRVQLTRKIERVQAEGTLVQIKAEGLLGGHSGTDIDKERQNANLLMARMADHLLKN
TKGLLVNFAGGTKDNAITRECEMSLIYADSAEAQKAEKLACDLAEVFADEITSFEPDFSCEIAVTEGQSAMAVQEEDAKA
FVSLMRLAPNGIYRRNIKMNGFVVVSSNMGVVRTEEDYIMVAVSPRSSVASLQEDTKSRFALLAETFGFEIEYSGEYPGW
SYAEESKIRDLFVESYRDLFGSELRLEAIHAGLECGLFSEAIPGLDAIAVGPTLNNVHTPDENAPLDSLERFYELLKDVL
SRLARA
>WP_004845441.1 MULTISPECIES: amidohydrolase family protein [Mediterraneibacter]
MKRKSVFILKGNIVYSKNQKEFSICENGYVVCKDGIVEGVYKTLPFKFGGNPIRDYKDALIIPGFTDLHVHAPQYSYRGL
GMDMELLEWLETNTFPEESKFCDLDYAEKSYRIFVKNMQKSATTRACVFATLHRPATVLLMDMLEQSGLSTFVGKVNMDR
NAPDYLVEETKKSTEETLKWIEETIQKNYSRTYPILTPRFIPTCTDEVMKELKKLQKRYELPLQSHLSENFGEIAWVKEL
CPWSEFYGDVYDTFGLFGKDTRTIMAHCVHSDEREISRMKENGVFIAHCPESNMNVSSGIAPIRKFLEEGLHVGLGSDVA
GGSTENMFRAMAHAVQASKLRWRICDDSLEALTSEEVFFMATKGGGEFFGKVGSFEPGYEFDAVVLDDSRLAHPQELDIR
SRLERMIYLADEREVVGKYVKGKEIDLS
>WP_004845443.1 MULTISPECIES: uracil-xanthine permease family protein [Mediterraneibacter]
MGIRETKKDNSELFKWDGKPSAGQVFPLAAQHVLAAVVGCVTPAILVANAANNAGGNVDMGLLIQMSLVFAALSTLLQLY
GNKIRIGSGLPVIIGVSFAYVPTMTAIAAQAKSIDTILGAMLIGGVIAIIVGLTIKQIRKVFPPLVIGTVIFAIGLSLYK
TAINYMAGNPANTYELVVEQQGKTPALVFGSWQNWVVAFVTLAIVVALNHYGKGLFKLASILIGLLCGYVLALCFGMVDF
SVLSSAGWFQIPKPMEFGMKFEISAIIPLAILFLVNSIQAMGDFSATTSGGMDRLPTDRELNGGIIGYGIGNIISAFFGC
PPTATFSQNVGIVGTTKVISRRVFATSAGILLVAGLIPKFSALLRTIPQCVLGGAVVSVFASIAMTGIRLLVTEKLTARN
ATVAGLSIAIGMGVSLSGGCLDQMTQSIHSALNLSMNLENFQAIINNTFASSPVVLATIFAVILNLILPKEKTTEKETKL
R
>WP_004845444.1 MULTISPECIES: dihydropyrimidinase [Mediterraneibacter]
MMKRLFKGGTVVSGEGLKKIDLLVKGEKILAAGKNLEFQDAETIDVRGKLLFPGFIDAHTHMAAKFNDITAADKFETGTK
AALAGGTTCIIDFAEQKKGKSLKEAIDDKRQEAEGEASCDYALHLTLNEWNDDVAEELGEIVKKETCSFKLYTAYDMMLD
DGQIYEIFSRVKELGGIVGVHCENHGIVQSRLKELEKTKGRTDIADYSWIHPKEAEAEAVGRILKIAKCADVPVIIVNLS
TAAGYREILKAREIGQTVYVETCPEYLLLNEEKYALAAEEARKYVTVPPLRKQKNSDILWDALKEGRIQTIASDHFGFTK
EQKNAGEEDFMLTPSGMPGAEERPALMWQFGVNEGKITAEQMCAYLSENPAKLFKLYPWKGALIPGSDADIVIWNPNTEW
TMTAADHQSACDYCLLEGAEIEGRAEQVYLRGKLVAENGKIIEEKTGMYIRHGVE
>WP_004845447.1 MULTISPECIES: molybdate ABC transporter substrate-binding protein [Mediterraneibacter]
MKKRVIAVIAVLALSVAMFGCKAGSDTGNGKKQREESAGDMGTEGKATAEEETEIQVFIAASLNTVMTELAKEYQKDHPN
VKIIYNADSSGTLLTQIEEGYECDLFFSAAQKQMDVLEADGFLVDGTRSDVVNNQVVVITLKDSKTKVKGLANLQDAESI
ALAGGSVPVGKYTRQALVNMGIIHTSNDPDSITAQEISEAFGGVEISEQDNVSKVLMAVAEGSCEVGTTYYSDIYGYEDD
IKILEKVSSDLTGDVIYPIAQIVNKEADKKQTEAAEDFMDFLLSDEAAKVFESYYFDTDIK
>WP_004845448.1 MULTISPECIES: molybdate ABC transporter permease subunit [Mediterraneibacter]
MDEVTEILKNLDWSPLYISLKTGVAATVISFFLGIFAAGKAVKASPGKKAVLDGILTLPMVMPPTVAGFFLLLLFSRRRP
VGAFLFEEFGFKVVQTWIGCVIAAIVISFPLMYRNARAAMEQIDVNLVYAGRTLGMSETKIFWKIVIPTAGPGIASGTIL
TFARAMGEYGATSMLAGNIQGKTGTIAQKIAMVIQDGDYVTAGIWVSVVVLIAFVIIFLMNFISGRKMKNIGRW
>WP_004845449.1 MULTISPECIES: sulfate/molybdate ABC transporter ATP-binding protein [Mediterraneibacter]
MAIDMLIRKKWDKFSLDINFKSQSKRIGILGASGCGKSMTLKSIAGIETPDSGHIKIDGNILFDKETKTNLKTQKRKVGY
LFQNYALFPTMTVEQNIAAGLKGNKQDIHKRVKEMIQKFGLAGLEKHYPKQLSGGQQQRTALARIMAYEPEVILLDEPFS
ALDLYLKDRLEQEVLQMLESYMGTVIMVSHNRDEIYRFSEELFVMDKGRIVASGKTEELFQNPKNKTAAILTGCKNFSSI
IYIDDHTVEAKEWGICLKTKRKVPKDAKWIGYRAHDFIPVWGTRGENMLKFQLESSARLPFEQNYYIAAENRIGNSTEKN
GEKDKTMICWFVQREKMEEIEKKGFPDYLWIDEGKILFLNE
>WP_004845450.1 MULTISPECIES: hypothetical protein [Mediterraneibacter]
MIDKRLVPYSGLKKEPFSGSHNGMRYMMRSDNGRDSTTFTVFVYPEPWCFEQTPEDQIESHTFDLSEEGLDLAITWLWER
FEAERDRWTQASQEIMHTVKKHTL
>WP_004845452.1 ABC transporter substrate-binding protein [[Ruminococcus] torques]
MVFEYILKENGIDPEKDLTIIQNIDFGSTAPAFADGRGDFTIEFEPGATSLESEGKGHVIASLGKDSGYVPYTAFSAKKS
YLKENPDVIQRFTNALQKGMDYVRSHSPSETASVIKPQFPETTLEMITTIVTRYYEQDTWKSNLIFEESSFDLLQDILES
AGELEKRAPYKDLITTEFAENAAK
>WP_004845453.1 MULTISPECIES: recombinase family protein [Mediterraneibacter]
MNAGYVRLSRDDDKRNYVSIENQKLIINQYASNNGMVIDRWYEDDGVSGYIFDRPGFRQMMADLDKDIDTVYVKDFSRLG
RHNAKVLLLLDEFQERGKHLIVIDDNYDSFDSSDDTIGIKTWFNERYVKDTSKKIKRAIGARQKEGTLMTKPPFGYCRDT
KDKSIIKIVPKEAEFIKMVYDLYISGSGYRKIANYLTDQDIPTPSMVQREREIEEGRISKKKVATIWSDSMVKELLDNDF
YIGTFRLRKRARNTVHGKDKRVPKEEQCIFEDHHPAIIDKSTFSLVQELKEKRNRTNYRGSRGEWIGSEIPNPFGSCLFC
KDCGSRLTPIKRQTSSRERKYYICTTYNTKGRRYCEKAHLIEENDLMEDVLNYIKLCREALCEVISTYDMRDFDAEKKTL
AEKRQDIQEEIQNRRNQLKILLTQKIKDLSIASENEDLIHETYNSMQKDLLAQIHGMEIQEKELNETTIETPDVKDKLRN
ALDVVDKIIAGGTLDRRDIELLIERIDVDKEGMPEITLKYGLSDLINYSPADEMNRRENTVIALVMKLIIEDERGYTSAK
YLSEHITALGFKKTKQSILPYINLMKELGILEDTDNPLKPYNIVKTKKEIMILMHQYLPDLPAQMTSKQLSDNYLHYYGG
NRRYAGNGI
>WP_004845454.1 MULTISPECIES: hypothetical protein [Lachnospiraceae]
MFNLVYKSVVVECSTGVEDLAKAIEKKSEEMLNKGYKLVTMSMVGTDKAILVFKI
>WP_004845455.1 MULTISPECIES: helix-turn-helix domain-containing protein [Bacillota]
MDIGLQIKKFREQQKISQEELALKIFVSRQTISNWETNKSCPDIKSLITLSNIFNVSLDNFIKEDIKEMKEIVEKATIKK
FNVISVVFLIELIVVAVSAYPLFSIKGNIGIVIWLFLFAITLYTASKIEKFKKRYDIQTYKEILAFIDGKQLTHDETQQE
IGKRNYQKIIFAFIAGVIALIICFVVIFICSKIK
>WP_004845457.1 MULTISPECIES: ATP-binding protein [Mediterraneibacter]
MINQENTYLGADGLAYCKICGEPVEAFFPPDSILGMKKHFRQCACIRQKREVEEKAYKEREHRELVERNRKICFEEPRMY
DWNFELAEKTTTIEKAKEYTANWNDMKKNHIGFLLWGPIGTGKSYIAGCIANALLNREITVKMTNFNTIIDDMFPLEDKT
EYINALARYELLILDDLGTERNSEYALGIVFSVIDRRYRSGRPLIVTTNLPIKQLKEETNIEKKRIYDRILEMCVPLYVG
GSSYRSDIAHEKMGKMKTFFATAESSQTENIIEQTGTKTI
>WP_004845458.1 MULTISPECIES: replication initiator protein A [Mediterraneibacter]
MKFEYMMETEKILPYYQFPKFLLELPLSQNAKILYMLLYDRARISQKNHWLNEDGYVYFVFPITEISLKWGKCCTSVKAA
MKELDEYGLLIRSSGGFSKPNHLYMRIPCIELISEPDVKQTDENKTSIGMKSCPSFSRKTASSMVGIVPPSKVKEKYNFS
NKIRVNYEYEEGDSL
>WP_004845462.1 MULTISPECIES: ABC transporter permease [Mediterraneibacter]
MKSFVTLLKNELKLNIRNMNMVIFAVIIPLVVLIILGFIYGTKPAADGTAYTFLEQSFGALCCISICAGGLMGLPLVVSE
YRERKILKRFKVTPVNPVKLLVVEFTIYVIYCVVSMLTLFLFAMLFWKIKIHGSLLLFLGSWLLTMVSTLSIGLLVGGIA
KNMKSASVIACILYFPMLIFSGTTLPFEVMPAAMQKIISMFPLTQGIQLMKATFLGLPIENVLLPVGFMGAVIFICFGIS
VKCFKWE
>WP_004845463.1 MULTISPECIES: ABC transporter ATP-binding protein [Mediterraneibacter]
MQTAIKVEQLSKSYGNLLAIDQISLSVKYGTVYGLLGANGAGKSTTIECILGTKKADSGTVSVLGLNPKEDRRRLFQNVG
VQFQENNYQPEIKVSELCDETACLYKAPADWKTLCEKFGIGSKIDHAVKNLSGGERQRLFIVLALIPNPKLVFLDELTTG
LDTKARRDVWKILSELKDNGLTIFLTSHFMDEVEALCDEICILKKGKAVFYGTVEQAKKASGCEKFEDAYLMLFGEVVEE
>WP_004845464.1 MULTISPECIES: MerR family transcriptional regulator [Mediterraneibacter]
MATYKTAEVAAMIGVHPNTVRLYEKMKLIPKPERLSNGYRVFTDFHIWQCKLIRLAFQVEVLQNGLRKKIVRMVTVSAAG
EFDTAIILTEEYLKQLRQERRNAEEAIKIVKQLLSGGAQENSHNLKRKDVSNLLDISMDTLRNWEMNGLLTVKRKNNGYR
VYTDEDIQRLKIIRSLRCANYSLEAIRRLLQQLSKNPNTDIRVALNTPKQTEDIISVCDRLIISLSDAETNAKFLLEMLQ
EMKILFS
>WP_004845467.1 MULTISPECIES: GNAT family N-acetyltransferase [Mediterraneibacter]
MKENVIIRNERKEDWEIVETITRQAFYNLYVPGCVEHYLVHNMREHEDFISELDFVLELNGNVIGNIMYTKAKLIDENKN
KKDILTFGPISIHPAYQRMGYGKMLIEHSFQAAIQLGYDTIVIFGSPANYISRGFKSCKKYNVCIENGKYPAAMMVKELI
PHVLDGHKWIYQESPVMAISEEAAAHYDSTLEPIEKKYLSSQEEFYIMSHSFVEE
>WP_004845468.1 MULTISPECIES: GrpB family protein [Mediterraneibacter]
MSQHITVVDYNPLWPKKYEEEALLIKDILADNCVAIYHIGSTSVEGLAAKPIIDIMAAVQNLEKVDDAAEAFSKIGYEYL
GEFGIAGRRYLRKGGDERTHQIHIFQTEDWNNIGRHLAFRDYMRTHKKERDEYAKIKKVLAQKFPYDIDGYCDGKEEFVR
KIEKLALSQFDGTWDKMYLAARNVQKKREISPLVEAGGVSAAILTEKGNIYVGVCIDTACSLGMCAERNAIANMITNGEN
GICRLIAVDRNGKAIPPCGACREFMVQLMPDHYHSIQIMMDYENKKMVTLGDITPNWWI
>WP_004845470.1 MULTISPECIES: hypothetical protein [Mediterraneibacter]
MKCPICGNKLEIKNKQIGTDNSGDPVFNEYAVCRDCKKQWNLDKQRAKKAAAKASAKKAEAADKTSRKKNESDVAQKKDE
NKIKKAHKEPEAAHTGSPKKRAAAEASPKASDRVKSPAQNQKRRPDEKATDEKTVRIQENPEKKVPKRKPSSKQTTEKSA
PNEDKRYSNIPPEQVRTKREKAVKKGYDDMLATGVLDTDKVKKASSKSSKNKNDKYDTKASRKMPEPEIDDYEDDYYESV
PRFRAVRIILGIISLAGFGFFTYKGFMTGLNGTTDGGGTSGTLYIILALCMLVSSLLYFIMQKSNTIFAFLLPMLFYLGS
GVFAFLKRGDDLQLLIAAIVSGVLAIISLILAITSRGGSDYDDSEENYDEAFEDDYAEEEFDD
>WP_004845473.1 MULTISPECIES: YerC/YecD family TrpR-related protein [Mediterraneibacter]
MSKKIRTEAVDYLFEAILSLKNKGECYTFFEDICTINELLSLSQRFEVAKMLREQKTYLEIAEKTGASTATISRVNRSLN
YGNDGYDMVFERIDKK
>WP_004845475.1 MULTISPECIES: DUF1836 domain-containing protein [Mediterraneibacter]
MKIDMTDLLNSITENLKRIDYIKPEEIPNIDLYMDQVTTFMDEHLAGTKRRDEDKILTKTMINNYSKNNLLPPSVKKKYS
KEHVLLLIFIYYFKSILSIKDIETVLAPLRDKYFSDEAALSLSELYTEVCKLEKSRIKPLSESVQEAYESSFSAFSNIED
DADQKELRLFAFICSLSFDVYLKKVMIEKIIDELSAQKED
>WP_004845478.1 arginine--tRNA ligase [[Ruminococcus] torques]
MLELITTEMEAAFEKAGYDKELAKVTLSNRPDLCEYQCNGAMAGAKKYKKAPFMIAEDVAVYLKESSYFETVEVVKPGFI
NLKLAPQSVADYLNQMSETEKLGVEEAEEPKTIMIDYGGPNVAKPLHVGHLRSAIIGESVKRITRFKGNKVIGDIHLGDW
GYQMGLIITELKKRKPELPYFDENFTGEYPAEAPFTIGELEEIYPTASSYAKEDEEYRKEALHATYLLQNGHRGYRAVWN
HIMNVSVTDLKKNYERLNVEFDLWKGEADAQKYIPDMVQMLKEEGYARYDEGALVVDVQEESDKKEVPPCMILKSDGAAL
YDTTDLATLVQREEDYQPDEVIYVVDKRQELHFTQVFRCAKKTGIVSPNTRLEFLGFGTMNGKDGKPFKTREGGVMRLEN
LIREINDEMYKKIMDNRTVEEEEAKKTARIVGLAAIKYGDLSNQAGKDYIFDVDRFTSFEGNTGPYILYTIVRIKSILAK
YKENGGSAEKLSIRPSGNVYEKALMLQVLKFNDVFEAVCEETAPHKLCAYIYEIANEFNKFYHETKILSEEDEEKRSGYI
ALLGLTKRVLETCIDLLGFEAPERM
>WP_004845479.1 MULTISPECIES: DHHA1 domain-containing protein [Mediterraneibacter]
MTEKLFYKDSHLSKFDAEVLSCVRAKRQQVKDSFGRLDGKAGEYYEIELDRTAFFPEGGGQYADTGVLYMADDDTCGLDE
TARKKVQVLDVRERNGRIFHITDGFIEAKTAVKGSIDWEERFMKMQQHTGEHIVSGLIHAAYGYNNVGFHLGSEDCTMDF
DGEITEEELRRIEAEANKAVWKNLKVFTHYPKKEELSQIEYRSKIEIEGQVRIIEIPGYDCCACCAPHVTYTGEIGLIKL
VQAQRYKGGVRITMLCGVRAFSDYVRKEAQAKEISRLLCAKENEIADAVAHLAEETNQLKYELAEKERRLVKAYADMISE
SKDAVCIFTEEFGGDSMRMLMNYVLDAGHCICAVFFGNEKDGYRYVLGSRQQDVREMAKEFNKRFDGRGGGKPEMVQGTV
RGEKEAIERWLMKYEFVCI
>WP_004845480.1 MULTISPECIES: NlpC/P60 family protein [Mediterraneibacter]
MMLLCGEIDNKMRKGGSMRLKKVHSTFLTAALACSLAVTPVFANPAEDAENLKNQKTEAESELSNLQTQFDTLIQKANEL
ELKLIKTGEAIIQAQADLEAAEEKKEEQYEAMKKRIKFMYESGTGSATVEKVMTSGDMSSMLSQAEYSQKMHEYDREQLK
EYTNTVTEIENLQKTLEEEQKNLEATEKEYEAEQATLTETINSKKDEITNLDGMIQEAARKAEEERKAEEERRRREEEAK
NNVTPEQPVTPSNPNNGSSGGSGAAPYDPVTGNVIVDRAYGCIGLPYVWGATGPNSFDCSGLVGYCLTGGYGRVGTTYTF
MGWPRVSDPQPGDVCTNWDHCGIYIGNGMMIHAPQPGENVKIGPVQAGMVYVRR
>WP_004845481.1 MULTISPECIES: cation transporter [Mediterraneibacter]
MKKTYKIEVDCANCANLMEDAAKKTGGVEDAVVNFMTQKMTVQFEDGREPKSVMKDVLKACKKIEPDCEIEF
>WP_004845486.1 MULTISPECIES: cob(I)yrinic acid a,c-diamide adenosyltransferase [Mediterraneibacter]
MERGLIHIYCGDGKGKTSSAVGLAVRAAGCKKKVLFARFLKNENSGELNILDSISDIEVLHLEKSYGFYKTLTEKEKKEV
KKLYEALWNEVLRKVSGGSYDVLVMDEFMAAYRYGLIPNEEALCFLEKKPTGLEVVLTGRDPDLRLVEKADYVSEICKVK
HPYDRGIRARRGIEY
>WP_004845487.1 MULTISPECIES: energy-coupling factor ABC transporter permease [Mediterraneibacter]
MSKKEKILLKASIVFAAVFAIVPAANAMHIMEGYLPAKYCVAWGVVCLPFLIAGFISLKNKVKENRRNLTLIAMSGAFIF
VISSLKIPSVTGSCSHMTGTGLGAILFGPASVSVLGVIVLLFQALLLAHGGLTTLGANTFSMAIAGPVVSFGIYKLCQKI
NVNRRVGIFLAAFLGDLFTYCVTSIQLAFAYPSEAGGVGASAVKFLGVFAPTQIPLAVIEGILTVVIVIGLETYAKPELR
SIGFFKNKKGETQDE
>WP_004845488.1 MULTISPECIES: energy-coupling factor ABC transporter substrate-binding protein [Mediterraneibacter]
MSKNKKTVILLLIAAVLIAVVPLFVLKEAEFGGSDDAGSVMVEEIHGEYEPWFTPVLETALDRELPGEIESLIFCIQTGI
GVGIIAFIMGRFVERKKWTDSLGDNAFEVLREKQKS
>WP_004845489.1 MULTISPECIES: cobalt ECF transporter T component CbiQ [Mediterraneibacter]
MIIIDKLCYRSKLRYVSAAEKLLYAVSSLMICVLTRSYAAALIVFIANGILTVGKGKIPLSCYVRLLMIPIVFLIVGTGA
VFLNLSKVPMDAFAVPVGEIYITASRESAFWAVNLCITALAAVTCLYFLSLNTTMTDILGALRKMHMPRLLIELMMLIYR
FVFILLHTASAIMTAQEARLGNRDYRTQLRAFGKMLTALFFISLRKANALYDAMEARGYDGTINVLERNTPAKKKEMILL
AVFELVLIIVAAAERMI
>WP_004845491.1 MULTISPECIES: sirohydrochlorin cobaltochelatase [Mediterraneibacter]
MKKGILAVSFGTSHIDTMEKTIDVLEKEFAKTFEEAVVYRAFTSNMIIKKLKRTANIKVQTVGEALEKMAADGIEEVIVQ
PTHVINGIENDRMLQEVMEHMHLFRKVYVGKPLLSSVEDYKKAIHAVMEKTVIGEDEMLVLMGHGTDHHANSAYPTLEYT
FHSLGYQQVLVGTVESFPDLRNVMAKLEISGRKKVVLMPFMFVAGDHAKNDMAGEEDSWKSELEEKGYEVRVILKGLGEF
EGIRKIFAEHIEEAEM
>WP_004845492.1 MULTISPECIES: thioredoxin-dependent thiol peroxidase [Mediterraneibacter]
MLEAGMKAPEFALPDQNGKVHTLEEYKGKKVILYFYPRDNTPGCTKQACGFGELYPEFSEKGAVVLGVSKDSVASHKKFE
EKYGLPFTLLSDTELTCIQAYDVWKEKNMYGKKTMGVVRTTYLIDEEGVIEKVFGKVKAAENPRQMLEEL
>WP_004845493.1 MULTISPECIES: cobalt-precorrin-5B (C(1))-methyltransferase CbiD [Mediterraneibacter]
MKQEIGRNRSGLRLGYTTGSCAAAAAKAAVAMLLKEEEITHVKLITPKGIELYLEVESTIRTADYVQCAVEKYSGDDPDV
TDGMKVYAKAEKIESFLKEEEAEERCFEIKDHIVLAGGEGIGRVTKAGLEQQTGFPAINKIPRRMIADAVDEECRQYKYG
GKIKITLSIPGGEKIAKKTFNPRLGIVGGLSVLGTTGIVEPMSEKALTDTIWLEMKMLKETGYDRCYVVPGNYGMDFLRE
ELGVDEEVTVKCSNYIGDTIDDAKLLGMKGILFIGHIGKFVKLAAGVMNTHSRQADCRMEVLAVHAALEGADSHTVRSVM
DCVNTSEALRVLKECGLLEKVMESVMERIEFYLTNRAGEALDIAAVVFSNEEGVLGKTSKADSLFEQTSRFVRQKKGR
>WP_004845494.1 MULTISPECIES: precorrin-2 C(20)-methyltransferase [Mediterraneibacter]
MKGKFTGVGVGPGDPQLLTLKALHAIQESDVVAIPVSDSGLKKPGENADPKYMQQCTAYQIVRQVYSQIGEKEVIFLPMP
MIKDREKLIEIHDEDAAFTAEKLNEGKDVVFLTIGDPSIYSTCMYIHKRLKRMGYETELIPGIPSFCAAAARLDISLSEN
SDELHIIPASYGVEESMRLQGTKVFMKSGRKMAEVKRFLVENALEAKMVENCGMDSEKLYFSTEEIPEQAGYYSLFIIKD
ESETQRKDRRKD
>WP_004845497.1 MULTISPECIES: precorrin-4 C(11)-methyltransferase [Mediterraneibacter]
MVTFVGAGPGAKDLITVRGQRLLEEADIVIYAGSLVNPKLLYGCKETCAVYNSAKMTLEEVLEVIKEGETQRKNIVRLHT
GDPCLYGAIKEQMDELERLGIGYEVCPGVSSFCAAAAALDAEYTLPGISQSVVITRMAGRTPVPEKESIRSFAAHGTTMV
IFLSTGMLKELSEELISGGYEQDTPAAIVYKASWPEEKVLNCTVKTLAQTAKEAGVTKTALIVVGRVLDGKYERSKLYDP
TFTTEFRKASSHVGKAEKENTKE
>WP_004845498.1 MULTISPECIES: precorrin-3B C(17)-methyltransferase [Mediterraneibacter]
MNKIYVVGLGPGAGDQMTVQAKKVLDACPVIIGYTVYIDLVRPLFPEKQFLSTPMRKEADRCKMAFEEVKKGVDVAMVCS
GDSGIYGMAGLIYEIGRDYPEIGIEIVPGITAASGGAAVLGAPLMHDFAVISLSDLLTPWELIEKRLCAAAEADFVICLY
NPSSRKRADYLEKACEIILKSRSEETVCGLVKNIGREGELYEIMTLKKLKTTQADMFTTVYIGNSNTKELNGKMVTPRGY
KDV
>WP_004845502.1 MULTISPECIES: adenosylcobinamide-GDP ribazoletransferase [Mediterraneibacter]
MNMLKSLIIALAMYSKLPVPNIDWDEKNMRYAMCFFPVVGVIIGALVFGAGQLILRYTECGKLFFAAVMTMIPVAVTGGI
HLDGFADTIDAVSSYKDREKKLEILKDPHTGAFAVIGLCAYFLITAALWSEVNLKTLSLAVWMYPISRALSGLSVVSFRS
AKSSGLLRTFQERADRKRTRIVLSIWLMSLAAGAIYIFRVQGAIIVTAALLVFFYYYKMSFKQFGGITGDLAGYFLQICE
LVMLTVVAFLGGIC
>WP_004845503.1 MULTISPECIES: histidine phosphatase family protein [Mediterraneibacter]
MLKIMLIRHFATPGNEKRQYIGSTDEVLSEKTAFLKRSYPIPEYIIASPMKRCVQTAKRIWGTDLSGCPIVLEPLMRECD
FGQFEGKTYEQLKKNAAYIKWLKSGGITAFPGGEDQEEFRKRCVEGMKKQVRFLIARHVKYAAFVVHGGTIMAVMHALYE
EKKDFYNWQVENGSGYLVSVSEKEWENGIELLKNAEKRSGR
>WP_004845504.1 MULTISPECIES: adenosylcobinamide-phosphate synthase CbiB [Mediterraneibacter]
MMSLAACVTGFFLDRLFGDPVWLYHPVRMIGNMISFLEKRLRKENDKKNMTAGGVLWIIVAILSFGIPFAGLRVAQNIHP
LICFFLESFWCYQIFAAKSLSEESKKVYYCLKRNDMKEARRAVSMIVGRDTENLTEEGVTKAAVETVAENTSDGVTAPLL
YMMLGGAPLGFLYKAVNTMDSMLGYKNEKYLYFGKIPAKMDDVFNFIPARVTAMFMVCASFLAGLDGKNAWRIYLRDRRK
HASPNAAQTESVCAGALRIRLAGDAVYFGKVYKKEFIGDDLRPIDPEDIIKAGRLMYVTALLMMFVFGGIKLCTVLIM
>WP_004845505.1 MULTISPECIES: histidinol-phosphate transaminase [Mediterraneibacter]
MQYTHGGDIYTYGEMIDFSVNINPLGPSKKVIEAAKRALLQSAAYPDCKCRKLREKLADRLRVDERMFAFGNGAAELLYT
LVLAEKSKKALLPIPSFSEYEQALKTVGCEIKYYQTKKNNGFCIDYDFLEELTEDVDIIFLCSPCNPSGKKTDIELLKEA
AKRCEQKKIRFVLDECFLEFEKEPESLFDKINIVHYPHLFLLRAFTKTYAIPGIRLGYGLTSDEKLLENMEKMRQPWNVS
VIAQEAGIAALDEKDRVEKMRRMIQIERMEIEKQLDILKIDFVSSDANFILIYSEINLFEELLQYGILIRDCANYRGLET
GWYRIAVKQRHENEQLLKALKEIIERNRQEADIDGKTDHDTGNDVECREECAGRRSLPHLEGGRL
>WP_004845507.1 MULTISPECIES: hydroxymethylbilane synthase [Mediterraneibacter]
MQSVIRIGSRESRLAVKQAEIIKDQIRRCDQTILVEIITMKTTGDKILDRSLESVGGKGLFVKELDQALADGRIDLAVHS
LKDMPMEESSEFPILAYSRREDPRDVLIYKSEKKEQGTEEGSILTKTGAVIGTSSKRRMIQIQKLYPNAVFQGIRGNIQT
RLSKLNKEEYDAAVLAAAGVKRLNMEAVIGRYFSVDEVIPAAGQGILAVQGRKEFLKDTVWRQYVDDKKSRVQALAERSF
IRVLDGGCTSPSAAYAKVKGNELELTGLYYNEKSGQYFVKKAASYIEDASSLGERLALTMKKQFGER
>WP_004845508.1 MULTISPECIES: uroporphyrinogen-III C-methyltransferase [Mediterraneibacter]
MEQSLYGKVWIAGAGPGDAGLLTLRTAELIEEADVIVYDALLSAEILSRIPRETETIYVGKHAGNHPVPQEEINQILVRE
AKKGKRVLRLKGGDPFVFGRGGEEIEILRNEKISFEIIPGITSSVAVPAYAGIPVTHRDYTSSFHVITGHTRRDVKPDID
YEALVKLNATLIFLMGVSAMETILTELIKAGMPEDMPAAVIERGTTARQRQVCATVKTLKQQADEAKIKAPAIIVVGKVC
SLSEEFHWIKDRILGGKQFLVTRPRQNSSALAKRLRNLGAQVIEMPSIHTVAIDPNERLKKALGEIQHSEKEEWFVFTSP
IGVHVFFEQLEKEAWDMRRLLAGKAQIKIAAIGSATAAALKEHGLFADIVPKIYNAGELGKTLAENISEYSAVTIFRAEE
GSLELLPPLMETGVPVNDIALYRTEYEVSSLLRHKIEKMFQKEEIDAVTFTSASTVKGFVKAIKNVELQNVSAVCIGEQT
AAEARKYGMKIQVAKRADMDAMTEKIVECFGNVNF
>WP_004845510.1 MULTISPECIES: Cys-tRNA(Pro) deacylase [Mediterraneibacter]
MGKNKEKTNVMRILDQKKIAYESYSYVDTGAVSGIEVAEVLGENPDMVFKTLVTVGKSKTNYVFVIPVNCELDLKKAAHA
VKEKSVEMLKSKELLPLTGYVHGGCSPIGMKKQFTTVIHKTAKNFETMIFSGGKIGYQVELSLEDLLKVIPAKLEDVTE
>WP_004845512.1 MULTISPECIES: ABC transporter permease [Mediterraneibacter]
MRKENRISSKKRKGYRDEKAALIILLIWIFLAVCVPLFGPYSPTEQNAEIRNQPMSLIHFFGTDEFGRDNFTRVWYGAGI
SLVIGVGSSLINGMIGILYGAVAGYRGKRIDMILMRAADVIAAIPSILYVILITLVMGPGIKSMIFGICIAGWIDMARVV
RGEMIRLKETDFAAAAKIDGISGIRILFRHLLPNALGMIVVNFLFLIPQAIFTEAFLSFLGVGLSAPTASLGTLIQEGRD
RMILYPCELLAPLITLCVLLVVFHILAMAMERRGGQTD
>WP_004845515.1 MULTISPECIES: L-serine ammonia-lyase, iron-sulfur-dependent, subunit alpha [Mediterraneibacter]
MDFKSGQQLIGLCETNECPISEIMLIREETFTERTRKDIINQMGKTWQIMKESAHSSVENPKHSIGGLIGGEAKLLSEHL
SSGKSICKDPLSRAITYSMSILETSASMGLIVAAPTAGSAGIVPGLLLALQETYDFSDNDIIRVLFNAGAVGCLAMRNAT
VAGAVGGCQAEVGVASAMAASAAVELMQGTARQCLDAASTVLMNMLGLVCDPVGGLVECPCQMRNASGVANALTAAEIVL
SGVRQLIPFDEMLDAMYTAGKRLPAEYRETALGGCAATSTGCSLCQ
>WP_004845516.1 MULTISPECIES: L-serine ammonia-lyase, iron-sulfur-dependent subunit beta [Mediterraneibacter]
MSFISVFDVLGPNMIGPSSSHTAGAAAIALLAGKMPNAAIKKADFILYGSFARTYKGHGTDRALLGGIMGFSTDDRRIPD
SFSIADERGLQYSFTANTTETEIHPNTVDIHMTDENGQKLIVRGESVGGGKIRIARINEVEVDFTGEYSTLIVIQQDKPG
VIAHITNCLSEMNVNIAYMKLYREEKGCTAYSIVESDGIVPQTVAGRIKENPYVHDVMLVLPNEKGEF
>WP_004845518.1 MULTISPECIES: bifunctional adenosylcobinamide kinase/adenosylcobinamide-phosphate guanylyltransferase [Mediterraneibacter]
MMELVTGGSGSGKSAYAEDRICALYEEYRKTGKKEQKLYYIATMYPYGTETEEKIADHRRRREGKGFRTLEWYTNITEKI
HQFEASGEALGCVLLECVSNLAANELYMEEGAKDEAVRVVAQAMAMLKKKSCHLVVVTNEIFSESAKDSEEMRKYKYIMG
EINKELAKMADEVTEVVCGRPLRRKVKTAEDKTACGNTRRNEGNERQMKTAKCEMSCGKMKRGIRIVTGGAFQGKKNYAQ
LCYPGLKWSSGADCSFEDVKTWEAVDGFHLFIWRWLKSGRTKEELLEMISEERDLVIVCDEIGCGLVPVDAFEREYREAV
GRIMTGLTKKAVRADRVICGIGYVIK
>WP_004845519.1 MULTISPECIES: precorrin-8X methylmutase [Mediterraneibacter]
MLTEIEKVLPSEIEKRSFEIIAEELGDKQLIPGTESIVKRCIHTSADFDYADNLIFSENVVEKALKAIRGGASIVTDTQM
GKAGINKKCLAGYGGEVYCFMSDDDVAQAAKRNKTTRAAASMDKAAKLGEQVIFAIGNAPTALVRLYELIKEEKIAPELV
IAVPVGFVNVVQSKELILSLENTPYIVARGRKGGSNIAACICNALLYMGDGGKRE
>WP_004845522.1 MULTISPECIES: NADH-quinone oxidoreductase subunit NuoE [Mediterraneibacter]
MAEKKATVPFSGTKEQEEALMKVIHELKDEKGALMPILQKAQDIYGYLPIEVQKMISDETGIPMEKIYGVATFYSQFTLS
PKGKYRISVCLGTACYVKGSGDIYNALMEKLGIVGGECTPDGKFSLDACRCVGACGLAPVMMINDEVYGRLTVDDLDDIL
AKYE
>WP_004845526.1 MULTISPECIES: [Fe-Fe] hydrogenase large subunit C-terminal domain-containing protein [Mediterraneibacter]
MKVIDFKDAKCRHCYKCVRNCAVKAISVKDEQARIMVDHCINCGRCLEVCPQNAKTFASDLERVKGYLAQGFKTIISIAP
SYAGVLDFDQPGQVVDALLKLGFYEVRETAEGAALVTNEYKKLVRENEMPNIITTCCPSVNDLIEKYYPDCAKYMAPVVS
PMVAHGRYIKKIYGSDVKVVFLGPCIAKKQEAIGDERVFGAVDAILTFEELADWFAEEGIDLRQCEEKPMGNPDPKINRL
YPVSGGVIQSVITEEDADGYHKVFVDGLENCMEMLECLGKGELDHCFIEANVCEGGCAKGPASAHWNTSYVKTKVKIENG
VSYKAARDLPDMTAEELHKEFKDCSLSDAMPSEEQIRHILKSTGKYCAEDELNCGACGYSTCREKAVAVFQGKAELSMCM
PYALTQAESMSNVVMDVTPNMIFVIGSDMKILDCNRKGQDLLGVGREEAVQRYIFEFIETEDIEEVLDTKKPVMHKKIKI
DNDRLTVEETIVYIDNLDAALVTYQDVTREEKVREQHYKLKVGTVEMAQKVIEKQMMVAQEIAGLLGETTAETKVTLTKL
RDSILNEED
>WP_004845530.1 MULTISPECIES: ABC transporter ATP-binding protein [Mediterraneibacter]
MIELKTLDKTFQMIHASDHITATIPDGMVFGLIGSNGAGKSTLLRMISGILKPDEGEVLIDGESVFENPSVKSQICFLSD
TPYFFPNADIQQMRNYYMLCYPSFNRKLFDSLTDRFNLDPKRKISSFSKGMKKQVSILLGLCSGTKYLLCDETFDGLDPV
VRQAVKSLFAAEILNRDFTPIISSHNLRELEDFCDSIGLLHQGQLLLTQSLDQIKCSVCKLQCVISDPHKEQQFLSSIKI
LKMERSGSLLTLTLRGSHSDILSAVQTYDPVFAEVLPLTLEEIFISETEAAGYDIKDFLY
>WP_004845531.1 MULTISPECIES: GntR family transcriptional regulator [Mediterraneibacter]
MITIDYQSKLPLYEQIAKRFQTLILKGALPPDSQMPSVRSLAMDLSINPNTIQKAYSLLEQERYIYPVKGRGNFVSDTTL
LVEQTKKTLLENVSRLIANGKELGVKRAEFTQLVDRIYRKEDSHDRVKNA
>WP_004845535.1 MULTISPECIES: dihydropteroate synthase [Mediterraneibacter]
MIIGRREFDTEHNTYIMGILNVTPDSFSDGGRFDKMDAALLHAEKMIKEGADILDVGGESTRPGHVQITDEEEIARVVPV
IEKLKKEFDVPISIDTYKSAVAEAAVCAGADLVNDIWGLKYDEKMADVIAKHDVACCLMHNRNEAVYDSFLFDFMKDMKE
CVKIADKAGIARDKIILDPGVGFGKTYEMNLEIIQKLEIMHEFKLPILLGTSRKSVIGLTLDLPADEREEGTLVTTVYAV
QKRCAFVRVHDVEKNKRAILMTQALMREHEV
>WP_004845539.1 MULTISPECIES: sodium:alanine symporter family protein [Mediterraneibacter]
MLEQIDQIIKVIDGAVWGLPLIILILFTGFLLTTRLGLLQIRHLGKALKFMFKNEEDGQGEVTSFGALCTALSATIGTGN
ITGVATALAAGGPGALFWMVIAAFFGMATKYAEGLLAIKYRTIDKDGHVLGGPFYYIENGMGKNWRWLAKIFAFFGAGVG
LFGIGTFTQVNSISSAVKNFFDPESSNVVFSAFGHDYTMATVVTGLILTLCVGLVVIGGIKRIAKVSEIVVPFMAVLYVA
LGAIIIITNITAVPAALVSIIKSAFTGSALAGGAMGTMVVAMQKGIARGIFSNESGLGSAPIAAAAAKTKEPVRQGLVSM
TGTFIDTIVICTMTGLSIVIAGTWMNPELEGVEITVAAFQKGLPFPPIVASFSLMLCLVFFAFTTILGWNYYGERCIEYL
FNRNKSVVKGYRWLYILAVFIGPYMTVAAVWNIADIFNALMAFPNLIAILALSGVVVRETKDYFARQKKQSK
>WP_004845541.1 MULTISPECIES: anaerobic ribonucleoside-triphosphate reductase [Mediterraneibacter]
MKIIKRNGAEEVFDIKKIVIAVTKADSSSEGRSLTDSQIEDIAEFVEFKCNKLNRAVSVEEIQDLVEDQIMATGAFELAK
RYVRYRYKRSLVRKANTTDNRILSLIECNNEDVKQENSNKNPAVNSVQRDYMAGEVSRDLTQRMLLPEDIVEADKEGIIH
FHDSDYYAQHMHNCDLVNLEDMLQNGTVISGTMIEKPHSFSTACNIATQIIAQVASNQYGGQSISLAHLAPFVQVSRDKI
RAEVLQEMEMVGIDYPKQVLNDIVEGRLKKEIIKGVQTIEYQVITLMTTNGQAPFLTVFMYLNEAKDEREKKDLAMIIEE
TLKQRYKGVKNEAGVWVTPAFPKLIYVLEEDNIDEGSPYFYLTELAAKCTSKRLVPDYISEKKMKELKEGNCFPVMGCRS
ALSPWKDENGNYKFYGRFNQGVVTINLVDVALSSGGDEDKFWKVFDERLDLCYRALMCRHNRLKGTLSDAAPILWQFGAL
ARLKKGEKIDNLLYGGYSTISLGYAGLYECVKYMTGKSHTDPSATQFALDVMKYMNKACDRWKEETNIGFSIYGSPIEST
TYKFAKCLQKRFGIIPGVTDKSYITNSYHVNVCEPIDAFDKLKFESQFQALSTGGAISYVEVPNMQDNIPAVLQVIRFIY
DNIMYAELNTKSDYCQECGFDGEIQIVTSEDGKLEWECPHCGNRNQDTLNVARRTCGYIGTQFWNQGRTQEIKERVLHL
>WP_004845544.1 MULTISPECIES: helix-turn-helix domain-containing protein [Mediterraneibacter]
MRINEIIKERRLAKGFTQEQIANYLGVTAPAVNKWEKGTSCPDIVLLPALARLLDTDLNTLLSFQDDLSEKEVALFLNEV
SEAAKKDGFEAGYSLAIGKIKEYPTCDLLLGNVAMLLNGLLLFQGNRIDSYEKYEEEIEALFQRVMQSDRIDIREQAQAY
LISKLMEKQDYEQAQKVLDTISKKRVLDREQLQANLYIAQGELEKAAKLTEEKFLSATTEIHGALMTLMEIALKEKRMED
AEYIADIDKQAAQVFDLWEYNSYGAQFQLYVATKKRAKAVKILLPMLRSLTKKWDINSSPLYRHIQTKEVDKSFGSQLQK
ALVQSIETDEEMKFLKDSEELQSFIKEAELK
>WP_004845545.1 MULTISPECIES: glutamate 5-kinase [Mediterraneibacter]
MGLCNNRIVVKVGTSTLTNDAGKSDLRAIDRLVCTLADIQNMGYEVILVSSGAIAVGRNKLNMHEKPDSMRMKQAAAAVG
QCSLMYLYDKFFGDYDKTVAQILLNAEDIEQEEKKENLTNTFDALLEMGVIPIVNENDSVSYKEIESEDRLFGDNDMLSS
VVSVLCRAKRLVIFSDIDGFYDSDPRLHPNAKLIKEIRQIDESVYSLAGGAGSRRGTGGMRTKLQAAELAASQGIDTIVT
NGKHPEALYDIVNGKQAGTLFVGNKDCL
>WP_004845546.1 MULTISPECIES: CYTH domain-containing protein [Mediterraneibacter]
MEIERKFLVDLSDLPFDPKDYPARKIEQAYLCTAPVVRIRRDNDDFFLTYKSKGMMVREEYNLPLTKESYYHLLLKADGR
IITKTRYVIPIENGLFVELDIFEGDLAPLVLAEIEFPDEAFAKAYQAPSWLKEDVTYSSEYHNSTLSKKD
>WP_004845548.1 MULTISPECIES: trigger factor [Mediterraneibacter]
MSLQVERLEHNMAKLTIEVPAEEVEKALQAAYLKERGKISLPGFRKGRVPRQMIEKMYGPEVFYDEAANRMISEAYAKAY
DECELELVSQPKIEITQLEKGKEFIFTAEVAVKPEVKLGEYKGLKVDKVSTRVTQKEVDEEIDKERERNARTIDVTDRAV
QDKDQITLDFEGFVDGVAFEGGKASDYPLTIGSGAFIPGFEDQLIGANIDEEKEINVTFPEEYQAKELAGKAAVFKCTVH
SIKAKELPELDDEFVSDVSEKSETVDAYKAEVKAKIKERKENEGKQKREDQSVEQAVANAEMDIPEAMISFQSRQMVDDF
ARRIMQQGMTMEQYFQFTGLSEEKMMEEFKPEAEKRIRTRLTLEAIVAAENIEVSEERLDEELQKMADSYKMEVDKLKEY
MGENEKKQMKEDIAIQEAVTLIANAAVEG
>WP_004845551.1 MULTISPECIES: ATP-dependent Clp endopeptidase proteolytic subunit ClpP [Mediterraneibacter]
MSLVPYVIEQTSRGERSYDIYSRLLKERIIFLGEEVNDVSASVIVAQLLFLEADDPDKDIQLYINSPGGSVTAGMAIYDT
MQYIKCDVSTVCIGMAASMGAFLLAGGKKGKRFALPNAEIMIHQPSGGAQGQATEIQIAAEHILRTKQKLNEILAANTGQ
SLETIKADTERDNFMSADEAKAYGLIDEVIAKH
>WP_004845552.1 MULTISPECIES: ATP-dependent Clp protease ATP-binding subunit ClpX [Mediterraneibacter]
MAGKPTDDIVRCSFCNKTQAQVRKLIAGPNGTYICDECIGICSEIIEEELDYNERELFDDINLLTPEEMKAFLDDYVIGQ
DEAKKVLSVAVYNHYKRIMAEQDLGVELQKSNILMLGPTGCGKTLLAQTLAKVLNVPFAIADATALTEAGYVGEDVENIL
LKIIQAADGDIERAEHGIIYIDEIDKITRKSENPSITRDVSGEGVQQALLKIIEGTVASVPPQGGRKHPHQELIQIDTTN
ILFICGGAFEGIDKIIETRLDRKSIGFNAEIAEKHEYDMDVLLQEVLPQDLVKFGLIPELIGRLPVTVTLDLLDKDALIR
ILTEPKSAIVKQYQKLLELDGVKLEFDRDALIAVAETTLKRKTGARGLRAIMEKIMMDTMYQVPSDETIKECRITRDVVE
GKGEPLYLRDGEERRSFLTSQSA
>WP_004845554.1 MULTISPECIES: endopeptidase La [Mediterraneibacter]
MENTIKSLPMVALRGMTIMPEMVVHFDVSRERSVAAIQEAMAEEQKIFLTAQKSIDTEDPKMEDVYEIGTVGTIKQIIKL
PKHIVRVLVSGEMRGRLKEIEYTDLYLRANVELLDDSEEILPEDVNTEAMERGLKDMFVSYAAKNGKMSKEAVSQLVEMK
GLRKLVDEIAANIPLYYTDQQDILNETDLLKRYEKLAFKLVNEVQIIDIKEEIQRKVKERVDKHQREYILREQLKLIREE
LGEESTASDAEEFEKELKKLKAPEEVKEKLKKEIGRFKSSLNSPAESGVIRTYIETLLEMPWDRSTQDHNDLEYAGMVLE
EDHYGLEQVKERILEFLAVRALTKKGESPILCLVGPPGTGKTSIAKSLARSLKRKYVRISLGGVRDEAEIRGHRRTYVGA
MPGRIANGLRTAGVKNPVMLLDEIDKVSTDYKGDTFSALLEVLDNEQNHKFRDHYLEVPLDLSEVLFITTANTLQTIPRP
LLDRMEVIEISSYTENEKLHIAEEHLIPKQIEKHGLTPKQITFSKHSIWKIARNYTKEAGVRQLEREIGNVCRKAAKEIF
TTERKKIAVTDRNIHRFLGKEKYTYQMANIAAEVGIVRGLAWTSVGGDTLQIEVNVMPGKGELMLTGQLGDVMKESARTG
ISYIRSVSKKYAISPDFFEKHDIHVHIPEGAVPKDGPSAGITMAVAMLSAITEKKVRADLAMTGEVTLRGRVLPIGGLKE
KLLAAKSAGIKTVLVPKANQADVEELSAEITKGMEILFVESMDEVLKAAMGRKRK
>WP_004845555.1 MULTISPECIES: ribosome biogenesis GTP-binding protein YihA/YsxC [Mediterraneibacter]
MVIKNINLETVCGITSTLPENDKPEVAFAGKSNVGKSSLINALMNRKSYARISATPGKTQTINFYNINDEMYLVDLPGYG
YARVSEKEKEQWGRMIERYLHSSKQLKAVFLLIDIRHDPSANDRMMYQWIVEQGYHPIIIATKLDKIKRSQIQKHVKMLK
QGLDLVPGTKVLPFSSVSKQGKEDIWELIEAECFNVEAQDGE
>WP_004845556.1 MULTISPECIES: sporulation integral membrane protein YtvI [Mediterraneibacter]
MENKRPYWQVGIRLLFSLAATAAFVIIGIKAIGFLMPFVIGWIISAVAAPLVNWLEKRLRIVKKLGSALIVILVLGGIVG
ILYLGISRLILEVASLVRDFPSIYAQLESGLSQIGDTLSGVFDRLPEVVQNGWNTVASNLDQYMGKVVSGISEPTVSAAG
NIAKRVPYYLVSFVVAIMSAYFFIVQREDVLAWLKKVAPVSVQKRMTLVSDNLKYALGGYFKAQFKIMGVVFLILAAGLG
FMGIGYFVLVAFLISFLDFLPFFGTGTAMIPWAVYQFFMGDYKMTVSLVVLYVITQVVRQLLQPKMVGDSVGLNPLVTLL
LLYVGYKAGGLLWMILSVPVGMVLINMCQAGAFDYIFNDVEILVEGVLGLHENEEKIQEEKRRN
>WP_004845558.1 MULTISPECIES: ribonucleotide-diphosphate reductase subunit beta [Mediterraneibacter]
MQQFDIKKPLPHKPLFNPDGDTDVLKRRMIGGNTTNLNDYNNLKYTWASEWYRQAMNNFWIPEEINLSQDIKDYPNLSPA
ERKAYDKILSFLVFLDSIQTANLPCVGEYITANEVNLCLNIQTFQECVHSQSYSYMLDTICSPDERMDILYQWKTDEHLL
KRNTFIGECYNEFQVKKDARTLVKVMMANFVLEGIYFFSGFMFFYNLSRNGKMPGSAQEIRYINRDENTHLWLFRNIIIE
LRKEHPELFDDHMVSEMKELLMEAVRQEIEWACYVIGNEVPGLNEKMITDYIRYLGNLRWKSLGYAPIYPGCEREPETMK
WVSQYSNANMVKTDFFEARSTAYAKSTALIDDL
>WP_004845559.1 MULTISPECIES: rubredoxin [Mediterraneibacter]
MKKYVCDVCGYIYDEEIGDPDNGVEAGTKWEDVPEDFLCPLCGVGKDEFSEVE
>WP_004845560.1 MULTISPECIES: NAD(P)/FAD-dependent oxidoreductase [Mediterraneibacter]
MSRYDVIIIGAGPGGIFAAYELAKKAPELKVAVFEAGNSLEKRKCPIDGKKIKSCINCKTCAIMSGFGGAGAFSDGKYNI
TNDFGGTLYEYIGKDTAIDLMKYVDEINLAYGGEGTKMYSTAGTDIKKLCIQNELKLLDASVRHLGTDINYIVLENLYKE
LKEKVEFRFNYRVDELEAVDGGYRVISGDSTDECEECIISVGRSGSKWMEKVCESLDIETNSNRVDLGVRVELPAVIFSH
LTDELYESKIVYRTEKFEDKVRTFCMNPYGIVVNENTNGIVTVNGHSYEDPKKQTENTNFALLVAKHFSEPFKDSNGYGE
SIARLSNMLGGGVIVQRFGDLTRGRRSTAKRIEEGFVRPTLSAEPGDLSLVLPKRILDGIIEMIYALDKIAPGTANDDTL
LYGVEVKFYNMEVKLDEHLETNHKGLYVIGDGSGVTHSLSHASASGVYVARSIAKRK
>WP_004845561.1 MULTISPECIES: Cof-type HAD-IIB family hydrolase [Mediterraneibacter]
MIKLLAIDMDGTCLDQRSRMTDRTLDVLRKAAKAGITVVPCTGRNLGCIPHRLAAGVLRESKTEDDEKNKDLFRYVITSN
GAMVTDVKEKKTLFRALIKKEDALSILSDCRKEKFGIAAHVRHRYFAQGKLFTSAGRIVYGKDAAAVCCVRNMEEILSKS
DCDVEELQFYFPTSKEKEKLKEILSVYPQVKAAYTGIYAEIFSKDASKGNGLKALSAHLGIEKEEIACIGDGENDSFMFE
ESGLKIAMGNAEEMLKQRADYVTSSNRHDGAAEAIEKYIL
>WP_004845564.1 hypothetical protein [[Ruminococcus] torques]
MTEISILDLQNLRHLIGGYSTTHCKMTDYASKAEDPEIKKLFQEAADSAMKNKQELMKFL
>WP_004845565.1 MULTISPECIES: gamma-glutamyl-gamma-aminobutyrate hydrolase family protein [Mediterraneibacter]
MHPKIGIIICGFNENRQFVPNVYIQSVRYAKGIPLLIPLVRSDRMIDDYVSLCDGFLFCGGEDITPLLFGEEPQNGNGKT
DITVDLFQIRLMKRVLASRKPVLAICRGMQILNVSCGGTIWQDLSLIPQPTLNHTQQSASRGDVSHRIKIERCSKLKQFV
GSCIYVNSFHHQSVKTPGRNVCVSARSPDGVIEAIELSGHPFALGVQWHPECMYRTSPEMRSLFHEFIAHSLINSKDSGH
TIS
>WP_004845566.1 MULTISPECIES: dipeptidase [Mediterraneibacter]
MRWIDMHCDTVSEIYKNRKGTLMKNTLCVDMERLERAGAQMQFFACFVNLKDYRTDLRYADEKKTKNPGIYIQNADGTGE
DKESEDRAYKAVRRMISYAKEEIDRCNQADRKIKQQNTCFLNPVLTVEEGGVLGGKTERIDELYEEGVRLMTLTWNYENC
IGSPNSANRKVMRKGLKPFGIETVRRMNELGMIVDVSHLSDGGFYDCVKYSEFPIVASHSNARSLCLHPRNLTDEMLRLL
GNKGGVAGVNFYSAFLRKEGRAEISDIVKHILYMIDKAGEDAVALGTDFDGFSKEALPGEIRDVEDMWKLWERLERAGLT
GRQIEKFASGNILRVMNDVLRKK
>WP_004845568.1 C39 family peptidase [[Ruminococcus] torques]
MRKESFDRKNEKYGADRRFRTHPADRTKRRNVDGRYEEQKPKKRNADRGRVNESRRIKKLRKRKKARFLRKAVAAVFCVA
AVIAAVLFLKERFLDENYRAGGLGQAVNGFLKEGKEMYKAKEAYQSIDKTDENADTLKDLLGKNPETWEFVKNYSKMKDA
SPADTIGEVAAGEIPLLLQWDERWGYSVYGDNMIAVNGCGPTAVAMVVSGLLCDPSVTPYKVAKFAEEQGYYAGESGTSW
TLMSEGVQSFGIWGEELGLSRSEVFSALESGCPIICSMRPGDFTTTGHFIVLTKVENGKIKVNDPNSRIRSGQLWDYERL
EPQIQNLWAFSRM
>WP_004845569.1 MULTISPECIES: argininosuccinate synthase [Mediterraneibacter]
MSKEKVILAYSGGLDTTAIIPWLKENFDYDVVCCCIDCGQGEELDGLEERAKLSGASKLYIENIIDEFCDDYVMPCVKAG
AVYENKYLLGTSMARPVIAKRLVEIARKEGATAICHGATGKGNDQIRFELGIKALAPDLKIIAPWRMTDVWTMQSREEEI
EYCKQHGIDLPFDAKHSYSRDRNLWHISHEGLELEDPANEPNYDDLLVLGVTPEKAPDEGEYVTMTFEAGVPKTLNGKEM
KVSEIITELNALGGKHGVGIVDIVENRVVGMKSRGVYETPGGTILMAAHEQLEELVLDRATYEVKKDLGNKFAQIVYEGK
WFTPLREAIQAFIDVTQQYVTGEVKFKLYKGNIIKAGETSPYSLYSESLASFTTGELYDHHDAEGFINLFGLPLKVRAMK
MQELEK
>WP_004845570.1 MULTISPECIES: PTS galactosamine transporter subunit IIB [Mediterraneibacter]
MPDIRLTRIDNRLIHGQVATQWCGVVGANLLLVANDAVAADEFRQGLMNMAAPAYAQTRFFTIEKTINIIHKASANQHIA
IICESPQDVLKLVEGGVPIKKLNIGNMHMAEGKRQVATSVAVDDDDVATFRKLQDLGVELEIKRVPDTPAESTEKLFK
>WP_004845571.1 MULTISPECIES: PTS sugar transporter subunit IIC [Mediterraneibacter]
MGDISIIQALLVFVVAFIMGIDQFSFLESLYQPIVTCPIIGAILGNFELGIVVGGAYQLIQIGSMPIGGAQPPNAILGGI
MATIFAVSLDMEATADGVGAAMGLAIPFAVFGQYAVTLTFTFMSGMMAKADKYAEEANVKGIRNINFLEMAVLGCLFGVL
AVAGLYGGTALGETLKDFSYQFSWVMAGLDAAGGAMKFVGFAILMKVMMSGEMWGFLLAGFAMALICAANASTAGATLLL
CAFVGAAIAIYDFTTQTKIKQNAGAGAGFVGGDQDGI
>WP_004845574.1 MULTISPECIES: PTS galactosamine/N-acetylgalactosamine transporter subunit IIA [Mediterraneibacter]
MIGLIVTGHANFGSGMTSSVNLIAGEQEAYRYVDFLPTYGTEELTEEIAKAMDELKDCEGIIIFTDLMGGSPFNVAASLG
HGKENVRIVAGTNLPMLVEIVMSRKFMDDLDGLVESVLETGKEQVTKYEFKQVVQEESEDGI
>WP_004845576.1 MULTISPECIES: preprotein translocase subunit YajC [Mediterraneibacter]
MAINSEVIIWTCVTVAVLVGICAIVLIAMSSRNMKKNREAMRDLQGAIKVGARIMFAGGIYGKIVKIKNDVIDVEINKST
VIQISRYSIQNVITD
>WP_004845577.1 MULTISPECIES: response regulator transcription factor [Mediterraneibacter]
MTNQQITNKFEPFGAFYDEPLDTQKHNLNQWEFSASSKKLDTLFLFPCEVYIECPAGLGLLLIATDPDMTELKTFPLRHN
LKLAPNTAFNVIPLASSLTWNILIGKNCCKEQQLTDFTKPLSTPYTYQPVSVPFHLRRILDCWFTKQSKACHIVQPAHKS
YELIYVYEGSLDITLSSGTNTLQPHDLIIYRSDKADLSVQNGCSYLTVVFEVNHRRSLHILNHTFHCTSEMQQILWKLLI
ESEEHSYYTHTLMVCYLQEVLLLIMQFYETMNHKTLLTDSKSAQNDLLSEILAYMNKRLTEPLTIEDICHEFFISRSSLQ
ALFKTHLNTSPKNYLLNIKLQKSKELIRENQYTISEIAYRLGFSSIHYFSRLFKKYFNTTPSDYARKAAENQNRQNKP
>WP_004845580.1 MULTISPECIES: class II fructose-1,6-bisphosphate aldolase [Mediterraneibacter]
MPLVTTNEMLKKAQAGHYAVGAFNVENMEMVMAVIKAAEEMNSPVIMQTTPSTVKYAGLDYYLAMVRTAAERASVPVAIH
LDHGSSFELAMQALRTGYTSIMIDGSHGSFEENVALTRRVADACLPSQISVEAELGKVGGKEDDLEAENDSPYTDPQQAK
EFAERTNATSLAVAIGTAHGLYQGTPKLDFERLAAIREVVSIPLVLHGASGVPDDAVRESIRLGICKVNFATELRIAYSD
GVKKYLAENPDGFDPKKYGAAGMENVTALVKEKISVCGSEGQA
>WP_004845581.1 MULTISPECIES: class II D-tagatose-bisphosphate aldolase, non-catalytic subunit [Mediterraneibacter]
MRQNPLKKIVELQKQGKNVGIYSVCSANGYVIEAAFKRGLSDGSCVLIESTANQCDQNGGYTGMTPADFKKFVLEIADRN
GFDRNRIFLGGDHLGPLTFAYKDEAEAMADSEELIRHYVAAGFTKIHIDTSMKVNSDPEDVRLSDEIIAGRGAHLAKVAE
ETYKELLERDPEAIPPVYVIGSEVPIPGGAVGAEDNGVQVTKVEDFKNTVAAFEKAFAKEGLDKDVWERVIGVVVQPGVE
EKDSGCTEYDREKAKDLMAAIKDFPTLVFEGHSTDYQTKIKLRELVEDGVGILKVGPGLTFAMREAMFALENIEKELIYG
TDTEPSKFAEVLDAEMLKNDKNWKKHYQGTELEIRLKRKYSFSDRCRYYMPTPAVEAAADRLLTNLRTLGIPLNLLSQFM
PIQYTKVREGYLKNDPVELIEDRIINTIDEYLYGTHQNELL
>WP_004845584.1 DNA-3-methyladenine glycosylase [[Ruminococcus] torques]
MVIIEKENFSVSQICSSGQCFRLDPADETGKVYELTAGDRYLKIEVAEDQKKVRFYCTQEEFEQFWKTYFDLDTCYADYL
SLIKDDEYLKKAAGFGSGIRILQQDLWEMIVTFILSQQSNIPRIKSMIQRISERYGDKKETGEGHVYYAFPRAEQLVQAS
EEELRALKLGYRSKYLCNTAEMVAEGTVNLEKIKEMSYDEAKKELLKLSGIGSKVADCICLFALHKLDAFPVDTHIQKVI
DTVYAGKFPFEKYKGCAGVMQQYIFYYDLKGGKK
>WP_004845587.1 MULTISPECIES: transcription antiterminator [Mediterraneibacter]
MQEKYKQLLEALLESSKEFLNSQELGELAGISQRTVIRYMKELKEQSLKYGFFIHTVKGRGYRLEIIEEEKFRDALAVEE
DVEVTKVLFKLFFERTCKLDDLAELLHYSRSGMSRIIEKVEKKLEREGLRLLNKPYVGFFIGGSEVYIRNYLYKLLKKKS
LEETEKIFRVPREMLAKVRSEIDAELAQKSVHKRKENELFFLKYLLIQKQRIAIGKTIKTDYFANISQTVHLNHDMEVVR
NIQKRIETSVCPKSDEEIENIYLALVYRQAFWQNGYVDSINEKNLQFYQDMTERAFQRIKNDYKVDLFQDDILVNGLVLH
LASNFSRYLLGMETENLFYNDVLESYPTAYYYAMEVAEEISVWTKLSLSKYEISFLGMHFASYLERSLKSKKWKCAIIYG
SGIGSAKLLESRLHNKYPHLEVIGTGLLEEAGKKAEEADFFITTFPVEEPEIMGKPWVRLSPMLDIKEQIALEQLVGNLA
RHRKWRYESVSKMYLYIDQYMEKIELLNYLCDLCREKRFITEQEAEGIVGRENLVSTEIVEGIAMPHGLIEGSSFLVFAL
LKEPIIWGRTSVKLVVMGCFQRGDERMKEELEYIFHLFLNLEDKNRLLSCKSAEEIERCMEVYYGK
>WP_004845588.1 MULTISPECIES: PTS sugar transporter subunit IIA [Mediterraneibacter]
MANRLKKMLTEEMVRLDPPLLSTPEEVIEYCGNILVENKKAKAGYVKEMIDSYQRFGPYMVMAPGLALPHARPGGNVKEP
CISFVKLKEPVCFHHPCNDPVWVVFALGGVSDDGHIELLQDLSSLLAGERMIEKLAALNTYEELEKLMEKEARR
>WP_004845589.1 MULTISPECIES: PTS sugar transporter subunit IIB [Mediterraneibacter]
MKVVTVCGMGFGTSLMLLMSVKESGRKYGITVEGEATDLGSYKGKSCDLIVASSEIAKQIEADVPVLAITNLLDKAEIEE
KIRPYLNK
>WP_004845590.1 MULTISPECIES: PTS ascorbate transporter subunit IIC [Mediterraneibacter]
MVNFFVKFLSEPTVVLGLVAMIGLIAMKNRPSTVIQGTMKTMLGFLILSAGSSLIASALTPFSTMFNAAFGMSGVVPEDN
ALVAAVQTVLGFETPMIMLLSFVINIILARITPFKYIFLTGHMMFSFAGTMAIVLDQMGINGWMAVAIGSVVQGICMVVF
PAIAQPYTRKILKTDEVAFGFWGSSLIVFSGFVGRLVRKKNRDEETDTWEKVKVSNKLDFLKDMSILMSIVMIVVYIFTA
LMAGTEVVSELAGGQNIIVYAVIQAMTFVAGVLVLLQGVRMFLGEIIPAFKGISEKLIPGARPALDVPIFYASGPVATTV
GFLCAMVGGILATLISTQLKVVVLPGVIGLFFMGGAAGVFGDKLGGKRGCVVASFLLGFLFTLIVALAYPLIDVTGYGVE
GLWFASTDAILVSVFMRLIGMIAGV
>WP_004845592.1 MULTISPECIES: bifunctional 4-hydroxy-2-oxoglutarate aldolase/2-dehydro-3-deoxy-phosphogluconate aldolase [Mediterraneibacter]
MMLESARLVSIIREVEEKEIISIIEGLVEEGIRWFEISLSDGENGMKCIRTSRKYFEGRDVYIGAGTVKKKEEIDVLSDM
GVPYILTPGFDEQIVRYALEKKIEVLPGVLTPSEVQAAVNCGIHLAKLFPADAFSDRYIKALKGPFPEMDYVAVGGVTPE
NAVNFYRLGYKGVAAGSNLVPKHAKRSDLKKIRETARKYVEVSQI
>WP_004845593.1 MULTISPECIES: creatininase family protein [Mediterraneibacter]
MSNQVKDMTWREVQERLREFPVVIVPIGSTEQHGYHLPIGTDVYLAEALAEKTAEKTGALVYPSIHFGYSWSWRDRIGTV
TIRQDILREILKDVVRSVERYGVKILIFMNGHEANRSVIKYAIREIQDETDVKVLGMFYPGMEEIYDKYMETPTWGGMFH
ACEFETSLMLAVKPETVHMERAVQEYPVRPTTYGMDNTSIGELSVSGTYGNPVPATEEKGEMMLEQFTENISAVIEECVK
KLVREET
>WP_004845595.1 MULTISPECIES: N-acetyl-gamma-glutamyl-phosphate reductase [Mediterraneibacter]
MIKVGIIGATGYAGGELVRILTGHREAEIKWYGSRSYIDKKYADVYQNMFQIIDAVCMDDNMEELASQVDVIFTATPQGL
CASLVNEEILSKTKIIDLSADFRLKDVKIYEEWYKLEHKSPQFIEEAVYGLCEVNREDVKKARLVANPGCYTTCSILTAY
PLAKEGLIDMDTLIIDAKSGTSGAGRGAKLPNLYCEVNENIKAYGVATHRHTPEIEEQLGYASGKKVVLNFTPHLVPMNR
GILVTEYAKLTKEVSYEDVKAVYDKYYGGEKFVRVLQKDVCPETKWVEGSNYVDIGFKIDPRTNRIIMMGAIDNLVKGAA
GQAVQNMNLMFGLPESEGLELVPMFP
>WP_004845596.1 MULTISPECIES: GNAT family N-acetyltransferase [Mediterraneibacter]
MVRIMTIEDYEGVYALWKKIKGFGIRSIDDSKEGVARFLKRNPTTSVVAEKDGRIVGSILCGHDGRRGCLYHVCVDEDYR
RHGIGKRMVVFAMKALKEEKINKVSLIAFTENDIGNAFWNTIGWTERLDLNYYDFTLNEENITAFNGQ
>WP_004845607.1 MULTISPECIES: acetylglutamate kinase [Mediterraneibacter]
MNKNMQQYLDKAEVLIEALPYIQRFNRKIIVVKYGGSAMIDEELKKRVIEDVTLLKLVGFKPIIVHGGGKEISKWVEKAG
MEPKFINGLRVTDKDTMELAEMVLGKVNKSLVQLVESLGVRSIGISGKDGALLKVAKKYSDGQDIGYVGEVTEVNEQIIY
DLLEKDFLPIICPVGMDENYHTYNINADDAACAIARAVKAEKLAFLTDIEGVYKDPEDPSTLISELCVKEAEKLMTEGYI
GGGMLPKLQNCIDAIEAGVSRVHILDGRIPHCLLLEIFTNKGIGTAILNSTESRYNHDEQ
>WP_004845608.1 MULTISPECIES: aspartate aminotransferase family protein [Mediterraneibacter]
MNSKIQAAEENLIHVYNRFPIALDHGKGMYLYDTDGKEYLDFAAGFAVTGLGYDNKELNEALKKQIDKLYHTSNLYYHES
CGEAAEALNKVSGMDRVFFTNSGGEANEGALKAARRYAYTKGSGRYEFIAMENSFHGRSFGAVSVTGHDSYREPFEPLVP
GVKFAKFNDLDSVKSLVNEKTCAIILEPLQGEGGIHLATQEFMEGIRKLCDENDILMICDEVQCGMGRTGTMFAWQGYGV
KPDILTMAKAIGNGIPVGAFAMTEEVAGYSLKPGDHGATYGGNPLACTAVKTVLSIFERKNIVGHVNEIAPYFTEKLEEL
KAEFDCVTERRGKGLMQGLVITKPIKEINDRAIEEGLLIIQAQGNVIRFVPPLIVEKEHIDQMVEKMRRILA
>WP_004845610.1 MULTISPECIES: ComEA family DNA-binding protein [Mediterraneibacter]
MQDNQKKYRKKYAVMTVFFLISASFLFGCGNKDSAVPETEEFLFSAEEEKSDHTSQKSEEPAEKAERKKAEADSGTVEEN
PERKKVFVYVCGEVQASGVYELEQDSRVFEAIAKAGGLTENAAAEAVNQARVVVDGEQIYVPSLDEVKGAGVVSEVTERT
DDGKININTAEKEELMTLTGVGEAKAQSIIAYREEHGGFQSIEELMQIEGIKEGVFNKIKEDITI
>WP_004845611.1 MULTISPECIES: response regulator transcription factor [Mediterraneibacter]
MGKRILVVDDEKLIVKGIRFSLEQEGMEVDCAYDGEEALEYAKACEYDLVLLDVMLPKLDGFQVCQQIREFSDMPVVMLT
AKSEDMDKILGLEYGADDYITKPFNILEVKARIKAIMRRTSKRKEPAGGPVLIKGSLKIDCESRRVFIGEREINLTAKEF
DVLELLAMNPNKVYSRENLLNLVWGYDYPGDARTVDVHIRRLREKIEMNPSEPKYVHTKWGVGYYFQD
>WP_004845612.1 MULTISPECIES: cell wall metabolism sensor histidine kinase WalK [Mediterraneibacter]
MYIQSGEWVIISKIKYQFVSNRKIIGNMRFCVILCTMLAGLIPCLATLFGIVAFYESRAVELRTAEIQNQCTILSNQLSA
YGYLSDPTSEVIDSNLTQLTNIYNGRVMIMDEDLCVIKDTYNLDEGKTNVSESVVRCMRTKPTNHYDKKNHYIEVTSPIN
IPGKKKIDGVILASVSTDSIEVTKQVFYTHGGVVVGIAAIFLAVFGVALANKLVKPIHKITGAIENVSEGYSDDVLHVDT
FAETSQLSEAFNKMLGRLKQLDDSREEFVSNVSHELKTPMTSMKVLADSLLEQENLPVEMYREFMEDIAKEIDRENQIIT
DLLSLVKMNRTGQTMNIQQVNINDLLEQILKRLKPIAEKKNVEMVMESFRPVSAEIDETKFTLAVSNLVENAIKYNHENG
WVHVSLNADHKYFYLKVEDSGLGIPQEDQAHIFERFYRVDKSHSREIGGTGLGLAIARNAVIVHRGSIKVHSNEGEGTTF
TVRIPLIYTTVPEGVGR
>WP_004845613.1 MULTISPECIES: GerMN domain-containing protein [Mediterraneibacter]
MKRNRKLAVVICICLILSLCLPFFLSGCRKKKIDSEMSVYYLNEDRTGLVKAPYETGKTAKGKKMTDKEICGMAEDILET
LRKPSDKIENVPPIPNEVSVQKCELRGSILDIDFNKAYLKVNSLEEKLMRASIVCSLSEIEGVNAVLFTIDGESLKDSDG
NSIGLMTEDDFVENTGSSPSAYQTVELTLYFANESGDKLVPQKVSARYSSNLSKEKMIVEKLMQGPESGAYPTINPNANL
LGVTIKDDICYVNFDSTFLNGEYDILPKLTIYSIVNSLVEGTEATQVQITINGESKAKYMGTVDLSQPLKENLELVAADD
KK
>WP_004845688.1 ComEC/Rec2 family competence protein [[Ruminococcus] torques]
MSFIGSGLYGFLRKRGVGFPVSGAVGTIVLLFYTVMTGASISALRALIMFSVRMGAEVTGRDYDLPTSLAVAAALLSAKD
PLCLSDAGFLFSFGSLCGICMLTPLFECLFGCGTEKKNIWTHMGKAVSASLAVNLFLLGPMLYFYFEIPPYSVFLNLFVI
PALPVIMGTGLSGSVMILLVKPIGIILLKSSGVILWAYDRLCSAAVMLPFGRITAGKPSVQLLVAYYVILFALYGMYRRF
PKKIWGYMLFVSAAFLIVLCGAKTRDIEGIKITVLDVGQGDGIVLSGKGKNYLIDGGSSDVKQAGAQRIEPYLLSEGIGC
LDYVFVTHGDEDHISGIRELLEGQKLGVRIDTLVLPPEEYHDEKLADLARIAVENGTRVVSVKTGANIYGRGERQTEKND
SKEVMRLRCIGPLTDIPQGLTKPKAGNEASLVLEFSYGNFDMLFTGDVEGAGEELLVKSDVLRKYEILKCAHHGSKNSGT
AAFLEKTDPRAAIISAGIDNRYGHPHEETLNRLKKRKVKTYNTQTDGAVTIKSDGIQISIESFLLSK
>WP_004845691.1 MULTISPECIES: radical SAM family heme chaperone HemW [Mediterraneibacter]
MKKELELYVHIPFCVKKCAYCDFLSFSAKQEEVSAYVEALAEEIKGKKEQFSDYCVTTIFLGGGTPSILEGVYTASIFRA
LRESFDIAENAEITMEVNPGTVSEEKINMWKTCGVNRLSIGLQSVDDGELKMLGRIHTYDEFLTTWKMVRKAGFHNVNID
LISAIPGQTKKSWETTLRTVAQLQPEHISAYSLIIEEGTVFGTIYGEDGERICQKELLSRESSMPEVSDKDGNIRKDRQI
LPLPDEDTERAIYEITEKILREYGYERYEISNYAKPGYECRHNLGYWERREYLGLGLGASSLIAEHRFCNTDKMDVYIRL
NKTVDPDGKKEESKKAVWEKAEEVSVLSVQEQMEEFMFLGLRKTDGVSEKSFFETFGVQIDTVYGETIGKLEKERLLIKE
KGQIRLTERGVDISNYVMSEFLF
>WP_004845694.1 MULTISPECIES: molecular chaperone DnaK [Mediterraneibacter]
MGKIIGIDLGTTNSCVAVMEGGQPTVIANTEGARTTPSVVAFTKTGERLVGEPAKRQAVTNADKTISSIKREMGSDFKVT
IDEKKYSPQEISAMILQKLKADAEGYLGEKVTEAVITVPAYFNDAQRQATKDAGKIAGLDVKRIINEPTAAALAYGLDNE
KEQKIMVYDLGGGTFDVSIIEIGDGVIEVLSTAGDNRLGGDDFDQKITDYMLADFKAKEGVDLSTDKMALQRLKEAAEKA
KKELSSATTTNINLPFITATAEGPKHFDMNLTRAKFDELTRDLVDRTAEPVRRALSDAGLTAADLGQVLLVGGSTRIPAV
QEEVKRLTGKEPSKSLNPDECVALGASVQGGKLAGDAGAGDILLLDVTPLSLSIETMGGVATRLIERNTTIPTKKSQIFS
TAADNQTAVDINVVQGERQFAKDNKSLGQFRLDGIPPAPRGIPQIEVTFDIDANGIVNVSAKDLGTGKEQHITITAGSNM
SDSDIDKAVKEAAEFEAQDKKRKEAIDTRNEADAMVFQTEKAIKEVGDKLDANDKAAVEADMQALKDVLAKSTPENTSEA
DVAEIKAAKEKLMESAQKLFTKMYEQAGAAAGAGAAGPNPGQDAGPAPEGFNGDDVVDGDYKEV
>WP_004845695.1 MULTISPECIES: molecular chaperone DnaJ [Mediterraneibacter]
MAESKRDYYEVLGIGKDADEAAIKKAYRVLAKKYHPDMNPGDAEAEKKFKEASEAYAVLSDPEKRQKYDQFGHAAFDGGA
GGAGGFGGFDFSGADFSDIFGDIFGDLFGGGRRGGRSNGPMRGANVRKSIRITFEEAVFGCEKELDLILKDPCETCNGTG
AKPGTSPETCPKCGGRGQVVYTSQSFFGTVQNVQTCPNCGGSGKVIKEKCSKCAGSGYIANRKKIKVSIPAGIDNGQSVR
IRDKGEPGVNGGPRGDLLVEVNVSAHPSLKRQDIHIFSTHPISFAVAALGGDIRIPTVDGDVIYNVKPGTKTDTKVRLKG
KGVPSLRNPQARGDHYVTLEIQTPERLSSEAKEALRRFDELTGNTLHEHDETTGKVEKKKKKGFMEKMKEMKEALED
>WP_004845696.1 MULTISPECIES: amidophosphoribosyltransferase [Mediterraneibacter]
MGGFFGVASKKDCVLELFYGVDYHSHLGTRRGGMAAYGNGEFCRAIHNIENAPFRTKFDRDVDEMKGNLGIGCISDYEPQ
PLLIQSHHGSFAIVTVGKINNEEELLEKVFEEGHSHFQEMSGGKINATELVASLICKKETLVEGIRYAQETVNGSLTLLL
MTKDGIYAARDRYGRTPVVVGKKEEAYCVSFENSAYINLGYEAYKELGPGEIDLITPESVEQLVAPGKEMKICSFLWVYY
GYPTSSYEGVNVEEMRYKCGSMLAKRDGDSVHPDIVAGVPDSGIAHAIGYSNESGIPYARPFIKYTPTWPRSFMPTSQSQ
RNLIAKMKLIPVQSLIEDKKLLLIDDSIVRGTQLRETTEFLYKSGAKEVHVRPACPPLVYGCKFLNFSRSKSDLDLITRR
IIQEAEGENCPAEVLAEYADPDSCRYAKMVEEIRKIQNFTTLRFHRLDDLIASIGIDPCKVCTYCFNGKE
>WP_004845699.1 MULTISPECIES: Mrp/NBP35 family ATP-binding protein [Mediterraneibacter]
MPEQQNTNGCTEESCAGCAHADSCSSKKEDFREPENKYSSIKKVIGVVSGKGGVGKSLVTASLARMMREKGYTVGILDAD
ITGPSIPKMYGIHEKARGTEEGILPCIAKDETRIMSVNLLLEDESAPVIWRGPIIAGVVKQFWTDVMWGDIDYLFVDMPP
GTGDVPLTVFQSLPVDGVVIVTSPQDLVQMIVKKAANMAEQMNIPVLGIIENYSYVKCPDCGKEIKVFGESHVEEAAREM
NVPVLGRMPIDMKLAEAVENEKFYEAENPYLADVKL
>WP_004845702.1 MULTISPECIES: ABC-F family ATP-binding cassette domain-containing protein [Mediterraneibacter]
MISANNVTLRVGKKALFEEVNIKFTEGNCYGLIGANGAGKSTFLKILSGQLEPTNGEVAITPGERLSFLQQDHFKYDEYP
VLDTVIMGNARLYEIMKEKEAIYAKEDFTDEDGIKASELEGEFATMNGWEAESDAASLLNGLGIETDLHYKMMKDMTGPQ
KVKVLLAQALFGNPDILLLDEPTNHLDLDAIAWLEEFLINFENTVIVVSHDRYFLNKVCTQIADIDYGKIQLYAGNYDFW
YESSQLLIRQMKEANKKKEEKIKELQDFISRFSANASKSKQATSRKRALEKIQLDEIKPSSRKYPYIDFRPNREIGNEVL
TVEGLSKTIDGVKVLDNISFTLGHDDKVAFVGSNEVAKTVLFKILIGEMEPDEGTYKWGVTTSQAYFPKDFGGEFDSDYN
ITEWLTQYSEEKDVTYVRGFLGRMLFSGEDGVKKLKVLSGGEKVRCLLSKMMISGANVLLLDEPTNHLDMESITALNNGL
IKFPGVLLFTSRDHQIVQTTANRIMEIVPGGQLIDKITTYDEYLESDEMARKRQTYTVSTEEDD
>WP_004845705.1 permease [[Ruminococcus] torques]
MLYEGGTFLEVVNSIWSFFQDQILGMKWLNGLIGKGLSQLGLDIDSRLGGSIQFFLYDVIKITILLCLLIFFISYIQSYF
PPERSKKILGRFHGIGANIISALLGTVTPFCSCSSIPLFIGFTSAGLPLGVTFSFLISSPMVDLGSLVLLMSIFGAKVAF
AYVIVGLIIAVIGGTFIENLHMEKYVEDFVKNASRVDISSPALTKKDRVQYAKEQVMGTFKKVFPYILIGVGIGAIIHNW
IPETWIESILGSNNPFGVVLATLVGIPMYADIFGTIPVAEALLAKGAQLGTILSFMMAVTTLSLPSLIMLKKAVKPKLLT
LFIAICTSGIIIVGYLFNIFSAIFI
>WP_004845708.1 MULTISPECIES: patatin family protein [Mediterraneibacter]
MTIKKATLVLEGGATRGIFTSGALDYLMERDLYFSDVIGVSAGSCNAVDYVSRQPGRTRDCMIPTDKEGKYYYGIRDFVK
EKSLMNMDLIFDKYPKELLPFDFETYFNSEINCQIVTTNCLTGKAEYMTEDSDNDRLMKLCRASSSMPLLTPIVNIDNVP
YLDGGLADSVPIRRAQQMENEKIVVILTKNQGYRKSVLSPTMQRVYKRAYKSYPNLIRTIFRRSFEYNKTMNYLDQLEKR
GEIFILRPQVKPVSRLERNKETLHAFYEHGYKYTERKFDDLMEYLEK
>WP_004845711.1 MULTISPECIES: UDP-N-acetylglucosamine pyrophosphorylase [Mediterraneibacter]
MNALTVKELYTLEETIAKDLFDKVTYPWEVLPNIGSFIKELGNTLSSDEYEKRGEDVWIAKSAKVAPTACINGPAIIGKE
AEVRHCAFIRGNAIVGEGAVVGNSTELKNVVLFNKVQVPHYNYVGDSVLGYKSHMGAGSITSNVKSDKKLVVVKTSEGNI
ETGMKKFGAMLGDEVEVGCGSVLNPGTVVGSHSNIYPLSSVRGFVPANSIYKNKSEVVEKY
>WP_004845712.1 MULTISPECIES: NAD(P)-dependent oxidoreductase [Mediterraneibacter]
MKKIGFIGVGIMGKSMVRNLMKAGYELHIYARTKAKVEDVIGEGAIFHETISECVKDCEAVITIVGFPQDVEEVYFDSGN
ILDSAKKGAYLIDMTTTSPQIAEKLYEEGTKRGFHVLDAPVTGGDTGAREGTLSILVGGDKSDYTNCHELFEAMGTNINY
EGSAGCGQHCKLANQIMIAGALSGVCEALTYAKEKGLDLNVFSKSVATGAAGSRQFDLFGPKIIEKDYAPGFFMKHFIKD
MKLALIEANRSGLNLEVLSQVLAIYEELEADGNGDLGTQALIKYYE
>WP_004845713.1 MULTISPECIES: ABC transporter ATP-binding protein [Mediterraneibacter]
MLEIKELTKYYGKNLAVDQVTFTVPNGQVGVLLGPNGSGKSTIIKSIAGLLRYQGEIRIKGIPARQIPAKRKFAYVPEIP
NMFDALTVREHIEYVRMAYDSEITDEEIEKILKAFEMDDKQDKLGNELSKGMMQKVSICCALAVKPEVILLDEPMVGLDP
AAIKMLKDVVLKLRDNGATVLISTHMLEMVENLWDVMIVMEQGHIAGSYTKADAQGKELDELFFEMTGGEKA
>WP_004845714.1 MULTISPECIES: putative ABC exporter domain-containing protein [Mediterraneibacter]
MKALIYLIKRTAANNLKKAVRKPTTLLALIFGAAYGIFLIVMLGTLAVTVRIDSVQGLVILVTVWTIYITVGNFMSYASR
KGILFRPAHSQFVFPAPISPKLVLIQGAWMNYLMSFFIWIVLAIGGLTVFHVEWWKMLFFFLIGCGVECAVEQSVMIILY
TNDKLPQKLIKGICFGMKVFLIAFTLMIVLYFKEKGLSVESALSFINWPVLQMIPVVGWQIAVYRLVLLGPTTLNVICTV
IYSVFTVFIVAAAFRMKCDGGYYEEAAKFADDYAELKKRQKSGEFVTNTGTKKRRFRRVESKITAKGARAIFYRQFLEYK
KEKYFIFTKMTVLSAVVAFIFAYSLQKSVSDSSMAGFILLGVVAYVALIMSGYTGKWESELKNPYIFLIPDSPLKKMWYA
TLMEHVKAFADGCIICIPIGIFWHVPVIEIIYCILIYTVLQADRLYTMVIVQSLLGEVFGKTGQSLLRMFIQMALLGVGA
GVGVLAAVLISQTLIFPIVLIYGLMITVAMGAIALLRFDTMEQFV
>WP_004845715.1 MULTISPECIES: methylglyoxal synthase [Mediterraneibacter]
MLDDKYVTMEIEKVKHIALVAHDGKKRELVDWCEKNKEILKGHFLCGTGTTARLIAERTGLPVKGYCSGPLGGDQQIGAK
IVEGQIDFMIFLWDPLEAQPHDPDVKALLRIAVVYDIPIANNLATADFMLHSKYMNESYSRQIENFDKKVQNRVEEMK
>WP_004845716.1 MULTISPECIES: sodium:solute symporter [Mediterraneibacter]
MGIKIILLIIFFAVMAAVGIYSRRHVTSVDGFVLGGRSVGPWLTAFAYGTSYFSAVVFVGYAGQFGWKYGIASTWIGIGN
ALIGSLLAWVVLGRRTKVMTQHLGSRTMPDFFGERYKSKSLKITASVIVFVFLIPYTASVYNGLSRLFAMAFNIPYTWCV
VTMAAFTALYVILGGYMATAINDFIQGIIMLIGIVAVIAAVLNGQGGFMNAIAEMAKIPSDVPLTQGQPGAFTSFFGPDP
VNLLGVVLLTSLGTWGLPQMIGKFYAIKDEKSISTGTIISTIFAIIISGGCYFLGGFGRLFDSPEIYDKAGGAVVYDSII
PHMLSMLPDLLIGVVVVLVLSASMSTLSSLVLTSSSTLTLDLLKDNIMKKMSEKKQIVTMQVLIVFFIVVSVVIALDPPT
FIAQLMGISWGALAGAFLAPFLYGLYWKGVTRAGVWAGFITGVGLTVANMFFGFIKSPINAGAMAMIAGLLIVPFISLIT
PKLKKSEIEDVFICYDEKVTITKKHSLED
>WP_004845717.1 MULTISPECIES: L-lactate dehydrogenase [Mediterraneibacter]
MVNIQKAAVIGCGFVGSTIAYTLMQKGLFSEMVLLDANKAKAEGEAMDISHGLPFTHAMDIYAGEYEDIADASVVIITAG
ANQKPGETRLDLVQKNAAIMRSIIKEIKRVNCEGILLIVSNPVDILTEVALRESGFPKERVIGSGTVLDTARLKYIISEK
LDVDSRNVHAFIVGEHGDSELAAWSCANIYGIKLQDFAKMRGYEHFAQDMEEVYKGVRDSAYEIIERKGATYYGIGMAAE
KIVEAIVRNSHTVAPISVSLDGKYGLEGLCLSIPTIVGRGGAEQVLEIDFSEEEMKKLRKSAEELGAVLDQVNIEK
>WP_004845718.1 MULTISPECIES: metal-dependent transcriptional regulator [Mediterraneibacter]
MIINESAENYLETILVLSGQLPVVRSVDIAAELDFKKPSVSVAMKKLRESGHITVSPEGYITLTPSGKEIAERIYERHTL
LTSWLEYLGVDSKTAADDACRIEHVISAESFDAIKKHIKR
>WP_004845719.1 MULTISPECIES: FeoA family protein [Mediterraneibacter]
MPLTMAEIGKVSVINRVNGNEETRRFLGNLGFVAGTEVTVLSEMGGNVIVSIKNSRIAVNAEMARHIMI
>WP_004845720.1 MULTISPECIES: FeoA family protein [Mediterraneibacter]
MERTLGSAKVGSTVTVIKIEGDGAYKRRIMDMGITKGSRIYIRKVAPLGDPVEVTVRGYELSVRKEDAKCVLVETV
>WP_004845722.1 MULTISPECIES: FeoB-associated Cys-rich membrane protein [Mediterraneibacter]
MAADILIISLIASYCIFLIYKARKNAKEGKAPGCAGCGGNCGSCSGCATSAGKTENKKM
>WP_004845723.1 MULTISPECIES: serine dehydratase subunit alpha family protein [Mediterraneibacter]
MNRKIYNEYVTILESELVPALGCTEPIALAYAAAKAKEVLGKMPDHITMRCSGNIIKNVKGVKVPNSGGMKGVEAAAVLG
ITGGDPSQALEVLEHVTDREIDEAEKLLKAGFCDCVLKDDVANLYIEAYAVCKKTEKSEALVVIEDEHTNITHIEKDGQV
LFHKEKKEYCQEREKTPDKSLLNLEDIITFANEVQITDVEKVLGRQIKYNTRIAEEGLRNPWGAQVGRVVLEEFGEDVKW
RAVAKASAGSDARMSGCALPVIINSGSGNQGMTCSLPVIEFGKELKKSKEEIYRALCVSNLVALNQKKYIGSLSAYCGAV
CAAAGAGAGITYLCGGTLEQIENTVVNTIADAGGIVCDGAKPSCAAKISTALQAAILSHKMAMRGLTFARGEGLVMDCPE
DTIKAVGYVGRAGMKQTDVEILNLMIGKTKLEDIDK
>WP_004845724.1 MULTISPECIES: ABC-2 transporter permease [Mediterraneibacter]
MKGIILKDLYENFRIFKNGVSYLAAVLFLFLLIEAMQTGDLFSLKYFFMLITAFVFPLLGCSSIESSLEQDEKVNFDKIQ
LTFPITKTEIVLSKYILGICFLTICNVFSLIFVFSFTSSHNKITLQEGLSAWGFGVLFSLVFFAVVNFAFFLLGRKLGLI
VYIFIAMLFGGIYGAVSSLKGMEFLMAGDKTMIFIIGIPIGILFVVISFFLSLACYKKRYS
>WP_004845725.1 MULTISPECIES: ABC transporter ATP-binding protein [Mediterraneibacter]
MKQALHIKNLTKKYKDFTLDHISLDLPYGMILGLIGENGSGKSTLINSILNIVKADYDEVHILGQDLKSQEKEIKKEIAV
IFNDSHYGENLTPLFIGKMLSGIYTDWDQKKFTDYLKQFHLPEKKRLKTFSTGMKVKLEFAAALSHNPKLLILDEATNGL
DPVFREEILEILREFTEQEDHSVLISSHITSDLDKIADYIAYIHEGRLLFLKSIDELNNDCGIIRCGREFFDALSPEDII
AYREEPYSYCVFIKNRQSLRKAFCDISIENASIEDMMLFYSKGEKII
>WP_004845726.1 MULTISPECIES: GntR family transcriptional regulator [Mediterraneibacter]
MEIILSSTSGRPIYEQITLQIKEMIMKGDLAPGQALPSMRKLAKDLHVSVITTQRAYDDLQKEGFIVTVPAKGTFVSTEN
QDFIREENLRRIEQLLTDAAFLAKENGLSINEIKQTLEIVYTEV
>WP_004845727.1 MULTISPECIES: ABC transporter permease [Mediterraneibacter]
MKITAIHFRKLSAVTEMKMRTLMSKNFIIMPIFSLGFTFLMKILYRSIADGKINMDGYALSLGVLMNISMSVYCTAAALA
EEKEKNTLRTLMTSSVNGLEFFLGSIIPVIILSTAVNVLCVFIVQLTLSGSQWGAYLIITTVCTFIASVVGMIFGIYAKT
QVSASTITTPALIIFMMVPMLSGFSSILEKISNLLFTGIALNAISAISAGKAPIHLSGIIVLSVEAFLSAALFLILYRKN
GFEK
>WP_004845729.1 MULTISPECIES: DUF4854 domain-containing protein [Mediterraneibacter]
MKNLIRKISLIMCVIMLTFAVSACGKSDNDSKKNEPKTEDTAKDDAKDDAKDDAEDNDDAAVTGKFKTLEDFVNSDIMQQ
QLETQLASLEGSGIALNLTAEDNKLIYNFTIEDADLSAALAADPSTLESSLQSQASTFESVASSLKAAVEVENPVVVVRY
LDNTGAEIVAQEFAG
>WP_004845731.1 MULTISPECIES: DUF2325 domain-containing protein [Mediterraneibacter]
MSVVIIGGHDRMVCQYKQICKQFKCKAKVFTQMSAAMSKQIGSPDLIVLFTNTVSHKMVRCAVEEAGRCNAEVVRCHTSS
KNALEEILGNICVQG
>WP_004845734.1 MULTISPECIES: S1 RNA-binding domain-containing protein [Mediterraneibacter]
MSEEMKEPMQTDNDCKTEEAAASTTETMADYEDHFDDANPWNLVTKYMEEKTVLPVKVEGVVNGGVIVMIEGLRGFVPAS
KLSLSYIEDLETYLLKEIEVQVIDADQANNRLVLSARELLKEKEKKAREDQIANLKIGEVLEGTVETLQNYGAFIKLDNG
LSGLVHVSQISQKRVKLPSDVLNAGDKVTVKVIGIKDGKISLSMKALEEVKEEPTEKVVIPKSENIGTNLGDLFKNIQL
>WP_004845735.1 MULTISPECIES: putative manganese-dependent inorganic diphosphatase [Mediterraneibacter]
MSRQKDKIYVVGHKNPDTDSICSAIAYAALKTKLTGHAYEPRRAGQLNEETQYVLEKFAVKPPKLLSDLREQIKDVELKE
VEGLTSNSSIRTAWETMRELNIHTLPVVRDGSLEGVITIGDIAKTYMDVYDSMILSKARTQYRNIARAVDGEVITGNEHS
YLLNGKVVIAASSRILMSDFISRDDLVIMGDRKDAQQCAVDMEASCMVVCQNASISEEIIKQAEKKQIVIIRTPHDTFTA
AQHINQSIPVKYFMTKTNLVTFKMKDYVDDVKEVMARKRFRDFPIVDGNGKLLGLISRRRLLNVRKKQVILVDHNEKSQA
VDGVEEAEVMEIIDHHRLGSIQTMGPVFFRNQPVGCTATIVSQMYEENGVEIDPTNAALLCSAIISDTLMFRSPTCTPLD
ENTARKLAQTAGVEIEILAQEMFRAGSNLKGKSAQDICFLDFKKFTVNETVFGVGQVNSMSSDELEGIKKKVKPYLEKAC
ADSGVNMIFFMLTNILTESSELLCGGPEAKEKILNAYDLPEDTDTIMLKGVVSRKKQLVPTLVSVLQQ
>WP_004845736.1 MULTISPECIES: flavin reductase family protein [Mediterraneibacter]
MSRQIWKPGNMLYPLPAVMVSTADKEGNSNIITIAWTGTVCTNPAMVYISVRPERYSYHMIKESGEFVINLTTEKLTKAT
DYCGVRSGENVDKWKECRLTQGKASSLEFAPIIEESPVNIECKVKKMEELGSHHMFLAEVTAVQVDDSYMDDNGKFMLNN
TGLIAYSHGEYLSLGEKLGQFGYSVRKKKKQTKKKSGMK
>WP_004845737.1 MULTISPECIES: sugar phosphate nucleotidyltransferase [Mediterraneibacter]
MKKPVLVIMAAGMGSRYGGLKQIDPIDKEGHIIMDFSIYDAKRAGFEKVVFIIKKENETDFKEAVGKRIEKVMDVAYVYQ
ELTNIPDGFEIPKDRVKPWGTAHAVLSAIDEIDGPFAVINADDYYGRHAFQTIYDYLTTHEDDDKYRYTMVAYRLKNTVT
DNGHVARGICGLNASNELVSVTERTRIEKRNNGIEYSEDDGQTWNEIDPDTLVSMNMWGFTRSILEEIKTGFPAFLEKGL
KENPLKCEYFLPAVVSDLLAEDRAAVKVLESEDKWHGVTYKEDKPVVVEAIQSLKDSGLYPQHLWD
>WP_004845738.1 MULTISPECIES: UDP-glucose 4-epimerase GalE [Mediterraneibacter]
MSILVTGGAGFIGSHTCVELLNAGYDVVIVDNLYNASEKAVDRVKEITGKDLKFYQVDIRDREGLNEVFDKEDVESVIHF
AGLKAVGESVQKPLEYYENNIGGTITLCDVMRSHGVKNIIFSSSATVYGDPAFIPITEECPKGVCTNPYGWTKWMLEQIL
TDLHTADPEWNVVLLRYFNPIGAHKSGMIGEDPKGIPNNLMPYITQVAIGKLECLSVFGDDYDTHDGTGVRDYIHVVDLA
IGHVRAVEKLKEKDGVSVYNLGTGNGQSVLDMVKAFGKACGKEIPYVIKPRRAGDIATCYCDASKAKKELHWEAERGLEE
MCEDSWRWQSQNPNGYAE
>WP_004845745.1 MULTISPECIES: PTS sugar transporter subunit IIB [Mediterraneibacter]
MVVLARIDQRLIHGIIVNQWAPALQVKRFMVVDDILCSNEEVKASMRMAKPAGTGVSVISAETAIANFKAGKYDGQRVFV
LVKEPETLIRLIEGGVEIPKVDLGIMFNEDGRTPISKFIALNEKEKEDLETIKGKGIPVVIQYVPTDAEEAY
>WP_004845746.1 MULTISPECIES: PTS sugar transporter subunit IIC [Mediterraneibacter]
MEVIQNILIVILAGYMTVDQNGPVVLSWFSVIVGMISGLIMGDMNTGLMIGGTFQLMSLGVAALGGASAPNYGLATIIGT
FIAVRTGTGVDAAIAVGLPVGLLAIQLEVVVRIILNFVAHKMQTDNNEGKWKTMNMEAWIGPILCSLQTIIPTVIVVCFG
ANVVELILEVIPEWVTNGLSIAAGMLPVVGIGMLMRYMPVKKFLPFILVGFVLSAYLGVPVLGIAIIGFAAAFWYFTTEI
NKADAVTMAAAEHADEMGDDFDE
>WP_004845748.1 MULTISPECIES: PTS sugar transporter subunit IIA [Mediterraneibacter]
MKRILIIASHEKMADGMKDTLNFISGGIQETIALSAYVDNRPVEEAVDEVMDGFEGEDEVVVLTDLMVGSVNQKFFKYRT
RPHTHIVSGMNLPLAFQIAMEPQGKYITEERMKEIIETAKEELKYVNEVSNDEDEEDE
>WP_004845753.1 MULTISPECIES: cysteine synthase A [Mediterraneibacter]
MSKIYTSADQLIGKTPLMELTHIEKEHGLKAKILAKLEYFNPAGSVKDRVAKAMIDEAEKSGKLKKDSVIIEPTSGNTGI
GLAAVAAARGYRIIIVMPETMSVERRQIMKAYGAELVLSDGARGMKGAIEKAEELAKELPNSFIPGQFVNPANPQAHRDT
TGPEIYEDTDAKVDIFVAGVGTGGTLTGVGEYLKSKKKDVEIVAVEPKSSAVLSEGIPGAHKIQGIGAGFVPEILNTNVY
DEIIAVSDEDAFATGKMIGQREGILVGISSGAAVWAAIELAKRSENEGKTIVVLLPDTGDRYLSTPMFAD
>WP_004845754.1 MULTISPECIES: Rrf2 family transcriptional regulator [Mediterraneibacter]
MLISTKGRYALRVMIDLAQNKESGHVAMKIVAARQGISLKYLERILPVLTKNGLIEGVHGKGGGYRLCREPKEYKVGEIL
RLTEGNLAPVSCLECNAPVCERKDQCHTIGMWTDFHKMINDYFDGITLEDLMHRNTELSEDEK
>WP_004845757.1 MULTISPECIES: DUF5684 domain-containing protein [Mediterraneibacter]
MAWAIFSMLFLAIGGVVYGAAALIWFALTILANWLMFMKAGEAGWKSIIPVYNTYTAYKIAWTPNMFWIYFIFTVLESIF
SSISGGDFWSFSGFLGGLCGLVTIVLSVFYCVNLAKSFGKGLGFTIGLIFLEPIFVMMIAFGSARYQKY
>WP_004845758.1 MULTISPECIES: UDP-glucose--hexose-1-phosphate uridylyltransferase [Mediterraneibacter]
MLYESIKKLVQYGIDTGLTPECERVYTTNLLLELFHEDNYEDIECTSDNRDLEEILKDLLDEAVKRGIIEDSITYRDLFD
TKIMNCLMPRPSQIQKEFQEKYNISPEEATSYYYKLSQDSDYIRRYRIKKDRKWTVETKYGTLDITINLSKPEKDPKAIA
AAGKAKSASYPKCQLCMENEGYAGRSNHPARENHRIIPITIQGRSWGFQYSPYVYYNEHCIVFNGEHVPMKIDRNTFAKL
FDFIKLFPHYFLGSNADLPIVGGSILSHDHFQGGNYTFAMAKAPIIENFTVPGYEDVEAGIVKWPLSVIRLRGENTEQII
DLADHILSKWRTYTDEEAFIFAETDGVLHNTITPIARKKDGMYELDLTLRNNITTEEHPLGVYHPHEELHHIKKENIGLI
EVMGLAVLPARLKGEMELLKEYIIEKKDIRSNDQIAKHADWTDAFLSEYDNVTEENIEQILEQEVGKVFCKVLEDAGVYK
CTDEGIKAFKRFISTL
>WP_004845763.1 MULTISPECIES: DUF4364 family protein [Mediterraneibacter]
MSETFTLYKLIILYMLNKVDFPLTTSQISEFVLDKGYTTYFKLQEAISELTQSELIRTETTHNRTLYHLTESGAETIHYF
SNKISSAIRKDIDDFLTEKQYDLKEEVSVKADYYLNTNQEYETRCQIVENGFSLIDLKLTVPTEKEAKAITNHWNLKSQE
IYTLLLTNLL
>WP_004845764.1 TIGR01212 family radical SAM protein [[Ruminococcus] torques]
MAPVFSQFQPDGERYRSLNLYLKKLFGEKVYKVTLNGGMTCPNRDGHIGTGGCIFCSAMGSGDFAGNASLSITEQLREGK
DAIRKKRPVRKFIAYFQAFTNTYAPVDHLEKIFTEAINDPDVCALSIATRPDCLPPAVLELLGRLNRIKPVWVELGLQTV
NSETARFIRRGYPTDVFDHAVHRLRMLGITVIVHVILFLPYETKEMMFHTIDHLNKLDIQGIKLQLLHILKGTDLAAVYE
KTHFHVPDMEEYIELLGSCIAKLRPDIIVHRLTGDGPKELLIAPLWTSAKRTVLNRFHQYLKQQDIWQGKDYHV
>WP_004845766.1 MULTISPECIES: transcription termination factor Rho [Mediterraneibacter]
MTREKYESLPLATLKELAKARKMKGVSTLKKADLIEAMISLDEQEDQEKLSEQKESSQEHLKEMQNQNREEKAASELKEN
KEHREAKDKKPETDMEQLDSGCSVSGILEVMPDGFGFIRSDNYLPGENDVYVSPAQIRRFGLKTGDILSGNTRIKTQSEK
FSALLYVTTVNGYHPAEAAKRPNFEELTPIFPKDRIRLEQPGSSTAMRIMDLISPIGKGQRGMIVSPPKAGKTTLLKEVA
LSVQKTEPDMHLLILLIDERPEEVTDIKEAIEGPNVEVIYSTFDELPEHHKRVSEMLIARAKRLVEHGRDVMILLDSITR
LSRAYNLTVPPSGRTLSGGLDPAALYSPKRFFGAARKMREGGSLTILATALVETGSKMDDVVYEEFKGTGNMELMLDRKL
QEKRVFPAIDIPRSGTRREDLLLNKEEQEASYIIRKALNGMKAEEAADNLINMFSRTKSNAELVQQVIRQKFI
>WP_004845768.1 MULTISPECIES: DUF1385 domain-containing protein [Mediterraneibacter]
MRSSNIGGQAVLEGIMMRNGGKYSVAVRKPDGEIESEVWDYHSVIPWKVLLKIPFIRGIFNFVDSLVLGMKTLMYSASFF
EEEEEGELLTKEEAQKREKKEKIIMNITVVISLLAAAALFMILPYVLSGLLKRVTSSRVAVTVFEGVIRVAIFLIYIFLI
SRTKDIKRTFMYHGAEHKCINCIEHGLELNVENVRKSSKQHKRCGTSFLFFVMIVSVIFCFFITAQSQVMRIVIRLALLP
LIAGVSYEIIKLAGNSDNPVVNLLSKPGMWVQNMTTKEPDDSMIEVAICAVEKVFDWREWQEKNNEL
>WP_004845769.1 MULTISPECIES: peptide chain release factor N(5)-glutamine methyltransferase [Mediterraneibacter]
MNYKEAYAWGVELLEKACVEESKIDAWYLLEYVTKISRAVFYAYPEKELTEEEKIQYEECIKRRAERIPLQHITGVQEFM
GLPFLVNEHVLIPRQDTEVLVEQALCLLEKEKKHKEIVRILDLCTGSGCILLSMLHYVRRKRKIDIYGVGSDISKEALAV
AVENAKKLGIEAKFVQGDLFENVEGSFDMILSNPPYIRTSEIERLQEEVRFHDPIKALDGKEDGLYFYRIIVKESRQYLK
RGGWLIFEIGSDQAEAVKTLLQEAGYENIEVKKDLAGLDRVVYGMYS
>WP_004845770.1 MULTISPECIES: peptide chain release factor 1 [Mediterraneibacter]
MFDRLEDLLIRYEEVMGELQEPGVADDPVRFRKLMKEQSDLAPIVEAYNEYKQCRQNIEDSLAMLEEESDEEMRELAKEE
LSDSRKRVEELEQELKILLLPKDPNDDKNVIVEIRAGAGGDEAALFAAEIYRMYVHYADSRRWKTEMISLNENGIGGFKE
CVFMITGQGAYSRLKYESGVHRVQRVPETESGGRIHTSTITVAIMPEAEEVDVVIDEKDIRIDVMRASGNGGQCVNTTDS
AVRLTHYPTGIVIYSQTEKSQLQNKEKAFRLLRSKLYDLELEKQQASEAEARRSQIGTGDRSEKIRTYNFPQGRVTDHRI
KLTLHKLDTILNGDLDEIIDSLIAADQTAKLAKMEG
>WP_004845771.1 MULTISPECIES: DUF2156 domain-containing protein [Mediterraneibacter]
MTEPTFKRPELEDKEIISSYFEKAQSRSCERTFVNVYLWSRHYKVQYAIIEDTLVFRDSGKNLSFTYPAGEPENVKKALE
FLMEYCKEKDVPFILYNVTPHMFAQLDKWYPKKFFIEYNRDLADYVYETEKLASLAGKKLHGKRNHINKFKALYPDWSYE
PLNDDNVEDCFQMALKWRNKNGCEDDPEKNAEMCVTLNSLRLYKELGLKGGVLKADGKIVAFTVGEPVSDDTFVVHIEKA
FAEVDGAYPMINQQFVQHECMEYEYVNREEDTGAEGLRKAKLSYRPAFLEEKGIVKEME
>WP_004845772.1 MULTISPECIES: pyridoxal phosphate-dependent aminotransferase [Mediterraneibacter]
MISKKMENMVANSSAIRAMFEEGNRLAKIYGAENVFDFSLGNPNVPAPEEVKNAIIELLNEEDPIALHGYTNSNAGYADV
REAVAQSLNERFGTEFEGKNIVMTVGAAGGLNVILKSLLNPADEVIVFAPYFGEYRSYVSNYDGVLVEVSPDTETFQPKL
AEFEEKITAKTKAVIVNTPNNPTGVVYSEETIEKMAEILEKKQKEFGTDIYLISDEPYRELAYDGVEVPYLTKYYANTIV
GYSYSKSLSLPGERIGYLVIPSEASDSEDLISAASVATRILGFVNAPTLQQKVVKACLNAKTDISYYDRNREALYNGLKE
LGFECVRPEGAFYLFVKSPVEDEKAFCAAAKKYNILIVPGSSFGCPGYVRIAYCVAYETIVNSLPKFKELAGEYK
>WP_004845773.1 MULTISPECIES: histidinol-phosphate transaminase [Mediterraneibacter]
MTVRKELLNNIRIVDPYVPGEQPRQKVVKLNTNENPYPPAPEVKAVFDELKEDEFRLYPDPTSGKLIKALADQLKVGEDQ
IFVGVGSDDVLSLCFLTFFNSEKPILFPDITYSFYQVWANLYRIPYVCPKLDGKFRIVKEDYYKVNGGIIFPNPNAPTAI
YEEVDFIEDILRHNRDNIVIIDEAYVDFAGKSAISLIDRYDNLIVTQTFSKSRSMAGMRIGYAVSNPELIRCLNDVKYSF
NSYTMSCAAISCGAAALENTEYFKTNISKIVQTRENVKEQLRDLGFECTDSKANFLFVTHPRYDALKLFEELKEAGIYVR
HWNDPKIKDYLRITIGTDEEMKIFLDFLKKKIGA
>WP_004845774.1 MULTISPECIES: DUF368 domain-containing protein [Mediterraneibacter]
MIKKLLQGMVVGIANIIPGVSGGTMMVAMGLYDKLIHAITHLKSEFKNSMKLLIPIFIGAGAAIVILSRLFEFLLENYPI
PTNFAFCGLIAGSLPFIFNKVKGHSVSTGKIAAFLIFFGIVILMALLGDTNGKAADVSFGIINMIKLFSVGIIAAATMVV
PGVSGSMMLMLLGYYDTILKTINQFIDAVVAFDINGILTQCKVLIPFGIGIVIGIFLIAKLIEFIFSKAEIHAYYAIIGL
IIASPIAILLKTDWSAFSVVTLLIGVVTFAAGWFAASKLGGE
>WP_004845775.1 MULTISPECIES: carbohydrate-binding family 9-like protein [Mediterraneibacter]
MKLEVAIIERKEQLDDLIPFRVENALWGTEKFPPMYGYIGFIPQDAFYLKLICEEKNPLRVYTEINDPIYRDSVMEAYLM
FEPVSSRANEENYLNFAVNANGVLHAEYGSRRMYRSYFTEAERVGFECHAEVHENDWTAELKVPVKILEKIYGPLNLGEG
SYFTCNFYKISESKEAEHYASYSPILSSVPSFHVPEFFADAKIVRQK
>WP_004845777.1 MULTISPECIES: hypothetical protein [Mediterraneibacter]
MILENNEEKRSTLWRTIVAISSILIVIVAVFFVTRLFVGNPLVGTWVSEDSGEVIKIESNGKVTLTDEDKKSFETVQSEV
DTKTKVFTIHTEDTQAEGLLSGTYDYSIEKDTLTLTEREYGDQLVFVKREKK
>WP_004845778.1 MULTISPECIES: flavodoxin-dependent (E)-4-hydroxy-3-methylbut-2-enyl-diphosphate synthase [Mediterraneibacter]
MYRENTKEIAIGNVKIGGTHPVTIQSMTNTKTENVKETVDQILRLEAAGCEIIRCAVPTMEAAEALKEIKKQIHIPLVAD
IHFDYRLAIAAIENGADKIRINPGNIGSEEKVQAVVDKAKEYNVPIRVGVNSGSLEKHILEKYNGVTAEGIVESALDKVH
MIEKMGYDNLVVSIKSSDVLMCVKAHELIAKACPYPLHVGITESGTVYSGNIKSSIGLGIILNEGIGNTIRVSLTGDPAE
EIRSAKLILKTLGLRKGGIEVVSCPTCGRTKIDLIGLANEVEKMVQDIPLDIKVAVMGCVVNGPGEAREADIGIAGGIGE
GLLIKKGEIIKKVKEEKLLETLRQELLNWKK
>WP_004845784.1 MULTISPECIES: ABC transporter permease [Mediterraneibacter]
MLNMIRMELFRMFKTKSLYVIWTIFAVLMIVTTALTAGEMDAYSLEDRQQNYEYAMEEQESGQVNLGMDVTPPTKPGEQV
SVFDMFFANIKGKAVAVFMIIFTILYSTADVTSGFVKNIAGQVKNRGLIVCAKAVCLFLYTVLTMMLFFIVQAVANKLFF
HEVILGDKRAFALYFLLQTILHFALLMIVMCIALVIRNNVVSIVIGICLCMNALIIFYSFIDRMLAKVGLENFHMINYTV
SGKITLLGTEITSEMAVTSLLVGFAFVAAAVCLGSFVFKKRDI
>WP_004845785.1 MULTISPECIES: HAMP domain-containing sensor histidine kinase [Mediterraneibacter]
MYVIVGILVGVIITLICILGSYMRQVKDICRQLRFLREHESNMLITKEIKLGNIKELTDLLNEMIKERKEEAAQYVKKER
MIADTYTNLSHDIRTPLTSMDGYFQLLETCSSEADRKRYIEIIEERIESLKEMLEELFTYTKLKNETYELKKERQNLTQI
LKETVFSYYDEWAERGIVPEFDLTDTPVWIMGNGQALRRIIQNIVKNGLDHGNKELKIQLKKKENRAKLVFKNRVEYPDR
IDLQRVFERFYKADEARSKNSTGLGLSITKGFVLKMNGEISAQMKGDWFSIHISFPLI
>WP_004845787.1 MULTISPECIES: aldose epimerase family protein [Mediterraneibacter]
MEMTRNFGCTKEGNQASLYVIRNENGMEAAVTDLGATLVSLKVKNKEGSMADVVLGYENAAGYEAGTCFFGTIVGRNANR
IGGAQFELNGKTYHLTGNDNGNNLHSGMDFYNIRIWETEEVTETSVRFKLHSPDGDQGYPGTADIYVTYSLDKDDKLDIF
YEALSDKDTILNMTNHSYFNLDGHNSGSVLQHTLTLEADYFTPGDAQSIPTGEILPVENTPMDFREGRKIGERIEEEYEP
LRFGNGYDHNWVLKNKGNFEKVAELMAEESGIVMETYTDRPGMQIYTANFVENEVGKEGVVYGKRSAVCLETQCYPDAVH
HENFPSPVYRAGEKYTAHTAFRFLIKK
>WP_004845788.1 MULTISPECIES: substrate-binding domain-containing protein [Mediterraneibacter]
MKRKIALITMAAVMALSVTACGGGSDSGKSASNNSSGSEVANKDKPLVWFNRQPSNSSTGELDMTALNFNKDTYYVGFDA
NQGAELQGTMVKDYIEKNIDKIDRNGDGVIGYVLAIGDIGHNDSIARTRGVRKALGTGVEKDGDIDSAPIGTNADGTATA
VKDGTIEAGGKKYVVRELASQEMKNSAGATWDAATAGNSIGTWSSSFGENIDVVVSNNDGMGMSMFNAWSKDNKVPTFGY
DANNDAVAAIAEGYGGTISQHADVQAYLTLRVIRNALDGVDIDTGIGTEDEAGNVLSEDVYTYNEEQRSYYALNVAVTAD
NYQEFTDSTKVYEPVSKQLDEKEHAKKKVWLNIYNASDNFLSSTYQPLLKNYDDLLNLDVEYIGGDGQTESNITNRLGNP
SQYDAFAINMVKTDNAASYTSLLQ
>WP_004845790.1 MULTISPECIES: sugar ABC transporter ATP-binding protein [Mediterraneibacter]
MADKKDNIVLSIRDMSKSFGRNRVLTRINLDVKAGTVMGLMGENGAGKSTMMKCLFGTYQKDEGNIFLDGKEVSFSGPRE
ALENGIAMVHQELNQCLERNVVDNLFLGRYPVNAVGVIDEGRMKKEASELFRKLGMTVNLSQPMRNMSVSQRQMCEIAKA
ISYNSKVIVLDEPTSSLTVQEVEKLFEMMRMLKEQGIALIYISHKMDEIFEICDEISVLRDGNLVMTKSTEDTDMNELIT
AMVGRSLENRFPEVDNTPGDVVLSVQHLSTKFEPYLKDVSFDVRKGEIFGLYGLVGAGRTELMETIFGVRTRAAGRVYFN
NHLMNFESAKDAMEHGFAMITEERKANGLFLKGDLTFNTTIANLKQYKSGIALSDSKMEKATAEEIKTMRTKCMGPNDMI
SNLSGGNQQKVIFGKWLEREPQVFMMDEPTRGIDVGAKYEIYELIINMAKQGRTIIVVSSEMPEILGITNRIGVMSNGYL
SGIVNTKETNQEELLRLSAKYL
>WP_004845793.1 MULTISPECIES: response regulator [Mediterraneibacter]
MDKYTILLVDDEEEVIQAIIRKINWEELGFSVVGYADNGIKALEMIEESQPDVVMTDIKMPYMDGMELCSHIRREYPAMK
IVLFTGFDEFEYAKEAVHLEVEEYILKPVNSVELINIFTKLKIKLDQEISERRSMEKLEHYYTESLPLLQANFCSTLIEG
RIHEDELQKYLSDYQISLPGPLYCCLVIHMSSSQIPENMNSLFLAASVQKQAEDRLGKRWKAKCFPYLGNSVLFAQINNE
NEIAELTDDCDRFCKYVNRMMGTVVTVGIGQVCSQILDLAQSYNAAREAVSYRAVYGASRAINIKEIAPKESGEPCFTND
MELLNLFKKIRLNSEEEIVEAVDQYIESISFPLKSLQQHHVVIMELVTALFRFSVNNDIAAEGVGGDIGILYGKLLELEP
DALRKWLTDISLCFSENLVTARSRSTQSFVSKAKEHVRSQYADVQLSLAQICERLGVSNSYFSTVFKKETGKSFVSYVTD
YRMEQAARLLIETNEKSYVIAQKVGYTDPNYFSYVFKRKFGVSPSKYRAEHIKSEKQVFEK
>WP_004845794.1 MULTISPECIES: sensor histidine kinase [Mediterraneibacter]
MQGENQNTEKSRITERVRSWEKYGGWTNLKPKGIQTTLMGVFSLVSITIMLISGFVMYIWFSTLSREETVQSTQKLMEQT
GESLEDYLVSMRQVSDTVYYNIIKESDFSKQKQEIQSRMNLLYEANKDNLRSIAIYNHYGSLLAAEPVASQKEDPDVTQQ
DWYIQALDEVENMHFSTPHIQNLFDDGTQHYYWVTSLSRMIEITDSGVSNWGVLLVDMDYADISRMMNQINTLNNGEYYY
LCDSNGEIIYHPRQIQISNGLSGENSSLAASHKDGVYEDDFKGERRKVIVNTISYTGWKLVGVIPYSAFIHGMIDVRYFI
ILLMLLTVMVLVALNRVVSARISSPILKLNASVLEYEAGEKPEVYIGGAEEIRYLGYSIQKSYEQIDELMKEIIIEQNER
RKSELDALQSQINPHFLYNTLDSITWMIEDGRNDEAAFMISQLAKLFRISLSKGHTVINIRDELQHARSYMNIQKIRYKN
AFSVTFDVDDSLYAFCIVKLVLQPILENAINYGINGTDDCGEIKISGKMENGLIILSVTDNGIGMCSEEVSRLLTDEKRV
HKHGSGVGLVNVNNRIKIVFGKEYGIVVESEPDEGTTVSICIPAVLYTEENRKALEGGNLHEKENEQKKEPQRE
>WP_004845796.1 MULTISPECIES: substrate-binding domain-containing protein [Mediterraneibacter]
MKNGKKIFILVETFLGLMVFVLVMFMFLEKNEKKQEKISVIIQNSDDSQWAAFKYGAKMAAADKKTEVFVVSTAGSLSVQ
EEENLIEREIANGASGIIVEPANGEKTEKMLKEVEKKVPVVLVESLASSDGTETKMPVTGADNYAMGKALAEELLKDCGG
NIKGKKIGLVSGEENAEAISERAEGVRAVLEEKQADILWQISDSFAEDKEKNSMEQSEKVDFIMTLDNISLVAAGECSST
NNLHGAVLYGIGHSMEAFYYLDTGEIQCLVVPDEFNRGYQSVAELSDSLRRFMKKPERNTVSYSTVRRETLFSKENQEVL
FTMSQ
>WP_004845797.1 MULTISPECIES: galactose ABC transporter substrate-binding protein [Mediterraneibacter]
MKKKKLLAAAIVLCMVIQLLCACGKQKISMSDKVYVGVTCYDQNDTFLSELLVCFKEELNHLNKNGVETTVTVKNAAGSQ
RTQNDQVKELINAGCNVLCVNLVDRADPSEIIDVAKEHDVPIIFFNREPVAEDMRQWDRLYYVGADAKQSGVLQGELAVE
MIRQNSQIDHNKDGKIQYVVLEGEAGHQDAIIRTENAVDTLNKNGIELEKLSYQIANWNRAQAQNRMEQMLGQYKNKIEL
VLANNDDMALGALDAYKNLNYTEALLPVFIGIDGTDMGLKAVEDSSMAGTVYNDKEGQARAIAKLSAALVIGKEAEEIKF
TNENYIYLPYSKVTKENVHEYLK
>WP_004845798.1 MULTISPECIES: galactokinase [Mediterraneibacter]
MKQKLYDKFAELFGATDDAHFYFAPGRVNLIGEHTDYNGGHVFPCALTLGTYGVARKREDRLMHFYSCNLDEIGVVETSL
DDLTNKDCYDWANYPLGVVWTFSEKGYKLDTGFDMVIWGNIPNGAGLSSSASLEVLTGVILTDLYGITDLSPIDLALFGQ
YSENNFNGCNCGIMDQFTVAVGKKDNAIFLDTNTLQYEYAPILLEDSKIIITNSKVKHSLVTSEYNVRRQECADALSDLQ
KELSISSLGELTPEEFEEAKHLIRDEVRVKRAKHAVYENQRTIAAVKALKEGDITKFGELMNQSHVSLRDDYEVSCKEID
LLVDLSWNTPGVIGSRITGGGFGGCTVSIVKNEAVDNFIKNVGEAYKEKFGYEAEFYVVDIGVGASRLDV
>WP_004845799.1 MULTISPECIES: histidine kinase dimerization/phospho-acceptor domain-containing protein [Mediterraneibacter]
MLWLWLFISGLILIIILLLIKIHLLRKSAQEIESSFSEKLITDSNTLIDISSNDKYMRHLANEINIQLRKLQAERRKFQK
GDLELKNAVTNISHDLRTPLTAIYGYLDLLEQEEKSETVNRYIAVIRNRTKMLKQLMQFKYSGKSIPSSGVGILLSYKS
>WP_004845800.1 MULTISPECIES: hypothetical protein [Mediterraneibacter]
MLIGVTVLVLSITFASLFTLITMLFQNKAIIAVSCILLSFGLLLAGAICNRMLDAPPTIPAYSIGENGETTAQETENPKY
SDGTKREIVQFFYDVNPGGQAIQCSTMQPVNLTRLPIYSLAIIVLTTGAGVWIFKKKDLK
>WP_004845801.1 hypothetical protein [[Ruminococcus] torques]
MFIVGLAFPLLRYKDMKQSGYINNLDNGFFARALFIGIILAVFCSLFIGTEHNDGTIRNKIIVGQKEKRSIYQI
>WP_004845803.1 MULTISPECIES: AAA family ATPase [Mediterraneibacter]
MNQQFIQSLSIDWNKIEDDSYLREIEAINKLKEVVFEKPITFFVGENGSGKSTLLEALAVSYGFNPEGGTKNYSFSTFDS
HSELYNAIRISKGFRKAKWGYFLRAESFYNVATKELEYSDWAHPSEKYHEKSHGESFLALTQNHLRPNGLYLFDEPEAAL
SPQRQLTLLMEIYSCAKEGSQFIIVTHSPILLGIPDAQILSFDDGIVHKCEYEDTQSYKVTEMFINNRKILLERLLSE
>WP_004845804.1 MULTISPECIES: GNAT family N-acetyltransferase [Mediterraneibacter]
MEFFAKTFDELTTKELYEILKSRSQIFTIEQNIHCQDMDDIDYNSLHCYIMDDNKVVAYLRAFSQDDNKYIVRVGRVLTL
VHGNGLGKELMQKSIVAIKEKLKCKKICIDAQKHAVGFYKKFGFRVSSDDFLEEGIVHQKMELCTHF
>WP_004845805.1 MULTISPECIES: hypothetical protein [Lachnospiraceae]
MGENYLDMATVIVIFFALGILLSRLGGIGGIVVRIKRIICKLMGHSD
>WP_004845807.1 MULTISPECIES: hypothetical protein [Mediterraneibacter]
MIKDLMYIELKTGYSDDGPAWIGYVKTSKTKKTIYFNNHAFQKYNGNYANYIDIENGDEYWISGLKKKESNRHWAGHGKI
MIDRRAVNEYLTLIDEKELPLNLFEIIDIEDRFPVERVNKLLNDKE
>WP_004845811.1 MULTISPECIES: ABC transporter permease [Mediterraneibacter]
MLNFIKSEYYRMIHTTGIRVFFGILSVLTILLISGISIVETQYHTTSFSYSILVSSPMFFTLMGMLTASVLYEDSKRNGI
IKNSIANGIPRGKVFFSQCIVSITTATVIMTIVLTLWIFMTELFLDKTGPVHMTDLLMEIPAIYLIAVSSIVLTIVLCLC
FQNGAFIFFTWLFVFFIFPTILLKFGIAVSAHFKTDFIYNIAMWMPSNFFQINTANVNMSSCITAWDTTGGMLRCIIAGI
SGIIIFMAIGFRHIRKADL
>WP_004845813.1 MULTISPECIES: ABC transporter ATP-binding protein [Mediterraneibacter]
MNRYVIETKQITKTYNPRSPFIALDHVDLHVSEGCIYGLIGDNGAGKSTLLKLLAGHIFPTNGELCLFGETEEKALCNIR
KNIGCLIEYPCFVPGMTVEQTLHYYAIQKGVPDNKKIGEAIQLTGLSEKQHAKCKTLSLGQKQRLGLAVALLGEPQILIL
DEPINGLDPSGIVEFRSILQQLNEQKNITILLSSHILSELQHLATVYGFLNKGILLEEISSEALHAKCANCIELTVSDAE
KYTVLLEKIFPEENYKVLPGNTIRIYKPHETAESFSRLAAKNDVYITKMQTLQTSLEDYYMELKKRGAVKC
>WP_004845814.1 MULTISPECIES: response regulator transcription factor [Mediterraneibacter]
MGEQILIAEDDADINNLLAKILRTEHFKPIQAFSGTEAKLLFMHNTPDLILLDLMLPGLSGEELLSELRENLSSDVPVII
LSAKIALADKVSLLKMGADDYITKPFEPEEVIARIQAALRRTATSKKLSCLNLELYPDSRKVTVHGIELSLTAHEYDLLY
LFIKNPEKVYSREMLYDLVWHGGYYGENNTVNVHVSNLRKKIKEADPENEYIRTVYGIGFKLVLHSNKTKFEAVI
>WP_004845816.1 MULTISPECIES: phenylacetate--CoA ligase family protein [Mediterraneibacter]
MIWAKEETLPREEIERIQLTKLKDTVRYIYDRVKPYREKMDMAGVRPEDIQTLEDLKKLPFTYKADFRDHYPDGLFAVDK
KEIVRYHASSGTTGKPTVVGYTRNDLDIWLNNVARIACMGGATEEDVAQIAFGYGTFTGALGLHGGLEKIGASVIPMSSG
NTNKQIMFLQDMGVTLLVATPSYALHLGEELRRRGIDPSKDLKIRIGLFGGEGMTEPMREEMHRVWGEQFVCTQNYGMSE
LCGPGVSGECTQLCGMHINEDWFIPEIIDPETEEVLPPGERGELVVTCLGKEALPIVRYRTGDMTRLMYEPCKCGRTTCR
MENLSGRADDMLVIRGVNVFPTQIEEVLLKIDEIGPHYEILVERKNRLDVMTITVELIDDRLLDSYAKLSELETRIKSAL
KSQLGLATCIRLVAPNSLRRFEGKAKRVTDLRKDGL
>WP_004845818.1 MULTISPECIES: indolepyruvate oxidoreductase subunit beta [Mediterraneibacter]
MAVKNIMIVGVGGQGTLLTSRILGGLTIAGGYDVKLSEVHGMAQRGGSVVTFVRYGEKVAEPIVEEGQADVIIAFERLEA
LRYAHFLKKDGVLIVNDWRIDPMPVVIGAARYPENILEDLEKEYKVYKVDATEESKKLGNPKVFNLIVLGVAAQHMDFTK
EQWYEVIEKTVPQKTVELNKKAFDVGYTLK
>WP_004845819.1 MULTISPECIES: ACT domain-containing protein [Mediterraneibacter]
MIRQISVFVENQPGSMMNVTNVLTEAHVNIRAISTFDTPEFGIMRLVVDDPVRAKESLTSKGFVNRVSDVIGAELKDEKG
NLNQMLKILADGQINVNYIYSFVIREGKAPVMVFHTDDFEKAESVLKQADVKLVEEEDL
>WP_004845820.1 MULTISPECIES: phenylacetate--CoA ligase family protein [Mediterraneibacter]
MAAVSRENWVERIRDPKIECMSRDEMAALQSRRLVEVVNRVYNNVEFYRKKMQDMGIEPGDIKSIEDIGKLPFTTKEDLR
ENYPFGLLAIPKKDVVRVQGTSGTTGKLTIAPYSQKDVEVWGECVARELTMAGLTEEDIIHVCYGYGLFTGGLGLDFGAR
ALGAMAIPMSAGNTKRQMMCMEDLGATAFACTPSYALYLAESIQEAGIVDRLNLKVGIHGAEPWTEEMRKKIEDILHINC
FDIYGLCEITGPGVAQDCIHKAGLHVQADYFYPEVLNPTTHEPCADGETGELVFTTLAKEAMPLLRYRTKDLTSIDHSTC
ACGRTLPRISKFTGRTDDMKVIRGVNVFPTQVETALLSIGGVVAPHYMMIVDREDNLDVLTVMVEVDESVFSDEIRKLDA
LRNKIAATLKTALGVSVKVKLVEPKSIQRSEGKAVRVIDNRDL
>WP_004845821.1 MULTISPECIES: hypothetical protein [Mediterraneibacter]
MGITIQQLSVFLENREGRLDEVLSVLAGNDVNIVALSLADTTEYGMLRMIVSDPNKGKAVLKENGITAMLTDVIALRVPH
ETGSLSRAMHQIVDGDVNIEYMYAFANGEDASAVLKCDDPARVVDILRGSGFDVWEASEAYVSNIK
>WP_004845825.1 MULTISPECIES: putative DNA modification/repair radical SAM protein [Mediterraneibacter]
MLKLMQTEMTLGEKLEILSDAAKYDVSCTSGGTERKGDGEGMGNCRKAGICHSFSADGRCISLLKILFTNECIYDCKYCV
NRSGNDVVRTSFTPEEVCTLTMEFYRRNYIEGLFLSSGVLKSPNYTMELLYTVLYKLRHEHNFQGYIHVKAIPGADSRLI
QMTGYLADRMSVNIELPTAESLRLLAPHKTRKNILAPMRFVQQMSAENQYEIQTYRHVPKFVPAGQSTQMIIGATPESDY
QILHVAESLYKKFDLKRVFYSAFIPVNEDKNLPSVKEQRPPLLREHRLYQADWLLRYYHFEAGELLDEENPNFNAYLDPK
CFWALRHLEEFPIEINYAAYDMLLRVPGIGYKSASRIVKARRMGMLDFEDLKKMGVVLKRALYFITCKGKMMYPIRMDED
YITRNLLNTKEKLPEGADGMSFRQLSLFDDMGIE
>WP_004845826.1 MULTISPECIES: TIGR03915 family putative DNA repair protein [Mediterraneibacter]
MKQIYICEDTITGIYSALHDAWKECRDTQAGVELRGRTQRQLFCEYRIVEESEEKALRLERMIKHHLGYNAYWEIYHALL
STDDRKGTVVFEVLQEARKIRQSEKIMEHLGCPAVADVFSMSRSVSNEAHRYEEFIRFRELENGILFSEITPKAQILTCV
ADHFEDRFPLENWIIYDKTHKVCLVHGVRKRWRLVWGELFNERAAENISEEERKYEFLWKRFFHSVSIKERENPKCQQAH
LPFRYRGEMTEFSCAEDKIGL
>WP_004845827.1 MULTISPECIES: ATP-dependent DNA helicase [Mediterraneibacter]
MKYEVTERAEILLKEEVKIVRISVRDLVEFVLREGDIDNRKIGMSDKDVMAMGGRLHRKIQRQMGSDYHAETAMKLQIPC
GEFDLRVEGRADGVIIKGDTSEVIIDEIKGILRDLSLIEQPVNVHLAQAKCYAYIYAKQHSLREIGIQMTYCNLDTEEIR
RFLSHYTYEALECWFEELISSYEKWARFQIKWEEKRNSSIRLVEFPFSYREGQREVAAAVYRTILRKKKLFLQAPTGVGK
TISTLFPSVKAIGEGLGEKIFYLTAKTITRTVAEQAFRILGEQGLQMKVITLTAKEKICKCEETECNPVSCPYAKGHFDR
VNDAVYDLIMNYNEITRDVIENQSEKYMVCPFEMSLDVSLWVDAVICDYNYAFDPTAHLKRFFSENAGKKYIFLVDEAHN
LVERGREMYSARLYKEDFLELKKMMRVKEPILSKKADEVNRQFLLLKRECEEYRVLESVSHLAIKLMNLLAEMERFFEKS
SESDKRDQVLELYFKVREFLNIHDILDENYVIYSEYQQDGRFMVKLFCVNPAVNLQAYLEYGIGTVFFSATLLPVRYYKK
LLSIETDDYAIYADSPFPKDSRLLLIGRDVSTRYTQRGPEMYRRIASYIVGAADAKKGNYMVFFPSYRVMEEVHSVFSEK
CGKISSAVQSPFMSEEDREVFLKEFDEIREESFVGFCVMGGIFSEGIDLPEDKLIGVIIVGTGLPQVCNEREIVKQYFSG
IGSDGFEYAYLYPGMNKVLQSAGRVIRTEKDRGLILLLDERFSTGRYRELFPREWSNARHCTAESLTSYMQEFWEC
>WP_004845829.1 MULTISPECIES: TIGR01906 family membrane protein [Mediterraneibacter]
MNGKTKKIIQWTAGVIFSLLIIFVILISSFEIVLYSDMSVYRKEYEKYEVLDELDMTMDDAMYVTREMMDYLRGDKETLS
VITEVEGKRQDFFNEQDRFHMREVRDIFAGGLRLRTAALVAAAVSLLILYMCRADVKKILPQTYQVAVGIVLIPTAGIGI
AAAIDFNSVFVQFHNIFFDNDLWLFDPAEDFMIRMLPEGLFYDMAFRVGSLFAGILVILFLLSLYMRWRENSRKVKEKTG
KKKND
>WP_004845833.1 MULTISPECIES: hypothetical protein [Mediterraneibacter]
MNKKAWYTFRIVLGGYLAWLGIRMLIEMVNEKPNNMVFMCVMSVIFILIGLAYAIYYVKKMFDLKKEDHRIEEEDKEAFD
AGKDQADRKRRKNVLPEIGPNEEMKKEAEQGKTDKETAQSGNNIEKEAEKLDDKAEGETEKSGYKAGSETEQSDDKVKKE
AEKPNDKNEEDAEDEMIKEGGKNQEPELAMEEFIEETETEIENDYEER
>WP_004845835.1 GNAT family N-acetyltransferase [[Ruminococcus] torques]
MIIRKLEQSEHIATRKLWEEIFPEDTKAFLDYYYYIKAAKNQIYVVEEDGRICSMLQLNPYRIRLEDKSFPSEYIVAVAT
KKEYRSRGYMRALLNTVLERMHSEKVPFTFLMPAAEAIYRPYDFRYIYDQCMQEVKKDETADDRNRESEPQKEGTLEFSD
AGLWDAEEMADFFEEHFSDSWQVYAQRDTAYYQTMILEQQSEKGGVRLMRENGVLKGFYAYALEEGLEVREPLYLNQFEG
EFERSMQMLLDKSNIRKADQNENRVQQSLRIYAPLNKKSCKMRSMIMARIVCLPEFLKAMIVDETETLECSFAVLDSILY
KNSCVWKLTSVQGEKEIHVQETEDSQGVFPIADLTEYLFGRIDLEELREREGVICTAELGEELEKIEKLTRVYFNEVV
>WP_004845840.1 MULTISPECIES: Mini-ribonuclease 3 [Mediterraneibacter]
MEKSLGYGFEYYMDLIPGMKQADPKASSSIVLAYIGDCVFDLIIKMRVVGRGGRQVHKLHEETSRYVQASAQSFMMRAIQ
EHLTEEEHAVYRRGRNTRSVSAAKNQSITDYRRATGFEALVGYLYLKKEYKRLVELVTIGLESMEKELENGEKND
>WP_004845841.1 MULTISPECIES: 23S rRNA (guanosine(2251)-2'-O)-methyltransferase RlmB [Mediterraneibacter]
MERKTIEKIEETKEHTLVIEGRNAVLEAFRSGRTIDKLFVLDGCQDGPVRTIVREAKKHGTILNFVGKERLSQLTQTGRH
QGVIAYAAAYDYAEIDDMLKLAEKRGEDPFLIVLDGIEDPHNLGAIIRTANIAGAHGVIIPKRRAVGLTATVAKTSAGAL
NYTPVAKVTNLVKTMEELKEKGIWFVCADMDGQSMYDMNLTGPIGLVVGNEGDGVSRLVKENCDFVASIPMKGEITSLNA
SVAGGVLAYEIVRQRLAK
>WP_004845842.1 MULTISPECIES: RNA polymerase sporulation sigma factor SigH [Mediterraneibacter]
MEQYEKLTDEQLIEKLHSGDRDVTDYLMEKYKMMVRKKARAMYLIGGETEDLIQEGMIGLIKAVRNFDSGMGRSFAGFAE
TCVLRQMYTAIEASNRKKHMPLNSYISLYEESETNKNGTKLPLIDLIEPDRENDPEALYFGREYTEAFIERLKENLSPME
EQVLYLHLTGTDYKKIAELLKKSPKSIDNALQRIKKKTEKMLKTEIRA
>WP_004845843.1 MULTISPECIES: D-aminoacyl-tRNA deacylase [Mediterraneibacter]
MKFVIQRVKQASVKVEGSVIGEIEKGYLVLIGVSDKDTEAVADKMIKKMIGLRIFEDAEGKTNLSLADVGGSLLLVSQFT
LYANCKKGNRPSFIEAGAPDKANQLYEYIIEESKKSVSVVQTGRFGAEMEVSLINDGPFTILLDSEML
>WP_004845850.1 MULTISPECIES: hypothetical protein [Mediterraneibacter]
MRRNDRETEIRMMTMEEYLKKRQAIRRRGNMGENECHEKTAAALKLVELLYN
>WP_004845852.1 MULTISPECIES: SEC-C metal-binding domain-containing protein [Mediterraneibacter]
MSEKCLLDQWRDMAYDRNLSKEQLESFWGKYFTIETSIYEQLLDDPDTEVKGTVKELAEKYGQDVMTMVGFLDGINDSLK
TPNPIETMDEDTEVSLGFDKEKLYKNMVDARADWLYELPQWEKIFDENTRKRLYKEQKNSGTIRKEKKIGRNDPCPCGSG
KKYKKCCGRNA
>WP_004845854.1 MULTISPECIES: DUF1540 domain-containing protein [Mediterraneibacter]
MPQLKCTVQTCVHNKQFLCDLDEITVGGESAKNPKETCCDSFQERKEGSYTNSMKEASDCSCVDCKATNCMYNKECECHA
GKISVEGGDAKQASGTECATFQSCIG
>WP_004845863.1 deoxyuridine 5'-triphosphate nucleotidohydrolase [[Ruminococcus] torques]
MKRIARFEKVSFRQFSDGWDDTFQAIEKGENKDQSKETLKEIYDRIKLPRRATAGSAGYDFFAPVDIILNPGETIKIPTG
IRVWMEPEWVLKCYPRSGLGFKFRLQLNNTVGIIDSDYYNSDNEGHIFAKLTNDSNEEKTVQIKAGEGFMQGIFVEYGIT
VDDAATDVRNGGFGSTTK
>WP_004845867.1 MULTISPECIES: DegV family protein [Mediterraneibacter]
MRDYVITVNSTVDVPKLWLEERHVPVVALKYTIDGETYTDMEGLTAKEFFEKLREGKMSVTSQVNPEEAMEALEPFVKEG
KDILHLGFSSGLSGTLNSMRLAGEMLEEKYPEAKVIVVDTLCACMGEALLLHKALQKKAEGKTIEEVAKWTEENKLHICH
NVTVDDLNHLHRGGRVSKTTAVLGTLVQIKPIIHMDNEGKLQVIGKERGRKKSLNKIVDMAVKQSEGWENDLIMITHGDC
IEDAEYVAQLVREKMGVENILINNIGTVIGSHTGPGVVAVFCMGNER
>WP_004845868.1 ribosomal protection-like ABC-F family protein [[Ruminococcus] torques]
MILACHNLKKSFGDRIIVDTGSFHIEEREKAALVGVNGAGKSTIFKMIIGEEPSDGGEIILAKGRSIGYLAQHQNLIPNG
TIYEELRSAKADIIEMEQQLRSIEHELQSLSGEELNARLETYNRLQSQFESQNGYACESEIIGVLKGLGFTEEEFSKKTD
TLSGGQKTRVALGKLLLTDPDILLLDEPTNHLDLNSISWLETYLMNYNGAVFIVSHDRFFLNRVVTKVIEIENGALSMYM
GNYRAYSEKKQQIRDAKLKEYFNQQREIKHQQAVIEKLRSFNREKSIRRAESREKLLEKITIVDKPQEAVREMHFSLEPY
CVSGNDVLTVEHLSKQFDTQLLFQDVSFEIKRGEHVAVIGDNGTGKTTLLKILNQVIKADNGSFTLGAKVQIGYYDQEHH
VLHDDKTIFEEISDDYPHLTNTEIRNTLAAFQFTGDEVFQVIHSLSGGEKGRVSLAKLMLSEANFLILDEPTNHLDIASK
EILEEALNNYTGTILYVSHDRYFINSTASRILELVNQTFVNYIGNYDYYLEKKDELTQTYASSQIQRQVSTSQNGSETVP
ADGAFLSDSKLSWQEQKEQQAKERKRKSELKKTEDEIALLENRNGEIDFQMTLEEVYSNSVKCQELSTERTKNELRLEEL
YEKWGELAE
>WP_004845874.1 MULTISPECIES: prolipoprotein diacylglyceryl transferase [Mediterraneibacter]
MHTEISFPNLGIYLKNVGKSIDLFGIEIAYYGIIIGTAILLGFWIAAREAKRTGQNPENYLDMGIIGVIAGIVGARLYYV
IFSWDMYKDNLLDIFNLREGGLAIYGGVIAAVISVLVLAKVKHLSAPQIFDTIAMALLNGQMLGRWGNFFNREAFGGYTD
SLFAMRLPLDAVRSSDVTEQMRRHIERIDGVSYIQVHPTFLYESLWCMVLLIILFAYRKHKKYEGELFLMYLFGYGLGRF
WIEGLRTDQLLLPGVGIAVSQLLAGAIVVGTGAAMLYLRKKHKNS
>WP_004845875.1 MULTISPECIES: redox-regulated ATPase YchF [Mediterraneibacter]
MKLGIVGLPNVGKSTLFNSLTKAGAESANYPFCTIDPNVGVVTVPDKRLDVLGEMYHTKKIIPAAIEFVDIAGLVKGASK
GEGLGNQFLANIREVDAIVHVVRCFENTNIVHVDGSIDPIRDIETINLELIFSDLEILERRIAKTVKLSRNDKAAAKELD
LLNRVKAHLEDNKMAKSFVTDDEDEQEWLASYNLLTAKPVIFAANVSEDDLADDGANNEGVKAVREYAASEDCEVFVVCA
EIEEEISQLDDDEKAMFLEELGLKESGLEKLIRASYHLLGLISYLTAGEPEVRAWTIKRGTKAPQAAGKIHTDFERGFIR
AEVVSYDDLMACGTHAAAKEKGLVRLEGKEYVVQDGDIMLFRFNV
>WP_004845882.1 TfoX/Sxy family protein [[Ruminococcus] torques]
MASSKEYLEFILGQLSELEEITYRAMMGEFIIYYRGKIVGGIYDDRLLVKPVKSAISYMPIVSCELPYEGAKEMLLVDEV
DNKEFLTGLFHAMYDELPTPKPKKKK
>WP_004845883.1 MULTISPECIES: hypothetical protein [Mediterraneibacter]
MKDKSILISVGSIIYIVMSGIDRFVYQIPNIIYIPVAILGIALILIGFFKDKSKK
>WP_004845886.1 MULTISPECIES: AAA family ATPase [Mediterraneibacter]
MNDQFIQGVIFDWNRIDNDSYLKEIEAFNGVEKLDFNKSITFFVGENGSGKSTLLEAIAIAHGFNPEGGTKNYVFSTHDT
HSELCDAIKISKGYRKEKWGYFLRAESFYNVATQEENYADLKHPSAKYHEKSHGESFLALAQDNLHPNGLYLFDEPEAAL
SPQRQLTLLMQIYRFAKEGAQFFIVTHSPILLGIPDADIYCFDNGSIHLCEYEETESYQITEMFINNRQMLLNRLLTD
>WP_004845887.1 MULTISPECIES: hypothetical protein [Mediterraneibacter]
MRVLKAIFSVLTIVFGSLGLINIVSTDITLPLMFVFMGLTFLTSAKECYDKGAKKDAMIFAGVAIFVYVVTAYNLISRFM
>WP_004845888.1 MULTISPECIES: hypothetical protein [Mediterraneibacter]
MGENYLDMVPVIVIFFALGILLSRLGGVGGIVVRIKRMICKLIGHRD
>WP_004845889.1 MULTISPECIES: thiamine diphosphokinase [Mediterraneibacter]
MSKQTVIVSGGMVEKDFALSILKSEETEFVIGVDRGLVFLYDNEIKPDYIVGDFDSVPRKLVEYYREELDVPVREFNPVK
DASDTEIALRLCLGLNRKKIVILGATGNRIDHLWANVQCLQIALEAGADACIMDAHNKIRLLDKTVTLKKEEAFGPYFSL
FPLEQPVDAFNITGAKYPLTNHFLKPSDSLCVSNEFVEDEVEISFVYGKVILMETRD
>WP_004845890.1 MULTISPECIES: ribulose-phosphate 3-epimerase [Mediterraneibacter]
MENILAPSILSADFKILGEQIEQTEKAGAKYIHFDVMDGIFVPSISFGMPVLSALKGAVKQALDVHLMVTEPIRYVKEFA
KCGADIITVHLEACEDVKATVDEIKASGVKAGITIKPATPVKELIPYLELADMFLIMSVEPGFGGQAFIPESLDKIKELR
TLLDERGLKTDIEVDGGIYCENVEAVLDAGANIIVSGSGVFKGNITENTKRFMEILKRHE
>WP_004845891.1 MULTISPECIES: ribosome small subunit-dependent GTPase A [Mediterraneibacter]
MQGKIVKGIAGFYYVHVVESGVYECKAKGIFRKDGVKPLVGDNVEIEVLDEEEKKGNIREILTRKNELIRPAVANIDQAL
VVFAVTKPKPHFNLLDRFLVMMEQKKIPVILCFNKSDIAKESDISKMEEIYRSCGYPVFFTSAKEGWKIEEVKKILHGKT
TVLAGPSGVGKSSLINLLQSEVMMETGSISRKIDRGKHTTRHSELLVLEEDEKVEDCGSYIVDTPGFSSLYVNDFEKEQL
KYYFPEFGPYEGLCRFSGCDHVHEPDCAVKQAAEEGKIHEIRYNDYVAMYRELQEKRRY
>WP_004845894.1 MULTISPECIES: 23S rRNA (adenine(2503)-C(2))-methyltransferase RlmN [Mediterraneibacter]
MKKESMRMKKDIRAYEYEELQKELERLGEKPFRAKQIYEWLHVKLADRFDEMTNLSVKLREKLAEEYDIFPVQMAERQQS
KLDGTNKFLFRLYDGNMVESVLMRYKHGNSVCISSQAGCRMGCVFCASTIGGLKRNLSASEMLGQIYQIQKIIGERVSNV
VIMGTGEPLDNYNNFLKFIHILTDEHGLNISQRNVTVSTCGIVPKILELAEERLQITLALSLHGSTQEKRRKLMPVANKY
ELGEVLSACDTYFKKTGRRVTFEYSLVHEVNDTDEDAKELSELLAPRNCHLNLIPVNPVKERSFQRPSRKSALNFKNKLE
KSGINVTIRREMGSDIDGACGQLRRRYEEETMNEN
>WP_004845896.1 MULTISPECIES: methionyl-tRNA formyltransferase [Mediterraneibacter]
MRIIFMGTPDFSVGTLEALVEAGHDVCLAVTQPDKPKGRGKEMQFTPVKEAAVKHGILVYQPKRVRDPECVEELRKYNAD
VMVVVAFGQILPKEILEMTPYGCINVHASLLPKYRGAAPIQWAIIEGESVTGVTTMQMDEGLDTGDMILKTEIPIAEDET
GESLHDKLAEAGAALCVKTLHAIENKTAVFEKQPESPTAYAKMLTKDLGNIDWAKSAVQIERLVRGLNSWPSAYTHRDGK
VMKIWKALAKPQEECAEQTELGSEEHTAQKTGKNAMPGTVVSVAKDSFCIQTGDGVLRILEVQMPGKKRMDTGSFLRGYK
VEEGMVFGRE
>WP_004845897.1 MULTISPECIES: peptide deformylase [Mediterraneibacter]
MAIRVIREIGDDILEKQCKAVPKMTLRTKILIGDMLETMYESNGVGLAAPQVGVLKRIVVIDVGEGPIVLINPQIIESSG
EQTGEEGCLSVPGKFGIVTRPDRVKVRAFDENMNEFEMEGEGLLARAFCHELDHLDGKLYVELAEDGLHEVSYDEEDQDD
AQGGEE
>WP_004845899.1 MULTISPECIES: UDP-N-acetylmuramoyl-L-alanyl-D-glutamate--2,6-diaminopimelate ligase [Mediterraneibacter]
MKLSKLLERLEYEVVQGSVETEVTTLANDSRKVESGSVFVCISGAVFDGHQYVSDVAKKGAAAIIAERDIEAPKGVTVIK
AENTRYALALMSAAYFGYPAEKLKVIGITGTKGKTTTTYLIRSILEGVGHKVGLIGTIEAIIGDRKIPAANTTPESFTIQ
QYFAQMVEEGCDSVVMEVSSQGLMLHRTAGIPFEIGIFTNLGKDHIGPNEHKDFEDYKRCKAMLFQQCKLGIANIDDPYY
ADIFRGATCKVETFGFSPKADLRAENVNLVSKPGYLGVSYHVAGKADFDVEIDIPGKFSVYNSLTAIAVCRHFGVPSEKI
TEALKTAHVKGRIEMIKVSDDFTLMIDYAHNAMSLESLLTTLKEYEPKRLVCVFGCGGNRSKDRRYEMGEVSGRLADLTI
ITSDNPRFEEPQEIINDIKVGIAKTDGAYVEICDRKEAIKYAIEHGQSGDVIVLAGKGHEDYQEIKGVKYPMDERTLIAE
VLEEIREN
>WP_004845903.1 MULTISPECIES: xanthine phosphoribosyltransferase [Mediterraneibacter]
MNFLEERIVKDGVVKEGNVLKVDSFLNHQMDIKLLDQMGAEFKRRFAKKPINKILTIEASGIGIACVAAQHFDVPVVFAK
KSQSINLDGEMYVAEVESFTHKCRNHVIVSQKFLTPEDHVLIIDDFLANGCALQGLIQIVQSAGATVEGIGIAIEKGFQS
GGRIIRNLGFQLESLAIVDGMDAAAGTVTFRSQEEQKEAEQPAEKCEQCRSATLD
>WP_004845907.1 MULTISPECIES: membrane protein [Mediterraneibacter]
MVNTIYELAWIFFIYSFIGWCGEVIVAAVNRHKFVNRGFIAGPLCPIYGTGAVAVAVFLPELKENLIFLFIGGMIVTSFV
EYITGRLMEKILHKKWWDYSDQKFHLDGYICLRVSALWGVCSVLMIYFLNPFFCGLVNMIPRLIGEVILWVLLGLLIADG
LGSGIAVLELKRKKGRIEQITEELQKTSKFLENALTKRIQKRLVKAFPNIETEKDAEQEEKFAEGCGFFKLASLFIIGAF
IGDIVETIFCLITTGRLMSRSSLVFGQFSIVWGIACALLTWILYRYRDKSNWFIFLFGTILGGAYEYICSVFTEIAFGTV
FWDYSKIPFNLGGRINLLYCFFWGFAAVIWMKAVYPFLSRQIERLPKKAGRIICSLLLVVLTADMALSFAALARYGERQE
GKEGNGIIAEKLDEYFPDQFIEKRYENLKIAK
>WP_004845910.1 MULTISPECIES: hypothetical protein [Mediterraneibacter]
MQSYHLTQWVLFFFIYSFIGWVWECCFVSVRKRRWVNRGFMYGPMLPIYGFGALAVLISTIRVRDSIPLIFLFGMVGATL
LEYVTGAVMERLFNVKYWDYSNQKFNLNGYICLTSSLGWGLFSVLLVKFVHVPIEGAVLKIPTIIAEGIAFVLTVAAAVD
VTQSFNDAMDLKRILAQLEESKKQIRKIQEKLKVASEEFVEDYRQRAGEFVEDYRQRAGEFVEDYRRRVEEHVEDYRGRA
EEMAEDYKKLAEEHMDSYRQRAEEMVEGYKEEIKVQKKKRREQINSRKEEYLARVHARREERQRLLARLSERAELLMKEE
FTSKVDELIGEDKREEYAKIKKNISREMTKMHDRTDRSYIRAARHLKGNPTAVSKRFSEALAELRKHMDEK
>WP_004845911.1 MULTISPECIES: ribose 5-phosphate isomerase B [Mediterraneibacter]
MKIGIGNDHSALELKAEIISFLKEKGHEVVDYGTNSSESCDYPVYGEIVARAVAAGEVEQGILICGTGLGISLAANKVKG
IRAAVCSEPFTAKMARVHNNCNILAFGARVVGAELAKMIVETWLDAEFEGGRHQRRVDLITAIEEK
>WP_004845915.1 MULTISPECIES: RluA family pseudouridine synthase [Mediterraneibacter]
MERTITYKITDSGQNIRIDSFLRKHGYSMQNLTLLKKMPESILKNGEWSYMQTTLQAGDILTVRIQEETSSPNIPAVNLP
IDIVYEDEDIIVINKAAGMPIHPSLNNYRNSLANALMWYYEQQNKPFIFRCTNRLDRDTSGLTVVAKHMVSSNILSSMTA
RHQIEREYLAIVRGHVTPFEGTINAPIGRTGSSLIERKIDFENGEHAITHYHTVFEKNGLSLVSLILETGRTHQIRVHMK
HLGFPLIGDYLYNPDMELIDRQALHSHCLRFLHPITGRQMTFTADLPEDMARLFA
>WP_004845920.1 MULTISPECIES: diacylglycerol kinase family protein [Mediterraneibacter]
MEKEYDFIINPKARSGMGMKAWQKIESELKARHINYRVYLTKRRGHAAKTAAFITADDKRHTIVVLGGDGTVNEVVNGIK
RPDLITFGYIPIGSSNDFARGLKLPKDPMKALQSVLSPKKVISADVGQISREGKSRRFIVSAGMGFDAGVCHEVCVSQWK
KRLNKIGLGKLSYAVVALDRLKKDRPTKLTVTLPDGRKQMFEKTLFVAFMNLPYEGGGFRFAPEASVTDGCIDIVIAHHM
SPLKAVWLLPRAFFGKHTGAKEITIIRSPSVSVEAQRSLPIHTDGEAAFSRYKASVEILEEKLHIIAG
>WP_004845921.1 MULTISPECIES: TetR/AcrR family transcriptional regulator [Mediterraneibacter]
MKEKEQISRQQQKSRETKEKIFKAAKRILQKGGYEELSIKNICEEAGVSNGSFYHHFKTKDDLLSYYIEDQPQIEPNLLE
LPDSVQAVKDGIIQVYLNYVKYCRELGVEFMSGYYDTKNQALNADIRTERPYPIVTVRAYVEKAVQAGVAVLNEPIEEFT
TDIRMIVIGNVFEWCIKHGKADFEGNMSRSLRCYLDGALREAVR
>WP_004845924.1 MULTISPECIES: amino acid ABC transporter permease [Mediterraneibacter]
MGNFSAKVDKFIEIFIDQNGYVKVVQGLQNTVLIAIVGLVIGILIGTVIATARVLPKYKVLPRVLNGICSVYVAMFRGTP
MVVQLLVFYYVLLPIIGWNITGVQVAMLVFGLNSGAYISEIMRSGIQSVDAGQMEAGRAVGLSFGASMMKIVIPQAVKNI
LPTLGNEFIALIKETSVVSFVGAADLYVAFNYIGTNSYEFMVPYLVMALIYIALILVVTLLVKLLERSLKKSDRRN
>WP_004845926.1 MULTISPECIES: undecaprenyl-diphosphate phosphatase [Mediterraneibacter]
MLEALKVIIFGIVEGITEWLPISSTGHLILLEELLHLKQNQAFLDMFYVVIQLGAILAVVVMYFHKLNPFSPKKTQKQKM
LTIQLWVKVIIGSIPAMLIGLPFNDFIEEKFNNSYVVAATLIIYGILFIVIENYQKDKQPKVEKLSQLTIQTVLIIGVFQ
ALALIPGTSRSGATIVGALLIGVSRGVAAEFTFFLAIPAMFGASFLKLIKFGLNFTGMQVFLLLLGTVVSFAVSILAIKF
LMQYIRKHDFKVFGYYRIVLGVIVLLYFGIKTLLA
>WP_004845934.1 MULTISPECIES: DUF3343 domain-containing protein [Mediterraneibacter]
MKKREKKIVITFHTTTDAMAMERYCKKRKEPGRLIPVPGTISAGCGLAWCVLPQEREHLLKVMEEGDITPQAVHECML
>WP_004845937.1 MULTISPECIES: glycoside hydrolase domain-containing protein [Mediterraneibacter]
MKKTKKLVMSWLLAFCCVITLVAPSVVNAAADDFEIIDDTDARFVYSDGNANNGGWESAGAGDASVTEHWSNTAGATLDI
TFNGTKLELYGKKAANHAMFSVSIDGSEAVECDAYAAVTEPEAKLFESKTLAAGNHTAHITVLEKRNEASTGTGSVYGVQ
FVYAKAFEAEIAEPEFPGYTEVDDAVFTTNHEPFKIQYEPAGAWTAGSGNGNLFYNGTEHYSAKGVDVSYEMIFTGTGVE
IHASKNTVHMNCDVYIDDVKVGELAAQNAGAMHKQKLFEKKDLANTKHTLRVVPKEGESIEGKVIQLDKIVVFHDEITVP
DSIVLNRTELTMTPGASSELTASVIPWNANAKLVWTSSDSSVVEVNDGKLTAKEIDVKKTVTVTAASAEDNSVLAEAKIT
VDPALAFMNAYVGNEKLLETELDYDKLKAGNGSVYNGTAWLNDELNSKIVVTTEKDVHNVQVTASDFKNEKGQVLSKDNI
DIKWLKEIAAKEGRNAQGQTKNYPDVIYKGGKKDIDAQDVQFAWVNIAIPKDTAAGNYTGTITVSADELDKPFELTYNIE
VLNLVQPAPEATELQVWQHPFSVANYYLGLGENPSGGITNEVREDFYFTEKHFNLMRDSIKEYVSIGGHDVVANVVEEAW
NHQSYYNDLSMVKWTKKADGTWEFDYDWYDAWINFMIECKVLDPANGIGQIKCYSIVPWNNQIAYYDEAQGKVVKESHNP
GTAKWKEMWEPFLKDFMEHSKKMGWFDITYISMDERGLDQLEPAVEMIESVKDEDGNHFKISSALNYAAPEYYEFTDRID
DISINLGNTGNVQQMNDLSDHRRDLGLTTTMYTCTGDYPSNFMISDPGDNYWDIWYTMTLGTDGYMRWAWDNYVYDMHGD
ATYRYWEPGDGWFIYPMEREAVGEDFNASFYSTPRYELFKQGIRDVAKAKYLLNSESATAEEKTELTDVVEHLAKPQKGT
YQGSAVAASEKDRMLVHSETERALDATNALARNVAERENPNPKPESADKTALNAAIKDAEALKKEDYTAESWKAFETALN
AAKETAADKDAAQTEVDNALNVLNAAVAKLEKVKDPNQQQPVQPQPEQTKPDKTTPQTGDRTNAALLFGCAVLSGAGVFF
AYRRRRTIK
>WP_004845938.1 MULTISPECIES: sulfurtransferase-like selenium metabolism protein YedF [Mediterraneibacter]
MVKMTVDAMGDHCPIPVVKTKKALGKLQGAGQIEVLVDNETAMKNVMKMAKSSGASAESEKISDREYKVMITVEEKNAAV
SESDQKGQTAGKESRAQAEGGGKEAGESDHNPAAENGSNSSAQGMNKVQLSSAGCATCIGTVVAVSSDKMGSGNDELGAV
LMKSFFFAETQLDTLPDKILFYNGGAKLTVEGSDCLEDIRILEKEGVEILTCGTCLDFYGLKEKLAVGAVTNMYTIAEIL
QNAVSVVSP
>WP_004845939.1 MULTISPECIES: class I SAM-dependent methyltransferase [Mediterraneibacter]
MWIADNWKDYEVIDCSNGEKLERWGDYLLVRPDPQVIWNTKKNHKGWKQMNGHYHRSKKGGGEWEFFSLPQQWQIHYGSL
TFNLKPFSFKHTGLFPEQATNWDWFSEKIRNAGRPVKVLNLFAYTGGATLAAAAAGAHVTHVDASKGMVGWAKENAVSSG
LKDAPIRWLVDDCVKFVEREIRRGNTYDAIIMDPPSYGRGPKGEIWKIEDMIHPLIKLCTKILSKDALFFLVNSYTTGLA
PAVLTYMISTELKPWNGHVESQEIGLPVTDSGLVLPCGASGRWESD
>WP_004845941.1 MULTISPECIES: NAD-dependent protein deacylase [Mediterraneibacter]
MYERETERLQKMIEESESIVFFGGAGVSTESGIPDFRSADGIYHQKYRFSPEQVVSHTFFMRYPEAFYEFYKEKMMILDA
KPNAAHLKLAELERAGKLTAVVTQNIDGLHQLAGSKRVYELHGSIHRNYCMNCGKFYDAQYVKKSEGVPKCSCGGVVKPD
VVLYEEGLDEETIRGAVEAIASADMLLIGGTSLVVYPAAGFIDYFRGSRLAVINKSETAKNIRSELTISAPIGEILSRIK
V
>WP_004845942.1 MULTISPECIES: HD domain-containing protein [Mediterraneibacter]
MSENTKSKMTEKKEQRKRLEQQIRFIIEADKVKSVFRQTYLADGSRKENDAEHSWHLALSAILLKEHMDAPVDLMKVIVM
VLIHDLVEIDAGDTYAYDSEGTKSKRERELKAAERIFGILPKDQGTYFRSLWDEFEEYSTEDAKFAHLLDNFQPLLLNDA
SDGKSWAEHGVHKAQVCKRNERIADTSDIVWEKMLEIMDKHVEKGNLKNV
>WP_004845944.1 MULTISPECIES: DUF6465 family protein [Mediterraneibacter]
MAVKKTTSTSRAAAKIANAIKAEPAKAAKTAAKAVKEEEKTAVKAEEKAEVKASEKAPVKAEPEKKEAAKAIETKKDTTK
KLETKAAVLVDTPETEEKAAVKKSVKAPAKAEKKAPVKKAASKKAELKTEMFLQFAGKEYTDKEIFDKIKYVWSKVLKNK
VGDMKDVKIYLKPEESAAYYVINGDTTGKVDL
>WP_004845945.1 MULTISPECIES: trimeric intracellular cation channel family protein [Mediterraneibacter]
MDEFIFILELIGTVAFASSGAMIAIEKKMDIFGVNVLGATTAVGGGIMRDIILGLTPPGAFSHPVYVLVAALTSTILFVI
AYAKPTAFESRVKTDYYDKLMFWCDTAGLGIFTVVGIQAAVRAVGGENVFFFVFIGTLTGVGGGVLRDIMAGETPYILVK
HIYACAAIAGGIVCVVGRTAFGEAYGTILGLAATVLLRFLAAHFRWNLMRVS
>WP_004845946.1 MULTISPECIES: MarR family winged helix-turn-helix transcriptional regulator [Mediterraneibacter]
MDAYRTINDTLVNLFNEIWELEKEAIITEEFKDITNNDMHIIEAIGLSGENTMSSVAKKLKITAGSLTTAVNALVRKAYV
KRERSEEDRRVVYIALTEKGEKAFYHHEQFHRQMTNAVIEKLDDEEIDALVKMLKDISAFFRSYQS
>WP_004845949.1 acetyl-CoA carboxylase biotin carboxylase subunit [[Ruminococcus] torques]
MIEKILIANRGEIAVRIIRACREMGIETVAVYSEADKEALHTQLADEAVCIGPAQASESYLNMQNLISAALVSGADAIHP
GFGFLSENAKFAELCEQCEITFIGPDSKVIGKMGNKTEARATMIAAGIPVIRGTNGAVLDLEEGKKEAARIGYPVIIKAA
LGGGGKGMRTAQSEEEFESCFVTARKEAEKAFGDGTMYIEHFVEHPRHIEFQIIADSYGNIVHLGERDCSIQRNHQKMIE
ECPCAALSDELRKKMGETAVKAARAAGYTNAGTVEFLLEKDGTFYFMEMNTRIQVEHPVTECVTGIDLIKEQIRIANGGE
LTFRQEDIRMTGHAIECRINAEIPERNFTPSAGRITDLHLPGGNGIRVDTAVYSGCEVLPYYDSMLAKLIVHGKDRREAV
DKMRSALGEIIIEGIGTNVDYQYEISENEDFISGKTDVDFIRRLSSETA
>WP_004845951.1 MULTISPECIES: acetyl-CoA carboxylase biotin carboxyl carrier protein [Mediterraneibacter]
MKTEQILQLVEAVSGFGLDEFEYEEDGVKLKLKKGGNVCTSVSAETAGRTKTEAEIARTEENAEVLLEGKIVKAPLVGIF
YASPEEGGTPFVQAGDKVEKGTVLGIVEAMKLMNEIESDFEGTIEEVLVENGAAVEYGQPLFVIK
>WP_004845952.1 beta-ketoacyl-ACP synthase II [[Ruminococcus] torques]
MKRRVVVTGLGAVTPIGNTVDVFWDEIKKGTVGIGPITQFDVSDYKVKIAAQVKGFDARERLDFKSAKRMELFTQYAAAA
AKEAFEDAGIDMEKEDPYRAGVIVGSGVGSLKCVEDNYETILKKGPNRVHPLMVPLMISNMAAGNISIRLGLRGKCTNVA
TACASGSHCIGDAFRAIQYGDADIMVAGGAESAISPTGLAGFTALTALSTSEDPTCASRPFDKDRDGFVLGEGAGIIVLE
ELEHAKARGAKIYAELAGYGATADAWHITSPAEDGEGAAMAMKLAMREAGVRAEQIDYINAHGTSTHHNDLFETRAIRSA
LGSAADQVVVNSTKSMIGHLLGAAGGVEFIVCVKSIQDGYIHQTMGTKNVDPECDLNYAVGSPVKKDVNYVLTNSLGFGG
HNASLLVKKYED
>WP_004845959.1 MULTISPECIES: VOC family protein [Mediterraneibacter]
MKIEHIAMYVNDLESVRDFFVKYFGAVCNDGYYNSKTGFRSYFLLFDDGARLEIMNKPQMEDEVKSPVRTGYIHIAFSVG
SKEKVDFLTRQMQEDGYEVVSGPRTTGDGYYESCIIGIEGNQIEITV
>WP_004845963.1 MULTISPECIES: GNAT family N-acetyltransferase [Bacillota]
MFVRGYQMSDCKEITELFYNTVHTINAKDYTKEQLDVWATGQADLEKWNQSLQEHYSIVAIDNKIIVGFGDIDKDGYLDR
LFVHSNYQGKGVATAICNQLEQAVDGKITTYASITAKPFFEKRGYKVVKERQVERQGIFLTNYVMIKEQ
>WP_004845964.1 MULTISPECIES: DUF3784 domain-containing protein [Bacillota]
MKLVDLATGPDWIVWIVFVIFAVFSIILLSGHGSWFISGYNTASKEEKEKYDEKKLCRTIGIGMSIIAILALTMGLLENI
LPAFFVYIALGIILVDVVVIIILGNTLCRK
>WP_004845965.1 MULTISPECIES: helix-turn-helix transcriptional regulator [Bacillota]
MNYGHLELRIEELLQEKGISKNMICKELDIPRSNFNRYCRNEFQRLDANLICKLCNYFECEIGELIRYVKE
>WP_004845968.1 MULTISPECIES: tyrosine-type recombinase/integrase [Clostridia]
MDNPVTFSDITLLNTLATCANMTTDEVFKDFKIMANKKILKNHKYEIYYSESEKSWRTYLPDETKPNKRRPVKRKSKENL
EKEIIRFYIEKQKAENRQNVTLEELYAEWLLYKRDYTSVKAKTIQEYVSEWNRFFKDTELVKMKIGEIKPITLIRFFREA
TKDRQFTHKRVSNARSVLNGIMSYAIEEEIISHNPVSDVNFKQFTYKPVEVQSDNVFSRDDTHKLLNYLRCIIEPYSLAI
QLSFYLFIRVGETKAIRWEDIDYNNRLVYLHRQATCERTLNDDLTFSSRKVKVVNQMKGNTSHGFRKQFLTDEALKILHK
AKELNPNGIYVFEPNGEIMTTDSFNRRLKKYCKEAGVPYHSSHKIRFYNASTAFDGNNLTTLSYLMGHSETATTLHYLRN
VNKRKNDRLAFQNLGISS
>WP_004845978.1 MULTISPECIES: response regulator [Mediterraneibacter]
MKVIIADYDEEAIRLFEEQCKQFSYVELSGKFNDSAETLKYVSRHRVEAAFINIELNGMDGLQLGEKLRELNPKIVLVFF
IEHTEYILEALRIKADGYMIRPYTMEDLTWTMGNAKLLSRRQKKPAYIRTFGRFDLFINGELVIFSNKKAKELLALCVDN
KGGVVTMEEAVDKLWENRLYDEKVKNLYRRAVMDLNKIFSTYGIKDVFVKKRAACWINYANVDCDYYMWIEENILSGTGK
SVRSGIDTRGGVYDGVFMG
>WP_004845984.1 MULTISPECIES: stage 0 sporulation family protein [Mediterraneibacter]
MVKVIGVRFRTAGKIYFFSPGQFDIKQGDNVIVETARGVEFGRVVSGVKEVAEEDVIQPLKSVIRIATEQDQKVVNKNKQ
KEKEAFKICLEKIRKHGLEMKLIDVEYTFDGNKILFYFTADGRIDFRELVKDLAAVFRTRIELRQIGVRDETKIRGGIGI
CGRPLCCSTYLTEFSAVSIKMAKEQNLSLNPTKISGVCGRLMCCLTNEEETYEMLNSQLPSVGDAVTTKDGLTGVVHSLS
VLRRLVKVIVNLENDEKEIREYMADELKFKPRRKKQKVTKEEMKQLAELEKE
>WP_004845985.1 MULTISPECIES: tRNA1(Val) (adenine(37)-N6)-methyltransferase [Mediterraneibacter]
MSGQKKGKEAVLFPGERLDDLQLNGLELIQDPKKFCFGVDAVFLSDFVKIKAGERALDLGTGNGIIPILLSEKTQGRHFT
GLEIQPEMAEMARRSVDYNGLEDKVDIVTGDIKEAAEIFKPAFFDVITTNPPYMIADHGLRNPADAKAIARHEVLCSLDD
ILRESMRLLQDKGRFYMIHRPFRLTEIMIKMNYYKIEPKRIQFIYPYLDKEPTMVMIEGVRGAKPRITVEPPLVIYK
>WP_004845988.1 MULTISPECIES: spore maturation protein [Mediterraneibacter]
MQLLVYISNYIVPFLILSIIVYGLSAKVNVYETFIKGAKSGFFTVVRIMPTLIGLMAAVGILRASGFLDFISGLLENFTG
RIGFPGELVPLTIVKMFSSSAATGLLLDIFKQFGTDSRLGMIASISLSCTETIFYTMSVYFMTAGIKKSRYTLAGALIAT
FAGLAASVLLA
>WP_004845993.1 MULTISPECIES: MarR family winged helix-turn-helix transcriptional regulator [Mediterraneibacter]
MEERCDVGKIINRISHQLKRRMNCHEEEDSLTNMQRHVLHYILLQSMSRDIYQKDVEAEFQIRRSTATGILQLLEKNGFI
LRKAEDRDARLKKIVPTEKAEKVREHVLMNIDRTEKIIRQGIPDEKMAVCIETLELISANLFEDEKCCTEKQKTAAAGAV
>WP_004845996.1 MULTISPECIES: glycosyltransferase family 2 protein [Mediterraneibacter]
MTIKNNPADDVISIIVPCFNEESVLPAFYSAVSDAASSIEGAVCEFLFIDDGSSDRTAEILQHFTEKDERVRFLTFSRNF
GKEAAMYAGLQNASGDYCVFMDADLQHPPALLKNMYHAVKYEGYDCCAGLREDRTGENPIRTFLSRSFYHLIGNACHLDM
GDGKGDFRMMNRAMTDSILELKEYNRYMKGIFSFVGFDTKWIPFHNTERAAGKTKWNFRSLFRYAMDGMLSFSSAPASLP
GFIGMFLLIAAVVTGLVSVFTGHKANWILLLVCLILALNGIQMIFLSLLGQYMSKDYMESKKRPIYIIKKKGGF
>WP_004846016.1 MULTISPECIES: transcription repressor NadR [Mediterraneibacter]
MTGSDRRKQIVDQIRNSTTPVAGKVLAAAYDVSRQVIVQDIALIRAAGYDIISTNRGYIINEPAAVSRVFKVKHTDAQVE
EELTEIIDLGGIVRNVMVNHRVYGHMEAEINITSRRKVTEFMDDIQNGKSSPLKNITSDYHYHKVEADSEETLDLIEDML
RNKGFLVEDRG
>WP_004846017.1 MULTISPECIES: SAM-dependent methyltransferase [Mediterraneibacter]
MKEIFELLKQVLNREFIRAVLSNPRTKDGVVKAKVRPLEKNGDFMFQVEKFTKTQAFHENINCKDAAEILAGHMENFRQM
QIETVQAEYTVLVSKKGKISIKRKNRKSAAPPAELSHDRKKRYILEEGTFVPFLNDLGVMTEEGKIVRTKTDKFRQINRF
LEFIEDILPQLDKGRELTILDFGCGKSYLTFAMYYYLKELKGFDIHVIGLDLKEDVIRRCSGLAKKYGYEKLHFLVGDIA
DYEGVNEVDVVVTLHACDTATDYALAKAIGWNAKVILSVPCCQHEVNGQFAKADKTQCYDGCLDPIMDYGLLRERFAALV
TDGLRAKYLEAAGYDTQVLEFIDMEHTPKNILLRAVRADEKRVTKKSAGTAIEKCERFLQIEPTLGRLLADKGENYKE
>WP_004846018.1 MULTISPECIES: hypothetical protein [Mediterraneibacter]
MKKKIMKAGILIVVFCAAVIISSLVINKDVSDEAADMGAASLPEISFYVGETEVNPLFGYVNKMEIPAVRDTITPLKSDG
SLTVKVEKYGNKIDKLKYEVYSLDGTKKHAEGKADIVKETSQAELDLKGILSSEEPEAVLKVTLDTPLSQNGKTAGYYTR
IVRPKEVTTDQCLAFAKDFHTKALNKEATEELTAYLEPDEKSDNTTYQTVNIHSDITHIQWGDMKPSVIGDVEWDIKESN
TVYTSILAKYKVSCTDEEGAESIYNVKEFFRVRFLVDTIYLLDYNRNMEQVFDGRESDFDENGIILGIIPKDISYEINKD
QTSAAFVQAGELWLYESKKGNLTKVFSMPDQEGRDTRGENDQHAVRVIGIDNKNNITFAVYGYMARGSHEGEVGVGIYYY
DAAENKIEEKAFITSTKSFAIAEDELGKMVYYNQSTSLLHVLADGTLYRIDLKKDEKKVLAENLTDERYAVSDDGHLMVY
QTGGKTDKSATLHIMNLKSGEDYTIKAEDGENLRPLGFINGDFIYGKVNPADTGITVSGEEITPMYEVQIRNSKNKEAAQ
YNFTEQSIYTTDVLIDGNLLTFNRVIKDGETYNSTKQEYVTNNEERKESKIVFETYVSENTGKQMRFTFADGVKKKQKQN
EKPIYQPGKKTLTIELKGKEKEEKYYVYGMGELAAVYNKAGYAVQKAEQVSGVVISSEQKYVWEKGNRDLVYSTEAGKFQ
CEEGESSLDACERYMEQYHAQRLDLTGCSLDQMLYVINRGCPMIAILESAHAVLLTGYTMTDITYVDPSTGESYTVGMSE
MENMTEAGGNTFIGYIR
>WP_004846028.1 MULTISPECIES: NYN domain-containing protein [Mediterraneibacter]
MEERFALLIDADNVSAKYIKPILDELSKYGNVTYKRIYGDWTRPNSAGWKEELLQNSITPIQQFSYTYGKNATDSAMIID
AMDMLYASELEGFCLVSSDSDFTRLASRLRESGKRVIGMGEAKTPLPFRKACEIFTELELLLEDNMMGVSEREEKTVFHT
VSGKESKKMISATKEQVEEAVVKIITENKNNDRETGLGEVGSRLVKLYPDFDVRRYGYSLLSKFLETLPRLMLIQEGTKV
SVALNEDKSRKEMVEEYILYQIEASGESGIPLSALGNRIRLKFADFKVRDYGYSQFKQYIQSFPEVELQGEGERTKAVYA
PVL
>WP_004846030.1 iron-containing alcohol dehydrogenase [[Ruminococcus] torques]
MTTKKSVKKMYCRMFQSVMKAGISTIPWRTPKLMKGAGAVRHLPAAIKRRGLKKALIVTGPTLIGRGLLDGVLEEMEEQG
LLYVIYNKVEQNPTDENVEDAVKVFLENGCDCMLALGGGAPLDCAKAVGARIARPNRQIRQLQGLFRVVKQIPMLFAVPT
TAGSGSETTISAVITDTATHHKAAINDLRLMPKYAVLDPELTLGLPPDVTAMTGMDALCHAVEAYTNDKYNSDTERELCR
KAVRLIYENLLKVYENGSDIEARQKMQQAAFYAGRAFTRGGVGYVHAIGHAVGGLYGTPHGLAMAIFLPYVMRAYGDAAC
KKLAELSDVCRLTTPQESDSVKADAFIGWIEELKVKMQIPQYPEMIRKTDVKQIAKWAEKEANPLYPTPEVWNRREFERF
LLNVCVQGSSEKDRQCCQDK
>WP_004846034.1 MULTISPECIES: citrate/2-methylcitrate synthase [Mediterraneibacter]
MAKNIDSIFFDITPKIEELALKCEQNNAIEKELYTKYEVKRGLRDLNGKGVLAGLTNISDVCASKIVDGKSVPCEGNLYY
RGYNIKDLVRGFLEADHPGFEETAYLLLFGELPNKAQLEEFQNMIAERRMLPPNFVRDVIMKAPSRDMMNSITRSILQLY
SYDEKADDTSIPNVLRQCLNLISQFPMLMVYGYHAYNYRRGEDLYIYAPKAELSTAENILMMLREDRKYTKLEAEILDMA
LVLHMDHGGGNNSTFTTHVVTSSGTDTYSTIAAAMASLKGPKHGGANIKVTQMFEDMKSVLTDWEDEDQIRAYLEALLDK
KAFDRKGLIYGMGHAVYSISDPRADIFKGFVKKLAKEKGHEAEYGLYEKVEHLAPEIIGEKRKMYKGVNANVDFYSGLVY
SMLDLPPALYTPIFAAARIVGWSAHRLEELKNVDKIIRPAYKPLAPYRDYIKLDDR
>WP_004846035.1 MULTISPECIES: alpha/beta fold hydrolase [Mediterraneibacter]
MRDEFYFPSKDGNTEIHTIEWKPEGEVKAVLQICHGMVEYIKRYDEFAEFLCGKGFYVVGNDHLGHGKSVQAKSEYGFFS
EKYGNACVIGDIHTLRQRTMKKYPNVPYFMLGHSMGSSLLRQYIQMYGKGLSGAIIMGAVADHKKATLVFGKRLCRLMAA
VRGWHYRSHFVDHLVVGNFNRKFKPARTRADWVTSDREHLDAYVSDPLCSFVFTVNAYYSMFSGMISMQRKEGVYMIPKN
LPILFAAGSEDPVGNFGKGVRKIYEKYRAAGIRDVSLQLYTGDRHEILNESDREQVYDDLFEWLAGHMENKVL
>WP_004846036.1 MULTISPECIES: asparagine--tRNA ligase [Mediterraneibacter]
MELTTIRELFKDRESYLGKKVTIGGWVRSLRDSKTFGFIVVNDGSYFEPLQIVYHDEMENFAEVSKLNVGAAIIVKGTLV
ATPQAKQPFEIQADEVQIEGASASDYPLQKKRHTFEYLRTISHLRPRTNTFQAVFRVRSLAAYAIHKFFQERGFVYVHTP
LITGSDCEGAGEMFRVTTLDMDQIPKNEDGTVDYTKDFFGKETSLTVSGQLNGETYAQAFRSIYTFGPTFRAENSNTTRH
AAEFWMIEPEIAFADLEDDMDLAESMLKYVINYVLENAPEEMNFFNSFVDKGLLERLNNVANSDFARVTYTEAIEILEKN
NDKFEYKVSWGCDLQTEHERYLTEQVYKRPVFVTDYPKEIKAFYMKQNDDGKTVAAVDCLVPGIGEIIGGSQREDDYEKL
LARMNELGLDEKDYGFYLDLRKYGSTRHAGFGLGFERCVMYLTGMSNIRDVIPFPRTVNNCEL
>WP_004846041.1 MULTISPECIES: CCA tRNA nucleotidyltransferase [Mediterraneibacter]
MKIALPRKVMMIIKNLQLHGYEAYAVGGCVRDSILARRPKDWDITTSARPEEVKKLFRRTVDTGIEHGTVTVLLGRDGYE
VTTYRIDGAYEDSRHPKEVLFTNRLEEDLRRRDFTINAMAYNDEVRLVDVFGGMQDLNHHLIRCVGDPRERFSEDALRIL
RAVRFSAQLNFPIEEETAEAVRELAPTLENISAERIQAELVKLLVSAHPERIQDAYELGITRIILPEWDAMAGVEQNTPH
HKYDVAQHTLHALKYVKRDKILRLTMLFHDMGKPARKTTDENGRDHFKGHALVSEAIARDVMQRLKFDNDTIKKVTRLVC
FHDYRTEATPANVRRAMNRIGVDLFPYYLAVRMADAKAQSSYRRREKIENIVAMRKFYQEAIIKDECVTLRQLAVSGRDL
MNLGMRPGVEIGRMLSELLEYVIDNPEKNDKKILCNYVKKKISQRNKTV
>WP_004846044.1 MULTISPECIES: HU family DNA-binding protein [Mediterraneibacter]
MNKTELITAIAESADISKKDSEKALKAFVDVVTEELKKGEKVQLVGFGTFEVSERAAREGRNPQTGKTMKIEACKAPKFK
AGKALKDAIN
>WP_004846048.1 MULTISPECIES: spore cortex biosynthesis protein YabQ [Mediterraneibacter]
MIPGIGAEAGIFLYAALAGVEAAAAYHVLVCFRKLVPHSGWAVSLEDFIYWLAASIYIFRKMYDTTYGSIRWFFVFGMLC
GAAAGHAGIRKIVKLCAERCGKKEKTEKSCRKARKENRK
>WP_004846049.1 MULTISPECIES: septum formation initiator family protein [Mediterraneibacter]
MNGKKKRTADRRNAGRRRSAHLHSYKKSVLMICTVLVFLSGVLAVGAVKLYAKNNAYKAQEEELAAQIKEEEKRSEEVKE
YEKYVQTDEYIKETAEDKLGLVNPNEIIFKPSNKNK
>WP_004846054.1 MULTISPECIES: glycoside hydrolase family 13 protein [Mediterraneibacter]
MNREALFCDGTQDYVIPAEPKENEKIKIRFRTAHNDVEEVHILTGNSSYPMWKIVSEGEFDFYEIEWQLSDVPFSYLFEV
KSGDQICYFSRCGVSDQREDFYAFMIVPGFSTPEWAKGAVMYQIFVDRFCNGDPTNDVEDGEYIYIGAPSVKIKDWSKVP
AAMDIRNFYGGDLQGVMDKLDYLQDLGVEVVYFNPLFVSPSNHKYDIQDYDYIDPHYGKIVSDGGETLPKGAKDNTGATK
YQKRTGDIRNLEASNELFARLVEEMHKRGMRVILDGVFNHCGSFNKWIDRERIYEQQPEYPKGAYVSGESPYRKFFRFHD
ERKEAWPYNKSYDGWWGHDTLPKLSYEDSPELEQYIMDIGKKWVSPPYNADGWRLDVAADLGCSNEYNHMFWKRFRKEVK
EANPEALILAEHYGDPGEWLQGDEWDSVMNYDAFMEPLTWFLTGMEKHSDERRTDLWGNADNFIGGMRHFMASMLTPSLQ
VAMNELSNHDHSRFLTRTNHIVGRAEHVGAKAAEEGVNYAVMREAVTVQMTWVGAPTVYYGDEAGVCGFTDPDNRRTYPW
GRENKELLAFHKEMIRIHKQEKPLRKGSIKLLYAERNVLAYARFQEDEQIIVILNNSKDLKELTVPVWFAGVPKQGRMER
LMYTYEEGYTTEYDEFIVENGEIVINMGRHSAIVMKPISEGEKTWQGK
>WP_004846055.1 MULTISPECIES: pyridoxamine kinase [Mediterraneibacter]
MAGKVAVLNDLAGFGRCSLTAAISVLSAMGVQPCPLPTAVLSAQTGFESYFFQDLTEQMGMITEEWKKSGAQFDGIVTGF
MSDHRQIGEVNHFLDLFHKEGTFLLVDPVLGDNGKRFSVFDGLFQKEMKQLVKRADIVTPNVTELCLLTDYDYDKIQNIS
ETGDREALFSEVSKAAGRLLDSGVSEVIVTGVLFEEQDAAKECTVGKETGTGGRKVANLTVTREKTTAGISSFIGASYSG
TGDLFASVIAGGKARGDRTEDSVRLAGEMIEKAVRESAALGISGKEGAEYEKYLWMLCKKTKESGEKKGK
>WP_004846060.1 MULTISPECIES: class C sortase [Mediterraneibacter]
MREKRKSRKRHNKRGQILTPVIFLTSLLLFAAGVGIFIYPALSNYLAQREQKEVIEEYAQTVEQIDKDKMARQWELAEEY
NETLLGDPVHDPFIPGTGYALPDNYESVLNVNKDGVMGYLKIPKIKVDLPIYHGTSEEVLEKGAGHVDVTALPIGGVNRH
PVISAHRGLPSAELFTRLDELEKGDRFFLHILDKTLAYKVDQVRVIKPEELEQLQTYHDKDYVTLLTCTPYGVNTHRLLV
RGERIPYEVAEENGGEAFDDEKNQGMPQWVKEYVVMIIAGILLLVFAGRMFAARK
>WP_004846066.1 MULTISPECIES: 4-hydroxy-tetrahydrodipicolinate synthase [Mediterraneibacter]
MSIFKGAGVAIVTPMKSDLEVNYDKLAELLEEQIAGKTDAIIICGTTGESATMSEEEHSKVIRFAIERVNHRIPVIAGTG
SNSTRTAIQLSQEAAKDGADGLLLVTPYYNKATQNGLIAHYTQICNSVDIPAILYNVPSRTGCAIQPTTVAHLVKNVDNI
VGIKEASGDISVGAKIMHLCDGNIDLYSGNDDQVVPLLSLGGIGVISVLSNVAPTYVHDMVTKYLSGDTAGSCKMQLDAL
PICDALFCEVNPIPVKAAMNMMGKEVGSLRAPLTELEEPHKELLKKAMTEFGLL
>WP_004846077.1 MULTISPECIES: DUF6560 family protein [Mediterraneibacter]
MGEIIKFLIYAISMCAIELVINSLYNRKSITDNAGRNEFHYVLKIPGALKYTCMAFFILGLCMFCIFFVFKLQNNPTVTN
GHLWMCLGVMAIGLLGIIRASKWKIAVNGNQMEIQRLFRKSIVLQISEIERVEIGKKNQLLLYASGKKLITIDFLTENYE
YLEETLKRNGKY
>WP_004846083.1 DUF6449 domain-containing protein [[Ruminococcus] torques]
MTSVKCFGSWLKEAGRGHLTALFGWTTFFIYTVLLVMRLSLDTSYTFFGIGNTVLLWLSMGLGVLFSFLEFFYLLQQKKQ
DFYYSLPVKKGMIFWSRYTHGVIHFFLPFLLMISVCGIWQAMVDPEFAPFVGSYTAKSILAFGFAFLIFYHIGILCVSVC
GNFICAVSLCVSIIAYSSLFIENVIKVFAKHYFVTYYKIELLEKLNNILSPFGLAKRLAGLGIYEKRIALQYPLPAPYII
AAVVWAAVLFVLFSAAQKKRKPEYVGTPFMFRNVQRLTEILLSVLAGAWFAAFAAELTKTDSLLFGFVEALCGAAAAFFV
QYLIELAVKKQGVSLLRRKGQFAAVSIAAACIGPAMMFGARFYDGYFPKEAEAVSVVIEGVGMSRDEYEMLDGQENTVTE
KYLYRFRMTGEGKKMTLQWAKDLAVAVNGRDAEEQKSVTKATVCYETEGGSRHYRTYPVTEESLRKFSSVYETKEYKTLA
YEGVSLEEVGQDKFSWKDGVFSQTMKIEAEEKEELLKRYKEDVFRFQMEQLTKACPCGILEISSPADGEETELIVYPFFE
KTCDFLESRGIDPEKQIKDYPVESVEIKKTSAVLPNVSGGSYVHFYEEPEEVDQWKEKLIPKAFDVQQILYPTDHTQNAE
AVVTDEETASYVRVKCILK
>WP_004846089.1 MULTISPECIES: hypothetical protein [Mediterraneibacter]
MVYLVTGPRGSGKTQQMIDLANEKVKTSNGNVVFIKKSHKDTYTVDFNIRVIRMADYPDVLTLEEFVGFLYGMAAGNHDI
EAVFIDSVLKQANITLESLAAFLHKLNKISTENNIDFYLSISADKKDIPGIDSSDCTVVS
>WP_004846090.1 MULTISPECIES: hypothetical protein [Mediterraneibacter]
MKKIGGKIAVVLAVIALLGVYYYVALPAVNIHATEFWIFLVILVVLAALIYVRKKKLNRYEMKESKGLKAILTVLVVIVA
VYLLGSLLSSPIVNAKKYQKLMKVETGEFTKDIEELSFDQIPLLDRDSATLLGNRKMGSMVDMVSQFEVDELYSQINYQD
RPVRVSPLKYASVIKWFTNQSDGIPAYIKIDMATQNTELVKLEKGMKYTTSDHFNRNIYRHLRFKYPTYIFNDLSFEVDE
EGTPYWVCPVKKYNIGLFGGVTVDRVVLCNAVTGETVDYKVKDVPQWVDRVYSADLLVQLYDYYGTLKHGYFNSVLGQKD
CLATTDGYNYLAINDDVWVYTGVTSITGDQSNVGFVLMNQRTMETKFYEVEGATEASAMSSAEGQVQNLKYVATFPLLLN
ISGEPTYFIALKDDAGLVKKYAMVNVQKYQIVAIGDTVSECESVYTDLMYENGIKEEEEDVREVQTITAPITKIAQGVVE
GNSHYYIMVEGSDDIFDVSVVDFIDIIRYNVGDQVTIEYKEGEKSNTVLSLTEVKTIQ
>WP_004846091.1 MULTISPECIES: TrkH family potassium uptake protein [Mediterraneibacter]
MNKKMIVYILGKMLGTEGLLLLIPAVVSLLYKEKTGVYFLVVAAVLFALYLGLGRKKPENKQIYGKEGFVIVGLAWILWS
LFGALPFFLSDCIPNYIDAVFETVSGFTTTGSTILQNIEALPKGMNFWRCFTHWIGGMGVLVFVMMITSLDTDNSMSLMR
AEVPGPEMDKLVPKVRHTAKLLYQMYFVLTIAEVIFLMFGGMNLYDAVVHSFSTAGTGGFSNRNASVAFYDSAYIDGVIT
VFMILFGINFNLYFLLLLKDWKSVLKNEELRVYLGVVAAAIVTITINILSMYETVAHAFRYASFQVGAIITTTGFYTADF
EQWPELSKTILMMLMVIGACGGSTGGGIKVSRFMILCKSIRQEIHKMLHPNAVTMVRMNGKKVGADTMRSINIYFSAYVF
IIIVSVLLVSLDNFDFATSFSGVLTTINNVGPGISQVGPTDNFHAFSALSKIVFSFDMLFGRLEIFPYLLILSPDLWRKR
F
>WP_004846092.1 MULTISPECIES: Trk system potassium transporter TrkA [Mediterraneibacter]
MKIVIIGDGKVGYKLARQLSADDYDIVMIDSNERKLRFAIDRLDIFCVHGNGVDADVQKAADVPHADLVIACTSADECNM
LSCLIARKLGARHTIARVRNPIYFKQIGLLKEELHLSMAVNPELIVANDISRLLLFPVASKIETFVKGRVELIEFTVSED
NRLVGMSLAAIYKKFQIKILVCAVEHEGKVFIPDGEYVLQAGDKLHITGAHEAMEAFFKMHGKRQLQTKIKKVLICGGGR
VAYYLAARLCKIGMHVKIIEKDENRCEELCDCLPKVTVIHGDATDHDLLSEEGVENVDAFVALTGIDEENIILSLYAKSQ
GAGKIIAKVNEDRRARMVADFGIDSIVSAKTATADAILSYVRARKNSQKSANVETMYQLVDEKVEALEFIVKNETNYTGI
TLKDLKVKPNNLIACIVRKRQIIIPNGNDSIEAGDSVIVVTMEKHLEDLSDIIAQVQ
>WP_004846094.1 MULTISPECIES: prephenate dehydrogenase [Mediterraneibacter]
MFSDITPAKIGFIGLGLIGGSVAKAIRTYFPDYELIAFDKNKETLALAVQENIIDTSCSAIDDNFKGCSYIFLCAPVSYN
TACLTQLKSLIDPDCILTDVGSVKTSIHEEIISLGMEENFIGGHPMAGSEKNGFANSKAHLIENAYYILTPSAKVSEEKI
NAYRNFVSSLKALPIVLDYRQHDCITGTISHLPHIIASTLVNFVRDTDTKEELMKALAAGGFKDITRIASSSPVMWQQIC
LKNGKNISHILGQYIEALIQAKLSIDTEDENALYTLFESSRDYRNSMPNTSAGPIKKQFAVYCDIIDETGGIATIATILA
SNNISIKNIGIIHNREFEEGVLRIEFYDESSSSKASALLKKYRYIVYEV
>WP_004846096.1 MULTISPECIES: 3-phosphoshikimate 1-carboxyvinyltransferase [Mediterraneibacter]
MELAGIQGLKGTVSVPGDKSISHRCIMFGSIANGTTEIHNFLKGADCLATIRCFQSMGINIEETDHTITVHGKGLHGLSA
PLNILDVGNSGTTTRLLSGILAGQKFESKLSGDESLNSRPMKRIIEPLTMMGANISSILRNGCAPLYIAPGNLHGIHYDS
PVSSAQVKSCILLAGLYAEGETSVTEPSLSRNHTELMLKEFGADIRTLHSLSGTEATAYIKPYPKLYGQKIVVPGDISSA
AYFIAAGLIVPDSEILIEHVGINPTRSGILKVCEDMGGDITLLNERCEAGEKIADILVRTSSLHGITIEGDIIPTLIDEI
PIIAVMAAVADGTTVIKDAAELKVKETDRIETVTDNLKAMGCNVTPTEDGMIITGGTLHGASIHTLLDHRIAMAFSIAAL
VADGTTKILDSKCVDVSYPTFYDTFEQLL
>WP_004846098.1 MULTISPECIES: diaminopimelate dehydrogenase [Mediterraneibacter]
MSIRVGILGYGNLGRGVECAVKQNDDMELAAVFTRRDPSGVTILTEGVPVCSVDDAADWKDKIDVLILCGGSATDLPKQT
PEFAKLFNVIDSFDTHARIPEHFANVDAAAKESGKVGIISVGWDPGMFSLNRLYANAILPDGKDYTFWGKGVSQGHSDAI
RRVEGVKDGKQYTIPSEAALEAVRNGENPELTTRQKHTRECFVVLEEGADAAKVEAEIKSMPNYFADYDTTVHFISEEEL
KRDHSGIPHGGFVLRSGKTGWDGENSHLIEYSLKLDSNPEFTSSVIVAYARAAYRLAAEGQSGCKTVFDIAPAYLSAKSG
EELRKEML
>WP_004846099.1 MULTISPECIES: ABC transporter ATP-binding protein [Mediterraneibacter]
MEHILKLEQVKKYYGGAAGNITKAVDGISMEVNKGEFTAIMGASGSGKTTLLNCISTIDTVTAGHITVNHQDITKIKEKD
FASFRRKNLGFIFQDFNLLDTLTIEENISLSLIINKANPSSIERRVHAIADKLGIRDILSKFPYEVSGGQKQRCACARAL
INEPNLILADEPTGALDSRSSRLLLETMSDINRKMHTTILMVTHDPFSASFCERILFLKDGKLFNEIFKGEKSRKEFFNE
ILDILTLLGGELGNVR
>WP_004846100.1 FtsX-like permease family protein [[Ruminococcus] torques]
MLGKLAYRNAKRSIKDYLIYLITITLSFSLILAFNLVASSDEVAALSSGMSTFKNVLIFVNIVIVFVVCFLINYTTKFMF
EKRSKEFGTYMLLGIKKTSIARLLVTENILVGIFAFILAIPIGFVFSQFISVIIVKLLKIPKTIFIFVNFVSIGMLAVYF
LLIYLLVLLNLLRRIRKMTVHDFLYFEKQNETKMFHGNRKRNILFLLSIILGIAALALWASRWTLEKNGAQETLTYLIIS
MSILIVSMYGICATCADMLLSSLLKSKKIKYKKDYLFTARTFASKARTMSFTFGTLSMLILLSLLCLNYSSICKGVYHRS
IELTAPYDVDIFDYEQPFDDFNEYLRVIDEDYTINESIEFNIYKDPAHQIQNYYDVQFYDFDPVMKLSDYNKLLKMRSLT
PIELKSDEYFLVTDRQLLYKVKGNNEIQNIRFADQKLHLKGIDTNSFWYTMNNTGRFTVIVPDKYVSGLEISEKHLIADT
KEDTTSKLEEKIKTDLNHLLVTKNDDNETIREYYRVNVRGTAVEEQNTMTAMIASLCLYIAFILISAVGTILAIQSLSDS
AKYKYRYTTLQRLGVNDSSIFRTIRRQLLIFFFVPVICPVIAGFCMLASMNNVYHIMLESRYTYLLYFISGLAIFFFIYG
IYWITAYIGFKRNINEES
>WP_004846101.1 MULTISPECIES: response regulator transcription factor [Mediterraneibacter]
MKIAIIEDDKITRLELSKLLNSHGYETVLLTDFENLSEESKKYSFDLILLDINLPYENGYEICRKMKKLMSVPIIFVTSR
DTSADELLSIQAGGIDFITKPYDTLILLEKIKRALQLSNPNNFRELTKKDCTLDLHLSVLKYEGKSIELTRNEFRILYYF
FMNEDKIISKEELLEKLWNDKYYLDENVLLVNMTRLKKKMKEIGIIHLLENIRGKGWKL
>WP_004846103.1 MULTISPECIES: C-GCAxxG-C-C family protein [Mediterraneibacter]
MSMEINEMQEMNERAKKALEYHKKGYNCSQAVACSFCEEFGVDEETMFRIAEGFGFGMGMMDICGAVTGMFMVMGLDNSV
GNPDNGKLTKADTYKKVKEYANRFKEKNGTYYCRELKSVVDGKQRVSCDQCILDAVALTESYLANRG
>WP_004846107.1 phosphopyruvate hydratase [[Ruminococcus] torques]
MDKEMLIRDIFAREILDSRGNPTIEAEVLAGENIVGRAAVPSGASTGKYEAVELRDQEERYGGKGVERAVENVNSCLAKA
VIGMNVFDQKEIDRALCKADGTENKSNLGANAILGVSMAAARAAAKGLNIPLYRYLGGVQAKKMPVPMMNILNGGVHADN
PLDIQEFMIVPVRETSFRERLRICAEIYHMLRAVLKGKGLQTGVGDEGGFAPELADTKEALRTIRDAAERAGYRMGRDIM
IALDVAASELYIEEKGGYIFAGEGKKGEPVVRTTEEMISYYEELVEEFPIFSIEDPLDEGDWDGWKKLTKKIGNRVQLVG
DDLFVTNAQRLRKGIELGAANAILIKVNQIGTLSETFETIKTAQEAGYNVIVSHRSGETEDTIIADIAVAFNTGQIKTGA
PCRSERVAKYNRLLRIEEQIGEKEKM
>WP_004846108.1 MULTISPECIES: YitT family protein [Mediterraneibacter]
MNKLKHFFMLTFSTLLIAFGTYFFKFTNNFTFGGITGLAVLIAKTGLISAGDFNFIASMILLIIGMFILGKKFAATTAYC
SILLSVSLSVLERLFPMHSPFTDEPMLELCFAIALPALGSAILFNIGSSSGGTDIIAMILKKYSSFDIGKALLISDALIT
ASGFFIFDIETGLFSLLGLSIRSFMIDTFIESFNLSKYFNVVCDNPEPICDYIVHTLGRSASVCLAKGAYSGNDKYIILT
ALNRMQAVHLRNFIRENDKEAFILISNTSEIIGKGFHSV
>WP_004846112.1 cell wall hydrolase [[Ruminococcus] torques]
MNYNKKRMIVALHLTVSSVMLLSGFTSPGTKMNTAGDLRYAGGEIAAQIGDSVADGTISMIKGTKQVSQSVQTAGDVWKT
EAVRIEEMIRAEEERAAEEARIAEEQAAQAAALEATQLEAANVMAGEQELLAALIYCEAGNQPYEGQVAVGAVVMNRVRS
GSYPNTISEVIYQSGQFGPAMTGWLDSVLSSGGYTETAMQAAADALAGSNPIGDCLSFGNGNWGIQIGDHFFH
>WP_004846117.1 MULTISPECIES: hypothetical protein [Mediterraneibacter]
MHVKAKTMAFSGLLLALTVIFMVLGSVIETSTLFLLAAASFFVGIIIREFGLRIGAAFYAAGVILGFITAPNKFYVFTFA
AMGLYIWGREAAWRWIVRHVREEKSRTAFLLFKYGIFNLVYIPIVVIFREMLFAKAVSTPILVGVMIAGQIGILIYDKAY
DYVQVRLWGKMRGRVMS
>WP_004846118.1 MULTISPECIES: J domain-containing protein [Mediterraneibacter]
MINNPYEVLGVSPSASDDEIKKAYRDLTRKYHPDANVDNPLADLAEEKFKEVQEAYDMIMKERASGGGYSYGYGSSSGSS
SYGAGGNYQNAQQDPRLQAAVNYINSRRFREALNTLDQINERSAIWYYLSSCANAGLGNNVLARDHAAQAVNMEPNNMQY
RQLLNQLNYASSRYQNSSYGNGYSSGTTPCGTGNMCCDLFVADSLCECMGGDLCSCM
>WP_004846119.1 MULTISPECIES: DUF5685 family protein [Mediterraneibacter]
MFGYVTVCEPELKVKDLKKYKAYYCGLCHVLKEEYGFIGQMTLTYDMTFAIILLSSLYESDTRADMHCCKVHPVKKQIML
TNEITSYGAAMNVLMAYYHMEDDWQDERKVSSLTVKTMLRGKVKKIMEQYPRQSRAIESALNELSVCEREGSTDLDKTAG
CFGKLMEELFLYKKDRWEETLRKMGFFMGKFIYLMDAYEDLPNDLEKGCYNPLKKIAEEEGYEERIKQILCMMIAESTAE
FEKLPCLSDIDILRNILYDGVWNCYNKIQRKKSEEQKK
>WP_004846121.1 MULTISPECIES: biotin transporter BioY [Mediterraneibacter]
MNQRLTASQAEKTKKITMIGLMTAVTCILGPLSLPLPFSPVPITLTNFAVFLSIYILGMKYGTISLLIYLALGTIGLPVF
SSFSGGLGKLAGPTGGYLFGFIFLALIHGFFMLRFHKKTFASIIGMTLGMIACYLFGTIWLALHMSLTFKAALMIGVIPY
LPGDAVKIALAAIIGPKLSSAIQKTQK
>WP_004846125.1 MULTISPECIES: ABC transporter ATP-binding protein [Mediterraneibacter]
MLEINKLQKKYENFELNCSMKVEKGYITALVGENGAGKSTTFKALLGLIKPDGGEITIFGKKPLELTAKDRAKMGIVLTD
SGFSGYLKVKDIIPVMESLYTEFEKSRFLDLCNKLDIPLNKSIKEFSTGMKAKLKVLCALTHKAKFLLLDEPTAGLDVMA
RESILNLFREYMEEDGERTILISSHISSDLEGLCDDIYMIHEGRIIFHEDTDVLLNQYGLLKVDEKQFEELDKRYLLKKR
KEHYGYACLTKEKQYYIENYPDIVVEKGTVDELIAMMIGGNEL
>WP_004846126.1 MULTISPECIES: GntR family transcriptional regulator [Mediterraneibacter]
MKIIINSSSMVPIYEQIMDQIKSLITGGDLKQNDALPSVRTLAKELKISALTVKKAYDNLEQEGFTVTIHGKGTYVAASN
KERILEELKREIESDLEKVVQKARGCGLDDSQIREMLELIMED
>WP_004846127.1 MULTISPECIES: acetolactate synthase small subunit [Mediterraneibacter]
MENKMKKRWISLYVENQVGVLSKITGLFSGKTYNLDSLTVGTTEDPTVSRMTIATVSDDETFEQIKKQLNRMVEVIKVID
FTNIFVRMKEILYVKVFKCTPEDKVEVFQIAETFKAKVIDYGKDSVLVEFVQTATKNDAVVKLMKEEFKTIEVVRGGSVG
IESISMMER
>WP_004846129.1 MULTISPECIES: metal ABC transporter permease [Mediterraneibacter]
MIDTIVEMFSYPFMVRAFAVGSLVALCAALLGVSLVLKQYSMIGDGLSHVGFGALAVATAFQAAPLSVAIPVVVLAAVLI
LRIKGNGKIKGDAAIALISTTSLALGVMVISMTTGMNTDVYNYMFGSILAMSAEDVRLSVILAGIVLVLYLLFYNKIFAV
TFDETFAQATGVKANLYNTLIAVLTAVTIVLGMRMMGALLISSLIIFPALTSMRVCRTFRSVIINSAVISVLCLVIGIAI
SYVWATPAGASVVIVNAAALAVYSIVGMIRCRK
>WP_004846130.1 MULTISPECIES: metal ABC transporter ATP-binding protein [Mediterraneibacter]
MALITCENVSIGYEGQTVVKELNFSIERGDYLCIVGENGSGKSTLVKSLLGLKGADRGKIIYGDGLKKNEIGYLPQKNEE
QKGFPASVYEVVLSGRLNGRGWKPFYRKEDKEAAAEKMEMLGITDLARQCFRDLSGGQQQRALLARALCATKSLLLLDEP
VTGLDPIVTGEFYDLIRKINQESNIAVVMVSHDIETAVENASHILHLQETVRFFGTAEDYRKSRIGKKFLGGEEHD
>WP_004846131.1 MULTISPECIES: metal ABC transporter substrate-binding protein [Mediterraneibacter]
MKDVKKKIWRRRGPAVLVLCLAVIVQGCAGYPADKDGGHREQNKTNENGRLSVVTTIFPPYDFVREIAGDCVDLKMLLKP
GEESHSYEPTPQDMIAIENSDVFIYVGGENDVWVEDILSSMPDKDRVSIRLLDCVETEEEEHVEGMKEPAGDSHHEMHGE
EEHEGSVHEIDEHVWTSPVNASVIVEKIKEVLIQKDSENKAAYEENADRYQTELAQLDKRFREVVRQSKRNLLIFGDRFP
FLYFAKEYGLEYYAAFPGCAGDTEPSAATMVFLIEKAKDENVPAVLKMELSNADIANAVAEASGTEVRIFYSCHNLSAED
FEKGETYLTMMQKNADTLKEVLN
>WP_004846134.1 MULTISPECIES: MarR family winged helix-turn-helix transcriptional regulator [Mediterraneibacter]
MENRSLPIGFIIKQVNNVYEKDLNERLKKIGITSSQCAVLDYLFHTSKDEVSQRDVEKNLNLKNPTVTGILKRLDEKGYI
FCVPNANDRRKKIIYLTEKAYDIRRKMEADRRKLDRELTRGMTKRETEALRKNLDKILNNIADP
>WP_004846136.1 MULTISPECIES: type II toxin-antitoxin system HicB family antitoxin [Mediterraneibacter]
MKFIYPAVFRKNESGGYDAYFPDLECCEASGDTLDDAIDNANEAARNWIMVEFEEENPVFPYISDINDIETEAGDIVRNI
SVNIRFYEGWDE
>WP_004846140.1 MULTISPECIES: coproporphyrinogen dehydrogenase HemZ [Mediterraneibacter]
MIKVSSKKNKYTYNVYHLVKAFFPNEEIIQNVDEKQESLVALNLPGGSCFSIALEEVEAAAGDLSEMETEEAKEQAIKKE
LTRLLYRYLEQQTRTTLAWGTLTGVRPTKLAMTKLEQYESMTEAEAVRRTVGAFRDEFFVSEEKAQLACEIAVREKKLLS
KLDYKDGFSLYVGIPFCPSVCSYCSFSSSPIAEWKDKVESYLFALLKEIRAIGKMSEGHRPDSVYIGGGTPTTLEAEQMD
RLLKTITENFDLSNVLEFTVEAGRPDSITEEKLAVIRKYPVTRISINPQTMQQKTLDLVGRNHTVAQTKDAFYLARKLGF
DNINMDLIAGLPGEDASDMEDTLRQVEEMHPDSLTVHALAIKRAARYGQEGRKQDLHSEISQMIMSAADCAKRIGLQPYY
LYRQKNIAGNFENVGYAELDKAGIYNILIMEEKQTILAAGAGASTKILLKDPIRTDSGKEINLVRCENVKNIMEYIDRVD
EMIERKGEWLWR
>WP_004846141.1 MULTISPECIES: MBL fold metallo-hydrolase [Mediterraneibacter]
MRIEKFVFGPVGTNCYIVINEMTSECFAVDMADCPQEFVKHIKDAGLCVKALLLTHGHFDHIMGAERFAEIFGCPVYAYE
GEENILCDPVLNASATMLGQSYVFTKAEYVKADTQIETAGFQVEIIPTPGHTEGGCCYYIGEEHVLFSGDTLFHNSIGRT
DLPTGSGSELVRSVREKLLVLPEDTRVYPGHMEETTISHEKKYNPFI
>WP_004846150.1 MULTISPECIES: six-cysteine ranthipeptide SCIFF [Mediterraneibacter]
MKHIKTLNTQTLNHTVKKGGCGECQTSCQSACKTSCTVGNQTCEQKK
>WP_004846171.1 MULTISPECIES: GGGtGRT protein [Mediterraneibacter]
MALFESYERRIDKINEVLNSYGIASLEEAEKITKDAGLDVYNQIKGIQPICFENACWAYITGAAIAIKKGCTRAADAAAA
IGEGLQAFCIPGSVADQRKVGLGHGNLGKMLLEEETDCFAFLAGHESFAAAEGAIGIAEKANKVRKKPLRVILNGLGKDA
AKIISRINGFTYVQTDYDYYTGELKEVSRTAYSDGLRSKVNCYGANDVREGVAIMWKEGVDVSITGNSTNPTRFQHPVAG
TYKKECIEQGKKYFSVASGGGTGRTLHPDNMAAGPASYGMTDTLGRMHSDAQFAGSSSVPAHVEMMGLIGAGNNPMVGMT
VAVAVSIEEAAKEGKF
>WP_004846174.1 MULTISPECIES: CDP-diacylglycerol--glycerol-3-phosphate 3-phosphatidyltransferase [Mediterraneibacter]
MNLPNKLTVLRIIMVPFFVFFMLTDVGGAANKWIALAIFAVASLTDLLDGKIARKYNLVTNFGKFMDPLADKLLVCSAMI
CLIPSGKLAAEIVIIIIAREFIISGFRLVASDNGIVIAASYWGKFKTVFQMAMIIVLIADLGGVFDLIGEILIWAAVALT
IISLIDYVWKNKQVLTQGGM
>WP_004846179.1 MULTISPECIES: YicC/YloC family endoribonuclease [Mediterraneibacter]
MIKSMTGFGRCEVLKDSRKFTVELKSVNHRYLDVNIRMPKKLNFFETSIRTLLKSYADRGKVDIFITYEDLSQSQVSVKY
NAALAAEYLKYLNQMAEEFSLDNDVRVSTLSRYPEVFTMEECSEDEDELWNGLKEALEGAFSQFVEMRTKEGERLKEDIL
LKLDLLSEQIRFIEERSPQIIAEYRTKLEEKMRELLEDTQIDDNRIAAEVILFADKICTDEEVVRLKSHIQHMKETLEES
NGIGRKLDFIAQEMNREANTILSKANDLDISNRAISLKTEIEKIREQIQNIE
>WP_004846182.1 MULTISPECIES: bifunctional chorismate mutase/prephenate dehydratase [Mediterraneibacter]
MTSLGELREALDKIDNEIAELYEKRMEVCRKVGEYKVKSGKKVFDRQREKEKLADVMSKVEGDFNKKGIQELYQQLMSMS
RKLQYSQLVEAGALGRLPFIRIENLDRENARVVFQGTEGAYSQAAMYQFFGRDVNNFHVRTFREAMEAIEEGSADYAVLP
IENSTAGTVNEMYDLLDEFENYIVAETILPVVHTLSGLPGAKLSDIKKVYSKTEALMQTSEFLDDHGDWQKISVVNTAVA
AKKVIEEQDISQAAVCSAYAAKVHGLEVLVDEINDDEDNSTRFIVVTNQKIFLKNASKISIRFDSPHQSGSLYGILSHFI
YNDLNMTKIASRPIKGRPWEYCFFVDFEGNLEDPAVKNAIRGLREEATNLKILGNY
>WP_004846185.1 MULTISPECIES: aspartate carbamoyltransferase regulatory subunit [Mediterraneibacter]
MVKNTLNVGSITEGFVLDHIEAGKSMEIYKYLHLDKLDCCVAIIKNARSNKMGKKDIMKIECPIDFMDLDILGFIDHNIT
VNIIENKQIVAKKQLTLPKEIRNVIRCKNPRCITSIEQELDHVFVLTDEENQIYRCKYCEEKHRRQR
>WP_004846186.1 MULTISPECIES: 3-deoxy-7-phosphoheptulonate synthase [Mediterraneibacter]
MGMKINAHLPIPADLKAEYPLSSQILKLKEKRDREIREIFEGKSDKFLVIVGPCSADNEDSVCEYVSKLATINEKVSDRL
MIIPRIYTNKPRTTGEGYKGMLHQPKPDEAPDLLAGIIAIRKMHIRAIEESGLTGADEMLYPENRSYLDDILSYEAIGAR
SVENQQHRLTASAMDIPVGMKNPTSGDFSVMLNSVVAAQSSHSFIYRGMDVTTEGNDLAHVILRGGVDKYGTCIPNYHYE
DLIRLLDMYRQRELKNPAAIIDANHSNSNKQFKEQIRIVSEVLHSRNYNSELKKLIKGVMIESYLEEGCQKIEENRIYGK
SITDPCLGWDDTERLIYKIAEEC
>WP_004846187.1 MULTISPECIES: ribonuclease HI [Mediterraneibacter]
MQVKIYTDGAARGNPDGPGGYGAILEYVDTKGTLHTKELSRGYVRTTNNRMELMAVIAGLEALNRPCEVEVYSDSQYVVN
AFNKQWVDGWIKKGWKRGKNEPVKNPDLWKRLLKAKEKHKVSFHWVKGHDGHPQNERCDLLATSAADGDTLFVDEGVGK
>WP_004846188.1 MULTISPECIES: MBL fold metallo-hydrolase [Mediterraneibacter]
MMKITYIGHSGFFVEMEDACFLFDYYKGTIPETDGNKKMYVFVSHRHHDHYNEEIFRLQEKFRDIQYIISSDVYELASHP
EKNDKIIYMKAGEEADIKGCYVRTLRSNDEGTAFFIRYKDQTIYHAGDLNWWHWEGEPDEYNKNMRRSYQSEINKLCGEK
IDAAFVPVDPRLGEQYCLGIDCFMKRTETKRVFPMHFWGNYDVCSRLMLEECTKDYQDKIVKIEREGQTFLCR
>WP_004846189.1 MULTISPECIES: molybdenum cofactor biosynthesis protein B [Mediterraneibacter]
MRTAIFTIDTESYEAKKKSAAGEALKRMLEQNRLEVKAAKVLPRDKEVVATVFRQLADSGSVELIITTGATGYLEQDCAP
KAVEEVAEQLIPGIPEALRAYNLRYSKKAMLDCMAAGIRKNTLIVNLPESAKTAKEDMEYILSEVVQVVESINL
>WP_004846193.1 MULTISPECIES: NAD(P)H-dependent glycerol-3-phosphate dehydrogenase [Mediterraneibacter]
MANVGVIGAGSWGTALSVLLADNGHHVTIWSIDEKEVEMLDKKREHLTKLPGVKLSDGMTITGDLESAVKGKDFLVLAVP
SPFTRATAKKMSAYVGKGQIIVDVAKGIEESTLLTLSAQIEEEIPQADVAVLSGPSHAEEVGRKLPTTCVIGAKTKKTAE
YLQSAFINKVFRVYTSPDILGIELGGSLKNVIALAAGIADGLGYGDNTKAALITRGIAEIARLGVKMGGKIETFTGLTGI
GDLIVTCASVHSRNRKAGYLIGQGRSMQEAMDEVQMVVEGVYSAKAAAKLAKKYDVPMPIVEEVNKVLFEGKSPAEAVDD
LMLRESRSEHRALQWEK
>WP_004846194.1 MULTISPECIES: glycerol-3-phosphate acyltransferase [Mediterraneibacter]
MERLICLAVGYVCGLFQTGYLVGKMNHIDIRKEGSGNSGTTNALRVLGWKAGIFTFLGDVLKCVAAYFIVRFMYRGSDCL
PLLVMYAGAGVTLGHNFPFYMNFKGGKGIAVMAGLVFINSVWHMPQSLFLILVTALFFFIPVIVTRYISVGSLCAYTAFL
IEMILFGQWGWFDMEAGYCYELYGIAVLLTALAWYRHRENIKRLVKGTENKFGSKRKGH
>WP_004846195.1 MULTISPECIES: ribosome biogenesis GTPase Der [Mediterraneibacter]
MSKPVVAIVGRPNVGKSTLFNALAGEMISIVKDTPGVTRDRIYADVTWLDKEFTMIDTGGIEPDSKDIILSQMREQAQIA
IDTADVIIFITDVKQGLVDADSKVADMLRRSGKPVVLVVNKVDNFDKYMADVYEFYNLGIGDPVPISAASRLGLGDMLDI
VAENFPEGSAQAEDDDRPRVAIVGKPNVGKSSIINKLLGENRVIVSDIAGTTRDAIDTEILHNGKEYIFIDTAGLRRKNK
IKEELERYSIIRTVTAVERADVVLMVIDATEGVTEQDAKIAGIAHERGKGVIIVVNKWDAIEKNDRTMREYESDIRQVLS
YMPYAEIMYVSAATGQRLNRLYDMIDMVIENQTLRIATGVLNEIMTEAVAMQQPPSDKGKRLKLYYITQVAVKPPTFVIF
VNDKELMHFSYTRYLENKIREAFGFRGTSLKFFIRERKEKG
>WP_004846196.1 MULTISPECIES: DUF512 domain-containing protein [Mediterraneibacter]
MTGKKHEHIVKSIMPGSIAEELGIEPGDKLLSIDGQEIEDIFDYQFYVEDEEIVLLIEKQDGEQWELEIEKDADEQLGIE
FGQGLMDEYRSCRNKCMFCFIDQMPEGMRDTLYFKDDDSRLSFLQGNYVTLTNMSDHDIERIIRYRLEPINISFQTTNPQ
LRCKMLHNRFAGDALKKVDRLFEGGIEMNGQIVLCKGENDGAELERSIKDLTAYIPLLRSVSVVPVGLTKFRDGLYHLEP
FTKEDAKEVLSVIHKWQDRIYEQYGIHFIHAGDEWYLLAGQEVPEEERYDGYLQLENGVGMLRLLFEEFTEGYKSLTGDE
RQEELSIATGKLAYPYISAMAEKIEEKFPNLEIHVFSIRNDFFGERITVSGLITAQDLTAQLKGERLGSRLLIPCNMLKT
DEDVFLDDFTVRQVSDALQVPIDIVKSSGQDFIDAVIGEKQTDPDCKTERLI
>WP_004846197.1 MULTISPECIES: ribose-phosphate pyrophosphokinase [Mediterraneibacter]
MSNIELLEKTLPAAPLKLIAMESCRELGQKVNDYIVSFRENTINEVSESSLYVNYKSNNYLVDCCCPRFGTGEAKGLLKE
TIRGTDLFIMTDVCNHNLTYTVNGHLNHMSPDDHFQDLKRIISAATGKAKRINVIMPFLYESRQHKRTKRESLDCALALE
ELNAMGVSNIVTFDAHDPRVQNAIPLSGFDSFNPPYQFMKALFRAVPDLIPDKDHLMIISPDEGAMHRAVYFSNILGVDM
GMFYKRRDYSTIINGKNPIVAHEFLGDDVAGKDVIIVDDMIASGGSMLDVAKQLKERKAGRVFVCTTFGLFTEGFEKFDE
YYEKGYINKVITTNLTYLPAELYKKPYFVKADMSKFLALIIDSLNHDITIGAVMNPTDKIHALLEKYARGEQI
>WP_004846198.1 MULTISPECIES: threonine ammonia-lyase [Mediterraneibacter]
MMTLEKFEEASELVKKVTNSTKLVYSDYLSEQSGGKVYLKPENMQHTGAYKIRGAYYKISTLSDEERGRGLITASAGNHA
QGVAFAAKKFGCKAVIVMPTVTPLIKVNRTKSYGAEVILHGDVYDDAYAYACELAEKEGYTFVHPFNDIDVATGQGTIAM
EIVQELPTVDYILVPIGGGGLVSGVATLAKMLNPKIKVIGVEPAEAASMKAALAAGEVVQLESANTIADGTAVKAVGDKI
LPFVKENVDDVLLVEDDELIGAFLDMVENHKMIVENSGLLSVAALKQLDCKGKKVVCVLSGGNMDVITMSSIVQHGLIQR
DRIFSVSVLLPDKPGELVQVAQTIAEAQGNVIKLEHNQFVSTNRNAAVELRITMEAFGTEHKQEILKALEKKGYRPRLIG
AKLY
>WP_004846199.1 MULTISPECIES: signal recognition particle-docking protein FtsY [Mediterraneibacter]
MEEKKGFFRRLVSGLAKTRDNIVSGMDSIFHGFSKIDEEFYEELEETLIMGDLGVHSTMEILEDLRAKVKERHIKEPIEC
RQLLIDSIREQMDVGETAYEFENRTSVVFVIGVNGVGKTTTIGKLAGKLKSQGKKVVLAAADTFRAAAGEQLREWANRAD
ADMIGGQEGADPAAVIYDAVAAAKARHADVLLCDTAGRLHNKKNLMEELKKINRVIDREYPEAFRETLVVLDATTGQNAL
AQAKEFNEVADITGVILTKMDGTAKGGIAVAIQAELGIPVKYIGVGETIDDLQKFDADEFVNALFYREDEEK
>WP_004846201.1 MULTISPECIES: ribonuclease III [Mediterraneibacter]
MHKKLKELEQKIGYRFRNFSFLEQAMMHSSYTNEHRMEKYRCNERLEFLGDAVLELISSEFLFRQSPKVPEGELTKTRAS
MVCEQSLAMCARDIDLGSYLLLGKGEEVTGGRFRDSVTSDALEALIGAIYLDGGFTNAKEFIHRFVLTDQEDKKLFYDSK
TILQEIVQAEKLGEIEYHLIGEEGPDHNKSFSVELTIRGRSYGKGKGRTKKAAEQQAAYEAIHVLKKR
>WP_004846202.1 MULTISPECIES: acyl carrier protein [Mediterraneibacter]
MEFEKLQKIIAEVLNLSEEEIRPDSTFVDDLGADSLDVFQIIMGIEEEFDIEIDNEEAEKITTVQDAVDQIKKAVE
>WP_004846204.1 MULTISPECIES: 50S ribosomal protein L32 [Clostridia]
MSICPKNKSSKARRDKRRANWKMSAPNLVKCSKCGELMMPHRVCKACGAYNKREIISVD
>WP_004846205.1 MULTISPECIES: DUF177 domain-containing protein [Mediterraneibacter]
MLINLSDVLSDQHKTVEETVPLTMGEIRMKFGKYPIVESEPVHVRVEHVRGKEMLIYADTRLVTVIPCDRCLEDVRYEFA
LDFAKHVDIGLSDAELTEELDESNFIDGYHLDVDKLLSNEILSGWPEKVLCKEDCKGLCPVCGQNLNTKSCDCEDTGLDP
RMSVVRDLFKNFKEV
>WP_004846207.1 MULTISPECIES: phosphate acetyltransferase [Mediterraneibacter]
MGFIDEIKARAKADKKVIVLPETEDERTYKAAQTVLREGIADLILVGNEEEIEKNKGAYDITGAVIVDPAKNDKTEEYIA
KLVELRQKKGMTEEQARELLLNNYLYYGVMMVKMGDADGMVSGACHSTADTLRPCLQILKTKPGTKLVSAFFLMVVPDCD
MGADGTFIFGDAGLEQNPDPEKLANIALSSAESFETLTGKEPIVAMLSHSTKGSAKHADVDKVVEATKIAHELAPELKLD
GELQLDAAIVPEVGASKAPGSEVAGKANVLIFPDLDAGNIGYKLVQRLGKAEAYGPLTQGIAAPVNDLSRGCSAEDIVGV
VAITAVQAQAE
>WP_004846212.1 MULTISPECIES: GntR family transcriptional regulator [Mediterraneibacter]
MEEYQDHSLGSRVFQKIRDNILNGTYKENDELRETAIGKELGVSRTPVREALRQLELEGLVTIIPNRGAYVSGISHKDIW
DIYKIRSMLEGLCARWAAEHITEEQLDQLEESLLLSEFQMKKESGFSTEQVAALDGRFHAVLYEASGSRMLKHVLTDFHN
YVQRARKSSIVSEERARKSIREHRQILRAIKDRDAEMAEQLANEHIIHVMQNLKKQGY
>WP_004846214.1 MULTISPECIES: phosphoglycerate dehydrogenase [Mediterraneibacter]
MYKYHCLNPISAVGLDQLDENYVNVETAKGADAILVRSAKMHEMEFDKNLKVIARAGAGVNNIPLERCAEEGVVVFNTPG
ANANGVKELVIAGMLLAARDIIGGINWVQEYEEDGDIAKITEKKKKVFAGTELEGKKLGVIGLGAIGVLVANAAVHLGME
VYGYDPYVSVDSAWRLSRNIHHAKTADEIYKECDYITVHVPALEDTKGMINKDAISLMKKGVVILNFARDVLVNQEDIVD
ALVSEKVRCYVTDFPTKEIVGVRGAIVIPHLGASTEESEDNCAKMAAAEVKDFLENGNITHSVNFPDCDMGAKGEGERIT
ILHKNIPNMIGQFTALLAEKNMNIEVMTNKSRKEYAYTMLDVDGTVSEDVEAQLAAVEGVLKVRVIR
>WP_004846218.1 MULTISPECIES: dihydroxy-acid dehydratase [Mediterraneibacter]
MRSDTVKKGVQQAPHRSLFNALGMTQEELDRPLIGVVSSYNEIVPGHMNLDKITEAVKMGVAMAGGTPIMVPAIAVCDGI
AMGHIGMKYSLVTRDLIADSTEALAMAHQFDGLVMIPNCDKNVPGLLMAAARVNIPTIFVSGGPMLAGHVKGQKTSLSSM
FEAVGSYAAGKMNDEEIYEFENKACPTCGSCSGMYTANSMNCLTEALGMGLRGNGTIPAVYSARLQLAKHAGMQIMELVR
NNIRPRDIMTEDAILNALTVDMALGCSTNSMLHLPAIAHEIGMDFEIDFANGISEKTPNLCHLAPAGHTYIEDLNEAGGV
YAVMNELNKKGLLHTDCLTVTGKTVGENIAGCENKNPDVIRPIDHPYSETGGLAVLKGNLAPDGSVVKRSAVCDEMLVHE
GPARIFESDEEATEAIKTGKINPGDVIVIRYEGPKGGPGMREMLNPTSAIAGYGLGSEVALITDGRFSGASRGASIGHVS
PEAAVGGPIALVEEGDIIQIDIPNLSLNLAVSEEELKKRREKWQPREPKVKTGYLARYASMVTSGNRGAILEIPKEK
>WP_004846219.1 MULTISPECIES: 3-isopropylmalate dehydrogenase [Mediterraneibacter]
MDMNIGVIKGDGIGPEIVDEAMKVLDKTAEVYGHQIEYTQLLMGGASIDVNGVPLTEETLEQAKKSDAVLMGSIGGDAKT
SPWYRLEPSKRPEAGLLQLRKGLNLFANLRPAVLYSELKGACPLKEEIAEQGFDMMIMRELTGGLYFGKRSTEEEDGVLV
ARDELTYSETEIRRIAKRGFDIAMKRRKKVTSVDKANVLDSSRLWRKIVEEVAKEYPEVTLEHMLVDNAAMQLVKDPAQF
DVILTENMFGDILSDEASMVTGSIGMLASASLNDTKFGLYEPSGGSAPDIAGKGIANPIATILSAAMMLRYSFDLDQEAD
AIEAAVEKVLEEGYRTIDIMSEGMTQIGTKEMGERICSYI
>WP_004846220.1 MULTISPECIES: preprotein translocase subunit YajC [Mediterraneibacter]
MGEMVTMLVLWLVVIGVMWFLLMRPQKKEQKRIQQMLASMEVGDTALTTSGFYGVIIDITDEDVIVEFGNNKNCRIPMQK
AAIAQIEKPNAD
>WP_004846222.1 peptidoglycan binding domain-containing protein [[Ruminococcus] torques]
MKENKGKRSKKAWIIGGSIIGGLLVIYLGISAFFISHFYINTTINGKDFSGKTESDVVAYMKDQVEGYSLKIIEADNKTD
EINGEAISMTYKKDDSVKDALKNQNPLLWIRALFSKSSAEVTINVDYNEDALSKAIGSIQAVKAEQTEPVSAYPKFDGES
FKVEPEVYGSAVDMEILTKKIKEYITNFEPELNLLNEKCYKVPKYTTESKEVQKACDDMNKYCQASITYPMKENVVVDKA
LISTWVSADADMNVTFNEEAVRAWMRDFGKTYDTVGTTRTITSPTGKTVEVSGGTYGWSIDEEAETQNLIASIKNGEVVT
REPAYEKTAASHAAQDWGTTYLEVDLSAQHMWYIVNGAIALETDVVTGLPDAKHATPAGVYSILYTEPDSKLIGEKDPET
GKPIYETYVRYWMPFTYQGHGFHDADWQTAFGGSRYQSYGSHGCVNMPVDQAGALFNMLSAGTPVVLHY
>WP_004846224.1 MULTISPECIES: chorismate synthase [Mediterraneibacter]
MSGSTFGKIFRITTWGESHGSGIGVVIDGCPSGISLNEEDIQIFLDRRKPGQSKFTTRRSEEDTVEILSGIFEGKTTGTP
ISLLVRNKDQRSRDYGNIVSMFRPGHADYPFTEKYGIRDYRGGGRSSGRETIGRVAAGAIASKILNELGISLCAYTKAIG
PYVINETEYNYSEISQNSLYMPNNNIAEQAGQYITSLMKETNSCGGVIECIADGLPVGLGEPVFDKLDALLAQAVMSIGA
VKGVEIGDGFQAASSVGSKNNDPFYVENGEVHKKTNHSGGTLGGMSDGSRLIVRAAVKPTSSIAIPQETINTAHENTEIV
IHGRHDPVIVPRAVVVVEAMTAITLTDLLLQNMTAKMDHLKQIYTKEI
>WP_004846225.1 MULTISPECIES: ABC transporter ATP-binding protein [Mediterraneibacter]
MSNRLIDIVDITKSYGDSVILDQLNLYIRENEFLTLLGPSGCGKTTLLRILGGFETPDSGKIIFDGKNINDIPPNRRQLN
TVFQKYALFSHMTIADNIAFGLKIKGKSKAYIKDKIRYALKLVNLEGFEDRSPDSLSGGQQQRIAIARAIVNEPKVLLLD
EPLGALDLKLRQDMQYELIRLKNELGITFVYVTHDQEEALTMSDTIVVMNQGYIQQIGTPEDIYNEPQNAFVADFIGDSN
ILPATMVEDKVVKILGAVWNCVDVGFGHNKPVDAVIRPEDIDLVAPGEGVINGVVTNLIFKGVHYEMEVLANNYELLVHS
TDMFPVGTEVGVKVDPFDIQIMKKPESEDEEAVPIEE
>WP_004846233.1 MULTISPECIES: deoxyguanosinetriphosphate triphosphohydrolase [Mediterraneibacter]
MTIREQLELRELEYLSSYAALSKDSKGRKRKEEPCDIRPAFQRDRDRILHCKAFRRLKQKTQVFLLPKGDHYRTRLTHTL
EVSQNARTIAKALRLNEDLAEAIALGHDLGHTPFGHAGERALNHVYHFAHQKQSLRVVERIEKEGRGLNLTWEVRDGILN
HQTSGHPHTLEGQVVRISDKLAYINHDMDDAIRGGILTEDDIPSDLRQALGSSCKERLNTLVHDVITNSMDQPVIKMSSE
TERAMKDLRKFMFENVYLNPNAKGEEDKAVHMIEQLFEYYAEHTEVLPRIFKEALENSDDEKEQIICDYIAGMTDSYAVK
KFQDYFVPEAWKI
>WP_004846234.1 MULTISPECIES: polyphosphate:AMP phosphotransferase [Mediterraneibacter]
MLEKIDLNKKMSKQEYSESLPKIEAELGRLQRECKDLDIPVMIVFEGFGASGKGLQIGKLIHSMDPRGFEVHTIKNETEE
ERMHPFLWRFWIKTPEKGKIAVFDGSWYRKVWVDRFEKRTREKELKDDFASINAFEQQLSEGGTLIIKLFLDIDQDEQEK
RFKKLEKKKETQWRVTQGDKERNVKYDEYALMAEEMLFCTDTDYAPWTIIEATDRRFATTKIYMTVIQAMQEQIRRQKEN
SALLEKTNKIVEEVCEEKEVQIAQYAENRFSEVSILSKTDLSCSYTKEEYKQKLDKLQRKAERLHGELYRKRIPVVIGFE
GWDAAGKGGAIKRLTEKMDPRGYVVNPTASPNEVEKAHHYLWRFWKAMPKDGHVAIFDRTWYGRVMVERIEGFCTEEEWK
RAYKEINDMEKDLANAGAVILKFWMHIDKEEQKRRFCERMENPEKRWKITDEDLRNREKWDLYEHAADEMIMRTSTAYAP
WVIVEGNDKYYARIKVLKTVTDAIEKRLKER
>WP_004846267.1 MULTISPECIES: (2Fe-2S)-binding protein [Mediterraneibacter]
MEIQFVLNDKQVKAEVGADTILLNVLRDLGCKSVKCGCETTNCGLCTVWINGKSRLSCSVLAASIEGESVTTLEGVEKEA
AQFGEFLADEGAEQCGFCSPGFIMNVLAMARELQNPTLDEIKEYLAGNLCRCTGYMGQLRAIKKYIEVKNAEKKGGKEE
>WP_004846269.1 MULTISPECIES: 3-dehydroquinate synthase [Mediterraneibacter]
MKLTVNLKENSYPIYIENGILNRAGEYIADLFHGQRIMIVSDDNVFPLYGKQLCDSLSGYECHSLVLPHGEPTKSFDTLP
KVYSAMLDAKLTRSDLVIALGGGVIGDLTGFAASTYLRGIKCVQIPTSLLAQVDSSVGGKTAVDLPQGKNLVGAFFHPKM
VLIDPLVLNTLPDHFIHDGMGEVIKYGCIKDSGLFDLLLSHSSFEDLKPDLPKIIARCVDIKRIVVEADQFDTGERMLLN
FGHTLAHTIEQYYQYERESHGEAVGIGMYQLTKMSEKRGLTAKGCAEKIRKALDIYNLPTSCKLTVSELIKAISLDKKNL
NGHLNLVLLKEIGDSYIYPTKIGFFENELNTFM
>WP_004846270.1 MULTISPECIES: 3-deoxy-7-phosphoheptulonate synthase [Mediterraneibacter]
MIIVLKPHSTEETITRVENMVKNRGLDTHIVRGTEMTIIGCIGDTTLIDPRLFEVDSSVDKVMHVQEPYKLANRAFHPED
SVIDVSGVKIGGGHMGLIAGPCSVESFDQVLEIAKAAKAAGANLLRGGAFKPRTSPYSFQGLGLDGLEILCQVKQEVGLP
IVTELMSPEYLDVFNEKVDLIQIGARNMQNFDLLKQLGQVDRPILLKRGLNATYEEWIMSAEYIMASGNENVILCERGIR
TFETYTRNTLDLQSIPVLRKKTHLPVVIDPSHAGGKWWLVEPMAKAAVAAGADGLMIEVHNNPECALCDGAQSLKPEKYD
TLLKEIKLIAEVVGKQL
>WP_004846271.1 MULTISPECIES: CidA/LrgA family protein [Mediterraneibacter]
MKIIRQIGIIFTVCWLSLVIEKLLPFTFPASVIGMILLFLCLFTGVLKIEHIQEKADFLLGNMAFFFVPAGVSIMNYFDV
LKHSIVQLVFVCIISTIITFAVTAWSVKLTLRLMKSRKPENLQSGGGEK
>WP_004846272.1 MULTISPECIES: LrgB family protein [Mediterraneibacter]
MRELCSSPYFGIALSVLAFGIGVKLNEKLKTPVCNPLVIAIVLIVGVLLIFKIPYEDYNAGGKIINMFLAPATACLAVAI
YTKIQILKQYWLPILVGCTAGSLASMGSVYGLCRLFGLDKSLTVSLLPKSVTTPIAVSISEPAGGVVPITVAAVIGTGIL
GGIFAPLLIKLFKVSDPVAAGLAIGASSHAVGTSKAIEIGEVEGAMSGLAIGICGIVTVIVSIFLV
>WP_004846274.1 MULTISPECIES: UMP kinase [Mediterraneibacter]
MKRVLLKLSGEALAGDKKTGFDEATCIKVAEQVKKLTEDGIQVAIVTGGGNFWRGRTSETIDRTKADQIGMLATVMNCIY
VSDIFRYVGMKTEVFTPFVCGSFTSLFSKDAAVAALEEGKVIFFAGGTGHPYFSTDTGAVLRAIEIEADAMLLAKAIDGI
YDSDPKVNPEAVKYDEISIQEVIDQKLAAVDLTASILCLENKMPMLVFGLNEENSIVETMSGNFTGTKVTV
>WP_004846275.1 MULTISPECIES: ribosome recycling factor [Mediterraneibacter]
MNERLTTYDSKMTKTINNLDGELATIRAGRANPHVLDKLTVDYYGSPTPIQQVANVSVPEARMIQIQPWEKSMLKEIEKA
ILMSDLGINPTNDGSTVRLVFPELTEDRRKELAKDVKKKGEAAKVAVRNIRRDGNVAFKKLKGTEVSEDEIKDLEDDLQK
ITDKYIEKIDKMVEVKTKEIMTV
>WP_004846277.1 MULTISPECIES: phosphatidate cytidylyltransferase [Mediterraneibacter]
MFKTRLLSGIMLMIIALTTVIAGGQVLFTVLFAISLIGMSELYKVFGIEKKAPGIVGYIFAFGYYALIYMEEYLPGEKHT
WFMLLFMAYLICQMAVLVFSYPKYNTQQIMAAFFGVFYVAVMLSYIYLTRMLPGGVFTVWLVFICSWGCDTCAYCVGMLI
GKHKMAPVLSPKKSVEGGIGGIAGAALIGVLYALAVNHWGNAGASIVSYAVIGAVGGAISQIGDLAASAIKRYHNIKDYG
KLIPGHGGILDRFDSVIFTAPIIYYLAVLL
>WP_004846278.1 MULTISPECIES: 1-deoxy-D-xylulose-5-phosphate reductoisomerase [Mediterraneibacter]
MKRIAVLGSTGSIGTQTLEIVRTNKDIKITALAAGNNIELLEKQIREFKPSIAAVWNEEKAAELKIKTADLDVEILSGMD
GLLAAASWKDSQIVVTAIVGMIGILPTIEAIKAGKDIALANKETLVTAGHIIMPLAEQYKVSILPVDSEHSAIFQSLQGG
QRKALHKILLTASGGPFRGKKREELTGIQVEDALKHPNWEMGQKITIDSSTMVNKGLEVIEAKWLFDVSVDQIQVVVQPQ
SIIHSMVEYEDGAVIAQLGTPDMKLPIQYALYYPERRYLPGDRLDFSTLSQITFEKPDMETFYGLKLAYEAGRKGGSLPT
VFNAANERAVAMFLGRQIAYLEIPEIISACMENHKNIADPTVEEILKTERETYEFIKNRW
>WP_004846341.1 ABC transporter ATP-binding protein [[Ruminococcus] torques]
MKKEKKKSVLTRIIPYAGKRKYMLFLAMAFSALSGILLLMPMWYIHNIIKNVILNGNVNYTMIRENIAYAVIFPCVGLGL
YVLAGIFSHLFAFEVEENIIKISVKKLLDKPLGYFMNKESGKLRGIIINGAGETHNVLAHQLPDIASTFVSPVVILVFLF
LFDWRLGLTSLIPVFIGLIFMATMLTAQGKKNREEYYKQINTLSAETVEYVRGIPVVKTFGQSVESFKRLYTSIIVMKDS
VLKMTMGYRNKMSMFEATSGSTAFFLVPAALFIIAAGENPHEVVADSIIYFLIGPIFGVLIMRTATISQYLYFAELALDK
IEDILEYDEMAYGKEDQTTGGIEFKNVSFSYGSEKVLDNISFKVNRGETVALVGRSGSGKTTIARLAARFYDADEGEVLL
GGSNIKEYDKTSLMRKISFVFQNARLFKMSLRENLLCGKEDAIDKEIEQALFDAGAKEIVDGLKDGLETVYGTKGTYFSG
GEAQRLVIARAFLKDAEYVILDEATAFADPENERIIQESFKKLAENKTTLLIAHRLSTVVNADKILVIEKGRIAEEGKHE
ALLEKNGIYKSLWDEYRRSVNWKIGGKND
>WP_004846342.1 MULTISPECIES: ABC transporter ATP-binding protein [Mediterraneibacter]
MINYFMKKYAMSQTGANNLRKAVFSRTILNLTKMFPPMIAFMFIFQSLSDMDTAEEAIALTPQNYVLIILAMLFVMFFVA
RWDYTRLYTNVYSESANVRVDIANRLKKLPLSYFGKRNISDLAATMMGDMSLYEEIFSHAVPHIYATGISTTIISVLILN
YNLKLGLAALWVIPVSLLIFFLSKNKRKKSNEKWVEQNREVLDDLQETIEQIQEIKSYNMEEKAKKQFFEKLQKSTKLKG
TIEIVTGVAVAFSGMLLKMGIVTVAVTGAQMLLAGEINIFVYIVFLIMTASIYLPIEGIIAFMGMIDMLDSVVGRIKEIK
TMPIQEGESKFHPKNYDIEFKDVSFGYEDYSVVRNVSFTAKQGEVTALIGASGSGKTTLTKLAARFWDINKGKILLGGED
ISKVDPEALLKNFSIVFQEVVLFNTSIKENIRIGKKGATDAEIFEAAKIARCDEFIEKMPNGIETVIGENGERLSGGERQ
RISIARAILKDAPIILMDEATASLDVENESLIQEALSELIREKTVIVIAHRMRTIRSADKIVLLNNGEIEAIGNDKEMYE
RSAAYRKMLSDSKIEQTVTVN
>WP_004846346.1 MULTISPECIES: isopeptide-forming domain-containing fimbrial protein [Mediterraneibacter]
MKQFVKKKVSFVMVMIMAVITVISMSLPMAVFAQGGGYTLTLKNEGSTPHTFQIYQIFSGDLDESKTLSNIQWGTGIKEA
SKETLGTAAEKAQTLTGESEAKEFAKTIQEHLNEDNKLEVRVEKNDSTTVANLNAGYYLIKDKEGSQTQTPPNSAYTSYI
LKVVGNTTAKTKLDVPELVKKVQENSKKDIEGNGWQDAADYNIDEVIPYKLTGTLPSNYAEYETYFYEFNDIMSAGLTFD
KMSVKVTVDGTTLTADQDYSLIVHSDTNSFQVRFENLKAIQSVMITSTSQIVVEYKCRLNGNAVIAGNGNPNTAYLVYSN
NPNQSGGGDHGKTPEDKNVVFTYKVVVNKKDEENHSLQGAQFELRKIVNDQDEGTKIDTVTVTEGTKFNFKGLDAGKYKL
IETVTPSGYNTIQPIIFTIEATYDEESDDPQLTSLTGQTEGEIVFIRKTEEREDSLSTDVINKKGIQLPETGGMGRYLIY
TLGTIFVLTALGYTVYKRNRKHTEK
>WP_004846347.1 MULTISPECIES: class C sortase [Mediterraneibacter]
MMFKIKKYIPDIVVAIILIAGIGLLAYPTIGDYINALHSSKAIGSYVEKTKDLSKEEKENLLREAREYNESLVGKVNRYY
LNEEEKKRYAHILDITKTGIMAYVEIPKLNIYMPVYHGTDEGVLQIAAGHLPGSSLPVGGENTHSLISGHRGLPSAKLFT
DIDKLKKGDLFFIHVFDEVLAYKVNQIKIVLPDDVETLEIEKGKDYVTLITCTPYGVNSHRLLVRGERTVYKQSESKIED
MIKKNNLKYIMLTAGVILALIGMTVLVSVFLIKRRKRRKLNEK
>WP_004846375.1 MULTISPECIES: stage III sporulation protein AF [Mediterraneibacter]
MLEEVYKWIQNIAVYLVVVTAMLHAVPGKDYERYIRFFSGLVLIVLIFMPVLSVFGMKETFGAIYSNQVYEKERKELEEA
GNSYEEMLKNYIEENKEEEHTGTKKADTDAGKESIKDGFEKGSRVY
>WP_004846376.1 MULTISPECIES: hypothetical protein [Mediterraneibacter]
MDLKKAQEYIKALKNGEKFPKKNMFLIMFLLGALLFVIVLPTGSSAPTSEKGGLDENKRKENKNSQTGEYETYIEEKTSS
VLSQVKGAGKVTVMVTLKSNGQKLIEKDHSGSTQTQEETSDGNVRKDSESTSEKISVYEQTADGASVPYVSKELTPEVEG
VIVIADGGGDAVVARNLTEAVQALFGVEAHKIKIMKRG
>WP_004846379.1 MULTISPECIES: TrpB-like pyridoxal phosphate-dependent enzyme [Mediterraneibacter]
MSEKKIPYKIYLEESEMPKTWYNVRADMKNKPAPLLNPETFKPMTEEELSVVFCEELVKQELDNENRYIEIPEKIRDFYK
MYRPAPLIRAYCLEEKLQTPAKIYYKFEGNNTSGSHKLNSAIAQAYYAKDQGLKGVTTETGAGQWGTALSMACSYLDLDC
KVYMVKCSYEQKPFRREVMRTYGASVTPSPSETTEVGRKILAEHPGTSGSLGCAISEAVEVATHTPGYRYVLGSVLNQVL
LHQSVIGVESKIAMDKYGIKPDIIIGCAGGGSNLGGLISPFMGEKLRGEADYQFIAVEPASCPSLTRGVYAYDYCDTGMV
CPLSKMYTLGSGFIPSASHAGGLRYHGMSSVLSQLYEDGYMEARSVEQTEVFKAAEKFARVEGILPAPESSHAIKVAIDE
ALKCKETGEEKTIFFGLTGTGYFDMYAYEKFHDGKMSDYIPSDEELKEALAKLPKVPENL
>WP_004846381.1 MULTISPECIES: 50S ribosomal protein L20 [Mediterraneibacter]
MARIKGGMNARKKHNRTLKLAKGYRGARSKQYRVAKQSVMRALTSAYAGRKQRKRQMRQLWIARINAAARMNDLSYSKFM
HGLKLANVDINRKMLAELAVNDKEGFATLAALAKEKLA
>WP_004846382.1 MULTISPECIES: 50S ribosomal protein L35 [Clostridia]
MPKIKTNRAAAKRFKKTGTGKLKRNKAYKSHILTKKSTKRKRNLRQSTITDATNVKNMKKVLPYL
>WP_004846383.1 MULTISPECIES: translation initiation factor IF-3 [Mediterraneibacter]
MINEQIRDREIRLIGEDGEQLGIMSAREAMKIAQEAELDLVKIAPAAKPPVCKIIDYGKYKYEQARKEKEAKKKQKTVEV
KEVRLSPNIDTNDLNTKINNAKKFISKGNKVKVTLRFRGREMAHVQQSKHILDDFAETLADVAVVEKPAKMEGRAMSMVL
AEKR
>WP_004846386.1 DegV family protein [[Ruminococcus] torques]
MSKIAVVTDSNSGITQERAKELGIYVLPMPFFIDGELYLEDITLTQEQFYEKLRADSDISTSQPSPGNVMELWESVLKEY
DEIVCIPMSSGLSSTCETAMSIAREYKGKVYVVDNQRISVTQEQSVYDAMYLRDKGMCAEEIKNILEKEKLQASIYITVD
TLKYLKKGGRITPAAAAIGTVLNLKPVLQIQGEKLDAFAKVRGWKAAKKTMLNAIEKDLNERFADVKEDIILGMAYTCSK
EEAMEWKQEIMNRFPGYEFLEAPLSLSVSCHIGPGAMAVTCIKKVSR
>WP_004846387.1 MULTISPECIES: PFL family protein [Mediterraneibacter]
MINMYEVSETNEMIEHENLDVRTITLGISLLDCIDSDLEELNRKIYDKITETAKDLVSVGRDIEKEFGIPIVNKRISVTP
IALVGGAACKSPEDFVTIAKTLDRAADKVGVNFIGGYSALVSKGMTKSDENLIRSIPQALAQTERICSSVNVGSTKTGIN
MDAVRLCGEIVKATAEETKERDSLGCAKLVIFCNAPDDNPFMAGAFLGVTESDAVINVGVSGPGVVKKALEKVRGKGFEE
LCETIKKTAFKVTRVGQLVAGEASQRLGIPFGIVDLSLAPTPAIGDSVAEILEEIGLERVGAPGTTAALAMLNDQVKKGG
VMASSYVGGLSGAFIPVSEDQGMIDAVHAGSLTLEKLEAMTCVCSVGLDMIAIPGHTSAATLSGIIADEMAIGMVNQKTT
AVRLIPVIGKDVGDTAEFGGLLGYAPIMPVNEFRCDAFVSRKGRIPAPIHSFKN
>WP_004846388.1 MULTISPECIES: ACT domain-containing protein [Mediterraneibacter]
MKKCIVTVLGKDTVGIVAKVCTYLAENKINVLDISQTIIQGYFNMMVIVDVTELPKDFTQMCDEMEKLGDEIGVSIRCQR
EDIFEKMHRL
>WP_004846389.1 MULTISPECIES: MBL fold metallo-hydrolase [Mediterraneibacter]
MRMCSIASGSSGNCIYVGSDDTHLLVDTGISKKRIEEGLKTLELKGEDLDGILITHEHSDHIQGLGVFSRKYEIPIYATP
GTIMGIKSYSGLGKMPEGLYREIRADEPFELGDMTVKPFAISHDANEPSGYRLEQGGKSVAVATDLGKYDSYTVECLRNL
DAVLLEANHDIHMLEVGGYPYYLKQRILGDRGHLSNELSGRLLCDILHDNLKHIVLGHLSKENNYAKLAYETVKLEVTLA
DNEYKGDDLDMFVANRDTVSDIITV
>WP_004846390.1 MULTISPECIES: dephospho-CoA kinase [Mediterraneibacter]
MKVLGITGGVGSGKSEVLDYLESRYGAYVCQMDEVAKRLEKRGEICFRKIVDRFGEAVVGTDGELDRKKLGEIVFSDEGK
RKILNEIVHPPVLDYVKKDIEKRKKEGRKLYVLESALLAEAGQELCDKIWYIYTEENVRRIRLERSRGYTQEKITQMMAS
QLSVEQFRENCTDVIDNSGDFKETKRQIGAKIQL
>WP_004846391.1 MULTISPECIES: DNA polymerase I [Mediterraneibacter]
MRKKIVLIDGHSILNRAFYGVPDLTTPEGLHTNAVYGFLNIMFKILDEEKPEYLTVTFDVHAPTFRHEMFSEYKGTRKPM
AEELRQQVPVIKEVLEAMNISTIEKAGLEADDLLGTLSRMCEESGMDVSIISGDRDTLQLATEHVKIRIPKTKQGKTEIE
NYYAADVVERYKVTPREFIDVKALMGDSADNIPGVPGIGEKTATKIIMEYQTIENAYAHASELKPPRASKNIQEFWEQAK
MSKVLATIETHADFEFDIEKAHYENPYTEEAYKIFERLRFKNMLGRFSIETKENKIEKIFREVTEKEEIERIFAMAEKAQ
CVGVALSKDEGNVLPLFAHPSGFGRIAIAWSEKDVVTIPCDLSTDMEFLFAKLSHVAEKVSCFSVCGLKEILPYIKNVKQ
SSAFDVIVAAYLLNPLKSDYTYEDVAEQYLGIAGGIQAELNVKCCYEAYTAFAAASVLDNKLKEAEMDRLFYEIEMPLVF
TLYEMESAGVKVEAEALKLYGDQLGEQIIQLEHQIYEMAGEEFNINSPKQLGVILFEKLNMPHAKKTKTGYSTAADVLEK
LAEEYPIVSKILEYRQLAKLKSTYADGLAVFIGDDGRIHGKFNQTVTATGRLSSTEPNLQNIPVRMELGRMIRKVFVPKE
DCVFVDADYSQIELRVLAHCSGDEQLIKAYREATDIHRMTASQVFHTPFDEVTDLQRRNAKAVNFGIVYGISSFGLSMDL
SITRKEAAEYIEHYFETYPGVKKFLDDSVENAKEKGYAVTLFGRRRPVPELKSSNFMQRNFGERVAMNAPIQGTAADIMK
IAMIDVHKELKKRNMKSRMILQVHDELLIEAECSEVDEVKEILRDKMENAVKLSVPLIVDMHTGKNWYEAK
>WP_004846395.1 MULTISPECIES: glucosaminidase domain-containing protein [Mediterraneibacter]
MIKKKKLLICALLMSMVVSFMPGMESNAAELSGEDQVTATLQDENSQRLEETTAMDEDGAIYEIHEEKGIVAEGTPSQNA
MFLAKTSGQSKVVNFNTKGSAVTSFTYGGGSGYTNGAYGADAAYLGMTDDGKVRFMLSGVTGTVNASEVQVVEYAAVSDH
VSYYAVSGGKLIHYISQDLNKLPVSFINNGTAPSYLNEGVKYYSYDGHYFYTDYAVMLSDYQNNTNGQNAVNAGNAFYNF
FQFKNMREATKYSGEELNVMLQSAMSAAGVDTASSKLSGTGLSFVKYQNVYSVNALLSMGIAINESGWGTSWICRNKNNI
FGLNAVDSAPGISADTYASIDDCIRSFMKEWMDEGYLDSSDWRNHGTYLGDKSSGINVSYASDPYWGEKAAAHAWNLDFI
GGNKDCQIQEETPNVPNEPETDVPETPDVPSEPETNVPETPDVPSEPEINAPETPDVPSEPETPDVPSEPETNAPETPNV
PGEPETNAPETPNVPGEPETDVPETPDVPDVPSQPETDASEIPDANRIETPGTGNVQNSGNAGTETTPGGTSVSGSQTGT
KEETTVETTVETTPTVNPVSATVPSPKTGDEGQLAVWIVLLGVSLTAGVVVIGKKKSLYR
>WP_004846396.1 MULTISPECIES: diaminopimelate decarboxylase [Mediterraneibacter]
MDKRPFVTKEKVEKITKIYPTPFHLYDEKGIRENVKALKEAFSWNKGYKEYFAVKATPNPFLIDILKEYGCGCDCSSYTE
LMMSEALEITGEDIMFSSNDTPAEEFIYADKLGAIINLDDITHIDFLEQAIGHVPETISCRFNPGGLFKISNDIMDNPGD
AKYGMTPEQILEAYKILKSKGAKEFGLHAFLASNTVTNDYYPMLAKVLFEQAVKLSKEAGVHIKFINLSGGIGIPYKPDQ
EPNDIYAIGEGVRKVYEEVLVPAGMGDVAIYTELGRYMMGPYGCLVTKAIHEKNTYKNYIGVDACAVNLMRPAMYGAYHH
ITVLGKEDEPCDHKYDVTGSLCENNDKFAVDRMLPLIERGDYLVIHDTGAHGFAMGYNYNGKLKSAELLLKENGEVKLIR
RAETPADYFSTFDCFEIGKKLMNV
>WP_004846397.1 MULTISPECIES: pyruvate kinase [Mediterraneibacter]
MKKTKVVCTMGPNTNDRELLKKLIENGMDVARFNFSHGDHEEQKSRMDLLKELRQELNTNTAILLDTKGPEIRTGVLKGG
KRIMLKAGEQFTLTTEEIEGDESKVSITYEGLVQDVDAGRVILIDDGLIELKVVGKSEKEIFCEVINGGELGERKGVNVP
NVAVRLPAITEKDKDDIRFGVEQGIDFIAASFVRNAECVLEIKAYLKELGAPYVPIIAKVENAEGIKNIDEIIRAADGVM
VARGDLGVEIPAEEVPYLQKMIIQKCNMNFKTVITATQMLDSMMRNPRPTRAEVTDVANAVYDGTDAVMLSGETAQGKYP
LEALQMMVHIIQNTEQHLDYEGMLEKTGGHLKSGVSSAIGYSSVLAASNLNAKCIITPSVSGATARVVSNLRPRQVILGV
TPNERTLRRMSIYWGVKPIKSQAFNTTDDICDGAIELAKVKQFVETGEIVVITAGIPSPNVKKERSATSNMMRIATVE
>WP_004846398.1 MULTISPECIES: hypothetical protein [Mediterraneibacter]
MEKKVGRYAISNLTLYLLIAYGIGYMTRFLMPELLQWLTLEPGLILKGQIWRIVSWIFVAPAEKPIYFLLMVWLYYSLGT
TLERTWGTFRYNVYIISGMLFTVIGAFVLYGVLCATYDAAFIGGQTLLLTGSGLFSVSYIYMSIFLAFAVTYPDMEVLLY
FIIPIKMKWMGLVYGVMILYGIISGSMVTRIAIIASILNFIIFFLSTRNLSRYSPKERARKAKFKQQSAPHMTYANGARH
RCAVCGRTELDDPCLEFRFCSKCNGNYEYCQDHLFTHEHVK
>WP_004846399.1 MULTISPECIES: 2-hydroxyacyl-CoA dehydratase [Mediterraneibacter]
MNLNKLHTLGIDIGSTTVKIAILDSENEVLFSDYERHFANIQETLSDLLGRALYKLGSIQVSPVITGSGGLTLAKHLGVP
FVQEVIAVSTALQDYAPQTDVAIELGGEDAKIIYFEGGNVEQRMNGVCAGGTGSFIDQMASLLQTDASGLNEYAKNYKAL
YSIAARCGVFAKSDIQPLINEGASKEDLAASIFQAVVNQTISGLACGKPIRGHVAFLGGPLHFLSELRETFIRTLKLDDE
HIIAPHHSHLFAAIGSALNSKKDTPTALCELQKRLENKIQLDFEVERLDPLFETSADYDKFISRHSKHQVPIKDLATYTG
KAFLGIDAGSTTTKAALVGEDGTLLYSFYHNNDGDPLGTTISAIKDIYRQLPEDVEIVHSCSTGYGEALIKSALMLDEGE
VETVAHYYAAAFFEPDVDCILDIGGQDMKCIKIKNQTVDSVQLNEACSSGCGSFIETFAKSLNYTVEDFAHEALYAQNPI
DLGTRCTVFMNSKVKQAQKEGASVADISAGLAYSVIKNALFKVIKVSDASELGKHIVVQGGTFYNNAVLRSFEKIADCEA
IRPDIAGIMGAFGAALIARERYGECKGTTMLSIEDIRSLEYSTTMTKCRGCTNTCRLTINHFSGGRKFITGNRCERGLGK
EKNTNTLPNLFDYKFHRYFDYEPLSEEDATRGIIGIPRVLNMYENYPFWFTFFTKLGFRVVLSPASTRKIYELGIESIPS
ESECYPAKLAHGHIQWLINNGIEHIFYPSVPYERNEFEDSNNHYNCPIVTSYPENIKNNIDPIIENEVDFIHPFLSFKNE
ETIAYRLFEELGSKFSLSKNEIYSAVHDAWTELASCREDMRRKGEETIRFLNETGNRGIVLAGRPYHIDPEVNHGLPEMI
LSYNIAVLTEDSVSHLHPVERPLNVMDQWMYHSRLYAAANYVKTTENLDLIQLNSFGCGLDAVTTDQVADILTNSGKIYT
TLKIDEVNNLGAARIRVRSLLAAIRVREQKKTERTIRSAAIEKVPFTKEMKATHTILCPQMSPIHFEMLEAAFRGSGYRF
EILPNDNKQAVDVGLKYVNNDACYPSLIVVGQIMEALLSGKYDLDKVAVIITQTGGGCRASNYIGFIRRALKKAGFGHVP
VISLNLSGLEGNPGFKLTPSLIMRIVYGALFGDIFMKCVYHMRPYEAVPGTTDQIHRKWAKICKDFVSKGYPSRHKFKKL
CRDIIHDFDSIEILDIKKPRVGIVGEILVKFLPAANNHLVELLEAEGAEAVVPDLADFLQYCFYNQNFKVSHLGMKKSKA
LAGRLGVQAVEWFRSPATKAFAESKHFSPPAKIEHLAEMASDIVSLGNQTGEGWFLTGEMLELIENGAQNIICAQPFACL
PNHVVGKGVIKELRRLHPQSNIVAIDFDPGASEVNQLNRIKLMLSTAFKNMEKENQSM
>WP_004846400.1 MULTISPECIES: HAD family hydrolase [Mediterraneibacter]
MKYKTIFFDLDGTITDSAPGIMNSIKYALEKNHLPMLSEEQLRSFIGPPLRGQFCKVCGLADEESARMVEDYREYYRDKG
IFENNVYDGVIEMLEKLRKKGFRLAIATSKPEMFAKQIADYFGFSKYFDFIGGACMNESRTDKYEVIEYVIESCNITDRN
EVVMVGDRSHDMIGAKKAGLHSIGVLYGYGSKEELEQSGAEMLVEVPEQIVSLMEV
>WP_004846402.1 MULTISPECIES: transcription elongation factor GreA [Mediterraneibacter]
MREKLTKSDVEKIREEIEHRKLVERKELIEAVKEARSHGDLSENFEYHAAKKEKNRNESRIRYLERMLKTAVIVEDESKE
DEIGLNNTVEVYCEDDEEVETYRIVTSVRGSSLNGLVSIESPLGKALLGHKEGDRVFIKVNDDFGYYVIVKKVIKTQSED
EDHIRSF
>WP_004846406.1 MULTISPECIES: type I glyceraldehyde-3-phosphate dehydrogenase [Mediterraneibacter]
MAVKVAINGFGRIGRLAFRQMFGAEGFEIVAINDLTSPKMLAHLLKYDSTQGKYALADKVEAGEDSIIVDGKEIKIYAKA
NAAELPWGEIGVDVVLECTGFYTSKAKAQAHIDAGAKKVVISAPAGNDLPTIVYNVNHEQLTKDDNIISAASCTTNCLAP
MAKALNDLAPIKSGIMCTIHAYTGDQMTLDGPQRKGDLRRSRAAACNIVPNSTGAAKAIGLVIPELNGKLIGSAQRVPTP
TGSTTILTAVVEGEVTVDQINAAMKAAANESYGYNTDEIVSSDIVGMSYGSLFDATQTMALPTGDGTTEVQVVSWYDNEN
SYTSQMVRTIKYFGKLLEA
>WP_004846407.1 MULTISPECIES: histidinol-phosphatase HisJ family protein [Mediterraneibacter]
MPKRLKETMIRSDFHMHTAFSTDSEEAVESMLNRAVERGLYSVCITDHMDADYPPDDEMGESAFRLDTENYFPFLLKKKK
EYEERIQVRIGIELGLQKHLGTRYETLIEKYPFDFVIGSMHLVCGEDPYTGKVFEELGDAQVYRRMFCETLECIRKIKCF
DVLGHLDYVVRYGKHQAEAYSYEKFSDEIDMILRELISSGKGLELNMAGIKYGLGFAHPHPSVLRRYKELGGEIITVGSD
AHKAEHIGYEFEIAGELLKSCGFRYYTEFENRKAVFRRIP
>WP_004846408.1 MULTISPECIES: tRNA 2-thiouridine(34) synthase MnmA [Mediterraneibacter]
MKKVVVGMSGGVDSSVAAYLLKEQGYDVIGVTMQIWQEEDVCTVEENGGCCGLSAVEDARRVAAALGIPYYVMNFREEFQ
KNVIDYFADSYVNGQTPNPCIACNRYVKWEALLKRSISIGADFIATGHYARVEQLSNGRYALRRSATAAKDQTYALYNLT
QEQLKRTLMPVGEYTKEEVRVIAEKIGLLVADKPDSQDICFVQDGNYAAFIEEHTGKKASEGNFVTSDGTVIGRHKGIIH
YTVGQRKGLGLALGYPAFVLEIRPETNEVVIGTYEESLTTVVRAKQLNFMSVEDLKEPLRVFAKIRYNHKGAWCTVERTK
EDEVTCCFEEPQRAVTPGQAIVFYDGEYVLGGGTIL
>WP_004846409.1 MULTISPECIES: Fe-S cluster assembly scaffold protein NifU [Mediterraneibacter]
MYTEKVMDHFQHPRNVGELENASGVGTVGNAKCGDIMRIYLDIDENQIIRDVKFKTFGCGAAVATSSMATELVKGKNIQE
AMKVTNKAVMEALDGLPPVKVHCSLLAEEAIHAALWDYAEKNGIKIEGLEKPKTDIHEDEEEEEY
>WP_004846410.1 MULTISPECIES: cysteine desulfurase NifS [Mediterraneibacter]
MDKLIYLDNAATTKTSPEVVEAMLPYFTEHYGNPSSIYSFAAANKEVISKQRETIAGVIGAKENEIYFTAGGTEADNWAL
TATAEAYGAKGKHIITTKIEHHAVLHTCEYLQKRGYEVTYLDVDEYGVVDPKSVEAAIRPDTILISVMFANNEIGTVEPI
KEIGAIAHEKGILFHTDAVQAFCQIPIDVDECHIDMLSASGHKLNGPKGIGFLYIRKGVKIRSLIHGGAQERRRRAGTEN
VPGIVGFGKAVEIAAASMERRMEKESQLRDYLIEKIEKEIPYCRLNGDRERRLPNNVNFSFQYIEGESLLIMLDMKGICA
SSGSACTSGSLDPSHVLLAIGLPHEIAHGSLRLTLGDDTTKEDLDYVTTCLKEIVARLRSMSPLYEDFLKKQKNK
>WP_004846413.1 MULTISPECIES: hypothetical protein [Mediterraneibacter]
MKVFHVKKQLAALFMPGFLIGIIYVNFLAKKYVAAPDLFSEYFLDQFRGVQIDEKEYLWYLLRIRCVPFFMLSGLALTKL
KKVSAGLFLGWTGISVGVLVSLAASNLGMKGCLLCLIGVSPQFLFYIPAYFMILKYCYESEDGRWNRQKTIFVGLMMSLG
IITELYVNPVLVKLFLNYV
>WP_004846418.1 MULTISPECIES: ABC transporter permease [Mediterraneibacter]
MLNTLNGLFIAAVLAGTPLLLGALGEILTEKSGNLNLGVEGMMFMGAITGLAGSYYYEQAVIGSGGNPNGAVSSVIALLT
SFAAGSLGALIYSFLTITLRANQNVTGLTLTIFGTGFGNFFGEYIGQKAGGYVAVSEVTKKAFSGIDIPVLSDIPVLGPL
LFRYNWVVYFAIAAALFMTWFFNRTRVGLNLRAVGEDPATADAAGINTTVYKYMATVIGGGICGIGGMYMSMVTTSGVWV
HNCVSGYGWLAVALVIFATWSPARGMLVALVFGGLTIMRMYINIPGLPAQIYDMFPYIATILVLVITSMRRSKEHAQPKS
CGLNYFREER
>WP_004846419.1 MULTISPECIES: ABC transporter permease [Mediterraneibacter]
MSSNVTHAKEPLFRMVKRDAIPQKKAWMIRAAAFLLSLATGAVVIMMLGHNPFSVYISMIKGAWGTKTVSYETIKIAIPL
LITAIGISFAFKMKFWNIGAEGQILVGAVAAGAFGLFTAHIFPKIPLVILMMLAAIVAGGLYGLLPAVCKAKWGTNETLF
TLMLNYIALAFIKYLMNGPWKAPGSSYPKIAMLVPGARLTKVFGVHWGWILALILVVVSYIYFNKTKQGYEIAVVGESNN
TARYAGINVGRVFRRTMFLSGALCGLVGMLQFAGSDFTITEGTAGGVGFTAITVAWLAKMNPAGMLVVSVFIAMLERGAN
AIQTQFKIPASAADLLIGIILFFMLGCEFFITYKLIGRGKEEHHA
>WP_004846420.1 MULTISPECIES: ABC transporter ATP-binding protein [Mediterraneibacter]
MHHVTKTFGKVVANKNVDLELKTGEILALLGENGSGKTTLMNMLSGIYFPDYGEIYVKGKEVTIRSPKDSFTLGIGMIHQ
HFKLVDVLTAAENIVLGLEGKTVLKRREINRKVAELAQKYGFDLDPTKKVYNMSVSEKQTVEILKVLYKGADILILDEPT
AVLTPQETEKLFAVLKNMKKHGKSIIIITHKLNEVMAISDRVAILRKGEYIGVVETSETDPDQLTEMMVGRPISLEIERP
EVKRGGKRLRVIDLTCLSGDGVKALDNVSFDAYAGEILGIAGIAGSGQKELCETIAGLYPSVGGSVLYSESSEKGAVKER
ILGLSPDEIAKKGISMAFVPEDRLGMGLVAGMDMTDNVMLRSYKSNKGIFVDRKSPRDLAEKLIKELEIVTPGVETPVGR
LSGGNVQKVLLGREIACQPSVLIVAYPVRGLDINASYRIYDLLNEQKKKGVAVVFIGEDLDVLMQLSDRIMVMCGGKVSG
IVDPRKVTKEEIGLMMIRTEQDGEKEEVTE
>WP_004846421.1 MULTISPECIES: BMP family ABC transporter substrate-binding protein [Mediterraneibacter]
MKKKMLSAFLCAAMAVTLVAGCGAPAADAGKDKGGDSKKEASEGIPKDEIKVGFVHISDPSDMGYTYNHDLGTKEMQKEL
GLSDDQIINKYNVPEDAECDTALRELVEAGCNIIFATSFGFEDYVKEVAAEYPDIQFCHATGFQASDSGLDNFHNYFASI
YEGRYLAGIAAGLKTETNKLGYVAAHPFAEVISGYTAFYLGAKSVNPDVTMDIMYTNSWNDPTIESQVAKALIDRGCDVI
SQHSDSTAPATTAEDNGVWQVGYNNDMIAAAPNASLVSPRIDWGIYVTEAVQAVIDGKEIPADWCKGYADGAVYLSPLNE
KIAAEGTQEAIDKAAEALKNGELFVFGGPLKGVSPDGEKIEVAEGDHFPEQEEASAPSWQYIIEGCNVVQ
>WP_004846425.1 MULTISPECIES: type I 3-dehydroquinate dehydratase [Mediterraneibacter]
MNTVNVRKVEIGKGIPKICVPVVGITRDDIIDAACKAKETADLVEWRADWYEDVLDFKKTEKMMEELRETLGDIPLLFTF
RTLKEGGEKEIEKSVYVKLNEMAVKTGFADLVDAEAFTGTDEVNTIVETAHLYGVKVIASNHDFQKTPPKEEIVSRLCFM
QECGADIVKIAVMPQSKKDVLTLLLATEEMVREHAKCPVVTMSMSEVGVVSRICGEAFGSALTFGAVKKASAPGQLGAEE
LRMVLKILHDV
>WP_004846427.1 MULTISPECIES: FprA family A-type flavoprotein [Mediterraneibacter]
MQCFRKVTEDLYWVGGNDRQIELFENIFPLAKGVSYNSYLLLDEQTVLFDTADYAIGKQFIENVMSVLNGRNLDYIVVNH
MEPDHCSLIGELLLHYPDVKIIGNAKTFPMIEQFFSFDLTGKTLTVKEGDTFCSGKHTFRFIMSPMVHWPEAMMTYDEKD
KVLFSADAFGTFNALNGNLFNDELDFNREWLDEARRYYTNIVGKYGPQVQNVLKKASSLDIQMICPLHGPVWRSNLNFII
EKYNLWSRYEPEEKGVMIAYASMYGNTENMAEILAVMLAEAGVKNIHMHNISKTHVSELISDSFKYSHIVLASPTYNNGI
YPLMDNYLEDMKALSLQNRTIAVLGNGSWAPQATKLISAKIKEMKNMRLLEASVTIKSSLKEAQLEELNSLSRQIAEEVL
>WP_004846428.1 MULTISPECIES: AAA family ATPase [Mediterraneibacter]
MKLVITMSRRFGTGASIIATELSKRLDIPVYDKAYIEEQLNDRMYESEAEAIRKLAEHPCIILGRCASDILKDKMNVLNI
FVCADKEDRIRRIMEKENLDYNGAKERVETTDEERASYYYEHTGKTWGDVNDYHMILDTSELGVENCANILMQYFEKLEY
I
>WP_004846430.1 MULTISPECIES: transcription-repair coupling factor [Mediterraneibacter]
MKALLAPLAELADYEEIRKNRTKENGMIQISGCVNTQKIHLLSGIGSGCGYKLVVFSNEEKAKKAYEEYLLFGEETYLYP
ARDLLFYYADIKGKTLTNRRMEVLRAIAEKKKEEPVTVITTMDAFLDGIISPDEIQKNRIHITGEDTVDLTKLEQDLTAL
GYERESQIEAPGQFAVRGGIIDVFPLAEEMPVRIELWGDEIDSIRMFDAKSQRSIENISEITIYPASENCFGNNGLVSFL
KYFPENETLLFYDEPHRLQETAETVEAEYTESLKNRADAGMKEEGEEELRVFQTKDIISEMNRYSGIGLTTLESKCGLFK
VRSVYTVQAKGVNPYNNSFELLTRDLKRLKRNGYRVVLLSGSRTRAKRLAEDLRDYDLSSFYSEDMQREVKPGEIMAAYG
YASEGYEYPMLKFVVISESDIFGRKKKKKKRKKYEGQRIQDFAELKPGDYVVHENHGIGVYKGIEKIEVEKIVKDYMKIV
YAEGGVLYIPVAQMDLIQKYAGADAKKPRLNKLGTIQWGKTKSQVKKAVQIVAKDLVELYAVRQQSEGFVYGPDTVWQKE
FEEMFPFEETDDQLQAIEDTKHDMESKKIMDRLICGDVGYGKTEIAIRAAFKAVQEGKQVVCLVPTTILAQQHYNTFVQR
LKEFPVRIDLLCRFRSAAEQKKTIEDTKKGFVDILVGTHRVLSKDVVFKDLGLLIIDEEQRFGVTHKEKIKKLKENIDVL
TLTATPIPRTLHMSLIGIRDMSVLEEAPNERMPIQTYVMEYNDEMVREAITRELARDGQVYYVYNRVNDIADVAGRIQSL
VPDANVAFAHGQMKERELEDIMYDFINGDIDVLVSTTIIETGLDIPNANTMIIQDADRFGLSQLYQLRGRVGRSNRMAYA
FLLYQRDKLLKEVAEKRLSAIREFTDLGSGIKIAMRDLEIRGAGNLLGEAQSGHMEAVGYDLYCKMLNEAVRQLKGGPEA
ETFTTLIDLNVDAYIPEYYIKNEYQKLDIYKRIAAIESEEELEDMTEELIDRFGDIPKKVQQLLVIASLKSLAHSVYVTA
IEQKGEEIRFTMYEKAKIDPSGIPKFLDSYKNDLIFRAEEPPYFLYCRKGRNKKSNTENVLDTVRRILEDLKKLT
>WP_004846431.1 MULTISPECIES: aminoacyl-tRNA hydrolase [Mediterraneibacter]
MFIIAGLGNPTKQYEGTRHNVGFEVIDRISEKYNIDVDAKKHRALIGKGIIQGQKVILAKPQTYMNLSGESVRSLLDYYK
VDEEHELIVIYDDISLDVGQLRIRAKGSAGGHNGMKNIIAHLGSQVFPRIKVGVGEKPAKYDLADYVLGHFSKGEAKLMD
EGYDHAVHAVELIVSGQINEAMNEYNRKKKEEK
>WP_004846432.1 MULTISPECIES: hypothetical protein [Mediterraneibacter]
MSSRTKIVVLHMKEIIYTAIFAALALLVIVLLIFMFGTGKKDSAVKNEKQYTPGTYTSTLTLNNTNLEVEVSVDAYKINS
IRFSNLDETVTTMFPLIQPAIEEIAEQIYETQSPDSITLSEDTPYTSQLILDAVSEAVEKAAVK
>WP_004846435.1 MULTISPECIES: RNA polymerase sporulation sigma factor SigG [Mediterraneibacter]
MTVNKVELCGVNTAKLPLLKEEEKEELFERIKAGDEEAREKYIKGNLRLVLSVIKRFENSSENADDLFQIGCVGLMKAVD
HFDPGRMVKFSTYAVPMIIGEIRRYLRDNSPIRVSRSLRDTAYKAIYAKEGYIKRHMKEPTVQEIAEEIGIAKEEIVYAL
DAIQMPMSLHEPVYSDGQDALFVMDQVSDKKNKEENWIEELSLEAAMERLNERERYIITLRFFEGKTQMEVAEQINISQA
QVSRLEKNALKIMRKYLLGK
>WP_004846436.1 MULTISPECIES: MBL fold metallo-hydrolase RNA specificity domain-containing protein [Mediterraneibacter]
MKLTFVGAAHEVTGSCHFLQAAGKNILIDCGMEQGPDLYENPGLPIPENEIDYVFLTHAHIDHSGMLPKLAKNGFKGQIF
TTFATADLCNIMLRDSAHIQEFEAEWRNRKGRRAGKPEFEPVYVMQDALDAIELLVPCGYGERITICDGIQIRFTDVGHL
LGSASIEVWATEGDVTKKIVFSGDIGNVDQPIIKDPSYTDSADYIVVESTYGNRIHTAEKPDYLGEFTRIIKETFDRGGN
VVIPSFAVGRTQEMLYFIREIKEKHLLPEYEDFDVYLDSPLAIEATKVFTMNMRDCFDKEAMELVNAGINPLVFPGLHIS
TTSDDSKMINFIEKPKVIISASGMCDAGRIRHHLKHNLWRPECTILFVGYQANGTLGRSLIEGEKNVKLFGEPIEVHAHI
ESLHGVSGHADMNGLLSWIGAFVSPIERVFVVHGEDTVTEEFAHTVEEKFGYSAWAPYPCCEADLLKNEIVNEGVRVPVK
AKKAARRKSDSAFERLVAAGRRLLDIIYKNEGLSNKDKAKFETQINNLSDKWED
>WP_004846437.1 MULTISPECIES: histidine phosphatase family protein [Mediterraneibacter]
MLLYIVRHGETDWNKAGKVQGRTDIPLNERGRYLAEATAEGMKDVRIDFCYTSPLIRAKETAQIILGEREIPLVEEKRIE
EICFGKCEGMKFRGEITDPGSEAFQRFFTDTENYVPSEGAESISELYERTGCFLSEIADREDLKDSHILISTHGAAMTAL
LNRIKGNMQIKDFWKYKVPKNCAVSVVEIKGKDIIIKEEGLIYY
>WP_004846438.1 MULTISPECIES: S-ribosylhomocysteine lyase [Mediterraneibacter]
MNKITSFTIDHIRLIPGIYVSRKDSVNGHIITTFDIRMTSPNDEPVMNTAEIHTIEHLGATFLRNHEVYKDQVIYFGPMG
CRTGFYLLLADDLTSSEILPLMKEMFSFIASFKGEVPGASAKDCGNYLDMNLPMANFLARKFLEEVLTDIREEQLNYPV
>WP_004846440.1 MULTISPECIES: alpha-amylase family glycosyl hydrolase [Mediterraneibacter]
MRKTEGSPLPFGAAAKERKVNFSVQVPMGKTCELLLYREGNTKPEVCFDMPEEEGIGEVRFLSVEEIDPEKYEYNFLIDG
KVCTDPYAKEIAGREVFGKRQNDDKHGVRAKIQVSDYDWGEDRPIRHPWNEVVSYSIHVRGFTKHSSSKVLHRGTYQGVI
EKIPYLKELGVNQIQCMPIYEFDECAKTKINYWGYGPAFYFAPKEAYSSDGCAVRELKDMVKACHKADIEVVLEMPFAAG
ISEQEAAECLRFYMMEYHVDGFVVNPYIVSWELLNKDPFLKGIRLMRKDDGFQNVMRRFLKGDENMVNDVISSLGHNSAS
DGKCNYITAQTGFTLRDLVSYDCKHNEENGENNTDGPDYNYSWNCGAEGQSRKRSVVNLRKSQIRNAFLLLLLAQGTPCL
LSGDEFYNTQKGNNNVYCQDNATGWLDWSRLKSDRGLFDYVKALITFRKNHPCLCQKEPLKGMDRTACGMPDVSYHGENA
WQVKNEVSSRQLGVMYSGAGVGDCDCFVAYNMHWLPHSYALPSPGKGKCWHLALDTDRGVLSKSIKLEDQKRIEIRERSI
AVLISCEEDKTELRNTNFHSKGKTAEKKSVSETEKTDIVTSDAEKEKKCRQE
>WP_004846441.1 MULTISPECIES: substrate-binding domain-containing protein [Mediterraneibacter]
MKKRVIEFILLTVFAVLFLSGCKKNVGTPEDNPVVEEDEESVEPAKDYLYGYSCADLKDPFYMALKDAIGVQAEQNKGQF
IVRDAGNDPVKQNEQLMEMIDKGADVVFLTASDPDAVTPALEALDKADIPVILLETQVKERDLAKAFISSDNYNAGKVCG
EDLKEKMPDGGKLVIVEDKADQNLSEGISGFEEKIKNGGFEVVKRVDGAQTDGMTKELNEILSSGTKVEVIMCADDQMAE
AVRATVKESGKNDILIYSIGGSPAAKAALLAQEGAMAGIGARSPIIEGKIAVKTADAILDDGSYEEEVLIETFFINKENV
EIYGTDGWQ
>WP_004846442.1 MULTISPECIES: DUF1292 domain-containing protein [Mediterraneibacter]
MNENEAITVTLTLENDEELECAVLSIFEAEEREYIALLPLDENGDNDDGQVFLYRFIDNGEDAEPDLENIEDDQEFERVS
NAFNELMEEQDFADIDLDELED
>WP_004846444.1 MULTISPECIES: glutamate--tRNA ligase [Mediterraneibacter]
MENKVRTRFAPSPTGRMHVGNLRTALYAYLIAKHEGGDFILRVEDTDQERFVEGALDIIYRTMEKTGLLHDEGPDKDGGF
GPYVQSERQASGLYLDYAKQLVEQGDAYYCFCDKERLESLKTSVSDDGTDIVVYDKHCLGLSKEEVEKNLAEGKPWVIRL
NVPNEGETTFHDEIYGNITVPNNELDDMILIKSDGFPTYNFANVIDDHLMGITHVVRGNEYLSSAPKYNRLYEAFGWEIP
VYVHCPLITDENHKKLSKRCGHASYEDLIDQGFVSEAVVNYVALLGWCPSDNREIFSLEELVEAFDYRHMSKSPAVFDTV
KLKWMNGEYLKAMDFDRFYELAEPYLKKAVTKDYDLKKIAALVKTRIEILPDICEQIDFFEEVPEYDNELYRHKKMKTDP
EKGLVLLREVLPVLEAQEAFDNDSLFETLKSFAGEKEYKIGYVMWPLRTAVSGKQNTPGGATELMEVLGKEESLKRIRAG
IEKLSQTAEAE
>WP_004846450.1 MULTISPECIES: amino acid ABC transporter permease [Mediterraneibacter]
MDLILEQFPIVFKSLNIGFLQTLKLFFVTLLGAVPLGLVIAFGSMSRFKPLSYLTKIIVWIIRGTPLMIQLLIIYFFPGL
VMGNNIWGGGEAGRFLAAAVAFIFNYACYFSEIYRGGIQGVPHGQEEAGLVLGMTRSQIFFKVTLLQMVKRIVPPMSNEI
ITLVKDTSLARIIALQEIIWAGQAFLKGSQGIAGVIWPLFFTAVYYLIFNGILTVLLGRLEKKLDYFK
>WP_004846451.1 MULTISPECIES: transporter substrate-binding domain-containing protein [Mediterraneibacter]
MKRRVLSVLLCAGLVVSVLAGCGSDDAKKDSGKKAASESDLDYVKEKGTLVVGITNFEPMDYQDEEGEWIGFDADMAKAF
GESLGVDVEFVEIDWDNKILELDGKTIDCVWNGMTLTEEVTSSMECTDAYLNNAQVVVLPADKADKYQDEKSLSDLSFAV
ESGSAGEDEVENRGLDFTPVTAQADALMEVAAGTSDAAVIDLLMATAMIGEGTNYADLAYTVRLSEEEYGVGFRKGSDLA
KALNDFFAECYEDESIVKCAEKYNLQDMLVK
>WP_004846453.1 MULTISPECIES: DUF5716 family protein [Mediterraneibacter]
MGQGSIIGYEINEKTCQISFYNEKDLEPDTLEVDTDNYQIPLIIGKLRDTWAYGKEAKRLVTIKDGFTATRLLSKSLAGD
KIEFGEETYDAVWLLSQFIQMSLQSFPEIDGIVFTVPSLSEEMAQMLRGIAVRMNIDKRNIFIQDYKESFCNYLFYQPKE
LWQYDAALFCCDRNEIKAYMLRRLRPGLGGGKTTFVTVDEVASAHMKELAMVYPVLNEDKAKEADAMFSKFIESVFDKRI
VSSVFLTGEGFENDWYPKSLRVLCNGRRAFIGNNLYSKGACYTAYRKLYMHIENPVYLSEDKLTDQITVNMRVGGQEMWY
PIVSWGNHWYESNNQWEVLMEDVEDIELRIESLVQGNVRTETLSLDGFPKRAEYSMRLQLETLFLDEKTCRISVRDAGFG
DFFPATDFHAEKTIHLGGNDGKFNSLS
>WP_004846455.1 MULTISPECIES: N-acetyltransferase [Mediterraneibacter]
MIRKMRSEDKKTYMEMAREFYHSDAVLHPVPDTYFERTADEALRSDVYAEIFLFECENEAAGYGLIAKTYSQEAGGMVWW
IEEVYVREAFRSKGIGREFFAYLDKVKGSAVTRMRLEVEEDNTRAVALYKKLGYKPLEYAQMIKDAPLK
>WP_004846456.1 transglutaminase-like domain-containing protein [[Ruminococcus] torques]
MGKKSCFFVYKSGDADVEKKNPEINFVKALSAVCAVLLWRNAFLSVFDLEALANQIGRKEIIFAEIAVSFAVFILLIAAF
KVRRLRVIAYLVIFAPFISAACARKFPPPWASWMLVFAAVLYGTCCAMEGCKAKQVFRSLVLISAVFGIAAGISVFAGKQ
IDQIRVDENGFYQETRQKIRENVIGKAEELAEKIKNKKDGKKLDEEKTDAESKHDREDIEEKNPFRPENDPTQQNGKNDN
MTSGGKMDDLKAISSFKPSSEVSTCVVLEKKKTYLYDRWGTTYEDSAWTNEKLEEVVYSSKYYFEEEKEELFLQYPSELT
RMQKMCEGWDKSSFSAVKNQIDEALSNIVYDTNPGKTPAKWDFAEYFLFENKKGFCVHFATTAALLYRMCGYQSIYVEGL
VVPASAFKEKENGTYEAQVDGTMGHAWCEVYDEKTGEWITMEHTPASSRNEMQGADAAKQKKENSFKSNQVFRLIVCVVF
VAGAAFGGVFIQAVVRGKRHRRKIGTTRGGIGILTMYDDVVKVARLTEKPKKQIFGNRHSDTDDYSEVWLKHLKKQYPQI
SEEEWNSFYEEVRRILFYYPTKDRRIWKESYKLYRKFYAEAKRRMNPGMRLLLKYIYCIETPFCEKGASFMKKKKKRRK
>WP_004846458.1 MULTISPECIES: MoxR family ATPase [Mediterraneibacter]
MEENRCRARSVIGEVEKSVVGKTDILRKVMTAILAGGHVLIEDIPGTGKTTLALSFSHAMGLKVNRVQFTPDVLPADLSG
FTIYDKASGTFVYQPGAAICNLLLADEINRTSPKTQSALLEVMEEHQVTVDGKTHRTGEPFIVIATENPVGSAGTQLLPE
SQLDRFMICVSMGYPTAEEEIEILKREQSIEKTRERIDPVVNAEELIEMQREVKEVFVHDRIFGYIVELAKATRENEWTE
LGLSPRGTVALTAMAKACAWLNGREYVVPSDVQEIFPCVTEHRIILNMKAKVGHIKKEELIRRVLESVPTPTMRQKY
>WP_004846461.1 MULTISPECIES: ABC transporter permease [Mediterraneibacter]
MKVLSKNSVMEFVKKTAILWVMIILILILSVISPSFFRGQNLLNIIKQASITGVIGVGMTFVLITGGIDLSVGSVMALSG
TMAASVAVAEKNMPIALVILVGVGLGALCGLINGIGVSYIGFPPFIMTLGMMTIARGIPLVFTNGTPIFGLSEEFNMIAN
SRVLGVPSLVIFLVITVLAGHIILSKTVLGRRIYAVGGNEDAARLSGVSTAKVKLFVYVFCGILSGIAGILICSRITSGN
GTVAEGYEMNAISAAVIGGVSMTGGSGNVLGMVVGAMILTIIQNSFDIMGVNSFYQNIIKGIIILLAVFLDLRGKKKKN
>WP_004846462.1 MULTISPECIES: sugar ABC transporter ATP-binding protein [Mediterraneibacter]
MEKLLEMKEICKSFGTNNVLKNVQFDLFAGEVHALIGENGAGKSTLMKILMGMYKKDSGSLSVLGSDEAYTNPDQALKAG
VAMIHQELNPIPDMSVAENIFLGKEKRKWIFTSKKEQEKESKRYLDMLGIDLEPSVLMRELSVSEMQMVEIAKALSYGAR
IIIMDEPTSAITEAEVEKLFQNIKMLKEQGTGIIYISHKMDELFEISDRITVLRDGQYVFSKKTKDLCPNDLIKAMVGRE
ITEIYPESKSKIGEVILKVKHASRKGEFKKIDFELRKGEKLGIAGLMGAGRTELMMAVFGAAKLEEGEIEIGGVPVRIQS
PKDAIRQKIALVTEDRKRYGLNLTASVEDNAVSVIESSLSKFGFYRRKLGRKAAEEMISRMNTKVTGMDQIVGSLSGGNM
QKVVLSKWLLNDPDIIIFDEPTRGIDVGAKAEIYKIIEELACKGKGIIIISSEMPELIGLSQRIIVLHEGEQTGELRGKE
MTQENIMTLASGYRKEEKE
>WP_004846464.1 MULTISPECIES: sugar kinase [Mediterraneibacter]
MAEIWTMGEMIVEIMREKENEPLDKAGVFRGPYPSGAPAIFIDTVARLGHKGGIIGGVGKDDFGKCLLDRLKSDGVDVSH
VIENPKKATGCAIVTYFDDGSRKFIFHMGNTPAVEAKAPQKDVLDGVRYFHVMGCSLFADIEFAKEILKAAQTAKKIGAK
VSFDPNIRKELIGEKETDKILENLMRLTNVFLPGEEELLLLTGKETVEEAVEECFKNPELEILALKQGSRGSKIYTKEKT
VETGIYRIQPVDATGAGDSFDAAFICGLCEGKRIEEAAKMAAAAGAINTAAFGPMEGKISVEAIDKMIKEE
>WP_004846467.1 MULTISPECIES: threonine--tRNA ligase [Mediterraneibacter]
MKITLKDGSSKEYAQPMSVYEIALDISEGLARVATAGEIDGEEVDLRTVVDKDCELNILTFNDEKGKGAFRHTASHIMAQ
AIKRLYPDAKLAIGPSIADGFYYDIDKETPLTAEDLDKIEAEMKKIVKENLEIKQYTMPREEAIAYFKEKNEPYKVELIE
DLPEGETISFYSQGEFTDLCAGPHLMTTKPVKAFKLTSLAGAYWRGDEHNKMLQRIYGTAFSKKAELEEYLTMIEEAKKR
DHRKLGKELGLFMMREEGPGFPFFLPNGMVLKNTLLDYWREIHRRAGYVEINTPIMLSRHLWETSGHWDHYKENMYTTVV
DEEDFAIKPMNCPGGILVYESEPRSYRDLPIRMGELGLVHRHEKSGQLHGLMRVRCFTQDDAHIFMTPEQIKDEIKGVVK
LIDEVYSLFGFKYHVELSTRPDDSMGSDEDWEMATDALRSALDDIGLPYIVNEGDGAFYGPKIDFHLEDSIGRTWQCGTI
QLDFQLPLRFELEYTGADGEKHRPIMIHRVVFGSIERFIGILIEHFAGAFPTWLAPVQVKVLPISDKYLDYAGKVLEDLK
EAGIRAEIDSRAEKIGYKIREAQMKKIPYMLVVGAKEEEEGKVSVRSRFAGDEGQCGLEEFIEQIKEEVAAKKLRETVQD
K
>WP_004846470.1 MULTISPECIES: cofactor-independent phosphoglycerate mutase [Mediterraneibacter]
MKYIVILCDGMADEPLESLSGKTPLEAAKTLNMDRLAKNAEIGMVQTVPKGMSPGSDTANLSVIGYDPKKYYSGRSPLEA
LSIGAQMGDLDVSFRCNLVTLTEDEDCYEERTILDHSSGEISTEDAAVLMEALSKGLAKDGYHFYVGTSYRHLLIQNNGH
VTELTPPHDILTKKIGGYLPEDEVLREMMVKSYDILKDHPINIKRREEGKNPANSAWFWGAGTRPALTSFEEKNKVKGAM
ISAVDLLKGIAVGAEMDNITVEGANGGLHTNYGGKAEAAVKALTEDGYDFVYVHIEAPDEMGHQGSTDDKIKAIELIDDL
VIGPVAEGLEQAGEDYRMLILPDHPTPVRVRTHTGDPVPYMLYDSTNAVKGQDEYSERTAQKTGIFREKGDRLIDHLLER
E
>WP_004846471.1 MULTISPECIES: homoserine dehydrogenase [Mediterraneibacter]
MISIAVLGYGTVGSGVVEVLEKNKDVINQRAGDEISVKYVLDLRDFPGDPIQEKIVHDIDVIINDPEVQIVVEVMGGVEP
AYTFVKRCLEAGKSVATSNKALVAKHGATLLSIAREREINFLFEASVGGGIPIIRALNSSLTADRIEEITGILNGTTNYM
LTKMFYEGAQYDEVLKEAQDNGFAERNPEADVEGYDACRKIAILSSLISGHQVDFEDIYTEGITQITKEDMMYAKEMKMT
IKLLASSKRDGDHLHAIVAPALLGNEHPLYSVNGVFNAVFVNGNMLGDAMFYGSGAGKLPTASAVVADVVDEAKHLHRNI
MTMWKNEKLELLPIEDTEKRFFVRISGDEKMRREETEAAFGAVTFVRAEGLENEFGIITEVMTEGAYRKIAEKFEGILHM
IRVEE
>WP_004846474.1 MULTISPECIES: preprotein translocase subunit SecA [Mediterraneibacter]
MGIIEKIFGTHSHNELKRIYPIVDRIEALAPAMEALSDEELKGKTKEFKDRLNEGETLDDILPEAYAVVREAAWRSIGMR
HYRVQLIGGIILHQGRIAEMRTGEGKTLVSTLPAYLNALSGKGVHIVTVNDYLAKRDAEWMGKVHEFLGLTVGVILNGMD
NKERRAAYDCDITYVTNNELGFDYLRDNMVIYKEQLVQRGLNFAIIDEVDSVLIDEARTPLIISGQSGKSTKLYEACDIL
ARQLERGEASGEFSKMNAIMGEDIEETGDFIVNEKEKAINLTEDGVKKVEKFFHIENLADPENLEIQHNIILALRAHNLM
FKDQDYVVNAEGEVMIVDEFTGRIMPGRRYSDGLHQAIEAKEHVKVRRESKTLATITFQNLFNKFEKKSGMTGTALTEEK
EFRDIYGMDVIEIPTNKPVQRKDLEDAVYKTKAEKYHAVVEEVKRAHATGQPVLVGTITIEVSELLSGMLKKEGIKHNVL
NAKYHEQEAEIVADAGVHGAVTIATNMAGRGTDIKLDEDARAAGGLKIIGTERHESRRIDNQLRGRSGRQGDPGESRFYI
SLEDDLLRLFGSDRLMGAFNALGVADGEQLEHKMLSNAIETAQKKLETNNFGIRKNLLEYDQVMNEQREIIYGERRRVLD
GESMRDTVYNMITEYVENITDRFASPEAAAEDWDVKGLELNLHKIIPMMELPSEKECIDMRQKELKHLLKERAVKAYEVK
EAEFPEAEQIRELERVVLLKVIDARWMDHIDDMDQLRQGIGLQAYGQRDPLVEYKMTGYNMFGEMTNMIAETTIRTLFNV
RVEQKVEREEVAKVTGTNKDDTSVRAPKKREDKKVYPNDPCPCGSGKKYKQCCGRKPV
>WP_004846476.1 MULTISPECIES: alpha-N-acetylglucosaminidase TIM-barrel domain-containing protein [Mediterraneibacter]
MQKKIRKIVSSILASCMVISAFAGIAPQKAEAKTTLVNVAVNGTVSTQNGENGSYVIGNINDGDPKTSWQTQGTWPATAV
IQLDKGRSISKVAVELGEDGDNSTGRTALVTVQYAQNGITTDLIDFGSKRMTVDSKEEFTADVPKSATHIYVTLSDPQNS
DGSQGAFWPSVQEVEVFEEQEEKVSDYNNIANQAKITTDGNENQSEGSANLVDGNDKTLYKFHNEAQTSEKYIALNFDEA
RTMDAFRIAFEHVGDTDSVDFAFEYSILAKKAGDSDYTKIADHQKANRTDNYAQVYKFNAAQYSEVKIVMHSCKTQGGTQ
NGWPAVAEFEVYGSEIEVQDTGSIAFKKPVHTPSGKNTAKNITDGSKKTQWTGAYYPSYVDIDLEKNYNLDTVEVYTPEN
GYSQYTIYTSMDGRDFDKLAEKTSKDSCDAEKGEVYQAEGKEARIVRVYMEYNSASTAAVLNEVRVTGKESKSEVQKRPE
INTVKYEESEYNVEITENDTKNEVYGIIERRLGKAYKDWFKLELAENPKKNGYDYFELSMDGDQVKIKGNDGVSLATGLN
HYLKYFCQVNLSQVGDQADMPENKPVVTEKVFKETKAEVRYSYNYCTLSYSMAFWGEQEWRDELDWLALNGVNVVLDATA
QEEVWRRFLGELGYSHEDIKDFIAGPAYYAWAYMANLSGFGGPVHDSWFEERTELARKNQLIMRKLGMQPVLQGYSGMVP
TNIHDYDKNAEVIEQGEWCSFQRPTMLKTTSSTFEKYAKKFYQCQKEVYGDVSNYYATDPFHEGGITGGMNASDISEKVL
TEMITADKDAVWIIQSWQGNPTTALLNGLDRVEKGTDHALILDLYAEKDPHYDEGRPGAEAYGDEEEFDKTPWLFCMLNN
FGGRLGLHGHLDNLANNIPKVFNETKYIAGIGITPEASVNNPVLYDFLFETIWQDDASQKMEVIDLDTWLDDYATRRYGA
ESESANQAWDILKETVYKASLNGLGQGAPESVVNARPNLTIGAASTWGNAVISYEKGDLEEAAALLLADYDKLKDSAGYQ
YDLANVLQQVLSNSAQEYQKGMSAAFSAKDLDSFKTYSEKFMSVIEDMEKVTGTSEYFLLGRWVEQAKALANNADDFTKE
LYEFNAKALVTTWGSKNQAEKGGLKDYSNRQWSGLIGDFYKARWQRWITARTNELSGTDYESNIDWFEWEWEWVRSNKEY
PTTATPQDLKTLGAEILENYSVKNPAANDEFDLPTEGMTATAGSAQPQTGKEGPASYVLDKDVSTLWHSKYEGDDQNNLW
IDIALGESKTVNGLRILPRNGAVNGVIVEYRIEVSNDNGQSYHEVATGTWTNDSGWKWAQFDQTEATNVRLYAVRTLSDQ
AGKNFASAAEIRIMAPKKEEPQPEQVNKQFLEFLIGYAQSAKEKPEYEHVVPEVKKALDAALAKAVQVKDNEKASQEQVD
EAYTELLEIVHMLDFIGDTTSLKVLVDAVSDKTEKDYTPSTWQPFKSALDAANEVLKNENALDADIEAARTALETAVNGL
VKRADFTKLQASVDEAKKAYGDLSGYTEESAAKYTQALTAAETVLKNADASQTEVDQAKTDLETAISGLTAKPSPDKVDK
TALQSYVDFAKKYADKEEEYTPSTWNAFKAAYDKAQEVLKDEKAAQKEVDDALAKLQKAAVDLEMKPSKEKLEELKKAIK
AAEKKDLSGYTDASVEAYKDVVEKAKTMLSDKETTATEVEDMLKTLKDADKLLVEKDNPQEEDKKPSKEQLEALKEAIKA
AEKKDLSGYTDASVKAYKDVLEKAKAVLEDKKATAKDVEDMLKALKDAEKLLVKKDDVKEDEDKNPDSQKGQAVQTGDQT
PIMFWAFMLVASAVVIFRRRKRA
>WP_004846478.1 MULTISPECIES: phosphoribosylformimino-5-aminoimidazole carboxamide ribotide isomerase [Mediterraneibacter]
MKFRPCIDIHNGKVKQIVGGSLKDEGNMAKTNFASDLNAAFYANMYKEDCLRGGHIILLNSRQSEYYEQTKQQAKEALRV
YPKGLQIGGGITDENAYEYIECGASHVIVTSYVFRGGEFCRENLKKLVHAVGKEHIVLDLSCRKQGEDYYVVTDRWQKYT
NLRLNAAVLEELSSYCDEFLIHGVDVEGKRSGMEEQLVHMLGQWGKIPITYAGGISSEDDLERFRSLGGGQLDFTIGSAL
DLFGGTVSYRKIVNKYN
>WP_004846479.1 MULTISPECIES: hypothetical protein [Mediterraneibacter]
MKKMKQLILLTLCVFTLFGMTACAGKDKTDNAADQTTTDKDRDNDRNDASDKSDKKGDGILDDAVNDVTQGVDDVTDDVT
DGIDDVTDDVTDGVDNAADDLTDENGAKKEGDRMKNTDQGDATGNADDSMR
>WP_004846480.1 MULTISPECIES: RNA polymerase sigma factor RpoD/SigA [Mediterraneibacter]
MGKEEIQESEPLRIYLNEIGEIPLLDETEEKELGRRISDGDESARARLEEGNLRLVVSIAKHYTGRGLPLMDLIQEGNIG
LMHAAEKYDYTKDNRFSTYASWWIKEAITRAIDQQSREIRVPVHVAENIKRVQKAAKELQQEFGREAEPGEIAKKLGDRT
EEEVKNILSYIRNPVSLETPVGEDGEDSLGDFVEDRSETTPEDAMDVLVRKEEVQELLETLNDREKEVISLRFGLGKDRT
YTLEEIGESLGITRERVRQIESKAMEKLRKKAL
>WP_004846481.1 fructose-bisphosphatase class III [[Ruminococcus] torques]
MKEEYKELKELQKRYLTRLSDLYPTIAAASTEIINLQAILNLPKGTEHFLTDVHGEYEAFSHVLKNGSGSVRRKIEDVFG
NTMSAADKKSLATLIYYPRAKMDLIRQTETNMEDWYKVHLYRLIEVAKRAASKYTRSKVRKALPPNFAYVIEELITEKAE
VHDKESYYNEIISTIIRIGRAEDFIEAISELIQRLVVDHLHIVGDIYDRGPGPHIIMDKLMSYHSVDIQWGNHDILWMGA
AAGQWGCIANVIRICARYGNLDILEDGYGINLLPLAAFALRIYGDDPCICFRLKAVEGIDPDEMQMNMRIHKAISIIQFK
VEGQIIRRQKAFHLENRALLHRIDFEKGTIELDGKKYPLLDTAFPTVDPKDPYAFTQEEEEIMKRLEKAFLHCEKLQRHM
RFLLNKGSLYKVYNDNLLYHGCVPLTEDGKLKEIRLFGKSYGGKELYDVLDSYVRKGFFALDENERQDGKDIMWYIWLHP
DSPLFGKDKMATFERYFLQDAETHIEKKNPYYSLLENEKVINQILEEFGLDPAVSHIVNGHVPVKRKDGENPVKCGGKVL
VIDGGFSKAYQKETGIAGYTLIFNSYGLLLVAHEPFESTESAIAKEKDIHSETMIVKRVRERLLVGDTDIGEELKRQVKD
LERLLVAYRNGELREKR
>WP_004846482.1 MULTISPECIES: 4-hydroxy-tetrahydrodipicolinate reductase [Mediterraneibacter]
MIKIMMHGCNGKMGRMITEIVKNDENAVITAGVDTYTETPNDYPVFDSVEKCTEDADVVIDFSNAGAVDSLLDYCVDKKL
PVVLCTTGLSEEQLAKAEKAAEKTAVLKSANMSLGINLLLKLLKDAAKVLAPAGYDIELVEKHHNQKLDAPSGTALALAD
SVNEALGNEYHYVYDRSTVRQKRDAKEIGISALRGGTIVGEHEVIFAGTDEVIEFKHTAYSRSVFGKGAVEAAKFLAGKE
SGMYDMSDVVGL
>WP_004846486.1 MULTISPECIES: single-stranded DNA-binding protein [Mediterraneibacter]
MSDKIIENNQVTVIGSVASEFTYSHEVFGEGFYMVDILVKRLSNSSDRIPVMVSERLIDVTQDYKGRSIMVSGQFRSYNR
HEEQKNRLVLSVFAREMEFIEEEPDGAKTNHILLEGYMCKTPVYRKTPLGREIADLLLAVNRPYGKSDYIPCICWGRNAR
YASNFDVGEHVRILGRIQSREYVKKLSETETETRTAYEVSVSKLECIDE
>WP_004846489.1 MULTISPECIES: dicarboxylate/amino acid:cation symporter [Mediterraneibacter]
MKEKEKKNTIVKRMIFAVAAGFVVGFLMLFLREFLLESGKSGIWKTVDAIFFQDVTKTNGIEGIGILYIVGQLFMRGLQL
AIVPLVLTSLSLAMCSLANPERLGKIAGKTFITYICFYVVAAALAGAAAYFVKTMGWFDVQLPNEMVTEAVTMEGYNPLV
TVVNAVPSNIFSAFSSNNEIISVVVVAIILGLCMTVLGKKTEPLRKVIENLNDVVQLFLNFLIDKIGPVAIFCMITRTLA
VYGIEYIKPTLVWIVTTIVVSLVLVFTIYPVGIFLTTRLNPIPFVKKTLKIGLFAAATNSSAATLPLNTKTCTEELGCSK
EISSFVLPTGMTINMNGTTAMHMIAITFIATAAGIDIKPSTLAIAAFLSICTAMGTPAIPVAGTTMVYVVMTGLGMSSEL
CMIGYSLVLAMNYLPGMAVITLNVIGDAATNVIVSFKEKVLNKDVYYK
>WP_004846491.1 MULTISPECIES: aldo/keto reductase [Mediterraneibacter]
MKTMKLGKTGIDISRIGLGTWSIGGGSAWGGDHELQTVVDTIREAPKAGVNLIDTAPGYNFGNSEKILGKALEKMNREEV
VIITKCGVTWDQEMKGDLFNKVNGIQLYKNLNSESVKKEIVGSLERLGTDYVDVYMTHWQSVEGSEYYVPIQKTMDVLNE
LKAQGKIRAIGAANVDIDQIKEYLKWGDLDIVQAKYSILDRGIEDEIIPCCRENGVTIQAYSPLEMGLLSGTMPRDYQPV
GAQIPKKWFQPDNMQAAMDMMDKWKPLCEKYNCTIANLALGWILAQGDFLNLLSGSTTVDQIKENVKSAELELDPEDVAY
MRELAEEIDK
>WP_004846492.1 MULTISPECIES: carbohydrate kinase family protein [Mediterraneibacter]
MNKVSKDLDVMIIGAAIVDLPLRPVSKEVFDVVSYPVDGIAMTIGGDALNESTIITRLGHKVALMSCIGVDVAGAFVLSH
CERTGIDTKYIKQDPAIDTSINVGLVAADGERTFITNRQGSLWKFKYEDLDMSALKGAKILSFASIFNNPLFDNKALVSV
FSKAKEEGMIICADMVSPRLNEKLEDITEALSYVDYFFPNFEEASEMTGETDEAKVADKLYACGVKNVIMKIGKRGCYIR
NADGAMIVPACKGVTAIDTIGAGDNFASGFITGLLEGKDIRECAIYANCTAAVSVQYVGATGGVTDKAIVDKMLAKYRED
YK
>WP_004846493.1 MULTISPECIES: class II fructose-bisphosphate aldolase [Mediterraneibacter]
MISDIRYWEKKASEGHYAIPHFNVWNAEMLMGVIDAAEELRAPIIISFGTGFTGNTSFEDYCYMMESMAKKASVPVILHW
DHGRNMTILQNAVDHCMNSVMRDASALPYEQNVAEIKRCVDYFHAYNIPVEAELGHVGNETIYEEALSEYHYTDPKQAKD
FVDRTGCDSLAVAIGNVHGVYSSEPKLAFDILEEVANAVDVPLVLHGASGIGDEDIKKAISLGIAKINIHTELCQAAMEA
INEHKDEPFLAVERAVRQAVKERAMYKIKLFGDDGRADE
>WP_004846494.1 MULTISPECIES: NAD(P)-dependent alcohol dehydrogenase [Mediterraneibacter]
MKNSEAILVTPKHFEIQECPVPEPKDHEILMKVEYVGMCGSDIHGFEFGPFIPPKDPNQKIGLGHEVAGEVVKIGAKVTK
FKVGDKVLIEPGVPDDTCEYCRTGRYNICPGVDFMATQPNYKGALTQYMTHPEEWTYHIPEGMTTMEGALVEPAAVGMHA
AVLGGAQPGKSIVILGGGTIGLMVLQACISLGATDITVVDVIEKRLELAKKLGAARVINGKEEDTVAVLRSEEMYGDHGV
DLVFEAAGAVFTAQQAVQIVSRGGKIMMVGTQSKPVPIDFLKINREVTIQTSFRYCNNFPQTIEAISSGRFNVKDMVTNI
YDYEDVQKAFEEAIDPVKKTEMVKGVIKVAE
>WP_004846498.1 MULTISPECIES: ROK family glucokinase [Mediterraneibacter]
MNYCFGVDIGGTTVKIGLFEETGTIVEKWEIPTNTLADGEAILPDIAFSLKTKIEERKLSEEDILGIGVGVPAPVTAEGI
VNGSANLGWKYKEVKKEMEELTGLKAYIGNDANVAALGEMWKGGGAGEKNMIMVTLGTGVGGGVIIDGKMLVGNNGAGGE
IGHICVNYEENDRCGCGNKGCLEQYASATGIVRLAEQKLKTEKRETILNKAAITAKDVFDAVKAGDEVADEIAAEFGKYL
GYGLANLAAVVNPAVFVIGGGVSKAGEVLIPYIEKPYKERAFFADKNVRFVLAQLGNDAGICGSAKLVLDEKKN
>WP_004846499.1 MULTISPECIES: HPr(Ser) kinase/phosphatase [Mediterraneibacter]
MGRGIKLSEIAERMDLKNLTPELDLTEKEVHVPDVNRPALQLAGFFDHFDSNRVQIIGNVEYTYMQTLTEERRVYIYEML
LKHPIPCMVFCRGIEPGDVFLKKAVESNVPVFSASKPTSDFSAEIIRWMNVKLAPCISIHGVLVDVYGVGVLIMGESGIG
KSEAALELIKRGHRLVTDDVVEIRKVSDETLVGSAPDVTKNFIELRGIGIVDVKSMFGVQSVRETQNIDLVITLEDWSRE
KEYDRLGLEEEYTEFLGNKVVCHSIPIRPGRNLAIIVESAAVNHRQKQMGYNAAQELYKRVQENLAKKR
>WP_004846508.1 MULTISPECIES: RNA polymerase sporulation sigma factor SigE [Mediterraneibacter]
MMMKVAVPQRFKLRVVPDVKTLIFGSGREVHYIGGTEVLPPPLEGMRESEMINRLGTEYAEDAKKVLIEHNLRLVVYIAK
KFDNTGVGVEDLISIGTIGLIKAINTFNPTKKIKLATYASRCIENEILMYLRRNSKTKMEVSIDEPLNVDWDGNELLLSD
ILGTEEDTIYKDLENEAERKLLIRALNKLNSREKLIVSMRFGLDNPDGKEKTQKEVADLLGISQSYISRLEKKIMQRLKR
EMVRYE
>WP_004846511.1 MULTISPECIES: cell division protein FtsQ/DivIB [Mediterraneibacter]
MKRKKHKKRKVWPIILVVLTVLIVMAAAAVFLFRTRSYKVEGNSYYGERTITTWIENDPLSVNSLYVLYKYNFTDADLPS
GVESLSISLKDPWTVKVKVKEKEMAGYVDYDGAYLYFDRTGTAVLRTKKIIEGVPHIEGLMFDSAKAKIGKKLPVEDDSI
FEKIVEVSKNLKKYNLTPDRMGCTDGGVQIYFEIVQVSLGNGNYEEKLRQVEPILKKLTELYPGKAGVLHLENYDAESES
IPFVPAA
>WP_004846512.1 MULTISPECIES: FtsW/RodA/SpoVE family cell cycle protein [Mediterraneibacter]
MLIFVVLLLVAAGLVILYSTSAYNGQVKFHDPFHYLKKQGFATLLGLFGMALIARVDYHKWVPLAIPAYVTSIILSVAVI
FFGDEYNGSKRWLSLGPISFQPSEFAKVAVIFFLACLVSRNVQRMKRFRTMILMMIPVLPIVGLVGASNLSTAIIILGIA
VVLIFVADPKYVRFILMGSIGVGFMTVFLAMESYRLERLAIWRHPEQYEKGYQTLQGLYAIGSGGLFGRGLGNSVQKLGF
LPEAQNDMIFSIICEELGLIGAGFIILLFLILIWRFFVISTKASDLLGALIAAGAMAHMMIQVILNIAVVTNSIPNTGIT
LPFISYGGTSVVFLLLEMGLVLSVSNYEGLRYGGSE
>WP_004846514.1 MULTISPECIES: phospho-N-acetylmuramoyl-pentapeptide-transferase [Mediterraneibacter]
MSSHVVIPVLAAFAVSLVLGPIVIPFLRKLKMKQTERVEGVQSHLKKAGTPTMGGIIILAAVIVTSLFYVKDYPKIIPVL
FLTVAFGLIGFLDDYLKVVLKRSDGLMPMQKMALQIIVTAVFAFYLVKVADIPLTMLVPFSNGYYLDIGWMAVPLLFVAV
IGTVNGTNFTDGLDGLASSVTVLVATFFTVVAIGTKSGIEPVTCAVVGALLGFLLFNVYPASVFMGDTGSLALGGFVAGT
AYMMQMPLFILIVGIIYLVEVASVMIQVTYFKKTGGKRFFKMAPIHHHFELCGWSETRVVAVFSIITALLCLIALMGV
>WP_004846515.1 MULTISPECIES: penicillin-binding protein 2 [Mediterraneibacter]
MRNKIEERIKNKTYNKRKVLVVFLCAAFVLFCLIGRLVYLMIFDAEYYQNMAEELHEREREIKAARGEIVDRNGVVLATN
RTVCTISVIHSQIKDPQQTADMLSKELELDREDVLKKVEKVSSMEKIKTNVDKKTGDRIREYNLPGVKVDEDFKRYYPYD
RLASRVLGFTGSDNQGIIGLEVKYEDVLKGTNGKILTVTDARGIELEGVAEDRIEPVAGNTLKTSLDYNIQSYCEQAAEK
VLEEKQAEGVSVLLMNPQNGEIYAMVNVPEFNLNEPYRLNDKTEDQMTDEERQNRLNQMWRNRCINDTYEPGSTFKIITS
AACLEEGVVSLDDTFSCPGYRIVEDRKIRCHKVGGHGTETFVQGIENSCNPVFMDIGLRLGSERFCDYFEQFGLMSLTNI
DLPGEAGTIMHKREDIKAVELATMTFGQSFQITPIQMAVTVSSMVNGGRRVTPHLGVSVLDKKGKTVKTFKYGEKEGIVS
EKTSETMQELLEKVVSEGSGKNAYLEGYSIGGKTATSQTLPRSAGKYISSFIGFAPADDPQILGMVIIHDPQGIYYGGTI
AAPVLRDIYDNVLPYLGIEKK
>WP_004846519.1 MULTISPECIES: hypothetical protein [Mediterraneibacter]
MAANYRTSKYRTTSLSERDKSGFYVYGNTVRQAETLPRKTKSPYSQQREQTKRTSSRVVKNRNRAMSISPAYAVFLTAAA
VCAVLICVLYLNLQSEVVSRSENVTAMQEQLADLTEANNTAYNSAADSVNLETVRDRAMNEMGMVYAAQGTIVEYDSPEG
DYVKQYNDIPESGVLAKSSDVLK
>WP_004846521.1 16S rRNA (cytosine(1402)-N(4))-methyltransferase RsmH [[Ruminococcus] torques]
MAFEHVSVLLNETVDGLNVKLDGVYVDATLGGGGHAYEVCRRLGSKGRFIGIDQDADAIKAAGERLKGFGEKVTIIRSNY
RDMKPQLQNIGVDKVDGIVIDLGVSSYQLDTAERGFSYRVDAPLDMRMDQRQKMTARDIVNEYSESELYRVIRDYGEDKF
AKNIAKHIVAERRKNPIETTGQLNEIISHAIPMKFRKTSGHPSKRTFQAIRIELNHELDVLRESLDDMIEMLNPGGRICI
ITFHSLEDRIVKSAFRKNENPCTCPSHFPVCVCGKISKGKVITRKPILPSEAETESNSRSKSAKLRIFERA
>WP_004846523.1 MULTISPECIES: division/cell wall cluster transcriptional repressor MraZ [Mediterraneibacter]
MLLGEFNHSIDEKGRLIIPAKLRDDLGDSFVICNGLEGCLFVYSQEEWNKFVAELETLPRMSKDARIFKRYFFGSASEGS
FDKQGRVLVPPSLRKAAGLEKDVVLVGVQDRIEIWDKALWEERSQISEEDLDAIAERMESIGIRI
>WP_004846524.1 MULTISPECIES: hypothetical protein [Mediterraneibacter]
MSQEKVDRYKQEKVNRKQIMRKQKLMNNMRKGVLVVVALALIGWLGYSAYDIYESGKERTVSEVNYDAVSDYLNGLNAEG
SAE
>WP_004846527.1 MULTISPECIES: DegV family protein [Mediterraneibacter]
MDYKIVLDSCGELTYKMKESGIYHTAVLSMLVDGDTILDDESFDRKDFLKRVAVSPECPKSSCPSPDAYMELYGGAEKRV
YVVTLSAELSGSYNSAQLGKELWKEENEDGDKQIYVFNSRSASVGESLIALKIQECEEKGYSFEEVIEHVEAYIEEQHTY
FVLENLDTLRKNGRLTGIKSLMASALNIKPVMGSTPEGTICQLGQARGVKKAIAKMAEHIVADGKNTENKVLAIAHCNCP
ERAREIERMILDKIKVKDSFIVETGGISTMYANDGGIIVVL
>WP_004846537.1 spore coat protein CotJB [[Ruminococcus] torques]
MKNMHRSMNRNQLMEHINQVSFAVDEVKLYLDTHPCDSEALAYFHEMSAHRNDALKQYASAYGPLTVDTADYSCAERWNW
INEPWPWQEGGC
>WP_004846541.1 MULTISPECIES: S1C family serine protease [Mediterraneibacter]
MDNQYNYYNPNENSNNEDRQRMNSQSEGSQNGEQKGNTPQWQPGGDHLKKEKKPHKNLMRTVAVVGFAILFGVVSSGIFL
TTTVVGNRVFGLLDSSKSTTASSDKVSKGTPLSKSSSVVTSDVSEVVDQVMPSIVSITSMSVEEVRSFFGGTYEQQSKGA
GTGIIIGKTDTELLIVTNNHVVAGSDTLTVAFTDESTVEANIKGTDAQYDVAVIAVPIENISDDTLDAISVATLGDSTSL
KVGEPAIAIGNALGYGQSVTTGVISALNRSVSMTNEETGDTQESGVKLIQTDAAINEGNSGGALVNVNGEVIGINSSKLV
GDSVEGIGYAIPISDVGDLIENLMNRETKTKVAEDKRGLIGITGISVSDAFSQQIEMPAGVYVTEIAKGGGAEKAGMTKG
CIITAIDDITVDSMEALQEQLQYYEKGTTVTLKIQIPQTNGEYKEQTIEVTLQ
>WP_004846546.1 MULTISPECIES: LCP family protein [Mediterraneibacter]
MHRGKETSTKPKKPVTRRKDFSASGKGKKRKKRRVHKMKPWQIALICVGAFIAALLAFGLMYVYAKWSKIDTKSIKADDI
IINEEVKKNKNVDLGDGYTNVALFGVDSRDGDLGEGNRTDCIIVASLNNKTKEIKMVSVYRDTLLDLSEGTYQKCNAAYS
YGGPVLAINMLNMNLDLDIQDYVTVDFGAIADAVDLLGGIEIEVTEEELPYINQYIPETANSAGKAANLLQSAGLQKLDG
TQATTYARIRSTAGGDFTRTERQRLVIEKMFEKAKGADIGTLNKIIDKVFPQVSTSFTLPEILKYASAYSEYKLVGNMGF
PEDKYTDMLSEIGSVVVPDNLVSNVTKLHEFLFGITGYVPSSTVQTVGSNISYTASAKKSSGTGSQSSYDSGESYNDSGY
TDNSGNYEGGNTGGNYDDGSMSGNSGNTGNSGETGGVGGNGSTGDNTGGTTVEPPVVPDGGTDSGGGQTEAPPEGTVQ
>WP_004846548.1 MULTISPECIES: glycosyltransferase [Mediterraneibacter]
MKDKISKLKNLVKKYGLAGTIKKAAGYIYSNYLVKLSVKERIYVAVNKKKFIEGIDRILSKNSYDRIVIWRSSFGWDVPL
YQRPQHIFSNFAKQRTLVFYEVTRFTDDVKRIKKQADNLYLVNYANTAFSKLLFQELEKCKAPKYVQFYSTDWTLPAAKI
KEYMQQGYKIVYEYIDDLNPHLAGTDELPVNVKEKYDLAMTDKNIFVVVTAEALKKDVIEKRGDVRLAFSSNGVDYAHFH
DGCDPNFKCDEEFESILKKGQPVIGYYGALAKWFDYDLLKKIDQENKYQVVLFGIKYDDSYDKSGADQWKNVHFCGSRPY
EILQNYAARMDVLTIPFLINDITKATSPVKLFEYMALNKPIVTTDMDECRKYESVLIGHDHKEFLEQLDKAILLKTDETY
KALLDKEALENTWEEKARTILEQLKKYE
>WP_004846551.1 MULTISPECIES: glycosyltransferase [Mediterraneibacter]
MAGKELINKIRKKGICGTIKMIAVKWKKTERDLWNPPISRVRKDLIDRILRRGYSRIVIYENHFGYHNIMMQRPQHMLRN
MGDEETLILYNSYYDIDFKDRRRITPIARHVYVLDLYYYRKYLLNALKQIEKKYVMVYSTDTVPVSRIKQYSELGFRIIY
EYVDDINEELISRKKIAQIRSRHQYLLRAKNVLTVATADKLYKEAKSNNKKTRIVQISNGAECDKFVPESVTEDQVYRQW
LKEDMLHVGYYGALAAWVDYDLLKRLADNEKIQLILIGIEHDDSLKKSGLLDYKNVKYFGKKPYESLAGYVHFWDVCIIP
FLINDITKATSPVKLFEYMAMEKPVVSTALPECLKYTAVKIAQNVQEFVSLVEECKDDCKDEKRKELLKKCAWENDWSVK
AAELKAYMGEWEKNER
>WP_004846553.1 MULTISPECIES: WecB/TagA/CpsF family glycosyltransferase [Mediterraneibacter]
MASIKAYYGRTYRGSKNRFLDFLQKRIDEKKGCFVVTANPEIFMLGKKMPEMNRVLMDKNTVIAADGIGIVKGGEQLGFR
FKERIPGVELCEELLKYANEKKCSIYLFGAKREVLDSFVRRIEKEYKNVIISGYTDGYVEDKEKVMRQITELDPDLVFVA
LGAPQQELLIHKYFRSDRKGIYIGVGGSFDVLSGKKQRAPSFFIRHNLEWLYRITKEPKRIKRFWNSNVKFLFELRKESH
GGKRTHK
>WP_004846556.1 MULTISPECIES: GtrA family protein [Mediterraneibacter]
MSNTKKLFSQIIKFGFVGGTAFVIDAGLLFLLTEFCGIHYLISGMISFTASVIYNYILSVKWVFDAKKDANKTQEFIVFI
VLSVIGLGINQLFMWLFVDMMHIYYMLSKIIATVIVMVYNFITRKIFLEKK
>WP_004846560.1 MULTISPECIES: DUF6020 family protein [Mediterraneibacter]
MSEKLKKQSVIISLIWAFVGTIGVVYYIKIGTGMDVSPNYANNIIYYFIYAASAFSVYYCCKVITKKKAVFAGILSLLFA
CICIIGAQIEYLRAINWLWITWIKVLCLAIFLFPLFVLLIYILDDCRFKAAESCVKNISKWKIFLAIIVIWGIAYLAMFP
GIYDYDSIDQTLQFLVTGNVSGHHPVLHSLLLSGFMKIGYVVFHSYEIGLGIFTLLQVLFLAYAAMKVAWFLLQKGYNRL
FWFTMCFYLCFPLHYIMSVWDTKDSIFAGFFVLVSLSLIEMADRTSGFWDNRWNLVKFVLYVVLMCMFRNNGLYALILLI
PICFFCFKERRKATIILFMLSMLIYVSYQNILLPSLGVKSGNIREMMSIPCQQLAKVYVETPEAYTDEEKEALLELIPEK
NIMDYQYRPMISDATKNYLNSEVLKSDLPKYGKLYVSIGLKSPRKYIEAFLQNSCGFWYPNKSYPDERMFHPYTEFDMAD
PNLFKGDYIYLERMSLFPQYEEILRPFFQSAVWKKIPIVSNFFVPGTYFIVLLFGISVSFYRKNYKQLFVFGFWGAYWFT
LLISPVALVRYAYPVIMCLPLMLSLITQKGLLSWKRERKNTKNG
>WP_004846563.1 MULTISPECIES: NAD(P)/FAD-dependent oxidoreductase [Mediterraneibacter]
MDRNVKYLIIGAGISGLTFANYADGDYLIIEKEKEVGGYCRTIKKKDYVWDYAGHFFHFSTDEFKKKFLDSVNPEDIKYK
DKNTKIIYKGELVDYPFQTNIHQLEKEEFIDCLYDLFHKEEKEDYDSFLDMLYGKFGKSIVEKFLKPYNEKLYAVDLKTL
DKDAMGRFFPYADIPAIIDNMKANKDSTSYNNSFLYPRNGAGSFIQILYDALDSSKILMEHEVVKIDNEHKVAQLDDGSK
INYEYLINTSPLNHFLGYFEGEKFSALKNRLSYNKVLVFNLGFNKKSKFTEEHWMYIPDKAVNFYRIGFYDNILDADKLS
MYIEIGYGKEDEITEQDVEMQLKLTLENLHKLGIIDDDTKLEEHSTIIMDPAYVHINTETEKMVQQFKAEEEKNGIYTIG
RYGAWTYCSMEDCMIAARDLAMSLCQG
>WP_004846570.1 MULTISPECIES: polysaccharide pyruvyl transferase family protein [Mediterraneibacter]
MLDRVQGMIEKLKYLNRKILEIDKKQSLLVEKEELLEKNLEQRVEKVIVSVDQMKQFTEQCADRLFEQFSERAVLGKVND
YVNLEYFKVPSDKSPKVLLVGFYGAVNLGDELMLQKLYRDLNVIKNDIYVMMCDNENLDAFRYPGMNIIHYPKTKFDFNH
LADIFDSVIFGGGAILDDSGYLQEESFKYDLGKIFIELALSFIEKNKEVHAIGLSTNEKIVNEEYQEKLKRIIDGSVNFS
VRDKYSKRLIESACGHEITMINDIVLTNEYPKVMKEKGEKYKIGIIWICQADLLGSLEKLVEHIQSTYDIEKTEIHFIPF
YNYHDCDYKFYNEFCEKKSEFNFSIESMAYSFENICQKVRECDVVISMRYHGALLGLMNGCRTFSLLYTQHPHYYNKMMD
LYEKFECVQDLFFSVEELVEALPVKNDVVINSVDFDNTSYTQIVQSIIKKQKERKEKMDF
>WP_004846571.1 MULTISPECIES: ABC transporter ATP-binding protein [Mediterraneibacter]
MIDVQNVSMRFNLGIEKNNSLKQMAVDLFSKSAREKRKMHKKENEFWALQDVSFKVEKGQVVGFVGSNGAGKSTLLKVVA
GVMKPTKGKVLVGGNICPMIELGAGFDLDLNARENIYLNGAVMGYSKDFIDSKYQEIVDFSELHDFLEVPVRNFSSGMIA
RLAFSVATIVEPEILIVDEILSVGDLNFQKKSENKMRSLISGGTTVLYVSHSIESIKSLCDKVVWLEHGKVIQVGTAEKV
CAAYYESQIGK
>WP_004846573.1 MULTISPECIES: ABC transporter permease [Mediterraneibacter]
MYIKNIIDNFKKYSFLLRQLVSRDFKVKYKRSVLGVLWSLLYPVLMMAVMAAVFSNVFKFSVPGVNYLVYLMTGLTFFNY
YSEASNSSMSAVVANFSLLNKIYIPKYIFPLSKCLFVGINFLLTLIPLYGVILLSGSGETKCHITALHLLLPYSYLCLLL
FTVGVGFILSTISVFLRDMFYIYGIVLTILTYFTPIMYDINMLDPWIQQVLKFNPLYHYITFARTIILYDQMPSVKSFII
CGASCLITLVIGMIVFKKNQDKFIYYM
>WP_004846585.1 MULTISPECIES: LCP family protein [Mediterraneibacter]
MSKKQKPTGNTGRKNQIKGKYAERSRKNGFGKFCLILQVIMSAAFMGVLVLLDMLPLKYLALAALILFFLWCITFTTQAV
RKKKGVTGKVYSILLIAVLAVGTYYIAKTNDMIAAITSGGSKVDKMVVAVLKDDPAETLEDASDYEFGVQFNTGAENMKA
AVMDIQDQIGDISTTEYKSVQEQAEALISGEVDAIIYNQSYTELMENAVEGYNDQIRIIYKHEIETKFDFGGSAKDDSLT
KKPFTVYISGIDTYGDDADDDRDSIRSDVNIIAVVNPTTHQILLITTPRDYYIPIPGISDGMNDKLTHAGTYGIDVSMET
LGALYETDINYYVRLNFSSLIEIVDILGGVDVYSEYAFTTGWESGYEMEVQQGINHFDGKQALAFSRERHALEGGDNQRG
KNQQAVITAMLKKVLSPTMLLKANSIINQVSQDVETNISQGQLNSLVKSQLKSGAKWTIQSVAASGTDGEDYCYSVPDMP
LYVLYPDEEVVNSIVELANIVEEGGSLESGEALN
>WP_004846587.1 MULTISPECIES: sugar phosphate nucleotidyltransferase [Mediterraneibacter]
MSRATLVIMAAGIGSRFGGGIKQLAPIGPNGEIIMDYSVYDAIEAGFDKVVFVIRKDLEKDFKEVIGNRIAQKVEVAYAY
QEVSDIPAEYAEKFVGRTKPWGTGQAILCCKDVVSEPFLVINADDYYGKSAFKEAYSYLTSIPSADKIQVCMVGFVLKNT
LSENGGVTRGICRVDENGMLQEIIETHNIEKDGDKAVVREGDIETEYDADSPVSMNMWGLTPEFFAILKNGFEQFLNKTD
MEDLKAEYLLPTIIGELLKEGTVSVKVLKSEDQWFGVTYKEDRETVVEAVKSLIDKGIYPDKL
>WP_004846591.1 MULTISPECIES: diadenylate cyclase CdaA [Mediterraneibacter]
MLDWIKSILDNYTNGMYFPNIHIKDVIEILIVAVIVYEIMLWIKNTKAWMLLRGIIMLGVFILLAWIFQMHTILYLAAQS
INVLAIAAVVVFQPELRRALEKLGEKNLLSNINPFDKNRENERFSDQTAEGIVTACFEMGKVCTGALIVVEQAIQLTEYE
MTGIELDCKVSPQVLINIFEHNTPLHDGAIIIRGDRITSATCYLPLSDNMRISKDLGTRHRAALGMSEVCDALVIAVSEE
TGLVSVAMGGQLDRGITREELRKRLSQIQYRNAESKRFFLRKGWRRK
>WP_004846593.1 MULTISPECIES: hypothetical protein [Mediterraneibacter]
MSTLLVWREKLQRIYALYSIYIQKGLQFVTGLVLFWVINSNIGFMKPASSVFCTLGLAVICTFLPMTITVLAATALILAH
FYALSLPIALVALVIFILMYIFYFRFTPKKAWLVLISGLAFSLKIPFVIPIAFGLLGSPVWIVPASCGIITYYMTDYVKV
SAAALKEADASGIAANLMSFTKQVLASKEMWLMVMAVTIGILVVNFVRTRGVDHSWKIASAAGAAVTVVVSAAGNIVLST
NISYIEIILSAVLGAVTGLVLELLFFSVDYSRTENIQFEDDEYYYYVKAVPKVGVAVPEKKVKRITENQPQETTVIREDA
DLNNINTENDADDILLTRSLSKELGLEKQRPE
>WP_004846594.1 MULTISPECIES: hypothetical protein [Mediterraneibacter]
MDFGKYIGGREDVMLDKRKIRLMTRAAIYEKNYGEEDFKISSYYKKDYSSLNTWVTLIWITVGYGLAVAVLFLGWGEAAM
EGITLAKLFVFAAVAIGAYVSLLIAYGIGAGSFYKNKHIKAKQRVKKYLRDLSRIEKINNKKEIN
>WP_004846599.1 MULTISPECIES: rod shape-determining protein [Mediterraneibacter]
MSVDIGIDLGTASVLVYVRGKGVVLKEPSVVAFDRDTNVIKAIGEEARLMLGRTPGNIVAVRPLRQGVISDYTVTEKMIK
YFVRKSLGKRTFKKPRISICVPSGVTEVEKKAVEEATYAAGAREVHLIEEPVAAAIGAGIDIAKPCGNMIVDIGGGTADI
AVISLGGTVVNTSIKVAGDDFDEAIVRYMRKKHNLLIGERTAEDIKIKIGTTYPLVEEETMEVRGRNLVTGLPKTVTVTS
SETEEALREATGQIVEAVIAVLEQTPPELSADILDRGIVLTGGGSMLRGLEELIEERTGINTMTAEDPMKVVAIGTGQFV
EFMSGRGEV
>WP_004846601.1 MULTISPECIES: excinuclease ABC subunit UvrA [Mediterraneibacter]
MSTKMDVRKYIKIRGANENNLKNIDVDIPRNELVVLTGLSGSGKSSLAFDTIYAEGQRRYMESLSSYARQFLGQMEKPDV
ESIEGLSPAISIDQKSTNHNPRSTVGTVTEIYDYFRLLYARVGIPHCPKCGKAISKQTVDQMVDRIMSMPEGTKIQLLAP
VVRGRKGTHAKLLEKAKKSGYVRVRVDGNMYELTEEIILDKNLKHNIEIIVDRLIVKQGIEKRLTDSVESVLHLSEGLLS
VDVIGGEMLNFSQSFSCPDCGISIEEIEPRSFSFNNPFGACPTCYGLGYKMEFSEDLMIPDPSLSINEGAIAVLGWQSCT
DKSSFTHAILQALCREYQFDLDTPFEKYPKKIHDIILHGTNGKEVKVFYKGQRGEGVYDVAFEGLIKNVERRYKETGSET
MKAEYETFMNITPCSACHGQRLKPGALAVTVGEKNIAEVTSMSIGKLQNFLEELVLGETQMLIGGQILKEIRARIKFLMD
VGLDYLTLARATGTLSGGEAQRIRLATQIGSGLVGVAYILDEPSIGLHQRDNDKLLATLKHLRDLGNTLIVVEHDEDTMM
EADYIVDIGPGAGEHGGEVVAVGNAKEIMKNENSITGAYLSGRIKIPVPQERRQPKGWLKVVGARENNLKNIDVSFPLGV
MTCVTGVSGSGKSSLVNEILYKRLARDLNRARTIPGKHKKIEGLDQVDKVIDIDQSPIGRTPRSNPATYTGVFDLIRDLF
AATPDAKARGYKKGRFSFNVKGGRCEACSGDGILKIEMHFLPDVYVPCEVCGGKRYNRETLEVKYKGKTIYDILNMTVEE
ALEFFAHVPSIRRKIETLNDVGLSYIRLGQPSTELSGGEAQRIKLATELSKRSTGKTVYILDEPTTGLHFADVHKLTEIL
RRLTDDGNTVIVIEHNLDVIKTADYIIDIGPEGGERGGTVVAHGTPEDVAENENSYTGKYIKKML
>WP_004846609.1 MULTISPECIES: hypothetical protein [Mediterraneibacter]
MAFLKFIDKKGADSFISGIVQFGRLKEYLYIEKKKCVGKNDEMEGKYYTTKYQTPQGKGVNFTIDANKQKRNFALCLYHL
NNKYSTSRIEEMFEFGEYVVKIEDELEFDKRIKNGAKENKYQLYSRDVLYYRDESIKDEMKIMDLMTNSLDDLSFIKRKE
IFSYQNEYRYLIVDELEERKNIRFEIGDLKDLATIMSKSEFLKTL
>WP_004846613.1 MULTISPECIES: AAA domain-containing protein [Mediterraneibacter]
MKSVTRYFRNAVAASMQGTVNYKKERFFVVTEGELLSGKLSEENNFNIWKKEYDAESDNDEEKLKIKNVIIALKTLATEF
RDGGKMEDNIEEMTSFFFLPLCVTRTGKLCMPVEGKIPWIPREYLRPMEDPLLAVGDGEKYDEFLEHTTNERYQLDSWQD
YLAYAIKLYEFVAEIPFKSNYIRNGNELFKADGRYYLFQDSTVNASFYILQLYNALIKGTVNSLYDKITNGKIEPSKPLI
KNTDISKMKAHVGQMGGAYPLSPSQREAMNHFGEIKEGNLLAVSGPPGTGKTTFLQSVVADMYVKSALKRERAPIIVAAS
TNNQAVTNIIDSFGQISEIGISNLEHKWITGTDSFAVYFPSNGKVKEAAQKRYQYTTVRGGGFVDELESKENRRSSGRLF
KQEFHQYFRRETASIDFALCEEILWKELEKVNKDRINCISMLDNIKSVLGRESYGAYVERIMQNIRKEEAIRNDLQNQIE
KIQETTQWFLNRMQEWRKAYQQFPWYVRLLKKFFCFKSKIQRWSFSFVNQAELSFLRRDMSIDEIEKVYMQKICDNDLQK
SQLQEQKLCIDDKIEKLKSQKKEIDIKMEHLKEGYQNFEKYNVAVPEDSVLNEFDLCKLNDVLDRVRYAEFWLAVHYYES
RWLKEDNPVSEKQKGKTFKNILDDMYHRIAMISPCMVMTFFMLPKQFWAYDGNDKKNYFMCNYIDLLVVDEAGQTSPEIA
AASFSLAKKAVIVGDEEQIPPVWGTARALDIAMAISNGVIANKGEYGMLEENGLNCSQSSIMKMAALSCEFNKYKRGLFL
SEHRRCYNEIITYCNKLVYEGKLEPKRGSFYAAEYNELRGLLPVMGFRQVTTAKSEKYGGSRRNREEAEAIIMWLQKKYE
KILLCYSDKDGIEERGVLGIITPFKSQSFLIKNLIKRRLPEYSKFIDVGTVHTFQGAERKVILFSSVYGSEDGCYFINRA
PDLMNVAVSRAKDSFLVFGDKECLTGGEKTAAGLLKKMVFVEGEELC
>WP_004846616.1 MULTISPECIES: BlaI/MecI/CopY family transcriptional regulator [Mediterraneibacter]
MSTFPQISEAEFEVMKIVWKYAPINTNEITEKLLPTTNWSPKTIQTLIKRLVTKGALTYEKQSRVFVYTPAVKEDEYIRQ
QSSSFLNRYYDGNITAMVSSYIENDKLSKSELDTLRTLLSQKQEKGGE
>WP_004846618.1 DUF6070 family protein [[Ruminococcus] torques]
MLAMNLSGCSFFVKKDSGNTDIQSVRQESENADKTVMKRSKSEEKEAEEILEICSKTYAKAEKEGKLDDLEMIRDLIKEL
GEKGFTAVDSENQVNMTEYEKLIQFSEKAEAKKNGRMTVVEVAKGGSCIIRNMETHDGIVNMIRSYCIYENGKLKQSSED
IYRTESWEYTEDGHLMFSGRLAFEGSYEVTRNEIMEYMAYRVLSLDETCRELNRKYILPIGYERNNMFLTDWSEEEFAEL
DFYDMFDLFYQENHTANGEFTFGNAMGTSAVYLISKEKFEPVIKSKFKISSEVLQSKTVYYPCEEVYEYKPRGLEETEYP
EYPYPEVIGYVNNDDGTLTLKVQAVFPYRGVSKAYIHEVTVRDTKDGGIQYVGNRIIEPINNPEIRWHVPRLTRTEWEEL
YGDN
>WP_004846619.1 MULTISPECIES: IS110 family transposase [Lachnospiraceae]
MIYIGIDVAKDKHDCFITNSEGEVLFNAFTIPNNADGFHDLFQKISSLTNDFSNVKVGLEATGHYNYNLLGFLIDKGLPT
FVINPLHTNLFRKSLSLRQTKTDKVDAHTIALMMMSGVNLQSYSDTSYHNEELKSLTRYRFDKVQERAKLKTSISRLVNI
LFPELEKLVPSLHMVSIYALLAEFPSSAQIASCHLTRLTNLLANASKGHYNKEKAIEIRNAAKHSIGSNMPAKSLELKHT
IRLIQELTSEIDEIECFIKSIMDEIRSPILSIPGINYRMGAMIIAEIGDFNRFSSPDKILAYAGLSPSTYQSGQLDGCYS
HMEKRGSRYLRYALFNATKFVCIWDNQFSAYLAKKRSEGKHYNVAISHAAKKLVRVIYQLEKSGQLYHRAA
>WP_004846620.1 MULTISPECIES: helix-turn-helix domain-containing protein [Mediterraneibacter]
MSNIQLAANLQRLRKDHHFTQTQFSKKLNISRQAYSNYETGKRIPDLDIIIRIANIYHISLENLLTQTCSKDGLINETSG
PYFTGMVVDSADTIYLTREEIDLITHYRNADADERKLTQKVLGF
>WP_004846622.1 MULTISPECIES: sensor histidine kinase KdpD [Mediterraneibacter]
MEFWLLVVIGILLIIIFSLVIKLFFVHKTVREIEAQFTERLMTETNTLIDISHRNKIMCGFAKRLNTELRKLRKERHRFQ
QGDLELKNAVTNISHDLRTPLTAISGYLDLLDNAEKSEEAERYIKVIRNRTEVLRQLTEELFCYSVVTSPEYDNDVEFVS
VNSVLEESILGFYAVLQERNITPNISMPENKVFRKVNRAALSRIFSNLLNNAIKYSDGDLNITLNDTGEITFSNTASDLS
EVDVKKLFDRFYTVENARKSTGLGLSISRILIEQMKGTISAQYKNGKLSICIWLPDVSGD
>WP_004846623.1 MULTISPECIES: ABC transporter permease subunit [Mediterraneibacter]
MSKLLSANFIRLKKDKFFWSGLVFMLAAGIFFPVMRYMDMRQTQTINRIDNGFFGCALFIGIVMAVFCSLFIGTEYSEGT
IRNKIIIGQKRGTVYLSNFITCSLVSVVMCMAFFIPYLCIGIPLLGFFEMDIKIVLLFAVTVLMTAIVFSSIFTLISMLN
NNKAVTAVICILTAFLFLIIGAQLHKMLSEPETNMALVMTDNGQEYQELPNPKFLDGGGRKTVQFFYDFLPGGQVVQCTS
LETENLSLLPVYSLVIVVLTTSAGMFFFKKKELK
>WP_004846624.1 MULTISPECIES: ATP-binding cassette domain-containing protein [Mediterraneibacter]
MEYVLKTNALCKNYKNFKALNGLTMNVPKGAIYGFVGKNGAGKTTLIRLICGLQKPESGNYVLYGLKNSEKGILKARRRM
GAVVETPSIYLELTAVDNLKEQYRILGIPSYDSIPDLLKLVGLENTGKKKAKNFSLGMKQRLGIAVALAGDPDFLVLDEP
VNGLDPQGIIEMRELILKLNREYQITVLISSHILDELSRLATHYGFIDNGRMVKEISAEELEESCRKCVRIEVTNVKALV
RVLDEMKTDYNIISDNVADIFAKINISKLTLALSKENCEVISMQERDESLESYYVGLVGGKDNE
>WP_004846628.1 MULTISPECIES: hypothetical protein [Mediterraneibacter]
MSKVEEFIAETKLNDLLHKKEAESQKNKVIWVLAIIGAVAAVAGIAYAVYRFFTPDYLEEFEDDFDDDFDDYFSEDDQV
>WP_004846630.1 MULTISPECIES: DUF5688 family protein [Mediterraneibacter]
MTYIEFADAVEKMMNKKMKGGVRASLYTAMKNNGKERTGILIEMPGINISPTIYLEEYYESYVAGRKIEQIVDDIKQLYE
EIKQEKPWDCESFRDYEGVRNRIVFKVINTAKNRKFLRTVPHLAFLDLSIVFYVLVDVSEEGTAAMVVNRSHADTWKVQA
ETLWEDAVKNVKNLLPAEFVTMNHALKSLLGDVEYEEGDLLLEKKKDYDQMYVLSNKFRNYGAACIAYPNVLEMIGQILK
KDYYILPSSVHEVIIVPYSEIYVCSKLDEMVREINSTQVEEEDVLSNHVYLYDRVSGKLRVGSSVQTGRMMA
>WP_004846631.1 MULTISPECIES: elongation factor P [Mediterraneibacter]
MISAGDFKNGITVEIDGNIYQILEFQHVKPGKGAAFVRTKLKNIISGGAVERTFRPTEKFPKAHIDRKDMQYLYQDGDLY
NFMDVETYDQIALNADVVGDALKFVKENETVKICSHNGNVFSVEPPLFVELEITETEPGFKGDTAQGATKPAVVETGATV
MVPLFVEQGDVLKIDTRTGEYLSRV
>WP_004846636.1 MULTISPECIES: N-acetylmuramoyl-L-alanine amidase family protein [Mediterraneibacter]
MSLYKKNRRKVSKNRKNASGHNTGRSSTKKSRSVKSNSLKQKMKKKRIRITAVAGLAVLLILTIILVVRSCIGERNQFVE
TDASQPDIDVQLLDVNPYSRPGIESEGVKGVVIHYTANPGSTAQDNRDYFNGLQYSGQTEASSNFIVGLDGEIIQCVPTW
EIAYASNERNADTVSIEVCHPDETGKFTDATYRSLVQLTAWLCVKFDLKEDQIIRHYDVTGKNCPKYFVENEDAWEMFKD
NVWDAVQKK
>WP_004846637.1 MULTISPECIES: IMP dehydrogenase [Mediterraneibacter]
MGKIIGEGITFDDVLLVPAYSEVIPNEVDLSTYLTKKIRLNIPMMSAGMDTVTEHRMAIAMARQGGIGIIHKNMSIEAQA
EEVDKVKRSENGVITDPFYLSPENTLEDANNLMAKFRISGVPITEGRKLVGIITNRDLKFEEDFSKKIKESMTSEGLITA
KEGITLEEAKRVLAKARKEKLPIVDDEGNLTGLITIKDIEKQIKYPLSAKDSQGRLLCGAAIGITANCLERVDALVKAKV
DVIVMDSAHGHSANVLRTVRMVKEKYPDLQVIAGNVATGEAAKALIEAGVDAVKVGIGPGSICTTRVVAGIGVPQITAVM
DCYNVAKEYGVPIIADGGIKYSGDMTKAIAAGANVCMMGSIFAGCDESPGTFELYQGRKYKVYRGMGSIAAMENGSKDRY
FQENAKKLVPEGVEGRVAYKGTVEDTVFQLMGGLRSGMGYCGTHTIEELKSNGRFIKISAASLKESHPHDIHITKEAPNY
SVDE
>WP_004846688.1 MULTISPECIES: SpoVA/SpoVAEb family sporulation membrane protein [Mediterraneibacter]
MDYVKAFIVGGLICAAVQILLDRTKLMPGRVMVLLVCGGALLGFCGLYDPFQKLAGAGAGVPLPGFGNVLWQGVKEAVDK
YGFMGVFMGGFQASAVGISAALIFGYIASFIFEPKMKK
>WP_004846691.1 MULTISPECIES: stage V sporulation protein AD [Mediterraneibacter]
MDQIKGAQSIMFREAPYLISAASVAGSKEADGPIGKLFDVTDKDDLFGAQTWEEAESNMQKEACVLAAGKAHVDLKKIRY
LFGGDLLRQGIATSMGVEALQIPMFGLYGACSTSGEALALASMSAAAGYGGTMIAVTSSHFGSAEKEFRFPLGYANQRPL
SSHWTVTGSGAFLVQSAEEYRKQNTKSYFSNIRITGVTVGKIVDYGLKDSQNMGACMAPAAMDTIVQNFQDMERKEKDYD
RIITGDLGSIGRTILFDLIREKGYDICEKHMDCGMTIFDKERQDTHAGGSGCGCAAVTLASYVLPKLEKGEWKRVLFVPT
GALMSTVSFNEGASVPGIAHGIVLESDA
>WP_004846693.1 MULTISPECIES: stage V sporulation protein AC [Mediterraneibacter]
MDKIQKLKQEKQYEQYVKEKTPRHNLFLNMCKAFFLGGLICLLGQVIYHYFELRNLSPDECSRWMSLSLILLSVLFTGTG
IYQKLAAWGGAGALVPITGFANSVAAPAIEYKKEGQVFGIGCKIFTIAGPVILYGIFTSWGLGLIYWFGTLFK
>WP_004846699.1 MULTISPECIES: molybdopterin-binding protein [Mediterraneibacter]
MKLIKTEEAVGSVLCHDITQIIPGVVKDAVFRKGHVVTQEDIPVLLSVGKEHLYVWEKQEGMLHENEAAEVLRRVCQGRF
LKASKPKEGKIELTAETDGLLKVDKEKLNAVNGLGQIVIASRHGNFPVKKGDKVAGMRVVPLVIEEEKMEQVNRMCGNEP
IFTILPFCQMKAAVVTTGSEVYHGRIEDKFTPVVKEKLRECGMEVIGDTLCSDDADMVTEAVKKWIEQGAELVVCTGGMS
VDPDDRTPLAIRNAADEVITYGAPVLPGAMFMLAYAGKVPIMGLPGCVMYAKRTIFDLILPRIAAGERLKAEDFTALGEG
GLCLNCPVCTFPNCSFGK
>WP_004846701.1 MULTISPECIES: NAD(+) synthase [Mediterraneibacter]
MRHGFVKVAAATPDIRVADVEYNTEQICRAIDQAYEKGAKIVAFPELCVTGYTCGDLFTQNVLLNAAYGAVKKIAGHTKG
KNILAFVGMPLTEGGKLYNTAAAVNDGKVIGFTTKTFLPNYGEFYEMRQFTPGPDSVRWIQFDGEKVPFGPKILFQDDET
ADLIVGAEICEDVWSPVPPSIEEALAGATIIVNCSASDETVGKGSYRTRLIAGQSARLIAGYVYANAGEGESTTDLVFGG
HNIIAEDGTILRQSERYKNEIIYSEIDLEKIVGERRKNTTFSPEKLNCGCPVVVPFHVGICDTVLTRNFSQHPFVPSDEA
ARAHICDEILTIQAMGLKKRLSHTNAKSAVVGISGGLDSTLALLVTAKAFDMLGRDKKEIIAVTMPCFGTTDRTYNNACE
MTRQTGATLIEVPIGEAVNVHFRDIGHDPDVHDVTYENAQARERTQVLMDIANREAGMVIGTGDMSELALGWATYNGDHM
SMYGVNASVPKTLVRHLVQHAADTTENESLRQVLYDVLDTPVSPELLPPKDGDIAQKTEDLVGPYELHDFYLYYMLRFGF
SPEKIFTLAVNAFAGVYEKETILKWLKIFYRRFFSQQFKRSCLPDGPKVGSVALSPRGDWRMPSDACAALWLKELEQLQ
>WP_004846703.1 MULTISPECIES: Hsp33 family molecular chaperone HslO [Mediterraneibacter]
MKDYIVRASAANAQIRAFAAVTTELTEEARKRHETSPVATAALGRLLTGGAMMGSMMKNDTDMLTIQIKCSGPIGGLTVT
ADSKGNVKGYVHEPNVILPPKNGKLDVGGALGQGVMTVIKDMGLKEPYSGQTILQTGEIAEDLTYYFATSEQVPSSVGLG
VLMEKDNTVRCAGGFIVQVMPFIEDEVLNKLEENIQNIRSVTSMLDHGHTPEEMLAQVLEGLDLEITDTMPAKFYCNCSK
KRIEKAIISIGKKDIQSMIDDGKDIEVKCHFCNEAYNYTVDELKELLKKSR
>WP_004846709.1 MULTISPECIES: HEPN domain-containing protein [Mediterraneibacter]
MTQHNEKGTRRDLVLYRLEVAKSDIKSAKILLDAGECRGANNRAYYGIYHAISAIHALDGNAYKRHKDALANFNKNYIKT
EIFPRILGRKIAEAEEIRHASDYDDFYIATREEAEEQIDTAVELVEKIEEYVLKEMG
>WP_004846721.1 AAA family ATPase [[Ruminococcus] torques]
MENKIVIQNFGPVKEAQINLNKKFQIFIGAQASGKSTICKVVYFVQNIEENISFV
>WP_004846726.1 stage V sporulation protein AB [[Ruminococcus] torques]
MGQAAEVIVEQLVLALVGLSAGAAVAGGLFSFIVELGVIADFADRTHTGDKLLFYETCVALGGIIGNIVFLFYSFAPNAV
SFASASFASGAVQVLFGIFAGIFVGCWSMALAEILNVFPIFMRRARIVRYASVFVIGAAIGKGLGAGLFFLKGW
>WP_004846740.1 MULTISPECIES: anti-sigma F factor [Mediterraneibacter]
MTPANEMELKFDSRSANEGFARVAVAAFMTQLNPTVEEVADVKTAVSEAVTNVIIHGYEKEVRKVYIKCMIEENIFTVEV
CDQGKGIENIEEAMCPMYTTRPDQDRSGMGFAFMEAFMDSVEVESELGKGTRVRMKKAVGKGRDIWTTQSL
>WP_004846741.1 MULTISPECIES: anti-sigma F factor antagonist [Mediterraneibacter]
MEYQVQENCLTIYLPAEVDHHNAEEMKRKADKLIDRNHIKYVIFDFENTDFMDSSGIGVIMGRYKTISLIGGEVWAVHTN
ARIRKILTLSGVTKIMQIYEEEEE
>WP_004846746.1 MULTISPECIES: hypothetical protein [Mediterraneibacter]
MLDYEEELKKFKPSLEVDDIENAVYQEDLTDMTDLLKQVMDQKK
>WP_004846756.1 MULTISPECIES: SDR family NAD(P)-dependent oxidoreductase [Mediterraneibacter]
MRLKDKVAIITGGSRGIGFATADAFLREGAKVAVAASSEKNAEAAVEKLKAIHPDAEVVGISPNLGSFESVKEEFDKVEK
QFGRIDILVNNAGVSESTPFTSYTEADFDRVIDLNVKGVFNATRAVVDGMIKNHSGVVLNTSSMVSISGQPSGFAYPASK
FAVNGTTISLARELGPKGIRVNAVAPGITETDMMKAVPKNVIEPMIAQIPLRRLGQPEDIANAFVFLASDEASYITGVVL
SVDGMARA
>WP_004846763.1 MULTISPECIES: carbohydrate ABC transporter permease [Mediterraneibacter]
MKRKRGGIVSQLLMILLVVVIIFPLYFMTANSFKTHEEYVNNMAGLPQTFTVQNFVEAFRGKPFGQWFMNSLILTVAAVF
ITGIIALLAGYAFAKMRFKGKKVLFNMIVPLMSVPPVVMIIPQFRIIKILGLVNTRVSVILIYIGIMLPMTIYLMRNFMK
TVPDSLLEAAEIDGCSKRKALTKIMIPLSVPALITSSLVNLVWVWNELLISLVFLQKEELRTLMVGITLFKGRFTLNIPV
IMAGLVIATVPIVLIYIFAQKYLVEGMLAGSVKE
>WP_004846765.1 MULTISPECIES: carbohydrate ABC transporter permease [Mediterraneibacter]
MKTNRMKKFTPYFYILPTFIILAVVIVIPIIYVIIQSFYTTFANESVFVGLRNYKMAFEDELLLTALKNNLKLFLCVPIL
TVLSLAIASILYNKIRGWRFYRSVIFIPYILAIPVVGIVFSYLLQYNGVINSILRTIGLENMALDWLGDPNLAFPSVAIV
IMWKQIGFGVVLFLARMMSIDKTLYESADVDGATWFQKFMHITVPQTKSIIEFYVIITLIEMLSWVFNFIYVMTAGGPGN
KTLVLEYLIYKKAFGGGDFNIAMAISVVLLAIAAILIVIHQIVMRKEE
>WP_004846769.1 MULTISPECIES: phosphoribosylamine--glycine ligase [Mediterraneibacter]
MKILIVGSGGREHAIAASVAKSPRADKIYCAPGNAGIAEYAECVDIGAMEFEKLAEFAKEKEIDLCIVGMDDPLVGGLVD
VLEDAGIRTFGPKKNAAILEGSKAFSKDLMKKYDIPTAGYENFTDPKEAIAYLENAKFPIVLKADGLALGKGVLICQNFE
EAKEGVKTIMLDKKFGTAGNEMVIEEFMTGREVSVLSFVDGKTIKTMTSAQDHKRAGDGDTGLNTGGMGTFSPSPFYTKE
VEEFCEKYIYQRTVDAMAAEGRPFKGVIFFGLMLTEEGPKVLEYNARFGDPEAQVVLPRMKNDILDVVEACVDGTLDQID
LQFEDNAAVCVVLASEGYPVQYEKGYPITGLEEFSKHEGYYCFHAGTKFEDGNIVTNGGRVLGVTAKGANLKEARKNAYA
ATEWVQFKNKYKRNDIGKAIDEAFSDGQ
>WP_004846779.1 MULTISPECIES: DUF6142 family protein [Mediterraneibacter]
MFGKEKKAEDKKKETALKREENRKKSGVKHKKPKQKQAGNGNLSCLFGLGSAAVLAGCIAYAFVRRGEAPGIIGGITIIS
LILAGYGIYSAIIGFRERERSYLTCKIGIVMNAAAIISFFAVFIRGLN
>WP_004846784.1 MULTISPECIES: hypothetical protein [Mediterraneibacter]
MEKAYLTMKNSGASSITLGIIVLVVGVATGILAIVNGAKLLKHKKEITF
>WP_004846787.1 MULTISPECIES: orotate phosphoribosyltransferase [Mediterraneibacter]
MESYKQEFIEFMVDSDVLKFGEFTLKSGRKSPFFMNAGGYVTGSQLKKLGEYYAKAIHDTYGDDFDVLFGPAYKGIPLAV
VTAIAYSELYGKEVRYCSDRKEEKDHGADKGSFLGSKFKDGDRVIMIEDVTTSGKSMEETVPKVKQAADVEIVGLIVSLN
RMEVGKGGEKCALDEVKDLYGFDTAAIVTMEEVVEHLYNKPYNGKVVIDDTLKAAIDTYYETYGVK
>WP_004846805.1 MULTISPECIES: DUF6512 family protein [Mediterraneibacter]
MLASYKLSGKYIFISGFLFTSVLGTLSHFFYEWSGDSTFIGLVCPISESAWEHMKLLFFPALLYCFLFKLIYKNAVPNVS
LPLLSGILTGTTLIPVFFYTYSGILGFTVVWIDIAIFYLCTGITFSMASKLYEQKNIARFRFLIYGLTILYSILFFIFTF
IQPDIALFQNP
>WP_004846809.1 MULTISPECIES: ABC transporter ATP-binding protein [Mediterraneibacter]
MLKKQTVNEDKIQKSKVQAEQSKPQSKDRKMSRGEILKKVFGHLGKYRIFVVFSVLLAAVSVALTLYIPKLIGYAVDEII
GKGAVNFAGIFRILFQIGICTGITALAQWLMNVCNNKMTYQVVQDVRNEAFRKIQILPLKYIDNHPSGEIVSRVIADVDQ
FADGLLMGFTQLFTGAATIIGTLGFMLSVDVNITFVVVLITPISFFVANFIARKTFAMFRLQSEIRGEQTGLIDEMIGNQ
KVVQAFGQEEKVTERFDKINEKLGSAYLRATFFSSVTNPATRFINSLVYTGVGIAGAFAVVNGTLTVGQLTSFLSYANQY
TKPFNEISGVVTEFQNAVVCAGRIFELIEEIPQPEDAKDAAVLTHVRGHVLAEHVDFSYMPQQNLITDFNLKVMPGQKIA
VVGPTGCGKTTLINLLMRFYDVDGGCISVDGKDVREVTRESLRCAYGMVLQETWLKTGTIRENILLGRSDASEEEMIEAA
KASYIHNVILRLPNGYDTWVTEDGDGLSQGQKQLLCIARVMLCRPPMLILDEATSSIDTRTEVKIQAAFTKLMEGRTTFI
VAHRLSTIREADVILVMKDGKVIEQGNHESLMAADGFYRHLYESQFLRGKDEDK
>WP_004846811.1 ABC transporter ATP-binding protein [[Ruminococcus] torques]
MRSLFIYLKNYKKETILAPLFKMLEASFELLVPLVMAAVIDKGIAQKDSPYIIRMCLVLIVLGIVGLICSLTAQYFSAKA
AAGFGTGLRHALFEHIQHFGFSEMDEIGSSTLVTRMTSDVNQAQAGVNLVLRLFLRSPFIVFGAMAMSFMVDVKAAMVFV
VVIPLLSVVVFGIMLITMPLYKKVQSYLDEILLKTRENLIGVRVLRAFNKEEKEKAEFEENNQMLTKEQKFVGSISGLMN
PLTYIIVNVGIIVLIYVGAVRVNMGSLTQGEVVALVNYMSQILVELVKLANLIITVTKAAACGKRIEAVLAMKPEMQSGS
LLYTEEKRIPAVEFSNVSLTYKNAGAPSLSNISFRAMPGETIGIIGGTGAGKSSIVNMIPRFYDASEGEVKVFGHDVREY
EIESLRSHIGVVPQKAVLFKGTVAENLRWGDENASEQTLEEALEISQAKEFVDSKPGKLEFMIEQNGRNLSGGQRQRMTI
ARALVRKPDILILDDSASALDFATDAALRDAIKNMKENPTVFLVSQRAASVRYADRIVVLEEGKAVAVGTHEELMQNCSA
YQEIYYSQFPEEAVLHA
>WP_004846812.1 MULTISPECIES: endonuclease III [Mediterraneibacter]
MKKRTEEILNLLDEQYGREYICYLNYETPWQLLIATMLSAQCTDARVNIVTKDLFQKYTSVDAFADADLKELEQDIKPTG
FYRNKAKNIIACMKDIREKFGGEVPRSLEDLTSLAGVGRKTANVIRGNIYHDASVVVDTHVKRISNRLGFTKQSDPEKIE
QDLMKELPKDHWILYNIQIITFGRSICTARNPKCGECFLKKYCTGRK
>WP_004846814.1 nucleotidyltransferase family protein [[Ruminococcus] torques]
MNVMPITELIDKVTEICKANGVKRLDLFGSFATGTTTDTSDVDFVVYRCKLTDYK
>WP_004846821.1 MULTISPECIES: 6-phosphofructokinase [Mediterraneibacter]
MKKNVIVGQSGGPTAVINASLYGVVNEALNRKDSFGAVFGMINGIEGFAEGRVMDMEELKRSGELELVKTTPGSYLGSCR
YKLPKDLNDEVYPKLFERFKEYDIGYFFYIGGNDSMDTVSKLSRYAEMVGSDICFLGIPKTIDNDLVNTDHTPGFGSAAK
YVASTVREIAVDASVYDNKKSVTIVEIMGRHAGWLTAASALARKFEGDNPVLIYLPEVAFDTERFIQDVSASLEKVSNVI
VCISEGINDGKGTFICELASEVGVDTFGHKMLTGSGKYLENLIKDRLGVKVRSVELNVSQRCSSAMLSATDLQEAVDSGA
YGVKCALHGESGKMIAFVRADGEEYKLSYEAKDVNEICNREKGVPAGWITKDGSDVSDEFIRYAKPLIQGEVQVPQQDGL
PLFAYRK
>WP_004846828.1 MULTISPECIES: zf-HC2 domain-containing protein [Mediterraneibacter]
MNKRLPCYIVSDLLPLYQDDILSEQTKKDIDKHLTECRECQKKMAAMKTQLDIQNTNVDLKINPLKKVRFYQKILTVLGA
VIAFILGACIPIAILGFTVLERGEIAAYQIERVKGLWYVLTSWSCASGIVVCVIYFLLILLIKKIIKKKGK
>WP_004846835.1 MULTISPECIES: GTP-binding protein [Mediterraneibacter]
MNEPDVMVYLMTGFLDSGKTGFLKFTLKQDYFQIDGKTLLILCEDGEDEYDAMEMLRYGVVIERLEDREELTEEYLAELD
RKHEPDRVVIEYNGMWKVSDFENMKLPKGWGIEQKITTVDASTFQTYLTNLKPLFVEMVRGAEMVLFNRCEDIKPLAGYR
RSVKVVSPQAEVIFEDEQGEVENIFEDDVPYDLDAPVIEIPREDYGIWYVDMMENPARYRGKVIEITAKVLKPSGFPSKV
FLPGRMAMTCCADDTTFLGYVCRSAYAPKLKAGQWVKVRAKVRFANVSVYRGEGPVLEAEHIEAAEPIEELVYFN
>WP_004846843.1 MULTISPECIES: PRC-barrel domain-containing protein [Mediterraneibacter]
MRICELKEKEVINVCSGRRLGCIADVEINICTGEIEAIVIPGPGKICGFFGTDCEYVIPFSCIKKIGPDIVLVEIKEEKF
LQKF
>WP_004846848.1 MULTISPECIES: DUF3783 domain-containing protein [Mediterraneibacter]
MKEMILLFNPPAKEQLLKIRSALLPLHIRIQLIKPEQYNQPLGYLAGMKDISPVEGNYAGEELPDTMFLFSSLSSSRLDQ
VLAALRKSGAGPFPYKAVLTATNSKWNALDCFNEIRREHEALHP
>WP_004846865.1 MULTISPECIES: HD domain-containing protein [Mediterraneibacter]
MINEAIEFAAKAHEGQLRKGTKKPYIVHPIEVSEIVSAMTDDEEVICAAVLHDTIEDCRGITKDVLKLRFGDRVAELVAQ
ESEDKTLSWKERKSATIARLKDAQREVQLIGLADKLSNMRDIDRDYPVVGEKLWERFRMKSKAALEWYYKGVRDALKENF
SEEEEYKEYCGLIEKNFGSSEIDMSWDKQDV
>WP_004846869.1 MULTISPECIES: elongation factor P 5-aminopentanone reductase [Mediterraneibacter]
MKKKYVLITGSSRGIGRACAVAFAKNGYHVFINCKNSVEQLAETEHEILASGGGCTALPGDVSDPDVVRSIFCKIKKVCQ
GVDVLVNNAGISHFGLLSDLSDSEWKNLIDTNLSSAFYCCREAIPHMVSEKCGKIINISSMWGTAGASCEAAYSASKSGL
HGLTKALAKELAPSGISVNAVACGVIDTDMNSRLNEEEKNMLCEEIPAGRFGTCEEVARTVLALAESPAYLTAQIIGIDG
GFL
>WP_004846875.1 MULTISPECIES: septation regulator SpoVG [Mediterraneibacter]
MQITDVRVRKVAKEGKLKAVVSITIDDEFVVHDIKVIEGEKGMFIAMPSKKAMDGEYRDIAHPINSNTRERIQSMILEKY
EQALAEEPDGENP
>WP_004846879.1 MULTISPECIES: glucose-1-phosphate adenylyltransferase [Mediterraneibacter]
MFKKEMIAMLLAGGQGSRLGVLTAKVAKPAVAFGGKYRIIDFPLSNCINSGIDTVGVLTQYQPLRLNTHIGIGIPWDLDR
NVGGVSILPPYEKSSNSEWYTGTANAIYQNLDYMETYNPDYVLILSGDHIYKMDYEVMLDFHKANHADVTIAAMPVPIEE
ASRFGIVVTDHESRIKEFEEKPEKPSSNLASMGIYIFSWPVLKEALIKLKDQPNCDFGKHIIPYCHDKGDRLFAYEYNGY
WKDVGTLSSYWEANMELIDIIPEFNLYEEFWKIYTNSANIPPQYIAQDGVVDRCIISNGTEVYGELHNSVLGGRVRVGKG
SVVRDSIIMQGVTIGENCVIDRAIIAEDTVIGDNVVIGIGSDVPNKMKPNIYSGGLATIGENSVIPSNVQIGKNTAISGV
TAAEDYEDGVLASGETLIKAGERV
>WP_004846882.1 UDP-N-acetylmuramate--L-alanine ligase [[Ruminococcus] torques]
MYKIDFNEPIHIHFIGIGGISMSGLAEILLKEGFTVSGSDTKESPLTKKLVSEGAHIIYGQKAENITRDIGCVVYTAAIN
RNNPELIEAVALKIPMLTRAELLGQLMKNYDTPIAVSGTHGKTTTTSMISHILLEGDLDPTISVGGILKAIGGNIRVGNS
GTFITEACEYTNSFLHFFPKISVILNIEEDHLDFFKDLEDIRHSFHQFAELLPEDGTLIINAEIKDYAEIYEGLSCNVVT
YGTNGCFDYSAKNITYDENGHVAFDLFRRGEYADHIQLSVTGDHNVSNALSAIAVADILGLSIDITKRGLLSFTGTDRRF
EYKGEFNGVTVIDDYAHHPTEILATLKAAQHSLHNSVWCVFQPHTYTRTKAFFHEFAEALSHADHLVLADIFAARETDTL
GISSADLAKETEKLGTDTHYFPSFAQIEAFLKENCRPGDLLITMGAGDVVTIGENLLK
>WP_004846885.1 MULTISPECIES: ATP-binding protein [Mediterraneibacter]
MALKNSQYYALMREYEQTRLKNHDLQMKRYEEVYKKLPEFKSLDESISILSVQYGKKMLNGDPKALSSLKEELAILRQNK
KNLLTSAGFPKDYLEPIYDCPDCMDTGYIGNEKCHCFKRSVIELLYEQSNIKEFPTEASFDYFDLDFYPASQYDKTTGKN
ARAMMEETLNICHRFINNFGKEFNNLFFYGSVGVGKTFLSTCIAREIMEREFSVLYFSAPQLFSVLTQTKFDRNDVDSKN
MNDYIFNCDLLIIDDLGSEYTNAFIAAQFFTCINERLIHKKSTIISTNLSLESLANLYTERSFSRITSSYALLKIIGDDI
RIKKKLKNREVH
>WP_004846887.1 MULTISPECIES: ribose-phosphate pyrophosphokinase [Mediterraneibacter]
MLRRTERILENIPVGSLGLISLTGCEELGKKVDDYLVKWRHESGNAFRDDIAFSGYEKDSYLLDARVPRFGSGEAKGVLG
ESVRGKDLYLMVDVCNYSITYSLAGKTNHMSPDDHFQNLKRIIAAIGGKGRRINVIMPFLYESRQHKRSSRESLDCALAL
QELVRMGVENIITFDAHDPRVQNAIPLSGFETVSPTYQFIKGLLRNVKDLQIDADHMMAISPDEGGTNRAVYLANVLGLD
MGMFYKRRDYTKIVDGRNPIVAHEFLGSSVEGKDVIIIDDMISSGDSIIDVATELKQRKANRIFAAATFGLFTNGMEKFD
KAYEDGIIHGILTTNLIYQTPELLSKPYYINCDMSKYIALIIDTLNHDGSLSSILSPNERIQHVLQKYKNGEPV
>WP_004846890.1 MULTISPECIES: ATP-binding protein [Mediterraneibacter]
MNRQNNKTERKKTISDTLFTAFMLFTATAVSFCFFHLGNKNSANITVIYTLALILTALKTSGYVYGIVASLFCVIAVNFL
FSYPFFKFNFSLDGYPVTFIGMLAITLITSATTTSLKQHQKAAAEREKALAEADKEKLRANLLRAVSHDLRTPLTSIIGS
SSSYLENGSDMTEYERTELVSNIKEDSEWLLNMVENLLTITRIDNNSQDKVKKSPEVVEEVVSEAIQRLRKRLSDVRIKV
HMPNDFLMIPMDATLIEQVLINLLENASVHSESTEEIDLIITQTKECVSFSVRDYGKGIDPEQLPYIFEGQRSSGKNSDH
HKGIGIGLSICKTIIEAHGGKLTAVNHKHGAEFIFTLPKEKEVEANA
>WP_004846892.1 MULTISPECIES: response regulator [Mediterraneibacter]
MPKFSVLIIEDEKNIQTFMGKVLKRHDYQVLYADTGKQGLEMIRSRCPDLILLDLGLPDMDGCSIIRDVRTWASTPIIVI
SARTAEREKVAALDLGADDYITKPFGTSELLARIRASLRHSNRLLTDSTFYIRPYRHKDLILDFSKRLLTIRGNAVHLTP
IEYKIVAYLAQNSGKVITYASILSNVWGPYADNDNKILRVNMANIRRKIEEDPAQPQYIFTEVGVGYRMAEDEDE
>WP_004846900.1 DNA-directed RNA polymerase subunit beta [[Ruminococcus] torques]
MEKNRIRPIKTGKSFRMSYSRQKEVLEMPNLIEVQKDSYQWFLDEGLKEVFDDISPIADYSGHLSLEFVDFTLCEDDVKY
TIDECKERDATYAAPLKVRVRLHNKETDEINEHEIFMGDLPLMTKTGTFVINGAERVIVSQLVRSPGIYYGIAHDKLGKK
LYSSTVIPNRGAWLEYETDSNDVFYVRVDRTRKVPITVLIRALGIGTNAEIVDLFGEEPKILASFTKDTAESYQEGLLEL
YKKIRPGEPLAVDSAESLINSMFFDPRRYDLAKVGRYKFNKKLMLKNRIAGCILAEDAVSQLTGEIVAEKGTKITRELAD
KIQNNAVPYLWVEGEDEERNIKILSNMMVDLQAVTDIDPEEVGVTEQVYYPVLAGIIEESAGDIEEMKALIKRDIHDLIP
KHITKEDILASINYNMHLEYGMGTDDDIDHLGNRRIRAVGELLQNQYRIGLSRLERVVRERMTTQDQEGISPQSLINIKP
VTAAVKEFFGSSQLSQFMDQNNPLGELTHKRRLSALGPGGLSRDRAGFEVRDVHYSHYGRMCPIETPEGPNIGLINSLAT
YARINQYGFVEAPYRWIDKSDPENPVVTEKVVYMTADEEDNYHVAQANTPLDEEGHFIHKNVSGRYREETQEYERSKFDY
MDVSPKMVFSVATALIPFLENDDANRALMGSNMQRQAVPLLTTEAPVVGTGMEVKAAVDSGVCVVAERAGTVESSTSKEI
VVREEDGKKTSYKLTKFQRSNQSNCYNQRPIVNKGDVVAAGQVIADGPSTSGGEMALGKNPLIGFMTWEGYNYEDAVLLS
ERLVQDDVYTSVHIEEYEAEARDTKLGPEEITRDIPGVGDDALKDLDERGIIRIGAEVRAGDILVGKVTPKGETELTAEE
RLLRAIFGEKAREVRDTSLKVPHGEYGIVVDAKVFTRENGDELSPGVNQAVRIYIAQKRKISVGDKMAGRHGNKGVVSRV
LPVEDMPFLPNGRPLDIVLNPLGVPSRMNIGQVLEIHLSLAAKALGFNISTPVFDGANEIDIMDTLDLANDYVNLEWEEF
EKKHGQELLPEVLQYLSDNREHRNLWKGVPLSRDGKVRLRDGRTGEYFDSPVTIGHMHYLKLHHLVDDKIHARSTGPYSL
VTQQPLGGKAQFGGQRFGEMEVWALEAYGASYTLQEILTVKSDDVVGRVKTYEAIIKGENIPEPGIPESFKVLLKELQSL
ALDVRVLRDDNTEVEIMENVDYGETDLRHIIEGDRKYRDENESFGDHGFSEKEFVGEELEDVEPEEEPDDDAPVDIEFDE
YSDYEEE
>WP_004846905.1 MULTISPECIES: 50S ribosomal protein L7/L12 [Mediterraneibacter]
MAKMTTAEMIEAIKELSVLELNELVKACEEEFGVSAAAGVVVAAAADGGAAAEEKDEFDVELVSAGASKVKVIKAVREIT
GLGLKEAKELVDNAPKTLKEGVSKAEAEEIKAKLEAEGAEVSMK
>WP_004846915.1 MULTISPECIES: GTPase HflX [Mediterraneibacter]
MYEMEQIDERVILVGIDTGNEDAANRSLDELSELAKTAKAAVVGRLIQPRESAHPGTYIGKGKLTELKDLIWETDATGII
CDDELTSAQLGNLEEELSCKIIDRTLLILDIFAARAVSGEGKIQVELAQLRYRASRLAGLGRSLSRLGGGIGTRGPGEKK
LEMDRRLIRERISRLKKELKDVEKHRELIRTQRKQSGLKVAALVGYTSAGKSSIENALTNAGILEDAMLFSTLDTTTRSL
VLDNTQEILVTDTVGFIRKLPHHLVEAFKSTLEEAKYADIIIHVVDASNPQMDEQMHVVYDTLRQLGAADRPVITLFNKQ
DKLESAGSYRDFQAEYSIPASAKTGEGLAELKKALLEIVRREQIYVERLYDFSEASKIQLIRSRGQLLSEKYVPEGIEVK
AYVPKDIYGKVCI
>WP_004846919.1 MULTISPECIES: metalloregulator ArsR/SmtB family transcription factor [Mediterraneibacter]
MQEEKTEIERCDFIHVHEDVVKKVKEHIPAERELNDLAEFFKVFGDVTRLKLLSVLFHSEMCVCDLAKTLNMTQSAISHQ
LRILKQMKLVKNRREGKTVFYSLADGHIKTIINQGMEHIQE
>WP_004846925.1 MULTISPECIES: GTP pyrophosphokinase family protein [Mediterraneibacter]
MTSEQQVEAALKSYEDVDSWKTIIFLYNAALKEVGTKLEILNDEFQHVHQYNPIEHIKTRIKTPESIVKKLRRYGHETSI
ENMVRYINDIAGVRLICSFTSDIYRLAEMIGNQSDLKVLSIKDYIKNPKESGYKSYHMLVSVPIFLSDSVVDTKVEIQIR
TIAMDFWASLEHKIYYKFEGNAPDYISRELKECAKMVSELDDKMLSLNEAIQACMIRDDQRKESMEDVFDNVIGERRKQ
>WP_004846927.1 MULTISPECIES: PTS transporter subunit IIC [Mediterraneibacter]
MKKLLDRIFIDGLGGMAQGLFATLIIGTIIQQIGLFMGGGTGDLIYELGKIAAGLTGAGIGVGVARKLEAGHLVIVSAAV
VGMIGAFAGKILSGQVLVDGNLVLAGPGEPLGAFAAAYLAIEIGILISGKTKLDIILTPLVCIGTGSAVGLFVGPPISEF
MLWLGSLINWGTEQQPFLMGIVVSVLMGMILTLPISSAALGVILNLSGLAAGAATIGCCCNMIGFAVASWRENKFSGFLA
QGIGTSMLQIPNIVRRPLIWLPVILSSAVLGPIGTMLLHMTNNATGSGMGTAGLVGPLMTWQVMTQSEAGVIVLGKIILI
QFILPAAVTLLISEFMRKKKWIRQGDMKLEL
>WP_004846928.1 MULTISPECIES: hypothetical protein [Mediterraneibacter]
MIRVCTINDKEILEKYLQEEPYAGAILAAIEEFGFDEKFQTVYLDSEKRNLDTEGEQETEETVKGVYLWFHKNLLLYSKE
NKVDIDFLEQMIFMAAPDCVVGRKDNVNIVSWLLTDYHFKQSDMIPEIVDAEGKTTPCFAAKEAYAGEWGYLKK
>WP_004846932.1 COG1361 S-layer family protein [[Ruminococcus] torques]
MREHRKMTLKRIGIGILCMVFVLSMLAPLVAFAEEKTESGSQVSKRELAYIQISVGDGQETPVFKAGQKVSEFRINVKNN
GNVDAHNVRIEPDIKNASDWPFELDKLNYEKELSTIKSGGQTAAVWGSEEKPLIVRGDVTGKSYKLEFKISYDDGEKSYE
TDKYVFVKTTAKEKPSENQGGNANGGEINNGNTGNGSGGSGNAQGTPDDSGAVFGGVYTSDPVMAGGSAGGADASSASVP
RVIVTGFNTEPAEVRAGSNFKLIVHLKNTSSKTAVSNMLFDMQAPSSGSEGAAEAPAFLPASGSSSVYLDGISAGGTSDI
SIELNARADLVKKPYSISMSMKYEDSSAAQYEAQSSLAIPVIQDARFEFSKIEIAPETVAVGEEANISCSLYNLGRVKMY
NVKARFEGKMIESDEQFIGNLDSGATGMIDAIVTAKEETMDNTECKLILTYEDDAGNVSTAEEKFDLTVMPMSDAGDLDA
MADIPEEQGGLPIGMILAAAVVVIVAVAVAIVLIMKRKKAKRLEAEEEELFDEVERSAEDER
>WP_004846933.1 ABC transporter ATP-binding protein [[Ruminococcus] torques]
MSKESKKEETVREIISVKNLYKLYRVGDSVVRALDGVSFSVYEGEFCAIVGTSGSGKSTLLNMLAGLEKPTRGEVIVAGK
HIEQMKENELVKFRGENVGFIFQSFHLMGTMNALENVALPLTFRGEPRKERIKKADRMLDLVSLEKHKKHLPNQLSGGQQ
QRVSVARALVNDPKIIFADEPTGALDSHTSQDVMRLMQRLVREQKRTLVMVTHDRSQAEYADRVLEIIDGKIVHITENRR
KEENERA
>WP_004846934.1 MULTISPECIES: uracil-DNA glycosylase [Mediterraneibacter]
MSGISGDWYEALKGEFSKPYYRTLFQTVNEEYRTRLIFPPAEDIFNAFHLTPLKKVKVVILGQDPYHNNGQAHGLCFSVK
KGVDVPPSLVNIYKELHDDLGCTIPDHGCLTKWANQGVLMLNTVLTVRAHQANSHRGIGWEEFTDAAIMALNGQDRPIVF
ILWGAPAQRKKAMLNNPKHLILTAPHPSPLSAYRGFFGSRPFSKTNEFLESQGEEPIDWQIE
>WP_004846935.1 MULTISPECIES: imidazole glycerol phosphate synthase subunit HisF [Mediterraneibacter]
MFTKRIIPCLDVKDGRVVKGVNFVGLKDAGDPVEIAKAYDAAGADELIFLDITASSDQRKTVVDMVREVAKCVFIPFTVG
GGIRTVDDFRALLREGADKISINSSAINTPELIRDAADKFGSQCVVVAIDAKKRQDGSGWNIYKNGGRVDVGIDAVEWAQ
KVEQLGAGEILLTSMDCDGTKSGYDLELTKAIAQSVSIPVIASGGAGKLEHFKDALAEGMADAALAASLFHYKELEIRQV
KEYLAKEGVSVRL
>WP_004846936.1 MULTISPECIES: imidazole glycerol phosphate synthase subunit HisH [Mediterraneibacter]
MIAIIDYDAGNIKSVEKALLSLGQEVTVTAKQDEILGADKIVLPGVGAFGDAMENLRKRQLDAVIREAVEKEIPFLGICL
GLQVLFEQSEEAPGVEGLGILKGKICRIPNAEGLKIPHMGWNSLHLENNGRLFKGIEDDPYVYFVHSYYLKAEDEQIVKA
SAEYGVHIHASVEQKNVFACQFHPEKSSTAGLRILKNFVEL
>WP_004846942.1 manganese efflux pump MntP family protein [[Ruminococcus] torques]
MGLTELFILAVGLSMDAFAVAVCKGLAMPKVTWKKITAVGLWFGGFQALMPAAGYFLGIRFKDGITAIDHWIAFILLSII
GINMIREAFSGDEESSNDLLDCKTMFPLAVATSIDALAVGITFAFLNVHIIPAVSFIGVITFIIAAAGVKIGNIFGTRYK
SKAELAGGIILILLGVKILLEHLGIF
>WP_004846943.1 MATE family efflux transporter [[Ruminococcus] torques]
MEKKNSFMQTKPVFSLLLSMSVPMMLSMLIQSLYNIVDSIYVSRLGTDALTAVSLAYPLQNAILSAAVGIGVGISSAISI
HLGAGNREKADRAATLGIALTLIHCIFFIIAGLTISEPFLKLFTDNPKILNDASIYTEIVLCLSFGSLFQIAFEKIFQGI
GEMKITMYLLIAGCVVNIILDPILIFGLLGFPALGVAGAAIATVIGQISALLLYIIVYRRNSYAVHISFKHLVFDKAIIR
QIYSVGIPSTVMMLLPSILISVLNSILTAFSDVYVAVLGVYFKLQTFIYMPANGIVQGMRPIIGYNYGAGESSRVKSTIR
YSLLTAAGLMLTGTILALALPKQILSLFDADAALMSAGVTALRIISLGFLVSSVGLIYSGVFEAIGNGRNSLIISLLRQF
VITIPLSFILTRFFGPTGVWISFPVGELCASAAAFCLLKKYQNGAFSPL
>WP_004846944.1 YoaK family protein [[Ruminococcus] torques]
MKHSLQMSETLRLGIILALSGGFMDAYSYLERGNVFANAQTGNLLLFGVNLAEGNYFAMLSYLLPVLAFTLGILLADTVR
CLNIRLHWRQLSVLLEAVILICVAFFPHSLNPLANSLTSFACGIQVESFRKIRNRGAATTMCIGNLRNGTENLHRFLRTH
DRKAFYNALLFYGIILCFIIGAVLGNFVIKRFHEKSILVCSALLFIAFFMMFVNKEQK
>WP_004846950.1 MULTISPECIES: metallophosphoesterase [Mediterraneibacter]
MKVLIVSDTHGRHTGLDRVLEKEGKIDLFIHLGDIEGGESYINSVVECEKHMVRGNNDFFSDLPREEEIDIGGYKAFITH
GHPYYVSLDSEYIREEGAARKVDIVMFGHTHKPYFEQKDGITVLNPGSLAYPRQEGRKGSYMIMEIDQEGKAHFNQKYLD
>WP_004846951.1 MULTISPECIES: RdgB/HAM1 family non-canonical purine NTP pyrophosphatase [Mediterraneibacter]
MKRRIVFATGNENKMKEIRMILSDLNTEIVSMKEAGVDIDIVEDGMSFEENAEIKARSVARILTNDIVLADDSGLEIDYL
DKAPGIYSARFAGEDTSYDIKNRIFLDRLEGVPDEERTARFVCAVAAVFPDGSVDVVRETIEGRIAHESAGTHGFGYDPI
FYLPEYGCTTAQLSPEQKNEVSHRGKALCAIKRKLKGKIGDDLL
>WP_004846952.1 MULTISPECIES: class I SAM-dependent RNA methyltransferase [Mediterraneibacter]
MDKIEWIAPCHFGLESVLKREVEQLGYEIVQVEDGRVTFRGGAEAVCRANIFLRTAERVLMKVGSFQAKTFDELFEKTKE
LPWENYIPKDGKFWVAKAASVKSKLFSPSDIQSIMKKAMVERLRGKYGIKWFEETGASYPVRVFLMKDTVTVGLDTTGVS
LHKRGYRPVAGKAPIAENLAAALIMLTPWKKDRILVDPFCGSGTFPIEAAMIAANIAPGMNRSFTAETWTNIIAKKSWYE
AIDEATDMIDDDIETDIQGYDADASVLRAARRNAEEAGVGHLIHFQQREVKDLSHPKKYGFIITNPPYGERLEEKEALPK
LYKEFGDAFKNLDSWSAYMITSYEEAERYFGRKADKNRKIYNGMLRTYFYQFQGPRPPRKTVREQGMAL
>WP_004846953.1 MULTISPECIES: hypothetical protein [Mediterraneibacter]
MAKNYSNANNSDKNAQSKNGAFSSYSESQNSSKNCDKNTTKNASRNASKNANKNADKNSAKSAMSYGGNKNCGKIRDAFD
ESDKY
>WP_004846955.1 tol-pal system YbgF family protein [[Ruminococcus] torques]
MEKMNAVNLEKMYEVLKFVEYGGYCRRSMDCVHGMLLIDRMKNEAVVDKAVLFGWFRKMAVCAEQYERCGEGQNYKYLNP
YGIVLSDEGEVLFLDTESRENAEVMKQMQKRAVRSHFIRPVYEMDTCGSREPDLFGYGNTLRFMLAYMKVVPALTKREEI
RLFRICGKCIGETRKKYSSFLQVLKELPTVRNKTEKTDKKRVGVWSGIAAGAAGCILAAVYMGDAHTDLAVSNGEKITGE
DIKTDTGTDIETIETDVETTKTGSETTEPGVEMTETDMGKDKRANREAEVRSDRDGDTENEERKKDTADADEVKKNVTDE
SGKTDAAAEWMELYLDQHTDSGNQKAIEIGEKARLSVLWKLADAYERSGMKTEQIQTYGQLIEWEQDPIQLEEAGVRKMK
LEAAQGDYKQAAETGKKVLERIEASEKITKMLKGYELYKGEEGES
>WP_004846958.1 MULTISPECIES: 6-phosphofructokinase [Mediterraneibacter]
MKGNVIVGQSGGPTAAINSSLAGVYRTAKDRGANKVYGMLFGIQGLLQERYIDLSEYITNDLDTELLKRTPAAFLGSCRY
KLPEIHENKDVYEKIFSILEKLDIEAFIYIGGNDSMDTIKKLSDYAIVTGYRTRFIGCPKTIDNDLALTDHTPGYGSAAK
YIGTSVKEIIRDSFCLEYGKGLVSIVEIMGRNAGWLTGAAALAKGEDCLGPDLIYLPELPFDIEAFSEKVKDLLAKKPSV
VVAVSEGIRLADGRYVCELGQSVDFVDAFGHKQLSGTANYLASYIAGEFGCKTRAIELSTLQRSASHCASRVDILEAYQV
GGAAVKAADEGDSGKMVVLQRLSDDPYQCGTEVKDVHKIANDEKVVPREWVTEDGSYVTDDFVSYVRPLIQGDVSPVMVD
GIPRHLYRKN
>WP_004846963.1 MULTISPECIES: hypothetical protein [Mediterraneibacter]
MGMNRKTGRGAKFLIVFVVIVIIMAAVTFFAGKYAYHLLREYIEYASKQSTEVVLEKDGLKGMIEWMSEKEKEKLPKKFL
VSDIEAELWKNGEVYDFAFNIQEFDESDEYMKDIYYRYDSREGKLSKTENVNEAFPTEYDPNAEVDYLDSQIKMLPLMAQ
MKELDFDRYVVEYSQDRRLQDADVVIDGRDGNGFSVLTQKEYQQGAGGASDGSSQVVISLTDGGGVMGERIEYICAPADE
NALVGQTETVMQTDYYFRGEELMLTDDSGETWVASGLTTKQLEETKAVYGQGNMIPENSVYADGNGMFAVFWGETPTLHV
SKDDGETWTDFVFQEEYPRLCTSRIVRFLDPENGYVGLGTDWSMGTGGATYIGWTHDGGATWETTPVAVENGWILSGLAF
ADQSAGMLTMDEQFGENSWPHVLVTENGGASFAEIELPWDTVSEEVMFLNKVDSLKYENGVYYLTLGQGEYGNKKADFTS
TDLKSGWKFEKSYIGTVHLNG
>WP_004847032.1 MULTISPECIES: Ig-like domain-containing protein [Mediterraneibacter]
MKKKLNKIAALVLALVMVITGFVAVPQMDVQAANDVPSIITKTDVTNMKPGDKVHVECWLKPNGNVMQVVGGFDFDTKVY
TYVKDSLEQDPNNVLKKNLMFIVDEEDVYTAGGFSVLLEMKEGNPVNKDVLLFTFDVTVNENAKGSGLMGFNCVGIQTGT
NDNDRTDIDGKDVPLTTLDKNGNKIENGEIPVAIELSSLKINKEDFTMTKGTSETLTVTGTPAEALEGQTITWKSSNKDV
VTVDSKGKVEAVGVGNATITATAAGKSDSVKITVNNPLKKITVDPATLTLKKGTSKTLSVKYDPADTTDNKAVTWESSDK
SVATVDANGKVTALKDGSATITAKVGKLTATCALTVQEKKLTGISLDKTALELSKGQSSEALKVIYTPADTTDDKTVTWS
SADEKIATVKNGVVTAKATGTTKITATVGTHKAECTVTVNAKLTGIKVTPDKVTVEKGQKANLNVTYLPADTTDEKAVTW
KSENESVATVDENGVVTAVAGGKTKVIATAKANNKITAVCEVKVPIHTESIALNKTEITDLLKGKTEKLEVSFIPSNTED
SREVKWTSSAADIAAVDANGTVKALKEGTATITATTADGKHTASCTVTVKEIHLTDVKLDEMKNPSELFKGEKHQIKIGL
NPIDTTDNVIYTFASSDEKVVSVDKNGMVTALKNGKATITITVKTTNTDFEKTLTYDITVEEIPLESIEIKGDVTSLEEG
KTTKLNVVFNPTNTTDDKTVVWSSSDTKVATVDANGVVKAVKAGNVKITAKVGDKTAEYALKVTAKANGTNNKNEKPADG
GAVKTGDSNHISGFVVAMLLSIAAIVGVVIFKKRTHR
>WP_004847034.1 MULTISPECIES: cohesin domain-containing protein [Mediterraneibacter]
MRGKRIKQFILILCMVCLFGMNVQAEDVYTEFHVDNQKGKAGDVVTVPVEFNTGQEVGGFQISIYYDKEVLEFQSLEAGD
LIEKAGGGIFDYNHIEESSEIIVVYVVPDTVKNEGSIVDLKFKLKKDCTEKLPIGMKPDEVVDNTESSNPITGEVSGVDK
EFQEKVVGDLAVVSTDQNKSDRSKSDDKSDKKSDKDKDKSKSEKESSDDKKDSSESGEKGKGDSGKKDADKADKDKKSKK
LSAEDFKALAAFFGVMILSGVVVYLIKKKNGNKQK
>WP_004847038.1 MULTISPECIES: YSIRK-targeted surface antigen transcriptional regulator [Mediterraneibacter]
MNLDERDLKKIKSLHVMLKMPIWILEKETNKVLKSYESIYKHPISYGFKEKNISEETVQFYSGILNEIFLCLWYKDIKIV
IGAFRINNVTRADFSHVYNNMDDENKKNLSETECWEYYEALPVYPLGDIRDYLILLGFLFDMDLEDIYSEGLHEQVAKNK
LELEKKPSEEEVYDTFRVERYTFYYENKIMNLVSQGDIQLLKSGLTELGTSVLPILTSSSLKTEKNYTVIILEKLASLAI
QVGKDIVSVIRLRNFYIKKVEEQTEFVGVLATRDSAIIHFTEELHGVSNQARTSLIRCVLQYINLKIYDNIKVTELAKQF
YLSESALRSRFKEEIGVPINEYVNKRKIEESKMMIWSGIPAGEIARRLSFYDLSHYYRTFKKYTGVTPQQFRDTNIIGQE
M
>WP_004847043.1 MULTISPECIES: putative heavy metal-binding protein [Mediterraneibacter]
MIITTTPSIEGRRIVDYRGIVFGEVVSGVDFVRDLAASFTNFFGGRSGGYEEELVTARQNALNEMAQRAASAGANAVVGV
DVDYEVLGADGNMLMVTVSGTAVVVE
>WP_004847074.1 MULTISPECIES: DNA repair protein RecO [Mediterraneibacter]
MEAPAERNGVNQIILTGIVLSTMPVGEYDRRVVILTKEQGKISAFARGARRPNSPLVGALNPFSFGTFTMYEGRTSYTIQ
SASISNYFAELRGDIIGAYYGFYFLEFTDYYTKEFNDEREMLKLLYQTLRALTNPHIPNMLIRYIFELKALTINGQAPQV
FQCMTCGNKERHAVFSAVKGGLVCSECMKDVRDGMSLDPSTLYSMQYIETSTIEKLYTFNVTEKVLTELGNVMSRMTDIY
VGKHFKSLEILETLI
>WP_004847083.1 MULTISPECIES: cyclic lactone autoinducer peptide [Mediterraneibacter]
MMWKMIHKRWLSLLVFGADMVTRFAASNKCIWYLYQEEIPKDAVKLKK
>WP_004847086.1 MULTISPECIES: accessory gene regulator B family protein [Mediterraneibacter]
MKNKREDRFEAIVDQFVKNDLIAQEEYSYYLYGVKHLEVLIMTTGGVLLSGILLKEILFTVVFLITFSLLRIGWQGIHAK
TKIRCFCYSLLLFLSGIYVKKQVVRSIDLFSQAVFMGSMLIILLLTALWKYKIDGKLNELKRCFWILGGVSLAIVLDIFV
KSEAVMCGIGYSCFAMILLWFISMVRTKE
>WP_004847093.1 hypothetical protein [[Ruminococcus] torques]
MKKKHLLGVILFFCVVLATIIFALDRMDVISEGVALFINVSLMALYWCIASILNKDPK
>WP_004847095.1 MULTISPECIES: hypothetical protein [Mediterraneibacter]
MKRRHFISFVFVLILCIGMIGCGKEKKTTASDKFQSDYMEIGVGTTVEKGYFGVINGLLYYVDFETMNAVPICNKPDCRH
ISWMEDRNTKCNAANTDIWNLFPYKGKLYGFRSLADGGSELVVSDLDGSNWKSKGMFIKAEESFHEGVVVKDQMFYLKDV
ALREEEAAEPELETVMCMLDLDTMKSREICRERGTFSIQFLGGTKDYQIYSVKGEDGVTCYQFDYKKEVSKEISLYDIPG
RIIGADETGFYYNSGIDYPSAVYRYHFETGENEVFVSKEEAKAAYGKDVFSLSLWDVREEGILFKIWYGEDQRLFLKEAD
SGKLRQLSLSEELLKEDFVLNGMLFKNEEGLGFEYTQYLDMDQINWYGYISWEDLLSDENNVKVLIEPRMTSRGYPLDED
GNVIGAQE
>WP_004847096.1 MULTISPECIES: hypothetical protein [Mediterraneibacter]
MKKKLLAGTVLSICLLSSGLSACSSEDKTEKPSSENQLQSDYMEVDGILTKTEKGSFSVHDGLMYFTDYETQTSIPVCGK
PNCRHLSVYEDEKTTCNAVCSSSYMFPYKEKLYRIESVDNREGKLIASHMDGSNPKTVGTFSSGDMLESAVILNENMYYT
YCELQNKILAEQEDGQAQSGQAMGSNCSLNRLNLDTLEQTEIVKLEDVSHILMLGGTKEYQVCAVVKDDGVQYNLFDYES
GTLTEISLNTVDYQRVEVTQDGKGFYYIGDEGKSLYCYHIDSKENEKIVQAEEVGAEKVTVEGVSEEGILFRAFPENELY
VKNEEGISNLKLSDRLPTDQAWLSGINDITKDGVYFTYQEKYIGEKEIEGDLLMYDAYIEKEDLFGKTGEMKVIYTPRVS
SAGNIVTEE
>WP_004847101.1 MurR/RpiR family transcriptional regulator [[Ruminococcus] torques]
MLLEKLQEHKNFTAHEKDVAEYILSHLDQISELSAGELAKASYTSKATVVRLSQKLGLNGFQDLKITLTAEINQKKRIDQ
LLANEPVTAESTYDDIVKTLPALYDKAVTNTRLSLDKNSMKRISQVLQKAECIDIYGTGISYILAQSAAFKISTLGLECS
AYESINSHYLAARKHKKNIAFLISLTGSNHTVICMAKYLREATETYVVGIAGPYHTELKKWCHEIVEIPNRDALLSLDVI
TSFSGATYILDIFFALLLSKRYEEHARSSMEMLNHLSLLWDETYHTKEKNE
>WP_004847107.1 MULTISPECIES: glycine--tRNA ligase [Mediterraneibacter]
MVEKTMDKIVALAKSRGFVYPGSEIYGGLANTWDYGNLGVELKNNVKKAWWKKFVQENPYNVGVDCAILMNPQTWVASGH
LGGFSDPLMDCKECHERFRADKLIEDFCEEKGIELEGSVDGWSQEEMTAFIEEHQIPCPTCGKHNFTDIRQFNLMFKTFQ
GVTEDAKNTVYLRPETAQGIFVNFKNVQRTSRKKLPFGIAQIGKSFRNEITPGNFTFRTREFEQMELEFFCKPDTDLEWF
DYWKNFCLNWLSELGLKEDEVRYRDHDAEELSFYSKATTDVEFLFPFGWGELWGIADRTDYDLTQHQNVSGQDLTYFDDE
AKEKYIPYVIEPSLGADRMVLAFLCSAYDEENIGTEEKPDMRTVLHFHPALAPVKIGVLPLSKKLNEGAEKVFAQLSKYY
NCEFDDRGNIGKRYRRQDEIGTPFCVTYDFDSEEDGAVTVRDRDTMEQERVKIEDLKAYFEKKFEW
>WP_004847110.1 MULTISPECIES: PaaI family thioesterase [Mediterraneibacter]
MKPSEEIVRFFEKDRFAAETGAVIDEIDDRYARCSLTLEAKHKNALGAVMGGVYFTLADFAFAVASNWQGDTMVSLNSQI
AYLGAAKGNMLIAEAVCLKDGRTTAYYEIRIKDELGNTAAVVSTTGYKLTKL
>WP_004847111.1 MULTISPECIES: YhgE/Pip domain-containing protein [Mediterraneibacter]
MKNIIRIARNDIHNIRKNVIALIVIFGITIVPSLYAWFNIAASWDPYKNTGNLKVAVASLDKGYDGELLPVRLNLGNDII
SSLRENTQLHWIFTDAKDASNGVRSGKYYASVVISETFSKDMMSLFSSETTHPTITYCINEKENAIAPKVTEKGADAIRQ
EINETFTETISKTALDAFRFVADVSAEKGDASLAENLSASLAEISADLDSASGTVQAFSDMTDAASLMLDTTSVIFSHTG
DGTKTSLGALTDAGNGIASLSSALSGTTDAVSQALSDGETYYSSVSSTIQTALDAYSTDADAAFTSLNAVSNRIQTVIDG
YTSLADSLTAIKNANPNLSLVIDPILKQISTAVEHQTNLKAELDNAGIKITGAVQNADSLKTEIDGLIKESLTSTSEVKD
SYEATVKNQLENLAGSLGSTGSSVSALLTQLNEGASDLTDITNSASDDLALIHTSLSDSSTLLSNVSEQLSSASEALLNP
NRDGLSVLTDLLAQKPEAIAAFLASPVSLSEHPVYPIENYGSAMAPFYSTLAMWVGGVVLAAMLKVNVSGKALTGVFNPK
PHETYIGRSLLFIAIGLLQSSLICLGDLFYLNIQCQHPVYFLFAGWFTSIVYVSIIYALTVSFGDIGKAVCVVLLVMQVA
GSGGTFPIEVAPDFFQKVYPLLPFTHSMNAMRECIAGFYSTVYWKELGTLALFLIPALLLGLLLRKPVIRLNDAFTEKLE
STKLI
>WP_004847114.1 MULTISPECIES: YhgE/Pip domain-containing protein [Mediterraneibacter]
MKKSFHIFQRDLSRLLHNKAAILVLIGVCLLPSLYAWFNIAANLDPYGNTSKIKVAIACLDKEASSENLSINAGKEIVKN
LKENKQLGWTFTSEKEALNGVKSGKYYASIVIPEDFSRSLISILSGDLQTPKLDYYINEKANAIAPKITGTGAAAIQEQI
NSTFSSVASESVSGILKQSASDLSSTLGSVNSDITKTLEKADANIAAYKQLLENFNAAAEKSAPLITRAKSTASSLKSAA
SSGSSALSESSRILSETRTAAGNFSSSLSSSLTQGEILLGQAHNIASAGLTDLETAARSVNGSIGNALDFANSTAVLNGN
ILKELGELASLIPGSDLDSAIAGLQAQNTNNQELILSLSAGNAGIQNAINTTASTREQLYTITSANIGSLHDLRAVLDKN
VLPQLNKTLDAFSSLTGEMNGLLTTVPSSADQIDNLLDQMSAGLSNTVTALEGTKTALSNVQEHLGTIQTDLNALSGSDI
YETLLSLEGIDKQSVSAFMSSPVKIETKSFYKIANYGSAMTPFYTNLAIWVGGIVLIAIFKLEVDKDSSMLRYSSASLYF
GRWLLYITVGMVQGFIVCIGDVFLKGIECAHPAALIFTGVICSFVYVNIIYALSISFKHIGKALCVLLVILQIPGSSGTY
PVEMTPAFFQNVHPFLPFTYGISAMRECIAGMYGSTYIHNLLILLLFVPVSLLIGLGIRPLLSGLNRLFDIKLAETDLML
GETPDRNIRRSAQLSLLLKASLSQEELQIQTAEKAQRFEKNYHKMIRFGFFAILTIPLIFLILMFSLESKIVFLILWILS
IILIATWLITVEYIHNELAAQQELSGMSFEEMLKLFRKMEEN
>WP_004847117.1 MULTISPECIES: TetR/AcrR family transcriptional regulator [Mediterraneibacter]
MEKKTDRRVRKTKNQLRTGLARLMKKKNIGQITVKELVDDVDINRSTFYLHYSDIPSLLKEIEDDMIEEIERAILEHPIK
IEKDTTYLFIEDLFRVLSDNREIGCALLGPYGDITFIRRIEKFLEENSRDLLAERFPEKFAEMKYFYSFCFNGCLGFIRT
WLENGENMPPEYAARLTFQMVVSSLDAFYEDAKENK
>WP_004847120.1 MULTISPECIES: sodium-dependent transporter [Mediterraneibacter]
MKREKFGSRLGFILISAGCAIGLGNVWRFPYITGQYGGAAFVLIYLLFLLILGLPIMVMEFSVGRASRSSVALSFDRLEP
LGTKWHWYKWFGMAGNYLLMMFYTTIGGWLLLYFVKMAAGNFKGLDASGIKNEFGELMQQPGIMIVCMIIVVAACFAICS
IGLQKGVEKITKVMMLMLLALMIILAVRSVTLSGAGEGLAFYLVPDFAKVKEAGLMEVVFAAMGQSFFTLSLGIGAIAIF
GSYIDRSRSLTGEAVCVTVLDTCVALLSGFIIFPACFAFGVNPDSGPNLIFITLPNIFNSMAGGRIWGSIFFLCMLFAAA
STIIAVFENIISFAMDLTGCSRGKAVAVNLVVIILLSLPCVFGFNLLSGFQPLGAGSTILDLEDFIVSNNLLPLGSLVYL
LFCTSRYGWGWKNFRKEANAGTGIKFPKWSRIYVSYILPLIVLFIFVQGYWSKFFG
>WP_004847125.1 MULTISPECIES: nucleotidyltransferase family protein [Mediterraneibacter]
MMGRKIMGETGIKPIVIEEICDLAKKYNVKKVILFGSRARGSFKEKSDIDLAVQGGNFVHFMLDVNEETSTLLCFNIINL
DEEIQSELRDSIKKEGKTIYEEI
>WP_004847127.1 MULTISPECIES: HI0074 family nucleotidyltransferase substrate-binding subunit [Mediterraneibacter]
MKKFEHFKSNLKVLVTAENEDLSNEFIVGGIIDKFFVQFELGWKVLKELLSYEGQSISATGSPKMILKTAYTIFDFIDED
IWLGMLKSRNDLTHIYDESSARRLVGVILKDYIPAFVKMQKGIEEYYGIELENI
>WP_004847129.1 MULTISPECIES: DUF3990 domain-containing protein [Mediterraneibacter]
MAKMTVYHGGYISVENPQVRIGRNTKDFGTGFYCTVIKEQAQRWAKRYDTKVVSIYEVRLNLDLNIKEFQEMTEEWLDFI
IDCRSGKSHNYDIVIGAMADDQIYNYISDYIEGVITRDQFWSLAKFKYPTHQINFCTEKALKCLEYRGFEEVV
>WP_004847131.1 MULTISPECIES: hypothetical protein [Mediterraneibacter]
MQDNIGRESSKDNDLFFTCSLIDYIARKTKNTRMDVVNTLGKKRIEKIYDLADVYHSDNIDRVSDDFIVESGMKEGNFDN
VKACGYAIPSHWDIGKVYKRLIKGVADREKTGVIDALFHVYNSFVSAKIDDYNSSMYYENPSYLLECYLENRVIE
>WP_004847133.1 MULTISPECIES: site-specific tyrosine recombinase/integron integrase [Mediterraneibacter]
MEEKIVLILNEMSEYLSIAQMKKLQEVVLKTFSENEADKQEISNNDFLQMFLDAKRIEGCSERTIQYYRVTVEHLFSKMN
QSVRRITTEEIRTYLSDYQKINRCSNVTIDNIRRNISSFFSWLEEEDYILKSPMKRIHKIKTKTVVKSVITDEGIEKLRD
NCAEIRDLAIIDLLYSTGIRVGELVNLNIEDIDLEGRECIVYGKGDKERRVYFDAKAKVHLKEYIEKRKDNNEALFVTLD
APHDRLKISGVEIRLRQLGRQLKLDRIHPHKFRRTMATRAIDKGMPIEQVQKILGHSQIDTTMQYAMVNQNNVKTSHQKY
MS
>WP_004847136.1 MULTISPECIES: DEAD/DEAH box helicase family protein [Mediterraneibacter]
MEMNFAFLEKKQEYELFSGACIDAERILESSPVMSAVASRKALELCVKWIYSIDSALEPIGNREGLQSLLHNNGFPSLMD
ITLWRRLQHIVRNGNESVHTSKRLTRDNAVLSLNILFDFVEWVDYCYGRDYVERVFDEKKIPDATTDMNVVQEEYRQVIK
DVQKNADKIVNEKDKEIERLLALNKELRNEMKVQKARNIKNREYVYEPDLSEWTTRKRYIDADLEANGYVFDQDKKRNCV
EVEYPVVGMPNQTGRGYVDYVIWGDTGKIIAVVEAKKASESGDKGRNQGKLYADCIQNMQGKRPIIFYTNGFETYLWDDA
NSAPRLVSGIFPQKDINAMIERRCIKKSVNSIQIDKQITDRWYQLRAVTKCCENYEKGIRKCLLVMATGTGKTRTAASIV
DVMTRSELMGKVLFLADRKELVKQAKDAFYKYIENTTMCNLLLNKDERNAKIIFSTYQTMLHAIDTIKNADGSRFFSPGH
FSLIVIDEAHRSIFNKYKAIFQYFDACLLGLTATPKNTIHQSTYTFFDMKNNIPTDVYEYEEAVEKDHVLVPFYLIETST
QISDDGITYADLDEEEREAYEAEFVEDGGVPEHIPPERINKYIFNVDTVDRMISDLMNNGIRHKNGNHVGKTIIFAQNKL
HAKFIVDRFNELYPQYKGNFCKLVVCDEPYAGQNLKDFKKADDYPFITVTVDMLETGIDVPEITNLVFAKKVYSRIKFEQ
MLGRGTRLCENLFGEGEDKKEFVVFDYMRNFQFFDEHPKGREAGEVVAPVAARFIRMVQMIKCLQDANYVDVKYQNIREN
LIDHVVDDVKAMGTERVEVRLELRYVERYKERKQYECLEEIHKEEIIDHLAKLVVSDEKDEAAISFDVLMYGLMLSVMTG
GKNLGRLKRYVVGNANILLKECATIPDIKVRISELKELVSDHYWDVQDVLKFEETRKSLREIMKYIPAKKEKLHYSNFKD
IVVFREEGRLTSLSASDFEDYRAKVNEYVEAHKTTPAINKLLHNEPISVEDYNELERIFTVELGTAEDYEMNYQDTPFGL
LIRKIAKMDRTAAYAAFSTFILEERPNTEQLHFIEQVVDYVVENGYINNVLDLMKTPFDRPYKFSLIFTYEEQVKFVKII
NNIKNNALVT
>WP_004847138.1 MULTISPECIES: ABC transporter permease [Mediterraneibacter]
MNDQSNGQKLFLTRLRRHRITVLISRVLILTVFLFLWELCARFEIIDSFIFSSPSKITLCFLEMLKNRSLFLHIGITLYE
TFISFILVILLSILAAILLWYSKKLSEILEPYLVVLNSLPKSALAPLLIVWLGATSKTIIIAGMSVAIFGSILNLYTAFI
NVDQEKIKLIYTLHGNRRHALTKVVLPSSVPAIISNMKVNIGLCLVGVIIGEFLAAKSGLGYLIIYSSQVFKMDWLLMSI
ILLCIMAMGLYALINVVEKRVLKKY
>WP_004847140.1 MULTISPECIES: epoxyqueuosine reductase QueH [Mediterraneibacter]
MNVQKINYQKELDKILKRLEEEGRVPTLLIHSCCAPCSSYVLEYLSRYFRITVLYYNPNIYPESEYTKRIIEQQKLIKDM
RFQYPVSFLAGKYDKEKFYEMAKGMEHLKEGGARCMKCYELRLEEAAQQAAEGRFDYFTTTLSISPLKNSQKLNEIGVRV
GKKYGVEYLVSDFKKRNGYKRSVELSEEYGLYRQDYCGCEFSMREREHREKQFL
>WP_004847141.1 MULTISPECIES: argininosuccinate lyase [Mediterraneibacter]
MAQLWGGRFTKETDQLVYNFNASISFDKRFYKQDIRGSIAHVTMLEKQGILTKEEKDQIIEGLESICRDVENKTLEITEE
YEDIHSFVEANLIDRIGDAGKKLHTGRSRNDQVALDMKLYTRDEITHLDSLLRELMEVLLKLMEENTETYMPGFTHLQKA
QPITLAHHMGAYFEMFKRDHQRMRDIYKRMNLCPLGSGALAGTTYPLDREYTALLLGFDGPTLNSMDSVSDRDYLIELLS
AMSTIMMHLSRFSEEVIIWNTNEYKFVEIDDAYSTGSSIMPQKKNPDIAELVRGKTGRVYGALTSLLTTMKGIPLAYNKD
MQEDKELVFDAIDTTKGCLALFTGMLKTMRFNNARMEESAKHGFTNATDAADYLVNHNVPFRDAHGIVGRLVLYCIEKNI
ALDDMSLEEFKAISPVFEEDIYEAISMKTCVDMRNTIGAPGKNAMEAVIRAERQYLKEQPAL
>WP_004847143.1 MULTISPECIES: aspartate-semialdehyde dehydrogenase [Mediterraneibacter]
MEQKLKVGILGATGMVGQRFISLLEDHPWFEVVTVAASPRSAGKTYEEAVGDRWKMDTPMPEAVKKLVVLNVNDVEHVAS
TVDFVFSAVDMSKEEIKVIEEAYAKTETPVVSNNSAHRWTPDVPMVVPEINAEHFEVIKDQKKRLGTTRGFIAVKPNCSI
QSYAPCLAAWKEFGPKELVVTTYQAISGAGKTFKDWPEMLGNIIPFIGGEEEKSEQEPLRVLGKVENGEIVKAELPKITC
QCVRVPVLNGHTAAVFINFEKKPTKEQLIEKLVNFKGFPQEAELPSAPKQFIQYLEEENRPQVTADVDYERGMGVSIGRL
REDSMYDFKFIGLSHNTVRGAAGGAVLCAEALTAKGYIAKK
>WP_004847150.1 MULTISPECIES: 3-isopropylmalate dehydratase small subunit [Mediterraneibacter]
MRAHGHVFKYGDNVDTDVIIPARYLNSFDAQELASHAMADIDPDFVKKVQSGDIIVANKNFGCGSSREHAPLCLKTAGVS
CIIAETFARIFYRNAINIGLPIIECPEAAQGIEAGDEVEVDFDSGMIYNRTKGTEFKGQPFPEFMQKLIAAGGLVNYTNS
KKK
>WP_004847159.1 MULTISPECIES: Na+/H+ antiporter NhaC family protein [Mediterraneibacter]
MGNEKQKGKAFALLPIGVFLVIFLGAGILFKDFYAMPAVVAFLIALFVAFLQNRKVSFQKKMEVIAKGLGEENIITMCLI
FLCAGAFSGAVTAAGGVDSTVNLGLSLIPPHFAVAGLFIIGCFISVSMGTSVGTITALAPIAVGISKQTGFSMAICVAAV
VCGAMFGDNLSMISDTTIAAVKTQGCEMKDKFKMNFLIVLPAAIITVVFFWFVTRNVAYDITENLDYNFWQVVPYLVVLI
GALIGINVFLVLIGGTVISLIAGVATGNIVLADMFTVVGDGVVSMYDITVISILVACIVSLVKMNGGIQFILDQIKSRIH
GAKGAQGGIALLSFLVDLCTANNTVAIVMTGPIAKEISDEFDVDPRRSASLLDMFTSVGQGLIPYGAQLLTAAALTGLTP
FDFMPYLIYPMLMAVCGIVAICIRRERKSA
>WP_004847161.1 MULTISPECIES: threonine synthase [Mediterraneibacter]
MNLLYKSTRNSEKTVTASEAILKGLADDGGLFVPESIPKLDVTLDELKGMSYQETAYAVMKQFFTDFTEEELKHCINSAY
DSKFDTEVIAPLVKVGDTYHLELFHGATIAFKDMALSILPHLLITSAKKNNVKNEIVILTATSGDTGKAALAGFADVPGT
RIIVFYPKGGVSRIQELQMVTQKGENTSVVAIHGNFDHAQSGVKAIFEDKKLAEELADAGYQFSSANSINIGRLVPQVVY
YVYAYAKLLENEEIKAGEKINVTVPTGNFGNILAAYYAKQMGVPIAKLICASNENKVLFDFFKTGVYDKNREFILTSSPS
MDILISSNLERLIYTIAGQDAGKNAELMRQLKEEGVYEITEEMRGQLGDFVGGFATEEETKETIKNTYEKTGYVMDTHTA
VAAHVCAQYRKESGDEKKCLVASTASPYKFIHSVMTAIDDKYAKKDEFELIDELSALSATEIPNAIKEIRNAQIRHNREC
DSDKMKEIVKEILNV
>WP_004847165.1 MULTISPECIES: phosphoenolpyruvate carboxykinase (ATP) [Mediterraneibacter]
MANIDLSQYGITGTTEIVYNPSYELLFKEETDSSLEGFEKGQESELGAVNVMTGIYTGRSPKDKFIVMDENSKDTVWWTS
DEYKNDNHPASQEAWDTCKAIALKELSNKRLFVVDAFCGANADTRMAIRFIVEVAWQAHFVKNMFIQPTEEELENFKPDF
VVYNASKAKVENYKELGLNSETAAMFNITSREQVILNTWYGGEMKKGMFSMMNYYLPLKGIASMHCSANTDMNGENTAIF
FGLSGTGKTTLSTDPKRLLIGDDEHGWDDNGIFNFEGGCYAKVINLDKESEPDIYNAIKRNALLENVTLDENGKIDFDDK
SVTENTRVSYPIDHIEKIVRPISAAPAAKNVIFLSADAFGVLPPVSILTPEQTEYYFLSGFTAKLAGTERGITEPTPTFS
ACFGQAFLELHPTKYAEELVKKMKANNAKAYLVNTGWNGTGKRISIKDTRGIIDAILNGDIANAPTKTIPYFNIEVPTEL
PGVDTNILDPRDTYADASEWDEKAKDLAGRFIKNFAKYESNEAGKALVSAGPQL
>WP_004847167.1 MULTISPECIES: type II toxin-antitoxin system Phd/YefM family antitoxin [Mediterraneibacter]
MIIKASATLRNDYSTISNLARATSEPIYITKNGEGDGVFMNIDAFEKREQALELRAKIMQAEEERLNGAKTRSISEARKE
LRERAGTI
>WP_004847169.1 MULTISPECIES: type II toxin-antitoxin system RelE/ParE family toxin [Mediterraneibacter]
MQEQYKVEILPTAWEDLKSIEDYYLLQFGVESAMKVTDQILNSIERLELYPNFGSLTPDKWLNRKGYHMIISERYVSIYR
LIEKTVYIYHIADTQTEYTKLFS
>WP_004847175.1 MULTISPECIES: DNA-processing protein DprA [Mediterraneibacter]
MKYEYWFAKIQGINLRKKIRLRQCMKTAEAIYYIEETQLKKIEFLNESEQDKILKAKRQDPEKEYESLCEKGIRFIPHFT
DEYPEKLKRISDYPYALYVKGSLPDKAAKKAALVGARRCTPYGEKYAVDFGKVLAEHGVQIISGMARGVDGMGHRGALLG
NGKTFAVLGCGVDVCYPREHIGLYVDILEQGGGIISEMPPGTPPFPQNFPARNRIISGLSDVVLVMEAGEKSGSLITVDL
ALEQGREVYALPGPVNSRMSIGCNELIRQGAGILLSPEMFLEELGLSGKKTEKEGKNKKMLETQEELLYSCLGLYPKSVE
EILKETKLEVRQVMEILVSLELRGYIREISKNHYIIV
>WP_004847177.1 MULTISPECIES: type I DNA topoisomerase [Mediterraneibacter]
MAHYLVIVESPAKVKTIKKFLGSNYTVAASQGHVRDLPKSSLGIDVEHDYEPKYITIRGKGDILAALRKEAKKSDKVFLA
TDPDREGEAISWHLATALKLDEKKMRRITFNEITKNAVKASLKAPRDIDMNLVDAQQARRVLDRMVGYRISPLLWAKVKR
GLSAGRVQSVALRLVADREEEINAFIPEEYWTLDVILKIKGEKRPLTAKFYGTDQKKMTIRSEQELNEIVKKIENAEFKV
SDIKTSERFRKAPLPFTTSTLQQEAAKALNFGTQKTMRIAQQLYEGVDIKGGGTVGVITYLRTDSTRIADEADASAREYI
ASVYGEKYIAAGQTKQAEGKKIQDAHEAIRPTDISRTPASIKESLTRDQFRLYQLIWKRFAASRMMPAQYESTSVKIAAG
QYRFSVSTSRCVFDGFRSVYTEADEEKEESNVLVGHLSMDSVFTREDFDTKQHFTQPPAHYTEASLVKALEELGIGRPST
YAPTISIILGRRYVTKEAKNLYLTEIGEVVNNIMKQSFPSIVDANFTANMEGLLDMVEEGKVAWKDVIRNFYPDLDEAVK
RAEIELESVKIEDEVTDVICEECGRNMVIKYGPHGKFLACPGFPECRNTKPYLEKIGVPCPVCGKDVVIRKTKKGRKYYG
CENNPECDFMSWQKPSKEKCPDCGGYMLEKGNKLVCADEKCGYVKTIGK
>WP_004847178.1 MULTISPECIES: GTP-sensing pleiotropic transcriptional regulator CodY [Mediterraneibacter]
MSVQLLDKTRKINKLLHNNNSSKVVFNDICAVLTEILDSNVLVVSRKGKILGVSKSPDVQEISELITEAVGSHIDQMLNE
RLLSILSTKENVNLETLGFSAEAVQGCQAIVTPIDIAGERLGTLFIYKQDKTYSIDDIILSEYGTAVVGLEMLRSVNEES
AEETRKEHIVQSAISTLSFSELEAIIHIFDELGGTEGILVASKVADRVGITRSVIVNALRKFESAGVIESRSSGMKGTYI
KVLNDYIFEELEKIKKERM
>WP_004847181.1 MULTISPECIES: hypothetical protein [Mediterraneibacter]
MYEGNPVDLRMEKIISADGIFDEATRQCRVEKYDPEEDYIYLELKEDELTVISLDAKYRCYISTRTELLYCTGVVKERYC
RDDRKFLKLRIENGFYNVYEGRKMTKRA
>WP_004847185.1 MULTISPECIES: co-chaperone GroES [Mediterraneibacter]
MKLVPLGDKIVLKQLEAEETTKSGIVLPGQAKEKPQEAEVIAVGPGGNIDGKEVVMQVNVGDKVIYSKYAGTDVELDKEE
YIIVKQSDILAIVTE
>WP_004847189.1 MULTISPECIES: flavodoxin family protein [Mediterraneibacter]
MSKKVLVISTSLRKNSNSEKLAEAFASGAEDAGNVVEFLSLKDKTIAFCEGCMACHKLGRCVIDDDANMIARKMYEAEVI
AFATPIYYYEMSGQMKTMIDRANSLYDSDYKFTDIYMLTTAAEDEPEVPNRAIGGLTGWIDCFDRAHLSGSVFAGGVNES
GTIKGHSALKKAYEMGNCIK
>WP_004847218.1 MULTISPECIES: 1-acyl-sn-glycerol-3-phosphate acyltransferase [Mediterraneibacter]
MKRILMMVLRNIILVPFMWCKLCYHAHHVDKYTEEEHYKMLKFIVRRANKGGNVTIAAEGLDNIPKENGFMFFPNHQGMY
DVLAIMDVCPVPISVVAKKEVANIQFLKQVFACTKAYMIDREDVRQAMQVIMNVAKEVKAGRNYIIFPEGTRSRNGNKIG
TFKGGSFKAATKARCPIVPVALIDSFKPFDTKSISKVTVQVCFLPPLYYDEYKDMKTTEIAAIVQERIRKTIEEKTELAV
Y
>WP_004847220.1 MULTISPECIES: Fe-S-containing hydro-lyase [Mediterraneibacter]
MDRHISAPVGRETAEELRAGDYVYITGTIYTARDAAHKRMYETLREGGDLPINIEGQAIYYMGPSPAREGRPIGSAGPTT
ASRMDKYTPELLDLGMGAMIGKGKRSQEVIDAVVRNKAVYFAAVGGAGALLSKCITSSEIVAYEDLGTEAIRKLTVVNLP
VIVVIDSKGNNLYETAVKEYRKI
>WP_004847222.1 MULTISPECIES: fumarate hydratase [Mediterraneibacter]
MIRTVQTEIITETIKKMCIEANYSLSSDMVKAMRKAEEKEESVLGKQILAQLQDNLEIAASDMIPICQDTGMAVVFLEVG
QDVHFEGGSFEDAVNEGVRRGYTEGFLRKSVVGDPILRENTKDNTPAVIHTRIVEGDRVKITVAPKGFGSENMSRVFMLK
PAEGLEGVKNAILTAVKDAGPNACPPLVVGVGIGGTFEKCALMAKKALTREVGKHSDIPYVRKLEEEMLEKINCLGIGPG
GLGGTVTALAVNVNTYPTHIAGLPVAVNICCHVNRHTVCVL
>WP_004847226.1 MULTISPECIES: uracil phosphoribosyltransferase [Mediterraneibacter]
MTGKVIVMDHPLITHKINYVRQENVGTKEFREVIGEIAQLMCYEATRDLKMSDVQIKTPLMEMTGKMLSGKKLAIVPILR
AGIGMVDGMLSLIPAAKVGHIGLYRDPETLEPVEYYCKLPADCEEREVFVVDPMLATGGSSVAAIRMLKEKGVKHIRFLC
ILAAPEGVKKMQEAHPDVDIYIGALDEKLNDHGYIVPGLGDAGDRIFGTK
>WP_004847227.1 MULTISPECIES: L-threonylcarbamoyladenylate synthase [Mediterraneibacter]
METKIEKIDKNKINEEIIEEAGMILKNGGLVAFPTETVYGLGADALKEEAAMKTYAAKGRPSDNPLIVHIAEYEDLRKIA
VNIPAETDALAAHFWPGPLTMIFEKSEVVPYGTTGGLDTVAVRMPTDEVARALIRAAGGFVSAPSANTSGRPSPTLAEHV
AEDLGGKIDMILDGGAVEIGLESTILDMTVTPPMILRPGAITAEMFEEVIGKVDVDETLLVAESEKAPKAPGMKYRHYAP
KAKLMIVEGDLREEIFAIRQLAYKAYKEGRKVGVIATTETLPFYKYGVVKNIGTRENEKTIARNLYRVLREFDEEDVEEI
YSESFAAQGIGKAIMNRLEKAAGHTRLSAAEIAKRQKYRRIIFISGTDSARAPMAAEMLRHEDLAQEYVIDSRGLVVLFP
EPANQKAEAIMKSAQMTLENHVSRQLEPETLVEDTLVLTIEEAEKNKILSEYGTKANVYTLNEFVGSDGEIPNPYGKPLT
AYGECYEILRELIKELAEKLNYIAEEE
>WP_004847238.1 MULTISPECIES: adaptor protein MecA [Mediterraneibacter]
MKIEKLNENQIRCTLTHADLAARHLKLSELAYGTEKAKSLFRDMMQQASFDFGFEAENIPLMIEAIPSSADSIVLIITKV
EDPEELDTRFSKFTPADNSDPLNSETLEKLQGAEEFLNLLNKVKEAAAATSAPVEEPRQTDSFSIRLFSFSSLDGVIEAA
KLIAPAYHGANTLYKDESAETFILALAPVENKLNEFNKICNMLSEYGSPEKADASVLAFLEEHCTILISADAVCKLSAL
>WP_004847239.1 MULTISPECIES: DUF1858 domain-containing protein [Mediterraneibacter]
MAEFSKDTKIGELIDQFPESAPILMEIGMHCLGCPASQMETLEEAAMVHGIDCGLLVEKINAAAKAMGK
>WP_004847241.1 MULTISPECIES: NlpC/P60 family protein [Mediterraneibacter]
MKKPHTKARGILFAAAGMFLIPGSVSEVSAAERKDEQPFIQASGIESVLEKCYETEVKDNINLYLVPTEEGEYLNMAFSD
TKEFTYIRNAPDDSGDWVGKLYKDSAAQVLEYLDGWTKIRSGSAEGYVPEDALFTGEEAQARAQEYEKDTVTVTAYVLNV
REGCGTDSKILTQIKKGEVYETVGEATGGWYPVKVGDKSGWVSGDYVIAETSYSYGETKEEEEKRIAEEEAQEKMAASVV
CGADGRPGTRPVGAVSQGRVNTPSQAPGTPGQAVIDYACQFIGNPYVWGGTSLTNGADCSGFVQSVYAHFGVSLPRTTYD
MVNSGYAVSYEEALPGDLILYDGHVGLYMGDGTIVNAMNEADGIGICSATYTDIIAVRRVL
>WP_004847244.1 MULTISPECIES: NADH peroxidase [Mediterraneibacter]
MKKFVCTVCGYVFEGEAAPAECPVCHAGADKFKEQTGEREWAAEHVIGVAQGVSEDILADLRANFEGECTEVGMYLAMAR
VAHREGYPEIGLYWEKAAWEEAEHASKFAELLGEVVTDSTKKNLEMRVDAENGATAGKFDLAKRAKAANLDAIHDTVHEM
ARDEARHGKAFEGLLKRYFG
>WP_004847246.1 MULTISPECIES: ROK family protein [Mediterraneibacter]
MRNFIGVDLGGTNIRAAIVSEDGTIKCMKKSESHPERGAEAVMETMISLIESLDGYEECEGIGMGIPGPIDTINGKIIVS
TNLPKLIGFPIAEYIENHFHKPTYMDNDVKVAALGEAVQGAGKDYPIVYYVTISTGVGGALVIDQKVIGGQNGHAGEIGN
ICIDRNREKYNILNVGAVENEASGTAVTRKGKAVFGDKINHAGDVFDLARSGDEQALKIVDDMAYDLAMMFCAIGHIIDP
HVFVVGGGVMKGKDVFFEKMESYYRSMIHVGMQPVVFKEALLDEPGIIGAAMLPMTHLK
>WP_004847248.1 MULTISPECIES: GIY-YIG nuclease family protein [Mediterraneibacter]
MNYTYIVKCSDGSLYTGWTNNLEKRIKDHNAGRGAKYTKARRPVVLVYKEEFPTKQEAMKREWEIKRLSRKEKLSMIENS
KS
>WP_004847253.1 MULTISPECIES: hypothetical protein [Mediterraneibacter]
MRNMYDYAYEYEYQYHPERAGEMFAVVFASLWLAIMIGMLVFMLGSYLLHSFGLYTIAKRMGKKDAWMAFVPFARTYYHG
NMAGPIRLKNTTIKNPGLWKLLFPIIYSGAIGIYVLVLVFGIGMTLAGSAVNQNVTGAGMSVLAFFFMYFVVIIVSILFG
AVQIALNVLVNKQIYENFAEGNMPVIHAVLSSLVPLYEAICLFIMRKRPFVR
>WP_004847257.1 MULTISPECIES: isoleucine--tRNA ligase [Mediterraneibacter]
MYKKVSTDMNFVDREKQIEKFWDDNHIFEKSMEEREGCPDYIFYDGPPTANGKPHIGHVLTRVIKDMIPRYRTMKGSMVP
RKAGWDTHGLPVELEVEKLLGLDGKDQIEEYGLEPFIDKCKESVWKYKGMWEDFSGTVGFWADMDDPYVTYHNSFIESEW
WALKQIWDKGLLYKGFKIVPYCPRCGTPLSAQEVAQGYKDVKERSAIVRFKVKEEDAYILAWTTTPWTLPSNLALCVNPK
EDYAKVKAADGNIYYMACALLDTVLGRLAEEGKAAYEVLETYKGTDLEGKEYEPLYQCAADCAQKQNKKAFYVVCDEYVT
LTDGTGVVHIAPAFGEDDANVGRKYDLPFVQLVDEKGNMAEETPFAGLFVKKADPEVLKDLDARGLLYDAPKFEHSYPHC
WRCDTPLIYYARESWFIKMTAVKEDLIANNNTINWIPESIGKGRFGDWLENVQDWGISRNRYWGTPLNIWECECGHMHSV
GSIEELKEMSDNCPDDIELHRPYIDAVTIKCPKCGKEMHRVPEVIDCWFDSGSMPFAQHHYPFENKELFERQFPADFISE
AVDQTRGWFYSLLAISTLLFNKAPYKNVIVLGHVQDENGQKMSKSKGNAVDPFDALEKYGADAIRWYFYVNSAPWLPNRF
HGKAVVEGQRKFMGTLWNTYAFFVLYANIDQFDATKYELEYNKLSVMDKWLLSKMNTMVKTVDTNLGNYRIPEAARALQE
FVDDMSNWYVRRSRERFWAKGMEQDKINAYMTLYTALVTVSKAAAPMIPFMTEEIYQNLVRSVDQNAPESIHLCMFPEVN
EDQIDTELEQNMEHVLKLVVMGRACRNTSNIKNRQPIGQMFVKAAFDLPEFYQDIVADELNVKNVKFTDDVRDFTSYSFK
PQLKTVGPKYGKMLGGIKAALDHADGNSAMDEINETGALKLDVSGQEITLFKEDLLIDTAQIEGYVSENDNGITVVLDTN
LTPELLEEGFVREIISKVQTMRKEADFEVMDRIKVTYNGSEKAEKIFAEHSDEIGGEVLADKVVKAEPAGYVKEWKINGE
AVTMGVEKQ
>WP_004847271.1 MULTISPECIES: response regulator transcription factor [Mediterraneibacter]
MSKRILIVEDEESIADLEKDYLELSNFEVEVANDGDTGLQKGLGGDFDLIILDLMLPGVDGFEICRQIRDQKNTPIIMVS
AKKDDIDKIRGLGLGADDYMTKPFSPSELVARVKAHLARYERLINSNAEENEVIEIRGLKIDTTARRVWVGGEERSFTTK
EFDLLTFLASHPNHVYTKEELFREIWDMESIGDIATVTVHIKKIREKIEYDTSHPQYIETIWGVGYRFKV
>WP_004847273.1 MULTISPECIES: TrkH family potassium uptake protein [Mediterraneibacter]
MEYICRVWGKQIKIIGWFLEMEKKKKSPRRLKFNTVQTVVIGFFGVILGGGILLSLPICNQKPIEFIDALFTSVSSVCVT
GLVTIVPAEQFTLLGKIILLLLIQVGGLGVIACMSAFFLLLGKKINMKGRITIQQAYGLDTLSGLVKFVIRILKGTFLVE
GIGAVLFSLRFIPEFGFIKGVGYAIFHSVSAFCNAGIDILGSTSFIQYSGSWLINFTTMFLIVMGGLGFPVWHDIAINIK
KMTEIKKRPLKWLFTRLCLQSKIVLTMTGLLILCGAVGFFLLEFNNPETMGDMNLLEKMTASLFQSVTTRTAGFATVPQG
DLRESSKLLGCMLMFIGGSPAGTAGGVKTTTIAMLLLTVLCVLKNKRDTECFARKIDNNIVRSGITITMITLIFLMSGIT
ALTIFEPGIDFLDLTYEAASAMGTVGLTADLTPILSRGSHVILMILMYVGRIGPLTMALALSGRSDKISKFRELPEENVM
LG
>WP_004847277.1 MULTISPECIES: RNA methyltransferase [Mediterraneibacter]
MITSTSNIQVKELLRLQKKSREREKEGVFIVEGPRMAEEIPRERIVKLYVSESFQAKCVKEKNDRFIQEAEVMSDTVFAH
VSDTKTPQGILAVVRRMEYTAEDILGETPHVLVLENIQDPGNLGTIFRTAEAAGATGIVLSKDCVDLYNPKVIRSTMGAI
FRIPFIYTDDLKGTIDELKREGITVYAAHLKGENSYDMEDYKTACAFLIGNEGNGLTEETAACADRKILIPMEGGAESLN
AAVASAVLMFEAGRQRRNKRK
>WP_004847281.1 MULTISPECIES: biotin--[acetyl-CoA-carboxylase] ligase [Mediterraneibacter]
MKAEILKMLREADGYISGQEICEKFNVSRTAVWKVIRRLQEDGYEVEAVRNKGYRMVESPDILTKEEVESCMHTEWAGRN
VVCYKVTDSTNLRIKQMGDEGALAGTLAVAEEQTAGRGRRGRSWESPAGAGIFMSVLLRPKITPDKASMLTIVTACSTAK
GIKKYFENEGASCPDIQIKWPNDLVVNGKKLAGILTEMSTQIDYINYVTVGIGINANTKKFPEELKDHATSLYLECGHMV
KRASVIASIMKCFEEDYRLFLETEDLSGLMETYMSMLVNRDRDVLVLDPSGTYKAKALGIDKNGELIVRREDGTSEHVYA
GEVSVRGVYGYV
>WP_004847283.1 MULTISPECIES: DUF6145 family protein [Mediterraneibacter]
MEEEVVLCAASAYEQKFYLNPQFESLPEAVRQELQIMCVLYTEDVGGILLVVYDEEGNLELKVEHEENDFAFDEIGSVLK
IKQLQQTKRELFESLETFYRVFYLGEE
>WP_004847299.1 MULTISPECIES: carbohydrate ABC transporter permease [Mediterraneibacter]
MKARKGKGLFVFCCLAPAAILFIVFMILPTIDIFRMSMFKWGGYTDNKTFVGLDNFKILFKSDKFYQAFQNSILLIVLVT
LVTFTFALVFAYILSREKIKGKTFFSVIFYIPNILSVVVISAIFSAIYDPNLGLLNSFLNLFKGAENPTLWLGDQKIVIY
SIVIALVWQAIGYYMVMYMASMANVPESLYESAALEGAGKIRQFFTITIPLIWTNIRTTLTFFVISTINMSFLLVKAMTN
GGPDGASNVFLSYMYQEAYTNSSYGYGMAIGVMVFLFSFALAGILNVATKRQEIEF
>WP_004847301.1 MULTISPECIES: carbohydrate ABC transporter permease [Mediterraneibacter]
MGKTKVKESKKPLTLSKVVVYILLILLAITIIIPVGWVFVASVKQNSEFYGSPWVLPEKIYFQNFIDAWEKASMGTYMLN
SVIVTALALLLLIVISLPAAYVLSRFKFKTSKFWNVLFMAGLFINVSYIVVPIFLMLNNWDKTLRQLTGGTFFLNNLFVL
ALVYASTALPFTIYLLSGYFRSLAKDFEEAAYVDGASYFTTMVKIIFPMAKPSIVTVILFSFLSFWNEYIISMTLLTKPE
LKTLPVGLMNLMAAQKSAVQYGQMYAGLVIVMLPTLILYICVQKKLTQGMTLGGLKG
>WP_004847303.1 MULTISPECIES: hypothetical protein [Mediterraneibacter]
MDERTKQVLVGIIVAVIFIASVALIIIGQKNIGPQGLLTMLAGLAGLIGLLAFYNHKYK
>WP_004847306.1 MULTISPECIES: 1,3-beta-galactosyl-N-acetylhexosamine phosphorylase [Mediterraneibacter]
MENSKGLVTIPTDLDVVPETLELMKRWGADAIRDCDGTDFPEALKDADAEIYSTYYTTRKDNEWAKANPEEIQQMYLMTP
FYTADSESLSIEIMKGLYPDMLSPNTRDDIKRWWEVVDRTTGKVVPTDEWDYNEEEGKVTIKAVPFHEYTVSFLAYIMWD
PVHMYNAVTNDWKDVEHQITFDVRQPKTHEYTLKRLRKFIEDHPYVNVLRFTTFFHQFTLVFDELAREKYVDWYGYSASV
SPYILKQFEEEVGYPFRAEYIIDQGYYNNQYRVPSKEFQDFQAFQRREVAKIVKEMTEITHECGKKAMMFLGDHWIGTEP
FMEEFKTLGIDAVVGSVGNGSTLRLISDIEGVKYTEGRLLPYFFPDVFNENGDPVKEAKYNWVTARRAILRKPIDRIGYG
GYLKLALQFPEFLDYVEQVCNEFRTLYANVKGTTPYCVKKVAVLNCWGKMRAWGCHMVHHALYQKQNYSYAGIIESLSGA
PFDVVFINFQDILDNPAILDDIDVIINVGDADTAHTGGEWWENPKIIEAIRGFVYNGGGIIGVGEPSGHQYQGHFFQLAN
VFGVEEETGFTLGYDKYNWDEHEHFILEDSEEVDFGEGKKNIYALPSATILVQKEKEVQMAVNEFGKGRAVYISGLPYSF
ENSRVLYRAVLWSTHSEDELNRWFSTNYNVDVHAYPKNNKYCVVNNTDEPQQTTIYRGDGSSFELALEPNQIIWYEIA
>WP_004847336.1 MULTISPECIES: response regulator [Mediterraneibacter]
MRIVIVDSEETSREVIKQAINTVVETHKIKSGCKIVGEAADGRKGCEIIVKERPDLIIMDLELPGKNGLPLLKKIRSEQI
HSRVLVITKDNDFDRTRQAISFGVDEYLLKPVKKVQIAKALQMIEDKLAGELVIETALSVENIFMACLNGQIHRDEIVDG
ITHEKYGFTLADRGNLFVVWLGNGYMEQREMTQKILEKLGQNQEFSVCVLPIDEWHLFTVIIYGPEKKTIRYPFFKNEVV
SRLSGMIRGELVCLWEDVQHLEMLNVSLKNLRMIREWNLFFDRGDLIRREDVESMEIVPLKYPAELENRLRRSAVISNRK
EIIKCYYTLYDLCKRDPHSPSQIKEVLIRFNMAVLNAYKLKREIHSELQVQKSMQDIAKAMSWGEIRAAVELFFRTLNFQ
AEEENENADLSPLIQKALQMVKKEYDQGITLEEMADKLFVSEEYLSSQFKKEIGVGFKEMVRTLQIERIKELLTNTKLKL
NQIAELAGYSDAKYMSRVFKDEVGVLPSEFRKSAHC
>WP_004847338.1 MULTISPECIES: HPr family phosphocarrier protein [Mediterraneibacter]
MSEMKITFKHPDEILDFVNTVSKYEFDMDMKKGHVVVDAKSLLGIMHLGINNEIALQMYTDDCEELCREIAKYAA
>WP_004847372.1 glutamine-hydrolyzing GMP synthase [[Ruminococcus] torques]
MKQDMIVILDLGSTENTVLAREIRELGVYSEIHPHDITEEEIKALDNVKGIILNGGENRVVDGKEVEVRPELYTWGYPVI
SVDYPASRCDVRFDSLPDQETLKKFVFDECKAEANWNMKNFIEDQVELIRRQVGDRKVLLALSGGVDSSVVAAMLIKAIG
QQLVCVHVNHGLMRKNESESVVEVFRNQLHANLIYVDATERFLGKLENVSDPEEKRKIIGGEFIRVFEEEARKLEGIDFL
GQGTIYPDIIESGTKTAKMVKSHHNVGGLPEDLQFELVEPLKQLFKDEVRACGIELGLPAEMVYRQPFPGPGLGVRCLGA
ITRDRLEAVRESDAILREEFAKAGLDKKVWQYFTVVPDFKSVGMKNHARCFEYMVIIRAINTIDAMTASIEHVDWEILDR
ITNRILAEVENVNRVCYDMSPKPPATIEFE
>WP_004847381.1 MULTISPECIES: S1 RNA-binding domain-containing protein [Mediterraneibacter]
MKLGEKQVLTVVKIVDFGVYLGNDEERVLLPKKQVPQGIEVGDPIEVFLYKDSSDRMIATTNEPKLTIGKTAVLEVTDVG
RIGAFLDWGLEKELLLPFKEQTERVEKGDRCLVSLYIDKSGRLCATMKVYQLLRTDSPYKKDDMVSGTVYELSRDFGVFV
AVDDQYSAMIPKREVYGKMYIGQRIEARVTAVKPDGKLDLSIRGKIPEQMDADADKVFGRIEKNGGMLPFTDKADPERIK
SEMGMSKAAFKRAVGRLLKQGKIQIDNEVGKIFAVNKNR
>WP_004847387.1 MULTISPECIES: 6-phosphofructokinase [Mediterraneibacter]
MAENQKEKYLEEIEDQIRTIGVLTSGGDAPGMNAAIRAVVRTALSRGLKVRGIRRGFHGLLKEEIIDLSARDVSEKIQRG
GTFLQTARCKSMRTEEGQQKAAAICKKYGIDGLVVIGGDGSFAGAQKLANLGVNTIGIPGTIDLDIACTDYTIGFDTAVN
TAMEAIDKVRDTSTSHERCSIIEVMGRDAGYLALWCGIANGAERILMPEEHDFDEQEIIDDILKNKKRGKKNYIIINAEG
IGDSINMAKRIEAATGIETRATILGHMQRGGSPTCKDRVYASIMGSMAVDLLCQGKTNRVVGYKNGEYVDYDIEEALAMK
KTVSEYQYEVAKTLAL
>WP_004847393.1 MULTISPECIES: DUF1934 domain-containing protein [Mediterraneibacter]
MTKDVLVSISGKHIDIMDDPARGYEVGEDGIEVVTPANYYCRNGKHYILYDEVLEGMAGTIKNKIKITGTDCLEIMKSGV
TSSHMVFEKNKKNLTYYKTPYGQMLVGVNTKNMEISVDEDQIGVKVAYELDVNHEPMADCRINMSIVPRNSKGVSMQLDI
R
>WP_004847395.1 MULTISPECIES: hypothetical protein [Mediterraneibacter]
MSTFTIVMIVILVILIGVLVGLYIFGKKAEKKQAEQQEQMAAAAQVVSMLIIDKKKLRLKEAGLPQMVVDNTPKYLRRTK
VPVVKAKIGAKIMTLMCENKVFEVLPVKKEVKAVVSGLYITEIKSVRGGSIEQPEKKKGFFKK
>WP_004847397.1 MULTISPECIES: cardiolipin synthase [Mediterraneibacter]
MAEMIWNAAVSVYNFIMDNIVLINIFLALVIVFFQRRSPQTVWTWLLLLYFIPILGFVMYLIIGQDFHKSRMFKAKEIEG
ELKYAVRRQEETIYYKRLRMANPEMSRFKDLILYNLEAGEAVLTDNNDIRVYTDGKEKFRALIEEMKQAKRYIHMQYYII
RNDELWQEVEKVLIQKAREGVEVRVLFDSMGCRTMKNRDWERLEKEGIQVAEFFPALLGQLQLRVNYRNHRKIVVIDGRV
GFVGGFNVGREYLGRDKKFGYWRDTHLCIEGAAVTSLAVRFVLDWNYAAKENLFLEDSLFEIPQYTRNGRDPVQIISSGP
DSKTKMIHDNYLRLIHRAQDHVYIQTPYFIPDDSILDALKIAAKSGVDVRIMIPCKPDHPFVYWATYSYIGEMVAAGAKC
YVYNNGFLHAKTLSIDGMVACVGTANMDFRSFGLNFEVNAVIYSERTVQRLERAFENDMTLCTQVTRKVYDERGLVIKAK
EQFSRLLSPLL
>WP_004847403.1 MULTISPECIES: aldose 1-epimerase family protein [Mediterraneibacter]
MKMENERLCIEISEHGAEVTRIYDKKKETELLWEGNPTYWKRHSPILFPNVGKTYKNKVKINGISYPTSGHGFARDNDFK
CICTKPDKAAFLFSSGEETKEVYPFDFELIVTYILKENSLIVKWEVHNTGDDDMYFTIGGHPAFRFQKADEKKTDYKLRF
PDKKALEYILVDLSECVADPGTVYKLELEDGFCALNEEMFEHDALIFDGGQFDEVWLCHKGGEPYVGMKCKGFPNFGIWS
VKDAPFVCLEPWMGRCDDVGFDKELSEKPYINKVKPGESFEQSYEILTAEC
>WP_004847405.1 MULTISPECIES: type III pantothenate kinase [Mediterraneibacter]
MLLTIDIGNTNITMGVFEEEFLLGMFRMTTKRARTSDEYGFTICGILEHRGIDSKQIDSVIVASVVPDIMHSFTSGIIKY
LGTEPMIVSSQTDTGVRVVTENPTRTGPDRIVNAAAGYAIAGGPAIVVDFGTATTYDLIGPECTLEACVIAPGIETAGRS
LWDGAAMLPAIQIRRPESVLASETISGMQAGLVYGAIGQTEYIVKKMKEESGYKNAYVIATGGLGKIIADETECIDLYDP
QLTLNGLRMIHEKVQKKR
>WP_004847407.1 MULTISPECIES: tRNA dihydrouridine synthase DusB [Mediterraneibacter]
MKKLKIGNVELENRYLLGPMAGVTDLPFRLLCKEQGAGLLGMEMVSAKAILYQNKNTEKLMEIHPEEQPVSLQLFGSDPK
IMSEMAKRIEERPFAILDINMGCPVPKVVKNGEGSALMKNPSLVYEIVNAIVKAIEKPVTVKIRKGFDDAHVNAVEVARA
AEEAGASAVAVHGRTREQYYSGEADWDIIRQVKEAVSIPVIGNGDVTTPEKAEELVQTTGCDGIMIARGAQGNPWIFSEM
IGKEKNGVTPPRPDKEAIRNMILRHSKLQIQYRGEFAGMREMRKHVAWYTKGLTGAADLRRRVNETETLDELMMLLEEL
>WP_004847410.1 MULTISPECIES: transcription elongation factor GreA [Mediterraneibacter]
MAEAKKRLLTYAGLKALEDELETLKVVKRKEVAAKIKEAREQGDLSENAEYDAAKDEQRDIEARIEELEGILKNAEVVVE
DEVDFDKINVGCTVKVFDITFDEEMEFKIVGSTEANSLVGKISNESPVGQALIGKKVGDTVSVETQAGEIKYKVLEISRS
M
>WP_004847421.1 MULTISPECIES: HEPN domain-containing protein [Mediterraneibacter]
MAKERLHSSKILLEAGSYKDSIGRSYYAMFTAVRALLAVEGQDFSKHAGVIAYFQKEYVKTGKFDKKYSKYISQAFQIRN
NTDYADFFLVSLQDAKEQYDRAEEFVKVIEEFLKME
>WP_004847428.1 MULTISPECIES: helix-turn-helix domain-containing protein [Mediterraneibacter]
MDTLNFEQIGEKLKKIRLSKNLTQEYIANAADVNTSHISNIENNRVKVSLSVLVQICNALDTTVDYILSDEYNDSSSAIE
QEILHELHSCNNETKEQILKIVKALQ
>WP_004847429.1 MULTISPECIES: zinc ribbon domain-containing protein [Mediterraneibacter]
MKCENCGNEVREGAKFCSKCGSNILEQQEDHSGKHNVHETKTEKRCVNCGNVLREESKFCPKCGSSTLEQKEDVSTLKDE
EKDKAEQSKGTFYFEKVKMIGRLRYKIIRTEVSNNEERLEISQKIHRFLRKEKENHLEIKLSEIGSMELKTKMDFWDTLY
AALFGVMFLMNITDVAWLLLIAVFLYTGYGKVLNLKMKNGLNFEIPVNGMTEDVEQFRLLIGKE
>WP_004847433.1 MULTISPECIES: DUF2085 domain-containing protein [Mediterraneibacter]
MMMDKRKIYKKLMVIGRATGCHQLPERSFSFRGKQFPVCARCTGVFIGEVLGIFLFKVGEISNIIAVVFSLIMFADWFVQ
YKFHYESNNIRRLITGLLCGYAFGNIIMKYLRYFM
>WP_004847439.1 MULTISPECIES: DUF3825 domain-containing protein [Mediterraneibacter]
MDHMIKEKFIVTDGEKVTDEIYRVTGLDIEIDQIIENISSEESNIYFFDKDLSEKPENEKDVILAWIDTGIKVNGNEPLM
ISLLKRSDYFSGYYVGTPSYLVNGMCRKTLYSEKKLRSNLLKFCHRYREEHAERICKVETEVKDRSEGYCEKTIFIKNEE
VLSNVTEAIYGRLLFPNWKSMKGLDRYIKIIGARITQLVDAGRTEYFVANKTKSAIVNTGMMDLFGNDFLVLYRYYEKYK
TYIAERVIESKQDYLNYGFTKEQSMMQIEPISFFDEKEEVFNPKKEDFDINQNCLIHIIQERRERFPESIRSQSDSKIAG
QIMNALERGIKMQRRDRSFAKASYSGKSGTISWFMPLHIDAPLSEDPELVMVVRRSGDFYEIKTILSYDDELKDRITALS
LYSKLW
>WP_004847460.1 MULTISPECIES: GntR family transcriptional regulator [Mediterraneibacter]
MHINPNIEKPIFIQIAEQLEDSIFTKVFPEETKIPSTNELSSLLNINPHTVLKGMNLLVDEEIIYKKRGLGMFVKKGAVN
KILLKRQSQFYEQYVAALIQEASKLHMKKEEIISLIERGFEHEQNSD
>WP_004847482.1 MULTISPECIES: GntR family transcriptional regulator [Mediterraneibacter]
MKENNNNTIYKYSQLYDILLEKILANEWKANDKMPTERELSIRYNVSRVTVRDTLNRLAQAGYIYRIQGKGTFVSVRKIE
KKLTKLYTLRKRFEEKGVVHEVKTLQFEVISPSDDIREKLEIIENEDVYKLIRCFYADHIPYAIEISFVPTGPYPDLSAN
DIEKQGLYKSMQMYNIIPEHASENIFAVKLTNEDALILGLKPQDIAIQIERTTHSNNRIIEFTTSLIKTEYFYYTSELSS
T
>WP_004847497.1 MULTISPECIES: translation initiation factor IF-1 [Clostridia]
MSKADVIEIEGVVVEKLPNAMFKVELENGHIVLAHISGKLRMNFIKILPGDKVTLEMSPYDLSKGRIIWRDK
>WP_004847500.1 MULTISPECIES: 50S ribosomal protein L15 [Mediterraneibacter]
MDLSNLRPADGSKQSDNFRRGRGHGSGNGKTAGKGHKGQKARSGATRPGFEGGQMPLYRRIPKRGFTCRNSKTIVGINIS
ELERFEDGATVSVETLIESGIVKNPRDGVKILGNGELTKKLTVQANAFSAKAAEKIEALGGKAEVI
>WP_004847501.1 MULTISPECIES: 50S ribosomal protein L30 [Mediterraneibacter]
MANLKVTLVKSTIGAIPKHKRTVEALGLKKTGKTVVLPDNAATRGMVQQVRHLVKVEEEA
>WP_004847502.1 MULTISPECIES: 30S ribosomal protein S5 [Mediterraneibacter]
MRQERIDASQMELLEKVVSIKRVTKVVKGGRNFRFTALVVVGDGNGHVGAGLGKATEIPEAIRKGKEDAMKKMIEITFDE
NGSITHDVLGKFGSASVLLKKAPDGTGVIAGGPARAVIEMAGIKNIRTKSLGSNNKQNVVLATIEGLKDVKSPEDVARLR
GKSIEEIMG
>WP_004847503.1 MULTISPECIES: 50S ribosomal protein L18 [Mediterraneibacter]
MVSKKSRSEIRRKKHMKLRNRFSGTAERPRLAVFRSNNHMYAQIIDDTVGNTLVAASTLQKDVKAELEKTNNVEAAACLG
KVIAEKAKEKGITEVVFDRGGFIYQGKIKALADAAREAGLNF
>WP_004847504.1 MULTISPECIES: 50S ribosomal protein L6 [Mediterraneibacter]
MSRIGRLPVAIPAGVTVEVAENNVVTVKGPKGTLTRELPTEMEIKVEGEEVTVTRPNDLKKMKSLHGLTRTLINNMVVGV
TEGYQKVLEVNGVGYRASKSGNKLTLNLGYSHPVEMIDPEGVETVLEGQNKITVKGIDKEKVGQYAAEIRDKRRPEPYKG
KGIKYADEVIRRKVGKTGKK
>WP_004847505.1 MULTISPECIES: 30S ribosomal protein S8 [Mediterraneibacter]
MTMSDPIADMLTRIRNANTAKHDTVDVPASKMKLAIANILLDEGYIAKYDLVEDGHFQTIHITLKYGADKNEKVITGLKR
ISKPGLRVYANTEDIPRVLGGLGTAIISTNKGVVTDKEARKLGVGGEVLCFVW
>WP_004847508.1 MULTISPECIES: type Z 30S ribosomal protein S14 [Lachnospiraceae]
MAKTSMKIKQQRKPKFSTREYSRCRICGRPHAYLRKYGICRICFRELAYKGQIPGVKKASW
>WP_004847511.1 MULTISPECIES: 50S ribosomal protein L14 [Lachnospiraceae]
MIQQESRLKVADNTGAKELLCIRVLGGSTRRYASIGDVIVATVKDATPGGVVKKGDVVKAVVVRSVKGARRKDGSYIRFD
ENAAVIIKDDLNPRGTRIFGPVARELREKHFMKIVSLAPEVL
>WP_004847512.1 MULTISPECIES: 30S ribosomal protein S17 [Mediterraneibacter]
MIERRIEVEERNLRKTRTGKVVSDKMDKTIVVAVEDHVKHPLYKKIVKRTYKLKAHDENNECKIGDTVKVMETRPLSKDK
RWRLVEIMEKAK
>WP_004847514.1 MULTISPECIES: 50S ribosomal protein L16 [Mediterraneibacter]
MLMPKRVKRRKQFRGTMKGKALRGNTIAYGEYGIVAAEPCWIRSNQIEAARVAMTRYIKRGGKVWIKIFPDKPITAKPAE
TRMGSGKGTVEYWAAVVKPGRVMFEIAGVPEETAREALRLAMHKLPCKCKIVSRADLEGGDNSEN
>WP_004847515.1 MULTISPECIES: 30S ribosomal protein S3 [Mediterraneibacter]
MGQKVNPHGLRVGVIKEWDSKWYAEKDFADNLVEDHEIRTFLKKRLYSAGISKIEIERASDRVKIIVYTAKPGVVIGKGG
SEIEKVKAELAQFTDKKLIVDIKEIKRPDKDAQLVAENIAQQLENRISFRRAMKSCMSRTMKAGALGVKTSVSGRLGGAD
MARTEFYSEGTIPLQTLRADIDYGFAEADTTYGKVGVKVWIYKGEVLPTKADKEGRDK
>WP_004847516.1 MULTISPECIES: 50S ribosomal protein L22 [Mediterraneibacter]
MAKGHRSQIKRERNEQRDTRPSAKISYARISVQKACYVLDAIRGKDVQTALGILAYNPRYASAVIEKLLKSAIANAENNN
GMSVDNLYIEECYANKGPTMKRIRPRAQGRAYRIEKRMSHITIVLNER
>WP_004847517.1 MULTISPECIES: 30S ribosomal protein S19 [Mediterraneibacter]
MARSLKKGPFADESLLKKVDAMNAAGDKSVIKTWSRRSTIFPSFVGHTFAVHDGRRHVPVYVTEDMVGHKLGEFVATRTY
RGHGKDEKKSKVR
>WP_004847519.1 MULTISPECIES: 50S ribosomal protein L23 [Mediterraneibacter]
MANIQYYDVILKPVITEKSMDLMADKKYTFLVHTEATKAQIKEAVEKMFEGTKVARVNTMNLEGKNRRRGMVVGKTAKTK
KAIVQLTEDSKEIEIFEGL
>WP_004847520.1 MULTISPECIES: 50S ribosomal protein L4 [Mediterraneibacter]
MAKVSVYNIEGKEVDTIELNDAVFGVEVNEHLVHMAVVNQLANNRQGTQKAKTRSEVSGGGRKPWRQKGTGHARQGSTRA
PQWTGGGVVFAPVPRDYSFKMNKKEKRAALKSALSSRVEENKFIVVDEMNFDEIKTKKFQNVLNNLNVNKALVVLEDGNT
NAEISARNIAGVKTARTNTINVYDILKYNTVIATKAAVATIEEVYA
>WP_004847522.1 MULTISPECIES: 30S ribosomal protein S10 [Mediterraneibacter]
MASQVMRITLKAYDHQLVDASAKKIIETVKKNGSQVSGPVPLPTKKEVVTILRAVHKYKDSREQFEQRTHKRLIDIVTPT
QKTVDALSRLEMPAGVYIDIKMKNK
>WP_004847525.1 MULTISPECIES: FAD-dependent oxidoreductase [Mediterraneibacter]
MNIERERGKCKYPLLFQPLKVNKIVLKNRIISAPLGSNTDKSLSGIGMIIRGTSGSVDDTRMRLTPGTYCFADLFQAAKV
REEVSLIRQRGAKAEFELCHCGQFAVVEEGDYAIGPVSFVRNDGTEVRAMDEKMMDEIADKFAKSACDAKEYGFDGVLLH
FGHGWLPAQFLSPYFNKRKDEYGGSFENRIKFPMMIVDRVRQAVGRDYMLDMRISGEEHIEGGMEIDEVAEFIKRIEDKI
DMVHISCGVEIDNRTKIYMSPTAYAPHKINAKMAKLVKEKVKIPVAVVGGIMTPEEAEEILEDGCADAVVIGRQLIADPW
WVKKAWEGRSEDIVPCIRCMNCYNPYQYKTEEERRKHVGLNTVPCCSVNPRYLHEDRVPNELPEASVKKKTVVVGGGPAG
MQAALTAARRGHQVILLEREGELGGQLICSEYDEVKQDLKRLKDYLILQVQKAEVEVRLNVTATPEMVKELSPDSLILAL
GAYPIQLNLPGTEKNDHVFTCIEAYKYQEKIGENVVVIGGGSIGCELGVELSRKGKQVTILEIEKVLNRTLNDIMKTALK
TEMEKCRTLTVLTETRCVSIEEGFVTAASKDGEEFEIKADTIIFAAGMKARTDEANTFFGIAQDTNIIGDANRVGTVWNA
MEDGYYISAGL
>WP_004847526.1 MULTISPECIES: PTS transporter subunit EIIC [Mediterraneibacter]
MDLKRTAREVLENVGGEENIISIMSCFTRVRVELKDKTKVDEKKLKEADGCQGVNWVGNTVQIIFGGRCNDVYDELEKIV
HITETEANGEKSIVKKQSVWAVVIDYIANSIQPVVPILIASGFLQSVLAMLNYLDIDTTTYTYQVLNSIGQAGYYFLPIF
LAFAAAKKLRINPYLGALVGAVMVYPAIIEAGSAGGTASFLGVPVTLVSYASSITPILISMPVVMWINKLAKKISPKVLS
SLLIPIITMILSIPVVLIVTGPVATWIGNGLCGVVSFIFTKMSVVGGLLIGGAAPYLVLTGVHNGIALPITLSELASQGF
SYFFPLLAYGNIAVGGAALGVWFKTKNNRLKTTAMSSCLMAVVGITEPALFGVLLPAKKPLIALGVMGAVCSAVSLMFGV
KCTALSMCGLGGLPAFFGDTFVIWCILMAVSFVGAFLITILIGFKDIPEEEA
>WP_004847529.1 MULTISPECIES: PTS glucose transporter subunit IIA [Mediterraneibacter]
MFFLKNHVEKVKIENIKSNEVYAPVEGEVIPLDEVDDAVFSEKILGDGVAVEPDKGEIYSPVKGTVSVVFPTKHVVGITT
EEGANIILHIGIDTVELKGKGFDVKVEQGDKVEAGQLLMKINLPFIRKHHPATVMVILEKTDEFKVACTRDKQIRAGGRL
LTLERII
>WP_004847530.1 [FeFe] hydrogenase H-cluster maturation GTPase HydF [[Ruminococcus] torques]
MGLNNTPMSERVHIGFFGRRNAGKSSVMNAVTGQDLAVVSDVKGTTTDPVYKSMELLPIGPVVMIDTPGIDDEGELGKLR
VKKSYQTLNKTDAAVLVIDAAAGVSGEDKKLLEKIKAKKIPYVVALNKKELAEEEDMERIKKELDSDGGWIIEVSAAAGD
GICELKEKIAAAVHQEETENVLVRDLLHPSDIVVLVVPVDSAAPKGRLILPQQQVIRDILEAEAVSVVVKENGLKNILDQ
LKENPRMVITDSQVFKKVSKDTPADVPLTSFSILMARYKGNLEQAVRGVTELDRLKDGDVVLISEGCTHHRQCEDIGTVK
IPRWIREYTGKEIQIETTSGTEFPDDLSKYKLIIHCGGCMLNEREMKYRYSCAADQGIPITNYGIMIAYVNGILKRSVEL
FPELYEIL
>WP_004847531.1 tyrosine--tRNA ligase [[Ruminococcus] torques]
MGIYEELQARGLIAQVTDEERIRDLVNSGKAVFYIGFDPTADSLHVGHFMALCLMKRLQEAGNKPIALIGGGTGYIGDPS
GRTDMRSMMTPEQICHNCDCFKEQMSKFIDFSEGKALMVNNADWLLDLNYVEVLREIGPHFSVNRMLTAECYKQRMEKGL
SFLEFNYMIMQAYDFYALFQKYGCNMQFGGDDQWSNMLAGTELIRRKLGEDAGAMTITLLLNSEGKKMGKTQSGAVWLDP
NKTSPFDFYQYWRNVADADVLKCIRMLTFLPLEEIDKMDSWEGAQLNTAKEILAYELTKLVHGEEEAKKAQESARALFSK
GNAAEMPTAQLTEEDLTDGKIDILTMLVKSGLVTSKSEARRAVQQGGVAVDGEKVSDIAASFGKEELSGEGIILKKGKKN
FRRVVAE
>WP_004847532.1 MULTISPECIES: copper homeostasis protein CutC [Mediterraneibacter]
MSYLLEVCADSVRSAVEAQAGGADRIELCSGLVIGGLSPSVAMFEQVKKNVDIPVRVLLRPRFGDFCYDGYEFETLKEEV
CLFREAGADGVVIGILKPDGRLDTDRMKELVECAKSESKSGKRPCAVTFHRAFDVCRSPYEALRQCIELGIDTILTSGQK
DSAWNGRELLKELVREAAGEIEILAGAGISPEVIGKLADYAGVTSFHMSGKKVTDSKMEFRREDVPMGIPGFPEFDIWQT
DAGLVGNAKRILIDLQEESLKNDR
>WP_004847533.1 MULTISPECIES: glucosamine-6-phosphate deaminase [Mediterraneibacter]
MKIYETENYEEMSRKAANILSAQVILKPDCVLGLATGSTPIGTYDKLVEWYEKGDLDFSEVKTVNLDEYRGLTRDNDQSY
YYFMHEHLFDRVNIDPENTNVPNGTEPDADKECERYEKLIESMGGVDIQLLGLGHNGHIGFNEPDSAFAQTTHCVDLTES
TIEANKRFFASADDVPRQAYTMGIGTIMRAKKILLIVNGEAKADIVAKAFFGPVTPEVPASILQLHNDVVIVGDKAALSK
IPR
>WP_004847534.1 MULTISPECIES: tRNA pseudouridine(38-40) synthase TruA [Mediterraneibacter]
MRRIKLTVAYDGTDYCGWQIQPNGITVEEVLNKALSDLTKETVKVIGASRTDAGVHARGNVAVFDTKSPIPPERIAYAVN
ALLPDDIVVVRSEEVGCDWHPRYQNSIKTYEYTIVNREMPDPLRRRDSWFVSFPLDIDDMKKAARYFIGEHDFKTFCSVH
TGVKTTVRRIDSLDVEKKGERIKIRISGNGFLYNMVRIIAGTLVEVGRGAFAPSEVKEMLEQKERGRAGATAPPQGLVLL
GIVYDGQADTERGQIQKDTDSSRMREDADGR
>WP_004847536.1 MULTISPECIES: energy-coupling factor transporter transmembrane protein EcfT [Mediterraneibacter]
MIRDITIGQYYPVKSRIHSLDPRVKIICTLLFLVSLFVQSSFLGYVIATLFLGMVIYMSKVPLKYIVKGLKPIVILLMFT
VVMNLFLTRGGETLLHFWIFTITEEGVRTSVFMALRLMYLVAGSSLMTFTTSPNGLMDGMEKLLNPLNKLHLPVHEVAMI
MSIALRFIPILLEETDKIMKAQIARGADFESGNIIQRAKAMIPILVPLFVSAFRRANDLAMAMEARCYHGGEGRTRMKPL
KYNGRDKAAYLITILYAAGVFAVGKFVPFQLWIF
>WP_004847537.1 MULTISPECIES: energy-coupling factor transporter ATPase [Mediterraneibacter]
MSIALEHVNYIYSPGTAYEKRALNDISLEIGQGQFVGIIGHTGSGKSTLIQHLNGLMKATSGDILYDGQSIYAEGYDMRK
LRSQVGLVFQYPEHQLFEVDVISDVCFGPKNQGLSEEESEKNAREALELVGFPEKYYKQSPFELSGGQKRRVAIAGVLAM
KPKVLILDEPTAGLDPKGRDEILDQIAKLHKETGMTVVLVSHSMEDVARYVDRIIVMNKGEKMLDSTPKEVFRHYKELEE
VGLAAPQVTYVMHDLKDRGFDVSPDATTIEEAADEIMRSFI
>WP_004847538.1 MULTISPECIES: energy-coupling factor transporter ATPase [Mediterraneibacter]
MNMIHAEKLVYEYDKRDEEGNVIGTNRAIDGVDIDVPQGSFVAVLGHNGSGKSTLAKHMNAILIPTGGTVWVDGQDTKDP
ENLWDVRKSAGMVFQNPDNQIIGTVVEEDVGFGPENIGIPTDEIWERVGESLRLVGMTEYRASSPNKLSGGQKQRVAIAG
VIAMEPKCIVLDEPTAMLDPNGRKEVLQAVARLRKEKNVTVILITHYMEEVIDADQVFVMDSGHIVMHGTPREIFGRADE
LKSYRMDVPQVTMLAEELRKRGLDIPKGILRREELVEALCRLR
>WP_004847541.1 MULTISPECIES: DnaJ C-terminal domain-containing protein [Mediterraneibacter]
MSVKRDYYEVLGLSKGADAGSIKKAYRKLAKKYHPDTNQGDKQAEKKFKEVTEAYTVLSDPEKKKMYDQFGHAAFDQGAS
ADPFGKDTSGNPFSGGSYHRAYTNGNGGYQEYHFESGNMDDMFGDMFGDIFGRGMHGSKGEEDFRGFHGFRGYERQRDAK
GEDLHAEIAVTFEEAVFGCDKTFTFKDPNSQGVSKSLQVHIPAGIDTGKSIRLRGKGMPGVNGGENGDLFLKVNVGVKAG
YERKGSDVYTTVFVPYTTAVFGGETKVQTLYGDVLCKIAKGTQSGTKIRLKGKGIVSMKNPEVRGDQYVTVQIAVPKYLN
PEAEQKLREFENVCAGRSSERRKSA
>WP_004847542.1 elongation factor Tu [[Ruminococcus] torques]
MAKAKFERNKPHCNIGTIGHVDHGKTTLTAAITKTLSQRVEGNAAVDFENIDKAPEERERGITISTAHVEYETENRHYAH
VDCPGHADYVKNMITGAAQMDGAILVVAATDGVMAQTKEHILLSRQVNVPYIVVFMNKCDMVDDEELLELVEMEIREVLS
EYDFPGDDTPIIQGSALKALEDPSSEWGDKIMELMAAVDEWIPTPERATDKPFLMPVEDVFSITGRGTVATGRVERGVLH
VSDEVEIIGIHEDVKKTVVTGIEMFRKLLDEAQAGDNIGALLRGVQRTEIERGQVLIKPGTVTCHKKFTCQVYVLTKDEG
GRHTPFFNNYRPQFYFRTTDVTGVCELPAGIEMCMPGDNVEMTVELIHPVAMEEGLRFAIREGGRTVGSGTVAKIIE
>WP_004847546.1 MULTISPECIES: 30S ribosomal protein S12 [Clostridia]
MPTFNQLVRKGRQTSEKKSTAPALQKGYNSLKKRATDVSAPQKRGVCTAVKTATPKKPNSALRKIARVRLSNGIEVTSYI
PGEGHNLQEHSVVMIRGGRVKDLPGTRYHIIRGTLDTAGVAKRRQARSKYGAKRPKDAK
>WP_004847561.1 MULTISPECIES: phosphoribosylaminoimidazolecarboxamide formyltransferase [Mediterraneibacter]
MKELELKYGCNPNQKPSRIYMSDGRELPIKVLCGRPGYINFLDAFNGWQLVSELKKATGLPAATSFKHVSPAGAAVGLPL
SDTLAKIYWVDDLGELSPLACAYARARGADRMSSFGDFISLSDVCDVDTAKLIKREVSDGVIAPGYEPEALEILKQKKKG
NYNIIEIDPDYVPAALEHKEVFGITFEQGRNELNIDKDFFSDVVTENKEIPEQAKIDLAISMITLKYTQSNSVCYVKDGQ
AIGIGAGQQSRIHCTRLAGQKADNWWLRQSPKVLGLQFKDGIGRADRDNAIDLYIGDEYMDLLADGVWENTFAVKPEVFT
REEKREWLDKMTDVALGSDAFFPFGDNIERAHKSGVKYIAQPGGSVRDDNVIATCNKYGMAMAFTGIRLFHH
>WP_004847565.1 MULTISPECIES: aldo/keto reductase family oxidoreductase [Mediterraneibacter]
MQMKKVNFGSTGKQVPAIVMGCMRMKELTVKEAAKLVDAAMAEGVDFFDHADIYGGGVCEERFKEAAEEAKISREDMWIQ
SKCGIVPGVMYDFSKEHIIKSAEDSLQRLGTDYLDSLLLHRPDALMEPEEVAAAFEELHTSGKVRYFGVSNQNTMQMELL
SRYVSEPLMADQLQFGAAHASMIASGVEVNMTTPGSVDRDGSVLDYCRLHDITIQAWSPFQYGMIEGVFLNSDKFAVLNE
KIREIAGKYGVSDTTIATAWILRHPAHMQVLSGTMNLQRLREICKACEITLTREEWYAIYMAAGHMLP
>WP_004847577.1 MULTISPECIES: 30S ribosomal protein S9 [Mediterraneibacter]
MANAKYYGTGRRKKSIARVYLVPGTGKITINKRDIDEYLGLETLKVVVRQPLVATGTADKFDVIVNVCGGGYTGQAGAIR
HGISRALLEADADYRPVLKSAGYLTRDPRMKERKKYGLKAARRAPQFSKR
>WP_004847581.1 MULTISPECIES: DUF4194 domain-containing protein [Mediterraneibacter]
MFEYLESISITEGEQIKKTIQALFRQTCILQVKYDPATLVPKDNVQYEICVRHRHFIEDYLSVLGCELTHDAQEHIFCLT
GDGAAREKLNMTETVILLIIKLIYKDKIMGEGLNAPVTTLKEMREYGKNTNLIVRKLKADEWKASLYLMRLHQIIDVPGA
VRDVEDDTPIYIYSTINLYVTAKDMNDLIEEYREEADGYETAEENFYKNADQ
>WP_004847584.1 MULTISPECIES: alpha-amylase family glycosyl hydrolase [Mediterraneibacter]
MWAYNETFYQIYPIGFCGAPTHNDGVTMHRILKIADWAGYLEELGIGSIILNPIFESDNHGYDTRDLTKIDCRLGTNEDF
QTVCETLHSHNIKIMLDGVFNHVGRGFWAFQDVLEKKWDSPYKDWFYINFDGNSAYNDGFWYEGWEGHYELVKLNLQNPA
VTDHLLSCIKMWIETFGIDGLRLDVAYSLDHNFMRRLRSFCEEIKPGFALVGEVLFGDYNLIVNNEMLHSCTNYECYKGL
YSSFNSMNLFEIAHSLNRQYGPEQWCIYRGKHLMTFADNHDVTRLASILTNKRHIPLAYGLLFGMPGIPCIYYGSEWGEE
GTKSPDNDYALRPCFDAPKPNDLTDLIRRLIALRRESDALCSGSYRNIVITNHQLIFERKTEKEQFLVAVNASDCEFTAG
HHELNGTYEQILSFENETITSGKDTSVQELNGQLVLPAYSIRYLKRAL
>WP_004847585.1 MULTISPECIES: AAA family ATPase [Mediterraneibacter]
MRPIKLTMSAFGSYSGMETIDFTKIQGGLFLVTGDTGAGKTTIFDAVTYALYDRTSGGRRDGNMMRSQYADDEAETFVEY
TFAYRDGQYTIRRNPEYMRAGKRKNADGKIRLVKETSKVSLIMPDGKEFQGKKREVDQKIEQIIGLDAGQFTQIAMIAQG
DFLRLLHAESKERKKIFSKIFQTQIYRDVQEQLKEQGKALYIQLKENEADIRREMERVDADGSKVQKVWEDLISQEMPSA
EAVTETLGRILKEGKEAYETMEAEETALRKESEQLHLMIGKKEEINRIFGLLERTESEYKRLQEQSAEYELLKNHALLGE
RSEQARRLEVQALRTKEDARRIKEEIVTLNEWMEEHSKRENRLKEDAEQAESEMDRIEPKLREQIVRLREILPRYAKVRK
LKAEYEKQTVQMTRCIDQCKAASEDYEEKYRIFFGEQAGILAQELKEGSPCPVCGSVHHPHKAKISEGGVDEKTVEEAKK
IRDEAERKRAAAQEKYQEVRAQFETEEKALFGERYSREDEKQAEDRLAEYESLLAQKRSNLKKLQDAYRKTAEENQRQAG
RAENLVLQKTELEERFEQEQEMFRQEIRKQRFADQEEYREAKKWIEGWRQMNDQVKTYESLVVQKKSSVETLKGQLNGKR
RQETESDVRKKNETDMLLKEKNVRKLEIHGKNITHQSACDSLKKYFAAEEELREKYEVVGNLSRTANGSLTGSVKLDFET
YVQRKYFRQIIQAANRRLAKMTSGGFILQCRELKDLSSQGQAGLDLDVYDLVTDSVRDVKSLSGGESFMAALSMALGLAD
IIQNTAGAVSLETMFVDEGFGSLDDQSRERAIRILKELAGEKGLVGIISHVNELKEQIDWKLTVTKSGHGSHARWII
>WP_004847589.1 MULTISPECIES: glutamine synthetase III [Mediterraneibacter]
MSTEAINVAEIFGQNVFDDTVMQERLPKKIYKNLKHTIEEGRELDLETADVIAHEMKEWAIEKGATHYTHWFLPLTGVTA
EKHDSFISAPQPSGKVLMSFSGKELIKGEPDASSFPSGGLRATFEARGYTVWDCTSPAFIREDAAGAILCIPTAFCSYTG
EALDQKTPLLRSMEALDTQAMRLLRLFGNTTSKKVTPSVGAEQEYFLVDSEKFLQRKDLIYTGRTLFGAMPPKGQEMDDH
YFGTIRQRIASFMKDVNEELWKVGVTAKTQHNEAAPAQHELAPIYAKANIAVDHNQIVMQTLKRVASRHGMKCLLHEKPF
AGVNGSGKHNNWSLITDDGINMLEPGKTPHENIQFLLVLTCVLKAVNRHAELLRESAADPGNDHRLGANEAPPAIISVFL
GEQLEDVIDQLVSTGEATHSLKGGKLETSVRTLPDLMKDATDRNRTSPFAFTGNKFEFRMVGSRDSIASANIVLNTIVAE
AFSEACDVMEQADDVQKAIHDLIKEYAIENQKIIFNGDGYSQAWVEEAQRRGLPNIKSMVESIPALVSDKSVELFEKFGV
FTRTELESRAEIRYENYSKALNIEARTMIDMGRKQFIPAIIKYTKTLADTVNSVKAAGVDASVQLATLDEITVLLKEASR
AQAQLEKVTETASSMDDGPDKAAYYYETVCPAMEDLRAPIDKLEMIVDKEAWPMPSYGDLIFEV
>WP_004847590.1 MULTISPECIES: class II fructose-1,6-bisphosphate aldolase [Mediterraneibacter]
MLVSATEMLQKAKAGHYAVGQFNINNLEWTKAILLTAQECNSPVILGVSEGAGKYMTGYKTVVGMVNGMLEELGITVPVA
LHLDHGSYEGCMKCIEAGFSSIMFDGSHYPIEENVEKTKELVKIAHEKNMSIEAEVGSIGGEEDGVIGKGECADPQECKM
VSDLGIDFLAAGIGNIHGKYPENWEGLSFETLDAIQQLTGDMPLVLHGGTGIPEDMIKKAISLGVAKINVNTECQLAFAA
ATREYVEAGKDLEGKGFDPRKLLKPGTDAIMATVKEKMELFGSIGQA
>WP_004847591.1 MULTISPECIES: NAD(P)/FAD-dependent oxidoreductase [Mediterraneibacter]
MMYDVVIIGAGPAGISAGIYAASRGKKVLITEKNTVGGLIGKVSTVTHYAGIMTEETGSSFAKRLKIQAENTGIDIIYEE
VTQVELQGSIKKVFTKDGAYDAKKIVLANGTTPRKLNIPGEAELTGKGMGMNAQRDGRKYTDKNIYVVGGADGAVKEALY
LSKFAKQVTIIHFEDTLGCIEEFKNKAEQTPNIKLRLGSRLHAVYGAEQVEALEISDEKTGSVEKIADCGCGIFVYAGTT
PNTELYSELELDNGFIPVDENMETNIAGVYAVGDIRVKQVRQVSTAVADGTVAGIHLAK
>WP_004847592.1 MULTISPECIES: diacylglycerol kinase family protein [Mediterraneibacter]
MKKMLFIYNPNAGTGKLKPKLADVLDIFTKSGYEVTVYPTQKRYDAAEKIQESGSQYDLIVCSGGDGTLDEAVTGMQLCN
CKVPLGYIPAGTTNDFATSLGIPKDILEAAETAVNGTVFPCDVGMFGEDYFAYIAAFGLFTDVSYATDQNVKNVLGHMAY
ILEGAKRVFNIPSYKIKITHDGEVIEDEFIFGMVTNSRSVGGFKGIIGPEIVFDDGVFEVTLIKTPKNAIELNELLGAIV
MKQLDSKRMYSFKTGEIKFESEEEIPWTLDGEFGGAHKEITVKDKKQAVQIKVDSEVAAGLSVDSEKVKK
>WP_004847593.1 MULTISPECIES: HPr family phosphocarrier protein [Mediterraneibacter]
MIKTPVVVKTEEDFDGRPIALLVQEASQYASTIYIQVGEKHINAKSIMGMMSLSLADGEEITVVTDGEDEQRAAEGIKTF
FAKGRK
>WP_004847594.1 MULTISPECIES: DNA-binding protein WhiA [Mediterraneibacter]
MSFSGKVREELSENISQARHCRIAELAAFIGMCGTVSIDSFDRYHIKIHSENIVVARKVFTLLKKTFNIRTDISVKRNVK
RESVSYLVVIKSHEDALRVLQATKMIGEQQVGTDAICGFNPLIIRQVCCRRAFLRGVFQAAGSMSDPNKSYHFEIVCTIS
EIAEQIRSVICSFGLDAKIVRRKKSYVVYLKEGSQIVDILNVMEAHVALMELENVRILKEMRNSVNRKVNCETANINKTV
SAAVKQVEDITYLRDMIGFENMPDNLVEAAYARLDHPDATLKELGESLTPPVGKSGINHRLRKLSEMAESLRQKQGGLL
>WP_004847595.1 MULTISPECIES: RNase adapter RapZ [Mediterraneibacter]
MRFVIVTGMSGAGKSTALKMLEDMGYFCVDNLPIPLLPRFVEMFSEPDEEVKKIALGIDIRGGQDFGGLKDVLDEMDVKE
IEYEILFLDAQDDVLIKRYKETRRQHPLSGSGRVDTGIAKEREKIMFLKMRATYILDTSKMLTRELKLELEKIFVKGQNF
CNLYITVMSFGFKYGIPSDSDLVFDVRFLPNPYYIDGLREKTGNDPEVQDYVMGNEKAEQFLDKLKDMTEFLIPNYILEG
KNQLVISIGCTGGKHRSVTLANALYKVLEKQENYGVRIEHRDIEKDTITKRK
>WP_004847609.1 MULTISPECIES: rubrerythrin [Lachnospiraceae]
MGSKYAGTETEKNLRNAFSGESEARNKYTYFASVAKKEGYEQIAALFRDTADNEKEHAKMWFKELNGIGDTADNLKAAAE
GENYEWTEMYAGFAETAEREGFPELAQKFRLVAEIEKHHEERYRALLKNVETASVFEKSEVKVWECRNCGHIVVGTAAPE
ICPTCAHPRSYFEIHAENY
>WP_004847610.1 MULTISPECIES: LPXTG cell wall anchor domain-containing protein [Lachnospiraceae]
MFQMKNRWKNILVGCLTVFGILIPSLSCRAENVGSIQIEYHGRTQENEEVVFANADFSVFFVGKMEDGKWTLAGDFGNAG
VSLEGIESSEKNEQAKQLYNYAVRQSIQGNALKTDENGIAMIGGLEQGLYLIAQTKVWTDEKQGSYQASPYLISIPEEID
GSYIWDVVTKPKSEWITEAPQHPEMPDKNTETEKTEGAKTGDTSSAALSLLLLIFSSGAFIILCRKRRIYRKD
>WP_004847612.1 SpaH/EbpB family LPXTG-anchored major pilin [[Ruminococcus] torques]
MRKVKNSIKKMMALCLAAIMTLAMATTAFAADRIKTGNLTVNVNEGNTLKGQTIKVYKLFDLSVSDTHYAYTVNADYKNA
IATALGLSKEATSEQLYNKLAEYKENPSGIQKFANDFTAAALKAGTAETGTSGKITSAEKSYTFNNLAYGYYLVYQTGTK
EIQSSLVSVDKDSKTITLKGKAPSIEKEADKTTVEIGQVVTYTITGTIPDTTGYAQYTYKIHDTLTEGLDFVEDTMGKLP
TEKKYEVSVQIEGEQDSVIKEADIDPDNARKMTLDLSQWIRENQTHKGKTFTVTYYAKVNADAVVQTNNSAHLEYGNDPD
NITTTTPDVVTTPTYPVQIHKLIKDQQNSYLAGAIFRLYRSEEDANNNQNAIAVTGSNGTYTVDPVQVGDNKMYDMESIG
DGTTVGTGMNLKLNGLAEGSYWLVETQAPDGYNKLTAPVKITITKSDTTNVDDWTIKQNDGVVDDKIIDIENTTGTLLPE
TGGMGTVIFTVIAVVMILGIAVSFVISRRKRA
>WP_004847614.1 MULTISPECIES: Rrf2 family transcriptional regulator [Mediterraneibacter]
MQLNVTTDYAIRTVLYLGQCKKIASATEISNEMGIPRGYLEKVLSKLKKAEYISADLGARGGYRLNKTLKDITLGDVIRL
MESTTKINRCLEDDAYCSRKAVDFCAVRRYYAKVQEKLETQFFSISLKEILEQEGA
>WP_004847617.1 MULTISPECIES: cyclase family protein [Mediterraneibacter]
MRKIKKIVDLSWEFTAETPIYPGDPEPSVTVATTLENEGYNLSTLVMGTQTGTHVDAPYHFSNSGETIDNMELDFFLGEA
VVVRVTDKKADEAITLEDIEPYKEEICEGKIVLFNTNWYKTRGTDEFFHHPYVNGDVAKYLVDNGVRFIGIDTINADQTG
GTEFPVHDLFSEKRLMIGENWAFFDQIDFERPYVIALPMKLIGCDGSPVRAIAVQWEEE
>WP_004847618.1 MULTISPECIES: iron-containing alcohol dehydrogenase [Mediterraneibacter]
MLEVNNLFHATRIIEGYGVIETTGQECANLGFGKVLVITDPFLASSEHYKKLKKSLDDAKIENFLLTNVKPNPRAEDCDE
MAEFAKKNHVDALIALGGGSAMDQAKAVGAVVTNGKSTVEWGDTELDTNILPLICIPSTSGTGAEVTWCAVITDTERQYK
MTVGDPVHMIPVLAICDPEITIGLPKSLTAACGVDALTHCIEAYTVQLHQPITDALALKGISMIAENLEKAYENGEDREA
RRNMMIASTIGGMAFISSNVGAVHAFAETVGAWFDTPHGVANSLFLPYIMEFNIPACPERFADIADAMGIEREESMSDEQ
YALKAVEYVKALNRKLNIPTIKEIKGITEERFEAIAERSANNVLSNDNARKITKEDYLELLKKAYNE
>WP_004847619.1 MULTISPECIES: MerR family transcriptional regulator [Mediterraneibacter]
MYENLLNPNEFSSISGVSKQTLLFYEKKNVFKPIFKNEKGFRFYSLEQLDIIVTIQALQTIGLSLKEIQNYIENRNADLI
YDLYSNRMIPLKQTVNKYNRTIEMMHVKLDLINKAKSVLLDTIYLEYRPAIQIVKSKEIPADASDTLQYKILGEHMAYRK
EKDYSLGHAVAGIVDMKTALNPNINKTQYKYYYTILPSDHDEKDYDIIESGTYIVMYHKGPYNQTYQAYPFMIDYAGKNH
FEIESMIYDESLIDETTESDPANYITQISIKIKEVKGSD
>WP_004847620.1 MULTISPECIES: HAD family phosphatase [Mediterraneibacter]
MKKKYVLFDFDGVIADTEESNSHYLGLALKEFGVELTEKDKQRLIGTHDQELLIEFLSRAPRKVTVEQLTRRRKELGNTY
ENGNIAPIPGIVPLIQGLRQSGVKTALVSSTATRLIIMGLNRMQMTDLFDVIVCGDMCAERKPDPECYLKAMGLLGAVPQ
ECLVFEDSSVGIHAAKQAGIEVAAFTGSGNGQDVSEADYVVSSYEESKRVLI
>WP_004847621.1 MULTISPECIES: hypothetical protein [Mediterraneibacter]
MRPNVYENKEEGIKCVYTNEKWLVSIKNWKPDNDIEGLKHLEIHHTTDEQFILVNGKAILITAERKDGKFETELTLMEKG
KVYNVPKECWFYSITQKDTKMVYVQDSGCSMENSDFCDLSEEEIKKIQEEARHLFA
>WP_004847626.1 MULTISPECIES: secondary thiamine-phosphate synthase enzyme YjbQ [Mediterraneibacter]
MDFILKEVPICADKEFEMIKITDDVRKVVEESGVEKGIVYVITEHTTTGITVNESLPCVEKDLMECLDRIAPEDYPYHHN
HYLPTYGTIGGNAPGHLKSLLTGNHCVFPVLDGTLKLGHAVDIYFCEYDGIKNRRYMVYVVGERG
>WP_004847628.1 MULTISPECIES: amidohydrolase family protein [Mediterraneibacter]
MVIDTHIRPALFSPICENKERFEKRCDQMNYHLMKPSSIELLKKQYALAGIEKVFLLPSDCSFETGEPDISNDEIEKIVQ
CDPTFFVGFASADPRKESAAEELEKAFKFQNLAGLYINTARLHMYPCDERLFVLYDICKKYKRPIIFQAGLSMENNSLAK
YCRPIEFEEVLSKYPEVNICLSHVGWPWVQETAALLLKYENCYTNTALMNFDGPYQIYKKVFTEDMGALWVEHNIADKIM
FGSGSPRIRPVRSKRGLDSLGFSEETLEKIYAENAERFLGRE
>WP_004847639.1 MULTISPECIES: anaerobic C4-dicarboxylate transporter family protein [Mediterraneibacter]
MFWIELIIVLAIIFIGVRVGGTFLAMAGGIGMFIMTFILHVTPSDPPITVILIMIAVICAAATMQACGGLDYLVRIAEKI
LRKNPKMITVLAPVVAYIFTFMCGTGHIVYSLLPVINEIAIETGVRPERPISASIVSSQQAITACPISAATVGILAFMAE
ATNYTKVNIFTLLIVCVPATLIGTVIAAIAVIKKGKELADDPEFQARVEAGLIEDFSKKVKEEKKVSKEAKISVTIFLIA
MVGIVLLGAVSGLVPTLADGSKLPLTTVIEIFMLVAAAAMILLTKLDSNKVLDQPVFRTGMFAVVLAFGLCWLVNTFIGD
QSSFITDNMSALTNKYPWIFIVAVFIVGAITTSQSSTTMIMIPIGIALGLPANVIVAGWIACSSNYFIPASGQCVAALAF
DSAGTTKIGKFVLNHSYMIPGLVCTVVSVVVALLIGAVVF
>WP_004847643.1 MULTISPECIES: SIS domain-containing protein [Mediterraneibacter]
MSYVSTDIKKIIAEIIENKKEKGGVKNIYFVGCGGSLGALYPAKTFMEREAQVLRSAWINSNEFVHSTPKDFGENSIICL
ACHKGNTPETIQAAKLGKEKGAAVIILTWLEESEIIEFGDYIIRYTFDASLDHLAGDIDYAGEKTQCALLVAVELLAQTE
GYENYEKFYEGLGMISNIIKNARKHVAERAEAFAEEYKNDSVIYTMGSGASYGAAYMESICIFMEMQWLDSSSIHTGEYF
HGPFEITDANRPFMIQISEGTTRELDERALTFLKKYAKRIEVLDAKELGLSTIDASVVDYFNHALFNNVYPIYNHALATK
REHPLATRRYMWKVEY
>WP_004847645.1 MULTISPECIES: sugar O-acetyltransferase [Mediterraneibacter]
MTEKEKMQSQKLYDANYDSELERERIECKALCQEYNHLPIKETEKRSRLIKKILGKTGEKIHIEPDFWCDYGYCISAGEN
FYANHGLVVLDAGGVSFGDNVFVAPNCGFHTSGHPIDFERRNRGLEYAYPIKVGNNVWFGAGVQVMPGVTIGSNVVIGAG
SVVVKDIPSDSVAVGNPCKVIRPITEEDKKKCWDRT
>WP_004847650.1 MULTISPECIES: glycoside hydrolase family 1 protein [Mediterraneibacter]
MQKFSKDRKVMDSFPEDFLWGGATAANQYEGAYLENGKLPSVADVQPHGVFGYPDRNAKFYPTHEGIDFYHHYKEDIAEF
GEMGFKVYRTSIAWTRLFPTGEEDQPNEKGMEFYDKMFYELKKNGMEIMITISHYEMPLNLADKYGGWKDRRMIDFYVRF
VKAMVKRWKGVVKYWLTFNEIGNNIHKMEWMTAGIDPLNDTLQDVYQASHYQFVASALAVKAIHEIDPQAKVGSVIEYKT
IYPMSCDPKDSLVVCREKQRGYFFSDVQVRGKYPGYAWEYFKDNDINIEYTDEDMELIAKYPVDFLSFTYYRSRIASKDY
VESVQKETNKSDKEVEGDTSYRGDDNIVNTGKTNPYLKITPSGWSIDPDGLFLALEDLYSRYQVPIFIAENGLGVKEELV
DGTVDDTYRMEFLRDHIISMKKAIRNGVDLFGYAWWGPIDLVSNGSGQMSKRYGFIYVDRNDAGEGTLKRYRKKSFYWYK
KVIESNGEDLSI
>WP_004847651.1 MULTISPECIES: PTS glucose transporter subunit IIA [Mediterraneibacter]
MLGFGKRKSVSPGNIAAVVSGQIIPIEKVKDEAFAKKMMGDGVAIVPSDDYIVSPCDGTVSMLYPTLHAFAVTSEDGMDI
LIHIGIDTVKLKGKGFRSFVKQGQKVHVGERIIRVDSYDMKNKGIDLTTMILFPSADKKIAVKKEGYADQGKTIVASYSV
>WP_004847652.1 MULTISPECIES: PTS transporter subunit EIIC [Mediterraneibacter]
MSKIDYQDLSAKIMDNIGGVKNVKTVTHCVTRLRFYLHDRNIAEDSEIKKLPGVLGVVYGNGQYQIILGEHLFNVYDNIV
KNYSVETEDAIDENLDEDLVQSSEKKNFKYYFSKVILFMGQAMTPFITVVYGAGMLRVVLSLVSYFAPAAAESSTYQLFD
FMSQAPFYFMPILVAYGTSKVLKANPAFSIAMAAALLYPNFIAMMEAGEAVTMMKLPVYLTTYGSTLLPGIFSAILVAYL
EKLFYKIIPGMLRSVFAPLCVFLIGYPLTVLVLGPAGAVVGSWIVKAIVFIQAHVGGFAPGIIAATHPFLVMMGVNMLMV
APMTELLTRVGSDNVFRPGWILHNISEGGACFAVAARTKDKDMRMAALSAGIGAIVSGVSEPALYGVNLRLRKPMIGLVL
GGFIGGSVAGFMGAKAFSMGYSSILGVVIFEKTIAAIIAGVIVSFLVSFIVTFVLFNGKETK
>WP_004847656.1 MULTISPECIES: type II toxin-antitoxin system RelB/DinJ family antitoxin [Mediterraneibacter]
MSSTIQIRVDDELKMKSDQLFKDLGTDTTTAIRMFLTQAVANNGFPFEIKRIVRSPYSPMTEEEILEKLEKSRESAAKGN
HKSAEVVVSELRGKYGL
>WP_004847660.1 MULTISPECIES: DUF4869 domain-containing protein [Mediterraneibacter]
MLKIYLGNMEKAIYHPPTYFDNQYEDEWITKELSIRMIKEVDKSDVINSSLIQSPVLGTISAKELSGSVKTLMLMAFK
>WP_004847661.1 MULTISPECIES: ATP-binding protein [Mediterraneibacter]
MEIKRDAYLQQLIERKDNGMIKVITGIRRCGKSFLLFTIFKRYLLENGVDTDHIIEIALDGIENEELRDPKVCYKFIKDA
MKDSKKYYLLLDEVQFMPRFEEVLNSLLRMSNIDVYVTGSNSKFLSSDIVTEFRGRGDEIRIYPLSFAEFYSVYNGDYDD
AWDDYMTYGGLPQVVGLQSERQKADYLKNIFANVYLKDVIERNKIQNVDEIGILVDVLASAIGAPTNPTKIANTFSSERQ
MSYTNKTISNHIDYLAEAFLISKASRYDIKGRKHIGANLKYYFTDLGLRNARLNFRQQEPTHIMENIVYNELLIRGYNVD
VGVVEVFDRNKEGKRVRKQLEVDFVVNQSSQRYYIQVAYDMTSEEKQTQEFNSLRNIPDSFKKVVIVNGSKKPWRNDEGF
VIMGMKYFLLNANSLEY
>WP_004847669.1 MULTISPECIES: DUF4446 family protein [Mediterraneibacter]
MKGILDSWGVDPFYLFVVMFIIQIVMIVLYVMLNTKYRRLQKSYVTFMRGKNGKNLEKSIFGKFDELDEIAELVRANEKE
VKEISEKMKTHYQKVGIVKYDAFHEMGGELSFALTMLDENNNGWIFNAMHSREGCYTYIKEVVNGESYIELSSEEKECLE
KAVYQEKYDLRDMEE
>WP_004847673.1 MULTISPECIES: 16S rRNA (guanine(527)-N(7))-methyltransferase RsmG [Mediterraneibacter]
MMAEKSKFEEELEKLNINLTEHQKEQFDRYYEMLVEWNNVMNLTGITDYDEVNLKHFTDSLTLVRNIDMNKIDAVIDIGT
GAGFPGLPIKIAFPHIHVVLLDSLNKRIKFLNAVIEELDLADVETLHGRAEDYAKRKEYREQFDLCVSRAVANLSTLSEY
CIPFVKRNGYFVSYKSGSSDEEIQQAEKAVNILGGKIEKTDKFLLPETDMGRALVNIKKIKITPAKYPRKAGMPSREPL
>WP_004847679.1 MULTISPECIES: ribonuclease P protein component [Mediterraneibacter]
MKFSQSLKKNRDFQNVYKKGTSFANSYLVMYILENGLQENRIGISVSKKVGNSVVRHHLTRLIRESYRLSEEHFRCGIDI
VVIARTSAKGRNYHEIESALIHLGKLHKIYK
>WP_004847680.1 MULTISPECIES: 50S ribosomal protein L34 [Clostridia]
MKMTFQPKKRSRSKVHGFRARMSTPGGRKVLAARRAKGRKQLSA
>WP_004847681.1 MULTISPECIES: chromosomal replication initiator protein DnaA [Mediterraneibacter]
MNIVEQNWDLILNKMKLEYCSSNISYTTWIAPLTVYEVKDNTVYILVQLRASLEHIEEKYLLPFKVCIAEVTGIEFEVAF
VTDNEAVIQEKKENIIKKNRVNAIYEKANLNPKYTFDTFVVGSNNNFAHAASLAVAESPGEIYNPLFIYGGVGLGKTHLM
HSVAHFILANDPSKKVLYVTSETFTNELIDALKAGKTGSELAMTKFREKYRNNDVLLIDDIQFIIGKESTQEEFFHTFNH
LHVSGKQIIISSDKPPKDIETLEARLRTRFEWGLIADISSPDYETRMAILRKKEELDGLEKYHIPDDVMQYIANNIKSNI
RELEGSLNKLIALSNLENKKIDIPLAAEALKDMISPDNNREVTPELIIDIVSEHFNIPISELKGKKRNAEIVLPRQIIMY
LCRTLTDTPLKAIGAILGGKDHASVNHGVKKIENELKTDEALNNTVNIIKKKINPI
>WP_004847682.1 MULTISPECIES: DNA polymerase III subunit beta [Mediterraneibacter]
MKIICTKQNLAKGVSIVSKAVPSKTTMPILECILIDASTDVIKLTANDMELGIETSIDGEIIERGILALNAKIFAEIVRK
LPDNEIIIDTQGDNQALITGGKAKFKIASLPGDEFSYLPNIEKDDFITVSEFTLKEVIRQTIFSIADSDTNKMMTGELFE
IEDNILKVVSLDGHRISIRKIELKDSYAPKKVIVPGKTLQEISKIIGGEAEADVDISFTKNHIVFEFDRTIVVSRLIEGE
YFRIDQMLSSDYETKVKINKRELLECIDRATLLIKEGDKKPLIIDIRDESMEFKIKSQVGSMDEDIMCIKEGKDLLIGFN
PKFLIEALRVIEDEEVDLYFMNAKAPCFIKDEAQSYIYLILPVNFNAAV
>WP_004847683.1 MULTISPECIES: RNA-binding S4 domain-containing protein [Bacteria]
MEFFHLRAGEEFIRLGQVLKAAGFVENGGQAKEVIQDGFVSVNGEVETRRGRKLYPNDVVSYEENELTVKQ
>WP_004847684.1 MULTISPECIES: DNA replication/repair protein RecF [Mediterraneibacter]
MVIKSLKLKNYRNYDLLDLKFDPKTNILYGDNAQGKTNILEALYLSGTTKSHRGTKDRDVIQFGYDESHIETIIEKRNID
FQIDMHLKKNSPKGIAIDKVPIRRAGELFGIVHFVFFSPEDLNIIKEGPAGRRRFIDLELSQLDKIYLNNLSNYNRIINQ
RNSLLKDIYGQRNLIETLDIWDMQLAEYGKKILERRKQFIKQVNDIIADIHYKLTGGKERITLTYESSLGNITFETALSK
YRERDLRMKSTTVGPHRDDICFTTDAGLDIRKFGSQGQQRTAALSLKLSEIELVKEELNDTPILLLDDVLSELDKHRQNY
LLDSIDNIQTIITCTGLDEFVNHRFSINKIFHIKNGHAVNAN
>WP_004847685.1 MULTISPECIES: DNA topoisomerase (ATP-hydrolyzing) subunit B [Mediterraneibacter]
MGASSTEFDAEYGADQIQILEGLEAVRKRPGMYIGSTSTRGLHHLVYEIVDNSVDEALAGYCDEIQVNINKDNSVTVCDN
GRGIPVGINHKAGLPAVEVVFTVLHAGGKFGGGGYKVSGGLHGVGASVVNALSEWLEVEIYHDGQIYKQRYERGKVVYKL
KVVGECEPDRTGTTVTFFPDAEIFDDTVFDYDTLKQRFREMAFLTKGLKIVLRDWRGEELREHTFHYEGGIKEFVTYLNK
SKTPLYEQIIYCEGMKDGVAVEIAMQHNDSYSENTYGFVNNITTPEGGTHIEGFRGALTKTFNDYARKNKLLKDSEPNLS
GDDIREGLTAIVSVKIEDPQFEGQTKQKLGNSEARGAVNSILSTQLEIFLEQNPSVAKITVEKSVMAQRAREAARKARDL
TRRKSALEGMSLPGKLADCSDKDPVNCEIYIVEGDSAGGSAKTARDRATQAILPLRGKILNVEKARLDKIYANAEIKAMI
TAFGTGIHEDFDISKLRYHKIIIMTDADVDGAHISTLLLTFLYRFMPDLIKEGYVYLAQPPLYKLEKNKKVWYAYSDEEL
NQILTEVGRDSNNKIQRYKGLGEMDADQLWETTMDPEHRILLRVTMDEETSSELDLTFTTLMGDKVEPRREFIEENAKYV
KNLDI
>WP_004847693.1 MULTISPECIES: hypothetical protein [Mediterraneibacter]
MTEKQYKGIAGNFLICDVQKEYAEHLLSILVKRFGMRFQFHFFSNVKKIEQFAEKAEIEILLIAEDCVSEIRGNVKAKKK
FILSESMKKEEKQGETTIFRYQSADEILKIIQSGIGEEEAKAAHKPQKKTEEKYDAVQSDFTAPKRKIGIRDEPEESGLI
GIYSPIHRIGKTEFALCLGEKISEKVPTLYINMEGYSGNDFYFKGEKNQDLGDLLYYLKQERIDYGLKASLMTGQYKQLD
YIMPISNENDLREVTKKEWIYFLDTIMDQCIYKAVILDLGDCVSGLYDILKKCSRIYTPYIQDEISMAKMRQYEENLKTA
GYSDILKRTMKRQMRVK
>WP_004847694.1 MULTISPECIES: CpaF family protein [Mediterraneibacter]
MISAELMYEKVMHRMDMTKETKEEELQEIIRTVLEDESKKEFIPLSEKIRLSRELFNAFRRLDILQDLIEDDSITEIMVN
GTENIFYEKEGKLYRTNRHFFSESRLCDVIQQIVGEANRYVNETSPIVDARLADGSRVNVVLKPVAVNGPIMTIRKFPSK
AIKMNDLIKMGSLTKEAAEFIRKIVRSKYNIFVSGGTGAGKTTFLNAMSDFIPKEERIITIEDNAELQIQGVENLVRLEA
REANLEGEGAVTIRDLIKSALRMRPDRIIVGEVRGEETVDMISSAMLNGHSGSMSTGHANNPKDMLHRIETMMMMGIDLP
LQAIQRQVASALDIIIHLGRIRDKTRKVLMIEEILGYEDGKIQTKTLYEFKEVGTENEKVKGSIMKVAELENTGKLVAAG
Y
>WP_004847696.1 MULTISPECIES: type II secretion system F family protein [Mediterraneibacter]
MNRATVNKIFQKHPVYVKAGMIAVISIIIFGCVYSKDNGKKLEKDEKGREILRRNESGKDELKNMKVKIDEKQEDISISV
SGKKYDEEELKNAFSEAEKEVEQAVLGKNKSLDEVRSDLNLITSVPEKNMKVSWELDRYDVMDIQGHLQQDNLSTEGTLI
KLTVILTYEDEEERYEFYAKVFPSELSADKEEMRQLQEKVEEADKKTKTKDYIVLPEQVNGKKVIWAYGVQTRAYGILVM
GIGFAVFVIISSSQKEKEEKKKEFREMKLDYPQIINKFNLYIKSGMTIRKAWFKIAGEYEKDQKEKEQISAKACGRKKAY
EEMVNVMYKISGGASEGECYEEYGIRCNLSEYRKFGMMLSQNLRKGTRGLTELLEREAEDAFEQRKNLAKKAGEEAGTKL
MIPLFLMLIIVFAIVIVPAFFSIRI
>WP_004847697.1 MULTISPECIES: Flp1 family type IVb pilin [Mediterraneibacter]
MEKKIMKIKSCVISGQRNLKENICRFFTERKYISGITVIELVLILVIVIALLLIFKTELINLINSIFDKITSESSGI
>WP_004847698.1 MULTISPECIES: DUF5702 domain-containing protein [Mediterraneibacter]
MKVKKAEITAFLSLIVVLLISFIFGIIEITVIQTEKNLSRICADGAIFSVFGEYESQLMEAYHIFGLDGSYGTGEFNEDK
IIGRMHYYSNKNIDYKINGIQYLTDNKGQAFREQVLTYMEQKYGIGLIEDLAGRTSVWEEESIQGEEIRQVEETILDEFE
EIKSSGQSENEGADEEETESEDLAELEENPFQCLEQIERTGILSVAMPKDMPLSGRQIDLDLQASKRSLQTGRGKFPMRK
NTDKAKEKLLFNEYIMQNFTQASKENISEYPDSDEKNRSLDYEIEYIISGKSSDKENLESVVTKIFFIRMALNYVYLMGD
SVKKSEAMALAATISTLLLIPEAAEAVKQLILLAWAAGEGVIDIRSLLSGNKVPLVKTSDNWQLTLASLFTLGIGDDGIS
GADAEEGITYKEYLRAFLFLQPEEETTMRTIDRIEENMRLEQNCEKFRADHCVTKCEIRNKVEIFGDLAYTFPSYYGYE
>WP_004847702.1 MULTISPECIES: hypothetical protein [Mediterraneibacter]
MSKYNTNKNKYLAKSERASVPKITKKQKGSITIEAAFAIPLFLFAALCLIWMIEIQSIKIGVKQAAYSAAKSAAEDTAVI
PVLNTIKLKSDIIRLLGKERIERSIIVDGSEGISCWNSYLSSKTGEMNIHVKYEVRVPLPLFGNPSAKMEETFRIHGWTG
YGKDKKTEDSEIVYITEKQSVYHEDYHCSYLQLSIRFVPYEQLEEIRNENGGIYYACEKCVYGDASTGVYITENGSKYHN
SLGCSGLKRTIRAVKKTEVQGIGGCSRCSGK
>WP_004847706.1 MULTISPECIES: prepilin peptidase [Mediterraneibacter]
MFREINVAGFVLKNGWVFCQITFLIYMIILAVMDIKRRQVHLGFLLSGIIWVILSVICERTVSTGEIIAGILAGAFFLLI
SKLTKESFGYGDSILIVIMGAFLGFWSLMSVLFMAFFMAGLFSVIMLLKTKFHKKSKFPFIPFLMAAYAGGIILNGY
>WP_004847708.1 MULTISPECIES: TadE family protein [Mediterraneibacter]
MDTKKMRWVSGNSVIEMSYIMPLFFSLFVIIIHTVFYYHDKAIIGGAAAESAVMGAQYVRRYDKNYDIEAFFQEKIHGKL
IYMTDVNVIAEVNKEEVQVFAEAKRSFMKTNVKRTADIVNPEKKIRLLK
>WP_004847715.1 MULTISPECIES: HIT family protein [Mediterraneibacter]
MKEKDCIFCKIAAGEIPSATLYEDDDFRVILDLGPASKGHALILPKEHYRNLYDIDEEVVAKAMILAKKMVNKLTKVLDC
DGYNIVQNNEECAGQSVFHFHMHLIPRYKGDQVGLGWKMGELSEEDKKEILDKMK
>WP_004847717.1 MULTISPECIES: RNA polymerase sigma factor [Mediterraneibacter]
MLTGNREYNEIYKKYKNLVLKVAYIYSGDNYDAAEDITQDTFLKLYIGFEELKDGNVSAWLYTTAKNSALNFNKKFKREV
LSEDDELYKNKEQFGESLETEFIEKEEVLYKKQFHEKIMAALSKKNPRWYEAIILVYYMDIPQVKVAEIMEIRKEVLHAL
LHRAKKWIRKKFGAEYEEMQDKDGRIP
>WP_004847719.1 MULTISPECIES: undecaprenyldiphospho-muramoylpentapeptide beta-N-acetylglucosaminyltransferase [Mediterraneibacter]
MKRIILTGGGTAGHVTPNIALIPKLRELGFDIHYIGSYNGIEKDLIEPFGIPYHGISSGKLRRYFSLQNFTDPFRVIKGF
GEARKLIKNLKPDVIFSKGGFVSVPVVLAGKKCKVPVIIHESDMTPGLANKIAIPSAAKICCNFPETLDCLPEGKAVLTG
SPIRQELLSGNKIAAMDLCKFTADKPVILVIGGSLGSVVVNNAVRESLPCLLKDFQIIHLCGKGKTDESLKNTKGYCQFE
YVKDELRDIFALSEIVISRAGANAICELLALRKPNLLIPLSAKASRGDQILNARSFERQGFSMVLEEEDLTKETLTSTVY
KLFEKRGSYVDAMRNSNQQDSIDTIISMITQASK
>WP_004847720.1 MULTISPECIES: DUF4367 domain-containing protein [Mediterraneibacter]
MKKLKKLSLKKEIEREAEALEKEVSGRKDLDHITVSEDMEEALFQKIQDYEYEKRAKVVYRKKKRRYAIIAVAAVFILVF
GSVMTGVGSKSYWKVWWDRDESGEKASYIDVENMDLQEIEDTNEVYIYKEISKQLGILPVRLIYKPDRMALKNYEINQDL
KKATLLYKHEDEVIKYTMYMNDVDSSFAQKEPDNLINEYVLCLNNGMEIQVKEYEEKEEKVKRYEAEFEYAGAQYEIKGV
VEKEEFEKILKNLYFSK
>WP_004847734.1 hypothetical protein [[Ruminococcus] torques]
MHMKGEPMAGKENREIKNSVFVDLFYEDESAEANEIALFNAIHDEPLPEGTKIRKFRVDNTIYMNFQNDISFDAGGKVIV
FGEHQSTVNENMPLRSLLYIGRAYERLVPPRSRYKKKIVPLPTPEFYTFYNGKEKWEKEKELRLSDAYIVKDGEPSLELK
VKVINIRQEEHHEILEKCQVLKEYSQFMEIVQNYQISGEEEPYKKAIKECIEKGILADYLMRKGSEVVNMLLDEYDYETD
IEVQREEAREQGREEGRKQGTLQKTCALIRKKLEKGKTISEIADDLEDTEENIAHLIEEFQLGRNGS
>WP_004847741.1 MULTISPECIES: hypothetical protein [Mediterraneibacter]
MRKTFLEPELEVVRFGTEDIITTSFVNDGGTEGNIGGGEDTDEWGPETP
>WP_004847743.1 MULTISPECIES: nucleoside triphosphate pyrophosphatase [Mediterraneibacter]
MQTKKRIILGSASPRRRELLEQIGISFEVRVSDKEEVYHSLIPEEIVKELALSKAENVADDLREKQEQVKQISFDKKNNV
LLDTIVIGADTIVVSDGSILGKPKDEADAVRMIRSLQGRSHKVYTGVAILDYDDEGKRKSVVHAVETEVFVNPMSDEEIR
EYAATGEPLDKAGAYGIQGQFAAYIERIDGDYYNVVGLPVSYVYRQLKEIAEKD
>WP_004847744.1 MULTISPECIES: energy-coupled thiamine transporter ThiT [Mediterraneibacter]
MFDLLVNAEGGLTTAGYVVTISVGIVLFLAAVFFAGKRSKRQKMTTKQLVFCAAAMALAFVTSYVKIFQMPWGGSVTLCS
MLFIVLVANWYGVGTGVLVGLAYGILQFIQEPYVLSFFQVCCDYILAFAALGVAGFFAKKKHGLLKGYIAAVLARGAFHA
LGGYLYWMDYMPDNFPKSLTAIYPIAYNYSFLLAEAAITLVIICIPAVAKGLGKVKQIAAE
>WP_004847757.1 MULTISPECIES: Cof-type HAD-IIB family hydrolase [Mediterraneibacter]
MKYQVLVLDLDGTLTNSKKEITAPTKQALLEIQEAGRTVVLASGRPINGVAPLAKELQMDTFGGYMLSFNGARITKCSTG
EIIYNKTIPKEIIRPVWEYVKTFPGLDIISYDDTHIFSGICPNKYVEIESGINNMEIVPTDDFPSALDFPVNKLLICGDP
KTLETMIEPLRKQYHGLLNIYLSEPFFLEIMPKNIDKAQSLQKLLNSIGLTANEMICCGDGFNDLSMIEYAGLGVAMENA
QPIIKETADFITRSNDEDGVLHVIDTFMR
>WP_004847763.1 MULTISPECIES: nicotinate phosphoribosyltransferase [Mediterraneibacter]
MSAQNLTLLTDLYELTMMQGYFESQANETVIFDVFFRENPNKGGYSVMAGLEQVIEYIKNLNFSYEDVDYLRGLGLFSED
FLHYLSGFHFSGDIYAIPEGSVIFPREPLVKVIAPIMEAQLVETAILNIINHQSLIATKASRVVHAAQGNGVMEFGLRRA
QGPDAGLYGARAAMIGGCVGTSNVLAGKMFDVPVLGTHAHSWIMSFPDEYTAFKEYARLYPDACTLLVDTYDTLKSGVPN
AIRVFQKMKDAGIHPKSYGIRLDSGDLAYLSKKARKMLDEAGFPDAVIAASNDLDEFLINDLKIQGAAITSWGVGTNLIT
SKDCPSFGGVYKLAAIQNKDGEFVPKIKISENIEKITNPGNKTIYRIYDKDTGKIRADLICFADETYDTSEDLLLFDPNS
TWKKTRLEGGTYTMKEILKPIFIRGECKYTSPSVKEIASFCEQEKNTLWDETKRLFNPHKVYVDLSQRLYDTKTELLNNV
NR
>WP_004847765.1 MULTISPECIES: [FeFe] hydrogenase H-cluster radical SAM maturase HydG [Mediterraneibacter]
MYDVNSKHADDFINHEEILETLAYADENKNNMKLIDAIIEKAKKRKGLTHREASVLLACSDEEKNKEIYKLAEQIKKDFY
GNRIVMFAPLYLSNYCVNGCTYCPYHAKNKHIMRKQLSQEEIRREVIALQDMGHKRLALEAGEDPVRNTMDYYLESIKTI
YSIKHKNGAIRRVNINIAATTVDNYRLLKEAGIGTYILFQETYHKESYLELHPTGPKHDYNYHTEAMDRAMEGGIDDVGL
GVLFGLDKYRYEFAGLLMHAEHLEAAFGVGPHTISVPRLKHADDIDPDQFDNGIDDDTFAKIVACIRIAVPYTGMIISTR
ENQKTRERVLHLGISQISGGSRTSVGGYCEPEPEDAKSEQFDVSDTRTLDEVVRWLMEMDYIPSFCTACYREGRTGDRFM
SLCKSGQIQNCCHPNALMTLKEYLMDYASPETKAIGDRLIDREVLNVPNEKARAVVLENLKLIEQDNRRDFRF
>WP_004847769.1 MULTISPECIES: TM1266 family iron-only hydrogenase system putative regulator [Mediterraneibacter]
MDTRIALIGVLLETRESVDKLNHLLSDYGEYVIGRMGLPYKEKGIHIISIAVDAPNNIISALSGKLGMLPGVSTKTIYGK
TT
>WP_004847771.1 MULTISPECIES: acylphosphatase [Mediterraneibacter]
MAEIRKRIVFHGRVQGVGFRYTAKYLAQSLELTGWVRNDWDQTVTMEVQGREALINKLLVGLNQGRFIDIQWMDTEEIPL
EEEREFTVKY
>WP_004847794.1 MULTISPECIES: type II toxin-antitoxin system PemK/MazF family toxin [Mediterraneibacter]
MIRRGDIFYADLSPVVGSEQGGVRPVLVIQNNVGNRHSPTVICAAITSKMNKAKLPTHIEISTRDYKIVKNSVILLEQIR
TIDKQRLKEYVCHIDSAMMQKVDKAIRISLEIAT
>WP_004847796.1 MULTISPECIES: YebC/PmpR family DNA-binding transcriptional regulator [Mediterraneibacter]
MSGHSKFANIKHKKEKNDAAKGKIFTKIGRELAVAVKEGGGPDPANNSRLRDVIAKAKSNNMPNDTIERNIKKAAGEGAG
DNYEHITYEGYGPNGTAIIVKTLTDNKNRTASNVRNAFTKGSGNVGTPGCVSFMFDEKGQIFVAKEDCSMDADELMMLAL
DAGAEDFAEEEESFEILTDPAAFSEVRLKLEEAGIVMAGAEVTMIPQTYVDLTSEEDIKNIQKTLDLLEEDDDVQDVYHN
WNE
>WP_004847799.1 MULTISPECIES: ClpP family protease [Mediterraneibacter]
MAEEQQKREDENNEIKEMGTLNMKESGSKYGIQLLTIIGEIEGHDSVSGNTKATKYEHLLPRLAQIEEDDETDGVLILLN
TLGGDVEAGLAIAEMIASLSKPTVSLVLGGSHSIGGPLAVSADYSFIVPTGTMIVHPVRSTGMFIGVMQSYRNMEKTQDR
ITKFIASHSNITQDRLLELMLDSSQLVKDVGTMLEGEQAVKEGMIDEVGGIKEAFAKLHSLIDKEKEKQEKNLMT
>WP_004847801.1 MULTISPECIES: DNA translocase FtsK [Mediterraneibacter]
MASKTTKGRKNTRSKKKTRTKAKSSNAKNTELAGEITILVILTVCILLVLSNFGIGGIAGEAVSSVLFGLFGYMAYVLPF
LVFAAAAFFISNRGNTHAYIKIAAGVFLFLFLTAILELIFNSYTPGTKLISYYTAASEHHNAGGLTGGCMISMLCPLIGK
IGTYVVLVVLSVICIILITEKSLLAPIGRKSKRAYEDVRRKRQETAVLRAKQKEESKTLSESRKSGQSLKKEENEPEKRI
DHKVSGVSFATTLMSEAEIPKKGRRKNKSPDVCELIPDNEAFVINREEPFMEAEPIRQEGKEQQYEALQQTDTFTPLEEK
AEEDLQNQKNTSGRKNKKEDSQAVARETQNVADAVRIEEQKEHPVYHTPPISLLKKGRKAGGDSDAHLRATALKLEQTLR
NFGVGVHVTNASCGPSVTRYELQPEQGVKVSKIVGLSDDIKLNLAVADLRIEAPIPGKAAVGIEVPNSENTAVMLRDLLE
SKEFQASASPISFAVGKDIAGKVVVSDIAKMPHLLVAGATGSGKSVCINTLIMSIIYKADPEEVKLILVDPKVVELSVYN
GIPHLMIPVVTDPKKAAGALNWAVAEMEKRYKLFADYNVRDLKGFNEKIEQGQTGEDIQKKLPQIVIIIDELADLMMVAP
GEVEGAICRLAQLARAAGLHLILATQRPSVNVITGLIKANMPSRIAFSVSSGVDSRTIIDMNGAEKLLGKGDMLFYPSGY
PKPVRVQGSFVSDKEVQNVVDYLINHSERVSYNNELEEHMVTNIVSSGNGMQAGENGDDRDTYFIEAGKLIIEKEKASIG
MLQRMFKIGFNRAARIMDQLAQAGVVGPEEGTKPRKVLMTKEEFENYLQKGN
>WP_004847802.1 MULTISPECIES: formate--tetrahydrofolate ligase [Mediterraneibacter]
MKTDIQIAQEAKMEHIKDVAARAGIEENELEFYGKYKAKLSDELWEKIKDREDGKLVLVTAINPTPAGEGKTTTSVGLGQ
AMAKLNKNAIIALREPSLGPCFGIKGGAAGGGYSQVVPMEDLNLHFTGDFHAITSANNLLAAMLDNHIQQGNELQIDPRQ
VVWKRCLDMNDRVLRNIVVGLGNKMDGMVREDHFVITVASEIMAILCLADDLADLRARLGRIIVAYNFAGEPVTADDLHA
TGAMTALLKDAVKPNLIQTLEHTPALVHGGPFANIAHGCNSVRATKMALKLSDITITEAGFGADLGAEKFFDIKCRMADV
KPDAVVLVATVRALKYNGGVAKADLAEENLDALAKGIVNLEKHIENIQKYKVPVIVTLNSFVTDTDAENEFIRRFCEERG
CEFALSEVWEKGGEGGIALAEKVLDTLENKKSDFELLYEDSLSLEEKIEKIAKEIYGADGVVYEPAAKKQIAKIESLGFG
SFPVCMAKNQYSLSDDAKKLGRPHGFDIHIREVYVSAGAGFVVALTGAVMTMPGLPKVPAANGIDVTEDGTITGLF
>WP_004847804.1 MULTISPECIES: bifunctional methylenetetrahydrofolate dehydrogenase/methenyltetrahydrofolate cyclohydrolase FolD [Mediterraneibacter]
MPYIIDGKAISKQIKDELRDEVEKLTEAGINACLAVIQVGNDPASTVYVNNKKKACAYVGINSRSYELPEDTSEQTLLDL
VQKLNEDPEVNGILVQLPLPKQIDEDKVIRTISPDKDVDGFHPVSVGRLWIGEKGFLSCTPAGVIQLLKRSGIEIEGKEC
VIIGRSNIVGKPMAALLLRENATVTVAHSKTKDLKSIAKRADILIVAIGKAKFITKDYIKEGAVVIDVGMHRDEQNHLCG
DVDCEDVSSVVSAITPVPGGVGPMTIAMLMNNCVETIRGREERA
>WP_004847807.1 MULTISPECIES: sulfide/dihydroorotate dehydrogenase-like FAD/NAD-binding protein [Mediterraneibacter]
MYKIMKAEKLADKIFLMDVHAPRVASHCEPGQFVIVKMDEKGERIPLTICDYDREAGTITIVVQEVGASTTKMGTLKEGD
YFRDFTGPLGCASEFVHEDLETLKNKKMLFVAGGVGAAPVYPQVKWLKEHGIEADVIVGAKTKDMLILEDEMKAVAGNYY
PCTDDGTYGHAGMVTTMIEKLVNEGKKYDVCVAIGPMIMMKFVCILTKKLELPTIVSMNPIMVDGTGMCGACRLQVGDEI
KFACVDGPEFDGHLVDFDQAMKRSQMYKTAEGRALLKLQEGDTHHGGCGHCGGDE
>WP_004847810.1 MULTISPECIES: DNA alkylation repair protein [Mediterraneibacter]
MIAEEKKIWKIREQLEDLTEENYKQFNEKLLPGVKHIIGVRLPALRKIAKETAKSNYSEYLNEAGTMLGEASYHEEFMVW
GLVIAYIKADRSEVERHLDEFVPKINNWAVCDSCVTSYKFMQKESDFWFDYVKKYAESKNEFELRFMIVSLMSHFLDKEH
IDEILTICGKIDHDGYYVKMGNAWALSVCYVKFPEKTRAFLEKDTLDDFTHNKAIQKIRESYRVSKEEKEQLTCLKR
>WP_004847811.1 MULTISPECIES: UvrD-helicase domain-containing protein [Mediterraneibacter]
MEADNRQFDGKLFLKDVNRKLNDRLAEIQKDLNQGLKEIENMHEYYWENYTEMDQYGYEDYDNQQALLQQVNANRDKSKL
MKRLEKMIDSPFFGRVDFLFEAEEEEEPFYIGIGNFGERAGMTPLIYDWRAPVSSLFYDFDKGEAFYEAPSGVIKGEVVS
KWQYKIRGGKMIYGFESDVKIDDEILKHELGNNGDVKLKNIVRTIQKEQNAIIRNTKDKILVIQGAAGSGKTSIALHRIA
YLLYHDRKNLKSSNILILSPNSVFADYISHILPELGEENIKEMSFDLFAYKELQDTAADCEDRYDQLERMMKFDDRRAQE
RFEWKQSAGFVGEAEGFFAVLEDELMEFREVEFRGMRFSEEEIIHLFYDKFYQIPLLKRMDAVMEYFIDSYETLKGRNIE
EEDREFLQRKFDKMYVTKDIYAIYNKLLAVCGQEQMAELPYERRKIQYEDVFPMLYVKYRLTGKNEHKNIKHLVIDEMQD
YSYLQYLILKELFDCKMTILGDRAQTLGKEQQDVLKFLPKVFGKNIRTVILNKSYRNTREIADYAGKIANVKDIEFLDRH
GKDVAERKFKTDEEMFEAVRANLKLEKEEKTDHTDDVVNEEVYETAAVIAMTEEEASDIYRLLENRGISAFYVDRDTSVF
HKGLTVTTYYLAKGLEFDQVFVVKSKKENPFEKQALYISATRALHELYVYEE
>WP_004847812.1 MULTISPECIES: 23S rRNA (pseudouridine(1915)-N(3))-methyltransferase RlmH [Mediterraneibacter]
MKITLITVGKIKEKYLKDAIAEYSKRLSKYCKLTIVEVADEKTPDQASETVEEAIRTKEGERILKVIKDDMYVITLEIGG
AMLSSEELSAKIEKLGIQGKSSIAFIIGGSIGLGKTVLARSDYALSFSKMTFPHQLMRVILLEQIYRSYRIINAEPYHK
>WP_004847816.1 MULTISPECIES: stage III sporulation protein AE [Mediterraneibacter]
MKGRKGRFLFTLFLTLLVFGFGTRIVRADETDNFQSDKKSIETAETKILEEEFDFKEIEKSLSELFPKEKISFEEVVFSF
LSGEPGEMLELLTGYIRDEIAYEFLYSKKTLVYIILIAVMAAVFSNFAGAFQSRQISGISFYVVYMLLITLCLMSFRTAV
YGISEKLESLTTFMRVLCPGYFLAVAFSSGSATSIFFYNLILFLIYISELVIVRFLFPVINVYIMVQMLGNLTEEDLFSE
FADLLKKAVTWTLRTIVACIVGVNVVQGLLAPAIDTVKRSALTRTAEALPWIGNVMGGMAEVTMGTIVLIKNGIGMAGAF
IAVLICAVPILQMLLSALLYKMAAAAVQPVSDKRITACIRGVSEGYEMIVSVIFTVGFLFLLTIAVVAGVTT
>WP_004847817.1 MULTISPECIES: SpoIIIAC/SpoIIIAD family protein [Mediterraneibacter]
MSMIQAGMIGVIGAMLAIQLKGSKAEYGIYVSVAVSIVLFVLISDRLGIFVRTVKELIAYAHLETSYFSVILKMVGITYI
AEFASGICKDAGYQTIAGQIETFAKLTILALGMPVLTALLETVREFLS
>WP_004847818.1 MULTISPECIES: stage III sporulation protein AC [Mediterraneibacter]
MDISLIFKIAAVGILVSILSQVLKHSGREEQAFLASLAGLILVLSWVLPYIYDLFRTVRQLFSL
>WP_004847822.1 MULTISPECIES: stage III sporulation protein AA [Mediterraneibacter]
MEKTGKKISHVTGVLARSVRIIIENILREGGALQEIRMRIGQPLTVMIDGEEQILPLKERAHIVTKEEIKETIEYMSRYS
LYAYENELRQGFLTLEGGHRVGVAGKVIVDRGKVKNIQYISSLNIRIAHEVIGCADELIPYITKNKKVCHTLIISPPRCG
KTTLLRDLIRQISDGNEYVKGCSVGVVDERSEIGGCYMGIVQNNLGMRTDVLDCCPKAEGMIMLIRSMSPQVVAVDEIGT
AEDIHAIEYAMQCGCKLIASVHGMDMEEAARKPVLGEMIRRKMFERYIVLGNDGHPGKVKEIYDERGSVLCRK
>WP_004847823.1 MULTISPECIES: tRNA (N6-isopentenyl adenosine(37)-C2)-methylthiotransferase MiaB [Mediterraneibacter]
MENKTFITADAERNIPVTEPERQYYFIEKAKEKLTKLKEEEKREFTFCVTTFGCQMNARDSEKLVGILEQIGYVEEPDEE
KADFVIYNTCTVRENANQRVYGRLGQLGRIKKTNPHMMIALCGCMMQEPEVVEKLKKSYRFVDIIFGTHNIYKFAELIVS
RMNSGKMVIDIWKDTDKIVEDLPSERKYPFKSGVNIMFGCNNFCSYCIVPYVRGRERSRDPKAIIREIERLAEDGVVEVM
LLGQNVNSYGKTLEHPMTFAQLLREIEKIDKIERIRFMTSHPKDLSDELIEVMAQSKKICRHLHLPVQSGSTRILEKMNR
RYTKEHYLKLVEKLRKAIPDISLTTDIIVGFPGETEEDFRETLDVVCKVQYDSAFTFIYSKRTGTPAAAMEDQISDDVVK
DRFGRLLEEVQTISSKMCSRHEGTVQRVLVESCNEHDERLMTGRLSNNLLVHFPGDESMIGTFADVSLDECKGFYYIGKI
VGK
>WP_004847825.1 MULTISPECIES: 5-formyltetrahydrofolate cyclo-ligase [Mediterraneibacter]
METKRDIRKMMTALRAAMSEKERAEAGRIIAARLFSSKVYEDAGTVCCYASFGSEVPTEEIIEESLRRGKCAAVPKVTGK
QKMKFALIHSMADLKAGFHGIPEPESWCREIPKCGSKLLVIVPGVVFDRAGNRIGYGGGYYDSYLKQADCIKVGVAFDFQ
CVEQIVPEVHDVPVDYIITEKEMITCRQACQEIR
>WP_004847826.1 MULTISPECIES: DUF896 domain-containing protein [Mediterraneibacter]
MDQQKIARINELYRKSKAEGLTEAEKKEQKILRTEYMDSVKRNLRSQLNNIDIEEKDGSVINLGEKYGNKKGH
>WP_004847834.1 MULTISPECIES: Dabb family protein [Mediterraneibacter]
MVHHIVMWKFKPEIEENKKEELKKAMEENLTALVGKIPGLLTLEFVACPFGSSTHDMALVSTFEKEEDISVYAKHPAHVA
VADTYVRPFVTERACLDY
>WP_004847835.1 MATE family efflux transporter [[Ruminococcus] torques]
MEQDKAFLGKEPIGKLLLKLALPTVAAQMINMLYNLVDRIYIGHIPNVGVSALAGVGVCMPLIMLVSAFAALVGYGGSPR
VSIYMGKKDNETAEKILGNCFAMQIIISAILTAVLLIWSRDLLMLFGASRKSIEYAVSYMNIYAVGTIFVELTLGMNAFI
TAQGFAKTGMLSVLIGAISNIILDPIFIFGFGMGVKGAALATIISQALSCIWVISFLMGRKTMLKIRKENLLLRPKIIFP
CLALGAATFVMQASESVISVCFNASLQSYGGDMAVSAMAILTSVMQFALLPLQGLGQGAQPIISYNYGAGNAGRVKSAFK
LLLKVSLCYSTILWGAVMLFPEVFAGMFTTEADLIVFTRPALRIYMAVMLIFGIQMACQMTFNALGRAVESIVVAVMRKF
ILLLPLIYIMPLLFSSNKTMAVYLAEPAADLLAVTFTAILFTVRFKKALQTMENKKIQDT
>WP_004847844.1 MULTISPECIES: hypothetical protein [Mediterraneibacter]
MNEKLPYYMAYPMPFSFDDERIERMDLEYLKSMYPKIPKRILPYVEEECDRMEYENSMVYDAYPDKLQLKLMCTRVCDNI
RRHEHICREEDEKEEDLSEDEAITMENLRDLVEVMLFQELYKRRCDHRRCCRRFFK
>WP_004847853.1 MULTISPECIES: ABC transporter substrate-binding protein [Mediterraneibacter]
MKKRIVSLILCGLMVFSAAGCSGGGENKAGKDDVTLTMWTHINEPWNAAYKDAIKEFESENEGVRIKLETFPYDEFESKV
QTALIDGEGGADIYELWGGWALDFTPYGTLMELPEEMAEKVREENYEPTYGALEYEDKMYGIPLEYNIEYGGMLVNDTLL
KAKGLTVPKTWEELRKTAIEGTEHDGNIFQCKGFDFVNWDSVPYYFLAFILQQDADYMTADGKFDVTTDAAKTAFNELAT
MVTEDKVTDLEGLTGGADMEGYQQLYAGRNMIVPRGPWTISEGEQSFGLKLGTDFDYAAMPQYGNNQKFASENGWSLAVS
SSCKEQEIALKFLEYLYQDDVMLEHNIRCTQIPAKKSLAQSEEYKKEVPYADVLVGILDQGQFIGNFNTDRLKETINNTF
VSYCSGEYGSLDEAMEDMNTKLNGILE
>WP_004847854.1 MULTISPECIES: carbohydrate ABC transporter permease [Bacteria]
MKNKKFVGTVMVPAMLHMFVFIVIPIVIGLVISFFNYNPLSSDNKFIGLENFVRLVQDADFRKALLNTLLFVLITVTLNI
GIALVVAQMISWFKSNKVRSFFRMVFFLPCIAPMVATSVVFARSIFPTTTGFLNVALNKIGIDSINWLGDPKVVMISLII
YTIWVDVGYNVILFSAGIDGIPSYVYEAADLDGASEWVKFRKITWPLLGRSFQFVIVQTLISHFQMFAQFAVLILKDGPQ
NSGLVLSRYIYKMAFEYKDMGYASAVSLVLFVIIMTLSLIEQKKSAVDWEY
>WP_004847855.1 MULTISPECIES: carbohydrate ABC transporter permease [Mediterraneibacter]
MKMLKDKKNRKLRIISFVILFLAAIVFLAPYFWMLSNSFKSTKEILLEPTNMLPKQFTLDGYVKVITDSPFFRWMGNSLF
VTVIDTLVVLFTSSLIGFVLSKYKFKLNKFLFYVILITMMMPTAAMMIPNFLLISKLGWYDKIISLVVPTFVNAFGIFLC
KQFIDDMPKELFECAMLDNAGPFTIYRKIVLPGIRPALGSLTIFTFLGLWNDYQTPLIYLNSSENMTLPLAMSYFSTQHL
SDLSATMAAASLIMIPASIVFIIFQKQFIKGITMTGMK
>WP_004847857.1 MULTISPECIES: N-acetylglucosamine kinase [Mediterraneibacter]
MRRYLSVDCGGTKTAFLLCRETGELEAACTLGPGNYMVNGIDHVLSVLKDGILQICCQAAIAQSEITHSFIAIAGFKDIP
ADVPVLTRLVRETFPRMSITLGNDTENALAGSLLGKQGIHVIAGTGSIGLGFDKDSYYVRSGGWHHLFGGDEGSGYWIGC
QLIRHFTMQADGREEKTMMFDYILEKYGLACPEEILRLVINEWKGERDKIASMSKDAYELAEQGDSAAAGIFKSAARELA
KIVKGVYRNGNFDIPVYVSYSGGVFKAMKYIKETLEEELRDVSCVFTEPCLLPSAGGIILACRAAGNEVSEQMIENLRTA
QHMRV
>WP_004847863.1 MULTISPECIES: helix-turn-helix domain-containing protein [Mediterraneibacter]
MGEVRFMISEAAKQVNVESHVLRYWEEELDLTIGRTEMGHRYYTKDDIQLFCCIKKLKNEGMLLKDLKPLIPELKEKKSK
LKTPEKEKTQLQTVTSETGDILLPLNTIDQMRALVGDVFREALNENNSILKNDISSTITTDVIHEMDFILEAKERRQEEH
FRKLDMLIRRQQTARKESSKSGAIMKLKSIFT
>WP_004847864.1 MULTISPECIES: replicative DNA helicase [Mediterraneibacter]
MENIEAAMKRIPPHSTEAEQAVLGAMLMNKDAITVTSEILAGQDFYQTAYGILFDAMTDLFKSGRPVDLITLQEYLKTKD
VPPEVSSMEFARDLLVGTQTSANVKYYAEIVKEKSVLRSLIKLNEETANACYLENEPLDELLERTEKRVFELAENGNSQE
YVPIKQVVLNALDVIEKASKTKGNVTGIPTGFIDLDYKLSGLQRSDLVLIAARPSMGKTAFVLNIAQHVAFRQNLAVAIF
SLEMSKEQLVNRLFSLESHVDAQVLRNGNLTDTDWEKLIEGAGTIGSSRMIIDDTSGISISEMRSKCRKYKLEQGLDLII
IDYLQLMSGSGGRKNESRQQEISEISRSLKGLARELNVPVIALSQLSRAVEQRTDKRPMLSDLRESGAIEQDADVCMFIY
RDDYYNPDTEDKNIAEIIIAKQRNGPIGTVRLAWMPQYTRFGNELRQQQ
>WP_004847865.1 MULTISPECIES: 50S ribosomal protein L9 [Mediterraneibacter]
MKVILLENVKSLGKKGEIVNVNDGYARNFILPKKLGVEATGKNLNDLKLQKNNEKKVAQENLDAAKELAAELSAGKVELA
IKVGEGGRTFGSVSSKEIAVAVKDQMQLDIDKKKIQLKESIKSLGTHIVTVKLHPEVSAELKVVVKEEA
>WP_004847866.1 MULTISPECIES: DHH family phosphoesterase [Mediterraneibacter]
MKKKKMRLKGKLRLYMNWPLIMTFLLVAMNIWVLMVDRKAAFIMFMFILIYLAIAGGLYFYNRSLILADLIQFSTQYKGI
ENTLLKELAVPYAIALEDGRILWKNDAFSKLTQSSRKEKYLYRMIPALTTSVFPKDDMEHVEMEVEYCDRHYQAELRRVS
LHGFSDKEKLLQIPEEEEFFVAVSMQDVTELNAYIRENEEQRMIAGLIYIDNYDEVMESVEEVRQSLLVALIDRKINKYI
GDVDGIVKKMEKDKYFIVLRKSAYKKIAEDRFSLLEEVKQVNIGNARSATLSIGLGLNTATYALSYQYARVAIDLALARG
GDQAVIKDCSGITYFGGKKEQTAKNTRVKARVKAEALREFIVTKDRVLVMGHKIADPDSFGACMGIYRAAVSLEKKAHII
VNTVTESVRPLYNEIVESPAYEDDIFLTSDEAMDYITDNTMVIVVDTNKPQMTECPELLRRSRMTAVLDHHRQSSTVIAN
AVLSYVEPYSSSTCEMVAEVLQYISDSIKIPAVEAECMYAGIMIDTRNFMNRTGVRTFEAAAFLRRCGADITRVRKMFRD
DMESYRAKAEAMREAEVYKNQFAIAVCPGDIESPTVLAAQTANELLDISGINASFVLTVYQEKIYMSARSIDEVNVQIIA
EKLGGGGHINSAGAQFDHTNMEEAISTLKETIDDMIEKGDI
>WP_004847867.1 MULTISPECIES: hypothetical protein [Mediterraneibacter]
MKLDRQKYELARARACMGQKDLVAAGIPKGTLPWISSRIGYLLSFA
>WP_004847870.1 MULTISPECIES: single-stranded DNA-binding protein [Mediterraneibacter]
MNKAVLVGRLTRDPEVRYSQGDNTTAVARYTVAVDRRFKRDGEPTADFIPCVVFGRSAEFAEKYFRQGMRVSVSGRIQTG
SYTNKDGMKVYTTEVIVEEQEFAESRAESEANRGMYQQSAPSPAPSAPAGDGFMNIPDGIDEELPFN
>WP_004847871.1 MULTISPECIES: 30S ribosomal protein S6 [Mediterraneibacter]
MNKYELAVVVSAKLEDEARANVIEKVKALITRFGGNVTDVDEWGKRRFAYEIQKMTEGFYYFVHFEAESTVPGEVEQRIR
IMDNVLRYLCVKQEA
>WP_004847874.1 MULTISPECIES: lactate utilization protein [Mediterraneibacter]
MDVRRMRNEALGKRVVKALESRNMEAYYASTKEEAVQKALELMEEGSSVTMGGSMSVRESGLLDAINAGNYEFYDRDQAA
TPEERQEIALKAFTCDWYLGSVNAMSENGVFVNIDGNANRVAAYAFGPKNVLLIVGMNKVVKSEEDAVQRARNEAAPINS
QRFGLETPCVKNGSCFDCKSSDCICCQVLVTRFSRIPKRFKIILVDDVLGF
>WP_004847875.1 MULTISPECIES: type 1 glutamine amidotransferase [Mediterraneibacter]
MKKLTIGHLYPDLLNLYGDRGNIQCFRKRLEWRGMEAEVIPFLSGEKIDFSKLDIVLLGGGSDREQELVCGFLKDIKDDF
KAYVEDGGVVLAVCGGYQLLGKYYKTNKKTIEGLSILDITTEWQPERLIRNIVLNSPLFEQPVVGFENHGGRTYIGDHTP
FGKVFYGLGNTGKSGYEGVIYKNVIATYLHGPLLPKNPQVCDYLLEKALQRKYGEEVKLEPLKDETEKKANSYIADRYSD
KKYVLRETVKRHT
>WP_004847876.1 MULTISPECIES: MurT ligase domain-containing protein [Mediterraneibacter]
MRLRSKFAVKCAKATSSLIKKLNRGSGVTLPGYVARLIDPNILKELSGQVRKKTIVTMGTNGKTTTNAILCKALEHEGQK
VIINRTGANMLNGIISAFVLATDKHGNLDADYACIEVDEIASVGVLPKIEPDCALLTNISRDQLDRFGEVDITYNKLMTA
VTSVPKTTLIINCDDILSYSLAQESKNAFVTYGISEQIFDDVSRSEIRESIFCRKCGKKLEYQFFHYGQLGLYHCPNCGW
NRPNPEYTAEHVVREDELYSFDMDGIHFDPQIRTPYNIYNTLSAYAALKTMGAGYEHFKEMIEAFDYGNNRESIFNINGA
RVQLHLAKNPIGFQQKVSHVLRDPNPKDIIIQINDTYQDGEDVSWLWDVDFQYLAESNARKIITAGTRKYDMALRLKYED
VSCESTDDMRASVLECVEQGTKNLYVIVNYSGLYQTNHMLTELEGKGGTER
>WP_004847878.1 MULTISPECIES: MATE family efflux transporter [Mediterraneibacter]
MKKENDFGRDSIPLLVLKISIPFMFAQFVNVLYSIVDRIYIGNIPVIGADSLAGAGVCAPIITLLSSFGTLIGIGGSVLF
SVRLGAGDEKSAKQILANSFSMLLIFSGILTIVFLLTKDYLLRWFGASADIFPYANTYMTIYTLGTFFALLSMGMNYFIT
AQGYPGLGMLTTLIGAIVNIVLDPVFIFGLEMDIAGAAVATVIAQMSSCIFVLYTLKRKKMRIPLTLVKPEREIGKRIVK
IGFSPFLILASDSVIIIALNAVLQYYGGADYGDTLITAATIVQSYMLLITAPMLGVTGGSQPLISYNYGANRADRIRKTV
LWVLMLCVFFTAVMFIISRVAPQYFVRIFTDNAEYRELSVWGIKVFTLMVVPLSLQYVFVDALTALGMTKLSLGMSVVRK
VFYFSSTCFLPALFTAKDAFYAEPVADILAASVTSVVFFFVYRKYLKGSGRLGEIKL
>WP_004847881.1 MULTISPECIES: hypothetical protein [Mediterraneibacter]
MVEHTICSTCQADISGVAGQHLDETMHAGYYSGWRKEQTGTKTYTVNHPEQGHYESIVTGYNVAVEQFNEMEVYNHITDW
FRIEKRLRRGIWFRLCDGSDFFKNDYRTTRYGPHDLHSFGRGYRLISEKNDLHL
>WP_004847883.1 MULTISPECIES: helix-turn-helix domain-containing protein [Mediterraneibacter]
MKIGETILKLREEKKMSQEEFAQYYHVTRQTISNWEKEKNYPDLQTLVKISDESGVPLDSMLKDNFSMVQEIDKKVRHLK
IFKIGTIVVLAIVILVSAYIGIQNGKQDHLVRTYEDKLEELGFEQEGNNYCLTDSDFKYDIYMFDRPSIWKWNQEMSDRE
KFIVATLLVKNSDLEENPGITIRKTGDFITLYISRENHLADDGSTKPKEYSLDRNGQIKHKEKMEADDYEVYAKLKEEIE
NGVKKLNEMYSNIYE
>WP_004847884.1 MULTISPECIES: CPBP family intramembrane glutamic endopeptidase [Mediterraneibacter]
MENTELIIPAPSDPLKKHKSHFSKIGLFYFCGAIIISGVQISVITLIQLIAPQLMVNPNISLIISSLSMYLIAMPLLVII
VRTIPGMVIHKKKMTAGQWIIAFFMCYALMYVTNVIGTFTTAIFGTLKGDLVDNPIQDILTGLSPLTAFFLMVICAPIVE
EYVFRKLIIDRTVQYGQATAILLSGLMFALFHGNFNQFVYAFTLGVFWGFIYVKTGRLIYTVALHMTVNFLGSIPGLLLM
KSTFFNQLSLLAENNPSAIVGLVMQHPVQFLLICFYMLLLFGLVITGIIFWAINFKKFKCAPGEITIPKGKRFSTIILNV
GMILYCLFWIIQIILQLFA
>WP_004847885.1 MULTISPECIES: FAD-dependent oxidoreductase [Mediterraneibacter]
MDEKLKPLFTPWRIGNCEIKNRIVLTSMGGTDLFGWMEKNHFDKMGARFLREAAKNNAGLVLPGCQPVYNPMFGQWLYKN
KKMYEDLKEWMPEFHKTGAKLFVQLTAGFGRSFTISEMMEKLYTNKALRVLSKPFMDLDKITATASPSPNRWSDKVPSRE
MTREEIHEFVEAFAKSAKLLQDAGVDGVEIHAVHEGYLLDQFTLKYVNHRTDEYGGSFENRYRFAVEIVQAIKKVCGEDF
PVSLRYSVLSKTKGFRKGALPGEQFTEVGRDMEESEKAVKYLQDAGYDMLNCDNGTYDAWYWAHPPVYMPENCNLEDVEH
IKQFVRIPVVCAGRMNPKTAAESIAAGRLDGAGFARQFLADQEWVTKMMEDREEEIRPCILCHNGCFNMCHYKGVPNDQE
LSDSLHLSRCAVNAETMQWDRHFIEKTKNPRRVYIIGGGIGGMEAARVLKLREHDPVIYEKNNVLGGTFIPASAESYKGK
LRELLAWYRRQMKELDVEVHLGKEIDSVEKFGDAPVIIATGSVPRVMKNIPGHERMIEACDYLNGRDVGERVVVIGGGLT
GSEIAYELALQGKRPVIVEMKNDLVAQKGVCLANSSYLREWFELHEVPVYLETKLKEVKEHSVICTDKTGKEIEIPCDSV
IGSVGYLPNPLERKGKNIYLVGDCEQVGNLRSVVWGAYETAMKIC
>WP_004847888.1 MULTISPECIES: beta-propeller domain-containing protein [Mediterraneibacter]
MSENKKETKNQDMIEKEMKEKMKQTVEDEKIPGSLEPEAVEKMLETRKKKKSNNRRWKYASVAAAACVCLVVGAVGYTNM
NAGKNERPGTVTEGRSEEDQGKIALAKNYDEIKKYLKENEKRAKGQNGFGRADAAYMTDGAMAESSVAESTKDMAGADYS
DTNIRQEGVGEADTVKTDGKNLYILNDQTVEIVDVSQAEMKDLASIEIDENCFIREVFVSDGRLVILYTESKCEEGKKAE
DGIYKDYTCAAVYDVTDPANPREAGVISQSGQYHTMRVKDGYVYLVSDFYTYYDSSVSNESDYIPQIQGSLLRAEDIYMP
QGTTGSQHTVISAFALSDPTEKLQTKAIFGNAGMCYVSENNIYITEEYYGKSETENIQTSIRKIAYDKGTLDAVGQTKID
GVLNDSFSIDEYNGYLRIAATVIPSDYNNRIMPVPYVEEGGSDVIVEDEVAVDNASIETNALYVLDENLEMTGSIQNLAK
EETIHSARFMGDIGYFVTFKQIDPLFSVDLSDPSNPKIIGELKIPGFSDYLHPYGDGKLLGIGLSVDEEGMTTEGVKLSM
FDISDPANVKEMSTYVLENVLSTDAGYNYKAVFADAEKNLFGFMAYGDSIEYKMFTYDEAEGFKEVFSKDIVNYGNVRGL
YIGETFYLVAGNTVESFTLNGFEKIDDLVL
>WP_004847890.1 MULTISPECIES: methionine--tRNA ligase [Mediterraneibacter]
MSEKQKYYITTAIAYTSGKPHIGNTYEIVLADAIARYKRSQGYDVFFQTGTDEHGQKIELKAEEAGVTPKEFVDGVSAEI
KKIWDLMDTSYDKFIRTTDEDHEKQVQKIFKKLYDQGDIYKGHYEGMYCTPCESFFTESQLVDGKCPDCGREVQPAKEEA
YFFKMSKYADRLIEHINTHPEFIQPVSRKNEMMNNFLLPGLQDLCVSRTSFKWGIPVDFDDKHVVYVWLDALTNYITGIG
YDADGDSTEQYAKLWPADLHLIGKDIIRFHTIYWPIFLMALGLPLPKQVFGHPWLLQGDGKMSKSKGNVLYADELVDFFG
VDAVRYFVLHEMPFENDGVITWELMVERLNSDLANTLGNLVNRTVSMTNKYFGGVVSDKGAAEDVDADLKAVIDNTPKAV
DAKMDGLRVADAITEIFNLFKRCNKYIDETMPWALAKDEEKKDRLETVLWNLIQGISAGARLLESFMPSTSKKILDQLGD
GHVTEKPEILFQRLDLEEVMKKVEELHPHIEEAEEEEDVIDIEAKPEITFEQFGAMQFQVGEIIACEAVKKSKKLLCSQV
KVGSQVKQIVSGIKAHYTPEEMVGKKVMVLVNLKPAKLAGVLSEGMLLCAEDAEGNLALMTPEKAMPAGAEIC
>WP_004847893.1 MULTISPECIES: sensor histidine kinase KdpD [Mediterraneibacter]
MKGWYRRTAMKAVVLIVGVLTGAMFFTSLIVTTRLTGTLNPAETVKLIGEPYEESSDFSNTVESYMLQVLEQFQLKTLFE
SDGAYNPDKVIDVMSYFGASGADAENHSGLVYRLSDLIEWSKAYSVESGGVYDKNAVIVCKQPSGKYYYYYTEEFLNQLE
TGELQLVLEDDRMDVESFLNDLSNGTLTSSGVSDKISIYDAEGSKLYTDCWNYGDSVRENYAPLGAANLLQVVNERPELN
GKLMVIYDHLASVLTSINDKYSRYKSGWEHLEEGNTNFTYLYIDQDTKKVTTNKSEYANLMAKGESGIKTNIEECIADMK
SGKNVKYIFVYPKLKDFETNMDILPTNEWDMVRSYDTDKTYDSIFAVAVDTSYPVKDMFYERDRIYEKNIPLLRGGFVIL
CLSGILFLISFVMSGLMAGRKDGDNEVHLTGFDRWKTEIAAVAVIGVWAVGTAVIVGMGMIDSDNVYNMVETLDYYGARY
MSDMPEVYSMLFVQKVSFLEIAGAFLYGAFTFICFFAGYMSLIRRMKAKSLWNGSLLCMILSFCKRIVDSSNDVWRTVLW
ISAFLVIHWITFFVRNVPMALAALAADGVTFWIVVGSMLAKVRIKKGIEQIASGNLEYRIELKGLRGTERNIAENVNDIG
SGLNRAIDEAMRNERLKTDLITNVSHDIKTPLTSIINYVDILKRSDIADEKILGYLDILEVKAQRLKTLTEDVVEASKVS
SGNITLEYMDIDFREMVQQTEGEMAEKFAARNLSVVLNLPEEAAVIHVDGRRMWRVLENIFGNAAKYAMPGTRVYADLSV
SESEVKFSLKNVSEQQLNISADELTERFIRGDISRSTEGSGLGLSIAKSLTEMQGGVFELYLDGDLFKVDIRFPRIKPM
>WP_004847894.1 MULTISPECIES: response regulator transcription factor [Mediterraneibacter]
MYNILVCDDDKEIVEAIEIYLTQEGYRILKAYDGTEALEMLEREEVHLLLLDVMMPKLDGIRATLKIREKNSIPIIILSA
KSEDADKILGLNVGADDYVTKPFSPLELVARVKSQLRRYTQLGGTAQNENDKIYSVGGLRINDDLKEVTVDGELVRLTPI
EYNILLLLMKNQGRVFSINQIYEMIWNEEAIGADNTVAVHIRHIREKIEINPKEPRYLKVVWGVGYKIEKVQ
>WP_004847896.1 MULTISPECIES: dipicolinate synthase subunit DpsA [Mediterraneibacter]
MSSFSYDFSVLGGDARQVFLAEMLAESGRSLCHYALASQPNNCSSVSEHVSIVREAPSLEEACIHSGSVICPFPFTKNGA
DVSVENSIYRFSIQTLLHLLRPGQSLFAGGIPPSFKKEAAENNVAVFDYADDISLPVYNSISTAEGAICEAILHSPFNLH
KSRCAVLGFGKCGHSIVYRLKGLSANVSVFTDNAEESARASVIADKSFPLKSLSDHAGDFRFIFNTVPAQFINEETLKNV
DLSALIIDIASSPGGVDYDAAQRLGISALHCLGLPGKYAPASSARHLKQFIESKLYLS
>WP_004847901.1 MULTISPECIES: TetR/AcrR family transcriptional regulator [Mediterraneibacter]
MSKVDDNKKQKESTLLETAFHLFTGKGFAKTTISDIVQQAGLAKGTFYLYFKDKYDLRDKLIVYKANQLFDDAHRALEKA
NVSSFEDELLFTTDYIIERFQKNHFFMEFIAKNLSWGIFKSVFTNGDPSFSSQFYDHYMTALKKYNVNCPAPELLLFTMI
ELIGSTSYNCIHNSQPVSMEEYLPYLHRSLHHILLAFTE
>WP_004847923.1 MULTISPECIES: CpsB/CapC family capsule biosynthesis tyrosine phosphatase [Mediterraneibacter]
MAKIIDTHSHILPGIDDGAGSWKEALCMLKTAQAQGIRRVIATPHWGGPFGYTDPVQIRELCFTLQEKARRHNISVKIYQ
GQEVMYTEEAADRIANGEILTLADSRYVLAEFYQGIGYSGIFRAVQRFTQSGYSPIIAHAERYEALKDIGRLEELRKQGA
YIQLNFRAIGGKWHDFTTRWCRKALKEGFVHFVGTDMHNMRTRKPETESAVVWMEKHLEPDYVKKLFLKNPEKILRNERL
>WP_004847925.1 MULTISPECIES: YveK family protein [Mediterraneibacter]
MEKTHDEEMAIDLWELISALKKRALIILAACLLGGVVAGVYTKLCITPMYTATSSMLVTTQETTLTSIADLQLGSALTGD
YSILATSRSVLEEVIEDLGLNMNHHQLRGSITITNPEGTHIMEVTARSSDPETAKKIADTMAVVSAQYIKEKMEVAPPKI
IEEAEVPSSPVSPSMNKNVMMGALAGFALAAAIVILFAIMNDSIKTEDDIERALGIPTLAVIPDRKDYIDDHGGSKKKKG
KRRRQSKWRNKR
>WP_004847928.1 MULTISPECIES: CpsD/CapB family tyrosine-protein kinase [Mediterraneibacter]
MAEQKVIMTDPRQEDYFYQEAIKTLRTNIQFAGMDVKTILFTSCYPNEGKSDITFQLSQEIGKLGKKVLLLDADIRKSIL
ASRYGVGKQVQGLSNYLSGQASIAEIIYRTNYENMDIIFSGSFAPNPSELLGQEAFGTLLGAVREHYDYIIVDTPPIGSI
IDAAIVAKQCDGAVLVFESELVSSKEAARVKEQLLMTGCRLIGAVLNKVDVKKNKYYHRYDYYYHGYQEKKEVTKKNKEK
>WP_004847930.1 MULTISPECIES: LCP family protein [Mediterraneibacter]
MKKKKYLKWWIAAVSAVFIVGAGIFVYTQYKAAQTSGDVATKDGTSASASDITWNGKTYSYNEHLSNFLFLGIDTKEKAE
TKTGQADAGQADALYLLSWNRLEGDITVISIPRDTMTQIETFGPGGKSLGKSKDHISLSYAYGDGGYESCELAENAVSEL
LYGLPIDGYCALNMDGLPVLTDSVGGVTVTVPNDSLAEVDPGYAKGAVVTLKGEDTEQFVRYRNTEISQSAIARMERQQE
YIRAFGEALKKASADKALVTDLYKAIEPYMVTNMGKSRFVDLTESVSEGKKVNRWTIPGEGIQGKEYDEYVVDDDALYEK
TVETFYVEKK
>WP_004847932.1 MULTISPECIES: class B sortase [Mediterraneibacter]
MKKISKIIGSVLITAAAVCLGIGVYQFTKEQNAGKGYQDLSEEVKKEPEDEGSKSKVDIPIDFAALKEKNPDVYAWISIP
GTAIDYPVLQRENDNTYYLDHTIDHEEKTEGAIFTENYNNTDFEDPNTVIYGHDMRNGSMFKGLLDYRDKTFFDQNKEVL
IYTPDAIRHYKIFAAYPYDSRHLLRSFDFTDKEVYQQYLYRIFAIRDMNASIDTTAQVGTDDKILTLSTCYANQPDMRFL
VQAVLVSIEQ
>WP_004847933.1 MULTISPECIES: LPXTG cell wall anchor domain-containing protein [Mediterraneibacter]
MKKKIMGVILAATLIVSQAVTAFAGSKTSEVVLPNDFAAYYTVTEGTREAFAEAEAVSPQTVDAIIEVNNGSMTLAQLVA
DMKELLKAEGAAGLKMTEEQVDALAADLGSRTFVTKFFDLEPVNGGIKDDNGDYLVTLSVPAISTAMTEVAFLHFSTDRA
AWEVVEASDVDYTNKEITASFKDLSPVAVIAKVDTSADNAIGTSPQTGRFPVSVLWIGAAVILGATGVIVLRKRKEK
>WP_004847943.1 aldolase/citrate lyase family protein [[Ruminococcus] torques]
MPLKLMYITNSEDVAHIAEEAGVDRIFVDMEYIGKTDRQGGMDTVQSRHTADDVRRLAQCLNKSELFVRVNPIHEKTDKY
SSSKEEIDEVIEAGADLLMLPYFKTAEEVQTFVKYVDGRAKTVLLVETPEAAAIAENLVKIPGIDEMFIGLNDLSLGYGK
NFMFELLLDGTVEELCLKFRKGGIPYGFGGIASLGKGMLPSEYVIKEHYRLGSTCAILSRSFCRTDQVTDLKEIQKIFET
ELPKIRELEEECRVYSEYFWKNRQQVETKIRQICECEDAK
>WP_004847983.1 MULTISPECIES: PqqD family protein [Mediterraneibacter]
MKIKIKEGFLLRKVAGDHVVVPVGEAGKVFHGMIRLNDTGAFLWEQCRKETTKEQVLQAMAEKYEVDESVAADDLDRFLQ
QLRNAEILEETNE
>WP_004847990.1 MULTISPECIES: helix-turn-helix domain-containing protein [Mediterraneibacter]
MPKPRTSTGEKNLISKRLIKLREKHNMSQRLLAYQLQLNGYDMDKNVITRIETNKRYVTDVELKALSEIFHVSYDYLIDG
KEDEI
>WP_004847991.1 MULTISPECIES: zinc dependent phospholipase C family protein [Mediterraneibacter]
MPTTYAHYKFGKEVISALPRPLRSTVENHRELFDIGLHGPDILFYYHPMKRNTVNGQGYDLHDKPADLFFRHAAETVKKA
EDPAAARAYIYGVICHFALDSECHPYVEKMIHESGISHSEIEMEFDRLLLKEDYINPVRYLATKHIRPTKENGAVIAPFF
EDLTAETVQKALKGMIMYHKLLLAPGAVKRKILFGGMRLSGQYDSLHGMVMSLEPNPACKEYCRLLKRLFAGAVPLAAGL
IIRYQKVLFEGDEIPERFTRTFGAGEGWKDLPL
>WP_004847993.1 MULTISPECIES: ABC transporter ATP-binding protein [Mediterraneibacter]
MEEFVKLKDITKVYHMGEVEIRAADNINFSIKKGEFVVIVGPSGAGKTTVLNILGGMDTATGGTLTVDGKDITAYDSRQL
TGYRRDDIGFVFQFYNLIPNLTALENVELALQICKDPLDAKKVLEDVGLGDRLDNFPAQLSGGEQQRVSIARALAKNPKL
LLCDEPTGALDYNTGKAILKLLQNMCRERGMTVIVITHNQALAPMADRLIHIKNGQVSHMETNENPMSIDEIEW
>WP_004848005.1 MULTISPECIES: inorganic diphosphatase [Mediterraneibacter]
MGSIWHDISEERIFPTDFISVIEISKGSKKKYELDKETGYIILDRILYTSTHYPMNYGFIPRTLGDDGDPLDVLVMCSEP
LEPLTLVRCYPIGVMKMTDGGAGDEKIIAIPWADPTYEAYTDISELPKHIFEEIKHFFTVYKDLEGKRTAVDEFEGALGA
VKIIEECIDRYKEKYGSGESDKTTE
>WP_004848007.1 MULTISPECIES: phasin family protein [Mediterraneibacter]
MDKLSDNLKKIFLAGIGAVAVTAEKSKDLLDEMVEKGELTVEQGKVLNEELKHNVKKTVKEKVNALKPASAEELSDLLDK
MTPEQIAALKEQILKKEEASETAPDEA
>WP_004848009.1 MULTISPECIES: AarF/ABC1/UbiB kinase family protein [Mediterraneibacter]
MSSIEPMEYNSRLKEIVAVLRKHSITKGVTPLKLREIIEDLGPTFIKLGQIMAMHSDILPKRYCDELMQLCSDVKPMPFE
EVLSVIEESYGRSWRRVFSHIDESCQGAASIAQVHRATLKSGEEVVVKVQRRGIYEKMARDIELLRKAIKLMPPVSLKNM
ADFDLVLDELWTVTRDEMNFLTEASNMEEFARRNKDVHFVGTPKLYQQYTTVHVLVMEYIDGCAVDDKERLKEEGYDLKE
IGSKLVDNYIKQVMDDGFFHADPHSGNVKIRDGKIVWIDMGMMGRLTERDREMLGKAIEGIALNDIGLIRQAVLGLGEFK
ERPDQRKLYEGIEGLMLKYGHEDMGKINVGEVTVDLMDVMKVNKIRMPHGLTLLARGLTHMEGVLAAIAPDINMAEIAAA
RISGDFFRNFDWKKELKSSGKSAVKSMRKALDIPSMVSDMMAGYLKGQAKVNLDLRASDDLAFLLRRLVRNIVMGLWVMA
LLISSSIICTTDMSPKILGIPALGAIGYILAFLIVLYVFIKHIFSRK
>WP_004848010.1 MULTISPECIES: diacylglycerol kinase family protein [Mediterraneibacter]
MEKNRNENNRKNPLNKSFGYAFEGIRTGIRKERNMKIHCLAVIAVTVAGTFLHIKPVEWCICLLLFGLILSLELVNTALE
AVVDLVTKEKKPLAKIAKDTAAGAVLVSAIAAAIIGCIIFVPYLLELIKSKR
>WP_004848013.1 MULTISPECIES: SseB family protein [Mediterraneibacter]
MSEKETKVTKQETLAALRNPGELYVIMSAATKMPFVKCDEETFDDEIFLYYQMEDAKDKARKLLDEKYVSAVAKLAKEQL
LPFFTSLYIMGVNALAVNSGTDMEITVQLSDLVTRNIPKELPEGKQIVENPALHLTAAYFMQELRKQEQPQMTEELKELQ
EELLAHYGKGTFLIPVEENGQIPILKQKDGSLYQPVFTDVLEFQKFTKGRPVRSAVVPGEKIAELLMEDVKGVVLNPLGV
NVQLQVARRKRE
>WP_004848015.1 MULTISPECIES: GNAT family N-acetyltransferase [Mediterraneibacter]
MEELVVYLRKEYFRAVDLTDKSGHILEFKYMPKTVDVYEKGLSVFHMEYVMENRTKVRVIEFYLTDFGLRGKGYGTACMN
EIVTELGKKGITLIYAPTGYDLAPLGYTGPAQYKELMAGFYEKTGFTTSGDGDLMMKILD
>WP_004848017.1 MULTISPECIES: response regulator transcription factor [Mediterraneibacter]
MYKILIIEDDLTMAQAIQKEMKMWGNDAQYVQDFKNVLETFAEFDPHLVLMDITLPFYNGYHWCSEIRKISNVPVIFISS
AADNMNIIMAVNMGGDDFVPKPFDLSVLTAKVQAVLRRTYDLSGKVPVLEHQGAILNLNDASLTYNGEKIDLTKNEFRIL
QTLMENKGRLVSRDTLMTRLWETDNYIEENTLTVNIARLRRKLDKAGLTDFISTKVGEGYIIRQERQVSE
>WP_004848019.1 MULTISPECIES: HAMP domain-containing sensor histidine kinase [Mediterraneibacter]
MKRFLGYLYDCRYMWIWFILSGGAFVLCFALYEVELKAAVYPVLLSAVFGILFFVLGYLRREKKYKRLFQISETGGIVSE
SLPKPDCMTEREYQKILLRSEEEYRKQREEWQAARKDMNDYYATWVHQIKAPIAVMRVLLQQEDTPINRELTGELFRVEQ
YVEMALCYVRLGEGASDLVIKEYPLDDMIRKAIRKYAGQLIRRKLRVIYEGTDICVLTDEKWLVFIIEQLLSNAVKYTVS
GNVTITVDREKKQLSISDTGIGISPEDLPRIFEKGYTGYNGRLDKKSTGIGLYLCRTAADKLGHKLTAQSTVGKGSSFTI
DLSSYPLEVE
>WP_004848025.1 MULTISPECIES: AAA family ATPase [Mediterraneibacter]
MMKHTIITIGRQFGSGGHEVGNRLAERLDIPLYDHNLIRMAAQELRISSEDATQVDETILGRFLTAYIVSTGNYTAFMSG
DESGEPLSDLVFNRQSAIIRKLAEKGPGIFVGRCADYILGDYSNCINTFIYAYKDDRIRRIMKLYELNEKQAADKIKKTD
RERKLYYEARTGREWGGIESNSMMFNTSLLGIDGAVDALEAIYRKWDAGRDVES
>WP_004848026.1 MULTISPECIES: branched-chain amino acid ABC transporter permease [Mediterraneibacter]
MSFISYLINGISLGSVYAIIALGYTMVYGIAKMLNFAHGDVIMIGAYMALITMMKAGMSPILAIVAAVIVCTVLGILIER
IAYKPLRNASSSLAVLITAIGVSYLLQNTALLVFGANAQTFPSVIKWKGLSLAGGKLNISGETIVTIAACVVIMIVLMLF
VQKSKPGQAMRAVSEDKGAAQLMGINVNGTIALTFAIGSALAAVAGVLLCSAYPSLTPYTGAMPGIKAFVAAVFGGIGSI
PGAFIGGILLGVIEIFGKAYISSQMADAIVFAVLIIVLLVKPTGLLGKKIQEKV
>WP_004848029.1 MULTISPECIES: ABC transporter ATP-binding protein [Mediterraneibacter]
MALLEVKNLGISFGGLRAVNGFDISIEKEALYGLIGPNGAGKTTVFNLLTGVYKPDSGKVLLDGTDITGKNTIEINKAGI
ARTFQNIRLFKQLSVLDNVKVGLHNKHHYSTLSGVLRLPGYRKVEKEMDEQAMELLKVFNLEDVAHVAASNLPYGQQRRL
EIARAMATEPKLLLLDEPAAGMNPNETGELMDMIRFVREKFHMTILLIEHDMKLVSGICEKLTVLNFGEVLCEGKTSDVL
NDPQVVTAYLGE
>WP_004848031.1 MULTISPECIES: ABC transporter ATP-binding protein [Mediterraneibacter]
MAMLEVKDLQVYYGMIQAIKGISFEVNQGEVIALIGANGAGKTTTLHTVTGLISPKSGQVLFEGKDITKTPAHKIVSMGM
AHVPEGRRVFAELSVYENLRMGAYTRKDKAEIEETLKSVYKRFPRLQERKNQMAGTLSGGEQQMLAMGRALMSKPRIILM
DEPSMGLSPIMVNEIFDIIRAVSESGTTVLLVEQNAKKALSIADRAYVLETGKIVLSGDAKELLEDDSIKKAYLGE
>WP_004848035.1 MULTISPECIES: hypothetical protein [Mediterraneibacter]
MRIRKATQQDLHSIMQLYENARAFMREHGNPGQWGTTYPPQNMIETDIRFGNLYVCIEKDTIEAVFFYKDGIDPTYLKIY
DGQWKNDAPYGVVHRITSSGKVKGAASFCLDWAFSQCGNLKIDTHENNIVMQNMLKKNGFTYCGRIYIDNGGERLAFQKD
SPVP
>WP_004848042.1 MULTISPECIES: formate C-acetyltransferase [Mediterraneibacter]
MAQFDQWAGFSGKNWKNSVDVRDFIQENYTPYDGDESFLEGPTEATDKLWGRLQELQKEERAKGGVLDMETEVVSGLTAY
GPGYIDESMKDLEKVVGLQTDKPLKRAFMPYGGINMAVKACTTYGYEPNERLKEIFTKYHKTHNQGVFDIYTPEMKKARH
NKIITGLPDTYGRGRIVGDYRRVALYGIDFLIEKKQYDFERYARHGMKGTDFRLREEIADQIRALQQMKEMAAIYGYDIS
QPAKDAKEAVQWLYFGYLAAIKTQNGAAMSVGRISTFLDIYIERDMKNGVLTESEAQELIDHMVMKFRMVKFARIPSYNE
LFSGDPVWATLEMGGLGQDGRSMVTKNDFRFLHTLENMGPSPEPNLTVLYSERLPENFKKYTSLISVKTSSVQYENDDVM
RPVWGDDYSICCCVSATQTGKEIQFFGARANLAKCLLYAINGGVDEKTKVQVAPAYRPITSEYLDYDEVMEKYDEMMEWL
SKLYVDTLNMIHYMHDKYYYEAAEMALIDTDVRRTFATGIAGFSHVVDSLSAIKYAKVKVIRDEDGLATDFEIEGDFPRY
GNDDDRADDIAIWLLKTFMHKLSKCHTYRDSEPTTSILTITSNVVYGKATGTLPDGRKAGEPLSPGANPSYGAEKNGLLA
SLNSVAKLPYELALDGISNTQTISPNALGHDDDERKVNLARVMDGYFHQGAHHLNVNVFGTDKLIDAMEHPEKPEYANFT
IRVSGYAVKFIDLTREQQLDVIARTCHESM
>WP_004848044.1 MULTISPECIES: pyruvate formate-lyase-activating protein [Mediterraneibacter]
MEQANEIKGYVHSLESFGSVDGPGVRYVIFLTGCAMRCQFCHNPDTWNLKKGTLYTADELLKTALRYRTYWGDKGGITVS
GGEPLLQIDFLIELFRKAKEAGVHTTLDTSGNPFTREEPFFGKVQELMKYTDLVMLDIKHIDDEQHKILTGCTNENILDF
AKYLDEIKKPVWIRHVLVPQRSDDDGALGKLREFIDGLSNVEKVEVLPYHTLGAYKWKELGYEYPLEGIDPPTKERIENA
NKILRTAECK
>WP_004848047.1 MULTISPECIES: MATE family efflux transporter [Mediterraneibacter]
MNAARQNEQSIFHTFFKYVSSNVLGMIGFSCYILADVFFIARGIGADALAALNLTLPAYNLMNGIGLMIGMGGAARYSLS
STRPDSDTHRTAFTHALLLAALCALFFSFAGAFCSEEISAILGADHDTIGYASDYIRILLLFSPLFLGNNLLLCFVRNDG
APRLSMAGMLIGSLANIVLDYIFIYPLGMEMAGAATATATAPVISMLIMSVHFIKKNNRFHITKIRLSLKRAADICFLGV
SSLVLELSSGIVIIVFNFLILKLNGNTGVAAYGILANIALVLTSVFTGIAQGIQPIVSRHADAKGKHVQNSIRKYALITS
LLLSLVSYITISLFSVPIAEAFNKADDPLLTTIASGGMRIYFINLFFAGVNIIASAFLCSCDKPKLAFVISVLRGFILII
PAAWILSSLFGLTGIWLTVPVTEAIVCLFSFLFLFRGTHTQIVQST
>WP_004848051.1 MULTISPECIES: MarR family winged helix-turn-helix transcriptional regulator [Mediterraneibacter]
MFQCDINDAPVIGILGIVSHRAKVAAKDMYSVFDLNRSQASILLTLHHCESMSQKDLAKQLNITAPSITSSIRKMEQFGY
IARQTDPADQRVMRLALTEKGRSCIQSIKDVTDKMEEILLKGMSVEEKILFRRLLVHVNNNIDQYERKEKI
>WP_004848054.1 MULTISPECIES: ABC transporter ATP-binding protein [Mediterraneibacter]
MSRHGMKGPHGGMRGGAKAKDFKGSLKKLVKYMSVYKVQMLFVAVFAVCGTVFNIVGPKILGKATTEIFNGLVSKVSGGS
GMDFGKIGQILLITLGLYVVSALCSFIQGMIMTGISQKTTYRLRKDITEKVNRMPMDYFDTKPVGEVLSRVTNDVDTLGQ
SLNQSATQLITSVTTLIGVLVMMLSISPLMTVVALLILPISVGLISFVMKHSQKYFSGQQEYLGNVNGQVEEVYSGHNVI
KAFNKEDDVIREFDRTNDKLYESAWKSQFFSGMMMPVMQFVGNLGYVGVAILGGFLAIKKTIEVGDIQSFIQYVRNFTQP
IQQVAQVTNMLQLAAASSERVFEFLEEKEEDQTVEHPVSVEGLHGNVQFENVHFGYNPEKIIINDFSANVKEGQKIAIVG
PTGAGKTTMIKLLMRFYDVNSGSIKIDGHDVRDFNRSELREMFGMVLQDTWLFHGTIMDNIRYGKLDATEEEVIQAAKAA
HVHRFVQTLPGGYQMEINEEATNISQGQKQLLTIARAILADPKILILDEATSSVDTRTEVRIQKAMDNLMKGRTSFVIAH
RLSTIRDADLILVMKDGDIIEQGTHTQLLAQNGFYAELYNSQFESTDQTCA
>WP_004848058.1 NmrA family NAD(P)-binding protein [[Ruminococcus] torques]
MGKLLLTGVDGNLGETAAEILLTLEPKENLIFCGYSEEALKKYADMGVETRQTNFNNADGLSEAFKGADALALISMPFVG
AKRQKAHKNAIDAAKAAGVKQIIYTSLVNADDETNPSVEKKDHIYTENYIKEVGLDYQFMRNSQYAEAMVTNYFTYVKMG
TPLTNSQGDGLMAYISRKDCAKAVAYALHRSGEFTQKVWDINGPELMTITQFIEIGNESTGNNLTFQNVTDEENYQIWDA
MGVPRTTDGVFLEDSEAPFSSDGMVTFAQAIREGKMDIFTDDFKKLTGDDPITVKYMFDHNEDFQIGARHSKDD
>WP_004848067.1 MULTISPECIES: MOSC domain-containing protein [Mediterraneibacter]
MSEKAESGTVLAVCVSREKGTQKQNVGSAHFIEDFGIEGDAHAGKWHRQVSLLSHDKIEAFRAKGAEVIDGAFGENLVVT
NLDFRSFPVGTRLICRDVILEMTQIGKECHHGCLIFQKMGECIMPREGVFAKVIRGGEIKIGDIMFAERAESFK
>WP_004848070.1 MULTISPECIES: 50S ribosomal protein L11 methyltransferase [Mediterraneibacter]
MKWNKFRLKTTTEAEDIVSSMLMDLGIQGVEIEDKIPLTQSDKEQMFVDILPQTEADDGVAYLSFYLEPEEDKEKILSDV
RKELEEMSAYVNVGECLIEESETEDVDWVNNWKQYFHQFYVDDVLIIPSWEEVKPEDEDKMIIHIDPGTAFGTGMHETTQ
LCIRQIRKYVTENTKILDVGCGSGILGMLALKFGAKYSVGTDLDPCAIDATHENMEVNGISKDRYEVMIGNIIDDKEVQD
KVGYECYDIVAANILADVLVALTPVVVNQIKKGGIYITSGIIDDKEETVVEAVKKAGLEVLDITYQGEWVCVTARKN
>WP_004848072.1 MULTISPECIES: 16S rRNA (uracil(1498)-N(3))-methyltransferase [Mediterraneibacter]
MQQFFAEPSWITESEILIRGADLNHMKNVLRMKVGEDVRINDGQGTTYLCCLNRYEKDQAVLDVFRKLDTETELPSEIIL
FQGLPKGDKMEWIVQKSVELGAHKIVPFSAKRSVVKLDEKKAVKKQERWQLIAKGAAEQSGRGVIPEVCGVCSFTEALEQ
AESLDVVLIPYELEEGMAETVRVIEQIEPGQSVGIFIGPEGGFEEAEVLRAKEKGARPVTLGKRILRTETAGLTTLSILM
YHIESRAVSPKREES
>WP_004848074.1 MULTISPECIES: cysteine desulfurase family protein [Mediterraneibacter]
MEVYLDNSATTMCYPEVGELVYHIMCRDYGNPSAMYRKGMEAERYIKEAKETISKLLKVNAKEIIFTSGGTESDNQALIG
CARANRRNGNHLITSCVEHPAILNTMHYLEEEEGFRVTYLPVDECGRIRLDALKEALCPETILVSVMYVNNEIGTVQPVA
EAARIVKQYKQSILFHTDAVQGFGKYKIYPKRLGVDMLSASGHKIHGPKGAGFLYVDSRVKIKPIIFGGGQQKDMRSGTE
NVPGIAGLALASKMIYQDLELKTEHMRELKTHFIDCISQIGNVKVHGLTDEGSAPHIVSAGFAGVRSEVLLHTLEDRGIC
VSAGSACASNHPAISGVLQAIGTPREYLDSTLRFSLSEFTTKEEIDYTLETLYNCIPMLRKYTRR
>WP_004848079.1 MULTISPECIES: HPr family phosphocarrier protein [Mediterraneibacter]
MKTVQISLNSIDKVKSFVNEITKYDNDFDLVSGRYVIDAKSIMGIFSLDLSKPIDLNIHADGDVDAILAALDPYIIK
>WP_004848083.1 MULTISPECIES: IreB family regulatory phosphoprotein [Mediterraneibacter]
MSDLSNTQFFQVEPGPQISAGDILEIVFKALKEKGYNPVNQIVGYIMSGDPTYVTSFNGARSLIMKVERDELVEELLKAY
IEHHSWE
>WP_004848085.1 MULTISPECIES: Holliday junction resolvase RuvX [Mediterraneibacter]
MRIMGLDYGSKTVGVAISDALRLTAQAVETIERKEENKLRRTCARIEELIKKYDVEKIVLGFPKHMNNDIGERAQQSMEF
GEMLKRRTGLEVILWDERLTTVEAERTLIESNVRRENRKKHIDQIAAVFILQGYLDLMHMKKQAE
>WP_004848089.1 MULTISPECIES: DUF1292 domain-containing protein [Mediterraneibacter]
MEKVKFAFADGNGEDEFFILEETKINGSAYILVAESEDDDAECLILKDVRDEESGESVYEIVENEKELQAVSKVFEELLE
DVSIEL
>WP_004848091.1 MULTISPECIES: Fur family transcriptional regulator [Mediterraneibacter]
MKKNRTEELLKEKLREKGLKVTNQRILILSVLEQNKGRHLTAEDIYELVTQEHPEIGLATVYRTIQLLWDMQLIDKINLD
EGCVRYEIGHLLDGGSKHNHHHLICRTCNKIIPFDDDLLEEAERHIERTIGFHVLDHEVKFYGICRECMKKGK
>WP_004848095.1 MULTISPECIES: O-methyltransferase [Mediterraneibacter]
MIVDERIITFINSLDTKNSEILEDIEREALADNVPIIRREMQSFLKVLLMVKKPMRVLEVGTAVGFSALLMSEYVPEECA
ITTIENYEKRIPIARQNFVRAGKEKKITLLEGDAMDVLKTLEGPYDFIFMDAAKGQYIHYLPEILRLLAKGGILVSDNVM
QDGDVIESRFAVERRDRTIHARMREYLYELKHNDALVTSIIPLGDGVALSVKKEVGTDIAQ
>WP_004848102.1 MULTISPECIES: EFR1 family ferrodoxin [Mediterraneibacter]
MKMNELKLIYFSPTGTTHKVVMETARSIDLKSVSFDLTIKKDLKPVAKFAPNDFALFAIPVYYGRVPALFLKYLDLFSGN
GTPAALVATYGCREYEDALLELKTEVEKRGFKVIGAAAFPAEHSIVNSIGARRPNKADLKEASEYGISLNRIIKKEDSFA
SFDLKVPGNTPYRKYGKNVLFPKADVSLCTECSACAKICPAGAISLDNPKKTDHDKCIGCMKCVRFCKQKARYVSAFKLN
MAAKKLTKVCQSDKKAEIFL
>WP_004848108.1 MULTISPECIES: serine hydrolase [Mediterraneibacter]
MRRKVFRYSFLCALLFVFVTAVFMFTACGKEETVKEKEENKKENKKENKEEIVIKKDDIEDTEEVGSSDPELEEEAAFPI
LNDLIDRIQLTAAPLESTGASVSVYAENLSDGARASINSSQMPAASLIKLYIAGCVYEQMDFVKEQEVYAGETEELLRLM
ITVSDNDAANELVRKLGFGDASAGMEVVNEFCRLHGFADTHMGRLLLAPNDMDDNYTSVNDCGKFLREMNGNVLVGSEKL
LDLMRQQERTGKIPAGVPENIETANKTGELSDVENDAAIIFGENGAYTVCVMMSGLSDTSAARSVIREISAQIYEYMCP
>WP_004848110.1 MULTISPECIES: DUF2752 domain-containing protein [Mediterraneibacter]
MKKRQNISALFTIAVFYLILESVFGITCPILFLTGISCAGCGMSRAWFCVLRMDFTGAFRYHPLFWILPIGIMLFLFWDK
IPKKIQKILLITACVLFGAVYILRMLDTADSIVVFQPEKGAIFSLISQLFTKK
>WP_004848178.1 MULTISPECIES: M18 family aminopeptidase [Mediterraneibacter]
MNSKTTSEKLIQFIENSPSAFHTVETIKFLLLKNNFSELCENKHWHITAGGNYFVTRNNSSLIAFSIPENPLAGMRIIAS
HSDSPTFKIKENPEMECGHHYVKLNVERYGGMIYAPWLDRPLSIAGRVIIKDKETNKLQSKLINIDRDLVLIPNLAIHMN
RDINSGYQYNPQKDLLPLYGNLSAKDTFMKQIADAAEVSEQDILGHDLFLYNRQKASIWGASNEFVSAPRLDDLQCVFAS
VEGFLAGQKQTYMPILSVLDNEEVGSQTKQGAASTFLYDTLTRTNSCLGLSDEDYLIRLADSFMISADNAHAIHPNHQDC
SDPVNHPYLNGGIVIKFNANQKYCTDGFSSAVFRDLCRTVNVPVQTFVNRSDMAGGSTLGNISNTQVAVDTVDIGLPQLA
MHSPYETAGVYDTDYFIKAAAEFFS
>WP_004848180.1 MULTISPECIES: response regulator transcription factor [Mediterraneibacter]
MRILLAEDEKDLNKIITARLKDEYYSVDSCFDGKEAEEYLTAVKYDAVILDIMMPKKDGLSVLKEMRRKKDSTPVILLTA
KDSVEDRVAGLDAGANDYLVKPFAFEELLARVRVLLRKPEEMPKTCYTIADLEVHLDTHKVIRGKEEIRLSGKEFALLRY
MVQNAGIVLSRDRLEQHLWNYDYMGSSNVIDVYIRYLRKKIDDGREKKLIHTVRGVGYVLKEEE
>WP_004848183.1 MULTISPECIES: cell wall metabolism sensor histidine kinase WalK [Mediterraneibacter]
MKKVSLKIKLTLLYTIFILVVVGTVLGILFSLSGREILASTKMSLERRVEESLEEIEMQDGELKIDSDFYSVENGVYLSM
YDSTGYFLYGKIPGGFDRQPDFLDGEVREIKDKAGEEDWYIYDLFFRPGEGKEIYVRGVISVTESEESFQTILRIAFILL
PLLAAATAFVGYRFTKRTLKPVKDITDTVCKIRMDADLSRRIDNIDTVRETKEKRYKKNRDEIYILAETFNEMLDELEAV
FKREKQFTSDVSHELRTPISVMMAQCGQLLKDEALKPKQKAQVKLIEQKAENMSDLIAQLLFLSRADQGRQQIEKENVNL
SELTEMIVGEQQFLAESKGNAGQIICHIEPEIWAEVDETLYIRMMINLLSNALRYGEGRDIEVSLSVHNDSDIIGKVKDH
GIGISKGDIPHIWERFYRADKSRTGGSHCGLGLSMVKWIAEAHGGSVEVVSKEGEGSEFVFHLRKSKS
>WP_004848186.1 MULTISPECIES: PepSY domain-containing protein [Mediterraneibacter]
MKKFTKIATVAVMTMVTAGVFAGCGLKGGKDIGKEAALEAALADAGVRESDTTRLRVSSEIDDGRKVYEVRFDVEGTEYD
YEISGRDGQILSADTERISTVDTTDRAGTTDTAGTADTAGTTDKEKSGNSQNNAEALGISIEEAEKIALERVPGASENDI
RIQSDYDDGKYKYEGDIIYDGKEYEFEIDASTGTILEWSEERY
>WP_004848190.1 MULTISPECIES: histidinol-phosphate transaminase [Mediterraneibacter]
MNTKPVFHGSDIEKICEYYHLNQEDIVNFGANVNPIGISTHVKQVLASHLDLLSSYPDRDYQSLRNTVSEYCGVPADYVL
PGNGSSELISLLIETRAPKRTLLLGPTYSEYSRELSLSNSKCNEFLLKETDEFILNVDFLCQSLLAGSYDFLIICNPNNP
TSSAILRSDMERLLTFCEQHDIFVMIDETYVEFAPVIEDVTAVPFTKTFKNLMVLRGVSKFFAAPGVRLGYGITGNMPFL
KAMKEKQIPWSLNSLGAFAGELMLKDEEYIRQTRRLILSEREKMYSALKEQPAYKTYKPYANFLLVKLLQKETTAFDVFT
HCVKNGLMIRDCSSFKSLDGEFIRFCVMDSKDNQRLLDELSFLCRQK
>WP_004848192.1 MULTISPECIES: TIGR03905 family TSCPD domain-containing protein [Mediterraneibacter]
MEYKPKGVCSRLIHFDIVDNKVRNVSFVGGCSGNLQGISHLIEGMDVDEAISRIEGIRCGFKPTSCPDQLAIALKEARNA
>WP_004848199.1 MULTISPECIES: hypothetical protein [Mediterraneibacter]
MLETMMVSSGSVMYVMAAVGILGVLAKIVNRMTLYRLIKAAGNMPKSTHKLMKLVKAKYEHACMAHESVENVGVFVEKYI
YEYRGFLFRIHTWRQIELLSVWFVGILAVIGAALSYMEGGLTETVYQYIAGGAAEAVLLMVIIRMSDEPYKIKAIKMYMV
DYLENVCAVRVRRQNRKEKEFIDVIPSENVNGGGKVKEQKTFAGADDKKEGASAGTVPVQENRADRKENAKGAATMQETE
YEQWRAQAVREILDETGSSMVEKRLPINIEGEPQERKKAEKLSQNVGRGGGEHEPDSGHPQIREETIRQILEEFLA
>WP_004848203.1 MULTISPECIES: 6-phosphofructokinase [Mediterraneibacter]
MLRIGMLTSGGDCQALNAAMRGVVKGICSKRDDVEIYGFKDGYKGLIYADFSMLTPKDFSGILTRGGTILGTSRQPFKLM
RVPDKDGLDKVEAMKHTYHKLNLNCLIILGGNGTHKTANLLREEGLNVITLPKTIDNDLWGTEMTFGFQSAVDIATDTID
RIHTTATSHSRVFIIEVMGHKVGYVTLHAGIAGGADIILLPEIPYDINVITDVINRRSREGKPFTILAVAEGAISKEDAK
LKKKEYKEKISKRKYPSIAYELAEQIQEATDKEVRITVPGHTQRGGSPCAYDRVFATRVGAKAAEMILEGKYGYMVAMRD
GETTAVPLEEVAGKLKMVDPKCGLIKEAKTIGISFGDE
>WP_004848205.1 MULTISPECIES: DNA polymerase III subunit gamma/tau [Mediterraneibacter]
MSYTALYRKFRPAEFGDVKGQDHIITTLQNQIKANRIGHAYLFCGTRGTGKTTVAKIFAKAVNCEHPVDGSPCGECEMCK
SIAAGTSMNVIEIDAASNNGVDNIREIREEVTYRPTEGKYKVYIIDEVHMLSIGAFNALLKTLEEPPEYVIFILATTEVH
KIPITILSRCQHYDFKRISIETITERMQELMDTEHVEAEDKALRYIAKAADGSMRDALSLLDQCIAFYLGQKVTYEHVLE
VLGAVDTDVFSRLLRKVINTDVPGVLDVVEELVMQGRDLTQLTADFTWYLRNLLLVKTSDNIEDVLDVSTENMMQLKEES
GMIETAALFRYIRVFSELSGQLKYATQKRIMLEVALIKLCTPAMETKQDTILERIRAVEEKVEKSMEASANMQGQIVYVN
GDGAQIAGGSVINGNTEGNFAGARAQRPQIPDAIPEDVQEVVKNFRMIAGEASGIIKGYLKSARLSLGGDNRLLIVLPDS
LAASVVGREDHVEELEKLIEERIGKRVEVEVRHVEEGRHFEDTFIDIEQKINMKITVED
>WP_004848206.1 MULTISPECIES: YbaB/EbfC family nucleoid-associated protein [Mediterraneibacter]
MAKRGGFPGGAMPGNMANLMKQAQKMQRQMEEQQKELEAKEFTATAGGGAVEVTVSGKREVTKVKLAEEVVDPDDIEMLE
DLIVAATNEALRQIDEATGSAMSKLTGGMGGGIPGMF
>WP_004848207.1 MULTISPECIES: recombination mediator RecR [Mediterraneibacter]
MEYYSNQISRLIEEFSRLPGIGSKSAQRLAFHVINMPLDQVEGLAKSIIDARKNVRYCKVCCTLTDRETCPICGNPDRDK
KTIMVVETPRDLAAYEKTGKYNGVYHVLHGAISPMLGIGPGDIRLKELMERLQGDVNEVIIATNSSLEGETTAMYISKLI
KPAGIKVSRIASGVPVGGDLEYIDEVTLLRALEGRTEL
>WP_004848210.1 MULTISPECIES: transketolase family protein [Mediterraneibacter]
MSEVKKIATRESYGETLVELGAEHEEIVVLDADLAAATKTGLFQAAYPERFINCGIAESNMIGVAAGLAAAGKVPFASSF
AMFAAGRAYEQVRNSVGYPHLNVKIGATHAGISVGEDGATHQCNEDIALMRTIPGMVVINPSDDIEARAAVRAAYEYVGP
VYMRFGRLAVPVINDRPDYKFELGKGVVLREGKDVTIIATGLPVNNCLQAAEKLAAEGIDAKVINIHTIKPLDEELIIAA
AQETGKVVTVEEHSVIGGLGSAVCDVLSANVPTKVLKIGINDVYGESGPALELIEKYGLGINGIYEKVKAFVS
>WP_004848213.1 MULTISPECIES: LysM peptidoglycan-binding domain-containing protein [Mediterraneibacter]
MERQLPKNVRQIGNVSDSPKIYVEDYVDTFFAGLCEKCEKAGTDPMGAFLVGDIQNGEDEDYVYIYGAIQMHDLKMSDKE
YVIDEAAWKNAYEDCKQYFEDGEMLGWFVVHPGAPLIPEPETVKLHKKSFPKKNTVFIMKDPVEKEETYYVHKMNDLLEI
GGHYTYYEKNPCMQNYMISSRKKNGASASETVEDRAAKDFRSLARKRSEHQKGRRPGSLMYAAGACVILILVIMGVSLFN
SFDRMKSVQNTLGFLDKETVASDGKTSEETTDDGSVPTSAEIEAVKGQTDADSADENKTKEESVSGQKEDGKDEKNENPE
NSLSESNDKKEPEGSDSAQGADEQTIGSANGQDGVYIVEKGDTLAIISRKIYGDLDHVDTICKMNGITDGNLIYIGQKLL
LP
>WP_004848216.1 MULTISPECIES: DUF5711 family protein [Mediterraneibacter]
MTQKKKTDFKIVTPPDDLSEVRAKTKKIHREKLKKIVVPVILIALAVSGTYLMLTNKAYSEAGTAVRYSTDSSDTSNYAH
FANGIVRYNRDGVVFLNKKNEEKWIQSTQLKNPIIEVKEKAFAVGDIGGNSILVFSEEGLKGEIETSLPIENMAISDQGI
VTVLLKNETAPKIISYDAMGNVLVEQQVTVPVMGYPVAMDMSDDGKMLAVTYFHTDDAVLKSKVIYYNFGESGKDKPDKI
VASDEYSDTIMADIFFMGSDRSVVVGDNSIVIYKGKAEPKKEKEISIGQEIQSVFHSDQYIGLILLNSEKSGYELRLYDR
FGERILNKEISGRYENAKIEGSEVIMYEGSKCCIVTANGIVKFEGDIKTEALEIFKASGLNRYYVMSADELRVIYLTK
>WP_004848219.1 MULTISPECIES: CvpA family protein [Mediterraneibacter]
MDNWLLIIVGTIFLICIAFGYVRGFLKLGLSLLSTILTLVLVLFLSPHVTRALKEYTPVDDFLESKVTEKFMPEITSEQL
QSIDLTGTPLENLTAEDISKLNEMDWDVLGITADDILSVIGDIPKDVQINLIEEAPLPRFLKDQLIENNNSTIYGELGVK
SFPRYVAAYASHLVLNLLSFLVTFLLAIILVKALMFAVNIIGELPVLGLANHIAGGALGLLLALVIVWIGFLIMTLAYTT
EAGSACFEMVEKSSILRFLYETNPLLIRLLKF
>WP_004848224.1 MULTISPECIES: HAMP domain-containing sensor histidine kinase [Mediterraneibacter]
MGKIREVFQKMSLKRSLVLLAVFCLSLVSALSVITILTCSSIQKKILDTRPIIITDYVIRDADSNDTENNNGVTAVPQKY
THGELSKENQLYYWCITILMVSLPIAYIIIASFMVAKLYYKWKLKIPLENLKNGMYHISQQDLDFQIQYTSDDELGQLCD
TFEHMKNEIYKSNSKMWNMLQERKALTASVSHDLRTPITVLNGYLDYLEKSIERETLTNETLQTTIKNMTEAVDRLKRYV
ECVKDIQKMEDIEIKKDNYNLKELIADITKEFSILAARENKKLVIRDFSNSDFISTDKAMLSKVLENIFDNALRFSHEEI
IFSIKEKEDYLYFSMQDDGVGFTSEELKSAASFFFSSASNGGNFGIGLSICKILSEKFGGNIFLDNLPDRGAIITIKIKK
>WP_004848227.1 MULTISPECIES: ABC transporter permease [Mediterraneibacter]
MLFIKELKKICFSFIYVLFIGLLLFSWHENFYGVTTKEITGSQGNEVSISSGLTGGSILEKPEKNKESYGMKNKEVPDKI
MCGGTDKLIMEYLANSYATYPFSYYKEVVLNENEQKEILNIIKEITGLNEQQINHLPDDYFPAVNGNVIHFGSNGTQSEN
GAFTFEMGNEEQPTENTDYTKQFVAQVSYEEFQELMKKAESIIGTGSNYSMENLLQYYGLAEMTYEEAMNEYEKTIYDDK
VSAAFARLFCDYMTRDLGLYPVFLVVIFWLKDRRNRMNELIDCKQIGTTKLITIRFLAMLAAVLLPITILSFESLIPLIE
FSAETGIAIDVFAFLKYIVWWLLPTAMIVTSSGMFLTILTSMPIAILVQFVWWFIDTSLTALSGDTKIFTLMIRHNLLRG
SELIKQDFNLICLNRGLFVILSLILIALSVVVYNKKRGGKLNYDFFLQKHFGFFKDRFTAHIQK
>WP_004848233.1 MULTISPECIES: RNA polymerase sigma factor [Mediterraneibacter]
MRGQTEGSHEEINVEEAIRIHGNMVYRLALVQMKNKSEAEDVFQEVFLRLVKYKERIQGREHLKAWLLRVTVNCCKKQFD
SAFRKKTVSIDRDVQSTDSYEMDLPENLIYEAVLRLPADYRSTVHLFYYEQYSVSEIAEMLELSESAVKTRLYRSRGMLK
EALKGEFDCVGRI
>WP_004848238.1 MULTISPECIES: DUF6612 family protein [Mediterraneibacter]
MKKRRNKLVTLGMAAMMTAALMSGCGKKATPENLLKDMAKNMKDTESVVANMKMDMEMGDDTTTIGIQMDMDIDMDLKSG
ESHAKGAVDMKMMGTNVGTEIEMYTVKEKDQYIVYTMANDQWQKEEMDDSAADMAGELSDLTGSMGGHAKSFEMSKEKVE
VNGEKCFEMKGEIKGSDIVGMMESGMADSLGSEIDEDVIKDLELPCTIAVYEDDILPAKISFDMQDIMEKAMEEEGVDVS
ACSIEVTYHEYDSVGEIKVPNDVIEKAGGEVSDDKEDKEDKDDDKKADKPAEQSKELGAKWDSYTVQINDKVLKLPCSLA
DLEATGLKLDREYTPEDYVVNAGEYELAWFEDENGNTIMADMVNTGDDPKALKDCIVGAISVDDYDLEEGGLTVLFPGGI
TVGTKEADVLAAYGEPTDSYKDEEYGNTYYWYDKESYDNSCTVETDAETGLVENITLQCYE
>WP_004848240.1 MULTISPECIES: hydratase [Mediterraneibacter]
MIKLYENGVYLLNGTEIVEDTGSAQVSVSKEEAAKNTIAYGVLEAHNTSSDMKNLQIKFDKLTSHDITFVGIIQTARASG
LEKFPIPYVLTNCHNSLCAVGGTINEDDHMFGLTCAKKYGGMYVPPHQAVIHQFAREMLAGGGKMILGSDSHTRYGALGT
MAMGEGGPELVKQLLNKTYDIKMPGVIAVYLEGEPMKGVGPQDVALAIIGATFKNGYVNNKVMEFVGPGVKNLSADFRIG
IDVMTTETTCLSSIWTTDEKIEEFYEIHGRKEEYKELNPGAVTYYDGCVRVNLSEIKPMIAMPFHPSNVYTIDELNANLS
DILHDVEQKALVSLDGAVEYSLQDKIRDGKLYVDQGIIAGCAGGGFENICAAADIIKGHNIGSDAFTFSVYPASTPIYME
LVKNGVVADLMEAGTVVKTAFCGPCFGAGDTPANNAFSIRHTTRNFPNREGSKLQSGQISSVALMDARSIAATAANKGYL
TPATAFDVEYKGQKYHFDQNIYANRVFDSKGKADPNVEIQFGPNIKDWPEMSALPENLIVKVVSEIHDPVTTTDELIPSG
ETSSYRSNPLGLAEFALSRKDPAYVGRAKEVQKAQKAIEAGTCPLDALEELKPVMSKIQAAYPEVGEGNVGVGSTIFAVK
PGDGSAREQAASCQKVLGGWANIAVEYATKRYRSNLINWGMLPFLTDADHEALPFKNGDYIFVPNVRKAVEEKKDVINAY
VVGDELKEIQLKLGDLTDAERQIILDGCLINYYKATK
>WP_004848248.1 MULTISPECIES: trypsin-like peptidase domain-containing protein [Mediterraneibacter]
MGKKLTKKLLVFLTLMCMIIGMNVSVSAETGSTGNTKAISAAENPADGTLQVWLEYEDDNGNSVALSGGSCFLINEEYVL
SNYHIFNLNEEIAPGVTIRSAAMETLGLSELKDNDPHLKIRVYANRDMSVLATIHDSVQSQTMDYVAMKLSDKIYDRKPL
ALGDSSTVQQTQTVNAYGFPEDSIENKEFNTAADVSATDGTISKLTVGGRADFFEHTAQLNHGNSGGPLVDSNKSVIGVN
TFTYGNSSDQKYYAVQINAIKSGLDTFGISYINAGAQATTQTPDEEEPEEKEGPDADLVTALKSEITKAKAVDTKNYTEE
SVKVLNDTISEAEKVANDTEATDAQVTSATSDVKAAVENLEEKSGMNFLLIGGIAAGVIVVVVVIIIIVVSSNSKKKKKA
QAGNGNVPPSGMPQQPNGAVVPPNRAPEQPKAPYAQPYQAEPDGAGETTLLDSGAGETTLLNGAGSAYLIRKKNGEKITI
NSQNFAIGKERRRVNYCISDNTSVSRYHVVITKKGSDYYAADQKSSNFTFVNGVQLNPYQETLLTDRSTLKISDEEFEFH
AS
>WP_004848252.1 serine/threonine-protein kinase [[Ruminococcus] torques]
MLEIGSIIDGKYKILNKIGQGGMSVVYLAMNERANKQWAIKEVRKDGVKDYEVVRQGLIAETDILKRLNHPHLPSIIDVI
DREDTFLIVMDYIEGKALDYWLKKEGAQPQERVVEWAKQICDVFGYLHSRKPPIIYRDLKPANVMLKPDGQIMIIDFGTA
REFKETSIEDTSCLGTQGYAAPEQYGGHGQTDARTDIYTLGATMYHLLTGHNPSLPPYEMYPIRRWNPALSSGLEEIVLK
CTQRNPNDRYQSCAELMYALEHYGELDQEYRKRQMRKWRTFVAMCSLTAASLLGCVGFKVGETMTTKSSYEGYIKEAANS
PEQSEREKYYTDAIKIDPRRGEAYHNLLQLCIRGADGSENDFDREETARLTSVLGYKGSGNRTNESYFEGNKEEYDEFAF
QMGLAYFYSYEGGEKSGKSMSQTWFEKAAESESLDKDKKELSKRFASIAAYYASLDSVDESGYSTTSYGDYWIDLVSLTD
GDLTSVVNPETALVMYKELVYRIDENALDFKRAGVTKGELLGELEETKKTLETTSFASTNANQTDINEQKKQEILNNISS
AKEHVQVAFESRGTGGDADAE
>WP_004848256.1 MULTISPECIES: hypothetical protein [Mediterraneibacter]
MRSFKENKKDINRFILQQKEGNRLKPRTVKKGFLGVMGLFLLSALTPALIPFAVDKNGDLTQIGYAAGALFWLGLLLGIA
AYLFLARKAKPLTEQAGKRKLPSVICFFSNTPAIAADAVMIVSIAATIYCALHIEVNDFLAITALVFALAGVYAHFLFNG
NVYFYIWNSRNRQRKRQTKERQNKEEQEGMKA
>WP_004848257.1 hypothetical protein [[Ruminococcus] torques]
MKKKQKLKERICALVLALAMVLTWVLPDAGMTVQAAAGDAKKVTLKFKDAAEETRGIGALTLKLQSNDDPSYEKKKEIEV
KAGETSKEIELKEGVEYNYEVEKTGYETTKDGRFTVEAEKADIDILLTMSEITLLPTTDSVSLKVGETYDISVTNPVQEL
AYTWSTTDGNVASVENGKVTAKGEGSADISVTNGVKTKTVSVNVSKNQINGFSMTVKEPSGDDQSSVILTAKGLPADVSG
NVIFYDVTGGQKTLLYKAEAAATVEYTYETDSLLGAKQFEAVYSGNEKYEGATATATGSYGKTQAITIDGDVSKEVTYGT
EHWNDEIVIALADIENTLKGRTLATEVAFAQSEDAPNTGLAENVAVVRVEADHTIHVIPKNAGKVTIKIKAVPGEGNFYR
EASVDYTLTVKRQEVSFENVTWNKASKVYDGNTGIELTGTVNTEKITIPKEKAAIAGSDVAVNEQNEAQPQNVTVAAGIY
YMTVEGNGTANYQLVVEEGQNVVQNAATITHRPLYLTSANAETVSLAYGQNLKTAIEEMTGLVALCNGNGVVPEEVQGVN
SLETGLVGNDQITVLPGATAPETLHVNEAAYKVIVPNITNENKISENYEFKFIEEDDYKGDLKVTKQTLNKEDLLKKIDL
KGTTNGIYGVKNGADELEKVWVSIGGKDELGEKKGTPVLKMNVKATQYYDEVYMSVDNGNSYVNVSDESDESQNILEQLK
PEEGIQDKVVENVKVYLKNSEDKSGNTVTEVTNLTDWLHIDNEAPRAVIKDYDTTKYSDAFESLSFNMFKNEIYTAEISV
SDTSGDSVEGSGLHNTTTQKYCVYEMGTDETALKLDKDAVKSIIEKVDSGQEQSWSKLEFDKNGKDEITVGKAKDKEAAE
NNYLILVKTIDNTGNEAVYASNGIVVDVTSPKVECTFDTSKDGGYVSEKDGILCYQGDAKYELKIEDPEEYFSSISKLEV
IVSKDGETITPTTKEFDADETYEDSYIIEWPTSESGFSYEELKNKSSIVVKGVVSANKGTINGVGTNKSKIKIKAYDTAG
NVSETIEQQLAFDTKAPEISVSFENKNGDPITQKDEFSYYQDTTVMVIKYTDRNFPVGEEYKDNLYFILKREEDDQERKV
MLEGLEKEGITYEIEDEEGKNSFENYTDNRVVTVKLTFDDQDKYEIKPYCVDMFGNEGTTEETYKFAVDTEAPVIEYTYE
YLDADNKWKPLNDENAVKLKNAPIRVNVTVTEHFFSLKDNFVFEEKGGENTQVKTALTAKEAVGKIPNYQEQADTWTAAS
SDDHPVGWTHNGDEHRIGFVFENDANYTFKLDYTDLSGRSKNTGDLKFTVDKTSPSGKILVDGTENWYAEFWNTITFNIF
KDDNYNVKVTGADITSGVKTIEYYTTKDAIKSADEVKKITDWKKLADSGEWNRDSEKDDNINNKSFTMTEEQQFLTYAKI
TDYAGNVTYLYPKEIAVLDRTWAEPKITITAAEPLYGIYNKDVPFSINVEDPESGETYSGLKEVYYEVRKDGAVTQSGNY
NKELEIDYSKNNQESAQKAGLTILDGRVQSLVKNETVTASLNNSNDVEIYVKVVDNAGHETEATKDLKIDITHPTIAVTY
DLNTPLNERYYKDVRTATVVVTERNFDESAVRFNITNTDGTQPAISGWTHSANAGVSDDATHTCQVTFAADGDYTFTLET
TDLAGNASSYNRVDDFTIDRTVPTIQVSYDNNSAATPGYFNANRTATVTVNEHNFNAAEVNAQITAALQGSGVAAPGLGG
WSTNGDVHTASVTFSADADYTFDVDYTDLAGNAAADYTQDKFTVDKTDPEVEFFDIEDKSANNGTVAPGVKYSDVNYMES
GVDITIKGAKHDKTELSGNRTNIANGESIKMEDFKHDEETDDVYTMTAVIKDKAGNETEKEVMFSVNRFGSNYIFSETTE
KFLDDVYANKPKDLVVTEVNVDSLVFNGISYGLDGTKKELKAGSDYTVKQSGGEGSWKEYTYTIKKENFEKEGRYSVTID
SEDKATNKMNNKVKECNIDFVIDKTPPTVVITGIEESSYRADEREMTINLSDNTAVKCVDVIIDGKSVATYAQKEIEKAG
GKISYMIEGASEPQKIEAAALDMAGNETTSEMHKVLVTSSVWIQYINNTPLLIGSILGIVLVAGGLIWFFVIRKKKEESK
>WP_004848269.1 MULTISPECIES: EsaB/YukD family protein [Mediterraneibacter]
METAIIIFHIHKEHRTVDLEVPLDLTAKELAAALNEAYGLGVDLSDINNCYLKAQNPIMLLKGNRTLKEFGVRNGTIISM
AE
>WP_004848272.1 MULTISPECIES: WXG100 family type VII secretion target [Mediterraneibacter]
MASQIRISPDQMRERANSYQTESGNVSEMIGRLDSLLQSLLGEWEGSASEAYRERYESLRPAFTQAEELLAEISKALNTT
AQNMENVDESIASGFRG
>WP_004848275.1 MULTISPECIES: DUF4176 domain-containing protein [Mediterraneibacter]
MMGENVKKETVDYLPLGSVVILKGGVQKVVVIARGLLSVATGKEGYFDYGGCLYPQGLVGDQILYFNHRDIVKVVFSGFH
DDDDKMMVDNINQWYMESPYERTDVEKLVRERGAQDGGKLG
>WP_004848277.1 MULTISPECIES: DUF5082 domain-containing protein [Mediterraneibacter]
MAENSAEERRKRARVCEARSEKSAREREKAEKESKRAANEKKIERLKTARDSIQSQKNSAKAKRKKLEKYANGDEIGEWI
GKEQTATVYSIEGNVVGQYNTYIERIDDVVDALCNEITRLENENMQLSWDVLHIGSLINSLVNEIRTLCN
>WP_004848279.1 MULTISPECIES: DUF5344 family protein [Mediterraneibacter]
MATLQSLGSVAGLINLDYGKFKYAVDQMRTSADGINGNVEERARGAERSEALDEFAEQFVQLQRIISLYKSLIKKDIDAI
ETTGEQLKEIDLKLEGVWKGLQMLK
>WP_004848283.1 hypothetical protein [[Ruminococcus] torques]
MKTRDEKEKKRDLFTTIFWILVLVFLIVKIVIPETGVLGMVNEGSNAVLFFGIGGSCVWTIIHKRKTNKTAVVFGVLLLV
LTLGIGGWISGKLVLDLISGPEVVRLTSVTMRESSGIYGLISRHYYLCGRDDEWTEYQMEISSDEYYELEGEEQVTVLCY
PRTERILKFL
>WP_004848285.1 MULTISPECIES: hypothetical protein [Mediterraneibacter]
MGSSQYEYMERKRMETEQKEMMCKYKKIICKIFGEQIRVIGESSAIGPMGQFQIRFFYEPTKIYVTLDADRGAFTFDLKD
EAKDWNTLYRIKKFDNCMTEKCLENAAVILKQVLEENKFPLYKSENDKLYKKQDGTYRRIKDIYAELAGGE
>WP_004848289.1 MULTISPECIES: phenylalanine--tRNA ligase subunit alpha [Mediterraneibacter]
MKDKINSILSEAKGKISDAVSEGELQNVKSAYIGKQGSLSLLMKEIPTVDVALRPEMGKLLNQAKNEVKDLIDEKRMELK
LKASEVSPDFDCSVPGILPTGGGLHPITQMCYDLNDTFRSMGFEVFEEDEITSEMYAFDKLNFPPNHPARESMDTYWLEG
[truncated: 599,829 more chars]
